# Supplementary material for: BiMGCL: rumor detection via bi-directional multi-level graph contrastive learning
Source: PeerJ Comput Sci. 2023 Nov 10;9:e1659. doi: 10.7717/peerj-cs.1659 (PMC10703058; doi:10.7717/peerj-cs.1659)
Supplement: Supplemental Information 1 [file peerj-cs-09-1659-s001.zip]

Archive with 2,318 entries (2,313 files):
- rumor_detection_acl2017/
- rumor_detection_acl2017/README.txt
- rumor_detection_acl2017/twitter15/
- rumor_detection_acl2017/twitter15/label.txt
- rumor_detection_acl2017/twitter15/source_tweets.txt
- rumor_detection_acl2017/twitter15/tree/
- rumor_detection_acl2017/twitter15/tree/265953285247209472.txt
- rumor_detection_acl2017/twitter15/tree/273182568298450945.txt
- rumor_detection_acl2017/twitter15/tree/273278761909239808.txt
- rumor_detection_acl2017/twitter15/tree/295152287901417472.txt
- rumor_detection_acl2017/twitter15/tree/295944137948151809.txt
- rumor_detection_acl2017/twitter15/tree/318263294098030593.txt
- rumor_detection_acl2017/twitter15/tree/319166636902998016.txt
- rumor_detection_acl2017/twitter15/tree/326137285450018817.txt
- rumor_detection_acl2017/twitter15/tree/334722003057647616.txt
- rumor_detection_acl2017/twitter15/tree/336873759271157760.txt
- rumor_detection_acl2017/twitter15/tree/336913656921083904.txt
- rumor_detection_acl2017/twitter15/tree/348203818741272576.txt
- rumor_detection_acl2017/twitter15/tree/348204426659508226.txt
- rumor_detection_acl2017/twitter15/tree/348209998565879810.txt
- rumor_detection_acl2017/twitter15/tree/351767344097398785.txt
- rumor_detection_acl2017/twitter15/tree/352075672543428608.txt
- rumor_detection_acl2017/twitter15/tree/356268980211687424.txt
- rumor_detection_acl2017/twitter15/tree/356297080169447425.txt
- rumor_detection_acl2017/twitter15/tree/356310469390245888.txt
- rumor_detection_acl2017/twitter15/tree/356407105953071107.txt
- rumor_detection_acl2017/twitter15/tree/356437941641416705.txt
- rumor_detection_acl2017/twitter15/tree/357299879070023680.txt
- rumor_detection_acl2017/twitter15/tree/357300409292959744.txt
- rumor_detection_acl2017/twitter15/tree/358591089462099968.txt
- rumor_detection_acl2017/twitter15/tree/364383457545162754.txt
- rumor_detection_acl2017/twitter15/tree/364589696573124609.txt
- rumor_detection_acl2017/twitter15/tree/365052155385749505.txt
- rumor_detection_acl2017/twitter15/tree/365056836476481537.txt
- rumor_detection_acl2017/twitter15/tree/365276206381268995.txt
- rumor_detection_acl2017/twitter15/tree/365497016098369536.txt
- rumor_detection_acl2017/twitter15/tree/366025766183514112.txt
- rumor_detection_acl2017/twitter15/tree/366205297557110784.txt
- rumor_detection_acl2017/twitter15/tree/369506008172740608.txt
- rumor_detection_acl2017/twitter15/tree/370855596050108416.txt
- rumor_detection_acl2017/twitter15/tree/372489152903643136.txt
- rumor_detection_acl2017/twitter15/tree/372901260183494656.txt
- rumor_detection_acl2017/twitter15/tree/372914976102834176.txt
- rumor_detection_acl2017/twitter15/tree/376874273601630208.txt
- rumor_detection_acl2017/twitter15/tree/376982539132366848.txt
- rumor_detection_acl2017/twitter15/tree/377002232257855488.txt
- rumor_detection_acl2017/twitter15/tree/377519445578895360.txt
- rumor_detection_acl2017/twitter15/tree/380055172896272384.txt
- rumor_detection_acl2017/twitter15/tree/380140114552188928.txt
- rumor_detection_acl2017/twitter15/tree/386682163862986752.txt
- rumor_detection_acl2017/twitter15/tree/386998038004113409.txt
- rumor_detection_acl2017/twitter15/tree/387006553124896768.txt
- rumor_detection_acl2017/twitter15/tree/387006700609228801.txt
- rumor_detection_acl2017/twitter15/tree/387007120689737729.txt
- rumor_detection_acl2017/twitter15/tree/387009577763360768.txt
- rumor_detection_acl2017/twitter15/tree/387010299536355328.txt
- rumor_detection_acl2017/twitter15/tree/387021726007042051.txt
- rumor_detection_acl2017/twitter15/tree/387030572779847680.txt
- rumor_detection_acl2017/twitter15/tree/387031585834278912.txt
- rumor_detection_acl2017/twitter15/tree/387041762331471872.txt
- rumor_detection_acl2017/twitter15/tree/387050178932654080.txt
- rumor_detection_acl2017/twitter15/tree/387220814531395584.txt
- rumor_detection_acl2017/twitter15/tree/387233034350514176.txt
- rumor_detection_acl2017/twitter15/tree/387236601450864641.txt
- rumor_detection_acl2017/twitter15/tree/387237225286479872.txt
- rumor_detection_acl2017/twitter15/tree/387281927427727360.txt
- rumor_detection_acl2017/twitter15/tree/387309869080281088.txt
- rumor_detection_acl2017/twitter15/tree/387353560356118528.txt
- rumor_detection_acl2017/twitter15/tree/407156621450571777.txt
- rumor_detection_acl2017/twitter15/tree/407158558158254081.txt
- rumor_detection_acl2017/twitter15/tree/407159686786732032.txt
- rumor_detection_acl2017/twitter15/tree/407161635439013888.txt
- rumor_detection_acl2017/twitter15/tree/407162181059612672.txt
- rumor_detection_acl2017/twitter15/tree/407163499723624449.txt
- rumor_detection_acl2017/twitter15/tree/407163869673443328.txt
- rumor_detection_acl2017/twitter15/tree/407164247768977409.txt
- rumor_detection_acl2017/twitter15/tree/407164597511393280.txt
- rumor_detection_acl2017/twitter15/tree/407167258452971520.txt
- rumor_detection_acl2017/twitter15/tree/407167928313081856.txt
- rumor_detection_acl2017/twitter15/tree/407169212428206080.txt
- rumor_detection_acl2017/twitter15/tree/407169699559247872.txt
- rumor_detection_acl2017/twitter15/tree/407169885345943552.txt
- rumor_detection_acl2017/twitter15/tree/407170170533064705.txt
- rumor_detection_acl2017/twitter15/tree/407170443443859456.txt
- rumor_detection_acl2017/twitter15/tree/407173794583695360.txt
- rumor_detection_acl2017/twitter15/tree/407174474207731712.txt
- rumor_detection_acl2017/twitter15/tree/407176055657484289.txt
- rumor_detection_acl2017/twitter15/tree/407176873605865472.txt
- rumor_detection_acl2017/twitter15/tree/407177474788057088.txt
- rumor_detection_acl2017/twitter15/tree/407179055763836928.txt
- rumor_detection_acl2017/twitter15/tree/407181813174788096.txt
- rumor_detection_acl2017/twitter15/tree/407182194206322689.txt
- rumor_detection_acl2017/twitter15/tree/407182466613792768.txt
- rumor_detection_acl2017/twitter15/tree/407184707118309376.txt
- rumor_detection_acl2017/twitter15/tree/407184730988097536.txt
- rumor_detection_acl2017/twitter15/tree/407185422523977728.txt
- rumor_detection_acl2017/twitter15/tree/407187197427593217.txt
- rumor_detection_acl2017/twitter15/tree/407188779255222273.txt
- rumor_detection_acl2017/twitter15/tree/407189015582887936.txt
- rumor_detection_acl2017/twitter15/tree/407191058108256257.txt
- rumor_detection_acl2017/twitter15/tree/407191144880439298.txt
- rumor_detection_acl2017/twitter15/tree/407192027714322432.txt
- rumor_detection_acl2017/twitter15/tree/407192126032986112.txt
- rumor_detection_acl2017/twitter15/tree/407192370040803329.txt
- rumor_detection_acl2017/twitter15/tree/407193347279699968.txt
- rumor_detection_acl2017/twitter15/tree/407197113286545409.txt
- rumor_detection_acl2017/twitter15/tree/407197672702214144.txt
- rumor_detection_acl2017/twitter15/tree/407198255793987584.txt
- rumor_detection_acl2017/twitter15/tree/407198615137181696.txt
- rumor_detection_acl2017/twitter15/tree/407205009676587009.txt
- rumor_detection_acl2017/twitter15/tree/407205235682050048.txt
- rumor_detection_acl2017/twitter15/tree/407205404075376640.txt
- rumor_detection_acl2017/twitter15/tree/407206094747209728.txt
- rumor_detection_acl2017/twitter15/tree/407209131351629824.txt
- rumor_detection_acl2017/twitter15/tree/407209222850756608.txt
- rumor_detection_acl2017/twitter15/tree/407209892013821952.txt
- rumor_detection_acl2017/twitter15/tree/407211258304552960.txt
- rumor_detection_acl2017/twitter15/tree/407212665350942720.txt
- rumor_detection_acl2017/twitter15/tree/407213757048160256.txt
- rumor_detection_acl2017/twitter15/tree/407213772328022016.txt
- rumor_detection_acl2017/twitter15/tree/407217471473451008.txt
- rumor_detection_acl2017/twitter15/tree/407217865973329920.txt
- rumor_detection_acl2017/twitter15/tree/407218583135997953.txt
- rumor_detection_acl2017/twitter15/tree/407223928084766721.txt
- rumor_detection_acl2017/twitter15/tree/407229989902225408.txt
- rumor_detection_acl2017/twitter15/tree/407231591191035904.txt
- rumor_detection_acl2017/twitter15/tree/407231740764508161.txt
- rumor_detection_acl2017/twitter15/tree/407232661107642368.txt
- rumor_detection_acl2017/twitter15/tree/407233172380733441.txt
- rumor_detection_acl2017/twitter15/tree/407234399093022720.txt
- rumor_detection_acl2017/twitter15/tree/407236151167025152.txt
- rumor_detection_acl2017/twitter15/tree/407237676350185475.txt
- rumor_detection_acl2017/twitter15/tree/407244865018155008.txt
- rumor_detection_acl2017/twitter15/tree/407248574099894272.txt
- rumor_detection_acl2017/twitter15/tree/407253198395555840.txt
- rumor_detection_acl2017/twitter15/tree/407253554039386112.txt
- rumor_detection_acl2017/twitter15/tree/407254590363426816.txt
- rumor_detection_acl2017/twitter15/tree/407258075502899200.txt
- rumor_detection_acl2017/twitter15/tree/407262869152358400.txt
- rumor_detection_acl2017/twitter15/tree/407262953533353984.txt
- rumor_detection_acl2017/twitter15/tree/407264593027670016.txt
- rumor_detection_acl2017/twitter15/tree/407267881131732992.txt
- rumor_detection_acl2017/twitter15/tree/407269894938718208.txt
- rumor_detection_acl2017/twitter15/tree/407275991610818560.txt
- rumor_detection_acl2017/twitter15/tree/407279190913069056.txt
- rumor_detection_acl2017/twitter15/tree/407290084593913856.txt
- rumor_detection_acl2017/twitter15/tree/407290871856369664.txt
- rumor_detection_acl2017/twitter15/tree/407292452060815360.txt
- rumor_detection_acl2017/twitter15/tree/427652211414274048.txt
- rumor_detection_acl2017/twitter15/tree/427662266993889280.txt
- rumor_detection_acl2017/twitter15/tree/427666815842414592.txt
- rumor_detection_acl2017/twitter15/tree/427689948398231552.txt
- rumor_detection_acl2017/twitter15/tree/427690961280696320.txt
- rumor_detection_acl2017/twitter15/tree/427725166127226881.txt
- rumor_detection_acl2017/twitter15/tree/427762638274437120.txt
- rumor_detection_acl2017/twitter15/tree/427780584979836929.txt
- rumor_detection_acl2017/twitter15/tree/427831952826449920.txt
- rumor_detection_acl2017/twitter15/tree/427846006600777729.txt
- rumor_detection_acl2017/twitter15/tree/427924694663454720.txt
- rumor_detection_acl2017/twitter15/tree/427944719612915712.txt
- rumor_detection_acl2017/twitter15/tree/428366153149194240.txt
- rumor_detection_acl2017/twitter15/tree/435998882250899456.txt
- rumor_detection_acl2017/twitter15/tree/436001434212249600.txt
- rumor_detection_acl2017/twitter15/tree/436074888638763008.txt
- rumor_detection_acl2017/twitter15/tree/436089462326849536.txt
- rumor_detection_acl2017/twitter15/tree/436146437530075136.txt
- rumor_detection_acl2017/twitter15/tree/436157173161144321.txt
- rumor_detection_acl2017/twitter15/tree/436157398269849602.txt
- rumor_detection_acl2017/twitter15/tree/436160836524965891.txt
- rumor_detection_acl2017/twitter15/tree/436195672677953536.txt
- rumor_detection_acl2017/twitter15/tree/436215971272212480.txt
- rumor_detection_acl2017/twitter15/tree/445495350171013120.txt
- rumor_detection_acl2017/twitter15/tree/450341615979069440.txt
- rumor_detection_acl2017/twitter15/tree/455525437351800832.txt
- rumor_detection_acl2017/twitter15/tree/470025166760980483.txt
- rumor_detection_acl2017/twitter15/tree/482880640560271361.txt
- rumor_detection_acl2017/twitter15/tree/489794369487380480.txt
- rumor_detection_acl2017/twitter15/tree/489794593580650497.txt
- rumor_detection_acl2017/twitter15/tree/489794696013967360.txt
- rumor_detection_acl2017/twitter15/tree/489796088338341888.txt
- rumor_detection_acl2017/twitter15/tree/489796998615547904.txt
- rumor_detection_acl2017/twitter15/tree/489798219283857408.txt
- rumor_detection_acl2017/twitter15/tree/489798752358916096.txt
- rumor_detection_acl2017/twitter15/tree/489798752438583297.txt
- rumor_detection_acl2017/twitter15/tree/489800427152879616.txt
- rumor_detection_acl2017/twitter15/tree/489802446001434625.txt
- rumor_detection_acl2017/twitter15/tree/489812926828924928.txt
- rumor_detection_acl2017/twitter15/tree/489816746405007360.txt
- rumor_detection_acl2017/twitter15/tree/489818014364086273.txt
- rumor_detection_acl2017/twitter15/tree/489820657291911168.txt
- rumor_detection_acl2017/twitter15/tree/489829414704648192.txt
- rumor_detection_acl2017/twitter15/tree/489833932813516800.txt
- rumor_detection_acl2017/twitter15/tree/489836271049928704.txt
- rumor_detection_acl2017/twitter15/tree/489836441120145408.txt
- rumor_detection_acl2017/twitter15/tree/489841070818488320.txt
- rumor_detection_acl2017/twitter15/tree/489854703321509888.txt
- rumor_detection_acl2017/twitter15/tree/489865454312099840.txt
- rumor_detection_acl2017/twitter15/tree/489867900296368129.txt
- rumor_detection_acl2017/twitter15/tree/489872119158046720.txt
- rumor_detection_acl2017/twitter15/tree/489872500462190593.txt
- rumor_detection_acl2017/twitter15/tree/489874311143260160.txt
- rumor_detection_acl2017/twitter15/tree/489887806018183168.txt
- rumor_detection_acl2017/twitter15/tree/489902412900343809.txt
- rumor_detection_acl2017/twitter15/tree/489968646014246912.txt
- rumor_detection_acl2017/twitter15/tree/489970164469751808.txt
- rumor_detection_acl2017/twitter15/tree/489974591985840128.txt
- rumor_detection_acl2017/twitter15/tree/489975398151618560.txt
- rumor_detection_acl2017/twitter15/tree/490080544949276672.txt
- rumor_detection_acl2017/twitter15/tree/490136764619948032.txt
- rumor_detection_acl2017/twitter15/tree/490141776984825856.txt
- rumor_detection_acl2017/twitter15/tree/491200302365040640.txt
- rumor_detection_acl2017/twitter15/tree/491241885399539712.txt
- rumor_detection_acl2017/twitter15/tree/491591245152935936.txt
- rumor_detection_acl2017/twitter15/tree/495305620342714369.txt
- rumor_detection_acl2017/twitter15/tree/495365942726381568.txt
- rumor_detection_acl2017/twitter15/tree/495366618818830336.txt
- rumor_detection_acl2017/twitter15/tree/495583434954514432.txt
- rumor_detection_acl2017/twitter15/tree/496698590153416704.txt
- rumor_detection_acl2017/twitter15/tree/497073936077959169.txt
- rumor_detection_acl2017/twitter15/tree/498280126254428160.txt
- rumor_detection_acl2017/twitter15/tree/499366666300846081.txt
- rumor_detection_acl2017/twitter15/tree/499368931367608320.txt
- rumor_detection_acl2017/twitter15/tree/499456140044824576.txt
- rumor_detection_acl2017/twitter15/tree/499530130487017472.txt
- rumor_detection_acl2017/twitter15/tree/499612545909415938.txt
- rumor_detection_acl2017/twitter15/tree/499679379820412928.txt
- rumor_detection_acl2017/twitter15/tree/499683602452717569.txt
- rumor_detection_acl2017/twitter15/tree/500258409988763649.txt
- rumor_detection_acl2017/twitter15/tree/500270780832174080.txt
- rumor_detection_acl2017/twitter15/tree/500278045597368320.txt
- rumor_detection_acl2017/twitter15/tree/500278294055768064.txt
- rumor_detection_acl2017/twitter15/tree/500279160795721728.txt
- rumor_detection_acl2017/twitter15/tree/500279189405433858.txt
- rumor_detection_acl2017/twitter15/tree/500280422295937024.txt
- rumor_detection_acl2017/twitter15/tree/500280838710247424.txt
- rumor_detection_acl2017/twitter15/tree/500281094239817728.txt
- rumor_detection_acl2017/twitter15/tree/500281131057811456.txt
- rumor_detection_acl2017/twitter15/tree/500284699546517505.txt
- rumor_detection_acl2017/twitter15/tree/500286058664579072.txt
- rumor_detection_acl2017/twitter15/tree/500288349924782080.txt
- rumor_detection_acl2017/twitter15/tree/500290456845299714.txt
- rumor_detection_acl2017/twitter15/tree/500294803402137600.txt
- rumor_detection_acl2017/twitter15/tree/500295393301647360.txt
- rumor_detection_acl2017/twitter15/tree/500298752469770240.txt
- rumor_detection_acl2017/twitter15/tree/500303431928922113.txt
- rumor_detection_acl2017/twitter15/tree/500307001629745152.txt
- rumor_detection_acl2017/twitter15/tree/500308076004929537.txt
- rumor_detection_acl2017/twitter15/tree/500319675797209088.txt
- rumor_detection_acl2017/twitter15/tree/500319801344929795.txt
- rumor_detection_acl2017/twitter15/tree/500327106824245249.txt
- rumor_detection_acl2017/twitter15/tree/500327120770301952.txt
- rumor_detection_acl2017/twitter15/tree/500332933098385408.txt
- rumor_detection_acl2017/twitter15/tree/500341884678836224.txt
- rumor_detection_acl2017/twitter15/tree/500347114975944705.txt
- rumor_detection_acl2017/twitter15/tree/500354773133299713.txt
- rumor_detection_acl2017/twitter15/tree/500363126294863876.txt
- rumor_detection_acl2017/twitter15/tree/500363740311982081.txt
- rumor_detection_acl2017/twitter15/tree/500371149713178625.txt
- rumor_detection_acl2017/twitter15/tree/500377145349521411.txt
- rumor_detection_acl2017/twitter15/tree/500377906305327104.txt
- rumor_detection_acl2017/twitter15/tree/500378522788315137.txt
- rumor_detection_acl2017/twitter15/tree/500381163866062848.txt
- rumor_detection_acl2017/twitter15/tree/500389488217309184.txt
- rumor_detection_acl2017/twitter15/tree/500391222075076610.txt
- rumor_detection_acl2017/twitter15/tree/500394061887709184.txt
- rumor_detection_acl2017/twitter15/tree/500413818368184321.txt
- rumor_detection_acl2017/twitter15/tree/501474962935648256.txt
- rumor_detection_acl2017/twitter15/tree/501760566160289794.txt
- rumor_detection_acl2017/twitter15/tree/501768276523761666.txt
- rumor_detection_acl2017/twitter15/tree/501774251901198336.txt
- rumor_detection_acl2017/twitter15/tree/501774615837163521.txt
- rumor_detection_acl2017/twitter15/tree/501781217411215360.txt
- rumor_detection_acl2017/twitter15/tree/501785003144273921.txt
- rumor_detection_acl2017/twitter15/tree/501827465032237056.txt
- rumor_detection_acl2017/twitter15/tree/501881262240694272.txt
- rumor_detection_acl2017/twitter15/tree/501934077612941312.txt
- rumor_detection_acl2017/twitter15/tree/503498696273965056.txt
- rumor_detection_acl2017/twitter15/tree/503609826128044032.txt
- rumor_detection_acl2017/twitter15/tree/503610065769598976.txt
- rumor_detection_acl2017/twitter15/tree/503714147138166784.txt
- rumor_detection_acl2017/twitter15/tree/504106473467944960.txt
- rumor_detection_acl2017/twitter15/tree/504109775358287872.txt
- rumor_detection_acl2017/twitter15/tree/504131150429061121.txt
- rumor_detection_acl2017/twitter15/tree/504131654810877952.txt
- rumor_detection_acl2017/twitter15/tree/504243239084236800.txt
- rumor_detection_acl2017/twitter15/tree/504244627680272384.txt
- rumor_detection_acl2017/twitter15/tree/504267796424163328.txt
- rumor_detection_acl2017/twitter15/tree/504304227246538752.txt
- rumor_detection_acl2017/twitter15/tree/504387128013246465.txt
- rumor_detection_acl2017/twitter15/tree/504419526998360064.txt
- rumor_detection_acl2017/twitter15/tree/504433135036407808.txt
- rumor_detection_acl2017/twitter15/tree/504441156575297536.txt
- rumor_detection_acl2017/twitter15/tree/504448356584677377.txt
- rumor_detection_acl2017/twitter15/tree/504450741126582275.txt
- rumor_detection_acl2017/twitter15/tree/504453071041482753.txt
- rumor_detection_acl2017/twitter15/tree/504478567062056962.txt
- rumor_detection_acl2017/twitter15/tree/504500863944376321.txt
- rumor_detection_acl2017/twitter15/tree/504652021601800193.txt
- rumor_detection_acl2017/twitter15/tree/504771233557147648.txt
- rumor_detection_acl2017/twitter15/tree/504830161993609216.txt
[truncated: 2,018 more entries]
