# Supplementary material for: BiMGCL: rumor detection via bi-directional multi-level graph contrastive learning
Source: PeerJ Comput Sci. 2023 Nov 10;9:e1659. doi: 10.7717/peerj-cs.1659 (PMC10703058; doi:10.7717/peerj-cs.1659)
Supplement: Supplemental Information 1 [file peerj-cs-09-1659-s001.zip › rumor_detection_acl2017/twitter15/label.txt]

unverified:731166399389962242
unverified:714598641827246081
non-rumor:691809004356501505
non-rumor:693204708933160960
true:551099691702956032
non-rumor:767223774072676354
unverified:715515982584881152
true:514106273852174337
unverified:500319801344929795
false:495366618818830336
false:532206910796468224
false:560187970389819392
false:531568534066057217
false:489829414704648192
unverified:524925730053181440
non-rumor:766989078294306816
unverified:499530130487017472
false:520284654755381249
non-rumor:767515401831997440
true:565999191982616577
false:554343513887105024
non-rumor:767715489485205505
unverified:553467311261503488
false:553960736964476928
unverified:500303431928922113
unverified:538900739880665088
unverified:516420964834611201
false:80080680482123777
non-rumor:687945926774800385
false:436089462326849536
false:568589712644026368
non-rumor:767360696761905153
true:407231591191035904
false:505369323922522113
unverified:576513463738109954
non-rumor:689214940679409664
unverified:522782267215982592
false:387233034350514176
non-rumor:693554344298467328
unverified:706665777332621314
unverified:531530591427391488
false:532199717594497024
unverified:503498696273965056
unverified:553184482241814530
non-rumor:692838349036326912
unverified:580320684305416192
true:514057033419849728
non-rumor:693696168908423168
unverified:550284252672450560
true:407167258452971520
true:509464457836511232
unverified:499612545909415938
non-rumor:692892472729415680
unverified:527131140721623040
unverified:726043971911213057
unverified:730939370765754368
non-rumor:693806234026188801
non-rumor:692082337333534720
false:551117430345711616
true:407161635439013888
false:561280944045576192
unverified:723365789378584578
false:532106726539939841
non-rumor:689719109785907200
false:561952533942661120
false:550038665653542913
true:519348106836860929
false:387007120689737729
unverified:525327108520673281
false:450341615979069440
false:387281927427727360
unverified:553503184174710784
true:524312881823637504
true:510906049549705216
unverified:550131732805328896
non-rumor:693122199536934912
true:524185876931162112
false:532284428542681088
true:545271117355958272
unverified:516545908813475841
true:407254590363426816
true:524941504796962816
unverified:549927969032916993
non-rumor:692046121250586624
non-rumor:689650617464311813
false:435998882250899456
unverified:544523550519218176
unverified:714531423273746432
non-rumor:693595814401327104
true:514451906211893248
true:515519742355185664
non-rumor:767710245779103744
false:519929168864497664
unverified:651809229842608128
unverified:500377145349521411
non-rumor:675434959939756032
false:489833932813516800
false:548672230134382592
non-rumor:665317131597291520
non-rumor:693711272014155776
unverified:500327120770301952
non-rumor:693821069879160832
false:532281981795848192
non-rumor:767528171520524288
false:496698590153416704
non-rumor:690137637810761728
unverified:546028163134808064
unverified:522815405451407360
unverified:531531382611513344
false:376874273601630208
unverified:500319675797209088
true:517487705978966016
unverified:521770744855134208
unverified:553575232867672064
true:501881262240694272
true:525039784503541760
non-rumor:759653274605740032
false:553169307824177152
false:572002458647412736
false:530017051025604609
non-rumor:693102023764492288
non-rumor:692707593991643136
non-rumor:693934062445187072
false:571052823665704960
unverified:543436472842334209
non-rumor:689529955294777344
non-rumor:691299810553384960
true:528237933661544448
non-rumor:674713782778654721
unverified:500377906305327104
unverified:650952376954650629
true:407213757048160256
false:428366153149194240
false:570405783306944514
unverified:522453569702989824
unverified:580325090367315968
non-rumor:689799953330368513
true:524930671220105216
true:407197672702214144
non-rumor:693490132440129536
false:366025766183514112
non-rumor:767300637012951040
non-rumor:686527768327274497
non-rumor:764158239089029120
true:514098803347951616
unverified:522684367647559681
non-rumor:765631087867367426
false:489974591985840128
true:536105045545472000
false:509152237503778816
true:407182466613792768
non-rumor:687632433483759616
true:407181813174788096
true:536962520477470720
false:554655549896159233
false:436157173161144321
unverified:550175324634619904
true:551120768164462592
true:524965786059026432
true:510908595144519680
false:568580363339091968
unverified:763738618573623297
unverified:531498841158082562
unverified:757367391202471937
non-rumor:692357775859564544
true:524928119955013632
unverified:500413818368184321
true:554722567224049664
unverified:756282236375277568
non-rumor:670380354822348801
non-rumor:692134022839955456
true:517051126466625536
unverified:553538058440941568
true:527308173112139776
true:524958128392376320
true:407217471473451008
unverified:550003619303788545
true:407176055657484289
false:521727831307722753
unverified:516727880571572225
true:522321383716818944
unverified:516423807394131968
non-rumor:693605375803813889
true:551106923601219585
false:489854703321509888
unverified:716461257025581056
false:553099685888790528
true:407279190913069056
non-rumor:693524179597955072
true:427846006600777729
true:524977992683237376
false:523535962962280448
false:351767344097398785
false:326137285450018817
unverified:745236050407194624
non-rumor:692581635594694658
false:455525437351800832
false:514512849876836352
non-rumor:687631811560763392
non-rumor:767068504277344260
false:519965814175567872
non-rumor:688096910217879554
non-rumor:767355611277168642
false:532259028152246272
true:514109888138842113
unverified:729647367457230850
unverified:726442550266044416
unverified:516345893139001346
unverified:553501357156876290
non-rumor:690670464440504320
non-rumor:692816955837804544
unverified:538010064591028224
unverified:535282587325833216
true:514098833253748736
true:552498516225179650
unverified:727966590084485120
false:489798752438583297
true:514039286845698048
true:509464217549021184
false:489794696013967360
false:547509900130021377
unverified:715671763808493569
non-rumor:693899062098137088
unverified:553518472798683136
non-rumor:689922870689009664
non-rumor:691632933170450435
true:532197572698320896
false:504478567062056962
false:516856061182345216
unverified:656361703664451585
false:539254751343681536
unverified:714560810266132480
false:501785003144273921
non-rumor:689833530197671936
false:489902412900343809
false:491200302365040640
true:534205316620382208
false:526459255147491328
non-rumor:691976624665919488
true:552457656666185728
unverified:722885778448121857
true:525041127343550464
unverified:706933939953344514
unverified:503609826128044032
false:544698560655400961
unverified:500290456845299714
unverified:714755546285477888
false:532255606623989760
non-rumor:693118410444636161
false:509077805296914432
unverified:553164985460068352
false:534763214106820608
true:407184707118309376
unverified:531543620856197121
true:524961721744900097
unverified:531193369465470976
false:377519445578895360
non-rumor:693722259740069889
unverified:763428684850094080
non-rumor:688757736310484994
true:538408710084001793
unverified:752875379765968897
unverified:742114513726623744
non-rumor:691064699853606913
unverified:716457799392342018
unverified:499366666300846081
unverified:778625026144792577
true:538218607822770176
unverified:715254040289021952
unverified:724624672604610562
false:514081464171102208
true:524930365400821761
false:91728807081426944
non-rumor:767668607803359234
unverified:655432919595548672
true:536827853669941248
non-rumor:767823175480647681
unverified:742571519105077248
non-rumor:693795905049329664
false:520630231531802624
false:535315394127728641
unverified:535148463609356288
true:524699123971534848
true:407197113286545409
true:507263441359613953
false:436215971272212480
non-rumor:692440373449396224
false:568571403756294144
non-rumor:692451275930234880
non-rumor:766299560415223808
false:514468018970034176
non-rumor:693509689418588160
unverified:537976883150077952
unverified:521777301470871553
non-rumor:689100941119848449
false:518192429153783808
true:514478918636535808
unverified:707786906189303808
non-rumor:691380348379201536
non-rumor:693091255685787648
true:551159366876147714
true:524929106987991040
true:524961908903149568
non-rumor:764653644138450945
true:523026678419714048
true:436146437530075136
non-rumor:693830499047989248
true:407248574099894272
false:560442390805090307
unverified:763524712853102596
false:554979642210549760
false:490080544949276672
false:537355288295518210
unverified:553212962044149761
false:554597409351671808
non-rumor:693785810311778304
unverified:733242244522725376
true:509466295344304129
true:523126268603031552
false:523555724807262208
true:532276693931945984
non-rumor:692746621218656258
unverified:714555825122107392
true:407164597511393280
false:519962130859429888
unverified:778681502825451520
true:528822281972498432
true:407188779255222273
non-rumor:693600369281253376
false:518620083342835712
unverified:532928419051622400
unverified:740791134146965504
non-rumor:692105324111761408
false:521098692326350848
true:427924694663454720
false:528389559441444864
true:536547921542791170
true:525024066152169473
non-rumor:692759090469212160
unverified:500280838710247424
non-rumor:693465666259656705
true:504387128013246465
unverified:500295393301647360
true:524586367456919552
non-rumor:690145844318834689
unverified:500286058664579072
false:518981379963777025
unverified:499456140044824576
false:553008832784642048
false:489794369487380480
unverified:544333764814323713
false:523558773345255424
non-rumor:767520433247809536
false:555072815154475008
non-rumor:761027420849745920
true:531648145613398016
non-rumor:693411834808946688
non-rumor:693032076543655936
non-rumor:687734662249246724
unverified:531526274003771392
true:407236151167025152
unverified:655812191233417216
unverified:538137715293061120
false:538847758032310272
unverified:531131094276382720
false:544154048950435840
unverified:727854332188577792
unverified:742012307694223361
unverified:707332312724283392
false:387009577763360768
true:407192370040803329
unverified:516386101766782976
true:407177474788057088
false:523123023646175233
unverified:755447443009916929
non-rumor:761675705956655109
false:348209998565879810
false:489887806018183168
false:489841070818488320
false:364589696573124609
non-rumor:688763993633107968
non-rumor:693272659447119873
false:524168442841010176
unverified:705092738224525312
false:509084603617792001
non-rumor:693533469922693120
true:510918747188514816
true:525301290218553344
unverified:500394061887709184
unverified:724661834419048448
unverified:757190314880884736
non-rumor:692780496590254081
non-rumor:761381302260031489
non-rumor:644321231618076673
unverified:775672628493357057
non-rumor:693240976970752004
true:551575491430211584
false:380140114552188928
false:273182568298450945
false:80084555733803009
unverified:522534012544638976
unverified:725983128444129280
unverified:500327106824245249
non-rumor:692745208421679104
false:489798752358916096
true:427831952826449920
unverified:552821069036670976
true:527138218505175040
unverified:766808183696351233
false:538729383662338049
false:514540926640087040
unverified:723511860516016128
non-rumor:684118654418419712
false:534543768653807618
unverified:516705572373397504
non-rumor:693718533239365633
non-rumor:691986377584549888
false:524152657783820288
unverified:501934077612941312
true:525033697045925888
true:407169885345943552
false:489800427152879616
true:523888836456108032
true:427690961280696320
unverified:521769631519092736
non-rumor:692727606718824448
unverified:650975967146602496
false:549599086073368576
non-rumor:693185488644149248
false:372914976102834176
false:534303066867367937
non-rumor:688110059553861634
false:523123779124600833
true:525116411887513602
true:407211258304552960
false:557885928417816576
true:524991240270807042
non-rumor:693549273468764160
false:370855596050108416
false:436001434212249600
non-rumor:689208632148365314
true:524958992330522624
non-rumor:693068611951300608
true:531659884430106624
true:509463933564891137
unverified:524926472432410625
non-rumor:693643778033344512
non-rumor:690296550803636224
unverified:500363740311982081
unverified:658755852199927808
unverified:748543642323783681
false:524227209976745984
unverified:732004388181434368
non-rumor:684878165714563072
true:532275383430041600
true:513749585391390720
false:534409916560461825
unverified:538193964479045633
non-rumor:693234925252775936
false:553136604882014208
non-rumor:687786822475366401
true:525009850104037376
false:436195672677953536
unverified:521772674155286528
unverified:727187859367546880
true:348203818741272576
unverified:522654603675176960
non-rumor:692098463262216192
true:524962676665888769
false:505657661120348163
false:386998038004113409
non-rumor:683731779342188545
true:527947775905103872
non-rumor:692374052082708480
unverified:747275598347837440
true:532231906364911616
true:568075025418317826
unverified:774833492865593344
unverified:760928376668454912
unverified:728013148788154368
true:532297096356167680
false:511918957255991296
false:489975398151618560
non-rumor:764573523713011713
non-rumor:693673606279229440
true:517053056211357696
false:538760398003253248
non-rumor:691656866972209152
true:552661209204260864
false:521821037726797824
true:525040767317082113
unverified:723644048867774464
true:525300042207612928
true:524948703850029056
unverified:742050150307246080
true:427662266993889280
false:521835345059389440
false:520244836084228096
unverified:516434071631974400
non-rumor:690431187916099584
false:560207034545889281
true:407169699559247872
true:407233172380733441
true:527295015643394048
true:536826622725218304
unverified:749286768554438658
false:514067907475959808
false:534337548680978432
false:377002232257855488
false:563123548857053184
true:524925033626738688
true:524685073979678721
true:524976526891417600
false:489836271049928704
non-rumor:687674548712505346
true:407164247768977409
true:531676808836833280
non-rumor:686493272806576128
true:407198255793987584
true:525305690257379328
false:524178388282802176
unverified:538133250066366464
true:514148279601606656
non-rumor:693537938425171968
non-rumor:693284114724700160
false:380055172896272384
false:436074888638763008
false:553040930144792576
unverified:727179214546456577
non-rumor:692566765822435328
non-rumor:693822949456007169
false:539052152602107904
non-rumor:693217698482933760
non-rumor:699252269414354944
true:536808074431184896
non-rumor:690954487322796032
unverified:516371936604352513
false:523566838958284801
unverified:651486105628463105
true:525411618231169025
non-rumor:692745861978263552
false:524181699043663872
non-rumor:692692529779707904
unverified:524972443308683264
non-rumor:686701278785843200
true:520299904934371328
true:524950507023245313
false:376982539132366848
true:524947149134774272
unverified:516313006427602944
false:528976109518721024
true:407209131351629824
true:531183173443801088
non-rumor:621025025806577664
non-rumor:693123067204243456
true:524593547807178753
non-rumor:692453106622275585
non-rumor:685232704774787072
false:519867098945044480
non-rumor:685473149291479040
true:514142113601437696
unverified:676586804242309121
non-rumor:676970570160988160
true:504106473467944960
true:509464271118688257
true:407162181059612672
false:515918632178577408
false:524646141938647043
unverified:525285199530455040
non-rumor:767580827513397252
false:501768276523761666
non-rumor:691700082601758720
true:566999951449001984
unverified:726086935903494144
true:407182194206322689
non-rumor:665498651742085124
false:495583434954514432
false:501774615837163521
true:407212665350942720
true:513779458340569088
non-rumor:693501482721681408
unverified:707308274270539777
unverified:500354773133299713
false:543319210659971073
unverified:549975297160802304
non-rumor:692922211338981377
unverified:516377014790782977
false:537378640653475841
false:490136764619948032
unverified:553461741917863936
non-rumor:687956181646753792
non-rumor:689555819059351552
unverified:716424773216022530
false:507454543169617920
true:445495350171013120
non-rumor:689549346875031552
non-rumor:762775964224847872
unverified:717081129627553792
false:513015596879867904
false:489796088338341888
true:518870005677826050
non-rumor:692405195796529152
unverified:652349108653551616
true:407191058108256257
non-rumor:767355933919997952
non-rumor:692840850141753347
false:356268980211687424
true:407174474207731712
true:407173794583695360
true:407267881131732992
non-rumor:767462297270968321
false:538412662858588160
true:427666815842414592
true:531085761521528834
non-rumor:693456387880402944
true:563117355254161408
unverified:503610065769598976
true:566089610485579776
non-rumor:766299795833102336
non-rumor:693618217667928068
false:514429381737852929
unverified:552810448324943872
true:562313802369073153
true:535579674152148992
unverified:716092408920936448
unverified:524932056560963584
unverified:727116900983934976
non-rumor:692336523090509824
false:524206851450486785
true:407229989902225408
unverified:526757033186697216
non-rumor:692537942439501824
true:524952094986350592
true:514201362729828352
non-rumor:682629960826224646
true:515717938025078784
unverified:658938136299511808
non-rumor:692217618778972161
non-rumor:692382471061663744
false:538129041539092480
true:407205009676587009
true:504243239084236800
false:553115236992290816
non-rumor:693408117225299968
unverified:522443333831262208
false:529857740059860992
true:524935246647926784
non-rumor:688281442162352128
non-rumor:691327238353129472
true:407237676350185475
true:524941041301225472
non-rumor:690985215691354112
non-rumor:691564354567798784
unverified:544514570367168512
non-rumor:692287441168900097
true:524291188422356993
unverified:549998575330275330
non-rumor:687639526282498049
true:536871550184869888
unverified:500347114975944705
unverified:544939287222165506
non-rumor:693807822971236353
true:507242819623587841
non-rumor:693560600471863296
true:529434230938284032
true:551097831851687938
unverified:652300118205427716
unverified:747443219487678464
true:407253554039386112
unverified:553474188259102720
unverified:755548076438196225
non-rumor:691351064868732928
true:524976106861236226
true:517416417164263424
false:372901260183494656
non-rumor:767482587879051265
false:528341588867416064
true:524991067675189250
unverified:550279538278543360
non-rumor:767845555313774593
false:514508854990999553
true:524979548195024898
non-rumor:767094580634202112
non-rumor:692391757775028228
true:524959836778536961
non-rumor:693198912660885505
non-rumor:766316494695305218
unverified:728038172270198787
true:552706985087361025
non-rumor:693162950358622208
unverified:500298752469770240
unverified:724348906096590849
non-rumor:691027026552229888
true:510921017972514817
non-rumor:689236842454106113
unverified:728207861050970112
non-rumor:693629063932596224
unverified:576319832800555008
true:407193347279699968
non-rumor:693921710383337472
non-rumor:692800345274241025
non-rumor:690252631822864384
non-rumor:693443289370882049
true:552615631246622721
true:407187197427593217
true:528607634099015680
unverified:525032872647065600
true:536835346932441088
false:505611045897924608
unverified:544287209730236416
true:551128385850601472
false:521496155310796800
false:532851585408593920
non-rumor:692127290998784001
unverified:531300385248800768
unverified:516358319317852160
non-rumor:692792765852286977
false:560163341524807680
true:504131150429061121
unverified:500270780832174080
unverified:663744139666804736
false:554886875303780352
non-rumor:686421576904916992
false:568905632998412288
false:529088963420909569
false:513922322915282945
unverified:531524882325311488
false:534278078105944064
non-rumor:767170849472405508
unverified:727623131494387714
unverified:500341884678836224
true:524923293711998976
false:357300409292959744
unverified:752965545528528898
unverified:778572032531427332
unverified:716451800581279744
false:542860306603868160
unverified:701514249269542912
non-rumor:692031514943582208
true:407170443443859456
true:519131101798100992
unverified:550095745161134080
unverified:520265722967375872
non-rumor:692056985513123840
false:524317344730869760
false:542600886653292545
unverified:522692223952228353
true:531129816389779456
unverified:727172374999666688
unverified:723772395211862016
true:519530210795216896
false:490141776984825856
true:528312406498635777
true:562387516964491265
true:499679379820412928
non-rumor:693662456393134080
true:525005886272843776
false:537377960471166976
false:356407105953071107
non-rumor:692024256520179712
non-rumor:693729678306189313
false:365056836476481537
false:524211911668543488
true:407192027714322432
non-rumor:692472216135569409
non-rumor:693853982293254144
false:387006553124896768
non-rumor:688441130271289350
false:568452856224747520
false:532239131540467712
true:407232661107642368
non-rumor:693140568143220736
false:504771233557147648
false:532007252677656576
false:521790189715615744
unverified:740748123581087745
false:519375764165509121
false:506118402466152449
false:568568737621630977
true:524263570985340928
false:387309869080281088
false:539115704285270017
non-rumor:690174644071047168
non-rumor:661184793342775296
non-rumor:693492349142433792
non-rumor:693136527816331264
non-rumor:692510002586714113
non-rumor:764473554431725568
false:549124560793374720
unverified:516539137646542848
false:519935535083565056
true:524949828711620608
true:427652211414274048
true:504109775358287872
false:489970164469751808
unverified:766789709045518336
unverified:652982112870662144
false:532246457609244672
false:553190393370923008
false:387010299536355328
non-rumor:690920430287331328
true:504267796424163328
true:510931521306243072
unverified:703234354579898368
false:524144369235140608
true:524998384357486592
non-rumor:692267960686284800
false:366205297557110784
unverified:655815788675399680
true:407258075502899200
unverified:537484793882361856
non-rumor:691791477912014850
unverified:726190016435728385
non-rumor:764620072228970496
unverified:500391222075076610
non-rumor:690676539323740161
unverified:517034091028676608
true:509478961705807872
true:528357165677817856
non-rumor:692031224227958789
true:407217865973329920
non-rumor:693792605755285504
false:560414522758799361
non-rumor:692709993573789701
unverified:748640007934590976
unverified:724320681517670400
true:518924377791164420
false:372489152903643136
unverified:500381163866062848
unverified:516682897864916992
non-rumor:693236688538243074
true:551082055883563008
true:525291306000846848
true:524757333608394752
non-rumor:693484841011060737
false:365276206381268995
unverified:701175292937707520
non-rumor:693523133920342016
true:515538937058971648
true:524976980799000578
false:489818014364086273
non-rumor:693804630615166977
non-rumor:693098795022725120
false:560873850846846978
non-rumor:689103487880310785
non-rumor:688147918113538049
non-rumor:678733118648524800
false:387030572779847680
true:407269894938718208
true:407179055763836928
non-rumor:692134721195786240
non-rumor:693481256735150082
false:552112474913136641
true:528562608463704064
true:524933380929245184
true:537913349338435584
true:436157398269849602
non-rumor:693658242044542976
non-rumor:687911282922631168
true:527162170531151872
unverified:500280422295937024
true:524950264303075328
non-rumor:693079616072880128
true:407159686786732032
true:524976963862429697
false:495365942726381568
non-rumor:692932696645865472
non-rumor:692742353736568833
true:336913656921083904
true:529747368087126019
false:528240834660298753
false:387006700609228801
true:525024181218725888
false:524289058290159616
false:470025166760980483
true:295152287901417472
unverified:724703995147751424
false:387220814531395584
false:501474962935648256
non-rumor:693485676881403905
true:509463916586762241
non-rumor:692736398462300162
non-rumor:688763099298529280
false:557621135320178688
false:553061846081896449
non-rumor:693131575261659137
unverified:723521076446142465
unverified:757748522481491968
true:407176873605865472
unverified:716439952922312704
false:489794593580650497
true:532203605236154368
unverified:516861311725342722
non-rumor:692491478619262976
non-rumor:692925163994796033
unverified:500294803402137600
true:567765185407234049
false:387236601450864641
true:514395350615203841
non-rumor:692735354240114688
unverified:553470492565602305
unverified:544512910538838016
true:523655026485366784
non-rumor:693573042111270912
true:407170170533064705
unverified:516435293235183617
true:527286846347567104
non-rumor:682548344690970624
false:387353560356118528
false:489796998615547904
unverified:743058135300988932
unverified:535257207991205888
non-rumor:693631772639145984
non-rumor:692881863644282880
true:524929796862918656
unverified:778949749156245504
unverified:715255507506892800
non-rumor:693476901772513280
unverified:516361247223058432
true:407158558158254081
true:514100169307348992
true:523820806917603328
unverified:648993731169939456
true:517003426832453633
non-rumor:690915657106526208
true:509473920060104704
false:504433135036407808
true:525134787778850818
unverified:651786568592658433
unverified:549920761423863808
true:518827403452637184
unverified:640182854928961536
unverified:499368931367608320
unverified:727588444000526336
false:506784541696991232
true:407163869673443328
true:519275971758026752
non-rumor:693487871806689280
false:357299879070023680
false:491591245152935936
false:506656271517622272
true:514106939173634048
unverified:701975210044497921
non-rumor:693121477491757056
false:507354546041925632
non-rumor:692924229017309184
non-rumor:688027085730897921
false:514535408126795776
unverified:742055437932040193
non-rumor:692063305297453060
non-rumor:693355140284334081
true:562090534945431552
unverified:524924619812511746
true:524925124303396864
false:365497016098369536
non-rumor:689722724470620161
unverified:697992796565741569
false:553186555150749696
non-rumor:766358933296517121
false:489802446001434625
false:356310469390245888
true:427725166127226881
false:356437941641416705
true:516978780171436032
false:551942365901250560
unverified:760120409429643266
false:489798219283857408
non-rumor:651858133304782848
non-rumor:766307327922335745
unverified:522468118082633729
unverified:500281094239817728
unverified:500307001629745152
false:364383457545162754
false:387050178932654080
non-rumor:765141361033109504
true:407209222850756608
non-rumor:767737100347191297
false:553264892799488000
false:531900034863091712
unverified:757450526153900032
true:525077806401994754
true:407156621450571777
false:387041762331471872
non-rumor:691410231549530112
false:507557659206516736
false:514550436377137152
non-rumor:692818857187213313
unverified:728631482722308096
unverified:544510450101415936
non-rumor:767154835993063425
unverified:511330322831507456
non-rumor:764505291853627392
non-rumor:693622130735484929
unverified:547514662695469057
true:524970097711267841
unverified:780436430732525569
true:519112613800972288
true:407206094747209728
non-rumor:692497796956561408
non-rumor:688752484966363136
true:407209892013821952
true:551135925862805504
non-rumor:766638613320859648
unverified:539799806039052288
non-rumor:693344498953383936
true:562256876763901953
true:407192126032986112
false:516804849619705859
non-rumor:688437279405305856
false:273278761909239808
true:427762638274437120
non-rumor:693087256727388161
true:523943647449198592
unverified:535484342785830912
true:517850508380618752
unverified:553544252563935234
non-rumor:693082547664883712
true:515598200796090369
true:436160836524965891
unverified:755475529294352385
non-rumor:691600834707247104
true:524934138563133440
non-rumor:687617735833026560
true:551103664124100608
non-rumor:692734579141185536
unverified:500279160795721728
false:513437031020916738
false:365052155385749505
false:491241885399539712
false:489867900296368129
non-rumor:692047663211085825
false:387237225286479872
unverified:748558349139058688
non-rumor:693160939802214400
false:318263294098030593
non-rumor:692142338890661888
false:514483762566922240
non-rumor:693554007785234432
false:501760566160289794
true:407275991610818560
non-rumor:688751183645782016
true:524935769614331904
true:507261372313640961
unverified:707321278135463936
unverified:716448280201269248
unverified:533767270091087872
true:523581212175392768
false:524320261667950592
true:407231740764508161
non-rumor:693769968199061504
false:504419526998360064
unverified:745365403237376000
true:407205404075376640
false:534461459938304001
false:489874311143260160
false:522553662996901888
true:407163499723624449
true:538256153080127489
unverified:531606992788287489
non-rumor:693916809125351425
false:535252460148113409
non-rumor:693139276708585472
non-rumor:767330549262278658
unverified:536915851233202176
false:531833233143783424
unverified:763430916236640256
unverified:558312304753016832
non-rumor:665302351742275584
false:295944137948151809
false:489812926828924928
unverified:547587399728267264
unverified:516425769560866817
non-rumor:691206970074738688
false:570341828479725570
true:524923341359300608
false:554688527435563008
unverified:711994705333112832
non-rumor:767463109778894848
true:407218583135997953
false:489872119158046720
non-rumor:693802524579618816
non-rumor:693122701569974273
true:519178213441167360
non-rumor:693629498177253376
false:319166636902998016
non-rumor:641665203046907904
unverified:531287426858487808
unverified:516394449065496577
false:532319110458118144
non-rumor:691889802724118532
non-rumor:692463948076093440
false:569908998717243392
true:531833153145823233
false:539833716852273152
non-rumor:691006265137299456
unverified:705093513076015104
unverified:556873675941896193
unverified:755523157700648960
false:514517213022543872
unverified:742678930516123650
false:504500863944376321
false:489816746405007360
true:531206167302012929
unverified:500371149713178625
non-rumor:692946556396244992
non-rumor:689798164287741953
non-rumor:693125234317086720
true:525043936331857923
false:489968646014246912
unverified:732971411157880832
true:524925600318754816
false:514150992552931328
false:358591089462099968
false:547803254516490240
unverified:549964632883232768
unverified:727982226290442240
false:532559937269166080
true:519078654635409410
true:407169212428206080
false:524186749002473472
unverified:500308076004929537
false:514546272972574721
unverified:778299287293816832
false:518830518792892416
unverified:517038566061658114
non-rumor:690680310061756416
unverified:714503380476026880
false:538975342011363328
unverified:500378522788315137
false:352075672543428608
true:524983325275197440
non-rumor:693512850539683842
non-rumor:693670046497935361
false:538166788484509696
false:504830161993609216
non-rumor:693116426824093696
unverified:728625967921401856
non-rumor:687766167558164481
non-rumor:643807909856415744
non-rumor:693912520923295745
false:386682163862986752
non-rumor:692854695262445568
false:504453071041482753
false:523562674487975937
false:356297080169447425
true:519311120914722816
unverified:531493734358061056
false:504652021601800193
false:538851683141304320
non-rumor:684488313512800256
non-rumor:765934198297362432
false:521533372280369152
non-rumor:693824042164436992
unverified:553576010898497536
non-rumor:693866093123915776
unverified:553548567420628992
true:524967711492014080
non-rumor:692099058811453440
non-rumor:691380138710306816
non-rumor:692113839387709444
true:536504515843727361
true:536558567206420480
false:524191650420367360
false:514062859987595264
unverified:716416753409081344
non-rumor:692332739824095234
non-rumor:764449685897568256
unverified:516390549012480001
unverified:516475930097643520
unverified:707420972173955072
false:369506008172740608
true:524946179390701568
false:559787890402541568
unverified:780882510645370880
true:551123464640536576
true:530943279161155584
non-rumor:767444114229059584
non-rumor:692290126282649601
false:497073936077959169
false:531108688749404160
false:521663202183348224
true:407189015582887936
false:514072132301910016
true:538346377794031618
true:407234399093022720
unverified:640118021101604864
unverified:778530869208190976
false:524176293450223616
false:519921456730607616
unverified:743126914794037248
unverified:521922785254580225
unverified:653432177632387072
non-rumor:766719302401613825
non-rumor:693686290408181760
unverified:552816020403269632
non-rumor:692023417575448576
false:489836441120145408
unverified:728273551883534336
true:495305620342714369
true:407191144880439298
non-rumor:689853056440221696
unverified:524929497205055488
non-rumor:693102420688121856
unverified:727834854931435522
unverified:521882110789824512
false:504450741126582275
non-rumor:688814621034213376
true:507257950868885504
unverified:524937542131793920
true:528495998537334785
non-rumor:692364468442021889
non-rumor:765863022506151937
unverified:724603564946010112
false:540643709465812992
non-rumor:693239731031683072
unverified:765735409984806912
false:538724882461097986
false:560474897013415936
true:348204426659508226
true:500278294055768064
false:489865454312099840
false:334722003057647616
unverified:707305999971921920
non-rumor:687617323235147776
true:574004164570841088
false:538861627018579968
true:407185422523977728
false:539813330983354368
unverified:715253497462145024
false:510286132568150016
non-rumor:686422922894815233
unverified:500332933098385408
non-rumor:693676692309700609
non-rumor:693071700200722433
unverified:715268937873760256
non-rumor:692765809425408000
non-rumor:691667941314662400
non-rumor:693534177694609409
non-rumor:693204483501887488
non-rumor:692842124841123842
false:552677176873455616
true:407213772328022016
true:407290084593913856
unverified:521444489697583104
false:553115168084074497
false:534678919656775680
unverified:524927281048080385
unverified:553505242554175489
false:531565935128498176
unverified:547670441754914816
true:524988712367955970
unverified:500288349924782080
non-rumor:693107789007339521
unverified:533734824905670656
unverified:500278045597368320
true:536849906997415936
true:427689948398231552
true:523939598691741696
unverified:544306719686656000
false:547158281005719552
true:537006518118273025
true:504131654810877952
unverified:751856580874960897
unverified:712223438698627073
true:524987184836005889
unverified:707405809181917184
false:507634536176300032
true:525024518713397249
true:516729950091493376
unverified:500258409988763649
false:560133068670140417
unverified:524940659778920448
false:501781217411215360
non-rumor:764753085675761664
non-rumor:677950378785271808
unverified:744390771869102080
false:521789009576476673
non-rumor:692376812022792196
non-rumor:763404633217835009
true:531161914689482752
unverified:778689027918618625
false:519447199164665856
unverified:707412869860696064
non-rumor:693926742814281729
unverified:650710483289419776
non-rumor:689694470779097088
false:387021726007042051
non-rumor:690926324903317504
true:407184730988097536
non-rumor:693855615618322432
non-rumor:690522824797196288
false:514517470238240768
unverified:553228463998783488
non-rumor:690567125128351744
non-rumor:693803472806760448
non-rumor:688502260779843587
false:553016500492439552
false:265953285247209472
unverified:524981436252950528
false:520132836594970625
unverified:714851393861881857
false:544457299667202048
true:524950339074523137
non-rumor:678277910537588737
false:509114008587100160
true:504244627680272384
unverified:500279189405433858
true:535474861616148480
true:562093717201616896
non-rumor:693459931022913536
true:407262869152358400
non-rumor:767218194385866752
false:518665533089406976
false:482880640560271361
non-rumor:688520025754304512
unverified:500389488217309184
unverified:525008463819464704
non-rumor:692812029611089920
unverified:503714147138166784
true:407292452060815360
unverified:500363126294863876
true:554958414905094144
false:543586319168196608
false:553271856786968576
non-rumor:683158807959089152
unverified:764368020391223296
true:551106793959862272
true:501827465032237056
unverified:741995157969592321
false:519704006826807296
false:544567299102244864
true:510916725953417218
unverified:533811170889568256
true:523863683928457216
true:514420223873941504
false:501774251901198336
true:336873759271157760
true:525029684095221760
non-rumor:692688891174739968
non-rumor:693452449173086210
false:547101266313089024
false:516636338679197697
unverified:730516765525082112
false:509031495101874176
false:534392174876839936
false:542423103834296323
unverified:516411927506206721
true:407262953533353984
true:531634492528939008
unverified:714998347111669760
false:532284831783460864
non-rumor:688932211714818048
non-rumor:693594331735683072
non-rumor:693925198630821889
non-rumor:693456340790804480
true:524928878075457536
unverified:553579224402235393
true:552568163431247873
non-rumor:693216311502073856
true:407264593027670016
false:547807913671405568
non-rumor:687673284436082689
false:553098571323437056
true:510916464631889920
true:532602376398462976
unverified:714811995573325828
unverified:728101712762834944
unverified:553549686129561600
false:520338188213444608
true:510916647373516800
true:536804445678755840
non-rumor:692927739066740741
unverified:701539698452393986
false:489820657291911168
unverified:521788572933062657
true:504304227246538752
true:507918114567499776
true:407244865018155008
non-rumor:693083689098477568
false:535507913226190849
non-rumor:766452700049473536
non-rumor:693457310824468480
true:555003887753494528
false:543443188934250496
unverified:653285570383335424
true:407167928313081856
unverified:707310135291416576
true:536540403109879809
true:538374385665449985
true:532275347413544961
non-rumor:692113799546048513
false:524881688825167872
true:427944719612915712
unverified:765887221736046592
non-rumor:761355585724055553
true:525088864416043008
false:521717368264093696
true:567596847330373632
false:525711899359318016
true:536991428694376448
true:525040836757958657
false:553103772852191233
non-rumor:692190570140340229
false:387031585834278912
false:539658034382123008
false:504441156575297536
false:531607884220485632
false:542320823915536384
non-rumor:692506143147606016
non-rumor:633397936563560449
non-rumor:692423131726749697
unverified:576829262927413248
unverified:556541489388724224
unverified:516414874348298240
false:514555852351479808
true:528676615207653376
false:552146635707666433
non-rumor:767715524222578688
unverified:524993533212897281
false:538930446814703616
unverified:498280126254428160
unverified:650254360727973889
false:531973383198887936
unverified:510507736287961088
unverified:544328894812549121
non-rumor:693056396250652672
unverified:516395112201736192
true:516321020815228929
true:532276370953752576
unverified:517712193841037312
unverified:514308277803294721
true:407223928084766721
unverified:651044059222556674
true:525408908484280321
true:407253198395555840
true:527272948680622080
true:524294016435634178
unverified:723477822950395904
non-rumor:691616143161819136
unverified:763896522790440960
non-rumor:616686132387028992
true:499683602452717569
true:574062768896212992
false:504448356584677377
true:524951893467234304
false:559863517151784960
unverified:547525843749470208
unverified:552848620375261184
non-rumor:688461902821855232
false:532208816692416512
false:489872500462190593
unverified:553550301886955520
true:510922415468449792
true:536738726693847041
non-rumor:692528931459694592
unverified:531525016794697729
unverified:524970851675176960
false:534364937939062784
unverified:500284699546517505
non-rumor:692748204064927745
non-rumor:693873151659249669
false:540333359793451008
false:514495841600811009
true:535474881090322432
non-rumor:693126696132804608
non-rumor:693492159635443714
true:524944881941495809
false:534445263528947712
non-rumor:687630364936957952
unverified:758825535480864769
unverified:531733274968989696
unverified:707300612862566400
true:518866406512025602
true:407290871856369664
non-rumor:693214543615561729
false:519868410599993344
non-rumor:692764799315398656
true:407198615137181696
non-rumor:767768054163996672
non-rumor:692747901815119872
true:528242965915779072
true:407205235682050048
true:508002575858561024
non-rumor:685633217160998912
true:427780584979836929
non-rumor:692004901455556608
unverified:760109079133990912
unverified:500281131057811456
false:523098334421319680
unverified:523545090099523584
