# Supplementary material for: BiMGCL: rumor detection via bi-directional multi-level graph contrastive learning
Source: PeerJ Comput Sci. 2023 Nov 10;9:e1659. doi: 10.7717/peerj-cs.1659 (PMC10703058; doi:10.7717/peerj-cs.1659)
Supplement: Supplemental Information 1 [file peerj-cs-09-1659-s001.zip › rumor_detection_acl2017/twitter15/source_tweets.txt]

731166399389962242	🔥ca kkk grand wizard 🔥 endorses @hillaryclinton #neverhillary #trump2016 URL
714598641827246081	an open letter to trump voters from his top strategist-turned-defector URL via @xojanedotcom
691809004356501505	america is a nation of second chances —@potus on new reforms to solitary confinement: URL URL
693204708933160960	brandon marshall visits and offers advice, support to brother of fallen hero zaevion dobson: URL URL
551099691702956032	rip elly may clampett: so sad to learn #beverlyhillbillies star donna douglas has passed away. URL
767223774072676354	former 3 doors down guitarist matt roberts has died at age 38, according to his father. URL URL
715515982584881152	craigslist ad: ‘get paid $15 an hour to protest at the trump rally’ - URL URL
514106273852174337	just in: missing afghan soldiers found trying to enter canada near niagara falls URL URL
500319801344929795	the day #ferguson cops told a dirty, bloody lie (via @thedailybeast): URL URL
495366618818830336	#riphulkhogan my heart is ripping like your shirt. wwe'll miss you.
532206910796468224	a chick-fil-a manager allegedly banned this hilarious list of slang words URL URL
560187970389819392	islamic tribunal using sharia law in texas has been confirmed URL @breitbartnews #a4a URL
531568534066057217	alpha male rt @marc_leibowitz: photo of vladimir putin's motorcade. posted without comment. URL
489829414704648192	เผยกบฏยูเครนอาจเข้าใจผิดคิดว่า #mh17 เป็นเครื่องบินทหารยูเครนรุกล้ำ / 14 ก.ค.ก็เพิ่งยิงตกไปลำ URL URL
524925730053181440	shooter still on loose after uniformed soldier shot at #ottawa's war memorial, across road from parliament. mp's being taken out of offices.
766989078294306816	report: more american fifth-graders taking gap year to unwind before middle school URL URL
499530130487017472	a woman in #ferguson was shot in head last night and released this selfie. conflicting reports of how it happened: URL
520284654755381249	report: amazon plans to open its first physical store, in new york URL
767515401831997440	‘keep it,’ says simone biles throwing gold medal to adoring men's gymnastics team URL #rio2016 URL
565999191982616577	let's let our friends know that a state senator in south carolina stated "women are a lesser cut of meat" #chewonthis URL
554343513887105024	a traditional beer that authorities believe was poisoned with crocodile bile has killed 56 people in mozambique: URL
767715489485205505	nothing to see here. just nuggets forward wilson chandler catching a 350-pound fish: URL URL
553467311261503488	reports of shooting at dammartin en goele on route n2 north east of paris - french media says car chase under way
553960736964476928	police chief helric fredou, one of the police officers investigating the case #charliehebdo, commits suicide. URL
500303431928922113	reminder: forget the robbery, forget the minor looting. nothing justifies militarized police pointing sniper rifles at journalists #ferguson
538900739880665088	afghan woman picked up her dead son's gun and helped kill 25 taliban militants to save village URL URL
516420964834611201	from #ferguson to #hongkong. #hongkongdemocracy protests adopt "hands up, don't shoot" URL
80080680482123777	seriously? racist mcdonald’s sign is obviously a hoax - URL
687945926774800385	several in critical condition - one in a coma - after clinical trial of new drug in france, health minister says URL
436089462326849536	omfg read this its my personal experience with talking angela URL
568589712644026368	why did macklemore delete this tweet!? #macklemorejoinedisis URL
767360696761905153	this is @jackalltimelow asking you to watch the #vma #weekendbrunch that's starting right now. 🙌 URL
407231591191035904	paul walker died too fast, i'm furious.. :/
505369323922522113	tupac was hiding for 18 years 😳 URL
576513463738109954	putin reappears on tv amid claims he is unwell and under threat of coup URL URL
689214940679409664	#eagles co-founder glenn frey has died aged 67
522782267215982592	a passenger at dulles international airport has been spotted wearing a homemade hazmat suit (via @dailycaller) #ebola URL
387233034350514176	if amber alert really had to shutdown b/c of lack of funds, as obama said, why did it go back up today after bad pr? #governmentshutdown
693554344298467328	how to raise a creative child step one: back off URL URL
706665777332621314	.@berniesanders: in 2016, "we will end institutional racism and reform a broken criminal justice system.” #demdebate
531530591427391488	iraqi officials say isis leader wounded in airstrike URL
532199717594497024	no baes allowed: a chick-fil-a manager bans 22 hip words URL URL
503498696273965056	“key [foley beheading] suspect is abdel majed bary, 23, who left his $1m west london home last year….” URL
553184482241814530	i am still confused as to why these "highly trained" individuals left their id in the getaway car. #charliehebdo
692838349036326912	when you spend the whole day thinking it's friday, but it's not... URL
580320684305416192	accident aircraft looks to be germanwings (airline code 4u or gwi) flight 9525, barcelona to dusseldorf. #4u9525 URL
514057033419849728	alaskan reporter says "f*ck this," quits on live tv in marijuana legalization protest: URL URL
693696168908423168	ex-president of el salvador, francisco flores, dies at 56, government says. URL URL
550284252672450560	transgender teen leelah alcorn publishes suicide note on tumblr: "my death needs to mean something" URL
407167258452971520	paul walker mourned by vin diesel and more 'fast & furious' co-stars URL #rippaulwalker URL
509464457836511232	apparently microsoft are trying to buy mojang, the creators of minecraft, for around $2 billion... o_o
499612545909415938	nearly 7k blacks were murdered last yr--almost all by other blacks. a tiny % were unarmed-killed-by-cop. where's al, jesse? #tcot #ferguson
692892472729415680	the las vegas raiders? URL URL
527131140721623040	poster girl for kobane resistance reportedly beheaded. sickening. URL #rehana #kobane URL
726043971911213057	target boycott crosses 1 million signers, stock sinks by $1.5 billion URL
730939370765754368	ca grand dragon endorses hillary clinton on behalf of the kkk. #trump2016 URL URL
693806234026188801	teenage girl 'made up' migrant rape claim that caused uproar in germany URL
692082337333534720	.@potus's reforms to solitary confinement will expand treatment for the mentally ill: URL URL
551117430345711616	news saudi arabia's national airline planning to introduce gender segregation on flights URL URL
407161635439013888	paul walker dies, millions cried. millions died of human hunger, no one simply gives a fk.
561280944045576192	islamic tribunal in texas operating under sharia law♨️wtf is this😡@lodisilverado @amymek #tcot URL URL
723365789378584578	landmarks around world turn purple, in honor of #prince. #princerip #purplerain URL
532106726539939841	vladimir putin’s motorcade as seen from the air. URL URL
689719109785907200	death toll from #bachakhanuniattack rises to at least 19; army official says firing has stopped as campus searched URL
561952533942661120	islamic tribunal in texas operating under sharia law♨️wtf is this😡@lodisilverado @amymek #tcot URL URL
550038665653542913	the president of argentina adopted a jewish teenager to stop him from becoming a werewolf URL URL
519348106836860929	hp confirmed that it's splitting into two companies. and cutting 5,000 jobs. URL $hp URL
387007120689737729	by all means, let's turn over healthcare decision making to people willing to shut down the amber alert website out of spite.
525327108520673281	video: hero sergeant-at-arms kevin vickers returns to parliament - and an incredible welcome URL URL
450341615979069440	@dangerburgundy: @joerogan what...successful clone of dinosaurs URL holy shit, is that real?
387281927427727360	never thought i’d see the day when obama would play politics with kids. URL #pjnet URL
553503184174710784	#charliehebdo shooting suspects tell police they 'prepared to die as martyrs' - french media URL URL
524312881823637504	google south american goliath birdeater. helllll noooooo✋✋✋✋✋✋✋✋✋✋✋✋✋✋✋✋✋✋✋✋✋✋✋✋✋✋✋✋✋✋✋✋✋✋✋✋✋✋✋✋✋✋✋✋✋
510906049549705216	breaking news: isis beheads a british hostage david haines in message to america's partners. URL
550131732805328896	transgender teen leaves heartbreaking suicide note on tumblr begging us to "fix society" URL #leelahalcorn
693122199536934912	forty percent of germans want angela merkel to resign over her refugee policy, poll shows: URL URL
524185876931162112	puppy-sized spider surprises scientist in rainforest @livescience | URL URL
532284428542681088	no, vladimir putin did not travel in a phallic motorcade formation URL URL
545271117355958272	a texas plumbing company's truck somehow ended up in syria's civil war URL URL
516545908813475841	#hongkong’s protesters are using the “hands up, don’t shoot” gesture from #ferguson URL URL
407254590363426816	fast and furious 7 "delayed" but "won't be scrapped" following paul walker's death: report URL
524941504796962816	breaking news photo gallery: parliament hill attacked, soldier shot at national war memorial URL URL
549927969032916993	a transgender 17-year old left a suicide note on tumblr pleading: "fix society" URL URL
692046121250586624	wind and solar could power most of the u.s. by 2030 without raising electricity prices URL URL
689650617464311813	leonardo dicaprio is giving away $15 million to environmental causes: URL URL
435998882250899456	what if talking angela is actually boris laursen he be like "i just stole all your personal information what are you going to do about it"
544523550519218176	meet barak hussein obama's appointment for our next assistant director of homeland security: fatima noor URL
714531423273746432	an open letter to @realdonaldtrump from his top strategist-turned-defector: URL URL
693595814401327104	make way for leonardo dicaprio. #sagawards ❤ URL
514451906211893248	oregon police officers step in and make delivery after pizza hut driver gets injured in a car crash: URL #odd
515519742355185664	vaughn foods co-worker who witnessed murder tells #news9 murder suspect alton nolen was shouting islamic phrases. fbi investigating
767710245779103744	in a historic first, the international criminal court has classified destroying cultural artifacts as a war crime. URL
519929168864497664	“@complexmag: someone spray painted a penis on a $2.4 million bugatti veyron: URL URL ” legendary
651809229842608128	avoid 5p bag charge using these from @trolleybagsuk enter here to #win a set with @star100x URL URL
500377145349521411	to be clear: an unarmed teenager possibly stealing a box of cigars does not warrant being shot to death by the police. #ferguson
675434959939756032	'do you know me? do you know my heart?' muslims in new york share their experiences URL URL
489833932813516800	this is the surface-to-air missile ukraine says shot down malaysia airlines plane URL URL
548672230134382592	bobby shmurda stabbed to death in jail by cell mate URL URL
665317131597291520	breaking: police operation at bataclan concert venue over, two attackers killed: bfm tv URL
693711272014155776	zika fever: a newly emerging disease is threatening the americas URL URL
500327120770301952	how many white celebrities have been caught shoplifting and end up dead in streets? i'll wait. #ferguson
693821069879160832	from @otlonespn: baylor faces accusations of ignoring sex assault claims against athletes, not supporting victims: URL
532281981795848192	manager bans teen slang from work including 'chill'. adds stop accusing people of having ebola URL URL
767528171520524288	japanese prime minister shinzo abe at #rio2016 closing ceremony is all our super mario dreams. URL
496698590153416704	justin bieber ringtone saves russian fisherman from potentially fatal bear attack.
690137637810761728	uk home secretary theresa may says litvinenko's murder was "blatant and unacceptable" breach of international law URL
546028163134808064	interested in growing your follower base on twitter? set up a followers campaign today. URL URL
522815405451407360	a passenger at an african airport? no, the man in a homemade hazmat suit is flying out of dulles, washington: #ebola URL
531531382611513344	breaking news: iraqi state tv confirms isis group leader al-baghdadi wounded in airstrike - URL URL
376874273601630208	once again, jk rowling is not working on an eighth harry potter book. i expect this rumour originated from either the quibbler or trelawney.
500319675797209088	if we shot everyone in the street for stealing, imagine the carnage on wall st. #mikebrown #ferguson
517487705978966016	d.a. to seek death in #moore, #oklahoma beheading case. #altonnolen #kellyfile URL
521770744855134208	#isis barbarians are using chemical weapons , against kurds in #kobane #airdrop2kobane #كوباني @barackobama #un URL
553575232867672064	more: official: gunman holding at least five hostages in paris market has threatened to kill them if police approach: URL
501881262240694272	please pray for steven sotloff, [another captive american] that #isis has threatened to behead. #tcot URL
525039784503541760	cpl. nathan cirillo pictured on the left, minutes before he was shot at the war memorial today. #cbcott #ottnews URL
759653274605740032	poll: five percent of americans would vote harambe the dead ape for president URL URL
553169307824177152	banksy's response to the #charliehebdo attack isn't by banksy. but it is striking: URL URL
572002458647412736	now: 12-year-old conservative cj pearson defends giuliani's comments on obama and his facebook gets shut down! URL
530017051025604609	breaking: huge explosion of an #oil pipeline belonging to @saudi_aramco near sudair, #saudiarabia. URL
693102023764492288	uk mother tareena shakil, who took son to syria, guilty of joining so-called islamic state and encouraging terror URL
692707593991643136	breaking news: u.s. detects activity in north korea suggesting plans toward space launch
693934062445187072	bernie sanders and donald trump continue to hold wide leads in new hampshire primary races, cnn/wmur poll finds. URL
571052823665704960	do you notice similar muslim radical terrorist hand gesture between obama & isis killer???? #tcot @carminezozzora URL
543436472842334209	obama appoints fatima noor to homeland security post!! the fox in the henhouse!! #ccot #tcot #pjnet URL
689529955294777344	colombian government and left-wing farc rebel movement agree ceasefire to end decades-long conflict URL
691299810553384960	fact: up to 129 million americans with pre-existing conditions can no longer be denied coverage. #acaworks URL
528237933661544448	fanged deer pops up in afghanistan, 60 years after its last appearance URL URL
674713782778654721	#ceres captured by dawn spacecraft. check out those bright spots! video: URL URL
500377906305327104	#ferguson pd charged #henrydavis w/ "destruction of property" for bleeding on their uniforms: URL URL
650952376954650629	pathetic little twat can’t wait to argue over 5p bag charge URL URL
407213757048160256	r.i.p paul walker.... he died doing what he loved... and that's going fast. URL
428366153149194240	#obamacare will soon require you to get an rfid chip implanted into your skin to monitor and track you.
570405783306944514	jamie dornan leaving fifty shades of grey?! yeah, not so much: URL
522453569702989824	passenger wears personal protective equipment (ppe) for flight at dulles #ebola URL URL
580325090367315968	flight #4u9525 initially climbed to 38,000 feet before before it started to descend and lost signal at 6,800 feet. URL
689799953330368513	gop strategist says trump supporters are "childless single men who masturbate to anime" URL URL
524930671220105216	developing news: soldier shot at war memorial. watch cbc nn for coverage. or follow online: URL URL
407197672702214144	prayers to our friend, tyrese. his emotional message about paul walker got us choked up... URL
693490132440129536	baseball players had "fight club" at texas high school, investigation finds: URL URL
366025766183514112	japanese government says fukushima nuclear plant is leaking 300 tons of radioactive water into the ocean every day URL
767300637012951040	iraq executes 36 jihadists over 2014 massacre of up to 1,700 army recruits at camp speicher URL
686527768327274497	rip david bowie. can we also rip the "battle with cancer" cliche? implies you've "lost" the battle, as if you didn't fight hard enough.
764158239089029120	young people have the power and potential to change the world. happy #youthday! URL URL
514098803347951616	breaking news: the 3 missing afghan soldiers have been found trying to cross into canada at the rainbow bridge in niagara falls. ny. nbc
522684367647559681	isis militants are beheading their own fighters URL URL
765631087867367426	good news: 185 businesses answered @potus's call to give americans with a criminal record a fair chance at a future. URL
489974591985840128	ukraine officials say malaysian jet was shot down by a buk missile system URL #mh17 URL
536105045545472000	a letter from @lego_group in the 1970s, boxed in with the toys via @s8mb @hfdsp #gender #equality URL
509152237503778816	calm yourselves- durex has not come out with a pumpkin spice condom URL URL
407182466613792768	fan of "fast & furious" actor paul walker shocked by his death as memorial grows URL URL
687632433483759616	#oscarnoms: nominations for best picture URL URL
407181813174788096	paul walker's co-stars take to twitter to share their condolences following his death URL #rippaulwalker #teampw
536962520477470720	that powerful letter from lego to parents from the 1970s? it's real URL URL
554655549896159233	just heart breaking. french police commissioner commits suicide after meeting charliehebdo bereaved. URL
436157173161144321	talking angela gets ur personal info "he's a kidnapper" "he watches u through ur camera" URL
550175324634619904	😔😔😔 “@buzzfeed: a transgender 17-year-old left a suicide note on tumblr pleading “fix society” URL ”
551120768164462592	donna douglas, star of the beverly hillbillies, has passed away at 81 URL URL
524965786059026432	breaking news: one soldier has died after ottawa shooting, suspect(s) still at large - URL
510908595144519680	david haines 'beheading': isis release video claiming to show execution of british hostage URL URL
568580363339091968	macklemore announced today that he has joined isis.
763738618573623297	hillary clinton strategist bob beckel called for wikileaks editor julian assange to be assassinated: i do not... URL
531498841158082562	isis confirms: leader al-baghdadi wounded in u.s. airstrike URL URL
757367391202471937	laziness is a trait in blacks, 1991 book quotes trump as saying: URL URL
692357775859564544	neurotic woman turns to neurotic friends for support URL URL
524928119955013632	police say they have located car belonging to suspect in #ottawa shooting. uniformed soldier shot at war memorial, condition unknown.
500413818368184321	remarkably, despite the military-style police presence in #ferguson, a known killer was able to skip town URL
554722567224049664	saudi cleric proclaims snowman-building 'anti-islamic' (photos, video) URL URL
756282236375277568	laziness is a trait in blacks, 1991 book quotes trump as saying: URL URL
670380354822348801	they left syria in 2013 for a camp in jordan and arrived in detroit last week. their story URL URL
692134022839955456	man at salad bar has to say every item aloud as he adds it to salad URL URL
517051126466625536	colleen hufford was a white woman, hardly worth a mention from pres. obama (unlike #ferguson) URL URL
553538058440941568	more: france: shooting, hostage-taking at kosher market in paris; several reported wounded: URL
527308173112139776	matt taibbi has left first look media. sorry to see him go. a great talent and we wish him well. URL
524958128392376320	ottawa police confirm that there were multiple suspects in the shooting, saying there were "possibly 3" shooters. URL
407217471473451008	paul walker's death keeps getting more ironic... the driver, roger rodas, was a former racecar driver #rip URL
550003619303788545	transgender teen pleads for us to "fix society" in tumblr suicide note: URL URL
407176055657484289	the last photo of paul walker, taken just before the crash that killed him. rip URL
521727831307722753	someone spray painted a penis on a $2.4 mill bugatti URL
516727880571572225	hong kong's protesters are using the "hands up, don't shoot" gesture from ferguson URL URL
522321383716818944	texas health officials say 2nd person to test positive for ebola at dallas hospital did treat thomas eric duncan: URL
516423807394131968	beautiful global solidarity in #hongkong where protesters are marching with "hands up, don't shoot" gesture #ferguson URL
693605375803813889	look at this stage, this is what we talk about when we talk about diversity. #sagawards URL
551106923601219585	goodbye elly may: 'beverly hillbillies' star donna douglas dead at 81, reports say. URL URL
489854703321509888	'nine britons, 23 us citizens and 80 children' feared dead after #mh17 jet 'shot down' URL URL
716461257025581056	.@berniesanders is pulling magic tricks out of a hat in nevada. we just officially won! URL
553099685888790528	banksy account joins cartoonists support for #charliehebdo #jesuischarlie URL URL
407279190913069056	fast & furious franchise responds to paul walker's death: URL URL
693524179597955072	ben simmons could be 1st sec player since shaq to average a 20-10. t-minus 2 hours till he faces no. 1 ou on espn. URL
427846006600777729	marlboro man dies of smoking-related disease URL URL
524977992683237376	shooting investigation going on for more than 3 hours. much of downtown ottawa still in lockdown: URL #cbcott #ottnews
523535962962280448	currently boycotting walmart & sam's on w. florissant they donated 10,000 to darren wilson!!!!!! cars are turning around! #fergusonoctober
351767344097398785	expect to see russian forces at us events to provide “security” - this is illegal under posse comitatus! URL
326137285450018817	a photo of black nurses saving the life of a kkk member. URL
745236050407194624	the big one: 'large scale motion' detected along san andreas fault URL URL
692581635594694658	icymi: mammoth bones from the ice age were unearthed at oregon state's football stadium. URL URL
455525437351800832	why is my grandpa tryin to tell me leonardo dicapro is gonna play martin luther king in a movie.. lol!
514512849876836352	don't put your iphone 6 in your pocket y'all URL URL
687631811560763392	#oscarnoms: nominations for best actress in a leading role URL URL
767068504277344260	older brother of syrian boy in iconic image dies of injuries from airstrike on family home. URL URL
519965814175567872	a vandal painted a brilliantly simple penis on a $2 million bugatti veyron ( URL ) URL
688096910217879554	.@potus's favorite movie of the year? hint: he loves saying "science the heck out of this thing" #youtubeasksobama URL
767355611277168642	amid the chaos of winning gold, @neymarjr found a moment with his son. URL
532259028152246272	chick-fil-a manager reportedly bans list of unprofessional words, internet erupts: URL URL
514109888138842113	alaskan reporter says "f*ck this," quits on live tv — her coworker's reaction is priceless: URL URL
729647367457230850	leading causes of death in the u.s.: 1. heart disease 2. cancer 3. medical error URL URL
726442550266044416	because target believes men can pee with girls, their stock has taken a huge hit. good. keep boycotting target. URL
516345893139001346	hands up don't shoot is being used by tens of thousands as a form of protest in hong kong. powerful. URL
553501357156876290	#charliehebdo suspects "prepared to die as martyrs", they tell police after making contact - french media URL
690670464440504320	.@potus in the oval office on a snowy afternoon at the white house. URL
692816955837804544	this doesn't help our score, @ianmckellen! are you team #batman or team #superman? let us know with '#empirebvs'. URL
538010064591028224	mother’s revenge: afghan woman 'kills 25 #taliban militants' after son shot dead URL URL
535282587325833216	fuck you in advance to writers, sites, late night show hosts, etc. who will makes jokes about michael phelps' girlfriend being intersex.
514098833253748736	breaking: 3 missing afghan soldiers have been found trying to cross the border into canada, senior law enforcement source tells nbc news
552498516225179650	this dog was abandoned at a scottish railway station with a suitcase full of his belongings URL URL
727966590084485120	.@caitlyn_jenner will reportedly pose nude for sports illustrated URL URL
489798752438583297	malaysia airlines plane mh17 'shot down in ukraine near russian border' URL URL
514039286845698048	alaskan reporter says "f*ck this," quits on live tv — her coworker's reaction is priceless: URL URL
509464217549021184	report: microsoft trying to buy mojang, creators of minecraft URL
489794696013967360	breaking: malaysian airlines passenger 'shot down' near russian border in ukraine URL URL
547509900130021377	peek behind the curtain of our save the americans video. URL
715671763808493569	☆☆craigslist ad allegedly posted by bernie supporters offered $15 to protest at trump's rally in wisconsin. trump already creating jobs!
693899062098137088	officials say at least 86 people died in the latest attack by nigeria's homegrown islamic extremists, boko haram URL
553518472798683136	more: official: french terror suspects want to be martyrs; are holed up with hostage north of paris: URL
689922870689009664	yes, trump really said, "the whites don't get any nominations" at the bet awards: URL URL
691632933170450435	unpopular police officer thinking about committing racially motivated offense for a little support URL
532197572698320896	sugarhill gang's big bank hank dies -- dead at 57 from cancer URL
504478567062056962	report: toronto, seattle, quebec city to join vegas in 2017 nhl expansion: URL
516856061182345216	leicester kfc refusing hand wipes to a customer because they anti islamic. what's next? a separate door for woman? sharia sauce? @kfc arses.
656361703664451585	well done scotland! 5p carrier bag charge 1 yr old today - 80% cut in usage - 650m less bags -£6.7m for good causes. URL
539254751343681536	@jjauthor @fingersflying @peddoc63 @chucknellis @waynebogda what happens to witnesses! URL URL
714560810266132480	letter to trump voters from his top strategist-turned-defector - i don’t know if this is real, but it’s believable. URL
501785003144273921	nbc: arrest records show #ferguson cops jailed twice as many people last night as they originally claimed. URL
689833530197671936	it's official. 2015 was officially the hottest year ever. and 2016 will be even hotter URL URL
489902412900343809	update: rebel leader in recorded call: we just shot down a plane (english subtitles) URL #mh17 URL
491200302365040640	who shot down the plane? where are the black boxes? 8 unanswered questions from #mh17: URL URL
534205316620382208	disease spread by bugs that bite your face as you sleep is found in the us URL URL
526459255147491328	judd nelson didn't die last night. he sent us this photo to debunk the rumor. URL URL
691976624665919488	a rare white giraffe has been spotted in tanzania... perhaps the only one in the world. URL URL
552457656666185728	this dog was abandoned at a scottish railway station with a suitcase full of his belongings URL URL
722885778448121857	a new transgender bathroom policy at @target is real, and it's fabulous: URL URL
525041127343550464	this photo was taken by a tourist at the national war memorial, shortly before nathan cirillo was shot and killed. URL
706933939953344514	bernie sanders speaking about institutional racism 👏🏽🙌🏽 URL
503609826128044032	suspect in beheading of journalist james foley named as 24 y/o abdel-majed abdel bary. URL
544698560655400961	the story of a 17-year-old stock whiz with a rumored net worth of $72 million made a splash, but quickly unraveled. URL
500290456845299714	here's the police report. somehow #ferguson cops valued a box of swishers at nearly $50. time to stop smokin i guess URL
714755546285477888	donald spunktrumpet's former communications director stephanie cegielski has resigned and written this - URL
532255606623989760	#dointoomuch rt @dahndahlas: @jemelehill a chick-fil-a manager banned slang at his location. URL URL
693118410444636161	after 40-year ban, u.s. starts exporting crude oil URL URL
509077805296914432	#muslim arrested in #texas today with #isis flag on body armor URL
553164985460068352	the #charliehebdo attack suspects have reportedly fired shots while robbing a petrol station URL URL
534763214106820608	the world is running out of chocolate, world’s largest chocolate manufacturer warns URL URL
407184707118309376	remembering paul walker: fast and furious star was "so happy" hours before his tragic death URL
531543620856197121	islamic state leader al-baghdadi wounded in airstrikes, iraqi officials say URL #isis URL
524961721744900097	canadian soldier who was shot at #ottawa's war memorial is a reservist serving with the argyll and sutherland highlanders in #hamilton, ont.
531193369465470976	breaking: isis leader al-baghdadi “critically wounded” after coalition airstrikes near mosul URL URL
377519445578895360	ahh!! @jk_rowling has an encyclopedia in the works for #harrypotter!! & #pottermore is now open!! :d URL
693722259740069889	bbc reports that broadcaster sir terry wogan has died of cancer aged 77
763428684850094080	breaking video : hillary surrogate calls for the assassination of julian assange. URL
688757736310484994	this is a good day. once again, we’re seeing what’s possible with strong american diplomacy. —@potus #irandeal URL
538408710084001793	a pregnant woman has lost her eye after being shot with bean bag by police in ferguson: URL URL
752875379765968897	ted cruz is apparently riding with the president on air force one en route to dallas. man, barack obama is a saint.
742114513726623744	a tweet from @realdonaldtrump about the #orlando shooting: URL URL
691064699853606913	nyc breaks record for snowiest day in its history URL #davidsnowie #blizzard2016 URL
716457799392342018	bernie sanders has actually won nevada, not hillary clinton! the people have spoken! URL URL
499366666300846081	line of police cars with high beams on greets anyone trying to enter #ferguson. it's shut down. no media allowed. URL
778625026144792577	massachusetts court finds that it’s ‘reasonable’ for black men to run from police to avoid racial profiling… URL
538218607822770176	a pregnant woman lost her eye after getting shot with a police bean bag round while she was in her car in #ferguson: URL
715254040289021952	donald trump tells chris matthews: women deserve ‘some form of punishment’ for abortion URL URL
724624672604610562	people are over here boycotting @target over their new transgender bathroom policy and i'm just like URL
514081464171102208	a florida woman had surgery to give herself a third boob: URL URL
524930365400821761	1 shot at war memorial in canada's capital. URL
91728807081426944	#psa please do not drink any pepsi soda, a worker from that company has put blood contaminated with aids inside the bottles!!! please rt!!
767668607803359234	our quote of the day is from american writer dorothy parker URL
655432919595548672	thousands of people in china claim they have seen a 'floating city' in the sky URL
536827853669941248	lego letter from the 1970s still offers a powerful message to parents 40 years later URL URL
767823175480647681	mike pence: "when donald trump becomes president, we won't be pay ransom to terrorists or terror-sponsoring states." URL
742571519105077248	considering the #orlando shooter was a registered democrat i'd like to just put these back here: URL
693795905049329664	more than a million observations by amateur bird watchers helped collect data for this map URL URL
520630231531802624	#mexico: doubts grow over the fate of 43 missing students as more bodies found in a mass grave URL URL
535315394127728641	raven symone blasts bill cosby rape story URL URL
535148463609356288	this russian kid got zapped by a faulty electrical wire and now he's a real-life magneto URL URL
524699123971534848	we only have one thing to say about that giant goliath birdeater spider: URL URL
407197113286545409	paul walker's character name on fast and furious was brian. brian from family guy died in a car accident. coincidence? i think not
507263441359613953	#tesla reportedly selects nevada to build massive $5 billion battery plant URL via @foxcarreport URL
436215971272212480	talking angela is a hacker "he's a kidnapper" "he watches u through ur camera" "he asks about ur personal life" URL
692440373449396224	federal reserve declines to raise key interest rate, citing slowing economic growth. URL URL
568571403756294144	horrified at news that macklemore has joined isis #macklemorejoinedisis URL
692451275930234880	it's time to make two years of community college free for responsible students → URL URL
766299560415223808	us olympic swimmers "invented" robbery story to cover up petrol station altercation, rio police sources tell bbc URL
514468018970034176	iphone 6 plus users are sitting on and bending their enormous new phones URL
693509689418588160	what was your favorite moment from this week's #teenwolf? watch + let me know: URL URL
537976883150077952	mother’s revenge: afghan woman 'kills 25 #taliban militants' after son shot dead URL URL
521777301470871553	#isis used chemical weapons in #kobani . against civilian #kurds• #retweeet to #savekobani _ #twitterkurds #kobane URL
689100941119848449	morocco says it has arrested a belgian national linked to men who carried out paris attack, in which 130 people died URL
518192429153783808	atheists are mad at @carrieunderwood. i applaud her. URL
514478918636535808	portland cops complete delivery after pizza hut driver injured in crash URL URL
707786906189303808	meet kenny the tiger. he was born with down syndrome. he's proof you don't have to be perfect to be beautiful ❤️ URL
691380348379201536	an afternoon with bo and sunny in the snow.❄ URL
693091255685787648	joseph pena is 17. joseph pena is in high school. joseph pena can squat 875(!) pounds. watch: URL
551159366876147714	donna douglas, who played buxom tomboy elly may clampett on the 1960s sitcom 'the beverly hillbillies,' has died: URL
524929106987991040	breaking: soldier shot at war memorial in ottawa, hill on lockdown, shooter at large URL #ottnews
524961908903149568	2 new victims en route to ottawa hospital; 1 shot, both non-life-threatening, hospital says - @michaelctv, @cbcnews URL
764653644138450945	hard work, focus, and a dream—that’s the spirit of @michaelphelps. tonight, we congratulate him and all of @teamusa on making history.
523026678419714048	man walks in south american rainforest at night, sees spider the size of a small puppy URL
436146437530075136	not good for fancy #swiss #brand @nestle : philly steak & cheese @hotpockets linked to massive #beef #recall URL #food
693830499047989248	boko haram burns kids alive in northeast nigeria, witness says URL
407248574099894272	fast and furious 7 "delayed" but "won't be scrapped" following paul walker's death: report URL
560442390805090307	drift into a peaceful slumber w/@thejeffbridges' new #sleepingtapes album. listen now at URL #om URL
763524712853102596	hillary clinton strategist bob beckel called for wikileaks editor julian assange to be assassinated. #dncleaks URL
554979642210549760	mozambique death toll rises to 72 from beer believed to have been poisoned with crocodile bile: URL
490080544949276672	ukraine officials say malaysia plane #mh17 was shot down by a buk missile system URL URL
537355288295518210	darren wilson got $500k from abc for interview, plus $500k for donations... he is a killer millionaire, literally
553212962044149761	paris says highest alert level extended north to region where attack suspects spotted - @afp, @melissabellf24 URL
554597409351671808	police chief investigating #charliehebdo reportedly killed himself while preparing report on terror attack... hmm... URL
693785810311778304	america’s biggest toy company is changing the most famous body in the world URL URL
733242244522725376	🎯 #target backlash over transgender bathroom policy hits "boiling♨️point"❗️ URL #boycotttarget URL
509466295344304129	microsoft is reportedly buying 'minecraft' developer mojang for $2 billion URL
523126268603031552	the stuff of nightmares: this guy ran into a puppy sized spider. in a rainforest. at night. URL URL
523555724807262208	walmart donates $10,000 to support darren wilson and the on going racist police murders #ferguson #boycottwalmart URL
532276693931945984	sugarhill gang rapper big bank hank has died at the age of 57. read about his legacy and contribution to hip hop: URL
692746621218656258	update - french media: 28-year-old man carrying two guns arrested at #eurodisney near #paris was carrying box of bullets & copy of the koran
714555825122107392	an open letter to trump voters from his top strategist-turned-defector URL @juddapatow @andylassner @bettemidler
407164597511393280	r.i.p to the driver that died with paul walker that no one cares about because he wasn't famous.
519962130859429888	the fight against isis starts at our border. ‘at least’ 10 isis have been caught crossing the mexico border. build a wall!
778681502825451520	black men have legitimate reason to run from police – #massachusetts supreme court URL URL
528822281972498432	fanged deer spotted in afghanistan for the first time in 65yrs URL rt @independent mt @thewcs cc URL
407188779255222273	paul walker remembered: celebs react to 'fast and furious' star's death URL
693600369281253376	kentucky leads kansas 46-40 at the half. tyler ulis has scored or assisted on 11 of the wildcats' 17 field goals. URL
518620083342835712	mass grave found in mexico town where over 40 students went missing - URL
532928419051622400	islamic state releases audio it says is of leader abu bakr al-baghdadi days after reports he was killed or injured URL
740791134146965504	dear @hillaryclinton you're not the 1st woman presidential candidate. victoria woodhull is. look @realdonaldtrump URL
692105324111761408	actor abe vigoda, known for roles in 'the godfather' and 'barney miller,' has died. URL URL
521098692326350848	mexico: iguala mass grave bodies "not all of missing students", guerrero state governor says URL URL
427924694663454720	actor who played marlboro man in ads dies from smoking-related disease URL
528389559441444864	#obama says "america doesn't want any stay-at-home-moms! enough is enough! #fireobama now! URL URL
536547921542791170	lego letter from the 1970s still offers a powerful message to parents 40 years later URL URL
525024066152169473	corporal nathan cirillo, shot dead at #ottawa war memorial today, was 24. reservist was member of argyll and sutherland highlanders #cdnpoli
692759090469212160	half a sleeve of oreos lost in house fire URL URL
500280838710247424	police reports released this morning indicate mike brown was a suspect in a "strong-armed" robbery in #ferguson
693465666259656705	turkey claims russian plane violated its airspace and summons ambassador URL
504387128013246465	fbi probing alleged audio of michael brown shooting URL URL
500295393301647360	the other day i asked a manager at the #ferguson market if police had requested surveillance video. she said no.
524586367456919552	scientist releases this horrifying picture of a puppy-sized spider he found in the rainforest URL URL
690145844318834689	happy #nationalhugday URL
500286058664579072	update: #ferguson police release stills from convenience store footage showing robbery URL URL
518981379963777025	mass grave found in mexico near area where 43 students vanished after a confrontation with police: URL - @thisisfusion
499456140044824576	st. louis co police tell me ofcr shot a man who pointed handgun at him at chambers & sheffingdell at about 1 a.m. man in critical. #ferguson
553008832784642048	banksy shares simple but beautiful tribute to charlie hebdo cartoonists URL URL
489794369487380480	breaking: malaysian airlines passenger 'shot down' near russian border in ukraine URL URL
544333764814323713	gunman's headband reads, "we are your soldiers o muhammad". #martinplace #sydneysiege URL
523558773345255424	walmart donates $10,000 to support darren wilson, but won't give tracy morgan a penny for the accident their company caused. #boycottwalmart
767520433247809536	hugs! @simone_biles & @aly_raisman during the #closingceremony (photo: rob schumacher, @usatodaysports) URL
555072815154475008	69 people die after drinking beer believed to have been poisoned with crocodile bile in mozambique: URL
761027420849745920	after two weeks, thousands of gravity falls fans completed this global scavenger hunt URL URL
531648145613398016	making my own doritos flavored mountain dew! URL
693411834808946688	michael jackson told oprah he doesn't want a white actor playing him in 1993 URL URL
693032076543655936	#zika virus: everything you need to know about the mosquito that spreads it URL URL
687734662249246724	we have some bad news, friends fans. the whole cast won't be reuniting in february: URL URL
531526274003771392	2 iraqi officials and state tv say airstrike wounds islamic state group leader al-baghdadi - @ap URL
407236151167025152	r.i.p to the driver that died with paul walker that no one cares about because he wasn't famous.
655812191233417216	when refusing to pay the 5p bag charge backfires URL 😂🙈
538137715293061120	afghan woman 'kills 25 taliban' militants after son shot dead URL URL
538847758032310272	darren wilson told the post-dispatch that he was not paid for the abc news interview. #ferguson via @christinedbyers URL
531131094276382720	reports indicate #isis leader abu bakr al-baghdadi has been injured in a us air strike. #syria #iraq
544154048950435840	today's cover: meet the teen who's made $72 million trading stocks on his lunch breaks URL URL
727854332188577792	perhaps media should ask hillary about this clinton campaign made payments to hard drive destruction company URL
742012307694223361	#orlando oh look the muslim shooter was also a democrat! URL
707332312724283392	obama to skip nancy reagan's funeral for music, film festival in austin, tx URL via @waynedupreeshow
387009577763360768	really? amber alert website goes dark under government shutdown URL
407192370040803329	remembering paul walker: URL URL
516386101766782976	some authoritarian americans are pissed that i'm helping this hong kong "hands up, don't shoot" picture go viral: URL
407177474788057088	r.i.p to the driver that died with paul walker that no one cares about because he wasn't famous.
523123023646175233	the nigerian government says it has secured the release of 200 schoolgirls after agreeing ceasefire with boko haram. URL
755447443009916929	police shut down restaurant after officer cuts mouth on shards of glass found in sandwich URL URL
761675705956655109	exclusive! angelina jolie will be a visiting professor at georgetown university: URL URL
348209998565879810	paula deen: "forget the food network. i've already been offered a cooking show on the new fox news food channel."
489887806018183168	malaysia airlines executive releases partial list of passengers' nationalities: URL URL #mh17
489841070818488320	'nine britons and 80 children' feared dead after flight #mh17 'shot down' URL URL
364589696573124609	fukushima: highly radioactive water seeping into the ocean URL
688763993633107968	we have now cut off every single path that iran could have used to build a bomb. —@potus #irandeal URL
693272659447119873	report: breast-feeding increase could save more than 800,000 lives annually URL URL
524168442841010176	no, banksy has not been arrested - this story is a hoax URL URL
705092738224525312	breaking news: search "how can i move to canada" skyrocketed following #supertuesday URL
509084603617792001	don't worry ppl #isis isn't a threat to homeland. man wearing body armor with isis flag on it arrested in #texas URL
693533469922693120	still sobbing over @onedirection's #1dhistoryvideo, hbu? URL URL
510918747188514816	breaking: video claims to show beheading of british aid worker david haines by #isis.
525301290218553344	hero: kevin vickers moments after shooting dead canadian parliament attacker - URL / URL
500394061887709184	the press conf makes #ferguson pd look like they've gone from stonewalling to counter punching. we give up a name, we drag his thru the mud.
724661834419048448	hey guys, target isn't backing down check the usa today article about the boycott URL
757190314880884736	donald trump: "...laziness is a trait in blacks. it really is, i believe that. it’s not anything they can control.” URL
692780496590254081	an undefeated high school wrestler lost on purpose against an opponent with down syndrome: URL URL
761381302260031489	happy birthday, @potus! URL
644321231618076673	breaking: 15.1 foot tsunami reported in coquimbo. #earthquake #tsunami
775672628493357057	clinton hides failing health? full disclosure now: covert doctors and nurses URL via @mailonline #maga @realdonaldtrump
693240976970752004	the broadcast premiere of @zaynmalik's #pillowtalk is on mtv right now 💥 URL URL
551575491430211584	19-year-old girl wakes up during brain surgery, asks doctors ‘how’s it going?’ URL via @foxnewshealth
380140114552188928	can twerking in louisiana really get you a "mandatory 30 days in jail"?! URL
273182568298450945	42 million dead in bloodiest black friday weekend on record URL
80084555733803009	hoax: mcdonald's issues official statement on racist sign [updated] URL #seriouslymcdonalds
522534012544638976	report: christian bale will play steve jobs URL URL
725983128444129280	starve the beasts destroying our #civilsociety #target stock ➡️ sinks $1.5 billion URL URL
500327106824245249	all weekend ppl will be talking about the "robbery" instead of the shooting bc #ferguson pd didn't release any info about the shooting.
692745208421679104	surprise surprise, @shaq. on @jimmykimmellive, the lakers icon learned he'd be honored w/ a staples center statue. URL
489798752358916096	malaysia airlines plane mh17 'shot down in ukraine near russian border' URL URL
427831952826449920	ex-marlboro man dies from smoking-related disease - URL
552821069036670976	4 #charliehebdo cartoonists killed: - charb - cabu - tignous - georges wolinski #jesuischarlie URL
527138218505175040	pope francis again appears to suggest progress, but just makes false claims, as his religious belief requires of him URL
766808183696351233	laziness is a trait in blacks-trump, according to former president of trump plaza hotel and casino @vitico46 URL
538729383662338049	if darren wilson was paid by @abc it would be a painful reminder that destroying black life remains profitable in america. #ferguson
514540926640087040	the iphone 6 plus really does have a bending problem URL URL
723511860516016128	all in purple: memorials and landmarks across the globe honor #prince after his death. URL URL
684118654418419712	dammit, janet! fox’s rocky horror picture show casts @victoriajustice URL URL
534543768653807618	wtf? community agitator obama secretly met w/ ferguson activists & told them to stay on course URL URL
516705572373397504	fierce fighting reported on the outskirts of baghdad as isis jihadists fight one mile from western city boundary. so much for airstrikes.
693718533239365633	1 billion young people will start work in the next decade—only 40% in jobs that now exist URL URL
691986377584549888	videos show suffering of starving in syrian town of #madaya. URL URL
524152657783820288	graffiti artist banksy arrested in london; identity revealed - national report | national report URL via @wpusta
501934077612941312	wapo: 'british examining [foley] video...to compare it with former guantanamo bay prisoners...believed to have joined the islamic state.'
525033697045925888	ottawa shooting: how events unfolded, first shots fired at 9:52 a.m. at the war memorial URL URL
407169885345943552	r.i.p to the driver who died with paul walker that no one cares about because he wasn’t famous
489800427152879616	malaysia airlines says it lost contact with plane that was flying in ukrainian airspace URL URL
523888836456108032	scientist discover a puppy-sized spider in the rainforest, better known as the 'nope' spider URL URL
427690961280696320	man who portrayed the marlboro man in the 1970s dies from smoking-related disease URL
521769631519092736	#recall iraqi chem weapons gwb lied about? kobani kurds report isis using chem weapons! URL URL
692727606718824448	this ball feels a little flat to me! icymi: von miller joked about the patriots football he intercepted: URL
650975967146602496	uk • you're right to be nervous about the 5p plastic bag charge. when they implemented this in california the streets ran red with blood.
549599086073368576	argentina's president adopted a jewish boy to save him from life as a werewolf URL URL
693185488644149248	poll shows 40 percent of germans want merkel to resign over her refugee policy: URL URL
372914976102834176	fukushima reactors leaking into groundwater, can't be stopped from getting in ocean, buildings now on mushy land URL
534303066867367937	we are running out of chocolate, warns world's largest chocolate manufacturer URL URL
688110059553861634	here's what @potus keeps in his pockets to remind himself of the people he meets along the way. #youtubeasksobama URL
523123779124600833	boko haram ceasefire includes release of 200+ #bringbackourgirls hostages, nigerian government says URL
525116411887513602	canadian cpl. nathan cirillo killed by gunman while guarding canada's national war memorial: URL URL
407211258304552960	paul walker was doing good and giving back on the day of his tragic death: URL
557885928417816576	mr. president, stop mansplaining your "need" to have government care for *my* children URL #sotu
524991240270807042	police in #ottawa cannot confirm whether gunman shot dead in parliament is the same person that shot and killed soldier at the war memorial,
693549273468764160	her father shot her in the head, as an "honor killing" URL via @nytopinion URL
370855596050108416	fukushima's new looming crisis: radioactive groundwater seeping toward pacific ocean, @mariyamaguchi reports: URL -jm
436001434212249600	talking angela is an app that has been hacked and asks for you personal information. spread the word URL
689208632148365314	eagles guitarist glenn frey has died, the band announces URL
524958992330522624	police, bystanders and soldiers rushed in to help after the memorial shooting in ottawa URL URL
693068611951300608	ooooh my, d-rose. URL
531659884430106624	in new york city, marijuana may mean ticket, not arrest URL
509463933564891137	huh. the wall street journal reports microsoft is close to a $2b deal with mojang, aka the creators of minecraft. URL
524926472432410625	one person shot outside centre block, a second wounded inside the building in parliament hill shooting URL
693643778033344512	nonwhite actors nearly swept every nominated category at the #sagawards URL URL
690296550803636224	our children should not have to be worried about the water that they're drinking —@potus on the situation in flint URL
500363740311982081	what's so frustrating is that now we are talking about a robbery and not the killing of an unarmed kid. #ferguson
658755852199927808	test finds human dna in hot dogs, meat in vegetarian products URL URL
748543642323783681	obama cuts military pay third year in a row, while pushing $15 min. wage for burger flippers URL URL
524227209976745984	up to 34 million green cards and work permits... URL
732004388181434368	target’s new transgender policy raises all sorts of questions. URL
684878165714563072	as of january 12th, microsoft will no longer support internet explorer 8, 9 or 10. URL
532275383430041600	sugarhill gang's big bank hank dies at 57 from cancer URL URL
513749585391390720	starbucks is testing a new latte that tastes exactly like guinness: URL URL
534409916560461825	a world without chocolate?! two of the world's biggest chocolate makers could face a shortage: URL URL
538193964479045633	afghan woman kills 25 #taliban militants after son shot dead URL #bravo URL v @sydrza
693234925252775936	meet quasimodo, the dog with the short spine URL URL
553136604882014208	‘banksy’ instagram tribute to #charliehebdo victims not posted by artist URL (pic: lucille clerc) URL
687786822475366401	woah! olivia pope ditches the white hat for a hot new look in this badass scandal promo: URL URL
525009850104037376	#kevinvickers hailed as hero who took down attacker at parliament hill URL #ottawashooting URL
436195672677953536	*reads things about talking angela* "talking angela gets ur personal info" "talking angela can access all ur photos" URL
521772674155286528	alarming isis uses chemical weapons against kurds in #kobane ☛ URL #savekobane #drwidad☮ URL
727187859367546880	good news!: target stock plummets #lbgtq #bathroombill URL #tcot #pjnet #rednationrising URL
348203818741272576	'outrage' is an understatement >> irs sent $46,378,040 in refunds to 23,994 ‘unauthorized’ aliens at 1 atl address URL
522654603675176960	spider burrows through man's appendix scar and crawls under his skin URL URL
692098463262216192	✨ happy #gossipgirlday ✨ URL
524962676665888769	update: 'most of downtown #ottawa is in lockdown,' police say: URL
505657661120348163	15 year old "swatter" got 25 years URL
386998038004113409	this is a new low. obama spent money to close natl parks but shut down the amber alert website. look for yourself: URL
683731779342188545	oregon militiamen receive fitting nickname: #yallqaeda URL URL
527947775905103872	seth rogen has been cast as steve wozniak in the steve jobs biopic starring christian bale. URL URL
692374052082708480	report: spider URL
747275598347837440	newsflash⚡️the #orlando shooter was a muslim and a democrat✔️ not a republican or christian❌ #gaypride2016 URL
532231906364911616	the sugarhill gang's big bank hank has died at 57: URL URL
568075025418317826	uk #krispykreme apologizes for 'kkk wednesday' customer promo. URL URL
774833492865593344	nurses save lives of all different races and colors, but @hillaryclinton thinks we belong in a #basketofdeplorables. URL
760928376668454912	before hillary clinton, there was victoria woodhull, a pro-life feminist who ran and was nominated for president. URL
728013148788154368	report: caitlyn jenner will pose nude for sports illustrated URL URL
532297096356167680	so sad to learn big bank hank has passed away--the sugarhill gang rapper was 57. URL URL
511918957255991296	three of five detainees swapped are now isis leaders: URL #talibanswap #tcot #ccot #usa #bowie URL
489975398151618560	a memorial for #mh17 victims forms near the netherlands embassy in kiev: URL (roman pilipey/epa) URL
764573523713011713	we've set the first-ever national standards limiting the amount of carbon pollution power plants can emit —@potus: URL
693673606279229440	how 2 little-known actors became the obamas URL URL
517053056211357696	cdc has confirmed that the patient in dallas has tested positive for the ebola virus. we'll have more coming up on khou 11 news at 4 p.m.
538760398003253248	karma🙀#ferguson protestor accidentally burns🔥down own house🏡 URL @sheepawoken @youngblkrepub #tcot URL
691656866972209152	boss wants friendly, relaxed company culture in place by friday URL URL
552661209204260864	dog found abandoned at scottish train station with suitcase filled with it's belongings: URL URL
521821037726797824	breaking: patient being tested for ebola in kansas URL URL
525040767317082113	more: ottawa shootings suspect identified as michael zehaf-bibeau, 32; unclear if there are other shooters: URL
723644048867774464	niagara falls turned purple on the day prince died: URL URL
525300042207612928	pictured: kevin vickers moments after shooting dead canadian parliament attacker URL URL
524948703850029056	breaking news: ottawa police confirm at least 3 separate shooting sites and multiple suspects - URL
742050150307246080	shooter in orlando was: a. muslim b. registered democrat voter c. isis d. homophobic e. ready for hillary URL
427662266993889280	actor who portrayed marlboro man in cigarette ads in late 1970s dies from smoking-related disease: URL
521835345059389440	north korea media says kim jong un has made appearance after 40+ days missing: URL URL
520244836084228096	a penis spray-painted on a $2.5 million bugatti was just for a prank video. URL URL
516434071631974400	breaking: show of solidarity from #hongkong to #ferguson; hands up, don't shoot URL
690431187916099584	north korea says it has arrested a us student on charges of committing a "hostile act" URL
560207034545889281	how to say ‘i love you’: 1.) have my fries
407169699559247872	celebrities, friends and co-stars react to paul walker's tragic death. #rippaulwalker URL URL
407233172380733441	paul walker's last pic before his death in car accident :'( #rip #paulwalker URL
527295015643394048	jose canseco accidentally shot himself in the hand at his las vegas home URL URL
536826622725218304	that powerful lego letter to parents from the 1970s? it's real URL URL
749286768554438658	what's the no. 1 killer of americans? these rankings have changed little over the years URL URL
514067907475959808	florida woman surgically adds third breast in bid to become reality tv star URL via daily mail
534337548680978432	we are running out of chocolate, warns world's largest chocolate manufacturer URL URL
377002232257855488	j.k. rowling is working on an 8th harry potter book.
563123548857053184	texas🇺🇸first islamic tribunal in us🙀sharia law➰in america❌must stop🚨 URL @_fritobandito_ @amymek URL
524925033626738688	scene at ottawa war memorial. soldier on duty shot. URL
524685073979678721	meet the south american goliath birdeater -- a spider the size of a puppy: URL URL
524976526891417600	the canadian soldier shot at the war memorial in ottawa has died, according to two members of parliament. live blog: URL
489836271049928704	could a buk surface-to-air missile system have brought down malaysia airlines flight 17? URL #mh17 URL
687674548712505346	alan rickman's goodbye letter to harry potter is just perfect: URL URL
407164247768977409	r.i.p to the driver who died with paul walker that no one cares about because he wasn’t famous.
531676808836833280	francis teaches you how to make your own doritos flavored mountain dew! watch: URL then share! :) URL
686493272806576128	bowie's last album was 'parting gift' for fans, in carefully planned finale URL URL
407198255793987584	2013 was doing alright till i found out paul walker died ..
525305690257379328	a touching tribute to a fallen soldier URL URL
524178388282802176	no, banksy hasn’t actually been arrested URL URL
538133250066366464	don't underestimate women. an afghan woman called reza gul killed 25 taliban in a 7 hour gun battle. URL
514148279601606656	starbucks is experimenting with a beer-flavored latte that reportedly tastes like guinness URL
693537938425171968	when an iowa man asked ted cruz an uncomfortable question, the room went silent URL URL
693284114724700160	boeing wins contract to build new air force one presidential jets URL URL
380055172896272384	a city in louisiana has made "twerking" illegal, imposing a punishment of 30 days in jail for a first offense
436074888638763008	talking angela gets ur personal info "he's a kidnapper" "he watches u through ur camera" URL
553040930144792576	banksy shares simple but beautiful tribute to charlie hebdo cartoonists URL
727179214546456577	target's stock has taken a $2.5 billion hit over its insistence on insulting regular customers URL
692566765822435328	whether on the sideline or at a retirement community in nc ... just gotta dab on 'em. (via piedmont crossing/fb) URL
693822949456007169	german forest ranger finds that trees have social networks, too URL URL
539052152602107904	breaking: gill rosenberg (31) from tel aviv former idf soldier was captured by isis after going to iraq to join kurds & fight isis - ch 2
693217698482933760	.@cornelwest joins @berniesanders for rally in davenport, iowa. watch live: URL URL
699252269414354944	a eulogy for the show that changed kids' tv forever: #gravityfalls URL URL
536808074431184896	another letter to parents, included in 1970s lego sets URL URL
690954487322796032	fact: for the first time ever, more than 90% of americans have health coverage. #acaworks URL
516371936604352513	oh, my. rt @dangillmor hong kong "hands up, don't shoot" emulation of ferguson protests is such a powerful image: URL
523566838958284801	what? rt @70torinoman: walmart donates $10,000 to support darren wilson #ferguson #boycottwalmart URL
651486105628463105	black people can be so stubborn to change.... #5pbagcharge URL
525411618231169025	photo: dogs of canadian reservist killed at national war memorial wait for him to return home URL URL
692745861978263552	one more day until friday... URL
524181699043663872	calm down everyone, banksy hasn't been arrested #banksy URL URL
692692529779707904	the @who sets up zika "emergency team" after "explosive" spread of the virus URL URL
524972443308683264	statement from ottawa hospital: received 3 patients. 2 in stable condition. URL
686701278785843200	.@selenagomez was on the prowl for hot guys at the #instyleglobes after-party: URL URL
520299904934371328	officials took away this halloween decoration after reports of it being a real suicide victim. it is still unknown. URL
524950507023245313	listen to our live special coverage of parliament hill shooting here URL URL
376982539132366848	j.k. rowling is working on an 8th harry potter book.
524947149134774272	updated | attacker shot dead in parliament after soldier shot at national war memorial: URL #cbcott #ottnews
516313006427602944	incredible! rt @ryan "hands up don't shoot has travelled from #ferguson, missouri to #hongkong" URL
528976109518721024	obama declares stay-at-home moms aren't worth a hill of beans; says it's a choice 'we don't want americans to... URL
407209131351629824	we send our deepest condolences to the family and friends of paul walker and roger rodas. URL URL
531183173443801088	i don't want to live on this planet anymore. rt @juddlegum pepsi is making a doritos-flavored mountain dew: "dewitos" URL
621025025806577664	sure, first you dump pluto by calling it a dwarf planet, then you drive by its house to make sure it’s not dating any other solar systems.
693123067204243456	.@potus announces new rule aimed to advance #equalpay URL URL
524593547807178753	giant puppy-sized spider found in south america said to be world's largest URL URL
692453106622275585	chat about @mtvteenwolf with @mandaaabearr + @kaitiii URL
685232704774787072	traffic camera accidentally snaps beautiful photo of a snowy owl — URL URL
519867098945044480	someone spray painted a penis on a $2.4 million bugatti veyron: URL URL
685473149291479040	elvis presley was born on this day in 1935 URL URL
514142113601437696	well, this is one way to quit your job. watch alaskan reporter charlo green quit live on air. URL URL
676586804242309121	isis has been killing babies afflicted with down syndrome and other disabilities, activists claim URL
676970570160988160	talk times @ 2nd brk cruz 13:18 rubio 12:01 trump 10:30 paul 9:00 christie 8:39 bush 8:27 kasich 8:21 carson 7:55 fiorina 7:27 #nprdebate
504106473467944960	this audio tape played on #cnn seems to corroborate witness accounts that #darrenwilson kept shooting after #michaelbrown tried to surrender
509464271118688257	source: microsoft in discussions to buy 'minecraft' maker mojang for more than $2 billion - @wsj URL
407162181059612672	paul walker died at the age of 40 saturday. our hearts go out to his family and friends: URL
515918632178577408	groundbreaking female pilot who bombed #isis is now disowned by her family: URL URL
524646141938647043	after the fake news of banksy being arrested and unmasked, the real banksy has shockingly revealed himself! URL
525285199530455040	man cut off penis and threw it in bin after girlfriend dumped him over small manhood URL URL
767580827513397252	mexican president pena nieto plagiarized law thesis, report says URL URL
501768276523761666	a list of overnight arrests in ferguson shows a much higher number than officials reported URL URL
691700082601758720	ted cruz is by far the most consistent conservative in that crowd. URL | ap photo URL
566999951449001984	#assholeoftheday sen. thomas corbin, for saying women are "a lesser cut of meat" URL URL
726086935903494144	target boycott crosses 1 million signers, stock sinks by $1.5 billion - breitbart URL
407182194206322689	the motoring world responds to paul walker's death URL URL
665498651742085124	poland says cannot accept migrants under eu quotas after paris attacks. more updates: URL URL
495583434954514432	bird pooped on #putin when he was saying "violence begets violence" at the opening of monument to the 1st world war. URL
501774615837163521	list of overnight arrests in #ferguson much higher than officials reported URL URL via @fergusonunity
407212665350942720	'fast and furious' cast mourns paul walker's death URL
513779458340569088	starbucks is testing a new latte that tastes exactly like guinness URL
693501482721681408	on this date in 1996, magic johnson returned to the nba more than four years after testing positive for hiv. URL
707308274270539777	no one is surprised by this.of course obama is skipping nancy reagan's funeral.dignity isn't his strongest attribute URL
500354773133299713	in 2009, #ferguson police beat a man and charged him for bleeding on them: URL
543319210659971073	it’s a dog’s afterlife: pope francis says there’s a place for pets in paradise URL
549975297160802304	dammit - a transgender 17-year-old left a suicide note on tumblr pleading “fix society” URL via @jobarrow @buzzfeednews
692922211338981377	the bank of japan introduces negative interest rates to counter the ongoing economic slump, in a surprise move. URL
516377014790782977	protestors in hong kong mimicking the "hands up, don't shoot" of ferguson demonstrations (alex ogle/getty) URL
537378640653475841	darren wilson was paid $500,000 for his abc interview. and so the hands of racism and capitalism continue to wash one another.
490136764619948032	the fact that malaysia airlines #mh17 was shot down may hinder insurance payouts URL URL
553461741917863936	rural region of northern france searched in hunt for #charliehebdo gunmen - latest updates URL URL
687956181646753792	here's the letter alan rickman wrote for us back in 2011, upon completing harry potter & the deathly hallows: URL
689555819059351552	so-called islamic state's propaganda magazine confirms british militant known as jihadi john died in november URL
716424773216022530	it seems @berniesanders has won back nevada! don't let @clarkcountynv dems rig it against @sensanders! #feelthebern URL
507454543169617920	no, internet, betty white is not dead URL (photo: getty) URL
445495350171013120	#prayforchristopher please rt/fav this it means u care and maybe chris brown will see this and will see that we care and smiles again
689549346875031552	islamic state has confirmed 'jihadi john' is dead following reports he was killed in a drone strike in raqqa last year
762775964224847872	watch @potus and @flotus share their favorite olympic memories—and cheer on #teamusa: URL URL
717081129627553792	this is kenny, the tiger with down syndrome. this proves you don't have to perfect to be beautiful ❤️ URL
513015596879867904	@legendgary #hitemup! bad boy c.e.o. @iamdiddy arrested in connection with murder of tupac shakur: ... URL @wethewest
489796088338341888	breaking: malaysia airlines plane 'shot down' was carrying 295 people URL URL
518870005677826050	hewlett-packard to split pc and printer business from corporate hardware and services: URL $hpq URL
692405195796529152	convicted killer levi bellfield finally admits to murder of schoolgirl milly dowler in 2002, police say URL
652349108653551616	surprising number of vegetarians secretly eat meat URL URL
407191058108256257	r.i.p paul walker ♥ he died doing what he loved♥ URL
767355933919997952	suicide bomber who killed at least 50 in turkey was aged 12-14, state-run news agency quotes president as saying. URL
692840850141753347	james mcavoy makes that another vote for #batman. do you agree? let us know with '#empirebvs'. URL
356268980211687424	obama files federal charges against george zimmerman following acquittal in shooting murder of trayvon martin | URL
407174474207731712	still cah believe paul walker died r.i.p paul walker r.i.p brian o'connor r.i.p fast & furious URL
407173794583695360	paul walker's genuinely admirable history of organizing & participating in international disaster relief missions: URL
407267881131732992	watch: paul walker's last trailer for the film hours. the movie is set to release in two weeks. URL
767462297270968321	this was team usa's largest margin of victory in a gold-medal game since the dream team beat croatia by 32 in 1992. URL
538412662858588160	mike brown murder trial witness, #deandrejoshua fatally shot & set on fire after verdict #deandrejoshua URL
427666815842414592	ex-marlboro man dies from smoking -related disease URL via @fox411
531085761521528834	good sweet lord, pepsi is actually testing a doritos-flavored mountain dew URL URL
693456387880402944	get ready to binge watch - the #gilmoregirls are coming back, this time to @netflix URL URL
563117355254161408	.@eamaddennfl successfully predicted the final score of #sb49. yes, it's true: URL URL
503610065769598976	#breaking: suspect in beheading of journalist james foley named as 24 y/o abdel-majed abdel bary. URL via @israelbreaking
566089610485579776	sc state senator also opposes bill that would make it harder for domestic abusers to own guns: URL URL
766299795833102336	after initial dq, us women reinstated, will re-run 4x100m relay in bid to make final. URL URL
693618217667928068	just when we thought we couldn't love steve carell more, he helps carol burnett up to the #sagawards stage. ❤ URL
514429381737852929	some iphone 6 plus owners accidentally bending their iphones in pockets URL by @kellyhodgkins
552810448324943872	#charliehebdo shooting: gunmen shouted 'we have avenged the prophet" during attack - reports URL URL
562313802369073153	annual simulated 'madden' game made several accurate #sb49 predictions, including final score: URL URL
535579674152148992	fact: florida state university shooter's last facebook status was bible verse (matthew 5:3)..imagine if it was quran: URL
716092408920936448	international criminal george soros & his boi @davidbrockdc are sooo busted #fauxprotests #ringers @realdonaldtrump URL
524932056560963584	breaking: at least 20 shots have been fired in the canadian parliament in ottawa, according to witnesses.
727116900983934976	. @target stock plunges in early days of @americanfamassc boycott. URL
692336523090509824	ai weiwei closes his copenhagen exhibit in protest of denmark's new asylum seeker law URL
524206851450486785	no, #banksy has not been arrested URL URL
407229989902225408	his movies brought thrills and laughter to millions. can't believe he died in car crash rip paul walker URL
526757033186697216	female peshmerga warrior rehana - credited with killing 100 isis scumbags - reportedly captured, beheaded #rip URL
692537942439501824	astronomers say they have confirmed the existence of the galaxy's largest solar system. URL
524952094986350592	our thoughts and prayers are with the canadian soldier shot while guarding the national war memorial in ottawa. #ableg #cdnpoli
514201362729828352	three missing afghan officers are in custody at the u.s.-canada border, police say. URL
682629960826224646	live: dubai hotel on fire near the burj khalifa tower. URL URL
515717938025078784	let's stop calling her the lady who was beheaded, etc. that dehumanizes her. she was colleen hufford. people loved her. she had a life.
658938136299511808	human dna found in hot dogs - and 10% of vegetarian sausages contain meat URL URL
692217618778972161	2 people killed & 3 hurt at seattle area homeless encampment, police say. the shooter is at large. URL
692382471061663744	today marks 71 yrs since the liberation of auschwitz, “city of death” URL #holocaustmemorialday URL
538129041539092480	and @abc, please tweet saying that you did not pay or compensate darren wilson for the interview in any way. we're waiting. #ferguson
407205009676587009	the sudden & tragic death of #paulwalker reminds us that we shouldn't take even a moment for granted bc it can be over in a blink #sosad
504243239084236800	new audio recording reveals shots, pause, more shots at mike brown killing.more shots than 6 fired. URL
553115236992290816	banksy's illustrated response to the charlie hebdo attack isn't by banksy. but it is striking URL URL
693408117225299968	the challenges saudi women face as they vote and stand in elections for the first time 📺 URL URL
522443333831262208	ok what mt @alexpappas: photo of passenger at dulles waiting for flight -- wearing hazmat suit URL URL
529857740059860992	dear president obama...it looks like stay-at-home moms vote too.
524935246647926784	shots were fired at canada's national war memorial in ottawa and a ceremonial guard was shot, police say. URL
688281442162352128	siege over at burkina faso hotel taken by suspected islamist gunmen, but reports say nearby hotel attacked URL
691327238353129472	congress allocates $90 million to protect remaining eagles members URL URL
407237676350185475	@realpaulwalker died in a fiery car crash. @fastfurious filmmakers will commemorate his legacy by dedicating the next six sequels to him.
524941041301225472	a canadian soldier has been shot at the country's national war memorial near parliament. URL URL
690985215691354112	trump on supporters: "i could stand in the middle of 5th ave. and shoot somebody and i wouldn't lose any voters." URL
691564354567798784	explorer henry worsley dies after suffering exhaustion and dehydration during solo antarctic crossing attempt URL
544514570367168512	#sydneysiege: latest video of hostages escaping. URL
692287441168900097	appeal court judges rule so-called bedroom tax is discriminatory in two cases brought against uk government URL
524291188422356993	adam we should do a test with this spider! ...adam? URL URL
549998575330275330	a transgender 17-year-old left a suicide note on tumblr pleading “fix society” URL
687639526282498049	congratulations, jennifer lawrence! URL #oscarnoms #oscars URL
536871550184869888	that powerful letter from lego to parents from the 1970s? it's real URL URL
500347114975944705	new link: #ferguson police release video they say shows a robbery involving #michaelbrown: URL URL
544939287222165506	urgent: isis now using bombs containing live scorpions to spread fear in iraq - URL URL
693807822971236353	.@berniesanders: @hillaryclinton's emails are a "very serious issue" URL URL
507242819623587841	breaking: tesla to choose nevada for gigafactory, sources tell cnbc. URL
693560600471863296	miami was desperate for a turnover. instead, nc state got this dunk. and a big upset win: URL
529434230938284032	vampire bambi? rare fanged deer confirmed in afghanistan after 60 years URL URL
551097831851687938	donna douglas, elly may clampett on ‘beverly hillbillies,’ dies at 81 URL
652300118205427716	survey: 1 in 3 vegetarians admits to eating meat when drunk... URL
747443219487678464	nyc pride parade after orlando: “republican hate kills" no. the orlando shooter was a muslim democrat. URL
407253554039386112	tyrese at the crash site, where paul walker died, i proper feel for him URL
553474188259102720	breaking: shots fired, hostages taken in manhunt for #charliehebdo attackers, police say URL URL
755548076438196225	colombus, ohio police officer served sandwich with shards of glass. URL
691351064868732928	this week in sports: bill belichick visits hospital to watch terminally ill fan die URL URL
524976106861236226	man who saw gunman shoot canadian soldier at war memorial says shooter "raised his arms in triumph": URL
517416417164263424	oklahoma beheading suspect alton nolen ordered held without bond URL URL
372901260183494656	fukushima – toxic water leak a level 3 serious incident URL fuck you tepco! fucking ocean is boiling!!! #yan
767482587879051265	crowd chants 'do your job!' at cnn crew... URL
528341588867416064	'who is we?' obama says being a stay-at-home mom 'not a choice we want americans to make' URL
524991067675189250	update: parliament hill attack: soldier dies of injuries, gunman shot dead URL #ottawashooting URL
550279538278543360	transgender teen leelah alcorn publishes suicide note on tumblr: "my death needs to mean something" URL
767845555313774593	minor leaguer hits grand slam, later finds out that he broke his own windshield URL URL
514508854990999553	apple fans' tight pants are bending the iphone 6 plus URL #bendghazi URL
524979548195024898	surreal photos out of ottawa: this is a vip being escorted on sparks street URL URL
767094580634202112	as fdr once said: 'there is nothing so american as our national parks' —@potus #nps100 #findyourpark URL
692391757775028228	.@justinbieber and @kendalljenner strip down for their new @calvinklein ads: URL 😍 URL
524959836778536961	update: ottawa police confirm gunman in canada shooting shot and killed. search on for possible additional gunmen. URL
693198912660885505	area dad just wants to watch one 7-hour block of television without interruption URL URL
766316494695305218	URL to end operations next week: URL
728038172270198787	caitlyn jenner will pose nude on the sports illustrated cover. nothing says sexy like a 66 year old chick with balls.
552706985087361025	this dog was abandoned at a scottish railway station with a suitcase full of his belongings URL URL
693162950358622208	one direction fans have a lot of mixed emotions about zayn's #pillowtalk. what do you think? URL URL
500298752469770240	shoot unarmed kid. conceal evidence. impose martial law. harass reporters. smear the victim. worst. police. ever. #ferguson #mikebrown
724348906096590849	340,000 pledge to boycott @target over transgender bathroom policy URL URL
691027026552229888	donald trump spokesperson decried lack of "pure breeds" running for president URL URL
510921017972514817	uk aid worker david haines beheaded by #isis remember this great & giving man this way not as isis wants @acted URL
689236842454106113	i believe we’ve got to take steps to modernize our unemployment insurance system. —@potus URL URL
728207861050970112	caitlyn jenner will pose nude on the sports illustrated cover. her balls will be censored by a sad michael jordan face.
693629063932596224	leo's first sag. #sagawards URL
576319832800555008	hoppla! @l0gg0l: swiss rumors: putin absence due to girlfriend alina giving birth in ticino URL URL
407193347279699968	remembering paul walker: fast and furious star was "so happy" hours before his tragic death URL
693921710383337472	a conversation with x japan’s yoshiki and documentarian stephen kijak URL URL
692800345274241025	13 truth bombs @zaynmalik dropped in his first solo broadcast interview: URL #zaynonbeats1 URL
690252631822864384	2009: @potus bet big on rescuing the american auto industry. today: it's roaring back. URL URL
693443289370882049	we have to make sure all our kids are equipped for the jobs of the future. —@potus #csforall URL
552615631246622721	dog found abandoned at scottish train station with suitcase of belongings (photo: spca) URL URL
407187197427593217	paul walker's character in fast and the furious was named brian",brian from family guy also died this week,both deaths involved cars." umm
528607634099015680	#animaloftheday: the first afghan fanged deer was seen in more than 60 years! URL URL
525032872647065600	breaking: michael zehaf-bebeau had been designated "high-risk traveller" by cdn govt, which confiscated his passport URL
536835346932441088	that powerful lego letter to parents about gender and creativity? it's real. URL URL
505611045897924608	15 year old who "swatted" gamer convicted of domestic terrorism; 25 years to life in federal prison URL
544287209730236416	sydney opera house evacuated, concourse deserted URL #sydneysiege (via @cberkman) URL
551128385850601472	donna douglas, known for role as elly may clampett on "the beverly hillbillies," dies. URL URL
521496155310796800	move! get out! dumbass! kristen stewart trashes our #military, defends 9/11 terrorists URL #tcot URL
532851585408593920	disney are making their first movie to feature two gay princes who fall in love, amazing.
692127290998784001	disney world opens new ordeal kingdom for family meltdowns URL URL
531300385248800768	the head of isis, abu bakr al-baghdadi, is said to have been critically wounded in a us air strike: URL
516358319317852160	hands up don't shoot is being used by tens of thousands as a form of protest in hong kong. powerful. via @mrmedina URL
692792765852286977	dorm room decorated with empty bottles of adderall URL
560163341524807680	islamic tribunal in texas operating under sharia law♨️@db10524 @lodisilverado @amymek #tcot URL URL
504131150429061121	breaking: fbi uncovers new audio from neighbor on skype, lawyer counts 11 shots #mikebrown URL URL
500270780832174080	police in #ferguson plan to release name of officer who shot unarmed teen michael brown: URL URL
663744139666804736	as you ignore the cold homeless guy sitting outside starbucks, please be sure to complain about the 'non-christian' red cup of $5 coffee.
554886875303780352	french police chief killed himself after #charliehebdo attack URL URL
686421576904916992	sister ❤️ @kyliejenner @kourtneykardash at the #instyleglobes bash #goldenglobes URL
568905632998412288	someone trolled twitter into thinking macklemore joined isis: URL URL
529088963420909569	seriously?! i must be doing good in life. more fake #fluffydied shit popping up. URL
513922322915282945	three of five detainees swapped are now isis leaders claims URL URL URL
531524882325311488	ap: iraqi officials say u.s. airstrikes have wounded the leader of the islamic state militant group abu bakr al baghdadi
534278078105944064	we are running out of chocolate, warns world's largest chocolate manufacturer URL URL
767170849472405508	olympics: us women win 6th straight 4x400m-relay gold, giving allyson felix 6 career golds. URL URL
727623131494387714	clinton campaign made payments to hard drive destruction company 🤔 destruction of 14 hard drives @hillaryclinton ⁉️ URL
500341884678836224	hobby lobby asks #ferguson pd for clarification: "we thought chopping off someone's hand was the maximum penalty for shoplifting"
524923293711998976	at the war memorial in. ottawa. a soldier has been shot. they are giving him treatment now. #breaking URL
357300409292959744	lets start by boycotting koch industiers they paid for george zimmerman legal fees #justicefortrayvon #jurorb37 URL
752965545528528898	homicide is among the top five causes of death in adolescents URL #endviolence URL
778572032531427332	massachusetts court finds that it’s ‘reasonable’ for black men to run from police to avoid racial profiling… URL
716451800581279744	it's official, @berniesanders actually won nevada today. came down to 2 factors. 1. enthusiasm 2. organization URL
542860306603868160	very helpful to know that not only was douche harvard prof ben edelman a racist, but his students were, too==> URL
701514249269542912	no, the polling doesn't prove bernie sanders won the hispanic vote in nevada URL
692031514943582208	briton who filmed himself abusing girls as young as eight in the philippines sentenced in uk to more than 19 years URL
407170443443859456	r.i.p. roger rodas, the ceo/racer who died with paul walker yesterday. he was originally from santa ana, el salvador.
519131101798100992	hp confirms that it's splitting into two companies. and cutting 5,000 jobs. URL $hp URL
550095745161134080	transgender teen leaves heartbreaking suicide note on tumblr before getting hit by a truck: URL URL
520265722967375872	kim jong un may have an injured leg - but he is still in control of north korea, source says: URL URL
692056985513123840	no evidence found of gunfire at naval medical center san diego, but building search continues, military says. URL
524317344730869760	banksy proves he hasn't been arrested, puts up new piece in bristol. take a look here: URL URL
542600886653292545	icymi, #selena's killer & former fan club president will not be released early from prison! URL URL
522692223952228353	passenger waiting for flight at washington airport isn't taking any risks URL URL
531129816389779456	doritos-flavored mountain dew is a real thing URL URL
727172374999666688	we should pick a company a month. 1.1 million families join afa’s target boycott, stock takes $2.5 billion hit - URL
723772395211862016	niagara falls turned purple on the day prince died: URL URL
519530210795216896	hp confirmed that it's splitting into two companies. and cutting 5,000 jobs. URL $hp URL
490141776984825856	u.s intel: missile that hit #mh17 was most likely fired by pro-russian separatists. details: URL URL
528312406498635777	fanged deer pops up in afghanistan, 60 years after its last appearance URL URL
562387516964491265	the way we live is social, connecting people and information all over the world. shouldn't we work the same way? URL
499679379820412928	confirmed: #mikebrown had no criminal record. URL #ferguson URL
693662456393134080	donald trump is the least favorably viewed presidential candidate since at least 1992 URL
525005886272843776	kevin vickers hailed as hero who took down attacker at parliament hill: URL #cbcott #ottnews URL
537377960471166976	y'all, i just read that abc paid darren wilson $500k for the interview. destroying black life remains a lucrative american career. #ferguson
356407105953071107	just in... @barackobama & department of justice file federal charges against #georgezimmerman
692024256520179712	.@onedirection's new music video for "history" is a walk down memory lane: URL #1dhistoryvideo URL
693729678306189313	an extraordinary broadcaster - tributes paid to sir terry wogan who has died aged 77 URL URL
365056836476481537	estimated 300 tons of contaminated water leaking into pacific ocean per day from wrecked #fukushima nuclear plant URL
524211911668543488	that old "banksy arrested" hoax is back. don't buy into it. URL
407192027714322432	hard to believe paul walker died yesterday. no more fast & furious. way too young. #rip URL
692472216135569409	michigan gov. @onetoughnerd: #flintwatercrisis may affect "many more" children. URL URL
693853982293254144	.@drzuhdijasser: "it's disgraceful that this is...the mosque that [@potus] picked to be the first visit." @ffweekend URL
387006553124896768	barack obama has doj shut down the amber alert system...so, we can add dead kids to the lengths he's is willing to go in his shutdown game.
688441130271289350	from the bb vault: donald trump's dad arrested in kkk brawl with cops URL URL
568452856224747520	#macklemorejoinedisis
532239131540467712	employees at a chick-fil-a said to be banned from using slang such as "bae", "bruh", "ratchet" URL URL
407232661107642368	the five movie roles that made us fall in love with paul walker URL #rippaulwalker URL
693140568143220736	jack white and avett brothers premiered a six-part music doc at #sundance. our report URL URL
504771233557147648	maybe tupac is alive and we're dead.
532007252677656576	*dead* at this list of banned slang by chick-fil-a manager: URL
521790189715615744	stop believing what you see on facebook. rt @lilduval: so ebola was found in hair extensions? all my bitches wear weave 😳
740748123581087745	first female candidate for president was not @hillaryclinton it was victoria woodhull in 1872 #nhpolitics #tcot URL
519375764165509121	#viral: mexico mass grave discovered after student protesters go missing URL URL
506118402466152449	i'm alive, see you soon !
568568737621630977	i can't believe macklemore has joined isis. what a pity #macklemorejoinedisis
524263570985340928	goliath encounter: puppy-sized spider surprises scientist in rainforest @beargrylls @midnight URL URL
387309869080281088	it says a lot about your worldview that you hear obama is donating a muslim museum and it makes sense to you: URL
539115704285270017	obama daughter is not pregnant. now when obama get the internet shut down on some olivia type time, we all gonna be sick
690174644071047168	smart people are as racist as less-smart people—but smart enough to hide it: URL URL
661184793342775296	14 things successful people do before breakfast URL URL
693492349142433792	japan's first stealth fighter unveiled URL URL
693136527816331264	a tiny alpine town in northern italy just welcomed its first baby in 28 years 🍼👶 URL URL
692510002586714113	when any jew anywhere is targeted, just for being jewish, we must respond, together —@potus at @israelinusa URL
764473554431725568	we've only got one planet. watch @potus share the progress we've made to protect it. #actonclimate URL
549124560793374720	president of argentina adopts jewish godson to 'stop him turning into a werewolf' URL URL
516539137646542848	hong kong's protesters are using the "hands up, don't shoot" gesture from ferguson URL URL
519935535083565056	someone spray painted a penis on a €1.9m bugatti veyron URL URL
524949828711620608	update: one shooter possibly on the loose in #ottawa amid reports of shootings in the city: URL
427652211414274048	ex-marlboro man dies from smoking-related disease... URL
504109775358287872	@antoniofrench alleged new shooting audio of #michaelbrown / URL
489970164469751808	current passenger breakdown by nationality - via @theage @smh #mh17 URL URL
766789709045518336	donald trump goes to louisiana flooding site, spends a minute handing out play-doh, leaves URL #whereshillary
652982112870662144	surprising number of vegetarians secretly eat meat URL URL
532246457609244672	vladimir putin’s motorcade as seen from the air. URL URL
553190393370923008	powerful image, yes. but it was drawn by @lucilleclerc, not by banksy. details: URL #charliehebdo URL
387010299536355328	as a former federal agent i find this story hard to believe, even for this white house. URL #spitehouse
690920430287331328	internet of things security is so bad, there’s a search engine for sleeping kids URL
504267796424163328	can new audio help the michael brown investigation? listen to what an attorney says could be key to the investigation URL
510931521306243072	update: uk prime minister david #cameron describes apparent beheading of david #haines as 'an act of pure evil' URL
703234354579898368	kenny is considered the first tiger with down syndrome. at the age of nine, kenny died in 2008 of cancer. URL
524144369235140608	graffiti artist banksy arrested in london; identity revealed - national report | national report URL
524998384357486592	canadian government offices are locked down in ottawa after an armed attack: URL URL
692267960686284800	french justice minister quits in apparent protest at plan to strip citizenship from people convicted of terrorism URL
366205297557110784	details: radioactive water from under #fukushima has risen 60cm above protective barrier, freely leaking to ocean URL
655815788675399680	when refusing to pay the 5p bag charge backfires... URL
407258075502899200	this is the driver that died in the accident with paul walker. don't forget about him just because he's not famous. URL
537484793882361856	my kinda muslim women. afghan mother daughter and daughter-in-law team kills 25 taliban to avenge her son’s murder. URL
691791477912014850	obama gently guides michelle’s hand as she maneuvers drone joystick URL URL
726190016435728385	target boycott crosses 1 million signers, stock sinks by $1.5 billion URL
764620072228970496	ibtihaj muhammad wins bronze in fencing, becomes first u.s. olympian to compete in a hijab: URL URL
500391222075076610	store owner told @fox2now monday that there was a theft, but said it was not michaelbrown; said it was someone else #ferguson
690676539323740161	at least two people are dead in a shooting at a school in northern saskatchewan, canadian government official said URL
517034091028676608	this little ios 8 bug deletes all your icloud data if you try and reset your settings: URL URL
509478961705807872	microsoft to buy mojang for $2 billion - report. deal to be finalised as early as this week. URL URL
528357165677817856	afghanistan has been through a lot. you know what it needs now? deer with fangs. -- god URL URL
692031224227958789	reports of an active gunman at san diego navy medical centre URL
407217865973329920	rip roger rodas, the man who died with paul walker. #rippaulwalker #riprogerrodas URL
693792605755285504	at least 45 killed in triple bombing near damascus URL
560414522758799361	breakfast all around. URL
692709993573789701	icymi: tom brady penned a heartfelt thank-you note to patriots fans. URL URL
748640007934590976	what's the no. 1 killer of americans? these rankings have changed little over the years URL URL
724320681517670400	340,000 pledge to boycott target over transgender bathroom policy URL URL
518924377791164420	hewlett-packard to split pc, printer business from corporate hardware, according to reports URL URL
372489152903643136	fukushima now in state of emergency, leaking 300 tons of radioactive water into the ocean daily learn more: URL
500381163866062848	report: #ferguson police beat up wrong suspect then charged him for getting blood on uniforms in 2009 URL
516682897864916992	bug in ios 8's 'reset all settings' option also erases icloud drive documents URL by @julipuli
693236688538243074	is the truth out there? in nod to @thexfiles, @cia releases hundreds of declassified docs URL URL
551082055883563008	family says 'beverly hillbillies' actress donna douglas is dead at age 81 - @nbc12 URL
525291306000846848	this cartoon is the perfect tribute to nathan cirillo #ottawashooting URL URL
524757333608394752	meet the south american goliath birdeater -- a spider the size of a puppy: URL URL
693484841011060737	.@tedcruz: "bernie is a socialist and he admits it. hillary is a socialist and she pretends she's not." @teamcavuto URL
365276206381268995	japan: fukushima nuclear plant is leaking 80,000 gallons of radioactive water into ocean daily. URL
701175292937707520	sanders won 54% of the latino vote, according to the sample data, compared to clinton’s 43%. #nvcaucus URL
693523133920342016	quote of the day URL URL
515538937058971648	update: photo of suspect, alton nolen, in moore, okla. beheading released. URL URL
524976980799000578	breaking news: ottawa police confirm to abc news they are looking for 3 suspects, one has been 'dealt with' - URL
489818014364086273	#mh17 is believed shot down with old soviet-built buk surface-to-air missile system. URL URL
693804630615166977	research on which matters more: "leadership qualities" or competence URL URL
693098795022725120	the las vegas raiders? URL URL
560873850846846978	come on texas! what's up with this? confirmed islamic tribunal using sharia law in texas URL URL
689103487880310785	at least three french soldiers killed in avalanche in the alps during training exercise - french media URL
688147918113538049	hostages taken and people killed in attack on burkina faso hotel by militants, foreign minister says URL
678733118648524800	you all do know it’s mostly long articles about books, right? URL
387030572779847680	non-essential services shutdown? can someone explain to me how URL is essential while URL is not?
407269894938718208	tmz posted this two days before paul walker died ..... #illuminati URL
407179055763836928	did speed play a part in paul walker's death? URL
692134721195786240	the always hilarious @shelleyhennig has taken over the @mtvteenwolf vine and it's as amazing as it sounds. URL
693481256735150082	up to 100 masked men, dressed in black, involved in "migrant attack" in stockholm URL URL
552112474913136641	president obama’s daughter wears a pro era t-shirt: URL URL
528562608463704064	fanged deer pops up in afghanistan, 60 years after its last appearance URL URL
524933380929245184	developing story: shots fired on parliament hill, soldier shot at war memorial URL #ottawa URL
537913349338435584	this young woman was shot with a nerf bullet by a #ferguson police officer, she lost her eye. URL
436157398269849602	hot pockets recall involves meat from place fda says "processed diseased and unsound animals. URL URL
693658242044542976	stephen curry is taking—and making—more absurdly long 3-pointers than ever. URL via @wsjsports URL
687911282922631168	al-shabab militants overrun african union base in somalia, amid unconfirmed claims of dozens of soldiers killed URL
527162170531151872	a puppy-sized spider was found in south america and is now known as the 'south american goliath birdeater.' URL
500280422295937024	darren wilson is a six year veteran of the #ferguson police and had no disciplinary actions against him.
524950264303075328	canada parliament shooting: - still active shooter - 3 separate shooting sites - multiple gunmen - 1 gunmen dead URL
693079616072880128	i'm sorry, but i can't do anything today because i'll be watching #pillowtalk on repeat: URL URL
407159686786732032	paul walker's fast and the furious costars and more react to the actor's tragic death: URL
524976963862429697	the canadian soldier shot at the war memorial has died, officials reported. URL #ottawashooting URL
495365942726381568	#riphulkhogan. you lifted weights, but you also lifted my heart.
692932696645865472	i almost started crying ... but i didn't want them to make me the crying face instead of jordan. --draymond green URL
692742353736568833	man arrested with two firearms at entrance to hotel at disneyland paris, french media report URL
336913656921083904	fort hood shooter reportedly has drawn $278g in salary since massacre URL
529747368087126019	wth?! michelle obama tells black ppl they can go eat fried chicken after they vote. just when u thought she could not be more ghetto.
528240834660298753	wow. obama disses stay at home moms. "that’s not a choice we want americans to make." URL
387006700609228801	really? amber alert website goes dark under government shutdown URL
525024181218725888	cpl. nathan cirillo, 24, identified as the soldier who was shot, killed at the war memorial today. #cbcott #ottnews URL
524289058290159616	he's not arrested, but he has been busy... new banksy mural appears in bristol URL (pic: banksy) URL
470025166760980483	where is michelle obama’s hashtag for meriam ibrahim? she’s pregnant and sentenced to die URL URL
295152287901417472	#prayforchristopher 5k run .. well we are walking lol @savannahn_2012 @lemongella URL
724703995147751424	american family association gets 500,000 to sign petition boycotting target over its transgender bathroom policy URL
387220814531395584	amber alert website, which shows critical missing children bulletins, is offline due to government shutdown URL
501474962935648256	the first general killed in a combat zone since vietnam, it is a travesty that obama did not attend major general harold greene’s funeral
693485676881403905	a sloth clings to a pole in ecuador ... and so much more. see the week in 37 photos URL URL
509463916586762241	breaking: microsoft is near a deal to buy minecraft maker mojang URL
692736398462300162	house for sale. asking price? super bowl 50 tickets. well-played, steelers fan. URL URL
688763099298529280	oregon domestic terrorists now destroying public property in earnest URL URL
557621135320178688	arenal is one of 6 spectacular volcanoes located in #costarica. URL
553061846081896449	banksy's response to the #charliehebdo shooting URL URL
693131575261659137	let's not make the next two weeks about a 'black qb.' let's just talk about the greatness of this guy. -c. barkley URL
723521076446142465	when your two favorite landmarks...go purple in honor of the world missing prince...beautiful: URL
757748522481491968	tim kaine & his besties the muslim brotherhood URL #demsinphilly #dncconvention URL
407176873605865472	new info on the crash that killed paul walker URL #rippaulwalker
716439952922312704	we officially won clark county (70% of the population of nevada) and washoe county +5/6 for @berniesanders -4 for hillary #bernietakesnevada
489794593580650497	breaking: malaysia airlines passenger 'shot down' near russian border in ukraine URL URL
532203605236154368	rest in peace: big bank hank of sugarhill gang dead at 57 URL URL
516861311725342722	report: nasty ios 8 bug could erase your icloud drive documents URL
692491478619262976	#sweden's interior minister says the country intends to expel up to 80,000 migrants whose applications for asylum have been rejected
692925163994796033	home. URL
500294803402137600	photos of alleged robbery involving michael brown in #ferguson (via police) URL URL
567765185407234049	who from krispy kreme thought "kkk wednesday" would be a good idea? URL URL
387236601450864641	white house #shutdown URL , but are posting alerts on him getting a sandwich. URL
514395350615203841	reporter charlo green quit on air to start a marijuana business URL will quitting on tv pay off? URL
692735354240114688	why the year's most anticipated pop lp, rihanna's 'anti,' is an inward-searching curveball URL URL
553470492565602305	car chase under way in paris as gunfight breaks out. reports of hostages. latest from paris: URL URL
544512910538838016	update: hostages fleeing #sydney cafe held by iranian gunman as explosions, gunshots are heard: URL
523655026485366784	wtf. rt @pourmecoffee: hello everyone. "puppy-sized spider surprises scientist in rainforest" URL URL
693573042111270912	.@danaperino​: "if i were in... legal trouble, i would call @hillaryclinton to find out how do you get out of it." URL
407170170533064705	last picture of paul walker taken before his death in a car crash.#rippaulwalker fast & furious won't be same w/o u. URL "
516435293235183617	no connection between hong kong protesters and ferguson “hands up don’t shoot” URL URL
527286846347567104	former baseball slugger jose canseco accidentally shot himself in the left hand, police say. URL
682548344690970624	live: follow the #nye2016 celebrations around the world. currently live from sydney: URL URL
387353560356118528	a claim that #obama used the #shutdown to scuttle the amber alert system reveals an ignorance about amber alerts. URL
489796998615547904	breaking: malaysia airlines plane 'shot down' travelling from amsterdam to kuala lumpur URL URL
743058135300988932	so now we know, orlando shooter was a gay, muslim, registered democrat. no wonder liberals are trying to blame the gun. #orlandoshooting
535257207991205888	russian boy shocked by electricity now claims he has superpowers like magneto URL URL
693631772639145984	@eonline started from the bottom now the whole team's here. #sagawards URL
692881863644282880	paul kantner, founding member of jefferson airplane, dies at 74, publicist says - san francisco gate URL
524929796862918656	soldier shot at national war memorial in ottawa URL URL
778949749156245504	a black man who runs from police merely might be trying to avoid the recurring indignity of being profiled URL
715255507506892800	update: donald trump advocates abortion ban and "some form of punishment" for women who have an abortion. URL - @msnbc
693476901772513280	at least 39 migrants, including children, drown as boat sinks between turkey & greece URL URL
516361247223058432	hong kong "hands up, don't shoot" emulation of ferguson protests is such a powerful image: URL
407158558158254081	paul walker's friends and castmates poured out their hearts overnight URL #rippaulwalker
514100169307348992	reports: missing afghan soldiers found trying to cross into canada, source says -@wcvb, @7news, @nbcnews URL (fixes typo)
523820806917603328	researcher @naskrecki on his encounter with a goliath birdeater, the world's largest spider URL URL
648993731169939456	woman in hospital after confusing hair mousse with builder's foam: URL
517003426832453633	let's please remember the victim in the ok beheading, colleen hufford-> rt "victim was loving grandma" URL via @nypost
690915657106526208	36 best quotes from davos 2016 URL URL
509473920060104704	microsoft to buy mojang - report URL $2 billion deal could be signed this week URL
504433135036407808	gonna be unreal when las vegas goes undefeated at home every year........ #nhl #expansion
525134787778850818	meet the south american goliath birdeater -- a spider the size of a puppy: URL URL
651786568592658433	one third of vegetarians eat meat when they get drunk | URL URL
549920761423863808	a transgender 17-year old left a suicide note on tumblr pleading "fix society" URL URL
518827403452637184	hewlett-packard plans to split into two companies: wsj report URL
640182854928961536	plastic bag use in wales has dropped by 71 per cent since the 5p charge was introduced URL URL
499368931367608320	currently the #foxnews website has zero, repeat, zero coverage of the #ferguson protests, probably due to lack of cowboy hats.
727588444000526336	payments to hard drive destruction company... URL
506784541696991232	47 days after his plane was shot down over ukraine, #mh17 pilot laid to rest URL URL
407163869673443328	woke up to news of paul walker's death and a train derailment in the bronx that left at least 4 dead. have to remember how lucky we can be.
519275971758026752	hewlett-packard will split into two companies to adapt to a changing technology landscape URL
693487871806689280	doctor of "concussion" fame willing to "bet my medical license" that o.j. simpson has cte: URL URL
357299879070023680	please read! do not purchase koch products. they're paying for zimmerman's attorney fees! URL
491591245152935936	a russian officer "pushed that button deliberately" & shot down #mh17, ukrainian gov. says: URL URL
506656271517622272	cant believe tupac is still alive URL
514106939173634048	#breaking: missing afghan soldiers reportedly found near canadian border URL
701975210044497921	study concluded that the clinton camp has “no statistical basis” to back claims that it won latino vote in nv. URL
693121477491757056	the typical woman who works full-time still earns 79 cents for every dollar the typical man does. —@potus URL
507354546041925632	betty white is victim of death hoax after fans misread satirical story about 92-year-old's dye job URL
692924229017309184	the real takeaway from the #gopdebate? this ted cruz snub. URL
688027085730897921	ninety took drug in french clinical trial that left one brain-dead and five more hospitalised, health minister says URL
514535408126795776	quite a design flaw rt @nymag: if you sit with your iphone 6 plus in your pocket, it bends beyond repair URL
742055437932040193	because the orlando shooter who murdered gay people was a registered democrat and muslim, the media is going silent. URL
692063305297453060	teacher picks wrong student to believe in every fucking year URL URL
693355140284334081	russian fighter came within 15 feet of u.s. air force jet. URL URL
562090534945431552	'madden 15' predicted the patriots would win 28-24. which is exactly what happened. URL
524924619812511746	witness tells #cbcnews suspected shooter of uniformed soldier at #ottawa's war memorial was carrying rifle.
524925124303396864	parliament hill in lockdown after soldier shot at #ottawa's war memorial, just south of east block.
365497016098369536	water leaks at fukushima could contaminate entire pacific ocean URL
689722724470620161	taliban says it is behind #bachakhanuniattack that left at least 19 dead, pakistani media report URL
697992796565741569	nevada focus group of #pbsdebate says @berniesanders won tonight's debate by a 25 to 9 margin.
553186555150749696	it ain't banksy! meet @lucilleclerc, artist behind the iconic #charliehebdo pencil tribute URL URL
766358933296517121	american swimmers who claimed that they were robbed in rio should apologize to residents, brazilian police said. URL
489802446001434625	latest so far on shot down malaysia airlines plane #mh17 URL URL
356310469390245888	*breaking news* obama administration files federal charges against george zimmerman! #ontheroadtojustice
427725166127226881	eric lawson, former 'marlboro man' in cigarette ads dies of smoking-related disease URL URL
356437941641416705	obama has filed federal charges against zimmerman for violating trayvon's civil rights. god is good
516978780171436032	okla beheading victim colleen hufford, rest in peace #beheading #jihad #jahkeemyisrael URL URL
551942365901250560	president's daughter malia obama spotted wearing a pro era t-shirt URL URL
760120409429643266	pray for parents and school leadership to have wisdom to refuse these after school satan clubs! URL
489798219283857408	ukrainian minister says rebels shot down #mh17 malaysia airlines plane URL URL
651858133304782848	maximum-security inmates just destroyed the harvard debate team in prison competition. URL URL
766307327922335745	us justice department will phase out use of privately owned prisons, citing safety concerns URL
522468118082633729	christian bale in talks to play steve jobs in danny boyle's #jobs, written by aaron sorkin. URL URL
500281094239817728	#mikebrown wanted to walk down the street. and he is dead. and the #ferguson pd is using his silence in death to make him a criminal.
500307001629745152	it appears that #ferguson pd are trying to assassinate mike brown's character after literally assassinating mike brown.
364383457545162754	highly radioactive water is seeping into the ocean from japan's crippled fukushima nuclear plant URL
387050178932654080	obama has taken down amber alert website during shutdown, but michelle's let's move site is still up. at least missing kids won't be thirsty
765141361033109504	man who died after being shot with taser by police in shropshire believed to be ex-football star dalian atkinson URL
407209222850756608	r.i.p rodger rodas the guy no one seems to care about because he's not famous (died with paul walker) URL
767737100347191297	.@realdonaldtrump's son, eric, slams @hillaryclinton & @potus for their response to flooding in #louisiana. URL
553264892799488000	three more passport stamps, three more data centers. give a big welcome to tokyo, mexico city and frankfurt. ≡ URL
531900034863091712	rt @cl_lfc: “@usvsth3m: vladimir putin’s motorcade looks suspiciously like a massive… URL URL ”
757450526153900032	victoria woodhull ran for us president 144 years before hillary clinton 📻 URL URL
525077806401994754	prime minister harper on ottawa attack: 'we will not be intimidated. canada will never be intimidated' - live video URL
407156621450571777	“r.i.p to the driver who died with paul walker that no one cares about because he wasn’t famous” omg:(
387041762331471872	obama keeps michelle's URL site running despite the shutdown but URL is shutdown because? #spitehouse
691410231549530112	deadline to enroll for 2016 health coverage is almost here—sign up by jan. 31: URL #getcovered URL
507557659206516736	betty white never die she my lady still i never have the sex with her
514550436377137152	iphone 6 plus owners are complaining that their phones are actually bending: URL URL
692818857187213313	lego reveals new young disabled figure after #toylikeme campaign URL URL
728631482722308096	afa' rios: target's transgender bathroom policy is 'push from the left to deconstruct the family' URL via @breitbartnews
544510450101415936	several more hostages flee from cafe under siege in sydney, local media say URL
767154835993063425	olympics: matthew centrowitz wins men's 1,500m race, first gold for us in event since 1908. URL URL
511330322831507456	life in obama's america: govt officials threaten to prosecute american families for trying to save their loved ones URL
764505291853627392	rip kenny baker, the actor behind legendary star wars droid r2-d2: URL URL
693622130735484929	saudi prince takes on trump on twitter: "i bailed you out twice" URL URL
547514662695469057	well this makes us feel old... the sunshine baby from the #teletubbies is 19 and at uni! URL URL
524970097711267841	conservative caucas informed soldier shot at war memorial in ottawa this morning has died. a sad development on a shocking day.
780436430732525569	well, this is a new one: chelsea clinton implies that marijuana can kill you. 2016, y’all. URL #mmot #p2 #tcot #tlot
519112613800972288	in announcing split, hewlett-packard also boosted the number of its expected layoffs by 5,000 to 55,000. URL $hpq
407206094747209728	r.i.p to roger rodas who died alongside paul walker URL
692497796956561408	uk to accept some child refugees from syria and other conflict zones but not those who have fled to europe URL
688752484966363136	we still have sanctions on iran for its violations of human rights—for its support for terrorism &...its ballistic missile program —@potus
407209892013821952	r.i.p roger rodas the man who died with paul walker that everybody forgot about.. #rippaulwalker #riprogerrodas URL
551135925862805504	19-year-old girl wakes up during brain surgery to ask doctors: ‘how’s it going?’ URL
766638613320859648	donald trump's campaign chairman paul manafort resigns URL
539799806039052288	'powerful' wife & son of #isis leader abu bakr al-baghdadi have been arrested, sources to @cnn URL URL
693344498953383936	u.s. navy sends ship near contested island in south china sea to challenge claims by china, taiwan and vietnam. URL
562256876763901953	madden nfl 15 not only predicted a patriots victory over the seahawks, but also predicted the final score of 28-24: URL
407192126032986112	ap video: police say speed was a factor in an l.a. crash that killed 2, including "fast & furious" actor paul walker: URL
516804849619705859	coming 2 america soon! .@kfc bans alcohol-based wet wipes so #muslims aren’t offended URL #tcot URL
688437279405305856	we're keeping céline dion in our thoughts--her brother daniel has died of cancer at age 59: URL URL
273278761909239808	42 million dead in bloodiest black friday weekend on record URL
427762638274437120	actor who played marlboro man in ads dies from smoking-related disease URL
693087256727388161	maoist cult leader aravindan balakrishnan jailed for 23 years for string of sex assaults in london URL
523943647449198592	now he's a one-handed scientist rt @cbsnews: puppy-sized spider surprises scientist in rainforest URL
535484342785830912	magneto boy v science adult: we pit a 'magnetic' russian child against a grown-up scientist. URL URL
517850508380618752	#oklahoma prosecutor files formal notification that he will seek death penalty for beheading suspect #altonnolen. #kellyfile
553544252563935234	breaking: at least 2 killed in #paris hostage situation via @afp URL
693082547664883712	person one season ahead in tv show doling out counsel like wise elder URL URL
515598200796090369	#workplace hero shoots #altonnolen #stabbings #beheading priors drugs/manhunt, recent radical convert #judicialgrinds URL
436160836524965891	nestlé usa has issued a recall of hot pockets. see the varieties affected: URL
755475529294352385	ohio police officer hospitalized after eating shards of glass in sandwich from columbus restaurant blackliesmatter URL
691600834707247104	top snowfall totals by state #blizzard2016 URL
524934138563133440	breaking news: cbs reports multiple suspects at large after more than 30 shots fired at canadian parliament - URL
687617735833026560	he was severus snape. he was the sheriff of nottingham. he was alexander dane. he was, of course, hans gruber. we are devastated.
551103664124100608	donna douglas, who played elly may on "beverly hillbillies," has died at 81: URL (bill haber, ap) URL
692734579141185536	oracle is finally killing, java. rest in hell, java. URL URL
500279160795721728	question for #ferguson police chief? if officer darren wilson was in pursuit of a robbery suspect, why tell kids to get out of the road? lie
513437031020916738	'sean combs hoax: puff daddy arrested in tupac shakur murder totally fake; p diddy is ok' URL URL
365052155385749505	revealed: #fukushima leaking radioactive water for ‘2 years’, 300 tons flowing into pacific daily URL
491241885399539712	ukrainian military jet was flying close to #mh17 before it was shot down, says russian officer URL URL
489867900296368129	pro-russian rebel leader in leaked audio: "cossacks" shot down the plane URL #mh17 URL
692047663211085825	have you seen our exclusive @batmanvsuperman pics yet? URL URL
387237225286479872	obama administration shuts down amber alert site, blames "confusion." don't worry. they're still in charge of your health care.
748558349139058688	obama cuts military pay 4third year in a row #isis 2nd terrorist attack in a week #wakeupamerica r u ok w this? #2a URL
693160939802214400	first on cnn: @tommychong wants @berniesanders for next "commander in kush" URL URL
318263294098030593	a photo of black nurses saving the life of a kkk member. URL
692142338890661888	ex-new york giants safety tyler sash, who died at 27, found to have degenerative brain disease c.t.e. - ny times URL
514483762566922240	iphone 6 users report that their phones are bending in their pockets... lol. URL URL
693554007785234432	one person dead, many taken to hospital after shootings, stabbing at denver coliseum, police say. URL
501760566160289794	78 were arrested overnight in ferguson, more than double the total reported by authorities URL URL
407275991610818560	paul walker's death brought out the worst in some twitter users. i compiled the stupidity for @vice URL
688751183645782016	we’ve achieved this historic progress through diplomacy, without resorting to another war in the middle east. —@potus #irandeal
524935769614331904	update: reports of gunfire inside the halls of the canadian parliament building in #ottawa: URL
507261372313640961	more: tesla motors picks nevada as home of new electric car battery factory, beating 4 other states: URL
707321278135463936	president obama to skip nancy reagan’s funeral in order to attend south by southwest: URL URL
716448280201269248	bernie sanders has won the nevada caucus #nvcaucus URL
533767270091087872	isis executioner 'jihadi john' reported wounded in air strike URL URL
523581212175392768	hello everyone. "puppy-sized spider surprises scientist in rainforest" URL URL
524320261667950592	i feel some type of way. URL
407231740764508161	r.i.p to the driver who died with paul walker that no one cares about because he wasn't famous.
693769968199061504	dozens of people were killed in car bomb, 2 suicide bombings near damascus, syria, state media says. URL
504419526998360064	nhl expansion to las vegas is reportedly 'a done deal.' URL URL
745365403237376000	causes of death in usa in 2016 (through june 15) URL
407205404075376640	r.i.p to the driver who died with paul walker that no one cares about because he wasn’t famous.
534461459938304001	17yr old @kyliejenner says she pregnant by 24yr old rapper @tyga (full video) ➡️ URL URL
489874311143260160	.@vp biden: malaysia airlines #mh17 was 'shot down not an accident. blown out of the sky.' URL
522553662996901888	ebola is not real and the only people who have gotten sick are those who got shots fr the red cross URL
407163499723624449	paul walker died shortly after attending a charity event for his organization reach out worldwide URL
538256153080127489	this young woman was shot with a nerf bullet by a #ferguson police officer, she lost her eye. #humanrights #nyc #rt URL
531606992788287489	pentagon officials skeptical over iraqi claims of wounded islamic state leader URL #isis URL
693916809125351425	study: 90% of workplace injuries caused by bare-knuckle boxing URL URL
535252460148113409	raven symone blasts bill cosby rape story URL URL
693139276708585472	retreating clinton campaign torches iowa town to slow advance of sanders volunteers URL URL
767330549262278658	part 1: nate diaz part 2: conor mcgregor can we expect a trilogy? URL
536915851233202176	afghan woman kills 25 taliban rebels to avenge her son’s murder URL URL
531833233143783424	no, vladimir putin has not been driving round in a motorcade shaped like a penis URL URL
763430916236640256	hillary surroagte bob beckel calls for assassination of julian assange URL
558312304753016832	the asiago ranch is a ‘wich of art. call us leonardo da ranchi. actually, please don’t. URL
665302351742275584	breaking: hollande decides state of emergency for all of france, borders closed. URL URL
295944137948151809	a photo of black nurses saving the life of a kkk member. URL
489812926828924928	#mh17 was shot down by "terrorists," an advisor to ukraine’s minister of internal affairs says URL URL
547587399728267264	viral video: prankster @joshpalerlin gave homeless man $100, was shocked by results URL URL
516425769560866817	hong kong's pro-democracy protesters use 'hands up don't shoot' symbol of #ferguson via @gettyimages #occupycentral URL
691206970074738688	greek islanders to be nominated for nobel peace prize URL URL
570341828479725570	confirmed: jamie dornan not leaving fifty shades of grey #fiftyshades #jamiedornan URL URL
524923341359300608	uniformed canadian soldier shot at war memorial in #ottawa.
554688527435563008	tragic: nearly 70 people died at a funeral after drinking contaminated beer: URL URL
711994705333112832	keith richards 'once pulled a knife on donald trump' says rolling stones' ex-event promoter URL URL
767463109778894848	a golden send-off. in his final olympics, carmelo anthony becomes the first man to win three hoops gold medals. URL
407218583135997953	r.i.p. to roger rodas, the guy that died with paul walker. he's human too URL
489872119158046720	latest: malaysia airlines #mh17 shot down by a surface-to-air missile, u.s. officials say URL URL
693802524579618816	.@tedcruz: @marcorubio "broke his promise to the american people" on immigration URL #cnnsotu URL
693122701569974273	we’ve still got to make sure women aren’t penalized or held back in the workplace simply for starting a family. —@potus #womensucceed
519178213441167360	are two hewlett-packards better than one? how the new h-ps would look: URL URL
693629498177253376	kate winslet and leonardo dicaprio #sagawards embrace, we repeat kate and leo sag awards embrace. ❤ URL
319166636902998016	a photo of black nurses saving the life of a kkk member. URL
641665203046907904	apple just invented the pencil. #appleevent URL
531287426858487808	feel good story: u.s. airstrikes 'hit isis leader'. terror group chief 'critically wounded' URL URL
516394449065496577	hong kong's protesters are using the "hands up, don't shoot" gesture from ferguson URL
532319110458118144	employee says manager bans slang at chick-fil-a. URL URL
691889802724118532	an american woman on vacation in grenada was killed after she was attacked by a man with a machete. URL
692463948076093440	some #wednesdaywisdom from #thelionking 🌟 URL
569908998717243392	stop rumors: jamie is not leaving fifty shades and him and amelia are still in love. everything's fine for jamie! URL
531833153145823233	just your monday reminder that doritos-flavored mountain dew exists. URL URL
539833716852273152	who killed deandre joshua - and why? still more questions than answers regarding 20-year-old murdered in ferguson URL
691006265137299456	changing jobs? going back to school? small business owner? here's how the affordable care act is working for you. URL
705093513076015104	tons of people searching "how to move to canada" following trump, clinton wins URL URL
556873675941896193	perfect photos even at 30 mph with optical image stabilization. #galaxynote4 URL
755523157700648960	ohio police officer served sandwich containing shards of glass – officer has been hospitalized - #rncincle URL
514517213022543872	2,000,000 views incoming… rt @unboxtherapy: iphone 6 plus bend test - URL
742678930516123650	gay muslim democrat terrorist threatened to kill his classmates. when he was 10. but nra or something. URL
504500863944376321	quebec city, seattle, and toronto to join las vegas in 2017 nhl expansion, number of nhl teams will be raised to 34. (howard bloom)
489816746405007360	first photo from the malaysia airlines crash site in ukraine. via @reuters URL #mh17 URL
531206167302012929	holy shit. doritos flavored mountain dew. all is lost. abandon all hope.
500371149713178625	in what world do you let a cop who killed someone leave town? URL #ferguson
692946556396244992	this young warriors fan wants riley curry to be his valentine. what does pops have to say about that? URL
689798164287741953	suspected suicide car bomb blast near russian embassy in afghan capital, kabul - reports URL
693125234317086720	the on air broadcast premiere of @zaynmalik's #pillowtalk is on mtv at 8:15p. be there 🔥 URL URL
525043936331857923	this photo was taken by a tourist at the national war memorial, shortly before nathan cirillo was shot and killed. URL
489968646014246912	here's the passenger breakdown by nationality: URL #mh17 URL
732971411157880832	here's an interesting look at $tgt target's stock price since it implemented it's transgender bathroom policy... URL
524925600318754816	the scene at the war memorial in ottawa URL URL
514150992552931328	florida woman pays $20,000 for third breast | URL URL
358591089462099968	this week's top story: george zimmerman wins florida state lottery URL
547803254516490240	will you be able to float on jan. 4, 2015, aka zero g day? hint: no. URL URL
549964632883232768	transgender teen leaves heartbreaking suicide note on tumblr before getting hit by a truck: URL URL
727982226290442240	surprise! => @target stock drops since #transgender bathroom policy URL URL
532559937269166080	bruh, just chill. did you see the slang words this chick-fil-a manager banned? URL URL
519078654635409410	hewlett-packard announces it will break in two URL
407169212428206080	#rip to the driver who died with #paulwalker that no one cares about because he wasn't famous.
524186749002473472	breaking news: banksy not arrested, cover not blown.
500308076004929537	possible "robbery" took place and bam! like magic it's as if another unarmed black youth being murdered has been forgotten #smh #ferguson
514546272972574721	if you put an iphone 6 in your pocket, it may not come out the same shape URL
778299287293816832	will ny ag investigate clinton campaign credit card fraud re elderly donors? URL URL
518830518792892416	mexico security forces hunting 43 missing students after clashes with police find mass grave URL
517038566061658114	a new ios 8 bug is deleting users' icloud documents. URL URL
690680310061756416	five people killed and two others seriously wounded in school shooting in western canada, pm justin trudeau says URL
714503380476026880	open letter to trump voters from his top strategist-turned-defector - amazing first person account URL via @xojanedotcom
538975342011363328	ugh. abc reportedly paid #darrenwilson a 'mid to high' six figure fee for his interview: URL ht @senorchompers #ferguson
500378522788315137	#ferguson police: officer involved in fatal shooting of michael brown didn't know he was suspect in alleged robbery. URL
352075672543428608	paula deen moves to have discrimination suit dismissed. just in time for her new book "how to cook a jew".
524983325275197440	#rcmp news conference on #ottawa shootings expected to begin momentarily. watch live @ URL
693512850539683842	obama gently guides michelle’s hand as she maneuvers drone joystick URL URL
693670046497935361	the times editorial board endorses hillary clinton for the democratic nomination URL via @nytopinion
538166788484509696	canadian mayor tells muslim to pound pork. refuses to remove pork from school canteen. URL URL
504830161993609216	still waiting for tupac to accept my als ice bucket challenge. bruh, i know you're still alive.
693116426824093696	most companies pay little attention to how employees are feeling. this is a mistake. URL URL
728625967921401856	the retail giant has taken huge hits as consumers react to their misguided bathroom policy. URL URL
687766167558164481	caitlyn jenner mourns the loss of bruce: "maybe he didn't deserve to be gone." URL URL
643807909856415744	the closest that adults can get to believing in santa claus again is when they forget that they’ve ordered something from amazon.
693912520923295745	phil robertson: "the reason i'm going for @tedcruz is that cruz loves god and james madison." @teamcavuto URL
386682163862986752	fox: obama offers "to pay out of his own pocket for the museum of muslim culture." their source: a satire website URL
692854695262445568	erm, will, that's not quite what we asked. let us know where you stand on #batman and #superman with '#empirebvs'. URL
504453071041482753	report: #nhl expansion to las vegas ‘a done deal’ URL URL
523562674487975937	#walmart donates $10,000 to #darrenwilson fund to continue police racial profiling, brutality, murder of black ppl URL
356297080169447425	obama files federal charges against george zimmerman 🙌🙌🙌 that's myyyyyyy president! yaassssss 🙏 praise the lord.
519311120914722816	corporations have sold or spun off $1.6 trillion worth of subsidiaries & biz lines this year. URL URL
531493734358061056	breaking news: isis terror group confirmed its leader abu bakr al-baghdadi has been injured in a us air strike yesterday - channel 2
504652021601800193	#icebucketchallenge donations exceed $94 million. thank you for your support! URL
538851683141304320	lots of tweets that darren wilson paid by abc for interview. abc told @brianstelter not true & i've seen no credible reporting to contrary
684488313512800256	photos of the day URL URL
765934198297362432	judge issues search warrants, seizure of passports for 2 us swimmers, including ryan lochte, around alleged robbery. URL
521533372280369152	cops swarm #7thheaven star stephen collins' home after suicide report URL URL
693824042164436992	boko haram burned children alive in attack on nigerian village, witness says URL
553576010898497536	breaking: gunman at paris store threatens to kill hostages if #charliehebdo suspects are harmed. URL
693866093123915776	officials: boko haram burns kids alive in nigeria, kill 86 people: URL
553548567420628992	afp reports there are 2 dead, and 5 hostages being held in the kosher store in eastern paris; separate incident to charlie hebdo shooters.
524967711492014080	canada parliament shooting: - active shooter - 3 separate shooting sites - 3 injd - multiple gunmen - 1 soldier dead URL
692099058811453440	apple reports slowest iphone sales growth since product's 2007 launch URL
691380138710306816	pentagon holds gala to celebrate 25 years of bombing iraq URL URL
692113839387709444	sad man tears 2 bananas off larger bunch URL URL
536504515843727361	this letter to parents from a 1970s lego set is years ahead of its time URL URL
536558567206420480	lego letter from the 1970s still offers a powerful message to parents 40 years later URL URL
524191650420367360	win: macy's stops stocking sodastream URL #bds #palestine @aicnews URL
514062859987595264	florida woman surgically adds third breast in bid to become reality tv star URL URL
716416753409081344	hearing that bernie sanders flipped clark county in nevada at state convention, may have won the entire state #feelthebern
692332739824095234	greece has "seriously neglected" obligations to control external borders, european commission says in draft report URL
764449685897568256	happy #lefthandersday URL
516390549012480001	rt @dangillmor hong kong "hands up, don't shoot" emulation of ferguson protests is such a powerful image: URL
516475930097643520	breaking: show of solidarity from #hongkong to #ferguson; hands up, don't shoot hong kong protests URL
707420972173955072	obama skipping nancy reagan's funeral to attend sxsw URL URL
369506008172740608	fukushima nuclear plant leaking 300 tons of radioactive water into the pacific every day: URL
524946179390701568	latest update: attacker shot dead in parliament after soldier shot at national war memorial URL URL
559787890402541568	$500 off your first month in our new mexico city data center? muy bien! URL
780882510645370880	chelsea clinton implies here that marijuana can kill you. uhh URL
551123464640536576	donna douglas, known for role as elly may clampett on 'the beverly hillbillies', dies: URL URL
530943279161155584	the end is nigh: pepsi is testing doritos-flavored mountain dew. yes, for real: URL
767444114229059584	halftime in rio. usa: 52 serbia: 29 kevin durant: 24 we see you, kd. URL
692290126282649601	the government's spare room subsidy or #bedroomtax has been declared discriminatory by court of appeal judges following two legal challenges
497073936077959169	#breaking: justin bieber thwarts bear attack!! URL URL
531108688749404160	news that 'home alone' star macauley culkin is dead has been confirmed as a hoax, he is alive &well. #macauleyculkin URL
521663202183348224	so ebola was found in hair extensions? all my bitches wear weave 😳
407189015582887936	rip roger rodas the man who died with paul walker in the fatal car crash #dontforgethim URL
514072132301910016	a florida woman had surgery to add a third breast to make herself "unatttractive to men." URL URL
538346377794031618	who got violent? pregnant woman shot by #ferguson cop while sitting in car tuesday, loses eye: URL URL
407234399093022720	also, rip roger rodas the man who died along with paul walker that seems to never be mentioned URL
640118021101604864	the insane reason why chinese drivers intentionally kill pedestrians they hit — via @slate URL URL
778530869208190976	hillary overcharges poorest campaign donors @lindasuhler @realdrgina @girlsfortrump @cinderella2b @kamvtv #us #usa🇺🇸 URL
524176293450223616	banksy has not been arrested: internet falls for hoax report: URL URL
519921456730607616	cops swarm #7thheaven star stephen collins' home after suicide report URL URL
743126914794037248	people blame the massacre in orlando on the nra. newsflash: the orlando shooter wasn't a nra member... but he was a registered democrat.
521922785254580225	#live from #kobane border: growing concern that #isis has been using chemical weapons against #kurdish fighters. URL
653432177632387072	study finds over a third of vegetarians eat meat...when drunk! URL URL
766719302401613825	dog dies after protecting 8-month-old baby girl from house fire in baltimore URL URL
693686290408181760	today’s work world requires continuous growth and learning. here's a process to decide what skill to work on next: URL
552816020403269632	looks like every charlie hebdo cartoonist has been killed: 1. charb - was on al-qaeda's hit list; 2. cabu, 3. wolinski, 4. tignous
692023417575448576	doctors should screen all adults for depression at least once, task force recommends. URL
489836441120145408	first pics from the site in ukraine where #mh17 crashed URL URL
728273551883534336	caitlyn jenner will pose nude on the sports illustrated cover. her balls will be censored by a sad michael jordan face.
495305620342714369	tesla says it's broken ground near reno, nevada for a $5 billion battery plant: URL URL
407191144880439298	im still on that paul walker situation i can't believe he died especially in a car.
689853056440221696	‘planet nine’ may exist on the edge of our solar system, claim astronomers URL URL
524929497205055488	canada's parliament hill is on lockdown as police hunt shooting suspect; at least 1 injured - @cbcnews, @torontostar URL
693102420688121856	rt the good news: we're taking new steps to advance #equalpay for women → URL URL
727834854931435522	evidence destroyed? campaign made payments to hard drive and document destruction company URL #makeamericagreatagain
521882110789824512	meria: signs #isis is using chemical weapons. URL URL
504450741126582275	waking up late for pre-game skate in vegas like... #nhl #expansion URL
688814621034213376	al arabiya television station says three americans have reportedly been kidnapped in baghdad in iraq
507257950868885504	breaking: ap source: tesla motors has selected nevada as site for $5b electric car battery factory.
524937542131793920	we are in full lock down until further notice from ottawa police.
528495998537334785	after an absence of 65 years, the afghan fanged deer has returned URL URL
692364468442021889	.@camilacabello97 played around with @justinbieber's #loveyourself and the outcome is absolutely beautiful. URL
765863022506151937	irish and european ioc chief patrick hickey arrested in rio over illegal olympic ticket sales, brazil media report URL
724603564946010112	twenty-five stories proving target’s pro-trans bathroom policy is dangerous URL
540643709465812992	facebook spies on you for the government: URL
693239731031683072	he's 17 and can squat 875(!) pounds. joseph pena is not of this world. URL
765735409984806912	trump: dems "failed and betrayed the africanamerican community” trump: “laziness is a trait in blacks, it really is" URL
538724882461097986	hey @abc, why won't you tweet a statement saying that you did not pay or compensate darren wilson for the interview? why silent? #ferguson
560474897013415936	for just $1 you can get a free jr. frosty with every 2015 purchase! get a frosty key tag now & help support @dtfa. URL
348204426659508226	irs sent $46,378,040 in refunds to 23,994 ‘unauthorized’ aliens at 1 atlanta address | cns news URL via @sharethis
500278294055768064	ferguson police chief: officer involved in shooting of michael brown was darren wilson, a 6-year veteran with no disciplinary record
489865454312099840	authorities collecting passports at #mh17 crash site. australian coat of arms clearly visible. URL URL
334722003057647616	this is just about the weirdest fetish i've ever heard of. what was he thinking of? (via @elvis717) URL
707305999971921920	‘president petty strikes again’: obama will reportedly skip nancy reagan’s funeral,,, ✅ URL URL
687617323235147776	extraordinarily sad news. the guardian is reporting that the great alan rickman has died at the age of 69. URL
574004164570841088	oregon community helps mother after boy punished for being tardy due to vehicle problems: URL URL
538861627018579968	i aint know obama daughter was pregnant 😩
407185422523977728	so paul walker is still alive ? dead or alive sia ?! #paulwalker URL
539813330983354368	they found him shot dead and burned in his car after the #ferguson chaos. what happened to deandre joshua: URL
715253497462145024	just in: donald trump to @msnbc: "there has to be some form of punishment" for women who have an abortion.
510286132568150016	detroit niggas are savages they stole the batmobile. URL
686422922894815233	.@bilodope @emilybett @aishataylor at the #instyleglobes bash #goldenglobes URL
500332933098385408	if you can justify shooting an unarmed teenager by saying "he might have been committing a misdemeanor" you are a fucking asshole. #ferguson
693676692309700609	an unexpected bond has developed between damaged parrots and traumatized veterans URL URL
693071700200722433	forty percent of germans say merkel should resign over refugee policy: poll - URL URL
715268937873760256	donald trump goes full anti-woman: "punishment" for women who abort URL URL
692765809425408000	gerrymandering is even more infuriating when you can actually see it URL URL
691667941314662400	from the vault: anatomical maquettes of fanciful creatures URL URL
693534177694609409	icymi: joe parsons's snowmobile sit-n-spin backflip was unreal. see more epic #xgames action on abc all afternoon: URL
693204483501887488	it's official: #gilmoregirls is coming back! get the details on the netflix revival: URL
692842124841123842	nicoderm introduces new nicotine eye patch URL URL
552677176873455616	malia obama wears t shirt of an anti white anti cop rap group. #nypd URL the family that agitates together stays together
407213772328022016	fast and furious star paul walker dead in car crash. what next, samuel l jackson killed by snakes on a plane?
407290084593913856	rip to the driver who was also killed along with paul walker who no one seems to care about... URL
521444489697583104	photos proved that terrorists used chemical weapons against the kurds #kobanî #airdrop2kobane #kurdistan #isis URL
553115168084074497	this powerful cartoon about the charlie hebdo attack is not by banksy URL URL
534678919656775680	the world is running out of chocolate, world’s largest chocolate manufacturer warns URL URL
524927281048080385	snipers set up on national art gallery as we remain barricaded in centre block on parliament hill #cdnpoli. URL
553505242554175489	suspects in #charliehebdo attack spoke to police by phone and said they wanted to die as martyrs, says french mp. URL
531565935128498176	hey, it looks like... oh. rt @marc_leibowitz: photo of vladimir putin's motorcade. posted without comment. URL
547670441754914816	we need to talk about the fact that the teletubby sun baby is 19 years old now: URL
524988712367955970	more: canadian soldier shot at war memorial has died; one of three suspected gunmen also dead, police say: URL
500288349924782080	did anyone think of comparing the clothes that #mikebrown was wearing when he was laying on the street to the security footage? #ferguson
693107789007339521	our daughters should get paid the same as our sons for doing the same work. period. URL URL
533734824905670656	breaking news: isis executioner jihadi john reportedly wounded in air strike. big scoop in tomorrow's mos > URL
500278045597368320	urgent: darren wilson is the police officer who shot mike brown URL #ferguson URL
536849906997415936	this lego letter from the 1970s still offers a powerful message to parents 40 years later URL URL
427689948398231552	actor eric lawson who portrayed the marlboro man dies from chronic obstructive pulmonary disease: URL
523939598691741696	cool dog! mt @cbsnews: goliath encounter: puppy-sized spider surprises scientist in rainforest URL URL
544306719686656000	us evacuated consulate in sydney after #sydneysiege. emergency warning to u.s. citizens urging them to "maintain high level of vigilance".
547158281005719552	subaru gets snowbound police back on patrol. #dontletwinterwin URL
537006518118273025	that powerful, 40-year-old letter from lego to parents? it's real URL URL
504131654810877952	attorney: new audio reveals pause in gunfire when michael brown was shot. URL
751856580874960897	should say "labor unions aligned with @hillaryclinton" stopped dems from saying no tpp-they don't speak for nurses URL
712223438698627073	keith richards 'once pulled a knife on donald trump', claims rolling stones' former promoter URL URL
524987184836005889	the rcmp and ottawa police news conference is beginning now. watch live: URL #cbcott #ottnews
707405809181917184	bachmann: obama "classless" for missing nancy reagan’s funeral URL URL
507634536176300032	if betty white dies today and steals joan's thunder i will unleash a reign of terror upon this nation the likes of which u have never seen!!
525024518713397249	twenty-four-year-old cpl. nathan cirillo was shot dead today at the war memorial in #ottawa. #cdnpoli #ottawashooting URL
516729950091493376	on cnn alton nolen's mother (the oklahoma man who beheaded a coworker) said "there are two sides to every story!" he cut a woman's head off!
500258409988763649	name of #ferguson cop is expected to be released by 9 et, police chief says: URL (j.b. forbes, ap) URL
560133068670140417	islamic tribunal in texas operating under sharia law♨️wtf is this😡@lodisilverado @amymek #tcot URL URL
524940659778920448	attack on parliament: soldier shot; gunman on the loose. follow our developing story: URL URL
501781217411215360	78, not 31, arrested overnight in #ferguson. URL
764753085675761664	nigerian islamist group boko haram releases video purporting to show kidnapped chibok schoolgirls URL
677950378785271808	#stevenuniverse will finally return to our screens in january! URL URL
744390771869102080	one of the men who wanted to copy the #orlando shooter was stopped in l.a. he was a liberal democrat and #berniebro. URL
521789009576476673	breaking: ks patient at risk for ebola: in strict isolation at ku med center in kansas city URL #kwch12
692376812022792196	happy #nationalchocolatecakeday! URL
763404633217835009	kendall jenner and a$ap rocky are "full-on dating" — exclusive details! URL URL
531161914689482752	confirmed: pepsico is making a doritos-flavored mountain dew called "dewitos" URL URL
778689027918618625	black men may have cause to run from police, massachusetts high court says URL
519447199164665856	43 missing students, a mass grave and a suspect: mexico’s police URL
707412869860696064	bachmann slams "classless" obama for skipping nancy reagan’s funeral URL URL
693926742814281729	these aerial photos of dutch tulip fields are stunning URL URL
650710483289419776	local school art project titled "candlelight" URL
689694470779097088	two gunmen killed in pakistan university attack, police say, with reports others still firing URL
387021726007042051	cruz stood 21 hours for freedom. obama won't stand for missing children. #amberalert #shutdown
690926324903317504	as the affordable care act has taken effect, nearly 18 million americans have gained coverage —@potus URL
407184730988097536	my heart goes out to loved ones and fans of paul walker, who died in a car wreck saturday. word is he was a really good dude. #rippaulwalker
693855615618322432	happy birthday to the man who brought sexy back! 🎉🔥 URL URL
690522824797196288	woman who stabbed paedophile to death in east london has three-and-a-half-year jail term more than doubled URL
514517470238240768	and here's a guy bending an iphone 6 plus with his bare hands URL URL
553228463998783488	a nc town has been forced to remove a statue of a praying soldier and a christian flag at a veterans memorial URL
690567125128351744	every single one of us deserves the rights, freedoms, and opportunities to fulfill our dreams. —@potus #roe43 URL
693803472806760448	icymi: this wayne selden dunk was absolutely absurd. URL
688502260779843587	american leadership in action: iran's four pathways to a nuclear weapon have now been blocked. #irandeal URL
553016500492439552	great @banksy homage to charlie hebdo victims: rt @kowalshki: nice work from banksy #jesuischarlie URL
265953285247209472	deep-fried left wings demo-crab cakes barack-amole & chips malia quesadillas hawaiian pizza sloppy joe bidens obamacare-rot cake
524981436252950528	canadian authorities have given name of suspect in ottawa attacks to u.s. feds; ask for fbi assistance: sr u.s. law enforcement official
520132836594970625	penis graffiti drawn on £1.5m bugatti veyron. URL URL
714851393861881857	trump's top strategist, stephanie cegielski, has quit his campaign + just wrote an open letter to trump supporters: URL
544457299667202048	#rtlny: because a stuyvesant senior made $72 million trading stocks on his lunch break URL URL
524950339074523137	dramatic photos from @wcuddington on the scene in ottawa URL URL
678277910537588737	the 17 #thexfiles episodes to watch before it returns URL @thexfiles @gilliana @davidduchovny URL
509114008587100160	sorry, everyone—durex is not making pumpkin spice condoms this fall: URL URL
504244627680272384	cnn: new audio reveals 10 shots fired at michael brown. cluster of 6... a pause... and then 4 more URL
500279189405433858	that was very "slick" of the police chief to create a narrative that #mikebrown was a "suspect" in a robbery! #ferguson
535474861616148480	breaking: fsu shooter identified as myron may, a lawyer who graduated from fsu before attending texas tech's law school. #fsushooting
562093717201616896	madden nfl 15 simulation correctly predicted the super bowl's final score. URL URL
693459931022913536	the beatles' rooftop concert happened 47 years ago today. here are 15 things you didn't know URL URL
407262869152358400	paul walker was "so happy" hours before his tragic death URL
767218194385866752	#ufc202 was conor mcgregor's first fight ever to go into the championship rounds. he made the most of it. URL
518665533089406976	#mexico mass grave discovered after student protesters go missing URL URL
482880640560271361	religious subjugation? u.s. troops in bahrain getting ramadan training. URL #tcot
688520025754304512	thanks to the #irandeal, iran's four pathways to a nuclear weapon have been blocked → URL URL
500389488217309184	#ferguson chief let most of day go by b4 disclosing (after repeated qs) that cop who killed #mikebrown knew nothing about robbery. danger
525008463819464704	meet kevin vickers, the hero who shot down the parliament hill gunman #ottawashooting URL URL
692812029611089920	justin bieber must be loving himself right now. URL
503714147138166784	looks so innocent without the hood. you would never think this london rapper, abdel-majed abdel bary, beheaded foley URL
407292452060815360	in the wake of paul walker's tragic death, what's the future of the @fastfurious movies? URL #rippaulwalker
500363126294863876	the #ferguson police chief just basically confirmed #mikebrown was gunned to death for the crime of walking in the street? horrific.
554958414905094144	saudi cleric proclaims snowman-building 'anti-islamic' (photos, video) URL URL
543586319168196608	new dog-ma? pope says heaven is for hounds, too URL URL
553271856786968576	malia obama wears t shirt of an anti white anti cop rap group. #nypd URL #barbaraboxer #respectformuslims #blackprivilege
683158807959089152	man helps woman to safety before being crushed to death by elevator in nyc URL URL
764368020391223296	video : clueless hillary clinton calls for americans to respect and empathize with isis URL
551106793959862272	max baer describes donna douglas as "elly may until the day she died": URL (cbs) URL
501827465032237056	#isis beheads photojournalist james wright foley in a massage to us to end its intervention in #iraq. URL
741995157969592321	orlando shooter, muslim, omar mateen was a registered democrat. URL
519704006826807296	stephen collins -- cops swarm home after suicide report ... false alarm URL
544567299102244864	high school student reportedly makes 72 million on stock market. URL @wallstreet @stuyvesanthigh URL
510916725953417218	just in: isis video claims to show beheading of british citizen URL
533811170889568256	uk jihadi john is 'wounded in us airstrike on secret bunker meeting of isis high command' URL URL
523863683928457216	goliath encounter: puppy-sized spider surprises scientist in rainforest - URL URL
514420223873941504	police officers deliver the pie after pizza hut driver injured in crash URL URL
501774251901198336	a list of overnight arrests in ferguson shows a much higher number than officials reported URL URL
336873759271157760	hasan gets $278k but victims denied army benefits. disgusting waste of tax $$. garnish his wages & send 2 red cross URL
525029684095221760	soldier killed at war memorial identified as cpl. nathan cirillo - URL URL
692688891174739968	say "aloha" to the happiest, healthiest u.s. states! 1. hawaii 2. alaska 3. montana URL URL
693452449173086210	study finds girls outperforming future employers in school URL URL
547101266313089024	oprah: “bill cosby drugged & tried to rape me” 😳😫😱 URL
516636338679197697	kfc ban wipes because they offend muslims URL ban islam instead, why are there halal only kfc's? URL
730516765525082112	a canadian teen didn't find a lost mayan city: URL URL
509031495101874176	breaking news: durex has not come out with a pumpkin spice condom URL URL
534392174876839936	we are running out of chocolate, warns world's largest chocolate manufacturer URL URL
542423103834296323	#selena's killer & former fan club president will not be released early from prison! URL URL
516411927506206721	hong kong's protesters are using the "hands up, don't shoot" gesture from ferguson, missouri. #handsupdontshoot. URL
407262953533353984	late actor paul walker's admirable history of organizing & participating in international disaster relief missions: URL
531634492528939008	pepsi is currently taste-testing doritos flavored mountrain dew. would you try it? URL URL
714998347111669760	we must address the political marginalization and institutional racism affecting people of color. read my plan: URL
532284831783460864	irritated chick-fil-a manager makes a list of teen slang his employees are forbidden to use URL URL
688932211714818048	clinton: "every single american should be outraged" by what's happening in flint, mich. #nprdebate
693594331735683072	deadline: if you don't have health insurance, you've only got one more day to #getcovered: URL URL
693925198630821889	sources: calvin johnson told detroit lions he plans on retiring from the nfl. URL URL
693456340790804480	fbi 'super pissed off' at white house meddling... URL
524928878075457536	soldier shot at national war memorial in ottawa URL URL
553579224402235393	hostage-taker at paris store demands release of #kouachibrothers, police union spokesman says. URL URL
552568163431247873	dog found abandoned at scottish train station with suitcase filled with it's belongings: URL URL
693216311502073856	why digital companies need more liberal arts majors: creativity, empathy, and listening are more important than ever URL
407264593027670016	rip to the driver roger that died with paul walker that no one talks about because he wasn't famous. URL
547807913671405568	pope francis is the real mvp URL
687673284436082689	harry potter stars react to the tragic news of alan rickman's death: URL URL
553098571323437056	banksy's take on charlie hebdo is simple, elegant & uncompromising #jesuischarlie URL
510916464631889920	islamic state video purports to show beheading of british hostage david haines; officials can't confirm- @dailymirror URL
532602376398462976	officials took away this halloween decoration after reports of it being a real suicide victim. 2003 URL
714811995573325828	an open letter to trump voters from his top strategist: stop supporting him, he doesn't want to win URL
728101712762834944	caitlyn jenner about to post nude for cover of sports illustrated.... 😳
553549686129561600	update: gunman in kosher grocery store is demanding the release of the suspects in #charliehebdo shooting - reports URL
520338188213444608	amazon's physical store in nyc would offer same-day delivery, pickups and dropoffs. URL URL
510916647373516800	a video has been released by isis apparently showing the murder of british hostage david haines: URL
536804445678755840	lego letter from the 1970s still offers a powerful message to parents 40 years later URL URL
692927739066740741	study: 90% of workplace injuries caused by bare-knuckle boxing URL URL
701539698452393986	the 2016 race: no, the polling doesn’t prove bernie sanders won the hispanic vote in nevada URL
489820657291911168	reported photographs from malaysia airlines #mh17 crash: URL URL
521788572933062657	now kurds are being killed by the chemical weapons of isis what more excuses do you have to not help us? #kobane URL
504304227246538752	audio may have captured michael brown shooting URL
507918114567499776	al-shabaab leader ahmed abdi godane killed in monday's u.s. airstrike in somalia, pentagon says. URL
407244865018155008	i can't belive people are comparing paul walker's death to brian from family guy. shows how stupid and ignorant people are.
693083689098477568	cam newton and steph curry have more in common than just north carolina. here's proof: URL URL
535507913226190849	if you need to get your data down under, our melbourne data center will make an aussie out of you yet. ≡ URL
766452700049473536	olympics: usain bolt wins 200m gold, staying on track for 3 golds in 3 events at 3 olympics URL URL
693457310824468480	watch @potus's weekly address on giving every student an opportunity to learn through computer science for all: URL
555003887753494528	a saudi cleric has declared that the building of snowmen as being anti-islamic. URL
543443188934250496	one day, we will see our animals again in the eternity of christ, pope francis said to a boy whose dog died URL
653285570383335424	5p!!! hell no!!!!!! #5pbagcharge 😵😵 URL
407167928313081856	fast & furious stars heartbreakingly mourn paul walker's death URL URL
707310135291416576	obama to skip nancy reagan's funeral, as he did scalia's. this time, he'll be attending sxsw: URL
536540403109879809	a letter written to parents inside all 1970s lego sets😳💯 this is perfect. URL
538374385665449985	pregnant #ferguson woman blind after being shot in face by police bean bag URL (video) URL
532275347413544961	sugarhill gang's big bank hank dies at 57 URL URL
692113799546048513	hey. can we take a minute (or all the minutes) to talk about @niallofficial + his glasses? URL URL
524881688825167872	after speculation that he’s been arrested, banksy debuts new mural in bristol URL URL
427944719612915712	ex-marlboro man dies from smoking-related disease URL
765887221736046592	#whiteliberalproverbs" i'll have them n*ggers voting democratic for the next two hundred years". lbj, founder of the modern welfare state
761355585724055553	every summer since taking office, our interns surprised @potus with a birthday card. #tbt to the 1st one from 2009: URL
525088864416043008	it was a long, dark day in ottawa. a timeline of the attack: URL #ottawashooting URL
521717368264093696	kristen stewart: reality: URL demented right-wing fantasy: URL
567596847330373632	krispy kreme hull is advertising kkk wednesday. i don't know. i do not know. URL
525711899359318016	cdc whistleblower exposes ebola vaccinations containing rfid chips | national report URL via @wpusta
536991428694376448	another letter to parents, included in 1970s lego sets URL URL
525040836757958657	this photo was taken by a tourist at the national war memorial, shortly before nathan cirillo was shot and killed. URL
553103772852191233	the image that everyone is sharing isn't by banksy — but it's awesome. #charliehebdo URL URL
692190570140340229	britain's johanna konta clinches australian open semi-final place by beating zhang shuai 6-4 6-1 in melbourne URL
387031585834278912	obama has shut down amber alert website to find missing children but still has fuel economy website up URL
539658034382123008	deandre joshua--shot in the head & torched--was childhood friends w the sole up-close witness to mike brown's murder. URL
504441156575297536	looking forward to first matchup between las vegas nhl expansion team and a canadian team URL
531607884220485632	apec photo of the day. rt @marc_leibowitz: photo of vladimir putin's motorcade. posted without comment. URL
542320823915536384	ferguson protestor accidentally burns down his own home & blames busy fd for failing to respond to 911 call for help. URL
692506143147606016	it's a boy! meet mac, the budweiser family's new baby clydesdale. #budweiser #clydesdale URL
633397936563560449	10 ways lean startup methodology can impact your business URL by @scottgerber
692423131726749697	today marks 71 yrs since the liberation of auschwitz, “city of death” URL #holocaustmemorialday URL
576829262927413248	very good on #putin coup by @coalsonr: three scenarios for a succession in russia URL via @rferl URL
556541489388724224	hour five of your road trip? time to break out the s pen. URL
516414874348298240	the globalisation of civil disobedience: #hongkong's protesters use the #ferguson "hands up, don't shoot" gesture. URL
514555852351479808	dubbed #bendgate, iphone 6 plus users report the aluminium body is bending in pants pockets URL URL
528676615207653376	fanged deer spotted in afghanistan for the first time in 65 years URL URL
552146635707666433	rt @xxl: president obama’s daughter wears a pro era t-shirt: URL URL
767715524222578688	college graduate first person in family to waste $160,000 URL URL
524993533212897281	fbi assisting in the case of the ottawa shooting, sources have confirmed to ctv news
538930446814703616	abc reportedly gave darren wilson 6-figures for an interview. if true, they essentially paid the bounty for killing a black child. #ferguson
498280126254428160	mike brown was staying with his grandmother for the summer, who lived in the community. #ferguson
650254360727973889	5p bag charge fi dead #robthisengland URL
531973383198887936	the manager at a chick-fil-a made a list of words his employees are no longer allowed to say. URL URL
510507736287961088	us govt reportedly threatened to prosecute family of kidnapped journalist jim foley if it paid ransom URL h/t @acarvin
544328894812549121	#sydneysiege: hostage-takers ‘have suicide belts, demand radio convo with #abbott’ – report URL URL
693056396250652672	dog finds absolutely perfect place to shit URL
516395112201736192	hands up, don’t shoot —hong kong edition: URL URL
516321020815228929	beheading suspect attended same mosque as 9/11 terrorist: moore, oklahoma -- alton nolen, the man who beheaded... URL
532276370953752576	big bank hank of the sugarhill gang - famous for the 1979 hit 'rappers delight' - dead at 57 URL URL
517712193841037312	kim jong un broke his ankles because he's too fat...
514308277803294721	#hiphop #rap #news apple to shut down beats music streaming service: insiders at beats and apple sa... URL @djscrill
407223928084766721	paul walker's death: 'fast & furious 7' delayed but won't be scrapped URL
651044059222556674	the best thing about the 5p plastic bag charge is that the cupboard next to my sink is now worth £672,348.
525408908484280321	dogs of canadian reservist killed at national war memorial wait for him to return home URL URL
407253198395555840	fast & furious 7 might still come out even after paul walker's death URL
527272948680622080	update: police confirm former baseball star jose canseco shot himself in his left hand in an accidental shooting - cnn
524294016435634178	spiders ↑ scientist finds puppy-sized spider in rainforest. sit. stay. forever. URL URL
723477822950395904	purple pain: landmarks across globe light up in fitting prince tributes #ripprince URL URL
691616143161819136	virginia woolf was born today in 1882. listen to the only known recording of her voice here. URL URL
763896522790440960	layton police officer hospitalized after subway worker serves him meth and thc in his drink (video) URL
616686132387028992	one more reason to abolish the penny: "when plastic money is worth more than your real money, you need new money." URL
499683602452717569	confirmed: this is irrelevant. rt @ksdknews: confirmed: #mikebrown had no criminal record. URL #ferguson
574062768896212992	oregon community helps mother after boy punished for being tardy due to vehicle problems: URL URL
504448356584677377	nhl expansion – four teams added by 2017, quebec city, toronto, seattle, and las vegas $1.4b in expansion fees
524951893467234304	cxn: 1 gunman shot dead in parliament hill attack, soldier shot in ottawa URL no report soldier dead. #ottawashooting
559863517151784960	a good relationship: ☑ calls you to just say hi ☑ wants to see you ☑ brings you bk
547525843749470208	can we talk about the fact that the teletubby sun baby is 19 years old now?! URL URL
552848620375261184	witnesses say the charlie hebdo gunmen identified themselves as members of al-qaida: URL URL
688461902821855232	watchdog says iran has taken all steps to start implementing nuclear deal, paving way for lifting of sanctions URL
532208816692416512	a chick-fil-a manager allegedly banned the words “bae,” “fleek,” and “ratchet” at work URL
489872500462190593	new. leaked phone call between rebel leader & russian intel agent: “cossacks” shot down #mh17. URL URL
553550301886955520	breaking: one person seriously wounded, six taken hostage in incident at kosher supermarket in paris: police source
510922415468449792	awful mt @scclemons:uk aid worker david haines beheaded by #isis remember this great man this way not as isis wants URL
536738726693847041	legendary egalitarian 1970s letter from lego to parents URL
692528931459694592	north korea may be preparing for a missile launch. URL URL
531525016794697729	more: officials say they do not know the extent of al-baghdadi's apparent injuries: URL
524970851675176960	canada's parliament building locked down after shooting; at least one guard injured: URL photo: ap URL
534364937939062784	we are running out of chocolate, warns world's largest chocolate manufacturer URL URL
500284699546517505	if there is surveillance of a robbery why release stills and not the video itself? #ferguson
692748204064927745	watch donald trump tell megyn kelly, back in 2012, that skipping debates is cowardly URL URL
693873151659249669	i’ve got a plan to help make sure all our kids get an opportunity to learn computer science. —@potus #csforall URL
540333359793451008	obama's daughter is pregnant lol michelle should've spent more time with her instead of taking away our french fries
514495841600811009	iphone 6 owners claim it's bending in their pockets URL
535474881090322432	more: a law enforcement official says the shooter was myron may, who graduated from florida state: URL
693126696132804608	.@potus just announced new actions to advance #equalpay. here's what you need to know: URL URL
693492159635443714	donald trump admits he says horrible things just to keep people interested in him URL URL
524944881941495809	update: attacker shot dead in parliament after soldier shot at war memorial URL #ottawashooting URL
534445263528947712	missouri governor declares state of emergency ahead of grand jury URL
687630364936957952	rip alan rickman, who gave us villains to root for URL URL
758825535480864769	hillary clinton is lying. clinton is not first woman nominated for president. it was victoria woodhull in 1872. to … URL
531733274968989696	reports that is leader abu bakr al-baghdadi was wounded in a coalition air strike are "unconfirmed" - us defense sec john kirby #r4today
707300612862566400	obama to skip nancy reagan’s funeral, attend entertainment festival instead URL URL
518866406512025602	hewlett-packard to split into two companies, wsj says. URL
407290871856369664	r.i.p paul walker, why are people making jokes about his death? not funny at all!
693214543615561729	a #gilmoregirls revival is coming to @netflix, with @thelaurengraham and @alexisbledel URL URL
519868410599993344	thumbs up emoji rt @complexmag someone spray painted a penis on a $2.4 million bugatti veyron: URL URL
692764799315398656	french police arrest woman who was with man carrying weapons & ammunition at disneyland paris hotel. URL
407198615137181696	r.i.p roger rodas the man who died with paul walker that everybody forgot about.. #rippaulwalker #riprogerrodas URL
767768054163996672	it wasn't even close. URL
692747901815119872	cdc: 31 cases of zika virus in 11 us states; all patients had traveled, 19 were to puerto rico - @blythebernhard URL
528242965915779072	officials took away this halloween decoration after reports of it being a real suicide victim. 2003 URL
407205235682050048	r.i.p to the driver that died with paul walker that no one cares about because he wasn't famous
508002575858561024	pentagon confirms ahmed abdi godane, a leader of the al shabaab islamist group, was killed in a u.s. airstrike: URL
685633217160998912	happy 74th birthday, stephen hawking! URL
427780584979836929	marlboro ad man eric lawson dies of chronic lung disease URL @guardianworld
692004901455556608	.@potus just announced new reforms to address the overuse of solitary confinement: URL URL
760109079133990912	“after school satan clubs”? URL
500281131057811456	breaking news: according to documents released to the press, #mikebrown was connected to an earlier robbery #ferguson URL
523098334421319680	ebola vaccines? URL #news #today
523545090099523584	concerned airport passenger suits up in homemade hazmat before flight URL URL
