# Supplementary material for: BiMGCL: rumor detection via bi-directional multi-level graph contrastive learning
Source: PeerJ Comput Sci. 2023 Nov 10;9:e1659. doi: 10.7717/peerj-cs.1659 (PMC10703058; doi:10.7717/peerj-cs.1659)
Supplement: Supplemental Information 1 [file peerj-cs-09-1659-s001.zip › rumor_detection_acl2017/twitter15/tree/265953285247209472.txt]

['ROOT'	'ROOT'	'0.0']->['39364684'	'265953285247209472'	'0.0']
['39364684'	'265953285247209472'	'0.0']->['21061006'	'265953402234748928'	'0.45']
['39364684'	'265953285247209472'	'0.0']->['18513522'	'265953502839308289'	'0.85']
['39364684'	'265953285247209472'	'0.0']->['38251731'	'265953577145614336'	'1.15']
['39364684'	'265953285247209472'	'0.0']->['22369434'	'265953587149021185'	'1.2']
['39364684'	'265953285247209472'	'0.0']->['98928660'	'265953639959506944'	'1.4']
['39364684'	'265953285247209472'	'0.0']->['198560275'	'265953666140352512'	'1.5']
['39364684'	'265953285247209472'	'0.0']->['26403535'	'265953671479693312'	'1.53']
['39364684'	'265953285247209472'	'0.0']->['24811458'	'265953802023235585'	'2.05']
['39364684'	'265953285247209472'	'0.0']->['67360574'	'265953816673923073'	'2.1']
['39364684'	'265953285247209472'	'0.0']->['135699771'	'265953820989878274'	'2.12']
['39364684'	'265953285247209472'	'0.0']->['195146765'	'265953830649335810'	'2.17']
['39364684'	'265953285247209472'	'0.0']->['885026838'	'265953837129535488'	'2.18']
['39364684'	'265953285247209472'	'0.0']->['436192286'	'265953934613544960'	'2.57']
['39364684'	'265953285247209472'	'0.0']->['248884441'	'265953980927057921'	'2.75']
['39364684'	'265953285247209472'	'0.0']->['28626849'	'265954007766429697'	'2.87']
['39364684'	'265953285247209472'	'0.0']->['26506340'	'265954108358414337'	'3.27']
['39364684'	'265953285247209472'	'0.0']->['587769947'	'265954140302213121'	'3.38']
['39364684'	'265953285247209472'	'0.0']->['24921845'	'265954195352473600'	'3.62']
['39364684'	'265953285247209472'	'0.0']->['409457440'	'265954229519265792'	'3.75']
['39364684'	'265953285247209472'	'0.0']->['374304694'	'265954328068632576'	'4.13']
['39364684'	'265953285247209472'	'0.0']->['438945739'	'265954718965178369'	'5.68']
['39364684'	'265953285247209472'	'0.0']->['134328376'	'265954722878459904'	'5.7']
['39364684'	'265953285247209472'	'0.0']->['28134109'	'265954876075421696'	'6.32']
['39364684'	'265953285247209472'	'0.0']->['28834672'	'265954946707517440'	'6.6']
['39364684'	'265953285247209472'	'0.0']->['233022924'	'265955350996459520'	'8.2']
['39364684'	'265953285247209472'	'0.0']->['24691687'	'265955609944420353'	'9.23']
['39364684'	'265953285247209472'	'0.0']->['901934072'	'265955715540217856'	'9.65']
['39364684'	'265953285247209472'	'0.0']->['80378042'	'265955859291582464'	'10.22']
['39364684'	'265953285247209472'	'0.0']->['277500471'	'265956672080580608'	'13.45']
['39364684'	'265953285247209472'	'0.0']->['20441374'	'265956738635804673'	'13.72']
['39364684'	'265953285247209472'	'0.0']->['362262552'	'265956821234229249'	'14.05']
['39364684'	'265953285247209472'	'0.0']->['615115202'	'265956960040517632'	'14.6']
['39364684'	'265953285247209472'	'0.0']->['562611619'	'265957138009059328'	'15.3']
['39364684'	'265953285247209472'	'0.0']->['623878516'	'265957280384679939'	'15.87']
['39364684'	'265953285247209472'	'0.0']->['196338420'	'265957308264239105'	'15.98']
['39364684'	'265953285247209472'	'0.0']->['80387505'	'265957600154230784'	'17.13']
['39364684'	'265953285247209472'	'0.0']->['13733192'	'265958565422960640'	'20.97']
['39364684'	'265953285247209472'	'0.0']->['18827843'	'265958958051766273'	'22.53']
['39364684'	'265953285247209472'	'0.0']->['124617500'	'265958995569815552'	'22.68']
['39364684'	'265953285247209472'	'0.0']->['380016556'	'265953285247209472'	'28.22']
['39364684'	'265953285247209472'	'0.0']->['96855933'	'265953285247209472'	'28.22']
['39364684'	'265953285247209472'	'0.0']->['41041545'	'265953285247209472'	'28.22']
['39364684'	'265953285247209472'	'0.0']->['301026603'	'265953285247209472'	'28.22']
['39364684'	'265953285247209472'	'0.0']->['20415387'	'265953285247209472'	'28.22']
['39364684'	'265953285247209472'	'0.0']->['126092164'	'265953285247209472'	'28.22']
['39364684'	'265953285247209472'	'0.0']->['20483991'	'265953285247209472'	'28.22']
['39364684'	'265953285247209472'	'0.0']->['21870945'	'265953285247209472'	'28.22']
['39364684'	'265953285247209472'	'0.0']->['28069580'	'265953285247209472'	'28.22']
['39364684'	'265953285247209472'	'0.0']->['304231570'	'265953285247209472'	'28.22']
['39364684'	'265953285247209472'	'0.0']->['34663346'	'265953285247209472'	'28.22']
['39364684'	'265953285247209472'	'0.0']->['20813619'	'265953285247209472'	'28.22']
['39364684'	'265953285247209472'	'0.0']->['17224050'	'265953285247209472'	'28.22']
['39364684'	'265953285247209472'	'0.0']->['175309395'	'265953285247209472'	'28.22']
['39364684'	'265953285247209472'	'0.0']->['32143273'	'265953285247209472'	'28.22']
['39364684'	'265953285247209472'	'0.0']->['177852352'	'265953285247209472'	'28.22']
['39364684'	'265953285247209472'	'0.0']->['54087270'	'265953285247209472'	'28.22']
['39364684'	'265953285247209472'	'0.0']->['32668134'	'265953285247209472'	'28.22']
['39364684'	'265953285247209472'	'0.0']->['23158159'	'265953285247209472'	'28.22']
['39364684'	'265953285247209472'	'0.0']->['160602554'	'265953285247209472'	'28.22']
['39364684'	'265953285247209472'	'0.0']->['258256953'	'265953285247209472'	'28.22']
['39364684'	'265953285247209472'	'0.0']->['44319441'	'265953285247209472'	'28.22']
['39364684'	'265953285247209472'	'0.0']->['381602052'	'265953285247209472'	'28.22']
['39364684'	'265953285247209472'	'0.0']->['20522822'	'265953285247209472'	'28.22']
['39364684'	'265953285247209472'	'0.0']->['15987604'	'265953285247209472'	'28.22']
['39364684'	'265953285247209472'	'0.0']->['157245485'	'265953285247209472'	'28.22']
['39364684'	'265953285247209472'	'0.0']->['77008266'	'265953285247209472'	'28.22']
['39364684'	'265953285247209472'	'0.0']->['24700192'	'265953285247209472'	'28.22']
['39364684'	'265953285247209472'	'0.0']->['43440702'	'265953285247209472'	'28.22']
['39364684'	'265953285247209472'	'0.0']->['24297628'	'265953285247209472'	'28.22']
['39364684'	'265953285247209472'	'0.0']->['67232033'	'265953285247209472'	'28.22']
['39364684'	'265953285247209472'	'0.0']->['81908217'	'265953285247209472'	'28.22']
['39364684'	'265953285247209472'	'0.0']->['19499607'	'265953285247209472'	'28.22']
['39364684'	'265953285247209472'	'0.0']->['16000951'	'265953285247209472'	'28.22']
['39364684'	'265953285247209472'	'0.0']->['147705854'	'265953285247209472'	'28.22']
['39364684'	'265953285247209472'	'0.0']->['44169276'	'265953285247209472'	'28.22']
['39364684'	'265953285247209472'	'0.0']->['163856144'	'265953285247209472'	'28.22']
['39364684'	'265953285247209472'	'0.0']->['532447157'	'265953285247209472'	'28.22']
['39364684'	'265953285247209472'	'0.0']->['56923762'	'265953285247209472'	'28.22']
['39364684'	'265953285247209472'	'0.0']->['187977185'	'265953285247209472'	'28.22']
['39364684'	'265953285247209472'	'0.0']->['146116940'	'265953285247209472'	'28.22']
['39364684'	'265953285247209472'	'0.0']->['538709721'	'265953285247209472'	'28.22']
['39364684'	'265953285247209472'	'0.0']->['154630423'	'265953285247209472'	'28.22']
['39364684'	'265953285247209472'	'0.0']->['344505236'	'265953285247209472'	'28.22']
['39364684'	'265953285247209472'	'0.0']->['27518763'	'265953285247209472'	'28.22']
['39364684'	'265953285247209472'	'0.0']->['16722395'	'265953285247209472'	'28.22']
['39364684'	'265953285247209472'	'0.0']->['26147548'	'265953285247209472'	'28.22']
['39364684'	'265953285247209472'	'0.0']->['35917543'	'265953285247209472'	'28.22']
['39364684'	'265953285247209472'	'0.0']->['23351546'	'265953285247209472'	'28.22']
['39364684'	'265953285247209472'	'0.0']->['29041463'	'265953285247209472'	'28.22']
['39364684'	'265953285247209472'	'0.0']->['16086199'	'265953285247209472'	'28.22']
['39364684'	'265953285247209472'	'0.0']->['58366630'	'265953285247209472'	'28.22']
['39364684'	'265953285247209472'	'0.0']->['154541146'	'265953285247209472'	'28.22']
['39364684'	'265953285247209472'	'0.0']->['21692272'	'265953285247209472'	'28.22']
['39364684'	'265953285247209472'	'0.0']->['194840969'	'265953285247209472'	'28.22']
['39364684'	'265953285247209472'	'0.0']->['32138687'	'265953285247209472'	'28.22']
['39364684'	'265953285247209472'	'0.0']->['59678656'	'265953285247209472'	'28.22']
['39364684'	'265953285247209472'	'0.0']->['114557557'	'265953285247209472'	'28.22']
['39364684'	'265953285247209472'	'0.0']->['165503914'	'265953285247209472'	'28.22']
['114557557'	'265953285247209472'	'28.22']->['263886968'	'265953285247209472'	'28.22']
['39364684'	'265953285247209472'	'0.0']->['35016082'	'265953285247209472'	'28.22']
['39364684'	'265953285247209472'	'0.0']->['295220745'	'265953285247209472'	'28.22']
['39364684'	'265953285247209472'	'0.0']->['421188760'	'265953285247209472'	'28.22']
['39364684'	'265953285247209472'	'0.0']->['412760605'	'265953285247209472'	'28.22']
['114557557'	'265953285247209472'	'28.22']->['248982323'	'265953285247209472'	'28.22']
['39364684'	'265953285247209472'	'0.0']->['210591721'	'265953285247209472'	'28.22']
['39364684'	'265953285247209472'	'0.0']->['607600600'	'265953285247209472'	'28.22']
['39364684'	'265953285247209472'	'0.0']->['82129020'	'265953285247209472'	'28.22']
['39364684'	'265953285247209472'	'0.0']->['28332031'	'265953285247209472'	'28.22']
['39364684'	'265953285247209472'	'0.0']->['371346962'	'265953285247209472'	'28.22']
['39364684'	'265953285247209472'	'0.0']->['24601160'	'265953285247209472'	'28.22']
['39364684'	'265953285247209472'	'0.0']->['317600405'	'265953285247209472'	'28.22']
['39364684'	'265953285247209472'	'0.0']->['19370661'	'265953285247209472'	'28.22']
['39364684'	'265953285247209472'	'0.0']->['20478089'	'265953285247209472'	'28.22']
['39364684'	'265953285247209472'	'0.0']->['329994546'	'265953285247209472'	'28.22']
['28332031'	'265953285247209472'	'28.22']->['133138846'	'265953285247209472'	'28.22']
['39364684'	'265953285247209472'	'0.0']->['211610789'	'265953285247209472'	'28.22']
['39364684'	'265953285247209472'	'0.0']->['56373161'	'265953285247209472'	'28.22']
['39364684'	'265953285247209472'	'0.0']->['240527357'	'265953285247209472'	'28.22']
['39364684'	'265953285247209472'	'0.0']->['17404996'	'265953285247209472'	'28.22']
['39364684'	'265953285247209472'	'0.0']->['29639803'	'265953285247209472'	'28.22']
['39364684'	'265953285247209472'	'0.0']->['379417588'	'265953285247209472'	'28.22']
['39364684'	'265953285247209472'	'0.0']->['26271370'	'265953285247209472'	'28.22']
['39364684'	'265953285247209472'	'0.0']->['33446666'	'265953285247209472'	'28.22']
['39364684'	'265953285247209472'	'0.0']->['132697417'	'265953285247209472'	'28.22']
['39364684'	'265953285247209472'	'0.0']->['15573514'	'265953285247209472'	'28.22']
['39364684'	'265953285247209472'	'0.0']->['885370447'	'265953285247209472'	'28.22']
['39364684'	'265953285247209472'	'0.0']->['36567025'	'265953285247209472'	'29.28']
['39364684'	'265953285247209472'	'0.0']->['401842547'	'265953285247209472'	'29.52']
['39364684'	'265953285247209472'	'0.0']->['23553244'	'265953285247209472'	'30.72']
['39364684'	'265953285247209472'	'0.0']->['474063094'	'265953285247209472'	'30.75']
['39364684'	'265953285247209472'	'0.0']->['35316587'	'265953285247209472'	'31.55']
['39364684'	'265953285247209472'	'0.0']->['55098305'	'265953285247209472'	'32.02']
['39364684'	'265953285247209472'	'0.0']->['23365705'	'265953285247209472'	'32.7']
['39364684'	'265953285247209472'	'0.0']->['24724993'	'265953285247209472'	'35.1']
['39364684'	'265953285247209472'	'0.0']->['73803070'	'265962333476634624'	'35.95']
['39364684'	'265953285247209472'	'0.0']->['573001997'	'265962554965254144'	'36.83']
['39364684'	'265953285247209472'	'0.0']->['232234423'	'265953285247209472'	'37.38']
['32668134'	'265953285247209472'	'28.22']->['15220525'	'265953285247209472'	'40.13']
['39364684'	'265953285247209472'	'0.0']->['497922016'	'265963504966701056'	'40.6']
['39364684'	'265953285247209472'	'0.0']->['217453262'	'265963866368901120'	'42.03']
['39364684'	'265953285247209472'	'0.0']->['280191436'	'265953285247209472'	'42.98']
['114557557'	'265953285247209472'	'28.22']->['109145519'	'265953285247209472'	'44.53']
['39364684'	'265953285247209472'	'0.0']->['207640410'	'265964505954140161'	'44.58']
['39364684'	'265953285247209472'	'0.0']->['50956423'	'265953285247209472'	'45.72']
['39364684'	'265953285247209472'	'0.0']->['28751245'	'265953285247209472'	'46.98']
['39364684'	'265953285247209472'	'0.0']->['141831246'	'265953285247209472'	'48.67']
['39364684'	'265953285247209472'	'0.0']->['16363599'	'265953285247209472'	'50.62']
['39364684'	'265953285247209472'	'0.0']->['15160945'	'265953285247209472'	'50.92']
['39364684'	'265953285247209472'	'0.0']->['560626370'	'265953285247209472'	'51.22']
['39364684'	'265953285247209472'	'0.0']->['68771087'	'265953285247209472'	'52.78']
['39364684'	'265953285247209472'	'0.0']->['30935989'	'265953285247209472'	'53.28']
['187977185'	'265953285247209472'	'28.22']->['382785307'	'265953285247209472'	'53.58']
['39364684'	'265953285247209472'	'0.0']->['222990596'	'265953285247209472'	'57.13']
['39364684'	'265953285247209472'	'0.0']->['343126740'	'265953285247209472'	'58.93']
['39364684'	'265953285247209472'	'0.0']->['16172237'	'265953285247209472'	'62.77']
['39364684'	'265953285247209472'	'0.0']->['138530031'	'265953285247209472'	'63.95']
['39364684'	'265953285247209472'	'0.0']->['151732097'	'265953285247209472'	'71.63']
['39364684'	'265953285247209472'	'0.0']->['345634412'	'265953285247209472'	'89.48']
['39364684'	'265953285247209472'	'0.0']->['21782186'	'265953285247209472'	'90.83']
['39364684'	'265953285247209472'	'0.0']->['28136858'	'265953285247209472'	'104.93']
['39364684'	'265953285247209472'	'0.0']->['374319668'	'265953285247209472'	'110.7']
['39364684'	'265953285247209472'	'0.0']->['536535535'	'265981985623781376'	'114.03']
['39364684'	'265953285247209472'	'0.0']->['15921528'	'265953285247209472'	'114.53']
['39364684'	'265953285247209472'	'0.0']->['20250903'	'265983931772461056'	'121.77']
['39364684'	'265953285247209472'	'0.0']->['216134955'	'265953285247209472'	'123.75']
['39364684'	'265953285247209472'	'0.0']->['133870781'	'265953285247209472'	'125.1']
['39364684'	'265953285247209472'	'0.0']->['26057358'	'265953285247209472'	'131.12']
['26057358'	'265953285247209472'	'131.12']->['132615180'	'265953285247209472'	'141.55']
['39364684'	'265953285247209472'	'0.0']->['447708889'	'265988969819418625'	'141.78']
['39364684'	'265953285247209472'	'0.0']->['21583910'	'265953285247209472'	'144.82']
['39364684'	'265953285247209472'	'0.0']->['18009912'	'265953285247209472'	'147.2']
['39364684'	'265953285247209472'	'0.0']->['98869258'	'265953285247209472'	'151.28']
['39364684'	'265953285247209472'	'0.0']->['271238068'	'265953285247209472'	'151.72']
['39364684'	'265953285247209472'	'0.0']->['80608639'	'265953285247209472'	'153.75']
['39364684'	'265953285247209472'	'0.0']->['307862565'	'265953285247209472'	'154.52']
['39364684'	'265953285247209472'	'0.0']->['74054082'	'265953285247209472'	'155.25']
['39364684'	'265953285247209472'	'0.0']->['334965546'	'265992542145896448'	'155.98']
['39364684'	'265953285247209472'	'0.0']->['376464943'	'265953285247209472'	'157.0']
['39364684'	'265953285247209472'	'0.0']->['48466346'	'265953285247209472'	'160.02']
['39364684'	'265953285247209472'	'0.0']->['173298066'	'265953285247209472'	'162.97']
['39364684'	'265953285247209472'	'0.0']->['399140986'	'265994819518726145'	'165.03']
['39364684'	'265953285247209472'	'0.0']->['22225606'	'265995748720660480'	'168.73']
['39364684'	'265953285247209472'	'0.0']->['363990043'	'265953285247209472'	'184.2']
['39364684'	'265953285247209472'	'0.0']->['78373210'	'265953285247209472'	'184.87']
['39364684'	'265953285247209472'	'0.0']->['20211418'	'265953285247209472'	'189.1']
['39364684'	'265953285247209472'	'0.0']->['41022924'	'265953285247209472'	'190.54']
['39364684'	'265953285247209472'	'0.0']->['360851185'	'265953285247209472'	'191.98']
['39364684'	'265953285247209472'	'0.0']->['37600197'	'265953285247209472'	'208.37']
['271238068'	'265953285247209472'	'151.72']->['247027080'	'265953285247209472'	'220.63']
['39364684'	'265953285247209472'	'0.0']->['282413600'	'265953285247209472'	'222.4']
['39364684'	'265953285247209472'	'0.0']->['480804336'	'265953285247209472'	'233.72']
['39364684'	'265953285247209472'	'0.0']->['240937069'	'265953285247209472'	'233.83']
['39364684'	'265953285247209472'	'0.0']->['35928944'	'265953285247209472'	'236.5']
['39364684'	'265953285247209472'	'0.0']->['16353659'	'265953285247209472'	'255.17']
['39364684'	'265953285247209472'	'0.0']->['26144210'	'265953285247209472'	'283.85']
['39364684'	'265953285247209472'	'0.0']->['596017483'	'265953285247209472'	'287.93']
['39364684'	'265953285247209472'	'0.0']->['392449130'	'265953285247209472'	'320.55']
['39364684'	'265953285247209472'	'0.0']->['131076473'	'265953285247209472'	'334.07']
['39364684'	'265953285247209472'	'0.0']->['25249115'	'265953285247209472'	'363.63']
['39364684'	'265953285247209472'	'0.0']->['27526918'	'265953285247209472'	'390.3']
['39364684'	'265953285247209472'	'0.0']->['314770480'	'265953285247209472'	'451.05']
['39364684'	'265953285247209472'	'0.0']->['42155230'	'265953285247209472'	'455.27']
['39364684'	'265953285247209472'	'0.0']->['28710024'	'265953285247209472'	'455.55']
['39364684'	'265953285247209472'	'0.0']->['15749293'	'265953285247209472'	'495.28']
['39364684'	'265953285247209472'	'0.0']->['259612329'	'265953285247209472'	'642.23']
['39364684'	'265953285247209472'	'0.0']->['69171724'	'265953285247209472'	'778.18']
['39364684'	'265953285247209472'	'0.0']->['136435110'	'265953285247209472'	'926.82']
['39364684'	'265953285247209472'	'0.0']->['377127730'	'265953285247209472'	'1223.77']
['39364684'	'265953285247209472'	'0.0']->['267829331'	'265953285247209472'	'2512.1']
['39364684'	'265953285247209472'	'0.0']->['64052894'	'265953285247209472'	'3090.67']
['39364684'	'265953285247209472'	'0.0']->['37922180'	'265953285247209472'	'4166.57']
