# Supplementary material for: BiMGCL: rumor detection via bi-directional multi-level graph contrastive learning
Source: PeerJ Comput Sci. 2023 Nov 10;9:e1659. doi: 10.7717/peerj-cs.1659 (PMC10703058; doi:10.7717/peerj-cs.1659)
Supplement: Supplemental Information 1 [file peerj-cs-09-1659-s001.zip › rumor_detection_acl2017/twitter15/tree/273182568298450945.txt]

['ROOT'	'ROOT'	'0.0']->['14075928'	'273182568298450945'	'0.0']
['14075928'	'273182568298450945'	'0.0']->['15031477'	'273182568298450945'	'0.63']
['14075928'	'273182568298450945'	'0.0']->['27801645'	'273182568298450945'	'0.63']
['14075928'	'273182568298450945'	'0.0']->['345594964'	'273182568298450945'	'0.63']
['14075928'	'273182568298450945'	'0.0']->['68045532'	'273182568298450945'	'0.63']
['14075928'	'273182568298450945'	'0.0']->['600584794'	'273182568298450945'	'0.63']
['14075928'	'273182568298450945'	'0.0']->['284301263'	'273182568298450945'	'0.68']
['14075928'	'273182568298450945'	'0.0']->['452751113'	'273182568298450945'	'0.7']
['14075928'	'273182568298450945'	'0.0']->['194824606'	'273182568298450945'	'0.72']
['14075928'	'273182568298450945'	'0.0']->['271685182'	'273182568298450945'	'0.83']
['14075928'	'273182568298450945'	'0.0']->['942942182'	'273182568298450945'	'0.89']
['14075928'	'273182568298450945'	'0.0']->['391790670'	'273182568298450945'	'0.92']
['14075928'	'273182568298450945'	'0.0']->['23806499'	'273182568298450945'	'0.94']
['14075928'	'273182568298450945'	'0.0']->['44287354'	'273182568298450945'	'0.95']
['14075928'	'273182568298450945'	'0.0']->['9766692'	'273182568298450945'	'1.24']
['14075928'	'273182568298450945'	'0.0']->['46774514'	'273182568298450945'	'1.39']
['14075928'	'273182568298450945'	'0.0']->['15156808'	'273182568298450945'	'1.46']
['14075928'	'273182568298450945'	'0.0']->['68097871'	'273182568298450945'	'1.5']
['14075928'	'273182568298450945'	'0.0']->['1769191'	'273182568298450945'	'1.52']
['14075928'	'273182568298450945'	'0.0']->['15734027'	'273182568298450945'	'1.52']
['14075928'	'273182568298450945'	'0.0']->['388619220'	'273182568298450945'	'1.53']
['14075928'	'273182568298450945'	'0.0']->['262434450'	'273182568298450945'	'1.53']
['14075928'	'273182568298450945'	'0.0']->['37314675'	'273182568298450945'	'1.53']
['14075928'	'273182568298450945'	'0.0']->['14261467'	'273182568298450945'	'1.53']
['14075928'	'273182568298450945'	'0.0']->['58709723'	'273182568298450945'	'1.53']
['14075928'	'273182568298450945'	'0.0']->['268421906'	'273182568298450945'	'1.53']
['14075928'	'273182568298450945'	'0.0']->['266119307'	'273182568298450945'	'1.53']
['14075928'	'273182568298450945'	'0.0']->['14743941'	'273182568298450945'	'1.79']
['14075928'	'273182568298450945'	'0.0']->['31590081'	'273182568298450945'	'1.92']
['14075928'	'273182568298450945'	'0.0']->['164053423'	'273182568298450945'	'1.99']
['14075928'	'273182568298450945'	'0.0']->['32446498'	'273182568298450945'	'2.02']
['14075928'	'273182568298450945'	'0.0']->['47345976'	'273182568298450945'	'2.03']
['14075928'	'273182568298450945'	'0.0']->['39386820'	'273182568298450945'	'2.04']
['14075928'	'273182568298450945'	'0.0']->['451676168'	'273182568298450945'	'2.05']
['14075928'	'273182568298450945'	'0.0']->['382315671'	'273182568298450945'	'2.05']
['14075928'	'273182568298450945'	'0.0']->['23633315'	'273182568298450945'	'2.05']
['14075928'	'273182568298450945'	'0.0']->['28909052'	'273182568298450945'	'2.05']
['14075928'	'273182568298450945'	'0.0']->['244402653'	'273182568298450945'	'2.05']
['14075928'	'273182568298450945'	'0.0']->['22040937'	'273182568298450945'	'2.05']
['14075928'	'273182568298450945'	'0.0']->['932899975'	'273182568298450945'	'2.05']
['14075928'	'273182568298450945'	'0.0']->['105962291'	'273182568298450945'	'2.2']
['14075928'	'273182568298450945'	'0.0']->['262802374'	'273182568298450945'	'2.27']
['14075928'	'273182568298450945'	'0.0']->['559154633'	'273182568298450945'	'2.31']
['14075928'	'273182568298450945'	'0.0']->['562929305'	'273182568298450945'	'2.33']
['14075928'	'273182568298450945'	'0.0']->['497552831'	'273182568298450945'	'2.34']
['14075928'	'273182568298450945'	'0.0']->['58328313'	'273182568298450945'	'2.35']
['14075928'	'273182568298450945'	'0.0']->['955406202'	'273182568298450945'	'2.35']
['14075928'	'273182568298450945'	'0.0']->['69738655'	'273182568298450945'	'3.01']
['14075928'	'273182568298450945'	'0.0']->['198927502'	'273183360149491712'	'3.15']
['14075928'	'273182568298450945'	'0.0']->['583864345'	'273182568298450945'	'3.34']
['14075928'	'273182568298450945'	'0.0']->['336263077'	'273182568298450945'	'3.5']
['14075928'	'273182568298450945'	'0.0']->['20212139'	'273182568298450945'	'3.58']
['14075928'	'273182568298450945'	'0.0']->['154290850'	'273182568298450945'	'3.63']
['14075928'	'273182568298450945'	'0.0']->['279780753'	'273182568298450945'	'3.65']
['15031477'	'273182568298450945'	'0.63']->['272494586'	'273182568298450945'	'3.66']
['14075928'	'273182568298450945'	'0.0']->['425468862'	'273182568298450945'	'3.66']
['14075928'	'273182568298450945'	'0.0']->['24810256'	'273182568298450945'	'3.66']
['14075928'	'273182568298450945'	'0.0']->['400195740'	'273182568298450945'	'3.67']
['14075928'	'273182568298450945'	'0.0']->['166352462'	'273182568298450945'	'3.67']
['14075928'	'273182568298450945'	'0.0']->['69004966'	'273182568298450945'	'3.67']
['14075928'	'273182568298450945'	'0.0']->['130643653'	'273182568298450945'	'3.67']
['14075928'	'273182568298450945'	'0.0']->['14770131'	'273182568298450945'	'3.67']
['14075928'	'273182568298450945'	'0.0']->['75858610'	'273182568298450945'	'3.67']
['14075928'	'273182568298450945'	'0.0']->['818690'	'273182568298450945'	'3.67']
['14075928'	'273182568298450945'	'0.0']->['14557487'	'273182568298450945'	'3.67']
['14075928'	'273182568298450945'	'0.0']->['126487062'	'273182568298450945'	'3.67']
['14075928'	'273182568298450945'	'0.0']->['279631074'	'273182568298450945'	'3.67']
['14075928'	'273182568298450945'	'0.0']->['39582911'	'273182568298450945'	'3.67']
['14075928'	'273182568298450945'	'0.0']->['350629533'	'273182568298450945'	'3.67']
['14075928'	'273182568298450945'	'0.0']->['48459797'	'273182568298450945'	'3.67']
['14075928'	'273182568298450945'	'0.0']->['12959832'	'273182568298450945'	'3.67']
['14075928'	'273182568298450945'	'0.0']->['767864964'	'273182568298450945'	'3.77']
['14075928'	'273182568298450945'	'0.0']->['905788172'	'273182568298450945'	'4.26']
['14075928'	'273182568298450945'	'0.0']->['66502756'	'273182568298450945'	'4.5']
['14075928'	'273182568298450945'	'0.0']->['374676084'	'273182568298450945'	'4.63']
['14075928'	'273182568298450945'	'0.0']->['146169720'	'273182568298450945'	'4.69']
['14075928'	'273182568298450945'	'0.0']->['15066097'	'273182568298450945'	'4.72']
['69004966'	'273182568298450945'	'3.67']->['169967689'	'273182568298450945'	'4.73']
['14075928'	'273182568298450945'	'0.0']->['23861137'	'273182568298450945'	'4.74']
['14075928'	'273182568298450945'	'0.0']->['225621065'	'273182568298450945'	'4.75']
['14075928'	'273182568298450945'	'0.0']->['702018925'	'273182568298450945'	'4.78']
['14075928'	'273182568298450945'	'0.0']->['14287150'	'273182568298450945'	'4.81']
['14075928'	'273182568298450945'	'0.0']->['315624387'	'273182568298450945'	'4.83']
['14075928'	'273182568298450945'	'0.0']->['425986397'	'273182568298450945'	'4.91']
['14075928'	'273182568298450945'	'0.0']->['15650946'	'273182568298450945'	'4.95']
['14075928'	'273182568298450945'	'0.0']->['95507588'	'273182568298450945'	'4.98']
['14075928'	'273182568298450945'	'0.0']->['16083327'	'273182568298450945'	'5.67']
['14075928'	'273182568298450945'	'0.0']->['194713944'	'273182568298450945'	'6.02']
['14075928'	'273182568298450945'	'0.0']->['20937170'	'273182568298450945'	'6.19']
['14075928'	'273182568298450945'	'0.0']->['524653308'	'273182568298450945'	'6.28']
['14075928'	'273182568298450945'	'0.0']->['358528111'	'273182568298450945'	'6.32']
['14075928'	'273182568298450945'	'0.0']->['34715055'	'273182568298450945'	'6.35']
['14075928'	'273182568298450945'	'0.0']->['122480984'	'273182568298450945'	'6.36']
['14075928'	'273182568298450945'	'0.0']->['134543956'	'273182568298450945'	'6.36']
['14075928'	'273182568298450945'	'0.0']->['564256097'	'273182568298450945'	'6.36']
['14075928'	'273182568298450945'	'0.0']->['374879438'	'273182568298450945'	'6.37']
['14075928'	'273182568298450945'	'0.0']->['68527613'	'273182568298450945'	'6.37']
['14075928'	'273182568298450945'	'0.0']->['847749962'	'273182568298450945'	'6.53']
['14075928'	'273182568298450945'	'0.0']->['19236901'	'273182568298450945'	'6.82']
['14075928'	'273182568298450945'	'0.0']->['38458811'	'273182568298450945'	'6.96']
['14075928'	'273182568298450945'	'0.0']->['227089613'	'273182568298450945'	'7.1']
['14075928'	'273182568298450945'	'0.0']->['273739175'	'273182568298450945'	'7.1']
['14075928'	'273182568298450945'	'0.0']->['16320415'	'273182568298450945'	'7.53']
['14075928'	'273182568298450945'	'0.0']->['28634436'	'273184507073527808'	'7.7']
['14075928'	'273182568298450945'	'0.0']->['429737232'	'273182568298450945'	'7.75']
['14075928'	'273182568298450945'	'0.0']->['30654111'	'273182568298450945'	'7.86']
['14075928'	'273182568298450945'	'0.0']->['23087248'	'273182568298450945'	'7.91']
['14075928'	'273182568298450945'	'0.0']->['185404324'	'273182568298450945'	'7.97']
['14075928'	'273182568298450945'	'0.0']->['838674816'	'273182568298450945'	'8.09']
['14075928'	'273182568298450945'	'0.0']->['35040940'	'273182568298450945'	'8.22']
['14075928'	'273182568298450945'	'0.0']->['417540546'	'273182568298450945'	'8.53']
['14075928'	'273182568298450945'	'0.0']->['279830024'	'273182568298450945'	'8.7']
['14075928'	'273182568298450945'	'0.0']->['596636352'	'273182568298450945'	'9.21']
['14075928'	'273182568298450945'	'0.0']->['89615005'	'273182568298450945'	'9.46']
['14075928'	'273182568298450945'	'0.0']->['223247584'	'273182568298450945'	'9.59']
['14075928'	'273182568298450945'	'0.0']->['574591109'	'273182568298450945'	'9.65']
['14075928'	'273182568298450945'	'0.0']->['901000160'	'273182568298450945'	'9.68']
['14075928'	'273182568298450945'	'0.0']->['74597765'	'273182568298450945'	'9.7']
['14075928'	'273182568298450945'	'0.0']->['340634515'	'273182568298450945'	'9.72']
['14075928'	'273182568298450945'	'0.0']->['186534330'	'273182568298450945'	'9.95']
['14075928'	'273182568298450945'	'0.0']->['19624838'	'273182568298450945'	'10.07']
['14075928'	'273182568298450945'	'0.0']->['79068348'	'273182568298450945'	'10.13']
['14075928'	'273182568298450945'	'0.0']->['99226779'	'273182568298450945'	'10.18']
['14075928'	'273182568298450945'	'0.0']->['344433234'	'273182568298450945'	'10.67']
['14075928'	'273182568298450945'	'0.0']->['39842921'	'273182568298450945'	'10.91']
['14075928'	'273182568298450945'	'0.0']->['123068590'	'273182568298450945'	'11.15']
['14075928'	'273182568298450945'	'0.0']->['439382266'	'273182568298450945'	'11.22']
['14075928'	'273182568298450945'	'0.0']->['822368798'	'273185394944794625'	'11.23']
['14075928'	'273182568298450945'	'0.0']->['172787316'	'273182568298450945'	'11.25']
['14075928'	'273182568298450945'	'0.0']->['393074563'	'273182568298450945'	'11.28']
['14075928'	'273182568298450945'	'0.0']->['970965518'	'273182568298450945'	'11.53']
['14075928'	'273182568298450945'	'0.0']->['2779531'	'273182568298450945'	'12.38']
['14075928'	'273182568298450945'	'0.0']->['68543765'	'273182568298450945'	'12.62']
['14075928'	'273182568298450945'	'0.0']->['14735095'	'273182568298450945'	'12.85']
['14075928'	'273182568298450945'	'0.0']->['509693537'	'273182568298450945'	'13.03']
['14075928'	'273182568298450945'	'0.0']->['23489168'	'273182568298450945'	'13.22']
['14075928'	'273182568298450945'	'0.0']->['41420161'	'273182568298450945'	'13.88']
['14075928'	'273182568298450945'	'0.0']->['55081914'	'273182568298450945'	'14.2']
['14075928'	'273182568298450945'	'0.0']->['66910475'	'273182568298450945'	'14.37']
['14075928'	'273182568298450945'	'0.0']->['36566973'	'273182568298450945'	'14.53']
['14075928'	'273182568298450945'	'0.0']->['272225023'	'273182568298450945'	'14.73']
['14075928'	'273182568298450945'	'0.0']->['68079775'	'273182568298450945'	'14.82']
['14075928'	'273182568298450945'	'0.0']->['17631304'	'273182568298450945'	'14.9']
['14075928'	'273182568298450945'	'0.0']->['159265231'	'273182568298450945'	'15.26']
['14075928'	'273182568298450945'	'0.0']->['883052282'	'273182568298450945'	'15.62']
['14075928'	'273182568298450945'	'0.0']->['619594318'	'273182568298450945'	'15.78']
['14075928'	'273182568298450945'	'0.0']->['22816603'	'273182568298450945'	'16.17']
['14075928'	'273182568298450945'	'0.0']->['376427402'	'273186640015544320'	'16.18']
['14075928'	'273182568298450945'	'0.0']->['474478570'	'273182568298450945'	'16.36']
['14075928'	'273182568298450945'	'0.0']->['297127090'	'273182568298450945'	'16.45']
['14075928'	'273182568298450945'	'0.0']->['260941953'	'273182568298450945'	'16.55']
['14075928'	'273182568298450945'	'0.0']->['965353842'	'273182568298450945'	'16.62']
['14075928'	'273182568298450945'	'0.0']->['727155462'	'273182568298450945'	'16.86']
['14075928'	'273182568298450945'	'0.0']->['382737683'	'273182568298450945'	'17.1']
['14075928'	'273182568298450945'	'0.0']->['19310003'	'273182568298450945'	'17.65']
['14075928'	'273182568298450945'	'0.0']->['105662824'	'273182568298450945'	'17.93']
['14075928'	'273182568298450945'	'0.0']->['276799072'	'273182568298450945'	'18.06']
['14075928'	'273182568298450945'	'0.0']->['11207152'	'273182568298450945'	'18.13']
['14075928'	'273182568298450945'	'0.0']->['59461370'	'273182568298450945'	'18.17']
['14075928'	'273182568298450945'	'0.0']->['94651534'	'273182568298450945'	'18.18']
['14075928'	'273182568298450945'	'0.0']->['425538471'	'273182568298450945'	'18.19']
['14075928'	'273182568298450945'	'0.0']->['722452429'	'273182568298450945'	'18.2']
['14075928'	'273182568298450945'	'0.0']->['198413628'	'273182568298450945'	'18.73']
['14075928'	'273182568298450945'	'0.0']->['335301098'	'273182568298450945'	'19.0']
['14075928'	'273182568298450945'	'0.0']->['49347691'	'273182568298450945'	'19.13']
['14075928'	'273182568298450945'	'0.0']->['28915716'	'273182568298450945'	'19.2']
['14075928'	'273182568298450945'	'0.0']->['970120969'	'273182568298450945'	'19.27']
['14075928'	'273182568298450945'	'0.0']->['290937877'	'273182568298450945'	'19.93']
['14075928'	'273182568298450945'	'0.0']->['43600778'	'273182568298450945'	'20.25']
['14075928'	'273182568298450945'	'0.0']->['57222221'	'273182568298450945'	'20.58']
['14075928'	'273182568298450945'	'0.0']->['516473982'	'273182568298450945'	'21.1']
['14075928'	'273182568298450945'	'0.0']->['600531032'	'273182568298450945'	'21.16']
['14075928'	'273182568298450945'	'0.0']->['30137052'	'273182568298450945'	'21.22']
['14075928'	'273182568298450945'	'0.0']->['238189117'	'273182568298450945'	'21.45']
['14075928'	'273182568298450945'	'0.0']->['87950364'	'273182568298450945'	'22.38']
['14075928'	'273182568298450945'	'0.0']->['16103854'	'273182568298450945'	'22.84']
['14075928'	'273182568298450945'	'0.0']->['255629140'	'273182568298450945'	'23.07']
['14075928'	'273182568298450945'	'0.0']->['972744013'	'273182568298450945'	'23.3']
['14075928'	'273182568298450945'	'0.0']->['24006136'	'273182568298450945'	'23.62']
['14075928'	'273182568298450945'	'0.0']->['308210673'	'273182568298450945'	'23.77']
['14075928'	'273182568298450945'	'0.0']->['253609091'	'273182568298450945'	'23.85']
['14075928'	'273182568298450945'	'0.0']->['961794397'	'273182568298450945'	'23.93']
['14075928'	'273182568298450945'	'0.0']->['333948403'	'273182568298450945'	'24.93']
['14075928'	'273182568298450945'	'0.0']->['860727192'	'273182568298450945'	'25.43']
['14075928'	'273182568298450945'	'0.0']->['18945091'	'273182568298450945'	'25.68']
['14075928'	'273182568298450945'	'0.0']->['457694523'	'273182568298450945'	'25.81']
['14075928'	'273182568298450945'	'0.0']->['16855833'	'273182568298450945'	'25.87']
['14075928'	'273182568298450945'	'0.0']->['207223731'	'273182568298450945'	'25.9']
['14075928'	'273182568298450945'	'0.0']->['276157998'	'273182568298450945'	'25.92']
['14075928'	'273182568298450945'	'0.0']->['940936470'	'273182568298450945'	'25.93']
['14075928'	'273182568298450945'	'0.0']->['14427043'	'273182568298450945'	'27.28']
['14075928'	'273182568298450945'	'0.0']->['53706008'	'273182568298450945'	'27.96']
['14075928'	'273182568298450945'	'0.0']->['619639704'	'273182568298450945'	'28.3']
['14075928'	'273182568298450945'	'0.0']->['446135813'	'273182568298450945'	'28.46']
['14075928'	'273182568298450945'	'0.0']->['889906555'	'273182568298450945'	'28.63']
['14075928'	'273182568298450945'	'0.0']->['57420858'	'273182568298450945'	'32.24']
['818690'	'273182568298450945'	'3.67']->['32463009'	'273182568298450945'	'34.05']
['14075928'	'273182568298450945'	'0.0']->['916011146'	'273182568298450945'	'34.95']
['14075928'	'273182568298450945'	'0.0']->['18987507'	'273182568298450945'	'35.4']
['14075928'	'273182568298450945'	'0.0']->['10166572'	'273182568298450945'	'35.62']
['14075928'	'273182568298450945'	'0.0']->['545242432'	'273182568298450945'	'35.74']
['1769191'	'273182568298450945'	'1.52']->['20370879'	'273182568298450945'	'35.79']
['14075928'	'273182568298450945'	'0.0']->['248515827'	'273182568298450945'	'35.82']
['14075928'	'273182568298450945'	'0.0']->['972823813'	'273182568298450945'	'35.85']
['14075928'	'273182568298450945'	'0.0']->['425524490'	'273182568298450945'	'37.65']
['14075928'	'273182568298450945'	'0.0']->['41737374'	'273182568298450945'	'38.55']
['14075928'	'273182568298450945'	'0.0']->['617927469'	'273182568298450945'	'39.0']
['14075928'	'273182568298450945'	'0.0']->['281804303'	'273182568298450945'	'39.23']
['14075928'	'273182568298450945'	'0.0']->['836223572'	'273182568298450945'	'39.45']
['14075928'	'273182568298450945'	'0.0']->['71299542'	'273182568298450945'	'43.27']
['14075928'	'273182568298450945'	'0.0']->['497134097'	'273182568298450945'	'45.19']
['14075928'	'273182568298450945'	'0.0']->['19147253'	'273182568298450945'	'46.14']
['11207152'	'273182568298450945'	'18.13']->['22837026'	'273182568298450945'	'46.62']
['14075928'	'273182568298450945'	'0.0']->['21138623'	'273182568298450945'	'46.86']
['14075928'	'273182568298450945'	'0.0']->['20503543'	'273182568298450945'	'46.98']
['14075928'	'273182568298450945'	'0.0']->['319369468'	'273182568298450945'	'47.04']
['14075928'	'273182568298450945'	'0.0']->['43040260'	'273182568298450945'	'47.1']
['14075928'	'273182568298450945'	'0.0']->['46346861'	'273182568298450945'	'48.67']
['14075928'	'273182568298450945'	'0.0']->['75314756'	'273182568298450945'	'49.46']
['14075928'	'273182568298450945'	'0.0']->['467525869'	'273182568298450945'	'49.86']
['14075928'	'273182568298450945'	'0.0']->['285298524'	'273182568298450945'	'50.25']
['14075928'	'273182568298450945'	'0.0']->['377759423'	'273182568298450945'	'50.38']
['14075928'	'273182568298450945'	'0.0']->['961710014'	'273182568298450945'	'51.15']
['14075928'	'273182568298450945'	'0.0']->['749559662'	'273182568298450945'	'51.53']
['14075928'	'273182568298450945'	'0.0']->['581726174'	'273182568298450945'	'51.92']
['14075928'	'273182568298450945'	'0.0']->['965308590'	'273182568298450945'	'52.98']
['14075928'	'273182568298450945'	'0.0']->['14477328'	'273182568298450945'	'55.07']
['14075928'	'273182568298450945'	'0.0']->['253343307'	'273182568298450945'	'56.11']
['14075928'	'273182568298450945'	'0.0']->['36819803'	'273182568298450945'	'56.63']
['14075928'	'273182568298450945'	'0.0']->['521766966'	'273182568298450945'	'56.89']
['14075928'	'273182568298450945'	'0.0']->['42145378'	'273182568298450945'	'57.15']
['14075928'	'273182568298450945'	'0.0']->['253153492'	'273182568298450945'	'59.09']
['14075928'	'273182568298450945'	'0.0']->['566390105'	'273182568298450945'	'60.06']
['14075928'	'273182568298450945'	'0.0']->['461569641'	'273182568298450945'	'60.55']
['14075928'	'273182568298450945'	'0.0']->['896311639'	'273182568298450945'	'61.03']
['14075928'	'273182568298450945'	'0.0']->['15761612'	'273182568298450945'	'61.92']
['14075928'	'273182568298450945'	'0.0']->['446851469'	'273182568298450945'	'62.8']
['14075928'	'273182568298450945'	'0.0']->['109075768'	'273182568298450945'	'63.23']
['14075928'	'273182568298450945'	'0.0']->['517688356'	'273182568298450945'	'63.65']
['14075928'	'273182568298450945'	'0.0']->['61329823'	'273182568298450945'	'66.58']
['14075928'	'273182568298450945'	'0.0']->['249111538'	'273182568298450945'	'68.04']
['14075928'	'273182568298450945'	'0.0']->['792876668'	'273182568298450945'	'68.77']
['14075928'	'273182568298450945'	'0.0']->['14618283'	'273182568298450945'	'69.5']
['14075928'	'273182568298450945'	'0.0']->['453590597'	'273182568298450945'	'70.4']
['439382266'	'273182568298450945'	'11.22']->['17827927'	'273182568298450945'	'71.3']
['14075928'	'273182568298450945'	'0.0']->['396219066'	'273182568298450945'	'73.88']
['14075928'	'273182568298450945'	'0.0']->['493781621'	'273182568298450945'	'75.16']
['14075928'	'273182568298450945'	'0.0']->['389179608'	'273182568298450945'	'75.8']
['14075928'	'273182568298450945'	'0.0']->['351695692'	'273182568298450945'	'76.43']
['14075928'	'273182568298450945'	'0.0']->['18989172'	'273182568298450945'	'76.8']
['14075928'	'273182568298450945'	'0.0']->['346037630'	'273182568298450945'	'77.25']
['14075928'	'273182568298450945'	'0.0']->['554577357'	'273182568298450945'	'77.7']
['14075928'	'273182568298450945'	'0.0']->['353971202'	'273182568298450945'	'80.97']
['374676084'	'273182568298450945'	'4.63']->['75871083'	'273182568298450945'	'82.61']
['14075928'	'273182568298450945'	'0.0']->['748074792'	'273182568298450945'	'84.25']
['14075928'	'273182568298450945'	'0.0']->['17503432'	'273182568298450945'	'84.77']
['14075928'	'273182568298450945'	'0.0']->['632347405'	'273182568298450945'	'85.58']
['14075928'	'273182568298450945'	'0.0']->['116431358'	'273182568298450945'	'86.4']
['14075928'	'273182568298450945'	'0.0']->['36504689'	'273182568298450945'	'89.38']
['14075928'	'273182568298450945'	'0.0']->['51204060'	'273182568298450945'	'92.35']
['14075928'	'273182568298450945'	'0.0']->['137744488'	'273182568298450945'	'95.06']
['11207152'	'273182568298450945'	'18.13']->['459401701'	'273182568298450945'	'97.77']
['14075928'	'273182568298450945'	'0.0']->['61140297'	'273182568298450945'	'101.21']
['14075928'	'273182568298450945'	'0.0']->['948782641'	'273182568298450945'	'102.93']
['14075928'	'273182568298450945'	'0.0']->['152832676'	'273182568298450945'	'103.79']
['14075928'	'273182568298450945'	'0.0']->['384567865'	'273182568298450945'	'104.65']
['14075928'	'273182568298450945'	'0.0']->['110039984'	'273182568298450945'	'105.57']
['14075928'	'273182568298450945'	'0.0']->['45414414'	'273182568298450945'	'106.8']
['14075928'	'273182568298450945'	'0.0']->['415250334'	'273182568298450945'	'108.03']
['14075928'	'273182568298450945'	'0.0']->['392203548'	'273182568298450945'	'108.67']
['14075928'	'273182568298450945'	'0.0']->['769883521'	'273182568298450945'	'110.12']
['45414414'	'273182568298450945'	'106.8']->['63805724'	'273182568298450945'	'110.7']
['14075928'	'273182568298450945'	'0.0']->['222672570'	'273182568298450945'	'112.62']
['14075928'	'273182568298450945'	'0.0']->['52485965'	'273182568298450945'	'118.25']
['14075928'	'273182568298450945'	'0.0']->['503750519'	'273182568298450945'	'118.32']
['14075928'	'273182568298450945'	'0.0']->['971901156'	'273182568298450945'	'123.23']
['14075928'	'273182568298450945'	'0.0']->['136269103'	'273182568298450945'	'124.12']
['14075928'	'273182568298450945'	'0.0']->['610886301'	'273182568298450945'	'128.88']
['14075928'	'273182568298450945'	'0.0']->['211221272'	'273182568298450945'	'135.92']
['14075928'	'273182568298450945'	'0.0']->['49584189'	'273182568298450945'	'139.42']
['14075928'	'273182568298450945'	'0.0']->['17181294'	'273182568298450945'	'144.4']
['14075928'	'273182568298450945'	'0.0']->['710954197'	'273182568298450945'	'145.43']
['14075928'	'273182568298450945'	'0.0']->['113156378'	'273182568298450945'	'147.43']
['14075928'	'273182568298450945'	'0.0']->['538417111'	'273220001492762624'	'148.75']
['14075928'	'273182568298450945'	'0.0']->['297734644'	'273182568298450945'	'149.95']
['14075928'	'273182568298450945'	'0.0']->['135295260'	'273182568298450945'	'153.6']
['14075928'	'273182568298450945'	'0.0']->['390483099'	'273182568298450945'	'154.05']
['14075928'	'273182568298450945'	'0.0']->['20575119'	'273182568298450945'	'154.28']
['14075928'	'273182568298450945'	'0.0']->['27503255'	'273182568298450945'	'154.78']
['14075928'	'273182568298450945'	'0.0']->['31157380'	'273182568298450945'	'154.82']
['14075928'	'273182568298450945'	'0.0']->['34981180'	'273182568298450945'	'156.02']
['14075928'	'273182568298450945'	'0.0']->['239666943'	'273182568298450945'	'160.83']
['14075928'	'273182568298450945'	'0.0']->['15405530'	'273182568298450945'	'166.25']
['14075928'	'273182568298450945'	'0.0']->['954295038'	'273182568298450945'	'166.93']
['14075928'	'273182568298450945'	'0.0']->['946589317'	'273182568298450945'	'168.05']
['14075928'	'273182568298450945'	'0.0']->['129145854'	'273224999287025664'	'168.6']
['14075928'	'273182568298450945'	'0.0']->['223020554'	'273182568298450945'	'175.5']
['14075928'	'273182568298450945'	'0.0']->['770272718'	'273182568298450945'	'177.47']
['14075928'	'273182568298450945'	'0.0']->['30877991'	'273182568298450945'	'178.03']
['14075928'	'273182568298450945'	'0.0']->['258735955'	'273182568298450945'	'181.58']
['14075928'	'273182568298450945'	'0.0']->['437148855'	'273182568298450945'	'190.83']
['14075928'	'273182568298450945'	'0.0']->['26089981'	'273182568298450945'	'204.25']
['14075928'	'273182568298450945'	'0.0']->['607908342'	'273182568298450945'	'205.2']
['14075928'	'273182568298450945'	'0.0']->['16161956'	'273182568298450945'	'210.72']
['14075928'	'273182568298450945'	'0.0']->['34756048'	'273182568298450945'	'212.07']
['14075928'	'273182568298450945'	'0.0']->['310049202'	'273182568298450945'	'212.9']
['14075928'	'273182568298450945'	'0.0']->['431202562'	'273182568298450945'	'215.65']
['14075928'	'273182568298450945'	'0.0']->['32224894'	'273182568298450945'	'221.53']
['14075928'	'273182568298450945'	'0.0']->['35653268'	'273182568298450945'	'221.62']
['14075928'	'273182568298450945'	'0.0']->['349503868'	'273182568298450945'	'223.0']
['14075928'	'273182568298450945'	'0.0']->['114812716'	'273182568298450945'	'231.0']
['14075928'	'273182568298450945'	'0.0']->['253429965'	'273182568298450945'	'240.92']
['14075928'	'273182568298450945'	'0.0']->['15809765'	'273182568298450945'	'258.68']
['14075928'	'273182568298450945'	'0.0']->['146308471'	'273182568298450945'	'260.82']
['14075928'	'273182568298450945'	'0.0']->['391741335'	'273182568298450945'	'272.6']
['14075928'	'273182568298450945'	'0.0']->['29644570'	'273182568298450945'	'277.57']
['14075928'	'273182568298450945'	'0.0']->['47544306'	'273182568298450945'	'279.4']
['14075928'	'273182568298450945'	'0.0']->['970321710'	'273182568298450945'	'282.18']
['14075928'	'273182568298450945'	'0.0']->['257498522'	'273182568298450945'	'302.38']
['14075928'	'273182568298450945'	'0.0']->['17375645'	'273182568298450945'	'304.47']
['14075928'	'273182568298450945'	'0.0']->['814491000'	'273182568298450945'	'309.17']
['14075928'	'273182568298450945'	'0.0']->['383478953'	'273182568298450945'	'322.4']
['14075928'	'273182568298450945'	'0.0']->['58722759'	'273182568298450945'	'324.9']
['14075928'	'273182568298450945'	'0.0']->['334250410'	'273182568298450945'	'332.07']
['14075928'	'273182568298450945'	'0.0']->['65770031'	'273182568298450945'	'368.95']
['14075928'	'273182568298450945'	'0.0']->['893201875'	'273182568298450945'	'373.67']
['14075928'	'273182568298450945'	'0.0']->['433565837'	'273182568298450945'	'408.38']
['14075928'	'273182568298450945'	'0.0']->['458011702'	'273182568298450945'	'409.37']
['14075928'	'273182568298450945'	'0.0']->['387166976'	'273182568298450945'	'427.7']
['14075928'	'273182568298450945'	'0.0']->['15802961'	'273182568298450945'	'511.98']
['14075928'	'273182568298450945'	'0.0']->['3526131'	'273182568298450945'	'513.58']
['14075928'	'273182568298450945'	'0.0']->['41093585'	'273182568298450945'	'550.42']
['14075928'	'273182568298450945'	'0.0']->['24567544'	'273182568298450945'	'660.82']
['14075928'	'273182568298450945'	'0.0']->['279596816'	'273182568298450945'	'804.2']
['14075928'	'273182568298450945'	'0.0']->['810561462'	'273182568298450945'	'851.17']
['14075928'	'273182568298450945'	'0.0']->['266458189'	'273182568298450945'	'862.45']
['14075928'	'273182568298450945'	'0.0']->['732668478'	'273182568298450945'	'869.37']
['14075928'	'273182568298450945'	'0.0']->['97520607'	'273182568298450945'	'899.02']
['14075928'	'273182568298450945'	'0.0']->['550766157'	'273182568298450945'	'944.28']
['14075928'	'273182568298450945'	'0.0']->['486085992'	'273182568298450945'	'971.53']
['14075928'	'273182568298450945'	'0.0']->['19278980'	'273182568298450945'	'1003.13']
['14075928'	'273182568298450945'	'0.0']->['47527062'	'273182568298450945'	'1041.83']
['14075928'	'273182568298450945'	'0.0']->['360114206'	'273182568298450945'	'1044.43']
['14075928'	'273182568298450945'	'0.0']->['631634039'	'273470833022865408'	'1145.47']
['14075928'	'273182568298450945'	'0.0']->['40400366'	'273182568298450945'	'1159.7']
['71299542'	'273182568298450945'	'43.27']->['867977702'	'273182568298450945'	'1255.58']
['14075928'	'273182568298450945'	'0.0']->['183428321'	'273182568298450945'	'1275.98']
['14075928'	'273182568298450945'	'0.0']->['53408185'	'273182568298450945'	'1295.97']
['14075928'	'273182568298450945'	'0.0']->['437035123'	'273182568298450945'	'1318.28']
['14075928'	'273182568298450945'	'0.0']->['182546249'	'273182568298450945'	'1392.82']
['14075928'	'273182568298450945'	'0.0']->['502125528'	'273182568298450945'	'1425.93']
['14075928'	'273182568298450945'	'0.0']->['247269447'	'273182568298450945'	'1718.23']
['14075928'	'273182568298450945'	'0.0']->['959843592'	'273182568298450945'	'1980.82']
['14075928'	'273182568298450945'	'0.0']->['247612634'	'273182568298450945'	'1582487.73']
