# Supplementary material for: BiMGCL: rumor detection via bi-directional multi-level graph contrastive learning
Source: PeerJ Comput Sci. 2023 Nov 10;9:e1659. doi: 10.7717/peerj-cs.1659 (PMC10703058; doi:10.7717/peerj-cs.1659)
Supplement: Supplemental Information 1 [file peerj-cs-09-1659-s001.zip › rumor_detection_acl2017/twitter15/tree/273278761909239808.txt]

['ROOT'	'ROOT'	'0.0']->['14075928'	'273278761909239808'	'0.0']
['14075928'	'273278761909239808'	'0.0']->['30180648'	'273278927806545921'	'0.67']
['14075928'	'273278761909239808'	'0.0']->['44688778'	'273278761909239808'	'0.7']
['14075928'	'273278761909239808'	'0.0']->['119742201'	'273278761909239808'	'0.7']
['14075928'	'273278761909239808'	'0.0']->['25416157'	'273278761909239808'	'0.7']
['14075928'	'273278761909239808'	'0.0']->['372398526'	'273278761909239808'	'0.7']
['14075928'	'273278761909239808'	'0.0']->['230487027'	'273278761909239808'	'0.7']
['14075928'	'273278761909239808'	'0.0']->['111469408'	'273278761909239808'	'0.7']
['14075928'	'273278761909239808'	'0.0']->['43610693'	'273278761909239808'	'0.7']
['14075928'	'273278761909239808'	'0.0']->['180008129'	'273278761909239808'	'0.7']
['14075928'	'273278761909239808'	'0.0']->['321590711'	'273278761909239808'	'1.11']
['14075928'	'273278761909239808'	'0.0']->['15835380'	'273278761909239808'	'1.31']
['14075928'	'273278761909239808'	'0.0']->['525785725'	'273278761909239808'	'1.41']
['14075928'	'273278761909239808'	'0.0']->['351190469'	'273278761909239808'	'1.47']
['14075928'	'273278761909239808'	'0.0']->['455353525'	'273278761909239808'	'1.49']
['14075928'	'273278761909239808'	'0.0']->['259551083'	'273278761909239808'	'1.5']
['14075928'	'273278761909239808'	'0.0']->['14565070'	'273278761909239808'	'1.51']
['14075928'	'273278761909239808'	'0.0']->['430718205'	'273278761909239808'	'1.51']
['14075928'	'273278761909239808'	'0.0']->['19288213'	'273278761909239808'	'1.52']
['14075928'	'273278761909239808'	'0.0']->['900654721'	'273278761909239808'	'1.52']
['14075928'	'273278761909239808'	'0.0']->['15750040'	'273278761909239808'	'1.52']
['14075928'	'273278761909239808'	'0.0']->['130363241'	'273278761909239808'	'1.52']
['14075928'	'273278761909239808'	'0.0']->['342538066'	'273278761909239808'	'1.52']
['14075928'	'273278761909239808'	'0.0']->['55147553'	'273278761909239808'	'1.52']
['14075928'	'273278761909239808'	'0.0']->['17463007'	'273278761909239808'	'1.52']
['14075928'	'273278761909239808'	'0.0']->['512696746'	'273278761909239808'	'1.52']
['14075928'	'273278761909239808'	'0.0']->['17518819'	'273278761909239808'	'1.52']
['14075928'	'273278761909239808'	'0.0']->['19805682'	'273278761909239808'	'1.52']
['14075928'	'273278761909239808'	'0.0']->['23031845'	'273278761909239808'	'1.52']
['14075928'	'273278761909239808'	'0.0']->['14869147'	'273278761909239808'	'1.52']
['14075928'	'273278761909239808'	'0.0']->['36970869'	'273278761909239808'	'1.52']
['14075928'	'273278761909239808'	'0.0']->['237005848'	'273278761909239808'	'1.52']
['14075928'	'273278761909239808'	'0.0']->['630696270'	'273278761909239808'	'1.99']
['14075928'	'273278761909239808'	'0.0']->['19479376'	'273278761909239808'	'2.23']
['14075928'	'273278761909239808'	'0.0']->['630820548'	'273278761909239808'	'2.35']
['14075928'	'273278761909239808'	'0.0']->['254754490'	'273278761909239808'	'2.41']
['14075928'	'273278761909239808'	'0.0']->['18545022'	'273278761909239808'	'2.44']
['14075928'	'273278761909239808'	'0.0']->['22865619'	'273278761909239808'	'2.45']
['14075928'	'273278761909239808'	'0.0']->['375719823'	'273278761909239808'	'2.46']
['14075928'	'273278761909239808'	'0.0']->['5718162'	'273278761909239808'	'2.46']
['14075928'	'273278761909239808'	'0.0']->['569008341'	'273278761909239808'	'2.46']
['14075928'	'273278761909239808'	'0.0']->['85432619'	'273278761909239808'	'2.47']
['14075928'	'273278761909239808'	'0.0']->['553234473'	'273278761909239808'	'2.47']
['14075928'	'273278761909239808'	'0.0']->['38029793'	'273278761909239808'	'2.47']
['14075928'	'273278761909239808'	'0.0']->['199786308'	'273278761909239808'	'2.47']
['14075928'	'273278761909239808'	'0.0']->['93879832'	'273278761909239808'	'2.47']
['14075928'	'273278761909239808'	'0.0']->['16169793'	'273278761909239808'	'2.47']
['14075928'	'273278761909239808'	'0.0']->['50089300'	'273278761909239808'	'2.47']
['14075928'	'273278761909239808'	'0.0']->['26147548'	'273278761909239808'	'2.47']
['14075928'	'273278761909239808'	'0.0']->['355865970'	'273278761909239808'	'2.47']
['14075928'	'273278761909239808'	'0.0']->['558087222'	'273278761909239808'	'2.47']
['14075928'	'273278761909239808'	'0.0']->['41199628'	'273278761909239808'	'2.47']
['14075928'	'273278761909239808'	'0.0']->['367753805'	'273278761909239808'	'2.54']
['14075928'	'273278761909239808'	'0.0']->['20991545'	'273278761909239808'	'2.58']
['14075928'	'273278761909239808'	'0.0']->['153090631'	'273278761909239808'	'2.62']
['14075928'	'273278761909239808'	'0.0']->['256616287'	'273278761909239808'	'2.77']
['14075928'	'273278761909239808'	'0.0']->['28035916'	'273278761909239808'	'2.92']
['14075928'	'273278761909239808'	'0.0']->['77896503'	'273278761909239808'	'3.1']
['14075928'	'273278761909239808'	'0.0']->['92135953'	'273278761909239808'	'3.19']
['14075928'	'273278761909239808'	'0.0']->['463471821'	'273278761909239808'	'3.24']
['14075928'	'273278761909239808'	'0.0']->['46216727'	'273278761909239808'	'3.26']
['14075928'	'273278761909239808'	'0.0']->['18094660'	'273278761909239808'	'3.27']
['14075928'	'273278761909239808'	'0.0']->['277556919'	'273278761909239808'	'3.28']
['14075928'	'273278761909239808'	'0.0']->['241793318'	'273278761909239808'	'3.28']
['14075928'	'273278761909239808'	'0.0']->['264299096'	'273278761909239808'	'3.52']
['14075928'	'273278761909239808'	'0.0']->['230291151'	'273278761909239808'	'3.63']
['14075928'	'273278761909239808'	'0.0']->['909367304'	'273278761909239808'	'3.69']
['14075928'	'273278761909239808'	'0.0']->['771356125'	'273278761909239808'	'3.72']
['14075928'	'273278761909239808'	'0.0']->['631830500'	'273278761909239808'	'3.74']
['14075928'	'273278761909239808'	'0.0']->['361494984'	'273278761909239808'	'3.74']
['14075928'	'273278761909239808'	'0.0']->['56625574'	'273278761909239808'	'3.75']
['14075928'	'273278761909239808'	'0.0']->['16499147'	'273278761909239808'	'3.75']
['14075928'	'273278761909239808'	'0.0']->['43434003'	'273278761909239808'	'3.75']
['14075928'	'273278761909239808'	'0.0']->['626831355'	'273278761909239808'	'3.75']
['14075928'	'273278761909239808'	'0.0']->['472273222'	'273278761909239808'	'3.81']
['14075928'	'273278761909239808'	'0.0']->['21066164'	'273278761909239808'	'3.87']
['14075928'	'273278761909239808'	'0.0']->['348857430'	'273278761909239808'	'4.51']
['14075928'	'273278761909239808'	'0.0']->['33729249'	'273278761909239808'	'4.83']
['14075928'	'273278761909239808'	'0.0']->['22985380'	'273280008817102850'	'4.97']
['14075928'	'273278761909239808'	'0.0']->['17761179'	'273278761909239808'	'4.99']
['14075928'	'273278761909239808'	'0.0']->['64654489'	'273278761909239808'	'5.07']
['14075928'	'273278761909239808'	'0.0']->['429737232'	'273278761909239808'	'5.11']
['14075928'	'273278761909239808'	'0.0']->['108341569'	'273278761909239808'	'5.13']
['14075928'	'273278761909239808'	'0.0']->['323131604'	'273278761909239808'	'5.15']
['14075928'	'273278761909239808'	'0.0']->['29657994'	'273278761909239808'	'5.4']
['14075928'	'273278761909239808'	'0.0']->['367387087'	'273278761909239808'	'5.53']
['14075928'	'273278761909239808'	'0.0']->['111801975'	'273278761909239808'	'5.59']
['14075928'	'273278761909239808'	'0.0']->['789387282'	'273278761909239808'	'5.62']
['14075928'	'273278761909239808'	'0.0']->['17655177'	'273278761909239808'	'5.63']
['14075928'	'273278761909239808'	'0.0']->['233332419'	'273278761909239808'	'5.64']
['14075928'	'273278761909239808'	'0.0']->['18805756'	'273278761909239808'	'5.65']
['14075928'	'273278761909239808'	'0.0']->['636683268'	'273278761909239808'	'5.7']
['14075928'	'273278761909239808'	'0.0']->['7497122'	'273278761909239808'	'5.75']
['14075928'	'273278761909239808'	'0.0']->['381527652'	'273278761909239808'	'5.77']
['36970869'	'273278761909239808'	'1.52']->['400360169'	'273278761909239808'	'5.83']
['14075928'	'273278761909239808'	'0.0']->['17489513'	'273278761909239808'	'5.9']
['14075928'	'273278761909239808'	'0.0']->['267364965'	'273278761909239808'	'6.08']
['14075928'	'273278761909239808'	'0.0']->['949815134'	'273278761909239808'	'6.17']
['14075928'	'273278761909239808'	'0.0']->['908741113'	'273278761909239808'	'6.22']
['14075928'	'273278761909239808'	'0.0']->['346378559'	'273280333229723648'	'6.25']
['14075928'	'273278761909239808'	'0.0']->['38541021'	'273278761909239808'	'6.27']
['14075928'	'273278761909239808'	'0.0']->['111732948'	'273278761909239808'	'6.44']
['14075928'	'273278761909239808'	'0.0']->['23719619'	'273278761909239808'	'6.53']
['14075928'	'273278761909239808'	'0.0']->['368681008'	'273278761909239808'	'6.62']
['14075928'	'273278761909239808'	'0.0']->['220904745'	'273278761909239808'	'6.83']
['14075928'	'273278761909239808'	'0.0']->['299445627'	'273278761909239808'	'6.93']
['14075928'	'273278761909239808'	'0.0']->['67817868'	'273278761909239808'	'6.98']
['14075928'	'273278761909239808'	'0.0']->['213407744'	'273278761909239808'	'7.01']
['14075928'	'273278761909239808'	'0.0']->['262655031'	'273278761909239808'	'7.02']
['14075928'	'273278761909239808'	'0.0']->['78847516'	'273278761909239808'	'7.03']
['14075928'	'273278761909239808'	'0.0']->['17109603'	'273278761909239808'	'7.45']
['14075928'	'273278761909239808'	'0.0']->['53102798'	'273278761909239808'	'7.66']
['14075928'	'273278761909239808'	'0.0']->['326519140'	'273278761909239808'	'7.76']
['14075928'	'273278761909239808'	'0.0']->['16738505'	'273278761909239808'	'7.81']
['14075928'	'273278761909239808'	'0.0']->['430380844'	'273278761909239808'	'7.84']
['14075928'	'273278761909239808'	'0.0']->['285967947'	'273278761909239808'	'7.85']
['14075928'	'273278761909239808'	'0.0']->['65369804'	'273278761909239808'	'7.87']
['14075928'	'273278761909239808'	'0.0']->['16034835'	'273278761909239808'	'7.93']
['14075928'	'273278761909239808'	'0.0']->['37172068'	'273278761909239808'	'8.23']
['14075928'	'273278761909239808'	'0.0']->['51253365'	'273278761909239808'	'8.38']
['14075928'	'273278761909239808'	'0.0']->['54427945'	'273278761909239808'	'8.53']
['14075928'	'273278761909239808'	'0.0']->['111126175'	'273278761909239808'	'8.74']
['14075928'	'273278761909239808'	'0.0']->['597776211'	'273278761909239808'	'8.85']
['14075928'	'273278761909239808'	'0.0']->['15941078'	'273278761909239808'	'8.9']
['14075928'	'273278761909239808'	'0.0']->['438665907'	'273278761909239808'	'8.95']
['14075928'	'273278761909239808'	'0.0']->['132774865'	'273278761909239808'	'8.97']
['14075928'	'273278761909239808'	'0.0']->['65160362'	'273278761909239808'	'9.19']
['14075928'	'273278761909239808'	'0.0']->['237743299'	'273278761909239808'	'9.3']
['14075928'	'273278761909239808'	'0.0']->['15808169'	'273278761909239808'	'9.42']
['14075928'	'273278761909239808'	'0.0']->['259135727'	'273278761909239808'	'9.57']
['14075928'	'273278761909239808'	'0.0']->['387300291'	'273278761909239808'	'10.0']
['14075928'	'273278761909239808'	'0.0']->['155086490'	'273278761909239808'	'10.22']
['14075928'	'273278761909239808'	'0.0']->['29367501'	'273278761909239808'	'10.43']
['14075928'	'273278761909239808'	'0.0']->['46643095'	'273278761909239808'	'11.05']
['14075928'	'273278761909239808'	'0.0']->['218704554'	'273278761909239808'	'11.36']
['14075928'	'273278761909239808'	'0.0']->['969661447'	'273278761909239808'	'11.51']
['14075928'	'273278761909239808'	'0.0']->['13943202'	'273278761909239808'	'11.59']
['14075928'	'273278761909239808'	'0.0']->['102150479'	'273278761909239808'	'11.63']
['14075928'	'273278761909239808'	'0.0']->['339449252'	'273278761909239808'	'11.65']
['14075928'	'273278761909239808'	'0.0']->['362471671'	'273278761909239808'	'11.66']
['14075928'	'273278761909239808'	'0.0']->['270934530'	'273278761909239808'	'11.67']
['14075928'	'273278761909239808'	'0.0']->['63180165'	'273278761909239808'	'12.07']
['14075928'	'273278761909239808'	'0.0']->['14813446'	'273278761909239808'	'12.28']
['326519140'	'273278761909239808'	'7.76']->['19809977'	'273278761909239808'	'12.38']
['14075928'	'273278761909239808'	'0.0']->['514938879'	'273278761909239808'	'12.48']
['14075928'	'273278761909239808'	'0.0']->['341097364'	'273278761909239808'	'12.5']
['14075928'	'273278761909239808'	'0.0']->['117800215'	'273278761909239808'	'13.32']
['14075928'	'273278761909239808'	'0.0']->['711164179'	'273278761909239808'	'13.72']
['14075928'	'273278761909239808'	'0.0']->['34948571'	'273278761909239808'	'13.93']
['14075928'	'273278761909239808'	'0.0']->['82250558'	'273278761909239808'	'14.03']
['14075928'	'273278761909239808'	'0.0']->['304765087'	'273278761909239808'	'14.08']
['14075928'	'273278761909239808'	'0.0']->['418169287'	'273278761909239808'	'14.11']
['14075928'	'273278761909239808'	'0.0']->['727210262'	'273278761909239808'	'14.12']
['14075928'	'273278761909239808'	'0.0']->['608069680'	'273278761909239808'	'14.13']
['14075928'	'273278761909239808'	'0.0']->['27870454'	'273278761909239808'	'14.18']
['14075928'	'273278761909239808'	'0.0']->['735219434'	'273278761909239808'	'14.25']
['14075928'	'273278761909239808'	'0.0']->['931539674'	'273278761909239808'	'14.43']
['14075928'	'273278761909239808'	'0.0']->['27917825'	'273278761909239808'	'14.8']
['14075928'	'273278761909239808'	'0.0']->['17035648'	'273278761909239808'	'14.98']
['14075928'	'273278761909239808'	'0.0']->['625463433'	'273278761909239808'	'15.17']
['64654489'	'273278761909239808'	'5.07']->['54378633'	'273278761909239808'	'15.57']
['14075928'	'273278761909239808'	'0.0']->['40018241'	'273278761909239808'	'15.77']
['14075928'	'273278761909239808'	'0.0']->['22976302'	'273278761909239808'	'15.97']
['14075928'	'273278761909239808'	'0.0']->['835653602'	'273278761909239808'	'16.27']
['14075928'	'273278761909239808'	'0.0']->['216144676'	'273278761909239808'	'16.43']
['14075928'	'273278761909239808'	'0.0']->['41301702'	'273278761909239808'	'16.51']
['14075928'	'273278761909239808'	'0.0']->['26800450'	'273278761909239808'	'16.58']
['14075928'	'273278761909239808'	'0.0']->['20197770'	'273278761909239808'	'16.77']
['14075928'	'273278761909239808'	'0.0']->['48570699'	'273278761909239808'	'16.95']
['14075928'	'273278761909239808'	'0.0']->['254838694'	'273278761909239808'	'17.22']
['14075928'	'273278761909239808'	'0.0']->['16827688'	'273278761909239808'	'17.32']
['14075928'	'273278761909239808'	'0.0']->['258777020'	'273278761909239808'	'17.42']
['14075928'	'273278761909239808'	'0.0']->['539206290'	'273278761909239808'	'17.48']
['14075928'	'273278761909239808'	'0.0']->['41687351'	'273278761909239808'	'17.53']
['14075928'	'273278761909239808'	'0.0']->['298100929'	'273278761909239808'	'18.18']
['14075928'	'273278761909239808'	'0.0']->['38233075'	'273278761909239808'	'18.83']
['14075928'	'273278761909239808'	'0.0']->['38097911'	'273278761909239808'	'18.9']
['14075928'	'273278761909239808'	'0.0']->['267362737'	'273278761909239808'	'19.23']
['14075928'	'273278761909239808'	'0.0']->['1498781'	'273278761909239808'	'19.55']
['14075928'	'273278761909239808'	'0.0']->['207315640'	'273278761909239808'	'19.63']
['14075928'	'273278761909239808'	'0.0']->['375264253'	'273278761909239808'	'19.8']
['14075928'	'273278761909239808'	'0.0']->['520981102'	'273278761909239808'	'19.97']
['14075928'	'273278761909239808'	'0.0']->['348280939'	'273278761909239808'	'20.13']
['14075928'	'273278761909239808'	'0.0']->['361031918'	'273278761909239808'	'20.13']
['14075928'	'273278761909239808'	'0.0']->['202919713'	'273278761909239808'	'20.23']
['14075928'	'273278761909239808'	'0.0']->['16285137'	'273278761909239808'	'20.32']
['14075928'	'273278761909239808'	'0.0']->['14288890'	'273278761909239808'	'22.03']
['14075928'	'273278761909239808'	'0.0']->['498136318'	'273278761909239808'	'22.89']
['14075928'	'273278761909239808'	'0.0']->['437665213'	'273278761909239808'	'23.32']
['14075928'	'273278761909239808'	'0.0']->['359678235'	'273278761909239808'	'23.54']
['14075928'	'273278761909239808'	'0.0']->['19112771'	'273278761909239808'	'23.64']
['14075928'	'273278761909239808'	'0.0']->['164090481'	'273278761909239808'	'23.7']
['14075928'	'273278761909239808'	'0.0']->['407531069'	'273278761909239808'	'23.72']
['14075928'	'273278761909239808'	'0.0']->['74641338'	'273278761909239808'	'23.75']
['14075928'	'273278761909239808'	'0.0']->['41488497'	'273278761909239808'	'24.13']
['14075928'	'273278761909239808'	'0.0']->['285595609'	'273278761909239808'	'24.48']
['14075928'	'273278761909239808'	'0.0']->['438815173'	'273278761909239808'	'24.66']
['14075928'	'273278761909239808'	'0.0']->['961642016'	'273278761909239808'	'24.83']
['14075928'	'273278761909239808'	'0.0']->['20533462'	'273278761909239808'	'25.32']
['14075928'	'273278761909239808'	'0.0']->['920543935'	'273278761909239808'	'25.56']
['14075928'	'273278761909239808'	'0.0']->['399145988'	'273278761909239808'	'25.8']
['14075928'	'273278761909239808'	'0.0']->['83248659'	'273278761909239808'	'26.46']
['14075928'	'273278761909239808'	'0.0']->['85347751'	'273278761909239808'	'26.79']
['14075928'	'273278761909239808'	'0.0']->['360820846'	'273278761909239808'	'26.95']
['14075928'	'273278761909239808'	'0.0']->['21089840'	'273278761909239808'	'27.12']
['14075928'	'273278761909239808'	'0.0']->['16976535'	'273278761909239808'	'28.34']
['14075928'	'273278761909239808'	'0.0']->['16085699'	'273278761909239808'	'28.95']
['14075928'	'273278761909239808'	'0.0']->['97883586'	'273278761909239808'	'29.26']
['14075928'	'273278761909239808'	'0.0']->['347621797'	'273278761909239808'	'29.41']
['14075928'	'273278761909239808'	'0.0']->['23373358'	'273278761909239808'	'29.57']
['14075928'	'273278761909239808'	'0.0']->['213048207'	'273278761909239808'	'29.81']
['14075928'	'273278761909239808'	'0.0']->['571354731'	'273278761909239808'	'30.05']
['14075928'	'273278761909239808'	'0.0']->['116904294'	'273278761909239808'	'30.37']
['14075928'	'273278761909239808'	'0.0']->['254405416'	'273278761909239808'	'30.42']
['14075928'	'273278761909239808'	'0.0']->['418374537'	'273278761909239808'	'30.6']
['14075928'	'273278761909239808'	'0.0']->['715306520'	'273278761909239808'	'30.78']
['14075928'	'273278761909239808'	'0.0']->['330918241'	'273278761909239808'	'31.15']
['14075928'	'273278761909239808'	'0.0']->['468762597'	'273278761909239808'	'32.95']
['14075928'	'273278761909239808'	'0.0']->['68191026'	'273278761909239808'	'33.85']
['14075928'	'273278761909239808'	'0.0']->['14965761'	'273278761909239808'	'34.3']
['14075928'	'273278761909239808'	'0.0']->['41159849'	'273278761909239808'	'34.52']
['14075928'	'273278761909239808'	'0.0']->['38724437'	'273278761909239808'	'34.75']
['14075928'	'273278761909239808'	'0.0']->['50635774'	'273278761909239808'	'34.78']
['14075928'	'273278761909239808'	'0.0']->['20727894'	'273278761909239808'	'34.93']
['14075928'	'273278761909239808'	'0.0']->['377352782'	'273278761909239808'	'35.3']
['14075928'	'273278761909239808'	'0.0']->['441415199'	'273278761909239808'	'35.85']
['14075928'	'273278761909239808'	'0.0']->['19444438'	'273278761909239808'	'36.4']
['14075928'	'273278761909239808'	'0.0']->['14259956'	'273278761909239808'	'37.3']
['14075928'	'273278761909239808'	'0.0']->['17592743'	'273278761909239808'	'38.04']
['14075928'	'273278761909239808'	'0.0']->['259459898'	'273278761909239808'	'38.41']
['14075928'	'273278761909239808'	'0.0']->['14229412'	'273278761909239808'	'38.6']
['14075928'	'273278761909239808'	'0.0']->['548130807'	'273278761909239808'	'38.78']
['14075928'	'273278761909239808'	'0.0']->['58502241'	'273278761909239808'	'40.17']
['14075928'	'273278761909239808'	'0.0']->['254210045'	'273278761909239808'	'40.86']
['14075928'	'273278761909239808'	'0.0']->['6065942'	'273278761909239808'	'41.2']
['14075928'	'273278761909239808'	'0.0']->['364647596'	'273278761909239808'	'41.55']
['14075928'	'273278761909239808'	'0.0']->['16464355'	'273278761909239808'	'44.84']
['14075928'	'273278761909239808'	'0.0']->['275870313'	'273278761909239808'	'48.13']
['14075928'	'273278761909239808'	'0.0']->['110326203'	'273278761909239808'	'50.0']
['14075928'	'273278761909239808'	'0.0']->['294981115'	'273278761909239808'	'50.93']
['14075928'	'273278761909239808'	'0.0']->['24823845'	'273278761909239808'	'51.4']
['14075928'	'273278761909239808'	'0.0']->['71398284'	'273278761909239808'	'51.87']
['14075928'	'273278761909239808'	'0.0']->['195539509'	'273278761909239808'	'53.37']
['14075928'	'273278761909239808'	'0.0']->['310031159'	'273278761909239808'	'54.68']
['14075928'	'273278761909239808'	'0.0']->['406552231'	'273278761909239808'	'56.0']
['14075928'	'273278761909239808'	'0.0']->['360801405'	'273278761909239808'	'56.93']
['14075928'	'273278761909239808'	'0.0']->['57917696'	'273278761909239808'	'58.11']
['14075928'	'273278761909239808'	'0.0']->['345741212'	'273278761909239808'	'58.7']
['14075928'	'273278761909239808'	'0.0']->['30591133'	'273278761909239808'	'58.99']
['14075928'	'273278761909239808'	'0.0']->['27509589'	'273278761909239808'	'59.28']
['14075928'	'273278761909239808'	'0.0']->['23020275'	'273278761909239808'	'60.25']
['14075928'	'273278761909239808'	'0.0']->['305412771'	'273278761909239808'	'61.22']
['14075928'	'273278761909239808'	'0.0']->['13165482'	'273278761909239808'	'61.79']
['14075928'	'273278761909239808'	'0.0']->['261067118'	'273278761909239808'	'62.37']
['14075928'	'273278761909239808'	'0.0']->['5731062'	'273278761909239808'	'62.42']
['14075928'	'273278761909239808'	'0.0']->['379430452'	'273278761909239808'	'62.87']
['14075928'	'273278761909239808'	'0.0']->['326294266'	'273278761909239808'	'65.37']
['14075928'	'273278761909239808'	'0.0']->['314663669'	'273278761909239808'	'66.62']
['14075928'	'273278761909239808'	'0.0']->['125469671'	'273278761909239808'	'67.24']
['14075928'	'273278761909239808'	'0.0']->['111516296'	'273278761909239808'	'67.55']
['14075928'	'273278761909239808'	'0.0']->['113390942'	'273278761909239808'	'67.71']
['14075928'	'273278761909239808'	'0.0']->['324111559'	'273278761909239808'	'67.87']
['14075928'	'273278761909239808'	'0.0']->['425589446'	'273278761909239808'	'69.88']
['14075928'	'273278761909239808'	'0.0']->['959837090'	'273278761909239808'	'71.9']
['14075928'	'273278761909239808'	'0.0']->['792922123'	'273278761909239808'	'72.25']
['14075928'	'273278761909239808'	'0.0']->['54282470'	'273278761909239808'	'73.22']
['14075928'	'273278761909239808'	'0.0']->['18569745'	'273278761909239808'	'73.7']
['14075928'	'273278761909239808'	'0.0']->['327419915'	'273278761909239808'	'74.18']
['14075928'	'273278761909239808'	'0.0']->['303547923'	'273278761909239808'	'74.72']
['14075928'	'273278761909239808'	'0.0']->['518296012'	'273278761909239808'	'75.25']
['14075928'	'273278761909239808'	'0.0']->['18182945'	'273278761909239808'	'79.23']
['14075928'	'273278761909239808'	'0.0']->['401557671'	'273278761909239808'	'81.22']
['14075928'	'273278761909239808'	'0.0']->['758101297'	'273278761909239808'	'83.22']
['14075928'	'273278761909239808'	'0.0']->['276327472'	'273278761909239808'	'90.57']
['14075928'	'273278761909239808'	'0.0']->['29395481'	'273278761909239808'	'94.24']
['14075928'	'273278761909239808'	'0.0']->['23124511'	'273278761909239808'	'96.08']
['14075928'	'273278761909239808'	'0.0']->['15396385'	'273278761909239808'	'97.0']
['14075928'	'273278761909239808'	'0.0']->['792851444'	'273278761909239808'	'97.46']
['14075928'	'273278761909239808'	'0.0']->['556299213'	'273278761909239808'	'97.69']
['14075928'	'273278761909239808'	'0.0']->['14798470'	'273278761909239808'	'97.8']
['14075928'	'273278761909239808'	'0.0']->['325901011'	'273278761909239808'	'97.86']
['14075928'	'273278761909239808'	'0.0']->['9098742'	'273278761909239808'	'97.89']
['14075928'	'273278761909239808'	'0.0']->['948111876'	'273278761909239808'	'97.92']
['14075928'	'273278761909239808'	'0.0']->['23779690'	'273278761909239808'	'100.98']
['14075928'	'273278761909239808'	'0.0']->['29162019'	'273278761909239808'	'102.52']
['14075928'	'273278761909239808'	'0.0']->['15719871'	'273278761909239808'	'103.28']
['14075928'	'273278761909239808'	'0.0']->['204154661'	'273278761909239808'	'104.05']
['14075928'	'273278761909239808'	'0.0']->['857657568'	'273278761909239808'	'107.67']
['14075928'	'273278761909239808'	'0.0']->['175183717'	'273278761909239808'	'110.7']
['14075928'	'273278761909239808'	'0.0']->['22445657'	'273278761909239808'	'113.73']
['14075928'	'273278761909239808'	'0.0']->['19179828'	'273278761909239808'	'117.14']
['14075928'	'273278761909239808'	'0.0']->['26377020'	'273278761909239808'	'120.55']
['14075928'	'273278761909239808'	'0.0']->['21381373'	'273278761909239808'	'121.11']
['324111559'	'273278761909239808'	'67.87']->['412751526'	'273278761909239808'	'121.67']
['14075928'	'273278761909239808'	'0.0']->['310690504'	'273278761909239808'	'123.22']
['14075928'	'273278761909239808'	'0.0']->['23410328'	'273278761909239808'	'124.78']
['14075928'	'273278761909239808'	'0.0']->['347465340'	'273278761909239808'	'128.63']
['14075928'	'273278761909239808'	'0.0']->['140630269'	'273278761909239808'	'129.07']
['14075928'	'273278761909239808'	'0.0']->['22202719'	'273278761909239808'	'131.6']
['14075928'	'273278761909239808'	'0.0']->['500230718'	'273278761909239808'	'137.78']
['14075928'	'273278761909239808'	'0.0']->['872988811'	'273278761909239808'	'146.23']
['14075928'	'273278761909239808'	'0.0']->['901111951'	'273278761909239808'	'146.43']
['14075928'	'273278761909239808'	'0.0']->['355425742'	'273278761909239808'	'148.95']
['14075928'	'273278761909239808'	'0.0']->['25461857'	'273278761909239808'	'149.83']
['14075928'	'273278761909239808'	'0.0']->['76113090'	'273278761909239808'	'150.13']
['14075928'	'273278761909239808'	'0.0']->['243258166'	'273278761909239808'	'151.27']
['14075928'	'273278761909239808'	'0.0']->['19289817'	'273278761909239808'	'152.23']
['14075928'	'273278761909239808'	'0.0']->['938418577'	'273278761909239808'	'155.85']
['14075928'	'273278761909239808'	'0.0']->['119983270'	'273278761909239808'	'155.9']
['14075928'	'273278761909239808'	'0.0']->['37351463'	'273278761909239808'	'158.73']
['14075928'	'273278761909239808'	'0.0']->['89971958'	'273278761909239808'	'162.73']
['14075928'	'273278761909239808'	'0.0']->['612259430'	'273278761909239808'	'165.37']
['14075928'	'273278761909239808'	'0.0']->['55325728'	'273278761909239808'	'168.7']
['14075928'	'273278761909239808'	'0.0']->['89615475'	'273278761909239808'	'171.72']
['14075928'	'273278761909239808'	'0.0']->['15004303'	'273278761909239808'	'178.25']
['14075928'	'273278761909239808'	'0.0']->['152536946'	'273278761909239808'	'184.18']
['14075928'	'273278761909239808'	'0.0']->['326578926'	'273278761909239808'	'187.27']
['14075928'	'273278761909239808'	'0.0']->['465242825'	'273278761909239808'	'188.62']
['14075928'	'273278761909239808'	'0.0']->['130335707'	'273278761909239808'	'194.08']
['14075928'	'273278761909239808'	'0.0']->['147005040'	'273278761909239808'	'196.0']
['14075928'	'273278761909239808'	'0.0']->['355927346'	'273278761909239808'	'198.83']
['14075928'	'273278761909239808'	'0.0']->['290729389'	'273278761909239808'	'202.4']
['14075928'	'273278761909239808'	'0.0']->['18422238'	'273278761909239808'	'202.77']
['14075928'	'273278761909239808'	'0.0']->['102271525'	'273278761909239808'	'202.77']
['14075928'	'273278761909239808'	'0.0']->['91882712'	'273278761909239808'	'221.32']
['14075928'	'273278761909239808'	'0.0']->['496706096'	'273278761909239808'	'252.65']
['14075928'	'273278761909239808'	'0.0']->['389971745'	'273278761909239808'	'258.03']
['14075928'	'273278761909239808'	'0.0']->['76109434'	'273278761909239808'	'287.63']
['14075928'	'273278761909239808'	'0.0']->['556429291'	'273278761909239808'	'311.78']
['14075928'	'273278761909239808'	'0.0']->['57655908'	'273278761909239808'	'335.72']
['14075928'	'273278761909239808'	'0.0']->['388750199'	'273278761909239808'	'355.33']
['14075928'	'273278761909239808'	'0.0']->['168894661'	'273278761909239808'	'370.75']
['14075928'	'273278761909239808'	'0.0']->['9378332'	'273278761909239808'	'445.23']
['23031845'	'273278761909239808'	'1.52']->['498845377'	'273278761909239808'	'473.07']
['14075928'	'273278761909239808'	'0.0']->['569459645'	'273278761909239808'	'481.42']
['14075928'	'273278761909239808'	'0.0']->['35653268'	'273278761909239808'	'482.27']
['14075928'	'273278761909239808'	'0.0']->['87708689'	'273278761909239808'	'491.02']
['14075928'	'273278761909239808'	'0.0']->['12794832'	'273278761909239808'	'496.18']
['14075928'	'273278761909239808'	'0.0']->['123497720'	'273278761909239808'	'496.72']
['14075928'	'273278761909239808'	'0.0']->['20545422'	'273278761909239808'	'497.27']
['14075928'	'273278761909239808'	'0.0']->['36232213'	'273278761909239808'	'504.28']
['14075928'	'273278761909239808'	'0.0']->['142965577'	'273278761909239808'	'517.78']
['14075928'	'273278761909239808'	'0.0']->['65715811'	'273278761909239808'	'518.27']
['14075928'	'273278761909239808'	'0.0']->['354669851'	'273278761909239808'	'527.5']
['14075928'	'273278761909239808'	'0.0']->['119475279'	'273278761909239808'	'539.0']
['14075928'	'273278761909239808'	'0.0']->['932387550'	'273278761909239808'	'549.65']
['14075928'	'273278761909239808'	'0.0']->['15329056'	'273278761909239808'	'553.2']
['14075928'	'273278761909239808'	'0.0']->['41226703'	'273278761909239808'	'572.37']
['14075928'	'273278761909239808'	'0.0']->['395099181'	'273278761909239808'	'574.18']
['14075928'	'273278761909239808'	'0.0']->['119055387'	'273278761909239808'	'577.48']
['14075928'	'273278761909239808'	'0.0']->['20819489'	'273278761909239808'	'578.0']
['14075928'	'273278761909239808'	'0.0']->['278791520'	'273278761909239808'	'591.1']
['14075928'	'273278761909239808'	'0.0']->['24471294'	'273278761909239808'	'592.97']
['14075928'	'273278761909239808'	'0.0']->['605979546'	'273278761909239808'	'599.32']
['14075928'	'273278761909239808'	'0.0']->['16027762'	'273278761909239808'	'622.52']
['14075928'	'273278761909239808'	'0.0']->['41164051'	'273278761909239808'	'638.25']
['14075928'	'273278761909239808'	'0.0']->['49488598'	'273278761909239808'	'646.1']
['14075928'	'273278761909239808'	'0.0']->['724769084'	'273278761909239808'	'658.6']
['14075928'	'273278761909239808'	'0.0']->['103476590'	'273278761909239808'	'670.52']
['14075928'	'273278761909239808'	'0.0']->['16000753'	'273278761909239808'	'676.78']
['14075928'	'273278761909239808'	'0.0']->['113134444'	'273278761909239808'	'681.52']
['14075928'	'273278761909239808'	'0.0']->['597044614'	'273278761909239808'	'701.93']
['14075928'	'273278761909239808'	'0.0']->['822220567'	'273278761909239808'	'708.72']
['14075928'	'273278761909239808'	'0.0']->['221917124'	'273278761909239808'	'717.62']
['14075928'	'273278761909239808'	'0.0']->['231622079'	'273278761909239808'	'717.87']
['14075928'	'273278761909239808'	'0.0']->['280318493'	'273278761909239808'	'725.23']
['14075928'	'273278761909239808'	'0.0']->['19036954'	'273278761909239808'	'727.65']
['14075928'	'273278761909239808'	'0.0']->['65668181'	'273278761909239808'	'771.42']
['14075928'	'273278761909239808'	'0.0']->['906464498'	'273278761909239808'	'798.38']
['14075928'	'273278761909239808'	'0.0']->['52206748'	'273278761909239808'	'808.25']
['14075928'	'273278761909239808'	'0.0']->['331404559'	'273278761909239808'	'821.72']
['14075928'	'273278761909239808'	'0.0']->['555622458'	'273278761909239808'	'859.48']
['14075928'	'273278761909239808'	'0.0']->['206703805'	'273278761909239808'	'865.43']
['14075928'	'273278761909239808'	'0.0']->['343520767'	'273278761909239808'	'880.17']
['14075928'	'273278761909239808'	'0.0']->['205406650'	'273278761909239808'	'949.35']
['14075928'	'273278761909239808'	'0.0']->['805222566'	'273278761909239808'	'1022.05']
['14075928'	'273278761909239808'	'0.0']->['551951319'	'273278761909239808'	'1042.47']
['14075928'	'273278761909239808'	'0.0']->['66645068'	'273278761909239808'	'1248.43']
['14075928'	'273278761909239808'	'0.0']->['67560704'	'273278761909239808'	'2107.82']
['14075928'	'273278761909239808'	'0.0']->['111945634'	'273278761909239808'	'2297.92']
['14075928'	'273278761909239808'	'0.0']->['26173880'	'273278761909239808'	'2667.32']
['14075928'	'273278761909239808'	'0.0']->['574279451'	'273278761909239808'	'3053.37']
['14075928'	'273278761909239808'	'0.0']->['29890756'	'273278761909239808'	'3524.33']
['14075928'	'273278761909239808'	'0.0']->['619096767'	'273278761909239808'	'5525.4']
['14075928'	'273278761909239808'	'0.0']->['43089200'	'273278761909239808'	'8624.65']
['14075928'	'273278761909239808'	'0.0']->['222216539'	'273278761909239808'	'19972.57']
