# Supplementary material for: BiMGCL: rumor detection via bi-directional multi-level graph contrastive learning
Source: PeerJ Comput Sci. 2023 Nov 10;9:e1659. doi: 10.7717/peerj-cs.1659 (PMC10703058; doi:10.7717/peerj-cs.1659)
Supplement: Supplemental Information 1 [file peerj-cs-09-1659-s001.zip › rumor_detection_acl2017/twitter15/tree/295152287901417472.txt]

['ROOT'	'ROOT'	'0.0']->['20003448'	'295152287901417472'	'0.0']
['20003448'	'295152287901417472'	'0.0']->['598415412'	'295152495146184704'	'0.83']
['20003448'	'295152287901417472'	'0.0']->['438384029'	'295152287901417472'	'0.88']
['20003448'	'295152287901417472'	'0.0']->['237267675'	'295152287901417472'	'0.88']
['20003448'	'295152287901417472'	'0.0']->['508006338'	'295152287901417472'	'0.88']
['20003448'	'295152287901417472'	'0.0']->['493390865'	'295152287901417472'	'0.88']
['20003448'	'295152287901417472'	'0.0']->['731240148'	'295152287901417472'	'0.88']
['20003448'	'295152287901417472'	'0.0']->['175714452'	'295152287901417472'	'0.88']
['20003448'	'295152287901417472'	'0.0']->['1103320044'	'295152287901417472'	'0.88']
['20003448'	'295152287901417472'	'0.0']->['1084242536'	'295152287901417472'	'0.88']
['493390865'	'295152287901417472'	'0.88']->['378698362'	'295152287901417472'	'0.88']
['20003448'	'295152287901417472'	'0.0']->['184476011'	'295152287901417472'	'0.92']
['20003448'	'295152287901417472'	'0.0']->['232098366'	'295152531380764672'	'0.97']
['20003448'	'295152287901417472'	'0.0']->['449254433'	'295152287901417472'	'1.03']
['20003448'	'295152287901417472'	'0.0']->['1098764088'	'295152556894724096'	'1.07']
['20003448'	'295152287901417472'	'0.0']->['577284644'	'295152594236633088'	'1.22']
['20003448'	'295152287901417472'	'0.0']->['404095774'	'295152287901417472'	'1.23']
['20003448'	'295152287901417472'	'0.0']->['898520994'	'295152287901417472'	'1.28']
['20003448'	'295152287901417472'	'0.0']->['994898467'	'295152287901417472'	'1.28']
['20003448'	'295152287901417472'	'0.0']->['196410114'	'295152636108357632'	'1.38']
['20003448'	'295152287901417472'	'0.0']->['336522694'	'295152714818654208'	'1.7']
['20003448'	'295152287901417472'	'0.0']->['1037939838'	'295152287901417472'	'1.77']
['20003448'	'295152287901417472'	'0.0']->['303202260'	'295152287901417472'	'1.82']
['20003448'	'295152287901417472'	'0.0']->['624652163'	'295152287901417472'	'1.87']
['20003448'	'295152287901417472'	'0.0']->['177742385'	'295152799954644994'	'2.03']
['20003448'	'295152287901417472'	'0.0']->['154538486'	'295152287901417472'	'2.42']
['20003448'	'295152287901417472'	'0.0']->['380436543'	'295152287901417472'	'2.58']
['20003448'	'295152287901417472'	'0.0']->['275735237'	'295152287901417472'	'2.83']
['20003448'	'295152287901417472'	'0.0']->['1120263589'	'295153106839289857'	'3.27']
['20003448'	'295152287901417472'	'0.0']->['217310308'	'295152287901417472'	'3.38']
['20003448'	'295152287901417472'	'0.0']->['611925890'	'295152287901417472'	'3.72']
['20003448'	'295152287901417472'	'0.0']->['377604060'	'295152287901417472'	'4.1']
['20003448'	'295152287901417472'	'0.0']->['151794320'	'295152287901417472'	'4.15']
['20003448'	'295152287901417472'	'0.0']->['404771276'	'295153339757367296'	'4.18']
['20003448'	'295152287901417472'	'0.0']->['298623479'	'295152287901417472'	'4.72']
['20003448'	'295152287901417472'	'0.0']->['969775160'	'295152287901417472'	'5.0']
['380436543'	'295152287901417472'	'2.58']->['216525870'	'295152287901417472'	'5.42']
['20003448'	'295152287901417472'	'0.0']->['203192330'	'295152287901417472'	'5.7']
['20003448'	'295152287901417472'	'0.0']->['847084790'	'295152287901417472'	'6.55']
['20003448'	'295152287901417472'	'0.0']->['306125827'	'295152287901417472'	'7.63']
['20003448'	'295152287901417472'	'0.0']->['288721624'	'295152287901417472'	'16.18']
['20003448'	'295152287901417472'	'0.0']->['357591698'	'295152287901417472'	'21.75']
['20003448'	'295152287901417472'	'0.0']->['383440889'	'295152287901417472'	'27.52']
['20003448'	'295152287901417472'	'0.0']->['718070004'	'295152287901417472'	'34.98']
['20003448'	'295152287901417472'	'0.0']->['222022321'	'295152287901417472'	'41.62']
['20003448'	'295152287901417472'	'0.0']->['997335379'	'295152287901417472'	'48.15']
['20003448'	'295152287901417472'	'0.0']->['88947514'	'295152287901417472'	'54.15']
['20003448'	'295152287901417472'	'0.0']->['403324777'	'295152287901417472'	'57.67']
['20003448'	'295152287901417472'	'0.0']->['350453483'	'295152287901417472'	'58.43']
['20003448'	'295152287901417472'	'0.0']->['157981395'	'295152287901417472'	'61.52']
['20003448'	'295152287901417472'	'0.0']->['332018826'	'295152287901417472'	'63.57']
['20003448'	'295152287901417472'	'0.0']->['352543819'	'295152287901417472'	'70.65']
['20003448'	'295152287901417472'	'0.0']->['341049311'	'295152287901417472'	'73.38']
['20003448'	'295152287901417472'	'0.0']->['385725742'	'295152287901417472'	'73.95']
['20003448'	'295152287901417472'	'0.0']->['1065325050'	'295152287901417472'	'74.47']
['20003448'	'295152287901417472'	'0.0']->['1118100721'	'295152287901417472'	'85.53']
['20003448'	'295152287901417472'	'0.0']->['400260859'	'295152287901417472'	'148.75']
['20003448'	'295152287901417472'	'0.0']->['268903369'	'295152287901417472'	'160.38']
['20003448'	'295152287901417472'	'0.0']->['602973367'	'295152287901417472'	'172.47']
['20003448'	'295152287901417472'	'0.0']->['131980473'	'295152287901417472'	'187.72']
['20003448'	'295152287901417472'	'0.0']->['332411124'	'295152287901417472'	'207.5']
['20003448'	'295152287901417472'	'0.0']->['481540774'	'295152287901417472'	'207.73']
['20003448'	'295152287901417472'	'0.0']->['622437855'	'295152287901417472'	'233.1']
['20003448'	'295152287901417472'	'0.0']->['774390120'	'295152287901417472'	'278.2']
['20003448'	'295152287901417472'	'0.0']->['926577918'	'295152287901417472'	'314.45']
['20003448'	'295152287901417472'	'0.0']->['184832093'	'295152287901417472'	'316.02']
['20003448'	'295152287901417472'	'0.0']->['61094279'	'295152287901417472'	'318.3']
['20003448'	'295152287901417472'	'0.0']->['171065919'	'295152287901417472'	'324.5']
['20003448'	'295152287901417472'	'0.0']->['418099685'	'295152287901417472'	'336.95']
['20003448'	'295152287901417472'	'0.0']->['191242147'	'295152287901417472'	'337.33']
['20003448'	'295152287901417472'	'0.0']->['537586747'	'295152287901417472'	'345.05']
['20003448'	'295152287901417472'	'0.0']->['430301170'	'295152287901417472'	'365.13']
['20003448'	'295152287901417472'	'0.0']->['343142125'	'295152287901417472'	'368.73']
['20003448'	'295152287901417472'	'0.0']->['217770910'	'295152287901417472'	'382.67']
['20003448'	'295152287901417472'	'0.0']->['615318947'	'295152287901417472'	'383.43']
['20003448'	'295152287901417472'	'0.0']->['390283269'	'295152287901417472'	'419.03']
['20003448'	'295152287901417472'	'0.0']->['153970851'	'295152287901417472'	'474.27']
['20003448'	'295152287901417472'	'0.0']->['613777051'	'295152287901417472'	'478.55']
['20003448'	'295152287901417472'	'0.0']->['345068416'	'295152287901417472'	'509.75']
['20003448'	'295152287901417472'	'0.0']->['335683367'	'295152287901417472'	'525.45']
['20003448'	'295152287901417472'	'0.0']->['622240451'	'295152287901417472'	'533.53']
['20003448'	'295152287901417472'	'0.0']->['614035512'	'295152287901417472'	'595.73']
['20003448'	'295152287901417472'	'0.0']->['93721801'	'295152287901417472'	'614.4']
['20003448'	'295152287901417472'	'0.0']->['234160248'	'295152287901417472'	'661.37']
['20003448'	'295152287901417472'	'0.0']->['157837327'	'295152287901417472'	'698.52']
['20003448'	'295152287901417472'	'0.0']->['37553831'	'295152287901417472'	'726.02']
['20003448'	'295152287901417472'	'0.0']->['338776395'	'295152287901417472'	'733.43']
['20003448'	'295152287901417472'	'0.0']->['479059809'	'295152287901417472'	'771.42']
['20003448'	'295152287901417472'	'0.0']->['101959854'	'295152287901417472'	'844.58']
['20003448'	'295152287901417472'	'0.0']->['571419310'	'295152287901417472'	'864.73']
['20003448'	'295152287901417472'	'0.0']->['147347154'	'295152287901417472'	'872.8']
['20003448'	'295152287901417472'	'0.0']->['175935847'	'295152287901417472'	'911.7']
['20003448'	'295152287901417472'	'0.0']->['322163762'	'295152287901417472'	'1036.82']
['20003448'	'295152287901417472'	'0.0']->['240015563'	'295152287901417472'	'1807.78']
['20003448'	'295152287901417472'	'0.0']->['983188244'	'295152287901417472'	'1840.9']
['20003448'	'295152287901417472'	'0.0']->['790577090'	'295152287901417472'	'1864.62']
['20003448'	'295152287901417472'	'0.0']->['547197298'	'295639637790167040'	'1936.57']
['20003448'	'295152287901417472'	'0.0']->['419557841'	'295152287901417472'	'2127.32']
['419557841'	'295152287901417472'	'2127.32']->['405752564'	'295152287901417472'	'2137.03']
['20003448'	'295152287901417472'	'0.0']->['494530605'	'295152287901417472'	'2159.13']
['20003448'	'295152287901417472'	'0.0']->['335389925'	'295152287901417472'	'4593.0']
['20003448'	'295152287901417472'	'0.0']->['172158539'	'295152287901417472'	'9410.33']
['20003448'	'295152287901417472'	'0.0']->['1564449541'	'295152287901417472'	'317035.95']
