# Supplementary material for: BiMGCL: rumor detection via bi-directional multi-level graph contrastive learning
Source: PeerJ Comput Sci. 2023 Nov 10;9:e1659. doi: 10.7717/peerj-cs.1659 (PMC10703058; doi:10.7717/peerj-cs.1659)
Supplement: Supplemental Information 1 [file peerj-cs-09-1659-s001.zip › rumor_detection_acl2017/twitter15/tree/295944137948151809.txt]

['ROOT'	'ROOT'	'0.0']->['1109500842'	'295944137948151809'	'0.0']
['1109500842'	'295944137948151809'	'0.0']->['992859542'	'295944137948151809'	'1.9']
['1109500842'	'295944137948151809'	'0.0']->['978773898'	'295944137948151809'	'1.9']
['1109500842'	'295944137948151809'	'0.0']->['286833624'	'295944137948151809'	'1.9']
['1109500842'	'295944137948151809'	'0.0']->['542556425'	'295944137948151809'	'1.9']
['1109500842'	'295944137948151809'	'0.0']->['38728262'	'295944137948151809'	'1.9']
['1109500842'	'295944137948151809'	'0.0']->['277137271'	'295944137948151809'	'1.9']
['1109500842'	'295944137948151809'	'0.0']->['431750302'	'295944137948151809'	'1.9']
['1109500842'	'295944137948151809'	'0.0']->['318701920'	'295944137948151809'	'1.9']
['1109500842'	'295944137948151809'	'0.0']->['376326181'	'295944137948151809'	'1.9']
['1109500842'	'295944137948151809'	'0.0']->['188423414'	'295944137948151809'	'1.9']
['1109500842'	'295944137948151809'	'0.0']->['23098065'	'295944137948151809'	'1.9']
['1109500842'	'295944137948151809'	'0.0']->['447502703'	'295944137948151809'	'1.9']
['1109500842'	'295944137948151809'	'0.0']->['335815702'	'295944137948151809'	'1.9']
['1109500842'	'295944137948151809'	'0.0']->['152966321'	'295944137948151809'	'1.9']
['1109500842'	'295944137948151809'	'0.0']->['65754762'	'295944137948151809'	'1.9']
['1109500842'	'295944137948151809'	'0.0']->['559467701'	'295944137948151809'	'1.9']
['286833624'	'295944137948151809'	'1.9']->['464018643'	'295944137948151809'	'1.9']
['1109500842'	'295944137948151809'	'0.0']->['90915892'	'295944137948151809'	'1.9']
['1109500842'	'295944137948151809'	'0.0']->['18528879'	'295944137948151809'	'1.9']
['1109500842'	'295944137948151809'	'0.0']->['200705460'	'295944137948151809'	'1.9']
['1109500842'	'295944137948151809'	'0.0']->['488770749'	'295944137948151809'	'1.9']
['1109500842'	'295944137948151809'	'0.0']->['463135801'	'295944137948151809'	'1.9']
['1109500842'	'295944137948151809'	'0.0']->['121446672'	'295944137948151809'	'2.44']
['1109500842'	'295944137948151809'	'0.0']->['89769592'	'295944137948151809'	'2.71']
['1109500842'	'295944137948151809'	'0.0']->['544831315'	'295944137948151809'	'2.85']
['1109500842'	'295944137948151809'	'0.0']->['78147388'	'295944137948151809'	'2.92']
['1109500842'	'295944137948151809'	'0.0']->['277402882'	'295944137948151809'	'2.95']
['1109500842'	'295944137948151809'	'0.0']->['491633044'	'295944137948151809'	'2.97']
['1109500842'	'295944137948151809'	'0.0']->['371803724'	'295944137948151809'	'2.97']
['1109500842'	'295944137948151809'	'0.0']->['290706661'	'295944137948151809'	'2.98']
['1109500842'	'295944137948151809'	'0.0']->['112462282'	'295944137948151809'	'2.98']
['1109500842'	'295944137948151809'	'0.0']->['934535899'	'295944137948151809'	'2.98']
['1109500842'	'295944137948151809'	'0.0']->['464736991'	'295944137948151809'	'2.98']
['1109500842'	'295944137948151809'	'0.0']->['19872638'	'295944137948151809'	'2.98']
['1109500842'	'295944137948151809'	'0.0']->['473253449'	'295944137948151809'	'2.98']
['1109500842'	'295944137948151809'	'0.0']->['229974763'	'295944137948151809'	'2.98']
['1109500842'	'295944137948151809'	'0.0']->['40119257'	'295944137948151809'	'2.98']
['1109500842'	'295944137948151809'	'0.0']->['238165351'	'295944137948151809'	'2.98']
['1109500842'	'295944137948151809'	'0.0']->['19421235'	'295944137948151809'	'2.98']
['1109500842'	'295944137948151809'	'0.0']->['315085806'	'295944137948151809'	'2.98']
['1109500842'	'295944137948151809'	'0.0']->['584862889'	'295944137948151809'	'2.98']
['1109500842'	'295944137948151809'	'0.0']->['390724822'	'295944137948151809'	'4.33']
['1109500842'	'295944137948151809'	'0.0']->['123514050'	'295944137948151809'	'5.0']
['1109500842'	'295944137948151809'	'0.0']->['70088862'	'295944137948151809'	'5.33']
['1109500842'	'295944137948151809'	'0.0']->['434425149'	'295944137948151809'	'5.5']
['1109500842'	'295944137948151809'	'0.0']->['226249905'	'295944137948151809'	'5.58']
['1109500842'	'295944137948151809'	'0.0']->['231575430'	'295944137948151809'	'5.62']
['1109500842'	'295944137948151809'	'0.0']->['226666835'	'295944137948151809'	'5.65']
['1109500842'	'295944137948151809'	'0.0']->['458280391'	'295944137948151809'	'5.66']
['1109500842'	'295944137948151809'	'0.0']->['155631429'	'295944137948151809'	'5.66']
['1109500842'	'295944137948151809'	'0.0']->['83621642'	'295944137948151809'	'5.66']
['1109500842'	'295944137948151809'	'0.0']->['418282342'	'295944137948151809'	'5.67']
['1109500842'	'295944137948151809'	'0.0']->['262938093'	'295944137948151809'	'5.67']
['1109500842'	'295944137948151809'	'0.0']->['321858802'	'295944137948151809'	'5.67']
['1109500842'	'295944137948151809'	'0.0']->['459774837'	'295944137948151809'	'5.67']
['1109500842'	'295944137948151809'	'0.0']->['58222156'	'295944137948151809'	'5.67']
['1109500842'	'295944137948151809'	'0.0']->['194305847'	'295944137948151809'	'5.67']
['1109500842'	'295944137948151809'	'0.0']->['500363848'	'295944137948151809'	'5.67']
['1109500842'	'295944137948151809'	'0.0']->['183712372'	'295944137948151809'	'5.67']
['1109500842'	'295944137948151809'	'0.0']->['562588528'	'295944137948151809'	'5.67']
['1109500842'	'295944137948151809'	'0.0']->['299897757'	'295944137948151809'	'5.67']
['226249905'	'295944137948151809'	'5.58']->['21238713'	'295944137948151809'	'5.67']
['1109500842'	'295944137948151809'	'0.0']->['375427531'	'295944137948151809'	'5.67']
['1109500842'	'295944137948151809'	'0.0']->['22433061'	'295944137948151809'	'5.67']
['1109500842'	'295944137948151809'	'0.0']->['167037263'	'295944137948151809'	'5.67']
['1109500842'	'295944137948151809'	'0.0']->['770171306'	'295944137948151809'	'5.67']
['1109500842'	'295944137948151809'	'0.0']->['524898547'	'295944137948151809'	'5.67']
['1109500842'	'295944137948151809'	'0.0']->['501169806'	'295944137948151809'	'5.67']
['1109500842'	'295944137948151809'	'0.0']->['129280669'	'295944137948151809'	'5.67']
['1109500842'	'295944137948151809'	'0.0']->['306273367'	'295944137948151809'	'5.67']
['1109500842'	'295944137948151809'	'0.0']->['197580515'	'295944137948151809'	'5.67']
['22433061'	'295944137948151809'	'5.67']->['233316518'	'295944137948151809'	'5.67']
['458280391'	'295944137948151809'	'5.66']->['936283158'	'295944137948151809'	'5.67']
['1109500842'	'295944137948151809'	'0.0']->['237572596'	'295945613428797441'	'5.87']
['22433061'	'295944137948151809'	'5.67']->['411805849'	'295944137948151809'	'6.52']
['22433061'	'295944137948151809'	'5.67']->['566739510'	'295944137948151809'	'6.94']
['1109500842'	'295944137948151809'	'0.0']->['47876579'	'295944137948151809'	'7.15']
['226249905'	'295944137948151809'	'5.58']->['48098530'	'295944137948151809'	'7.26']
['22433061'	'295944137948151809'	'5.67']->['25810951'	'295944137948151809'	'7.31']
['1109500842'	'295944137948151809'	'0.0']->['408011274'	'295944137948151809'	'7.34']
['1109500842'	'295944137948151809'	'0.0']->['336461726'	'295944137948151809'	'7.35']
['1109500842'	'295944137948151809'	'0.0']->['232324717'	'295944137948151809'	'7.36']
['22433061'	'295944137948151809'	'5.67']->['24545286'	'295944137948151809'	'7.36']
['1109500842'	'295944137948151809'	'0.0']->['28229869'	'295944137948151809'	'7.37']
['1109500842'	'295944137948151809'	'0.0']->['412262350'	'295944137948151809'	'7.37']
['566739510'	'295944137948151809'	'6.94']->['55604663'	'295944137948151809'	'7.37']
['1109500842'	'295944137948151809'	'0.0']->['726100729'	'295944137948151809'	'7.37']
['1109500842'	'295944137948151809'	'0.0']->['621841175'	'295944137948151809'	'7.37']
['1109500842'	'295944137948151809'	'0.0']->['259458427'	'295944137948151809'	'7.37']
['1109500842'	'295944137948151809'	'0.0']->['760509276'	'295944137948151809'	'7.37']
['232324717'	'295944137948151809'	'7.36']->['98402332'	'295944137948151809'	'7.47']
['22433061'	'295944137948151809'	'5.67']->['311641161'	'295944137948151809'	'7.53']
['1109500842'	'295944137948151809'	'0.0']->['474229654'	'295944137948151809'	'7.56']
['1109500842'	'295944137948151809'	'0.0']->['391538990'	'295944137948151809'	'7.58']
['1109500842'	'295944137948151809'	'0.0']->['90498713'	'295944137948151809'	'7.89']
['25810951'	'295944137948151809'	'7.31']->['138184376'	'295944137948151809'	'8.05']
['259458427'	'295944137948151809'	'7.37']->['70252541'	'295944137948151809'	'8.12']
['562588528'	'295944137948151809'	'5.67']->['757781550'	'295944137948151809'	'8.2']
['306273367'	'295944137948151809'	'5.67']->['25724335'	'295944137948151809'	'8.53']
['1109500842'	'295944137948151809'	'0.0']->['361205082'	'295946290129420290'	'8.55']
['22433061'	'295944137948151809'	'5.67']->['325116525'	'295944137948151809'	'8.7']
['22433061'	'295944137948151809'	'5.67']->['266101971'	'295944137948151809'	'8.87']
['1109500842'	'295944137948151809'	'0.0']->['83905970'	'295944137948151809'	'10.09']
['1109500842'	'295944137948151809'	'0.0']->['401103976'	'295944137948151809'	'10.7']
['1109500842'	'295944137948151809'	'0.0']->['315295499'	'295944137948151809'	'11.01']
['1109500842'	'295944137948151809'	'0.0']->['442149353'	'295944137948151809'	'11.16']
['1109500842'	'295944137948151809'	'0.0']->['560488352'	'295944137948151809'	'11.24']
['1109500842'	'295944137948151809'	'0.0']->['392118737'	'295944137948151809'	'11.28']
['1109500842'	'295944137948151809'	'0.0']->['891745759'	'295944137948151809'	'11.3']
['1109500842'	'295944137948151809'	'0.0']->['38796819'	'295944137948151809'	'11.31']
['1109500842'	'295944137948151809'	'0.0']->['592063525'	'295944137948151809'	'11.31']
['1109500842'	'295944137948151809'	'0.0']->['72651515'	'295944137948151809'	'11.31']
['431750302'	'295944137948151809'	'1.9']->['464643357'	'295944137948151809'	'11.32']
['1109500842'	'295944137948151809'	'0.0']->['84146011'	'295944137948151809'	'11.32']
['411805849'	'295944137948151809'	'6.52']->['125483352'	'295944137948151809'	'11.32']
['1109500842'	'295944137948151809'	'0.0']->['289691269'	'295944137948151809'	'11.32']
['1109500842'	'295944137948151809'	'0.0']->['263736337'	'295944137948151809'	'11.32']
['1109500842'	'295944137948151809'	'0.0']->['20233590'	'295944137948151809'	'11.32']
['1109500842'	'295944137948151809'	'0.0']->['241131363'	'295944137948151809'	'11.32']
['1109500842'	'295944137948151809'	'0.0']->['312094303'	'295944137948151809'	'11.32']
['392118737'	'295944137948151809'	'11.28']->['62271918'	'295944137948151809'	'12.61']
['1109500842'	'295944137948151809'	'0.0']->['22298680'	'295944137948151809'	'13.25']
['1109500842'	'295944137948151809'	'0.0']->['360686814'	'295944137948151809'	'13.58']
['1109500842'	'295944137948151809'	'0.0']->['419926986'	'295944137948151809'	'13.74']
['24545286'	'295944137948151809'	'7.36']->['142283288'	'295944137948151809'	'13.82']
['1109500842'	'295944137948151809'	'0.0']->['211143174'	'295944137948151809'	'13.86']
['1109500842'	'295944137948151809'	'0.0']->['46933440'	'295944137948151809'	'13.88']
['1109500842'	'295944137948151809'	'0.0']->['430695707'	'295944137948151809'	'13.89']
['1109500842'	'295944137948151809'	'0.0']->['564272314'	'295944137948151809'	'13.89']
['1109500842'	'295944137948151809'	'0.0']->['877120110'	'295944137948151809'	'13.9']
['226249905'	'295944137948151809'	'5.58']->['20310781'	'295944137948151809'	'13.9']
['1109500842'	'295944137948151809'	'0.0']->['36400017'	'295944137948151809'	'13.9']
['621841175'	'295944137948151809'	'7.37']->['254594948'	'295944137948151809'	'13.9']
['1109500842'	'295944137948151809'	'0.0']->['277017869'	'295944137948151809'	'13.9']
['1109500842'	'295944137948151809'	'0.0']->['705026425'	'295944137948151809'	'13.9']
['390724822'	'295944137948151809'	'4.33']->['301658218'	'295944137948151809'	'14.45']
['566739510'	'295944137948151809'	'6.94']->['233620184'	'295944137948151809'	'14.72']
['1109500842'	'295944137948151809'	'0.0']->['379491023'	'295944137948151809'	'14.86']
['564272314'	'295944137948151809'	'13.89']->['53838636'	'295944137948151809'	'14.93']
['1109500842'	'295944137948151809'	'0.0']->['30247365'	'295944137948151809'	'14.97']
['241131363'	'295944137948151809'	'11.32']->['60056958'	'295944137948151809'	'15.0']
['1109500842'	'295944137948151809'	'0.0']->['54015080'	'295944137948151809'	'15.3']
['1109500842'	'295944137948151809'	'0.0']->['280360336'	'295944137948151809'	'15.45']
['1109500842'	'295944137948151809'	'0.0']->['522715080'	'295944137948151809'	'15.53']
['1109500842'	'295944137948151809'	'0.0']->['46331269'	'295944137948151809'	'15.6']
['1109500842'	'295944137948151809'	'0.0']->['48808687'	'295944137948151809'	'16.73']
['1109500842'	'295944137948151809'	'0.0']->['240673175'	'295944137948151809'	'16.75']
['1109500842'	'295944137948151809'	'0.0']->['45782771'	'295944137948151809'	'18.77']
['1109500842'	'295944137948151809'	'0.0']->['421938240'	'295944137948151809'	'19.79']
['1109500842'	'295944137948151809'	'0.0']->['39034887'	'295944137948151809'	'20.29']
['54015080'	'295944137948151809'	'15.3']->['387351290'	'295944137948151809'	'20.55']
['1109500842'	'295944137948151809'	'0.0']->['470985621'	'295944137948151809'	'20.67']
['1109500842'	'295944137948151809'	'0.0']->['210777087'	'295944137948151809'	'20.74']
['1109500842'	'295944137948151809'	'0.0']->['71907621'	'295944137948151809'	'20.77']
['1109500842'	'295944137948151809'	'0.0']->['189993070'	'295944137948151809'	'20.78']
['1109500842'	'295944137948151809'	'0.0']->['482698361'	'295944137948151809'	'20.79']
['1109500842'	'295944137948151809'	'0.0']->['568582635'	'295944137948151809'	'20.8']
['1109500842'	'295944137948151809'	'0.0']->['325276617'	'295944137948151809'	'20.8']
['1109500842'	'295944137948151809'	'0.0']->['65700868'	'295944137948151809'	'20.8']
['1109500842'	'295944137948151809'	'0.0']->['815223194'	'295944137948151809'	'20.8']
['1109500842'	'295944137948151809'	'0.0']->['142363529'	'295944137948151809'	'20.8']
['1109500842'	'295944137948151809'	'0.0']->['205299110'	'295944137948151809'	'20.8']
['524898547'	'295944137948151809'	'5.67']->['408911875'	'295944137948151809'	'20.8']
['25810951'	'295944137948151809'	'7.31']->['232981131'	'295944137948151809'	'20.8']
['1109500842'	'295944137948151809'	'0.0']->['298217852'	'295944137948151809'	'20.8']
['301658218'	'295944137948151809'	'14.45']->['163939450'	'295944137948151809'	'21.89']
['1109500842'	'295944137948151809'	'0.0']->['70978507'	'295944137948151809'	'22.44']
['1109500842'	'295944137948151809'	'0.0']->['498367585'	'295944137948151809'	'22.71']
['45782771'	'295944137948151809'	'18.77']->['153436594'	'295944137948151809'	'22.85']
['1109500842'	'295944137948151809'	'0.0']->['267239097'	'295944137948151809'	'22.92']
['1109500842'	'295944137948151809'	'0.0']->['225988032'	'295944137948151809'	'22.95']
['1109500842'	'295944137948151809'	'0.0']->['434651195'	'295944137948151809'	'22.98']
['22298680'	'295944137948151809'	'13.25']->['571994246'	'295944137948151809'	'23.98']
['1109500842'	'295944137948151809'	'0.0']->['261287261'	'295944137948151809'	'24.48']
['1109500842'	'295944137948151809'	'0.0']->['324987704'	'295944137948151809'	'24.73']
['1109500842'	'295944137948151809'	'0.0']->['141662686'	'295944137948151809'	'24.86']
['1109500842'	'295944137948151809'	'0.0']->['351965594'	'295944137948151809'	'24.92']
['1109500842'	'295944137948151809'	'0.0']->['73884176'	'295944137948151809'	'24.95']
['1109500842'	'295944137948151809'	'0.0']->['357610971'	'295944137948151809'	'24.98']
['1109500842'	'295944137948151809'	'0.0']->['519721785'	'295944137948151809'	'25.56']
['1109500842'	'295944137948151809'	'0.0']->['371035725'	'295944137948151809'	'25.85']
['1109500842'	'295944137948151809'	'0.0']->['436728675'	'295944137948151809'	'25.99']
['1109500842'	'295944137948151809'	'0.0']->['256277586'	'295944137948151809'	'26.06']
['1109500842'	'295944137948151809'	'0.0']->['202104863'	'295944137948151809'	'26.13']
['1109500842'	'295944137948151809'	'0.0']->['68437556'	'295944137948151809'	'26.26']
['1109500842'	'295944137948151809'	'0.0']->['532042967'	'295944137948151809'	'26.38']
['1109500842'	'295944137948151809'	'0.0']->['453564165'	'295944137948151809'	'29.55']
['1109500842'	'295944137948151809'	'0.0']->['409548794'	'295951603779903488'	'29.67']
['1109500842'	'295944137948151809'	'0.0']->['24765465'	'295944137948151809'	'31.13']
['1109500842'	'295944137948151809'	'0.0']->['546095373'	'295944137948151809'	'31.93']
['1109500842'	'295944137948151809'	'0.0']->['226044086'	'295944137948151809'	'32.32']
['73884176'	'295944137948151809'	'24.95']->['148451294'	'295944137948151809'	'32.52']
['226666835'	'295944137948151809'	'5.65']->['318002325'	'295944137948151809'	'32.62']
['1109500842'	'295944137948151809'	'0.0']->['217046870'	'295944137948151809'	'32.67']
['1109500842'	'295944137948151809'	'0.0']->['484085168'	'295944137948151809'	'32.69']
['1109500842'	'295944137948151809'	'0.0']->['47129792'	'295944137948151809'	'32.7']
['1109500842'	'295944137948151809'	'0.0']->['324898683'	'295944137948151809'	'32.71']
['1109500842'	'295944137948151809'	'0.0']->['46907214'	'295944137948151809'	'32.71']
['1109500842'	'295944137948151809'	'0.0']->['887428555'	'295944137948151809'	'32.72']
['1109500842'	'295944137948151809'	'0.0']->['889335858'	'295944137948151809'	'32.72']
['1109500842'	'295944137948151809'	'0.0']->['107430034'	'295944137948151809'	'36.04']
['1109500842'	'295944137948151809'	'0.0']->['233974439'	'295944137948151809'	'37.7']
['1109500842'	'295944137948151809'	'0.0']->['91178140'	'295953717704921088'	'38.07']
['1109500842'	'295944137948151809'	'0.0']->['391116860'	'295944137948151809'	'38.54']
['1109500842'	'295944137948151809'	'0.0']->['188268719'	'295944137948151809'	'38.95']
['112462282'	'295944137948151809'	'2.98']->['806604680'	'295944137948151809'	'39.16']
['1109500842'	'295944137948151809'	'0.0']->['281617644'	'295944137948151809'	'39.26']
['1109500842'	'295944137948151809'	'0.0']->['805861687'	'295944137948151809'	'39.31']
['1109500842'	'295944137948151809'	'0.0']->['291935541'	'295944137948151809'	'39.34']
['887428555'	'295944137948151809'	'32.72']->['51569625'	'295944137948151809'	'39.35']
['1109500842'	'295944137948151809'	'0.0']->['76062469'	'295944137948151809'	'39.36']
['1109500842'	'295944137948151809'	'0.0']->['279552877'	'295944137948151809'	'39.36']
['291935541'	'295944137948151809'	'39.34']->['120115212'	'295944137948151809'	'39.37']
['1109500842'	'295944137948151809'	'0.0']->['260865465'	'295944137948151809'	'39.37']
['1109500842'	'295944137948151809'	'0.0']->['1095979376'	'295944137948151809'	'42.27']
['1109500842'	'295944137948151809'	'0.0']->['22369295'	'295955000155336705'	'43.17']
['1109500842'	'295944137948151809'	'0.0']->['337241482'	'295944137948151809'	'43.73']
['291935541'	'295944137948151809'	'39.34']->['76436317'	'295944137948151809'	'44.46']
['291935541'	'295944137948151809'	'39.34']->['269497227'	'295944137948151809'	'44.82']
['76062469'	'295944137948151809'	'39.36']->['30894708'	'295944137948151809'	'45.0']
['22433061'	'295944137948151809'	'5.67']->['574848021'	'295944137948151809'	'45.09']
['76436317'	'295944137948151809'	'44.46']->['22542877'	'295944137948151809'	'45.14']
['1109500842'	'295944137948151809'	'0.0']->['877168860'	'295944137948151809'	'45.16']
['1109500842'	'295944137948151809'	'0.0']->['533396315'	'295944137948151809'	'45.17']
['1109500842'	'295944137948151809'	'0.0']->['541532027'	'295944137948151809'	'45.18']
['1109500842'	'295944137948151809'	'0.0']->['491450138'	'295944137948151809'	'45.18']
['1109500842'	'295944137948151809'	'0.0']->['113492596'	'295944137948151809'	'45.18']
['1109500842'	'295944137948151809'	'0.0']->['50751198'	'295944137948151809'	'45.18']
['291935541'	'295944137948151809'	'39.34']->['28173602'	'295944137948151809'	'45.73']
['1109500842'	'295944137948151809'	'0.0']->['1105893566'	'295944137948151809'	'51.33']
['1109500842'	'295944137948151809'	'0.0']->['383066840'	'295957059285966851'	'51.35']
['459774837'	'295944137948151809'	'5.67']->['130330027'	'295944137948151809'	'54.12']
['1109500842'	'295944137948151809'	'0.0']->['20553369'	'295958056481730560'	'55.3']
['1109500842'	'295944137948151809'	'0.0']->['253707211'	'295944137948151809'	'55.52']
['1109500842'	'295944137948151809'	'0.0']->['451683155'	'295944137948151809'	'56.22']
['22542877'	'295944137948151809'	'45.14']->['19877413'	'295944137948151809'	'56.57']
['1109500842'	'295944137948151809'	'0.0']->['361979450'	'295944137948151809'	'56.74']
['225988032'	'295944137948151809'	'22.95']->['310454799'	'295944137948151809'	'56.83']
['1109500842'	'295944137948151809'	'0.0']->['421992672'	'295944137948151809'	'56.87']
['1109500842'	'295944137948151809'	'0.0']->['402992730'	'295944137948151809'	'56.89']
['1109500842'	'295944137948151809'	'0.0']->['528558174'	'295944137948151809'	'56.92']
['20553369'	'295958056481730560'	'55.3']->['19965248'	'295959367302385665'	'60.52']
['1109500842'	'295944137948151809'	'0.0']->['26825659'	'295944137948151809'	'61.28']
['1109500842'	'295944137948151809'	'0.0']->['263263218'	'295944137948151809'	'63.47']
['1109500842'	'295944137948151809'	'0.0']->['172106496'	'295960240158019584'	'63.98']
['291935541'	'295944137948151809'	'39.34']->['21096414'	'295944137948151809'	'64.56']
['1109500842'	'295944137948151809'	'0.0']->['254067415'	'295944137948151809'	'65.1']
['1109500842'	'295944137948151809'	'0.0']->['175233718'	'295944137948151809'	'65.38']
['172106496'	'295960240158019584'	'63.98']->['460435319'	'295944137948151809'	'65.51']
['197580515'	'295944137948151809'	'5.67']->['197766139'	'295944137948151809'	'65.58']
['1109500842'	'295944137948151809'	'0.0']->['940107103'	'295944137948151809'	'65.62']
['76436317'	'295944137948151809'	'44.46']->['879918890'	'295944137948151809'	'65.63']
['1109500842'	'295944137948151809'	'0.0']->['242784350'	'295944137948151809'	'65.64']
['1109500842'	'295944137948151809'	'0.0']->['623850468'	'295944137948151809'	'65.65']
['1109500842'	'295944137948151809'	'0.0']->['554309725'	'295944137948151809'	'65.65']
['460435319'	'295944137948151809'	'65.51']->['172106496'	'295960240158019584'	'63.98']
['1109500842'	'295944137948151809'	'0.0']->['21764385'	'295944137948151809'	'65.65']
['1109500842'	'295944137948151809'	'0.0']->['224749145'	'295944137948151809'	'68.12']
['224749145'	'295944137948151809'	'68.12']->['414305328'	'295944137948151809'	'69.35']
['172106496'	'295960240158019584'	'63.98']->['333988879'	'295944137948151809'	'70.58']
['19965248'	'295959367302385665'	'60.52']->['98732712'	'295963190074957824'	'75.7']
['98732712'	'295963190074957824'	'75.7']->['19965248'	'295959367302385665'	'60.52']
['940107103'	'295944137948151809'	'65.62']->['301381695'	'295944137948151809'	'78.37']
['1109500842'	'295944137948151809'	'0.0']->['433636609'	'295944137948151809'	'82.26']
['1109500842'	'295944137948151809'	'0.0']->['393757394'	'295944137948151809'	'84.2']
['1109500842'	'295944137948151809'	'0.0']->['432004053'	'295944137948151809'	'85.18']
['175233718'	'295944137948151809'	'65.38']->['101070063'	'295944137948151809'	'85.66']
['1109500842'	'295944137948151809'	'0.0']->['632804428'	'295944137948151809'	'86.15']
['1109500842'	'295944137948151809'	'0.0']->['101290258'	'295944137948151809'	'89.78']
['1109500842'	'295944137948151809'	'0.0']->['264711499'	'295944137948151809'	'91.6']
['1109500842'	'295944137948151809'	'0.0']->['291765462'	'295944137948151809'	'92.51']
['1109500842'	'295944137948151809'	'0.0']->['251516843'	'295944137948151809'	'93.42']
['20553369'	'295958056481730560'	'55.3']->['117200881'	'295968181451890690'	'95.53']
['1109500842'	'295944137948151809'	'0.0']->['364473844'	'295944137948151809'	'96.85']
['1109500842'	'295944137948151809'	'0.0']->['277491965'	'295944137948151809'	'98.57']
['1109500842'	'295944137948151809'	'0.0']->['786031422'	'295944137948151809'	'99.42']
['1109500842'	'295944137948151809'	'0.0']->['141405621'	'295944137948151809'	'99.85']
['76436317'	'295944137948151809'	'44.46']->['29215891'	'295944137948151809'	'100.28']
['117200881'	'295968181451890690'	'95.53']->['20553369'	'295958056481730560'	'55.3']
['1109500842'	'295944137948151809'	'0.0']->['157412746'	'295944137948151809'	'101.6']
['1109500842'	'295944137948151809'	'0.0']->['20539982'	'295944137948151809'	'102.26']
['1109500842'	'295944137948151809'	'0.0']->['327399823'	'295944137948151809'	'102.92']
['1109500842'	'295944137948151809'	'0.0']->['46111420'	'295944137948151809'	'102.97']
['19965248'	'295959367302385665'	'60.52']->['20553369'	'295958056481730560'	'55.3']
['1109500842'	'295944137948151809'	'0.0']->['380354902'	'295944137948151809'	'113.55']
['1109500842'	'295944137948151809'	'0.0']->['31382890'	'295944137948151809'	'118.84']
['1109500842'	'295944137948151809'	'0.0']->['222069643'	'295974166807592961'	'119.32']
['291935541'	'295944137948151809'	'39.34']->['19851680'	'295944137948151809'	'121.49']
['222069643'	'295974166807592961'	'119.32']->['220999033'	'295974781721927681'	'121.77']
['1109500842'	'295944137948151809'	'0.0']->['220999033'	'295974781721927681'	'121.77']
['1109500842'	'295944137948151809'	'0.0']->['45422899'	'295944137948151809'	'123.47']
['220999033'	'295974781721927681'	'121.77']->['222069643'	'295974166807592961'	'119.32']
['101290258'	'295944137948151809'	'89.78']->['173286531'	'295944137948151809'	'123.8']
['22433061'	'295944137948151809'	'5.67']->['101222010'	'295944137948151809'	'123.97']
['460435319'	'295944137948151809'	'65.51']->['132545503'	'295944137948151809'	'124.05']
['1109500842'	'295944137948151809'	'0.0']->['384114698'	'295944137948151809'	'124.13']
['1109500842'	'295944137948151809'	'0.0']->['993851780'	'295944137948151809'	'126.27']
['315295499'	'295944137948151809'	'11.01']->['151242733'	'295944137948151809'	'133.27']
['51569625'	'295944137948151809'	'39.35']->['462507892'	'295944137948151809'	'140.27']
['231575430'	'295944137948151809'	'5.62']->['99573165'	'295944137948151809'	'165.95']
['1109500842'	'295944137948151809'	'0.0']->['141970115'	'295944137948151809'	'178.79']
['254067415'	'295944137948151809'	'65.1']->['67720389'	'295944137948151809'	'185.21']
['1109500842'	'295944137948151809'	'0.0']->['52454497'	'295944137948151809'	'188.42']
['1109500842'	'295944137948151809'	'0.0']->['430644614'	'295944137948151809'	'191.63']
['1109500842'	'295944137948151809'	'0.0']->['479241031'	'295944137948151809'	'208.65']
['1109500842'	'295944137948151809'	'0.0']->['348647695'	'295944137948151809'	'229.48']
['1109500842'	'295944137948151809'	'0.0']->['508531882'	'295944137948151809'	'239.9']
['1109500842'	'295944137948151809'	'0.0']->['410891749'	'295944137948151809'	'250.32']
['1109500842'	'295944137948151809'	'0.0']->['242695380'	'295944137948151809'	'252.87']
['1109500842'	'295944137948151809'	'0.0']->['486165681'	'295944137948151809'	'421.32']
['142283288'	'295944137948151809'	'13.82']->['57358226'	'295944137948151809'	'505.54']
['1109500842'	'295944137948151809'	'0.0']->['384291783'	'295944137948151809'	'547.65']
['1109500842'	'295944137948151809'	'0.0']->['25310766'	'295944137948151809'	'568.71']
['90915892'	'295944137948151809'	'1.9']->['43720714'	'295944137948151809'	'579.24']
['1109500842'	'295944137948151809'	'0.0']->['273098192'	'295944137948151809'	'584.5']
['1109500842'	'295944137948151809'	'0.0']->['244756464'	'295944137948151809'	'589.77']
['1109500842'	'295944137948151809'	'0.0']->['916252110'	'295944137948151809'	'604.7']
['1109500842'	'295944137948151809'	'0.0']->['379509956'	'295944137948151809'	'621.47']
['291935541'	'295944137948151809'	'39.34']->['633854903'	'295944137948151809'	'773.43']
['1109500842'	'295944137948151809'	'0.0']->['303482395'	'295944137948151809'	'849.42']
['1109500842'	'295944137948151809'	'0.0']->['170167696'	'295944137948151809'	'925.4']
['20233590'	'295944137948151809'	'11.32']->['67394427'	'295944137948151809'	'1413.08']
['351965594'	'295944137948151809'	'24.92']->['911003665'	'295944137948151809'	'1656.92']
['351965594'	'295944137948151809'	'24.92']->['546862556'	'295944137948151809'	'1778.85']
['22433061'	'295944137948151809'	'5.67']->['531778452'	'295944137948151809'	'1839.81']
['531778452'	'295944137948151809'	'1839.81']->['370897982'	'295944137948151809'	'1870.29']
['1109500842'	'295944137948151809'	'0.0']->['195395603'	'295944137948151809'	'1885.53']
['1109500842'	'295944137948151809'	'0.0']->['240994754'	'295944137948151809'	'1893.15']
['566739510'	'295944137948151809'	'6.94']->['483226753'	'295944137948151809'	'1896.96']
['1109500842'	'295944137948151809'	'0.0']->['39827380'	'295944137948151809'	'1898.86']
['1109500842'	'295944137948151809'	'0.0']->['172870607'	'295944137948151809'	'1899.81']
['1109500842'	'295944137948151809'	'0.0']->['417620499'	'295944137948151809'	'1900.29']
['22433061'	'295944137948151809'	'5.67']->['368003102'	'295944137948151809'	'1900.53']
['36400017'	'295944137948151809'	'13.9']->['292586835'	'295944137948151809'	'1900.65']
['1109500842'	'295944137948151809'	'0.0']->['424362540'	'295944137948151809'	'1900.71']
['1109500842'	'295944137948151809'	'0.0']->['163719175'	'295944137948151809'	'1900.74']
['1109500842'	'295944137948151809'	'0.0']->['131244422'	'295944137948151809'	'1900.75']
['1109500842'	'295944137948151809'	'0.0']->['51820187'	'295944137948151809'	'1900.76']
['1109500842'	'295944137948151809'	'0.0']->['446267368'	'295944137948151809'	'1900.76']
['1109500842'	'295944137948151809'	'0.0']->['119462395'	'295944137948151809'	'1900.76']
['453564165'	'295944137948151809'	'29.55']->['300950473'	'295944137948151809'	'1900.77']
['1109500842'	'295944137948151809'	'0.0']->['724562287'	'295944137948151809'	'1900.77']
['1109500842'	'295944137948151809'	'0.0']->['812084562'	'295944137948151809'	'1900.77']
['1109500842'	'295944137948151809'	'0.0']->['527852901'	'295944137948151809'	'1900.77']
['1109500842'	'295944137948151809'	'0.0']->['475256902'	'295944137948151809'	'1900.77']
['1109500842'	'295944137948151809'	'0.0']->['43965662'	'295944137948151809'	'1900.77']
['1109500842'	'295944137948151809'	'0.0']->['304735127'	'295944137948151809'	'1900.77']
['1109500842'	'295944137948151809'	'0.0']->['235652491'	'295944137948151809'	'1900.77']
['1109500842'	'295944137948151809'	'0.0']->['206766881'	'295944137948151809'	'1900.77']
['1109500842'	'295944137948151809'	'0.0']->['208174432'	'295944137948151809'	'1900.77']
['1109500842'	'295944137948151809'	'0.0']->['141702032'	'295944137948151809'	'1900.77']
['446267368'	'295944137948151809'	'1900.76']->['71328585'	'295944137948151809'	'1900.77']
['1109500842'	'295944137948151809'	'0.0']->['148784345'	'295944137948151809'	'1906.61']
['1109500842'	'295944137948151809'	'0.0']->['410925521'	'295944137948151809'	'1909.53']
['1109500842'	'295944137948151809'	'0.0']->['412631666'	'295944137948151809'	'1910.99']
['1109500842'	'295944137948151809'	'0.0']->['56869378'	'295944137948151809'	'1911.72']
['1109500842'	'295944137948151809'	'0.0']->['452749866'	'295944137948151809'	'1912.08']
['1109500842'	'295944137948151809'	'0.0']->['47222737'	'295944137948151809'	'1912.27']
['1109500842'	'295944137948151809'	'0.0']->['56102117'	'295944137948151809'	'1912.36']
['1109500842'	'295944137948151809'	'0.0']->['430297777'	'295944137948151809'	'1912.4']
['1109500842'	'295944137948151809'	'0.0']->['596974999'	'295944137948151809'	'1912.43']
['1109500842'	'295944137948151809'	'0.0']->['309913209'	'295944137948151809'	'1912.44']
['1109500842'	'295944137948151809'	'0.0']->['630252170'	'295944137948151809'	'1912.44']
['1109500842'	'295944137948151809'	'0.0']->['240059514'	'295944137948151809'	'1912.45']
['1109500842'	'295944137948151809'	'0.0']->['37210164'	'295944137948151809'	'1912.45']
['1109500842'	'295944137948151809'	'0.0']->['302903787'	'295944137948151809'	'1912.45']
['1109500842'	'295944137948151809'	'0.0']->['489601569'	'295944137948151809'	'1912.45']
['1109500842'	'295944137948151809'	'0.0']->['97261097'	'295944137948151809'	'1913.29']
['412631666'	'295944137948151809'	'1910.99']->['312396406'	'295944137948151809'	'1913.71']
['1109500842'	'295944137948151809'	'0.0']->['344865001'	'295944137948151809'	'1913.92']
['1109500842'	'295944137948151809'	'0.0']->['410809615'	'295944137948151809'	'1914.03']
['1109500842'	'295944137948151809'	'0.0']->['44895334'	'295944137948151809'	'1914.08']
['412631666'	'295944137948151809'	'1910.99']->['399173527'	'295944137948151809'	'1914.11']
['1109500842'	'295944137948151809'	'0.0']->['367885352'	'295944137948151809'	'1914.12']
['1109500842'	'295944137948151809'	'0.0']->['343179762'	'295944137948151809'	'1914.13']
['1109500842'	'295944137948151809'	'0.0']->['506771437'	'295944137948151809'	'1914.13']
['1109500842'	'295944137948151809'	'0.0']->['241776007'	'295944137948151809'	'1914.13']
['1109500842'	'295944137948151809'	'0.0']->['48478528'	'295944137948151809'	'1914.13']
['1109500842'	'295944137948151809'	'0.0']->['25622585'	'296433162593124352'	'1943.22']
['1109500842'	'295944137948151809'	'0.0']->['603664277'	'296437525885636608'	'1960.55']
['1109500842'	'295944137948151809'	'0.0']->['440320572'	'295944137948151809'	'1992.89']
['1109500842'	'295944137948151809'	'0.0']->['21363294'	'295944137948151809'	'2032.27']
['1109500842'	'295944137948151809'	'0.0']->['221087913'	'295944137948151809'	'2051.96']
['1109500842'	'295944137948151809'	'0.0']->['413405840'	'295944137948151809'	'2061.81']
['1109500842'	'295944137948151809'	'0.0']->['501408422'	'295944137948151809'	'2066.73']
['217046870'	'295944137948151809'	'32.67']->['44307480'	'295944137948151809'	'2069.19']
['1109500842'	'295944137948151809'	'0.0']->['39094054'	'295944137948151809'	'2070.42']
['1109500842'	'295944137948151809'	'0.0']->['386600301'	'295944137948151809'	'2071.03']
['1109500842'	'295944137948151809'	'0.0']->['25384663'	'295944137948151809'	'2071.34']
['1109500842'	'295944137948151809'	'0.0']->['212747657'	'295944137948151809'	'2071.5']
['501408422'	'295944137948151809'	'2066.73']->['344374559'	'295944137948151809'	'2071.57']
['1109500842'	'295944137948151809'	'0.0']->['1072295155'	'295944137948151809'	'2071.61']
['1109500842'	'295944137948151809'	'0.0']->['251149461'	'295944137948151809'	'2071.63']
['44307480'	'295944137948151809'	'2069.19']->['74019366'	'295944137948151809'	'2071.64']
['1109500842'	'295944137948151809'	'0.0']->['949798026'	'295944137948151809'	'2071.65']
['1109500842'	'295944137948151809'	'0.0']->['571874208'	'295944137948151809'	'2071.65']
['1109500842'	'295944137948151809'	'0.0']->['596409422'	'295944137948151809'	'2071.65']
['1109500842'	'295944137948151809'	'0.0']->['489942349'	'295944137948151809'	'2071.65']
['367885352'	'295944137948151809'	'1914.12']->['25697641'	'295944137948151809'	'2071.65']
['1109500842'	'295944137948151809'	'0.0']->['417908525'	'295944137948151809'	'2071.65']
['501408422'	'295944137948151809'	'2066.73']->['357274398'	'295944137948151809'	'2071.65']
['1109500842'	'295944137948151809'	'0.0']->['276778119'	'295944137948151809'	'2071.65']
['1109500842'	'295944137948151809'	'0.0']->['25872587'	'295944137948151809'	'2071.65']
['357274398'	'295944137948151809'	'2071.65']->['913552562'	'295944137948151809'	'2071.65']
['221087913'	'295944137948151809'	'2051.96']->['259789317'	'295944137948151809'	'2071.65']
['1109500842'	'295944137948151809'	'0.0']->['360663826'	'295944137948151809'	'2071.65']
['25872587'	'295944137948151809'	'2071.65']->['213107253'	'295944137948151809'	'2071.65']
['1109500842'	'295944137948151809'	'0.0']->['27893307'	'295944137948151809'	'2071.65']
['1109500842'	'295944137948151809'	'0.0']->['166463034'	'295944137948151809'	'2071.65']
['1109500842'	'295944137948151809'	'0.0']->['621608848'	'295944137948151809'	'2071.65']
['1109500842'	'295944137948151809'	'0.0']->['41413103'	'295944137948151809'	'2071.65']
['1109500842'	'295944137948151809'	'0.0']->['468831722'	'295944137948151809'	'2071.65']
['506771437'	'295944137948151809'	'1914.13']->['357905174'	'295944137948151809'	'2071.65']
['1109500842'	'295944137948151809'	'0.0']->['380875946'	'295944137948151809'	'2071.65']
['1109500842'	'295944137948151809'	'0.0']->['400213060'	'295944137948151809'	'2071.65']
['1109500842'	'295944137948151809'	'0.0']->['505361747'	'295944137948151809'	'2071.65']
['1109500842'	'295944137948151809'	'0.0']->['298095100'	'295944137948151809'	'2071.65']
['1109500842'	'295944137948151809'	'0.0']->['944720743'	'295944137948151809'	'2071.65']
['1109500842'	'295944137948151809'	'0.0']->['356951879'	'295944137948151809'	'2071.65']
['1109500842'	'295944137948151809'	'0.0']->['234535807'	'295944137948151809'	'2071.65']
['1109500842'	'295944137948151809'	'0.0']->['267484453'	'295944137948151809'	'2071.65']
['1109500842'	'295944137948151809'	'0.0']->['322878573'	'295944137948151809'	'2071.65']
['1109500842'	'295944137948151809'	'0.0']->['243777219'	'295944137948151809'	'2071.65']
['1109500842'	'295944137948151809'	'0.0']->['241269321'	'295944137948151809'	'2071.65']
['213107253'	'295944137948151809'	'2071.65']->['21676742'	'295944137948151809'	'2071.65']
['1109500842'	'295944137948151809'	'0.0']->['305263577'	'295944137948151809'	'2071.65']
['1109500842'	'295944137948151809'	'0.0']->['426978368'	'295944137948151809'	'2071.65']
['1109500842'	'295944137948151809'	'0.0']->['155858607'	'295944137948151809'	'2071.65']
['1109500842'	'295944137948151809'	'0.0']->['40974280'	'295944137948151809'	'2071.65']
['1109500842'	'295944137948151809'	'0.0']->['456040843'	'295944137948151809'	'2071.65']
['40974280'	'295944137948151809'	'2071.65']->['558806772'	'295944137948151809'	'2071.65']
['1109500842'	'295944137948151809'	'0.0']->['280198565'	'295944137948151809'	'2071.65']
['1109500842'	'295944137948151809'	'0.0']->['626720498'	'295944137948151809'	'2071.65']
['1109500842'	'295944137948151809'	'0.0']->['387805301'	'295944137948151809'	'2071.65']
['1109500842'	'295944137948151809'	'0.0']->['52014631'	'295944137948151809'	'2071.65']
['1109500842'	'295944137948151809'	'0.0']->['369693078'	'295944137948151809'	'2071.65']
['1109500842'	'295944137948151809'	'0.0']->['375813755'	'295944137948151809'	'2071.65']
['1109500842'	'295944137948151809'	'0.0']->['44303716'	'295944137948151809'	'2071.65']
['1109500842'	'295944137948151809'	'0.0']->['53694833'	'295944137948151809'	'2071.65']
['1109500842'	'295944137948151809'	'0.0']->['739567711'	'295944137948151809'	'2071.65']
['1109500842'	'295944137948151809'	'0.0']->['303292798'	'295944137948151809'	'2071.65']
['44307480'	'295944137948151809'	'2069.19']->['74897454'	'295944137948151809'	'2071.65']
['1109500842'	'295944137948151809'	'0.0']->['137942199'	'295944137948151809'	'2071.65']
['1109500842'	'295944137948151809'	'0.0']->['255222469'	'295944137948151809'	'2071.65']
['1109500842'	'295944137948151809'	'0.0']->['426376168'	'295944137948151809'	'2071.65']
['1109500842'	'295944137948151809'	'0.0']->['553730149'	'295944137948151809'	'2071.65']
['1109500842'	'295944137948151809'	'0.0']->['289048335'	'295944137948151809'	'2071.65']
['1109500842'	'295944137948151809'	'0.0']->['239513369'	'295944137948151809'	'2071.65']
['1109500842'	'295944137948151809'	'0.0']->['426381303'	'295944137948151809'	'2071.65']
['1109500842'	'295944137948151809'	'0.0']->['451162203'	'295944137948151809'	'2071.65']
['1109500842'	'295944137948151809'	'0.0']->['52299545'	'295944137948151809'	'2071.65']
['1109500842'	'295944137948151809'	'0.0']->['74341188'	'295944137948151809'	'2071.65']
['1109500842'	'295944137948151809'	'0.0']->['842981874'	'295944137948151809'	'2071.65']
['1109500842'	'295944137948151809'	'0.0']->['287780054'	'295944137948151809'	'2071.65']
['842981874'	'295944137948151809'	'2071.65']->['49464725'	'295944137948151809'	'2071.65']
['1109500842'	'295944137948151809'	'0.0']->['26609625'	'295944137948151809'	'2071.65']
['1109500842'	'295944137948151809'	'0.0']->['351292027'	'295944137948151809'	'2071.65']
['1109500842'	'295944137948151809'	'0.0']->['56761308'	'295944137948151809'	'2071.65']
['1109500842'	'295944137948151809'	'0.0']->['21577775'	'295944137948151809'	'2071.65']
['1109500842'	'295944137948151809'	'0.0']->['322152149'	'295944137948151809'	'2071.65']
['1109500842'	'295944137948151809'	'0.0']->['620635483'	'295944137948151809'	'2071.65']
['1109500842'	'295944137948151809'	'0.0']->['222273508'	'295944137948151809'	'2071.65']
['1109500842'	'295944137948151809'	'0.0']->['290945797'	'295944137948151809'	'2151.28']
['596409422'	'295944137948151809'	'2071.65']->['536771105'	'295944137948151809'	'2191.09']
['1109500842'	'295944137948151809'	'0.0']->['271301220'	'295944137948151809'	'2210.99']
['1109500842'	'295944137948151809'	'0.0']->['201523776'	'295944137948151809'	'2220.95']
['1109500842'	'295944137948151809'	'0.0']->['381046307'	'295944137948151809'	'2225.92']
['1109500842'	'295944137948151809'	'0.0']->['94849233'	'295944137948151809'	'2228.41']
['1109500842'	'295944137948151809'	'0.0']->['381744874'	'295944137948151809'	'2229.66']
['25872587'	'295944137948151809'	'2071.65']->['295741514'	'295944137948151809'	'2230.9']
['1109500842'	'295944137948151809'	'0.0']->['159630116'	'295944137948151809'	'2281.13']
['1109500842'	'295944137948151809'	'0.0']->['385591193'	'295944137948151809'	'2306.25']
['1109500842'	'295944137948151809'	'0.0']->['361133778'	'295944137948151809'	'2318.81']
['1109500842'	'295944137948151809'	'0.0']->['391600968'	'295944137948151809'	'2325.09']
['52454497'	'295944137948151809'	'188.42']->['81840702'	'295944137948151809'	'2328.23']
['1109500842'	'295944137948151809'	'0.0']->['18379967'	'295944137948151809'	'2329.8']
['1109500842'	'295944137948151809'	'0.0']->['451617914'	'295944137948151809'	'2330.58']
['1109500842'	'295944137948151809'	'0.0']->['922144082'	'295944137948151809'	'2330.97']
['159630116'	'295944137948151809'	'2281.13']->['162174487'	'295944137948151809'	'2331.37']
['1109500842'	'295944137948151809'	'0.0']->['298210761'	'295944137948151809'	'2352.14']
['1109500842'	'295944137948151809'	'0.0']->['57404912'	'295944137948151809'	'2362.53']
['1109500842'	'295944137948151809'	'0.0']->['291401549'	'295944137948151809'	'2372.92']
['1109500842'	'295944137948151809'	'0.0']->['242311265'	'295944137948151809'	'2415.04']
['1109500842'	'295944137948151809'	'0.0']->['49356232'	'295944137948151809'	'2436.1']
['1109500842'	'295944137948151809'	'0.0']->['154545301'	'295944137948151809'	'2446.64']
['1109500842'	'295944137948151809'	'0.0']->['559927756'	'295944137948151809'	'2457.17']
['1109500842'	'295944137948151809'	'0.0']->['19487399'	'295944137948151809'	'2539.93']
['1109500842'	'295944137948151809'	'0.0']->['29840253'	'295944137948151809'	'2581.3']
['1109500842'	'295944137948151809'	'0.0']->['26189947'	'295944137948151809'	'2601.99']
['1109500842'	'295944137948151809'	'0.0']->['97530401'	'295944137948151809'	'2622.68']
['1109500842'	'295944137948151809'	'0.0']->['33602465'	'295944137948151809'	'2625.05']
['1109500842'	'295944137948151809'	'0.0']->['188183855'	'295944137948151809'	'2775.32']
['1109500842'	'295944137948151809'	'0.0']->['1074991932'	'295944137948151809'	'2850.45']
['188183855'	'295944137948151809'	'2775.32']->['1039286598'	'295944137948151809'	'2888.02']
['97530401'	'295944137948151809'	'2622.68']->['212872541'	'295944137948151809'	'2906.8']
['1109500842'	'295944137948151809'	'0.0']->['107103140'	'295944137948151809'	'2916.19']
['1109500842'	'295944137948151809'	'0.0']->['578478663'	'295944137948151809'	'2920.89']
['1109500842'	'295944137948151809'	'0.0']->['505850200'	'295944137948151809'	'2923.24']
['1109500842'	'295944137948151809'	'0.0']->['413539690'	'295944137948151809'	'2924.41']
['1109500842'	'295944137948151809'	'0.0']->['770425831'	'295944137948151809'	'2925.58']
['770425831'	'295944137948151809'	'2925.58']->['286942975'	'295944137948151809'	'2986.27']
['25872587'	'295944137948151809'	'2071.65']->['191525226'	'295944137948151809'	'3016.61']
['1109500842'	'295944137948151809'	'0.0']->['29256107'	'295944137948151809'	'3031.78']
['1109500842'	'295944137948151809'	'0.0']->['378043411'	'295944137948151809'	'3039.36']
['1109500842'	'295944137948151809'	'0.0']->['287127265'	'295944137948151809'	'3043.16']
['1109500842'	'295944137948151809'	'0.0']->['208580153'	'295944137948151809'	'3045.05']
['1109500842'	'295944137948151809'	'0.0']->['575570136'	'295944137948151809'	'3046.0']
['1109500842'	'295944137948151809'	'0.0']->['162162921'	'295944137948151809'	'3046.48']
['1109500842'	'295944137948151809'	'0.0']->['100372591'	'295944137948151809'	'3046.71']
['1109500842'	'295944137948151809'	'0.0']->['399347302'	'295944137948151809'	'3046.95']
['1109500842'	'295944137948151809'	'0.0']->['153528028'	'295944137948151809'	'3054.77']
['1109500842'	'295944137948151809'	'0.0']->['451380666'	'295944137948151809'	'3058.68']
['1109500842'	'295944137948151809'	'0.0']->['373312973'	'295944137948151809'	'3060.63']
['1109500842'	'295944137948151809'	'0.0']->['535550610'	'295944137948151809'	'3061.61']
['1109500842'	'295944137948151809'	'0.0']->['456785027'	'295944137948151809'	'3062.09']
['1109500842'	'295944137948151809'	'0.0']->['193867484'	'295944137948151809'	'3062.34']
['1109500842'	'295944137948151809'	'0.0']->['512455061'	'295944137948151809'	'3062.46']
['1109500842'	'295944137948151809'	'0.0']->['720597060'	'295944137948151809'	'3062.52']
['1109500842'	'295944137948151809'	'0.0']->['355546677'	'295944137948151809'	'3062.55']
['1109500842'	'295944137948151809'	'0.0']->['281939289'	'295944137948151809'	'3062.57']
['193867484'	'295944137948151809'	'3062.34']->['115179409'	'295944137948151809'	'3062.58']
['281939289'	'295944137948151809'	'3062.57']->['245440446'	'295944137948151809'	'3062.58']
['281939289'	'295944137948151809'	'3062.57']->['168801700'	'295944137948151809'	'3062.58']
['281939289'	'295944137948151809'	'3062.57']->['477730892'	'295944137948151809'	'3062.58']
['1109500842'	'295944137948151809'	'0.0']->['879086881'	'295944137948151809'	'3062.58']
['281939289'	'295944137948151809'	'3062.57']->['285248490'	'295944137948151809'	'3062.58']
['477730892'	'295944137948151809'	'3062.58']->['346562330'	'295944137948151809'	'3062.58']
['259458427'	'295944137948151809'	'7.37']->['43536491'	'295944137948151809'	'3062.58']
['22298680'	'295944137948151809'	'13.25']->['254745969'	'295944137948151809'	'3062.58']
['22298680'	'295944137948151809'	'13.25']->['339886308'	'295944137948151809'	'3063.36']
['1109500842'	'295944137948151809'	'0.0']->['399461699'	'295944137948151809'	'3064.13']
['1109500842'	'295944137948151809'	'0.0']->['403609815'	'295944137948151809'	'3118.79']
['1109500842'	'295944137948151809'	'0.0']->['192256139'	'295944137948151809'	'3146.12']
['1109500842'	'295944137948151809'	'0.0']->['294581479'	'295944137948151809'	'3159.79']
['535550610'	'295944137948151809'	'3061.61']->['414104191'	'295944137948151809'	'3166.62']
['1109500842'	'295944137948151809'	'0.0']->['309634313'	'295944137948151809'	'3170.03']
['1109500842'	'295944137948151809'	'0.0']->['101961767'	'295944137948151809'	'3171.74']
['1109500842'	'295944137948151809'	'0.0']->['473221511'	'295944137948151809'	'3172.6']
['1109500842'	'295944137948151809'	'0.0']->['37951135'	'295944137948151809'	'3173.02']
['1109500842'	'295944137948151809'	'0.0']->['239031362'	'295944137948151809'	'3173.24']
['1109500842'	'295944137948151809'	'0.0']->['85787492'	'295944137948151809'	'3173.34']
['1109500842'	'295944137948151809'	'0.0']->['565053049'	'295944137948151809'	'3173.4']
['48478528'	'295944137948151809'	'1914.13']->['293144149'	'295944137948151809'	'3173.42']
['1109500842'	'295944137948151809'	'0.0']->['191082812'	'295944137948151809'	'3173.44']
['1109500842'	'295944137948151809'	'0.0']->['488488009'	'295944137948151809'	'3173.44']
['1109500842'	'295944137948151809'	'0.0']->['611861286'	'295944137948151809'	'3173.45']
['1109500842'	'295944137948151809'	'0.0']->['63952029'	'295944137948151809'	'3173.45']
['488488009'	'295944137948151809'	'3173.44']->['333041815'	'295944137948151809'	'3173.45']
['1109500842'	'295944137948151809'	'0.0']->['152258054'	'295944137948151809'	'3173.45']
['542556425'	'295944137948151809'	'1.9']->['251263312'	'295944137948151809'	'3173.45']
['1109500842'	'295944137948151809'	'0.0']->['120811986'	'295944137948151809'	'3173.45']
['1109500842'	'295944137948151809'	'0.0']->['465815172'	'295944137948151809'	'3173.45']
['1109500842'	'295944137948151809'	'0.0']->['520564191'	'295944137948151809'	'3173.45']
['251263312'	'295944137948151809'	'3173.45']->['31371895'	'295944137948151809'	'3173.45']
['1109500842'	'295944137948151809'	'0.0']->['322838528'	'295944137948151809'	'3173.45']
['1109500842'	'295944137948151809'	'0.0']->['401853494'	'295944137948151809'	'3173.45']
['1109500842'	'295944137948151809'	'0.0']->['447907765'	'295944137948151809'	'3173.45']
['1109500842'	'295944137948151809'	'0.0']->['359515664'	'295944137948151809'	'3173.45']
['1109500842'	'295944137948151809'	'0.0']->['409441220'	'295944137948151809'	'3173.45']
['255222469'	'295944137948151809'	'2071.65']->['516308125'	'295944137948151809'	'3173.45']
['1109500842'	'295944137948151809'	'0.0']->['26836631'	'295944137948151809'	'3173.45']
['1109500842'	'295944137948151809'	'0.0']->['536507225'	'295944137948151809'	'3173.45']
['431750302'	'295944137948151809'	'1.9']->['543261640'	'295944137948151809'	'3173.45']
['1109500842'	'295944137948151809'	'0.0']->['231180425'	'295944137948151809'	'3173.45']
['1109500842'	'295944137948151809'	'0.0']->['300250865'	'295944137948151809'	'3173.45']
['1109500842'	'295944137948151809'	'0.0']->['342971717'	'295944137948151809'	'3173.45']
['1109500842'	'295944137948151809'	'0.0']->['353338641'	'295944137948151809'	'3173.45']
['1109500842'	'295944137948151809'	'0.0']->['64044153'	'295944137948151809'	'3173.45']
['1109500842'	'295944137948151809'	'0.0']->['450963058'	'295944137948151809'	'3173.45']
['543261640'	'295944137948151809'	'3173.45']->['922867825'	'295944137948151809'	'3173.45']
['1109500842'	'295944137948151809'	'0.0']->['278263021'	'295944137948151809'	'3173.45']
['1109500842'	'295944137948151809'	'0.0']->['29710515'	'295944137948151809'	'3173.45']
['342971717'	'295944137948151809'	'3173.45']->['280954215'	'295944137948151809'	'3173.45']
['1109500842'	'295944137948151809'	'0.0']->['507493204'	'295944137948151809'	'3173.45']
['1109500842'	'295944137948151809'	'0.0']->['181671975'	'295944137948151809'	'3173.45']
['1109500842'	'295944137948151809'	'0.0']->['266169582'	'295944137948151809'	'3173.45']
['1109500842'	'295944137948151809'	'0.0']->['851018288'	'295944137948151809'	'3173.45']
['1109500842'	'295944137948151809'	'0.0']->['473139383'	'295944137948151809'	'3173.45']
['1109500842'	'295944137948151809'	'0.0']->['562708687'	'295944137948151809'	'3173.45']
['1109500842'	'295944137948151809'	'0.0']->['551944616'	'295944137948151809'	'3173.45']
['1109500842'	'295944137948151809'	'0.0']->['234905464'	'295944137948151809'	'3173.45']
['1109500842'	'295944137948151809'	'0.0']->['24785800'	'295944137948151809'	'3173.45']
['43536491'	'295944137948151809'	'3062.58']->['44476642'	'295944137948151809'	'3201.07']
['1109500842'	'295944137948151809'	'0.0']->['67156292'	'295944137948151809'	'3214.88']
['1109500842'	'295944137948151809'	'0.0']->['97870788'	'295944137948151809'	'3221.78']
['1109500842'	'295944137948151809'	'0.0']->['550535281'	'295944137948151809'	'3225.23']
['1109500842'	'295944137948151809'	'0.0']->['292223385'	'295944137948151809'	'3226.96']
['1109500842'	'295944137948151809'	'0.0']->['116517495'	'295944137948151809'	'3227.82']
['1109500842'	'295944137948151809'	'0.0']->['39640924'	'295944137948151809'	'3228.25']
['1109500842'	'295944137948151809'	'0.0']->['399508823'	'295944137948151809'	'3228.68']
['1109500842'	'295944137948151809'	'0.0']->['115811616'	'295944137948151809'	'3230.56']
['1109500842'	'295944137948151809'	'0.0']->['324428732'	'295944137948151809'	'3231.5']
['1109500842'	'295944137948151809'	'0.0']->['153052069'	'295944137948151809'	'3231.96']
['1109500842'	'295944137948151809'	'0.0']->['257511194'	'295944137948151809'	'3232.2']
['1109500842'	'295944137948151809'	'0.0']->['37698837'	'295944137948151809'	'3232.32']
['1109500842'	'295944137948151809'	'0.0']->['198449026'	'295944137948151809'	'3232.37']
['1109500842'	'295944137948151809'	'0.0']->['876431005'	'295944137948151809'	'3232.4']
['1109500842'	'295944137948151809'	'0.0']->['24629704'	'295944137948151809'	'3232.42']
['1109500842'	'295944137948151809'	'0.0']->['423798574'	'295944137948151809'	'3232.43']
['1109500842'	'295944137948151809'	'0.0']->['141704206'	'295944137948151809'	'3232.43']
['1109500842'	'295944137948151809'	'0.0']->['433614619'	'295944137948151809'	'3232.43']
['1109500842'	'295944137948151809'	'0.0']->['20396410'	'295944137948151809'	'3232.43']
['1109500842'	'295944137948151809'	'0.0']->['360730955'	'295944137948151809'	'3232.43']
['1109500842'	'295944137948151809'	'0.0']->['136753402'	'295944137948151809'	'3232.43']
['1109500842'	'295944137948151809'	'0.0']->['169167404'	'295944137948151809'	'3232.43']
['378043411'	'295944137948151809'	'3039.36']->['264913346'	'295944137948151809'	'3232.43']
['1109500842'	'295944137948151809'	'0.0']->['39781694'	'295944137948151809'	'3232.43']
['1109500842'	'295944137948151809'	'0.0']->['351145821'	'295944137948151809'	'3232.43']
['1109500842'	'295944137948151809'	'0.0']->['553837492'	'295944137948151809'	'3232.43']
['1109500842'	'295944137948151809'	'0.0']->['477653768'	'295944137948151809'	'3232.43']
['1109500842'	'295944137948151809'	'0.0']->['403367311'	'295944137948151809'	'3232.48']
['1109500842'	'295944137948151809'	'0.0']->['221859749'	'295944137948151809'	'3232.57']
['1109500842'	'295944137948151809'	'0.0']->['952815842'	'295944137948151809'	'3232.62']
['1109500842'	'295944137948151809'	'0.0']->['904305799'	'295944137948151809'	'3232.64']
['1109500842'	'295944137948151809'	'0.0']->['840446886'	'295944137948151809'	'3232.66']
['1109500842'	'295944137948151809'	'0.0']->['113116530'	'295944137948151809'	'3232.67']
['1109500842'	'295944137948151809'	'0.0']->['231053813'	'295944137948151809'	'3232.92']
['1109500842'	'295944137948151809'	'0.0']->['475669213'	'295944137948151809'	'3233.04']
['360663826'	'295944137948151809'	'2071.65']->['180015057'	'295944137948151809'	'3233.1']
['433614619'	'295944137948151809'	'3232.43']->['137486416'	'295944137948151809'	'3233.14']
['1109500842'	'295944137948151809'	'0.0']->['617999869'	'295944137948151809'	'3233.15']
['1109500842'	'295944137948151809'	'0.0']->['515287798'	'295944137948151809'	'3233.16']
['1109500842'	'295944137948151809'	'0.0']->['316660111'	'295944137948151809'	'3233.16']
['1109500842'	'295944137948151809'	'0.0']->['132601247'	'295944137948151809'	'3233.16']
['1109500842'	'295944137948151809'	'0.0']->['387295963'	'295944137948151809'	'3233.17']
['1109500842'	'295944137948151809'	'0.0']->['265026619'	'295944137948151809'	'3233.17']
['1109500842'	'295944137948151809'	'0.0']->['114854171'	'295944137948151809'	'3233.17']
['1109500842'	'295944137948151809'	'0.0']->['180741370'	'295944137948151809'	'3233.17']
['1109500842'	'295944137948151809'	'0.0']->['366842470'	'295944137948151809'	'3233.17']
['1109500842'	'295944137948151809'	'0.0']->['33311524'	'295944137948151809'	'3233.17']
['1109500842'	'295944137948151809'	'0.0']->['351401486'	'295944137948151809'	'3233.17']
['1109500842'	'295944137948151809'	'0.0']->['302887493'	'295944137948151809'	'3233.75']
['1109500842'	'295944137948151809'	'0.0']->['111084418'	'295944137948151809'	'3234.04']
['1109500842'	'295944137948151809'	'0.0']->['458362360'	'295944137948151809'	'3234.19']
['1109500842'	'295944137948151809'	'0.0']->['603123737'	'295944137948151809'	'3234.26']
['1109500842'	'295944137948151809'	'0.0']->['408117864'	'295944137948151809'	'3234.3']
['1109500842'	'295944137948151809'	'0.0']->['332399817'	'295944137948151809'	'3234.32']
['1109500842'	'295944137948151809'	'0.0']->['328102361'	'295944137948151809'	'3234.32']
['1109500842'	'295944137948151809'	'0.0']->['227270143'	'295944137948151809'	'3234.33']
['1109500842'	'295944137948151809'	'0.0']->['334767866'	'295944137948151809'	'3234.33']
['1109500842'	'295944137948151809'	'0.0']->['454849683'	'295944137948151809'	'3234.33']
['1109500842'	'295944137948151809'	'0.0']->['172912904'	'295944137948151809'	'3234.33']
['1109500842'	'295944137948151809'	'0.0']->['27046030'	'295944137948151809'	'3234.33']
['1109500842'	'295944137948151809'	'0.0']->['599827566'	'295944137948151809'	'3234.33']
['1109500842'	'295944137948151809'	'0.0']->['84866340'	'295944137948151809'	'3234.33']
['1109500842'	'295944137948151809'	'0.0']->['32630707'	'295944137948151809'	'3234.33']
['1109500842'	'295944137948151809'	'0.0']->['38067455'	'295944137948151809'	'3234.33']
['1109500842'	'295944137948151809'	'0.0']->['370795919'	'295944137948151809'	'3234.33']
['1109500842'	'295944137948151809'	'0.0']->['245054002'	'295944137948151809'	'3234.33']
['1109500842'	'295944137948151809'	'0.0']->['187564743'	'295944137948151809'	'3234.33']
['1109500842'	'295944137948151809'	'0.0']->['262432138'	'295944137948151809'	'3234.33']
['1109500842'	'295944137948151809'	'0.0']->['320924992'	'295944137948151809'	'3234.33']
['1109500842'	'295944137948151809'	'0.0']->['20874539'	'295944137948151809'	'3234.33']
['1109500842'	'295944137948151809'	'0.0']->['187391077'	'295944137948151809'	'3234.33']
['1109500842'	'295944137948151809'	'0.0']->['196776192'	'295944137948151809'	'3234.33']
['198449026'	'295944137948151809'	'3232.37']->['515312901'	'295944137948151809'	'3234.33']
['277402882'	'295944137948151809'	'2.95']->['111064808'	'295944137948151809'	'3234.33']
['1109500842'	'295944137948151809'	'0.0']->['242822330'	'295944137948151809'	'3234.33']
['1109500842'	'295944137948151809'	'0.0']->['442088593'	'295944137948151809'	'3234.33']
['1109500842'	'295944137948151809'	'0.0']->['166391445'	'295944137948151809'	'3234.33']
['1109500842'	'295944137948151809'	'0.0']->['88303399'	'295944137948151809'	'3234.33']
['1109500842'	'295944137948151809'	'0.0']->['288695171'	'295944137948151809'	'3234.33']
['1109500842'	'295944137948151809'	'0.0']->['152774331'	'295944137948151809'	'3235.43']
['1109500842'	'295944137948151809'	'0.0']->['308185907'	'295944137948151809'	'3235.98']
['1109500842'	'295944137948151809'	'0.0']->['566651018'	'295944137948151809'	'3236.26']
['1109500842'	'295944137948151809'	'0.0']->['615639436'	'295944137948151809'	'3236.4']
['1109500842'	'295944137948151809'	'0.0']->['394799037'	'295944137948151809'	'3236.46']
['1109500842'	'295944137948151809'	'0.0']->['422136668'	'295944137948151809'	'3236.5']
['1109500842'	'295944137948151809'	'0.0']->['244214125'	'295944137948151809'	'3236.52']
['1109500842'	'295944137948151809'	'0.0']->['411126591'	'295944137948151809'	'3236.52']
['1109500842'	'295944137948151809'	'0.0']->['358309742'	'295944137948151809'	'3236.53']
['1109500842'	'295944137948151809'	'0.0']->['337936282'	'295944137948151809'	'3236.53']
['1109500842'	'295944137948151809'	'0.0']->['548373947'	'295944137948151809'	'3236.53']
['1109500842'	'295944137948151809'	'0.0']->['326821408'	'295944137948151809'	'3236.53']
['1109500842'	'295944137948151809'	'0.0']->['338765095'	'295944137948151809'	'3236.53']
['1109500842'	'295944137948151809'	'0.0']->['336984595'	'295944137948151809'	'3236.53']
['1109500842'	'295944137948151809'	'0.0']->['19083236'	'295944137948151809'	'3236.53']
['1109500842'	'295944137948151809'	'0.0']->['559989119'	'295944137948151809'	'3236.53']
['1109500842'	'295944137948151809'	'0.0']->['387852098'	'295944137948151809'	'3236.53']
['1109500842'	'295944137948151809'	'0.0']->['171271253'	'295944137948151809'	'3236.53']
['27046030'	'295944137948151809'	'3234.33']->['32737098'	'295944137948151809'	'3236.53']
['180015057'	'295944137948151809'	'3233.1']->['176601274'	'295944137948151809'	'3236.53']
['1109500842'	'295944137948151809'	'0.0']->['224969533'	'295944137948151809'	'3236.63']
['1109500842'	'295944137948151809'	'0.0']->['331084078'	'295944137948151809'	'3236.84']
['1109500842'	'295944137948151809'	'0.0']->['275041567'	'295944137948151809'	'3236.95']
['1109500842'	'295944137948151809'	'0.0']->['317385368'	'295944137948151809'	'3237.0']
['1109500842'	'295944137948151809'	'0.0']->['579892727'	'295944137948151809'	'3237.02']
['1109500842'	'295944137948151809'	'0.0']->['159310293'	'295944137948151809'	'3237.05']
['1109500842'	'295944137948151809'	'0.0']->['579519897'	'296759329812525056'	'3239.28']
['70252541'	'295944137948151809'	'8.12']->['351979136'	'295944137948151809'	'3239.84']
['275041567'	'295944137948151809'	'3236.95']->['279646118'	'295944137948151809'	'3241.24']
['1109500842'	'295944137948151809'	'0.0']->['91213298'	'295944137948151809'	'3241.94']
['1109500842'	'295944137948151809'	'0.0']->['165646267'	'295944137948151809'	'3242.28']
['1109500842'	'295944137948151809'	'0.0']->['165194314'	'295944137948151809'	'3242.46']
['1109500842'	'295944137948151809'	'0.0']->['85449301'	'295944137948151809'	'3242.55']
['1109500842'	'295944137948151809'	'0.0']->['474245485'	'295944137948151809'	'3242.59']
['1109500842'	'295944137948151809'	'0.0']->['384281320'	'295944137948151809'	'3242.61']
['1109500842'	'295944137948151809'	'0.0']->['341595870'	'295944137948151809'	'3242.62']
['1109500842'	'295944137948151809'	'0.0']->['22399112'	'295944137948151809'	'3242.63']
['1109500842'	'295944137948151809'	'0.0']->['239848883'	'295944137948151809'	'3242.63']
['1109500842'	'295944137948151809'	'0.0']->['535744178'	'295944137948151809'	'3242.63']
['1109500842'	'295944137948151809'	'0.0']->['311092565'	'295944137948151809'	'3242.63']
['1109500842'	'295944137948151809'	'0.0']->['443860196'	'295944137948151809'	'3242.63']
['1109500842'	'295944137948151809'	'0.0']->['614095300'	'295944137948151809'	'3242.63']
['1109500842'	'295944137948151809'	'0.0']->['474474221'	'295944137948151809'	'3242.63']
['1109500842'	'295944137948151809'	'0.0']->['64379387'	'295944137948151809'	'3242.63']
['1109500842'	'295944137948151809'	'0.0']->['220787213'	'295944137948151809'	'3242.63']
['1109500842'	'295944137948151809'	'0.0']->['417313008'	'295944137948151809'	'3242.63']
['1109500842'	'295944137948151809'	'0.0']->['192691907'	'295944137948151809'	'3242.63']
['29710515'	'295944137948151809'	'3173.45']->['116541376'	'295944137948151809'	'3242.63']
['1109500842'	'295944137948151809'	'0.0']->['300482600'	'295944137948151809'	'3242.63']
['1109500842'	'295944137948151809'	'0.0']->['470591754'	'295944137948151809'	'3242.63']
['1109500842'	'295944137948151809'	'0.0']->['813620580'	'295944137948151809'	'3242.63']
['1109500842'	'295944137948151809'	'0.0']->['406943378'	'295944137948151809'	'3242.63']
['1109500842'	'295944137948151809'	'0.0']->['304961420'	'295944137948151809'	'3242.63']
['1109500842'	'295944137948151809'	'0.0']->['25697005'	'295944137948151809'	'3242.63']
['473221511'	'295944137948151809'	'3172.6']->['145728358'	'295944137948151809'	'3242.63']
['1109500842'	'295944137948151809'	'0.0']->['321501728'	'295944137948151809'	'3242.63']
['1109500842'	'295944137948151809'	'0.0']->['39093636'	'295944137948151809'	'3242.63']
['1109500842'	'295944137948151809'	'0.0']->['140241558'	'295944137948151809'	'3242.63']
['1109500842'	'295944137948151809'	'0.0']->['28667212'	'295944137948151809'	'3242.63']
['1109500842'	'295944137948151809'	'0.0']->['309892633'	'295944137948151809'	'3244.43']
['1109500842'	'295944137948151809'	'0.0']->['390646952'	'296760773093498881'	'3245.02']
['1109500842'	'295944137948151809'	'0.0']->['265033042'	'295944137948151809'	'3245.33']
['1109500842'	'295944137948151809'	'0.0']->['404454279'	'295944137948151809'	'3245.78']
['1109500842'	'295944137948151809'	'0.0']->['470545034'	'295944137948151809'	'3246.01']
['1109500842'	'295944137948151809'	'0.0']->['477837030'	'295944137948151809'	'3246.12']
['1109500842'	'295944137948151809'	'0.0']->['72950267'	'295944137948151809'	'3246.18']
['1109500842'	'295944137948151809'	'0.0']->['488062499'	'295944137948151809'	'3246.21']
['1109500842'	'295944137948151809'	'0.0']->['267339162'	'295944137948151809'	'3246.22']
['1109500842'	'295944137948151809'	'0.0']->['29443402'	'295944137948151809'	'3246.23']
['121446672'	'295944137948151809'	'2.44']->['53042099'	'295944137948151809'	'3246.23']
['1109500842'	'295944137948151809'	'0.0']->['838543194'	'295944137948151809'	'3246.23']
['1109500842'	'295944137948151809'	'0.0']->['268868056'	'295944137948151809'	'3246.23']
['1109500842'	'295944137948151809'	'0.0']->['451081120'	'295944137948151809'	'3248.67']
['1109500842'	'295944137948151809'	'0.0']->['298584484'	'295944137948151809'	'3249.88']
['1109500842'	'295944137948151809'	'0.0']->['52988578'	'295944137948151809'	'3250.49']
['1109500842'	'295944137948151809'	'0.0']->['485325784'	'295944137948151809'	'3250.8']
['1109500842'	'295944137948151809'	'0.0']->['73927359'	'295944137948151809'	'3250.95']
['1109500842'	'295944137948151809'	'0.0']->['37990264'	'295944137948151809'	'3251.02']
['371803724'	'295944137948151809'	'2.97']->['424454927'	'295944137948151809'	'3251.06']
['1109500842'	'295944137948151809'	'0.0']->['549099196'	'295944137948151809'	'3251.08']
['1109500842'	'295944137948151809'	'0.0']->['455180515'	'295944137948151809'	'3251.09']
['1109500842'	'295944137948151809'	'0.0']->['797110399'	'295944137948151809'	'3251.1']
['1109500842'	'295944137948151809'	'0.0']->['422587261'	'295944137948151809'	'3251.1']
['1109500842'	'295944137948151809'	'0.0']->['154262998'	'295944137948151809'	'3251.1']
['1109500842'	'295944137948151809'	'0.0']->['619107127'	'295944137948151809'	'3251.1']
['72950267'	'295944137948151809'	'3246.18']->['300886898'	'295944137948151809'	'3251.1']
['1109500842'	'295944137948151809'	'0.0']->['240019401'	'295944137948151809'	'3251.1']
['1109500842'	'295944137948151809'	'0.0']->['958663243'	'295944137948151809'	'3251.1']
['1109500842'	'295944137948151809'	'0.0']->['348478900'	'295944137948151809'	'3251.1']
['1109500842'	'295944137948151809'	'0.0']->['287433958'	'295944137948151809'	'3251.1']
['254594948'	'295944137948151809'	'13.9']->['1037061787'	'295944137948151809'	'3251.1']
['1109500842'	'295944137948151809'	'0.0']->['377422639'	'295944137948151809'	'3251.1']
['1109500842'	'295944137948151809'	'0.0']->['448070092'	'295944137948151809'	'3251.1']
['1109500842'	'295944137948151809'	'0.0']->['325170830'	'295944137948151809'	'3251.1']
['1109500842'	'295944137948151809'	'0.0']->['183266176'	'295944137948151809'	'3251.1']
['1109500842'	'295944137948151809'	'0.0']->['139472519'	'295944137948151809'	'3251.1']
['64379387'	'295944137948151809'	'3242.63']->['596723326'	'295944137948151809'	'3251.1']
['1109500842'	'295944137948151809'	'0.0']->['255404621'	'295944137948151809'	'3251.1']
['338765095'	'295944137948151809'	'3236.53']->['523431226'	'295944137948151809'	'3252.62']
['39781694'	'295944137948151809'	'3232.43']->['102313704'	'295944137948151809'	'3253.38']
['1109500842'	'295944137948151809'	'0.0']->['46490870'	'295944137948151809'	'3253.75']
['1109500842'	'295944137948151809'	'0.0']->['282712118'	'295944137948151809'	'3253.94']
['1109500842'	'295944137948151809'	'0.0']->['141968639'	'295944137948151809'	'3254.04']
['183266176'	'295944137948151809'	'3251.1']->['117861064'	'295944137948151809'	'3254.09']
['1109500842'	'295944137948151809'	'0.0']->['52830264'	'295944137948151809'	'3254.13']
['1109500842'	'295944137948151809'	'0.0']->['294805728'	'295944137948151809'	'3254.47']
['1109500842'	'295944137948151809'	'0.0']->['361061856'	'295944137948151809'	'3254.65']
['139472519'	'295944137948151809'	'3251.1']->['34864447'	'295944137948151809'	'3254.82']
['1109500842'	'295944137948151809'	'0.0']->['953454355'	'295944137948151809'	'3255.85']
['102313704'	'295944137948151809'	'3253.38']->['385500094'	'295944137948151809'	'3256.37']
['1109500842'	'295944137948151809'	'0.0']->['319624219'	'295944137948151809'	'3256.63']
['1109500842'	'295944137948151809'	'0.0']->['252375700'	'295944137948151809'	'3256.75']
['1109500842'	'295944137948151809'	'0.0']->['301180211'	'295944137948151809'	'3256.82']
['22298680'	'295944137948151809'	'13.25']->['221692867'	'295944137948151809'	'3256.85']
['291401549'	'295944137948151809'	'2372.92']->['238760750'	'295944137948151809'	'3256.87']
['1109500842'	'295944137948151809'	'0.0']->['583012398'	'295944137948151809'	'3256.88']
['1109500842'	'295944137948151809'	'0.0']->['65093487'	'295944137948151809'	'3256.88']
['24545286'	'295944137948151809'	'7.36']->['281236745'	'295944137948151809'	'3256.88']
['65093487'	'295944137948151809'	'3256.88']->['424634937'	'295944137948151809'	'3259.28']
['119462395'	'295944137948151809'	'1900.76']->['62642641'	'295944137948151809'	'3260.48']
['117861064'	'295944137948151809'	'3254.09']->['172479928'	'295944137948151809'	'3261.08']
['1109500842'	'295944137948151809'	'0.0']->['50375370'	'295944137948151809'	'3261.38']
['1109500842'	'295944137948151809'	'0.0']->['258074573'	'295944137948151809'	'3261.53']
['1109500842'	'295944137948151809'	'0.0']->['358567347'	'295944137948151809'	'3261.61']
['1109500842'	'295944137948151809'	'0.0']->['602829459'	'295944137948151809'	'3261.65']
['1109500842'	'295944137948151809'	'0.0']->['377000701'	'295944137948151809'	'3261.66']
['1109500842'	'295944137948151809'	'0.0']->['383140252'	'295944137948151809'	'3261.67']
['46490870'	'295944137948151809'	'3253.75']->['1069303754'	'295944137948151809'	'3261.68']
['1109500842'	'295944137948151809'	'0.0']->['264430130'	'295944137948151809'	'3261.68']
['1109500842'	'295944137948151809'	'0.0']->['245404127'	'295944137948151809'	'3261.68']
['1109500842'	'295944137948151809'	'0.0']->['467708400'	'295944137948151809'	'3261.68']
['1109500842'	'295944137948151809'	'0.0']->['755494812'	'295944137948151809'	'3264.32']
['50375370'	'295944137948151809'	'3261.38']->['420592715'	'295944137948151809'	'3265.63']
['1109500842'	'295944137948151809'	'0.0']->['332636020'	'295944137948151809'	'3266.29']
['1109500842'	'295944137948151809'	'0.0']->['794249060'	'295944137948151809'	'3266.62']
['1109500842'	'295944137948151809'	'0.0']->['239917497'	'295944137948151809'	'3266.79']
['958663243'	'295944137948151809'	'3251.1']->['1099655006'	'295944137948151809'	'3266.95']
['1109500842'	'295944137948151809'	'0.0']->['235557806'	'295944137948151809'	'3267.59']
['1109500842'	'295944137948151809'	'0.0']->['287774915'	'295944137948151809'	'3267.91']
['1109500842'	'295944137948151809'	'0.0']->['367976474'	'295944137948151809'	'3268.07']
['264430130'	'295944137948151809'	'3261.68']->['143973503'	'295944137948151809'	'3268.23']
['1109500842'	'295944137948151809'	'0.0']->['213290618'	'295944137948151809'	'3270.29']
['1109500842'	'295944137948151809'	'0.0']->['240440708'	'295944137948151809'	'3271.32']
['1109500842'	'295944137948151809'	'0.0']->['222251803'	'295944137948151809'	'3271.84']
['1109500842'	'295944137948151809'	'0.0']->['373026053'	'295944137948151809'	'3272.35']
['1109500842'	'295944137948151809'	'0.0']->['524568025'	'295944137948151809'	'3273.43']
['1109500842'	'295944137948151809'	'0.0']->['217288475'	'296767937002491904'	'3273.48']
['1109500842'	'295944137948151809'	'0.0']->['221883235'	'295944137948151809'	'3273.97']
['1109500842'	'295944137948151809'	'0.0']->['102942255'	'295944137948151809'	'3274.25']
['1109500842'	'295944137948151809'	'0.0']->['44186252'	'295944137948151809'	'3274.38']
['1109500842'	'295944137948151809'	'0.0']->['269025296'	'295944137948151809'	'3274.52']
['221883235'	'295944137948151809'	'3273.97']->['91785837'	'295944137948151809'	'3275.65']
['1109500842'	'295944137948151809'	'0.0']->['53211300'	'295944137948151809'	'3276.22']
['1109500842'	'295944137948151809'	'0.0']->['68835312'	'295944137948151809'	'3276.78']
['1109500842'	'295944137948151809'	'0.0']->['633044014'	'296770052299030531'	'3281.88']
['1109500842'	'295944137948151809'	'0.0']->['350738318'	'295944137948151809'	'3283.6']
['1109500842'	'295944137948151809'	'0.0']->['54616341'	'295944137948151809'	'3287.01']
['1109500842'	'295944137948151809'	'0.0']->['521651709'	'296771362410885120'	'3287.1']
['350738318'	'295944137948151809'	'3283.6']->['38087085'	'295944137948151809'	'3288.71']
['1109500842'	'295944137948151809'	'0.0']->['211505379'	'295944137948151809'	'3289.56']
['1109500842'	'295944137948151809'	'0.0']->['745753818'	'295944137948151809'	'3289.99']
['1109500842'	'295944137948151809'	'0.0']->['322269913'	'295944137948151809'	'3290.2']
['1109500842'	'295944137948151809'	'0.0']->['187494431'	'295944137948151809'	'3290.31']
['745753818'	'295944137948151809'	'3289.99']->['323357619'	'295944137948151809'	'3290.36']
['1109500842'	'295944137948151809'	'0.0']->['42370531'	'295944137948151809'	'3290.39']
['38087085'	'295944137948151809'	'3288.71']->['254429785'	'295944137948151809'	'3290.4']
['168801700'	'295944137948151809'	'3062.58']->['461001558'	'295944137948151809'	'3290.41']
['1109500842'	'295944137948151809'	'0.0']->['210975355'	'295944137948151809'	'3290.41']
['1109500842'	'295944137948151809'	'0.0']->['74462547'	'295944137948151809'	'3290.42']
['1109500842'	'295944137948151809'	'0.0']->['458480364'	'295944137948151809'	'3290.42']
['571994246'	'295944137948151809'	'23.98']->['269658334'	'295944137948151809'	'3290.42']
['1109500842'	'295944137948151809'	'0.0']->['199298876'	'295944137948151809'	'3290.42']
['254429785'	'295944137948151809'	'3290.4']->['275313739'	'295944137948151809'	'3290.42']
['254429785'	'295944137948151809'	'3290.4']->['206236361'	'295944137948151809'	'3290.42']
['1109500842'	'295944137948151809'	'0.0']->['285954172'	'295944137948151809'	'3290.42']
['254429785'	'295944137948151809'	'3290.4']->['822101754'	'295944137948151809'	'3290.42']
['1109500842'	'295944137948151809'	'0.0']->['377808088'	'295944137948151809'	'3290.42']
['1109500842'	'295944137948151809'	'0.0']->['362314921'	'295944137948151809'	'3290.42']
['1109500842'	'295944137948151809'	'0.0']->['434365674'	'295944137948151809'	'3290.42']
['1109500842'	'295944137948151809'	'0.0']->['229419238'	'295944137948151809'	'3290.42']
['1109500842'	'295944137948151809'	'0.0']->['318623052'	'295944137948151809'	'3290.42']
['1109500842'	'295944137948151809'	'0.0']->['476064123'	'295944137948151809'	'3290.42']
['1109500842'	'295944137948151809'	'0.0']->['248343445'	'295944137948151809'	'3290.42']
['1109500842'	'295944137948151809'	'0.0']->['50616616'	'295944137948151809'	'3290.42']
['323357619'	'295944137948151809'	'3290.36']->['236480481'	'295944137948151809'	'3290.42']
['1109500842'	'295944137948151809'	'0.0']->['335563267'	'295944137948151809'	'3290.42']
['1109500842'	'295944137948151809'	'0.0']->['226308440'	'295944137948151809'	'3290.42']
['1109500842'	'295944137948151809'	'0.0']->['18520986'	'295944137948151809'	'3290.42']
['1109500842'	'295944137948151809'	'0.0']->['419740301'	'295944137948151809'	'3290.42']
['1109500842'	'295944137948151809'	'0.0']->['471275347'	'295944137948151809'	'3290.42']
['1109500842'	'295944137948151809'	'0.0']->['367812386'	'295944137948151809'	'3295.32']
['1109500842'	'295944137948151809'	'0.0']->['393145381'	'295944137948151809'	'3297.78']
['1109500842'	'295944137948151809'	'0.0']->['415661807'	'295944137948151809'	'3299.01']
['377000701'	'295944137948151809'	'3261.66']->['568557640'	'295944137948151809'	'3299.62']
['42370531'	'295944137948151809'	'3290.39']->['125150321'	'295944137948151809'	'3299.93']
['415661807'	'295944137948151809'	'3299.01']->['139044573'	'295944137948151809'	'3300.08']
['1109500842'	'295944137948151809'	'0.0']->['414920573'	'295944137948151809'	'3300.16']
['254429785'	'295944137948151809'	'3290.4']->['107188092'	'295944137948151809'	'3300.19']
['125150321'	'295944137948151809'	'3299.93']->['50071159'	'295944137948151809'	'3300.21']
['1109500842'	'295944137948151809'	'0.0']->['401809470'	'295944137948151809'	'3300.22']
['1109500842'	'295944137948151809'	'0.0']->['29024099'	'295944137948151809'	'3300.23']
['125150321'	'295944137948151809'	'3299.93']->['409534327'	'295944137948151809'	'3300.23']
['1109500842'	'295944137948151809'	'0.0']->['401135174'	'295944137948151809'	'3300.23']
['1109500842'	'295944137948151809'	'0.0']->['744398160'	'295944137948151809'	'3300.23']
['1109500842'	'295944137948151809'	'0.0']->['636509690'	'295944137948151809'	'3300.23']
['125150321'	'295944137948151809'	'3299.93']->['343829908'	'295944137948151809'	'3308.55']
['1109500842'	'295944137948151809'	'0.0']->['305811383'	'295944137948151809'	'3312.71']
['1109500842'	'295944137948151809'	'0.0']->['312099538'	'295944137948151809'	'3314.79']
['1109500842'	'295944137948151809'	'0.0']->['582103559'	'295944137948151809'	'3315.83']
['305811383'	'295944137948151809'	'3312.71']->['571309722'	'295944137948151809'	'3316.35']
['1109500842'	'295944137948151809'	'0.0']->['266082475'	'295944137948151809'	'3316.61']
['1109500842'	'295944137948151809'	'0.0']->['55908017'	'295944137948151809'	'3316.74']
['1109500842'	'295944137948151809'	'0.0']->['428782590'	'295944137948151809'	'3316.8']
['305811383'	'295944137948151809'	'3312.71']->['155116515'	'295944137948151809'	'3316.83']
['1109500842'	'295944137948151809'	'0.0']->['591969529'	'295944137948151809'	'3316.85']
['1109500842'	'295944137948151809'	'0.0']->['470534480'	'295944137948151809'	'3316.86']
['1109500842'	'295944137948151809'	'0.0']->['313760499'	'295944137948151809'	'3316.86']
['1109500842'	'295944137948151809'	'0.0']->['249145345'	'295944137948151809'	'3316.86']
['360730955'	'295944137948151809'	'3232.43']->['73404412'	'295944137948151809'	'3316.87']
['1109500842'	'295944137948151809'	'0.0']->['383982273'	'295944137948151809'	'3316.87']
['1109500842'	'295944137948151809'	'0.0']->['399493196'	'295944137948151809'	'3316.87']
['125150321'	'295944137948151809'	'3299.93']->['268431443'	'295944137948151809'	'3316.87']
['1109500842'	'295944137948151809'	'0.0']->['183804107'	'295944137948151809'	'3318.56']
['245404127'	'295944137948151809'	'3261.68']->['545417225'	'295944137948151809'	'3320.25']
['1109500842'	'295944137948151809'	'0.0']->['94467844'	'296785154662363136'	'3341.9']
['1109500842'	'295944137948151809'	'0.0']->['159345037'	'295944137948151809'	'3358.19']
['1109500842'	'295944137948151809'	'0.0']->['268921485'	'295944137948151809'	'3377.16']
['1109500842'	'295944137948151809'	'0.0']->['81092802'	'295944137948151809'	'3386.65']
['81092802'	'295944137948151809'	'3386.65']->['448224245'	'295944137948151809'	'3391.39']
['1109500842'	'295944137948151809'	'0.0']->['45277242'	'295944137948151809'	'3393.76']
['81092802'	'295944137948151809'	'3386.65']->['501089325'	'295944137948151809'	'3394.95']
['1109500842'	'295944137948151809'	'0.0']->['90894482'	'295944137948151809'	'3395.54']
['304961420'	'295944137948151809'	'3242.63']->['368744417'	'295944137948151809'	'3395.84']
['241131363'	'295944137948151809'	'11.32']->['57950652'	'295944137948151809'	'3395.99']
['266082475'	'295944137948151809'	'3316.61']->['933063745'	'295944137948151809'	'3396.1']
['1109500842'	'295944137948151809'	'0.0']->['590072611'	'295944137948151809'	'3396.11']
['1109500842'	'295944137948151809'	'0.0']->['929444634'	'295944137948151809'	'3396.12']
['1109500842'	'295944137948151809'	'0.0']->['316363225'	'295944137948151809'	'3396.13']
['1109500842'	'295944137948151809'	'0.0']->['142218833'	'295944137948151809'	'3396.13']
['316363225'	'295944137948151809'	'3396.13']->['277110937'	'295944137948151809'	'3564.75']
['1109500842'	'295944137948151809'	'0.0']->['239238519'	'295944137948151809'	'3649.06']
['318623052'	'295944137948151809'	'3290.42']->['123413321'	'295944137948151809'	'3691.21']
['254429785'	'295944137948151809'	'3290.4']->['186626299'	'295944137948151809'	'3712.29']
['1109500842'	'295944137948151809'	'0.0']->['36591595'	'295944137948151809'	'3722.83']
['1109500842'	'295944137948151809'	'0.0']->['754483292'	'295944137948151809'	'3728.1']
['123413321'	'295944137948151809'	'3691.21']->['74837787'	'295944137948151809'	'3730.73']
['754483292'	'295944137948151809'	'3728.1']->['37536533'	'295944137948151809'	'3732.05']
['1109500842'	'295944137948151809'	'0.0']->['389667881'	'295944137948151809'	'3732.71']
['1109500842'	'295944137948151809'	'0.0']->['266856776'	'295944137948151809'	'3733.04']
['266856776'	'295944137948151809'	'3733.04']->['343311158'	'295944137948151809'	'3733.2']
['1109500842'	'295944137948151809'	'0.0']->['482294391'	'295944137948151809'	'3733.28']
['1109500842'	'295944137948151809'	'0.0']->['513029621'	'295944137948151809'	'3733.33']
['1109500842'	'295944137948151809'	'0.0']->['165250710'	'295944137948151809'	'3733.35']
['527852901'	'295944137948151809'	'1900.77']->['173186022'	'295944137948151809'	'3733.36']
['1109500842'	'295944137948151809'	'0.0']->['47834535'	'295944137948151809'	'3733.36']
['165250710'	'295944137948151809'	'3733.35']->['339495571'	'295944137948151809'	'3733.36']
['1109500842'	'295944137948151809'	'0.0']->['222865058'	'295944137948151809'	'3733.37']
['1109500842'	'295944137948151809'	'0.0']->['839148866'	'295944137948151809'	'3733.37']
['47834535'	'295944137948151809'	'3733.36']->['411993439'	'295944137948151809'	'3733.37']
['1109500842'	'295944137948151809'	'0.0']->['239225359'	'295944137948151809'	'3733.37']
['1109500842'	'295944137948151809'	'0.0']->['479370685'	'295944137948151809'	'3733.37']
['1109500842'	'295944137948151809'	'0.0']->['305260266'	'295944137948151809'	'3733.37']
['54616341'	'295944137948151809'	'3287.01']->['45428775'	'295944137948151809'	'3733.37']
['1109500842'	'295944137948151809'	'0.0']->['625227120'	'295944137948151809'	'3733.37']
['1109500842'	'295944137948151809'	'0.0']->['338168836'	'295944137948151809'	'3733.37']
['1109500842'	'295944137948151809'	'0.0']->['384863300'	'295944137948151809'	'3733.37']
['1109500842'	'295944137948151809'	'0.0']->['978526518'	'295944137948151809'	'3733.37']
['72950267'	'295944137948151809'	'3246.18']->['839518620'	'295944137948151809'	'3733.37']
['1109500842'	'295944137948151809'	'0.0']->['623337653'	'295944137948151809'	'3733.37']
['1109500842'	'295944137948151809'	'0.0']->['537080653'	'295944137948151809'	'3733.37']
['579892727'	'295944137948151809'	'3237.02']->['354435587'	'295944137948151809'	'3733.37']
['180741370'	'295944137948151809'	'3233.17']->['29520032'	'295944137948151809'	'3733.37']
['1109500842'	'295944137948151809'	'0.0']->['255240631'	'295944137948151809'	'3733.37']
['1109500842'	'295944137948151809'	'0.0']->['367148767'	'295944137948151809'	'3757.43']
['1109500842'	'295944137948151809'	'0.0']->['357130120'	'295944137948151809'	'3769.47']
['1109500842'	'295944137948151809'	'0.0']->['985880413'	'296893838117707776'	'3773.77']
['1109500842'	'295944137948151809'	'0.0']->['57340355'	'295944137948151809'	'3775.48']
['1109500842'	'295944137948151809'	'0.0']->['62220210'	'295944137948151809'	'3778.49']
['62220210'	'295944137948151809'	'3778.49']->['11421312'	'295944137948151809'	'3780.0']
['1109500842'	'295944137948151809'	'0.0']->['119962413'	'295944137948151809'	'3780.75']
['62220210'	'295944137948151809'	'3778.49']->['5519312'	'295944137948151809'	'3781.12']
['1109500842'	'295944137948151809'	'0.0']->['81271170'	'295944137948151809'	'3781.31']
['62220210'	'295944137948151809'	'3778.49']->['74127622'	'295944137948151809'	'3781.41']
['1109500842'	'295944137948151809'	'0.0']->['174955102'	'295944137948151809'	'3781.45']
['62220210'	'295944137948151809'	'3778.49']->['27393474'	'295944137948151809'	'3781.48']
['62220210'	'295944137948151809'	'3778.49']->['77235338'	'295944137948151809'	'3781.49']
['62220210'	'295944137948151809'	'3778.49']->['193770764'	'295944137948151809'	'3781.49']
['1109500842'	'295944137948151809'	'0.0']->['53651017'	'295944137948151809'	'3781.5']
['62220210'	'295944137948151809'	'3778.49']->['636731433'	'295944137948151809'	'3781.5']
['62220210'	'295944137948151809'	'3778.49']->['483477849'	'295944137948151809'	'3781.9']
['62220210'	'295944137948151809'	'3778.49']->['1130483004'	'295944137948151809'	'3797.38']
['62220210'	'295944137948151809'	'3778.49']->['42320189'	'295944137948151809'	'3798.03']
['1109500842'	'295944137948151809'	'0.0']->['1110743850'	'295944137948151809'	'3840.34']
['166391445'	'295944137948151809'	'3234.33']->['50661055'	'295944137948151809'	'3861.5']
['62220210'	'295944137948151809'	'3778.49']->['47321750'	'295944137948151809'	'3872.07']
['62220210'	'295944137948151809'	'3778.49']->['301417417'	'295944137948151809'	'3877.36']
['1109500842'	'295944137948151809'	'0.0']->['793743884'	'295944137948151809'	'3882.65']
['1109500842'	'295944137948151809'	'0.0']->['253270619'	'295944137948151809'	'3918.32']
['53651017'	'295944137948151809'	'3781.5']->['40639616'	'295944137948151809'	'3936.16']
['378043411'	'295944137948151809'	'3039.36']->['132480748'	'295944137948151809'	'3945.08']
['1109500842'	'295944137948151809'	'0.0']->['347126197'	'295944137948151809'	'3949.54']
['1109500842'	'295944137948151809'	'0.0']->['235586297'	'295944137948151809'	'3954.0']
['1109500842'	'295944137948151809'	'0.0']->['358546921'	'295944137948151809'	'4008.75']
['1109500842'	'295944137948151809'	'0.0']->['99744914'	'295944137948151809'	'4063.5']
['1109500842'	'295944137948151809'	'0.0']->['342730160'	'295944137948151809'	'4078.31']
['1109500842'	'295944137948151809'	'0.0']->['517735788'	'295944137948151809'	'4093.12']
['1109500842'	'295944137948151809'	'0.0']->['402209649'	'295944137948151809'	'4102.62']
['402209649'	'295944137948151809'	'4102.62']->['369977020'	'295944137948151809'	'4111.48']
['1109500842'	'295944137948151809'	'0.0']->['243246098'	'295944137948151809'	'4115.9']
['1109500842'	'295944137948151809'	'0.0']->['131821441'	'295944137948151809'	'4120.33']
['62220210'	'295944137948151809'	'3778.49']->['1088994343'	'295944137948151809'	'4137.9']
['1109500842'	'295944137948151809'	'0.0']->['106318378'	'295944137948151809'	'4165.69']
['369977020'	'295944137948151809'	'4111.48']->['393442793'	'295944137948151809'	'4179.59']
['1109500842'	'295944137948151809'	'0.0']->['469477824'	'295944137948151809'	'4186.54']
['1109500842'	'295944137948151809'	'0.0']->['29082637'	'295944137948151809'	'4190.01']
['402209649'	'295944137948151809'	'4102.62']->['376752927'	'295944137948151809'	'4193.48']
['1109500842'	'295944137948151809'	'0.0']->['117836273'	'295944137948151809'	'4330.08']
['1109500842'	'295944137948151809'	'0.0']->['546020987'	'295944137948151809'	'4398.38']
['1109500842'	'295944137948151809'	'0.0']->['349921838'	'295944137948151809'	'4432.53']
['1109500842'	'295944137948151809'	'0.0']->['371788508'	'295944137948151809'	'4449.61']
['1109500842'	'295944137948151809'	'0.0']->['505249353'	'295944137948151809'	'4458.15']
['1109500842'	'295944137948151809'	'0.0']->['359524847'	'295944137948151809'	'4462.41']
['1109500842'	'295944137948151809'	'0.0']->['353022651'	'295944137948151809'	'4464.55']
['1109500842'	'295944137948151809'	'0.0']->['25289817'	'295944137948151809'	'4465.62']
['1109500842'	'295944137948151809'	'0.0']->['153489135'	'295944137948151809'	'4466.15']
['1109500842'	'295944137948151809'	'0.0']->['70415602'	'295944137948151809'	'4466.42']
['1109500842'	'295944137948151809'	'0.0']->['223711420'	'295944137948151809'	'4466.55']
['1109500842'	'295944137948151809'	'0.0']->['567555727'	'295944137948151809'	'4466.62']
['1109500842'	'295944137948151809'	'0.0']->['263444885'	'295944137948151809'	'4466.65']
['1109500842'	'295944137948151809'	'0.0']->['407381051'	'295944137948151809'	'4466.67']
['210777087'	'295944137948151809'	'20.74']->['273033153'	'295944137948151809'	'4466.67']
['1109500842'	'295944137948151809'	'0.0']->['515879505'	'295944137948151809'	'4466.68']
['1109500842'	'295944137948151809'	'0.0']->['596248880'	'295944137948151809'	'4471.0']
['1109500842'	'295944137948151809'	'0.0']->['148958633'	'295944137948151809'	'4476.12']
['1109500842'	'295944137948151809'	'0.0']->['351970322'	'295944137948151809'	'4503.92']
['1109500842'	'295944137948151809'	'0.0']->['66386549'	'295944137948151809'	'4517.82']
['1109500842'	'295944137948151809'	'0.0']->['444166055'	'295944137948151809'	'4524.77']
['1109500842'	'295944137948151809'	'0.0']->['246960760'	'295944137948151809'	'4528.24']
['1109500842'	'295944137948151809'	'0.0']->['565734328'	'295944137948151809'	'4529.98']
['407381051'	'295944137948151809'	'4466.67']->['1020927896'	'295944137948151809'	'4530.85']
['1109500842'	'295944137948151809'	'0.0']->['464977578'	'295944137948151809'	'4531.28']
['1109500842'	'295944137948151809'	'0.0']->['439608989'	'295944137948151809'	'4531.5']
['1109500842'	'295944137948151809'	'0.0']->['564765588'	'295944137948151809'	'4531.61']
['1109500842'	'295944137948151809'	'0.0']->['735286766'	'295944137948151809'	'4531.72']
['1109500842'	'295944137948151809'	'0.0']->['737873598'	'295944137948151809'	'4545.27']
['1109500842'	'295944137948151809'	'0.0']->['349405450'	'295944137948151809'	'4585.98']
['1109500842'	'295944137948151809'	'0.0']->['515742196'	'295944137948151809'	'4606.34']
['1109500842'	'295944137948151809'	'0.0']->['504936670'	'295944137948151809'	'4616.52']
['1109500842'	'295944137948151809'	'0.0']->['69956958'	'295944137948151809'	'4621.61']
['1109500842'	'295944137948151809'	'0.0']->['230818947'	'295944137948151809'	'4624.16']
['1109500842'	'295944137948151809'	'0.0']->['713259710'	'295944137948151809'	'4625.43']
['461001558'	'295944137948151809'	'3290.41']->['53764733'	'295944137948151809'	'4626.06']
['53764733'	'295944137948151809'	'4626.06']->['42970804'	'295944137948151809'	'4626.38']
['53764733'	'295944137948151809'	'4626.06']->['223153374'	'295944137948151809'	'4626.54']
['1109500842'	'295944137948151809'	'0.0']->['890956237'	'295944137948151809'	'4626.62']
['1109500842'	'295944137948151809'	'0.0']->['195758026'	'295944137948151809'	'4626.7']
['1109500842'	'295944137948151809'	'0.0']->['382269006'	'295944137948151809'	'4731.99']
['1109500842'	'295944137948151809'	'0.0']->['24552613'	'295944137948151809'	'4837.28']
['1109500842'	'295944137948151809'	'0.0']->['294614123'	'295944137948151809'	'4949.93']
['1109500842'	'295944137948151809'	'0.0']->['628593253'	'295944137948151809'	'5006.26']
['1109500842'	'295944137948151809'	'0.0']->['341270322'	'295944137948151809'	'5034.42']
['1109500842'	'295944137948151809'	'0.0']->['326517972'	'295944137948151809'	'5048.5']
['1109500842'	'295944137948151809'	'0.0']->['164522035'	'295944137948151809'	'5055.54']
['62220210'	'295944137948151809'	'3778.49']->['394880232'	'295944137948151809'	'5062.58']
['1109500842'	'295944137948151809'	'0.0']->['25176740'	'295944137948151809'	'5156.43']
['1109500842'	'295944137948151809'	'0.0']->['170024486'	'295944137948151809'	'5961.28']
['123413321'	'295944137948151809'	'3691.21']->['251417429'	'295944137948151809'	'6363.71']
['1109500842'	'295944137948151809'	'0.0']->['178030461'	'295944137948151809'	'6564.92']
['1109500842'	'295944137948151809'	'0.0']->['40338185'	'295944137948151809'	'6665.53']
['111064808'	'295944137948151809'	'3234.33']->['228799859'	'295944137948151809'	'6715.83']
['1109500842'	'295944137948151809'	'0.0']->['67742745'	'295944137948151809'	'6740.98']
['319624219'	'295944137948151809'	'3256.63']->['827457626'	'295944137948151809'	'6753.56']
['1109500842'	'295944137948151809'	'0.0']->['147380952'	'295944137948151809'	'6759.85']
['1109500842'	'295944137948151809'	'0.0']->['410412307'	'295944137948151809'	'6762.99']
['1109500842'	'295944137948151809'	'0.0']->['390558608'	'295944137948151809'	'6764.56']
['1109500842'	'295944137948151809'	'0.0']->['335989585'	'295944137948151809'	'6765.35']
['1109500842'	'295944137948151809'	'0.0']->['90265917'	'295944137948151809'	'6766.13']
['1109500842'	'295944137948151809'	'0.0']->['590958943'	'295944137948151809'	'6919.16']
['1109500842'	'295944137948151809'	'0.0']->['40237018'	'295944137948151809'	'6995.67']
['1109500842'	'295944137948151809'	'0.0']->['161419893'	'295944137948151809'	'7033.93']
['1109500842'	'295944137948151809'	'0.0']->['234607890'	'295944137948151809'	'7053.06']
['1109500842'	'295944137948151809'	'0.0']->['324646399'	'295944137948151809'	'7062.62']
['1109500842'	'295944137948151809'	'0.0']->['713678682'	'295944137948151809'	'7067.4']
['1109500842'	'295944137948151809'	'0.0']->['612307600'	'295944137948151809'	'7069.79']
['1109500842'	'295944137948151809'	'0.0']->['820243759'	'295944137948151809'	'7072.18']
['89769592'	'295944137948151809'	'2.71']->['200241345'	'295944137948151809'	'7813.0']
['470591754'	'295944137948151809'	'3242.63']->['165923152'	'295944137948151809'	'8183.41']
['1109500842'	'295944137948151809'	'0.0']->['248546383'	'295944137948151809'	'8368.61']
['1109500842'	'295944137948151809'	'0.0']->['64945883'	'295944137948151809'	'8461.21']
['1109500842'	'295944137948151809'	'0.0']->['748567652'	'295944137948151809'	'8507.52']
['1109500842'	'295944137948151809'	'0.0']->['60832973'	'295944137948151809'	'8530.67']
['1109500842'	'295944137948151809'	'0.0']->['533111319'	'295944137948151809'	'8542.24']
['1109500842'	'295944137948151809'	'0.0']->['702074449'	'295944137948151809'	'8548.03']
['702074449'	'295944137948151809'	'8548.03']->['620950071'	'295944137948151809'	'8550.92']
['1109500842'	'295944137948151809'	'0.0']->['80968459'	'295944137948151809'	'8553.82']
['1109500842'	'295944137948151809'	'0.0']->['214665414'	'295944137948151809'	'9391.9']
['1109500842'	'295944137948151809'	'0.0']->['528985371'	'295944137948151809'	'9810.94']
['22433061'	'295944137948151809'	'5.67']->['534907326'	'295944137948151809'	'10020.46']
['1109500842'	'295944137948151809'	'0.0']->['36399836'	'295944137948151809'	'10125.22']
['1109500842'	'295944137948151809'	'0.0']->['382380694'	'295944137948151809'	'10177.6']
['337241482'	'295944137948151809'	'43.73']->['261820038'	'295944137948151809'	'10203.79']
['424454927'	'295944137948151809'	'3251.06']->['256000523'	'295944137948151809'	'10216.89']
['1109500842'	'295944137948151809'	'0.0']->['161804206'	'295944137948151809'	'10223.44']
['1109500842'	'295944137948151809'	'0.0']->['844588754'	'295944137948151809'	'10226.71']
['256000523'	'295944137948151809'	'10216.89']->['563216014'	'295944137948151809'	'10228.35']
['1109500842'	'295944137948151809'	'0.0']->['84165992'	'295944137948151809'	'10229.16']
['1109500842'	'295944137948151809'	'0.0']->['36990536'	'295944137948151809'	'10229.57']
['1109500842'	'295944137948151809'	'0.0']->['974507936'	'295944137948151809'	'10229.78']
['1109500842'	'295944137948151809'	'0.0']->['382319885'	'295944137948151809'	'10229.98']
['1109500842'	'295944137948151809'	'0.0']->['474318917'	'295944137948151809'	'10835.53']
['1109500842'	'295944137948151809'	'0.0']->['27451569'	'295944137948151809'	'11138.31']
['39827380'	'295944137948151809'	'1898.86']->['163614942'	'295944137948151809'	'11289.7']
['1109500842'	'295944137948151809'	'0.0']->['474038869'	'295944137948151809'	'11365.39']
['1109500842'	'295944137948151809'	'0.0']->['239863092'	'295944137948151809'	'11403.24']
['1109500842'	'295944137948151809'	'0.0']->['557210095'	'295944137948151809'	'11422.16']
['557210095'	'295944137948151809'	'11422.16']->['535601693'	'295944137948151809'	'11431.62']
['267239097'	'295944137948151809'	'22.92']->['794084942'	'295944137948151809'	'11436.35']
['382319885'	'295944137948151809'	'10229.98']->['999567288'	'295944137948151809'	'11438.72']
['1109500842'	'295944137948151809'	'0.0']->['62725487'	'295944137948151809'	'11439.9']
['1109500842'	'295944137948151809'	'0.0']->['418945921'	'295944137948151809'	'11440.49']
['1109500842'	'295944137948151809'	'0.0']->['307581679'	'295944137948151809'	'11440.79']
['1109500842'	'295944137948151809'	'0.0']->['288913839'	'295944137948151809'	'11440.94']
['1109500842'	'295944137948151809'	'0.0']->['290842073'	'295944137948151809'	'11441.01']
['1109500842'	'295944137948151809'	'0.0']->['312469915'	'295944137948151809'	'11441.05']
['1109500842'	'295944137948151809'	'0.0']->['392483380'	'295944137948151809'	'11441.06']
['1109500842'	'295944137948151809'	'0.0']->['253712315'	'295944137948151809'	'11441.08']
['879086881'	'295944137948151809'	'3062.58']->['285342430'	'295944137948151809'	'11441.64']
['1109500842'	'295944137948151809'	'0.0']->['50596387'	'295944137948151809'	'11441.92']
['1109500842'	'295944137948151809'	'0.0']->['384112459'	'295944137948151809'	'11442.06']
['1109500842'	'295944137948151809'	'0.0']->['27282950'	'295944137948151809'	'11442.13']
['1109500842'	'295944137948151809'	'0.0']->['110535172'	'295944137948151809'	'11442.17']
['1109500842'	'295944137948151809'	'0.0']->['105600875'	'295944137948151809'	'11442.2']
['1109500842'	'295944137948151809'	'0.0']->['430549485'	'295944137948151809'	'11442.79']
['1109500842'	'295944137948151809'	'0.0']->['561459629'	'295944137948151809'	'11443.09']
['245404127'	'295944137948151809'	'3261.68']->['202824059'	'295944137948151809'	'11443.24']
['50596387'	'295944137948151809'	'11441.92']->['240258544'	'295944137948151809'	'11443.31']
['1109500842'	'295944137948151809'	'0.0']->['466820199'	'295944137948151809'	'11443.35']
['1109500842'	'295944137948151809'	'0.0']->['27242678'	'295944137948151809'	'11443.36']
['1109500842'	'295944137948151809'	'0.0']->['47315702'	'295944137948151809'	'11443.37']
['1109500842'	'295944137948151809'	'0.0']->['435910929'	'295944137948151809'	'11443.38']
['1109500842'	'295944137948151809'	'0.0']->['1053844706'	'295944137948151809'	'11443.94']
['1109500842'	'295944137948151809'	'0.0']->['185193669'	'295944137948151809'	'11444.22']
['1109500842'	'295944137948151809'	'0.0']->['122626360'	'295944137948151809'	'11444.36']
['1109500842'	'295944137948151809'	'0.0']->['394202970'	'295944137948151809'	'11444.43']
['1109500842'	'295944137948151809'	'0.0']->['113060359'	'295944137948151809'	'11444.47']
['1109500842'	'295944137948151809'	'0.0']->['217159840'	'295944137948151809'	'11444.5']
['463135801'	'295944137948151809'	'1.9']->['369687508'	'295944137948151809'	'11446.68']
['1109500842'	'295944137948151809'	'0.0']->['351568575'	'295944137948151809'	'11447.77']
['1109500842'	'295944137948151809'	'0.0']->['64029531'	'295944137948151809'	'11448.32']
['1109500842'	'295944137948151809'	'0.0']->['504590548'	'295944137948151809'	'11448.59']
['1109500842'	'295944137948151809'	'0.0']->['208941128'	'295944137948151809'	'11448.73']
['185193669'	'295944137948151809'	'11444.22']->['196869316'	'295944137948151809'	'11448.8']
['312469915'	'295944137948151809'	'11441.05']->['221510456'	'295944137948151809'	'11448.83']
['470545034'	'295944137948151809'	'3246.01']->['154614717'	'295944137948151809'	'11448.85']
['1109500842'	'295944137948151809'	'0.0']->['1104207026'	'295944137948151809'	'11448.86']
['1109500842'	'295944137948151809'	'0.0']->['451451493'	'295944137948151809'	'11448.86']
['1109500842'	'295944137948151809'	'0.0']->['379258740'	'295944137948151809'	'11448.86']
['1109500842'	'295944137948151809'	'0.0']->['239521574'	'295944137948151809'	'11448.87']
['1109500842'	'295944137948151809'	'0.0']->['382840183'	'295944137948151809'	'11449.14']
['1109500842'	'295944137948151809'	'0.0']->['33022126'	'295944137948151809'	'11449.42']
['1109500842'	'295944137948151809'	'0.0']->['561582018'	'295944137948151809'	'11450.3']
['1109500842'	'295944137948151809'	'0.0']->['731287068'	'295944137948151809'	'11450.74']
['1109500842'	'295944137948151809'	'0.0']->['296788680'	'295944137948151809'	'11450.96']
['1109500842'	'295944137948151809'	'0.0']->['29041352'	'295944137948151809'	'11451.18']
['1109500842'	'295944137948151809'	'0.0']->['625977518'	'295944137948151809'	'11454.05']
['1109500842'	'295944137948151809'	'0.0']->['444344471'	'295944137948151809'	'11454.13']
['1109500842'	'295944137948151809'	'0.0']->['258505425'	'295944137948151809'	'11454.22']
['1109500842'	'295944137948151809'	'0.0']->['478824211'	'295944137948151809'	'11456.93']
['337936282'	'295944137948151809'	'3236.53']->['477481867'	'295944137948151809'	'11458.29']
['1109500842'	'295944137948151809'	'0.0']->['772486584'	'295944137948151809'	'11458.97']
['1109500842'	'295944137948151809'	'0.0']->['418388520'	'295944137948151809'	'11459.65']
['382840183'	'295944137948151809'	'11449.14']->['380485596'	'295944137948151809'	'11461.94']
['1109500842'	'295944137948151809'	'0.0']->['31214382'	'295944137948151809'	'11463.09']
['1109500842'	'295944137948151809'	'0.0']->['1042530673'	'295944137948151809'	'11464.23']
['154614717'	'295944137948151809'	'11448.85']->['891282373'	'295944137948151809'	'11470.51']
['1109500842'	'295944137948151809'	'0.0']->['63766647'	'295944137948151809'	'11473.65']
['1109500842'	'295944137948151809'	'0.0']->['379240725'	'295944137948151809'	'11475.21']
['1109500842'	'295944137948151809'	'0.0']->['1052614122'	'295944137948151809'	'11476.0']
['1109500842'	'295944137948151809'	'0.0']->['472375850'	'295944137948151809'	'11476.39']
['1109500842'	'295944137948151809'	'0.0']->['434426790'	'295944137948151809'	'11476.59']
['1109500842'	'295944137948151809'	'0.0']->['403607627'	'295944137948151809'	'11476.69']
['1109500842'	'295944137948151809'	'0.0']->['165165685'	'295944137948151809'	'11476.73']
['1109500842'	'295944137948151809'	'0.0']->['60369869'	'295944137948151809'	'11476.76']
['1109500842'	'295944137948151809'	'0.0']->['21693192'	'295944137948151809'	'11476.77']
['1109500842'	'295944137948151809'	'0.0']->['1000284511'	'295944137948151809'	'11476.78']
['1109500842'	'295944137948151809'	'0.0']->['616462288'	'295944137948151809'	'11478.78']
['1109500842'	'295944137948151809'	'0.0']->['181704069'	'295944137948151809'	'11479.78']
['1109500842'	'295944137948151809'	'0.0']->['236569880'	'295944137948151809'	'11480.78']
['1109500842'	'295944137948151809'	'0.0']->['33655515'	'295944137948151809'	'11486.78']
['1109500842'	'295944137948151809'	'0.0']->['267547692'	'295944137948151809'	'11492.78']
['1109500842'	'295944137948151809'	'0.0']->['456173839'	'295944137948151809'	'11501.83']
['1109500842'	'295944137948151809'	'0.0']->['247941670'	'295944137948151809'	'11506.35']
['258074573'	'295944137948151809'	'3261.53']->['515845430'	'295944137948151809'	'11508.61']
['1109500842'	'295944137948151809'	'0.0']->['21396902'	'295944137948151809'	'11509.74']
['1109500842'	'295944137948151809'	'0.0']->['89501085'	'295944137948151809'	'11510.3']
['74019366'	'295944137948151809'	'2071.64']->['707706547'	'295944137948151809'	'11510.58']
['1109500842'	'295944137948151809'	'0.0']->['436202896'	'295944137948151809'	'11510.87']
['258074573'	'295944137948151809'	'3261.53']->['562957768'	'295944137948151809'	'11526.24']
['1109500842'	'295944137948151809'	'0.0']->['126390508'	'295944137948151809'	'11541.62']
['399347302'	'295944137948151809'	'3046.95']->['858524526'	'295944137948151809'	'11548.16']
['1109500842'	'295944137948151809'	'0.0']->['465079941'	'295944137948151809'	'11554.7']
['1109500842'	'295944137948151809'	'0.0']->['243529507'	'295944137948151809'	'11572.6']
['1109500842'	'295944137948151809'	'0.0']->['36487740'	'295944137948151809'	'11581.55']
['21396902'	'295944137948151809'	'11509.74']->['406859363'	'295944137948151809'	'11586.02']
['1109500842'	'295944137948151809'	'0.0']->['617468816'	'295944137948151809'	'11588.26']
['1109500842'	'295944137948151809'	'0.0']->['219345547'	'295944137948151809'	'11589.38']
['219345547'	'295944137948151809'	'11589.38']->['365571845'	'295944137948151809'	'11589.94']
['63766647'	'295944137948151809'	'11473.65']->['637113562'	'295944137948151809'	'11590.5']
['1109500842'	'295944137948151809'	'0.0']->['501843201'	'295944137948151809'	'11715.6']
['1109500842'	'295944137948151809'	'0.0']->['159197016'	'295944137948151809'	'11778.15']
['378043411'	'295944137948151809'	'3039.36']->['354214216'	'295944137948151809'	'11809.42']
['1109500842'	'295944137948151809'	'0.0']->['337744315'	'295944137948151809'	'11825.06']
['1109500842'	'295944137948151809'	'0.0']->['34991634'	'295944137948151809'	'11832.88']
['617468816'	'295944137948151809'	'11588.26']->['221536578'	'295944137948151809'	'11836.79']
['1109500842'	'295944137948151809'	'0.0']->['155567478'	'295944137948151809'	'11840.7']
['1109500842'	'295944137948151809'	'0.0']->['255176532'	'299086144036020224'	'12485.22']
['1109500842'	'295944137948151809'	'0.0']->['1125780288'	'295944137948151809'	'13273.66']
['1109500842'	'295944137948151809'	'0.0']->['431275515'	'295944137948151809'	'13990.14']
['1109500842'	'295944137948151809'	'0.0']->['73683456'	'295944137948151809'	'14348.38']
['73683456'	'295944137948151809'	'14348.38']->['135519715'	'295944137948151809'	'14527.5']
['135519715'	'295944137948151809'	'14527.5']->['270455735'	'295944137948151809'	'14617.06']
['1109500842'	'295944137948151809'	'0.0']->['213667253'	'295944137948151809'	'14661.84']
['1052614122'	'295944137948151809'	'11476.0']->['65483384'	'295944137948151809'	'14684.23']
['1109500842'	'295944137948151809'	'0.0']->['84352015'	'295944137948151809'	'14695.42']
['1109500842'	'295944137948151809'	'0.0']->['356435919'	'295944137948151809'	'14701.02']
['546095373'	'295944137948151809'	'31.93']->['625104493'	'295944137948151809'	'14703.82']
['1109500842'	'295944137948151809'	'0.0']->['221116173'	'295944137948151809'	'14705.22']
['1109500842'	'295944137948151809'	'0.0']->['481451739'	'295944137948151809'	'14705.92']
['1109500842'	'295944137948151809'	'0.0']->['392956511'	'295944137948151809'	'14706.27']
['1109500842'	'295944137948151809'	'0.0']->['180058435'	'295944137948151809'	'14706.44']
['1109500842'	'295944137948151809'	'0.0']->['835477718'	'295944137948151809'	'14706.53']
['1109500842'	'295944137948151809'	'0.0']->['1135811274'	'295944137948151809'	'14706.62']
['1109500842'	'295944137948151809'	'0.0']->['133853834'	'295944137948151809'	'14706.72']
['1109500842'	'295944137948151809'	'0.0']->['396629478'	'295944137948151809'	'14706.82']
['1109500842'	'295944137948151809'	'0.0']->['271581874'	'295944137948151809'	'14707.25']
['1109500842'	'295944137948151809'	'0.0']->['51977608'	'295944137948151809'	'14707.47']
['1109500842'	'295944137948151809'	'0.0']->['1031410634'	'295944137948151809'	'14707.68']
['1109500842'	'295944137948151809'	'0.0']->['586938743'	'295944137948151809'	'14708.92']
['1109500842'	'295944137948151809'	'0.0']->['344798682'	'295944137948151809'	'14709.53']
['1109500842'	'295944137948151809'	'0.0']->['549665171'	'295944137948151809'	'14709.84']
['1109500842'	'295944137948151809'	'0.0']->['1012139874'	'295944137948151809'	'14710.15']
['1109500842'	'295944137948151809'	'0.0']->['585061803'	'295944137948151809'	'14710.67']
['1109500842'	'295944137948151809'	'0.0']->['346622648'	'295944137948151809'	'14710.94']
['1109500842'	'295944137948151809'	'0.0']->['1053049237'	'295944137948151809'	'14711.2']
['1109500842'	'295944137948151809'	'0.0']->['258761767'	'295944137948151809'	'14714.05']
['1109500842'	'295944137948151809'	'0.0']->['314018183'	'295944137948151809'	'14715.48']
['1109500842'	'295944137948151809'	'0.0']->['194343342'	'295944137948151809'	'14716.19']
['1109500842'	'295944137948151809'	'0.0']->['142380986'	'295944137948151809'	'14716.54']
['1109500842'	'295944137948151809'	'0.0']->['702322825'	'295944137948151809'	'14716.72']
['1109500842'	'295944137948151809'	'0.0']->['100456514'	'295944137948151809'	'14716.81']
['1109500842'	'295944137948151809'	'0.0']->['115140506'	'295944137948151809'	'14716.9']
['1109500842'	'295944137948151809'	'0.0']->['1050920466'	'299647961544146944'	'14717.67']
['1109500842'	'295944137948151809'	'0.0']->['280235505'	'295944137948151809'	'14719.84']
['1109500842'	'295944137948151809'	'0.0']->['151319596'	'295944137948151809'	'14721.31']
['1109500842'	'295944137948151809'	'0.0']->['569579962'	'295944137948151809'	'14722.42']
['271581874'	'295944137948151809'	'14707.25']->['264579892'	'295944137948151809'	'14722.78']
['1109500842'	'295944137948151809'	'0.0']->['747856784'	'295944137948151809'	'14727.76']
['1109500842'	'295944137948151809'	'0.0']->['335397828'	'295944137948151809'	'14730.25']
['1109500842'	'295944137948151809'	'0.0']->['885446118'	'295944137948151809'	'14731.49']
['1109500842'	'295944137948151809'	'0.0']->['381701630'	'295944137948151809'	'14732.11']
['1109500842'	'295944137948151809'	'0.0']->['1105039536'	'295944137948151809'	'14732.73']
['1109500842'	'295944137948151809'	'0.0']->['243262088'	'299652791880785923'	'14736.87']
['1109500842'	'295944137948151809'	'0.0']->['335476477'	'295944137948151809'	'14740.71']
['1109500842'	'295944137948151809'	'0.0']->['1014281552'	'295944137948151809'	'14744.7']
['1109500842'	'295944137948151809'	'0.0']->['291778167'	'295944137948151809'	'14746.69']
['1109500842'	'295944137948151809'	'0.0']->['631644957'	'295944137948151809'	'14747.69']
['1109500842'	'295944137948151809'	'0.0']->['965466006'	'295944137948151809'	'14748.68']
['1135811274'	'295944137948151809'	'14706.62']->['987555079'	'295944137948151809'	'15186.86']
['1109500842'	'295944137948151809'	'0.0']->['91361976'	'295944137948151809'	'15405.95']
['1109500842'	'295944137948151809'	'0.0']->['80319629'	'295944137948151809'	'15515.49']
['1109500842'	'295944137948151809'	'0.0']->['208712342'	'295944137948151809'	'15570.26']
['1109500842'	'295944137948151809'	'0.0']->['471505295'	'295944137948151809'	'15597.65']
['1109500842'	'295944137948151809'	'0.0']->['426145156'	'295944137948151809'	'15625.03']
['1109500842'	'295944137948151809'	'0.0']->['64274798'	'299953062276112385'	'15930.03']
['1109500842'	'295944137948151809'	'0.0']->['136036526'	'302103797461827584'	'24476.28']
['394202970'	'295944137948151809'	'11444.43']->['131125661'	'295944137948151809'	'31075.35']
['1109500842'	'295944137948151809'	'0.0']->['266201807'	'295944137948151809'	'38800.51']
['1109500842'	'295944137948151809'	'0.0']->['32505133'	'305746224659697665'	'38950.0']
['266201807'	'295944137948151809'	'38800.51']->['354549349'	'295944137948151809'	'42663.09']
['1109500842'	'295944137948151809'	'0.0']->['286786907'	'295944137948151809'	'44594.38']
['251263312'	'295944137948151809'	'3173.45']->['422596772'	'295944137948151809'	'45560.02']
['422596772'	'295944137948151809'	'45560.02']->['213392661'	'295944137948151809'	'46042.84']
['1109500842'	'295944137948151809'	'0.0']->['292523904'	'295944137948151809'	'46284.26']
['1109500842'	'295944137948151809'	'0.0']->['22286597'	'295944137948151809'	'46404.96']
['422596772'	'295944137948151809'	'45560.02']->['50344196'	'295944137948151809'	'46465.31']
['1109500842'	'295944137948151809'	'0.0']->['28889912'	'295944137948151809'	'46495.49']
['28889912'	'295944137948151809'	'46495.49']->['493966737'	'295944137948151809'	'46510.58']
['493966737'	'295944137948151809'	'46510.58']->['204962701'	'295944137948151809'	'46518.12']
['1109500842'	'295944137948151809'	'0.0']->['260084459'	'295944137948151809'	'46521.89']
['1109500842'	'295944137948151809'	'0.0']->['249254413'	'295944137948151809'	'46523.78']
['1109500842'	'295944137948151809'	'0.0']->['123963151'	'295944137948151809'	'46524.72']
['22298680'	'295944137948151809'	'13.25']->['266554622'	'295944137948151809'	'46525.2']
['138184376'	'295944137948151809'	'8.05']->['302536047'	'295944137948151809'	'46525.67']
['1109500842'	'295944137948151809'	'0.0']->['363926092'	'295944137948151809'	'48734.27']
['1109500842'	'295944137948151809'	'0.0']->['173473516'	'295944137948151809'	'63855.81']
['166391445'	'295944137948151809'	'3234.33']->['118399445'	'295944137948151809'	'71416.58']
['1109500842'	'295944137948151809'	'0.0']->['1095168126'	'295944137948151809'	'75196.96']
['1109500842'	'295944137948151809'	'0.0']->['262242683'	'295944137948151809'	'78977.35']
['262242683'	'295944137948151809'	'78977.35']->['474898212'	'295944137948151809'	'78997.32']
['336984595'	'295944137948151809'	'3236.53']->['355141520'	'295944137948151809'	'79007.31']
['355141520'	'295944137948151809'	'79007.31']->['405672378'	'295944137948151809'	'79017.3']
['1109500842'	'295944137948151809'	'0.0']->['334355443'	'315870302271840258'	'79179.47']
['1109500842'	'295944137948151809'	'0.0']->['188817225'	'295944137948151809'	'80040.46']
['1109500842'	'295944137948151809'	'0.0']->['461283086'	'295944137948151809'	'80552.04']
['1109500842'	'295944137948151809'	'0.0']->['295992905'	'295944137948151809'	'80807.83']
['1109500842'	'295944137948151809'	'0.0']->['417324496'	'295944137948151809'	'80935.72']
['417324496'	'295944137948151809'	'80935.72']->['240742295'	'295944137948151809'	'81063.62']
['295992905'	'295944137948151809'	'80807.83']->['401773538'	'295944137948151809'	'81747.44']
['1109500842'	'295944137948151809'	'0.0']->['516113897'	'295944137948151809'	'82089.35']
['1109500842'	'295944137948151809'	'0.0']->['161154824'	'295944137948151809'	'82260.31']
['1109500842'	'295944137948151809'	'0.0']->['1038277508'	'295944137948151809'	'82345.79']
['43536491'	'295944137948151809'	'3062.58']->['155891025'	'295944137948151809'	'82388.53']
['1109500842'	'295944137948151809'	'0.0']->['172965791'	'295944137948151809'	'82409.9']
['39640924'	'295944137948151809'	'3228.25']->['279786447'	'295944137948151809'	'82420.58']
['1109500842'	'295944137948151809'	'0.0']->['952928436'	'295944137948151809'	'82425.92']
['1109500842'	'295944137948151809'	'0.0']->['422262192'	'295944137948151809'	'82428.6']
['1109500842'	'295944137948151809'	'0.0']->['456097255'	'295944137948151809'	'82429.93']
['1109500842'	'295944137948151809'	'0.0']->['56699328'	'316688415229898753'	'82430.35']
['1109500842'	'295944137948151809'	'0.0']->['43099539'	'316688467872608257'	'82430.57']
['1109500842'	'295944137948151809'	'0.0']->['152396951'	'295944137948151809'	'82430.6']
['1109500842'	'295944137948151809'	'0.0']->['157409711'	'295944137948151809'	'82430.93']
['1109500842'	'295944137948151809'	'0.0']->['826459597'	'316688592334356480'	'82431.05']
['1109500842'	'295944137948151809'	'0.0']->['435450490'	'295944137948151809'	'82431.1']
['477730892'	'295944137948151809'	'3062.58']->['778844474'	'295944137948151809'	'82431.18']
['1109500842'	'295944137948151809'	'0.0']->['176480127'	'295944137948151809'	'82431.22']
['1109500842'	'295944137948151809'	'0.0']->['23904164'	'295944137948151809'	'82431.25']
['1109500842'	'295944137948151809'	'0.0']->['370916956'	'295944137948151809'	'82431.26']
['1109500842'	'295944137948151809'	'0.0']->['946509404'	'295944137948151809'	'82431.26']
['1109500842'	'295944137948151809'	'0.0']->['598681506'	'295944137948151809'	'82431.26']
['1109500842'	'295944137948151809'	'0.0']->['27076963'	'295944137948151809'	'82431.27']
['1109500842'	'295944137948151809'	'0.0']->['370452951'	'295944137948151809'	'82431.27']
['557210095'	'295944137948151809'	'11422.16']->['212011823'	'295944137948151809'	'82431.27']
['1109500842'	'295944137948151809'	'0.0']->['453328730'	'295944137948151809'	'82431.27']
['1109500842'	'295944137948151809'	'0.0']->['164913407'	'295944137948151809'	'82431.27']
['1109500842'	'295944137948151809'	'0.0']->['37213156'	'295944137948151809'	'82431.27']
['1109500842'	'295944137948151809'	'0.0']->['96379588'	'295944137948151809'	'82431.27']
['1109500842'	'295944137948151809'	'0.0']->['955888778'	'295944137948151809'	'82431.27']
['1109500842'	'295944137948151809'	'0.0']->['132723186'	'295944137948151809'	'82431.27']
['1109500842'	'295944137948151809'	'0.0']->['147728509'	'295944137948151809'	'82431.27']
['1109500842'	'295944137948151809'	'0.0']->['318218235'	'295944137948151809'	'82431.27']
['1109500842'	'295944137948151809'	'0.0']->['154691848'	'295944137948151809'	'82431.27']
['1109500842'	'295944137948151809'	'0.0']->['263411716'	'295944137948151809'	'82431.27']
['1109500842'	'295944137948151809'	'0.0']->['322298696'	'295944137948151809'	'82431.27']
['1109500842'	'295944137948151809'	'0.0']->['491665151'	'295944137948151809'	'82431.27']
['1109500842'	'295944137948151809'	'0.0']->['185314110'	'295944137948151809'	'82431.27']
['39827380'	'295944137948151809'	'1898.86']->['55535756'	'295944137948151809'	'82431.27']
['243777219'	'295944137948151809'	'2071.65']->['152200104'	'295944137948151809'	'82431.27']
['1109500842'	'295944137948151809'	'0.0']->['114435348'	'295944137948151809'	'82431.27']
['1109500842'	'295944137948151809'	'0.0']->['322331314'	'295944137948151809'	'82431.27']
['1109500842'	'295944137948151809'	'0.0']->['390819492'	'295944137948151809'	'82431.27']
['1109500842'	'295944137948151809'	'0.0']->['249376667'	'295944137948151809'	'82431.27']
['1109500842'	'295944137948151809'	'0.0']->['586144356'	'295944137948151809'	'82431.27']
['1109500842'	'295944137948151809'	'0.0']->['459935537'	'295944137948151809'	'82431.27']
['1109500842'	'295944137948151809'	'0.0']->['630732138'	'295944137948151809'	'82431.27']
['1109500842'	'295944137948151809'	'0.0']->['28189726'	'295944137948151809'	'82431.27']
['1109500842'	'295944137948151809'	'0.0']->['186244957'	'295944137948151809'	'82431.27']
['1109500842'	'295944137948151809'	'0.0']->['553791861'	'295944137948151809'	'82431.27']
['1109500842'	'295944137948151809'	'0.0']->['106818262'	'295944137948151809'	'82431.27']
['378043411'	'295944137948151809'	'3039.36']->['371317215'	'295944137948151809'	'82431.27']
['1109500842'	'295944137948151809'	'0.0']->['442356014'	'295944137948151809'	'82431.27']
['1109500842'	'295944137948151809'	'0.0']->['105763117'	'295944137948151809'	'82431.27']
['1109500842'	'295944137948151809'	'0.0']->['135741275'	'295944137948151809'	'82431.27']
['1109500842'	'295944137948151809'	'0.0']->['339359488'	'295944137948151809'	'82431.27']
['1109500842'	'295944137948151809'	'0.0']->['34943037'	'295944137948151809'	'82431.27']
['1109500842'	'295944137948151809'	'0.0']->['853432027'	'295944137948151809'	'82431.27']
['1109500842'	'295944137948151809'	'0.0']->['254898723'	'295944137948151809'	'82431.27']
['889335858'	'295944137948151809'	'32.72']->['187559302'	'295944137948151809'	'82431.27']
['1109500842'	'295944137948151809'	'0.0']->['242749041'	'316688670960791552'	'82431.37']
['226249905'	'295944137948151809'	'5.58']->['1074193020'	'295944137948151809'	'82431.42']
['1109500842'	'295944137948151809'	'0.0']->['592092636'	'295944137948151809'	'82431.49']
['1109500842'	'295944137948151809'	'0.0']->['1072584163'	'295944137948151809'	'82431.53']
['1109500842'	'295944137948151809'	'0.0']->['313363663'	'295944137948151809'	'82431.55']
['1109500842'	'295944137948151809'	'0.0']->['637079231'	'295944137948151809'	'82431.56']
['1109500842'	'295944137948151809'	'0.0']->['305405300'	'295944137948151809'	'82431.56']
['1109500842'	'295944137948151809'	'0.0']->['189063547'	'295944137948151809'	'82431.56']
['165923152'	'295944137948151809'	'8183.41']->['566224016'	'295944137948151809'	'82431.57']
['1109500842'	'295944137948151809'	'0.0']->['555429299'	'295944137948151809'	'82431.57']
['381744874'	'295944137948151809'	'2229.66']->['1145787516'	'295944137948151809'	'82432.12']
['1109500842'	'295944137948151809'	'0.0']->['350533568'	'295944137948151809'	'82432.39']
['1109500842'	'295944137948151809'	'0.0']->['242652628'	'295944137948151809'	'82432.53']
['1109500842'	'295944137948151809'	'0.0']->['170216852'	'295944137948151809'	'82432.6']
['390819492'	'295944137948151809'	'82431.27']->['212736793'	'295944137948151809'	'82432.63']
['1109500842'	'295944137948151809'	'0.0']->['166198549'	'295944137948151809'	'82432.65']
['1109500842'	'295944137948151809'	'0.0']->['357923410'	'295944137948151809'	'82432.66']
['1109500842'	'295944137948151809'	'0.0']->['115906670'	'295944137948151809'	'82432.66']
['1109500842'	'295944137948151809'	'0.0']->['401007437'	'295944137948151809'	'82432.66']
['1109500842'	'295944137948151809'	'0.0']->['822033607'	'295944137948151809'	'82432.67']
['22433061'	'295944137948151809'	'5.67']->['261758107'	'295944137948151809'	'82432.67']
['1109500842'	'295944137948151809'	'0.0']->['27691270'	'295944137948151809'	'82432.67']
['1109500842'	'295944137948151809'	'0.0']->['524578825'	'316689040759996416'	'82432.83']
['1109500842'	'295944137948151809'	'0.0']->['284777908'	'295944137948151809'	'82432.91']
['1109500842'	'295944137948151809'	'0.0']->['299313410'	'295944137948151809'	'82433.03']
['1109500842'	'295944137948151809'	'0.0']->['403609862'	'295944137948151809'	'82433.09']
['266082475'	'295944137948151809'	'3316.61']->['244346225'	'295944137948151809'	'82433.12']
['1109500842'	'295944137948151809'	'0.0']->['356357186'	'295944137948151809'	'82433.13']
['106818262'	'295944137948151809'	'82431.27']->['73727146'	'295944137948151809'	'82433.15']
['1109500842'	'295944137948151809'	'0.0']->['338515763'	'295944137948151809'	'82433.52']
['1109500842'	'295944137948151809'	'0.0']->['134679395'	'316689255051165696'	'82433.68']
['1109500842'	'295944137948151809'	'0.0']->['184629569'	'295944137948151809'	'82433.7']
['1109500842'	'295944137948151809'	'0.0']->['338849150'	'295944137948151809'	'82433.79']
['1109500842'	'295944137948151809'	'0.0']->['274259432'	'295944137948151809'	'82433.84']
['1109500842'	'295944137948151809'	'0.0']->['518047095'	'295944137948151809'	'82433.86']
['1109500842'	'295944137948151809'	'0.0']->['774579733'	'295944137948151809'	'82433.88']
['1109500842'	'295944137948151809'	'0.0']->['28705727'	'295944137948151809'	'82433.97']
['1109500842'	'295944137948151809'	'0.0']->['433749130'	'295944137948151809'	'82434.05']
['1109500842'	'295944137948151809'	'0.0']->['513069585'	'295944137948151809'	'82434.98']
['1109500842'	'295944137948151809'	'0.0']->['427824920'	'295944137948151809'	'82435.44']
['1109500842'	'295944137948151809'	'0.0']->['220102844'	'295944137948151809'	'82435.67']
['1109500842'	'295944137948151809'	'0.0']->['591507954'	'295944137948151809'	'82435.78']
['1109500842'	'295944137948151809'	'0.0']->['367858873'	'295944137948151809'	'82435.84']
['1109500842'	'295944137948151809'	'0.0']->['32340015'	'295944137948151809'	'82435.87']
['1109500842'	'295944137948151809'	'0.0']->['553187912'	'295944137948151809'	'82435.89']
['1109500842'	'295944137948151809'	'0.0']->['358862242'	'295944137948151809'	'82435.89']
['1109500842'	'295944137948151809'	'0.0']->['1066581385'	'295944137948151809'	'82435.9']
['1109500842'	'295944137948151809'	'0.0']->['28291333'	'295944137948151809'	'82435.9']
['1109500842'	'295944137948151809'	'0.0']->['367766639'	'295944137948151809'	'82435.9']
['1109500842'	'295944137948151809'	'0.0']->['164034396'	'295944137948151809'	'82435.9']
['1109500842'	'295944137948151809'	'0.0']->['122392493'	'295944137948151809'	'82435.9']
['1109500842'	'295944137948151809'	'0.0']->['279558276'	'295944137948151809'	'82435.9']
['1109500842'	'295944137948151809'	'0.0']->['296164029'	'295944137948151809'	'82435.9']
['1109500842'	'295944137948151809'	'0.0']->['303992062'	'295944137948151809'	'82435.9']
['1109500842'	'295944137948151809'	'0.0']->['382309667'	'295944137948151809'	'82435.9']
['293144149'	'295944137948151809'	'3173.42']->['524892437'	'295944137948151809'	'82435.9']
['1109500842'	'295944137948151809'	'0.0']->['369765152'	'295944137948151809'	'82435.9']
['1109500842'	'295944137948151809'	'0.0']->['271463886'	'295944137948151809'	'82435.9']
['296164029'	'295944137948151809'	'82435.9']->['41271900'	'295944137948151809'	'82435.9']
['1109500842'	'295944137948151809'	'0.0']->['399297524'	'295944137948151809'	'82435.9']
['1109500842'	'295944137948151809'	'0.0']->['47027797'	'316689811098447874'	'82435.9']
['1109500842'	'295944137948151809'	'0.0']->['862039508'	'316689812704874497'	'82435.9']
['1109500842'	'295944137948151809'	'0.0']->['416321509'	'295944137948151809'	'82435.97']
['1109500842'	'295944137948151809'	'0.0']->['269715691'	'295944137948151809'	'82436.19']
['1109500842'	'295944137948151809'	'0.0']->['404441675'	'295944137948151809'	'82436.3']
['1109500842'	'295944137948151809'	'0.0']->['417398731'	'295944137948151809'	'82436.42']
['303992062'	'295944137948151809'	'82435.9']->['586845538'	'295944137948151809'	'82436.73']
['34943037'	'295944137948151809'	'82431.27']->['260981360'	'295944137948151809'	'82436.88']
['1109500842'	'295944137948151809'	'0.0']->['141302862'	'295944137948151809'	'82436.96']
['296164029'	'295944137948151809'	'82435.9']->['724133676'	'295944137948151809'	'82437.03']
['1109500842'	'295944137948151809'	'0.0']->['378159507'	'316690202687074305'	'82437.45']
['1109500842'	'295944137948151809'	'0.0']->['1037665976'	'316690691885506560'	'82439.4']
['1109500842'	'295944137948151809'	'0.0']->['392944148'	'316691026184110080'	'82440.73']
['1109500842'	'295944137948151809'	'0.0']->['291397637'	'316691125975011328'	'82441.12']
['1109500842'	'295944137948151809'	'0.0']->['23668698'	'295944137948151809'	'82441.36']
['1109500842'	'295944137948151809'	'0.0']->['733742400'	'316691271089541121'	'82441.7']
['1109500842'	'295944137948151809'	'0.0']->['396835517'	'295944137948151809'	'82443.52']
['1109500842'	'295944137948151809'	'0.0']->['916929470'	'295944137948151809'	'82444.6']
['1109500842'	'295944137948151809'	'0.0']->['255336016'	'295944137948151809'	'82445.14']
['1109500842'	'295944137948151809'	'0.0']->['42937561'	'295944137948151809'	'82445.41']
['1109500842'	'295944137948151809'	'0.0']->['479559852'	'295944137948151809'	'82445.55']
['1109500842'	'295944137948151809'	'0.0']->['113981069'	'295944137948151809'	'82445.62']
['1109500842'	'295944137948151809'	'0.0']->['945813960'	'295944137948151809'	'82445.65']
['269715691'	'295944137948151809'	'82436.19']->['567592076'	'295944137948151809'	'82445.67']
['1109500842'	'295944137948151809'	'0.0']->['159033558'	'295944137948151809'	'82445.67']
['1109500842'	'295944137948151809'	'0.0']->['38868709'	'295944137948151809'	'82445.68']
['1109500842'	'295944137948151809'	'0.0']->['334465386'	'295944137948151809'	'82445.68']
['1109500842'	'295944137948151809'	'0.0']->['159710305'	'295944137948151809'	'82445.68']
['1109500842'	'295944137948151809'	'0.0']->['266653902'	'295944137948151809'	'82445.68']
['1109500842'	'295944137948151809'	'0.0']->['539552236'	'295944137948151809'	'82445.68']
['118399445'	'295944137948151809'	'71416.58']->['106825738'	'295944137948151809'	'82445.68']
['1109500842'	'295944137948151809'	'0.0']->['743530716'	'295944137948151809'	'82445.68']
['1109500842'	'295944137948151809'	'0.0']->['223671103'	'295944137948151809'	'82445.68']
['1109500842'	'295944137948151809'	'0.0']->['901059277'	'295944137948151809'	'82445.68']
['1109500842'	'295944137948151809'	'0.0']->['158955102'	'295944137948151809'	'82445.68']
['1109500842'	'295944137948151809'	'0.0']->['58581003'	'295944137948151809'	'82445.68']
['255336016'	'295944137948151809'	'82445.14']->['236118882'	'295944137948151809'	'82445.68']
['1109500842'	'295944137948151809'	'0.0']->['586665545'	'295944137948151809'	'82445.68']
['1109500842'	'295944137948151809'	'0.0']->['512318451'	'295944137948151809'	'82445.68']
['1109500842'	'295944137948151809'	'0.0']->['333479970'	'295944137948151809'	'82445.68']
['1109500842'	'295944137948151809'	'0.0']->['409379818'	'295944137948151809'	'82445.68']
['255336016'	'295944137948151809'	'82445.14']->['438924029'	'295944137948151809'	'82445.68']
['44895334'	'295944137948151809'	'1914.08']->['44627303'	'295944137948151809'	'82445.68']
['1109500842'	'295944137948151809'	'0.0']->['261954050'	'295944137948151809'	'82445.68']
['1109500842'	'295944137948151809'	'0.0']->['583494521'	'295944137948151809'	'82445.68']
['236118882'	'295944137948151809'	'82445.68']->['240453418'	'295944137948151809'	'82445.68']
['1109500842'	'295944137948151809'	'0.0']->['320775511'	'295944137948151809'	'82445.68']
['34991634'	'295944137948151809'	'11832.88']->['376711992'	'295944137948151809'	'82445.68']
['743530716'	'295944137948151809'	'82445.68']->['409622043'	'295944137948151809'	'82445.68']
['1109500842'	'295944137948151809'	'0.0']->['378380738'	'295944137948151809'	'82445.68']
['1109500842'	'295944137948151809'	'0.0']->['96469232'	'295944137948151809'	'82445.68']
['44627303'	'295944137948151809'	'82445.68']->['214863544'	'295944137948151809'	'82445.68']
['945813960'	'295944137948151809'	'82445.65']->['420476642'	'295944137948151809'	'82445.68']
['1109500842'	'295944137948151809'	'0.0']->['547684341'	'295944137948151809'	'82445.68']
['583494521'	'295944137948151809'	'82445.68']->['89324089'	'295944137948151809'	'82445.68']
['1109500842'	'295944137948151809'	'0.0']->['556174178'	'295944137948151809'	'82445.68']
['1109500842'	'295944137948151809'	'0.0']->['498289191'	'295944137948151809'	'82445.68']
['244346225'	'295944137948151809'	'82433.12']->['416581107'	'295944137948151809'	'82445.68']
['320775511'	'295944137948151809'	'82445.68']->['190075980'	'295944137948151809'	'82445.68']
['1109500842'	'295944137948151809'	'0.0']->['299057865'	'295944137948151809'	'82445.68']
['378380738'	'295944137948151809'	'82445.68']->['403509358'	'295944137948151809'	'82445.68']
['190075980'	'295944137948151809'	'82445.68']->['1005113245'	'295944137948151809'	'82445.68']
['853432027'	'295944137948151809'	'82431.27']->['883412402'	'295944137948151809'	'82445.68']
['438924029'	'295944137948151809'	'82445.68']->['407396204'	'295944137948151809'	'82445.68']
['1109500842'	'295944137948151809'	'0.0']->['350516362'	'295944137948151809'	'82445.68']
['1109500842'	'295944137948151809'	'0.0']->['377483489'	'295944137948151809'	'82445.68']
['1109500842'	'295944137948151809'	'0.0']->['867310658'	'295944137948151809'	'82445.68']
['1109500842'	'295944137948151809'	'0.0']->['439618543'	'295944137948151809'	'82445.68']
['1109500842'	'295944137948151809'	'0.0']->['447295123'	'295944137948151809'	'82446.57']
['305405300'	'295944137948151809'	'82431.56']->['596290035'	'295944137948151809'	'82447.02']
['1109500842'	'295944137948151809'	'0.0']->['181350535'	'295944137948151809'	'82447.24']
['181350535'	'295944137948151809'	'82447.24']->['89250947'	'295944137948151809'	'82447.36']
['1109500842'	'295944137948151809'	'0.0']->['852769152'	'295944137948151809'	'82447.41']
['181350535'	'295944137948151809'	'82447.24']->['361154511'	'295944137948151809'	'82447.44']
['240440708'	'295944137948151809'	'3271.32']->['329314907'	'295944137948151809'	'82447.47']
['181350535'	'295944137948151809'	'82447.24']->['17427004'	'295944137948151809'	'82448.56']
['1109500842'	'295944137948151809'	'0.0']->['549602386'	'295944137948151809'	'82449.1']
['1109500842'	'295944137948151809'	'0.0']->['56565291'	'295944137948151809'	'82449.38']
['1109500842'	'295944137948151809'	'0.0']->['780854306'	'295944137948151809'	'82449.51']
['1109500842'	'295944137948151809'	'0.0']->['586665199'	'295944137948151809'	'82449.58']
['1109500842'	'295944137948151809'	'0.0']->['460621220'	'295944137948151809'	'82449.65']
['56565291'	'295944137948151809'	'82449.38']->['463166958'	'295944137948151809'	'82452.57']
['1109500842'	'295944137948151809'	'0.0']->['353905582'	'316694032443113472'	'82452.67']
['1109500842'	'295944137948151809'	'0.0']->['111768174'	'295944137948151809'	'82454.02']
['1109500842'	'295944137948151809'	'0.0']->['586156712'	'295944137948151809'	'82454.75']
['1109500842'	'295944137948151809'	'0.0']->['556111468'	'295944137948151809'	'82455.12']
['181350535'	'295944137948151809'	'82447.24']->['323761667'	'295944137948151809'	'82455.3']
['357923410'	'295944137948151809'	'82432.66']->['754147596'	'295944137948151809'	'82455.44']
['1109500842'	'295944137948151809'	'0.0']->['613109787'	'295944137948151809'	'82455.46']
['181350535'	'295944137948151809'	'82447.24']->['55201463'	'295944137948151809'	'82455.47']
['1109500842'	'295944137948151809'	'0.0']->['576357992'	'295944137948151809'	'82455.48']
['1109500842'	'295944137948151809'	'0.0']->['372762742'	'295944137948151809'	'82455.48']
['181350535'	'295944137948151809'	'82447.24']->['213443264'	'295944137948151809'	'82455.48']
['1109500842'	'295944137948151809'	'0.0']->['581272100'	'295944137948151809'	'82455.48']
['1109500842'	'295944137948151809'	'0.0']->['484390809'	'295944137948151809'	'82456.3']
['89250947'	'295944137948151809'	'82447.36']->['588319404'	'295944137948151809'	'82457.12']
['1109500842'	'295944137948151809'	'0.0']->['381725663'	'295944137948151809'	'82468.65']
['1109500842'	'295944137948151809'	'0.0']->['235219497'	'316698408607961089'	'82470.07']
['1109500842'	'295944137948151809'	'0.0']->['126996380'	'295944137948151809'	'82474.42']
['1109500842'	'295944137948151809'	'0.0']->['591409004'	'295944137948151809'	'82477.3']
['261954050'	'295944137948151809'	'82445.68']->['390284782'	'295944137948151809'	'82478.74']
['1109500842'	'295944137948151809'	'0.0']->['198302341'	'295944137948151809'	'82479.46']
['126996380'	'295944137948151809'	'82474.42']->['307070952'	'295944137948151809'	'82479.82']
['1109500842'	'295944137948151809'	'0.0']->['260690676'	'295944137948151809'	'82480.0']
['353905582'	'316694032443113472'	'82452.67']->['42551509'	'295944137948151809'	'82480.09']
['39827380'	'295944137948151809'	'1898.86']->['457091456'	'295944137948151809'	'82480.14']
['1109500842'	'295944137948151809'	'0.0']->['879173940'	'295944137948151809'	'82480.16']
['1109500842'	'295944137948151809'	'0.0']->['963198212'	'295944137948151809'	'82480.17']
['1109500842'	'295944137948151809'	'0.0']->['545889863'	'295944137948151809'	'82480.18']
['1109500842'	'295944137948151809'	'0.0']->['101184706'	'295944137948151809'	'82480.18']
['1109500842'	'295944137948151809'	'0.0']->['182845198'	'295944137948151809'	'82480.18']
['1109500842'	'295944137948151809'	'0.0']->['205788851'	'295944137948151809'	'82480.18']
['1109500842'	'295944137948151809'	'0.0']->['626085655'	'295944137948151809'	'82485.54']
['409379818'	'295944137948151809'	'82445.68']->['285700190'	'295944137948151809'	'82488.22']
['1109500842'	'295944137948151809'	'0.0']->['1061240964'	'295944137948151809'	'82489.56']
['296164029'	'295944137948151809'	'82435.9']->['230073951'	'295944137948151809'	'82490.23']
['181350535'	'295944137948151809'	'82447.24']->['353591090'	'295944137948151809'	'82490.9']
['251263312'	'295944137948151809'	'3173.45']->['384389909'	'295944137948151809'	'82492.35']
['1109500842'	'295944137948151809'	'0.0']->['336770932'	'295944137948151809'	'82493.07']
['336770932'	'295944137948151809'	'82493.07']->['379864090'	'295944137948151809'	'82493.8']
['1109500842'	'295944137948151809'	'0.0']->['607607673'	'316714894818963457'	'82535.57']
['370452951'	'295944137948151809'	'82431.27']->['302182991'	'295944137948151809'	'82568.09']
['1109500842'	'295944137948151809'	'0.0']->['484424876'	'295944137948151809'	'82605.24']
['403609862'	'295944137948151809'	'82433.09']->['204610840'	'295944137948151809'	'82623.81']
['205788851'	'295944137948151809'	'82480.18']->['7185842'	'295944137948151809'	'82633.1']
['1109500842'	'295944137948151809'	'0.0']->['974932752'	'295944137948151809'	'82637.74']
['1109500842'	'295944137948151809'	'0.0']->['841782186'	'295944137948151809'	'82640.06']
['1109500842'	'295944137948151809'	'0.0']->['617868974'	'295944137948151809'	'82641.22']
['1109500842'	'295944137948151809'	'0.0']->['314674220'	'295944137948151809'	'82641.8']
['307070952'	'295944137948151809'	'82479.82']->['444435016'	'295944137948151809'	'82642.09']
['1109500842'	'295944137948151809'	'0.0']->['66342056'	'295944137948151809'	'82642.24']
['259458427'	'295944137948151809'	'7.37']->['252705970'	'295944137948151809'	'82642.31']
['252705970'	'295944137948151809'	'82642.31']->['261293200'	'295944137948151809'	'82642.35']
['1109500842'	'295944137948151809'	'0.0']->['45022182'	'295944137948151809'	'82642.37']
['1109500842'	'295944137948151809'	'0.0']->['145167600'	'295944137948151809'	'82642.37']
['205788851'	'295944137948151809'	'82480.18']->['862168525'	'295944137948151809'	'82642.38']
['252705970'	'295944137948151809'	'82642.31']->['176751127'	'295944137948151809'	'82642.38']
['155891025'	'295944137948151809'	'82388.53']->['124878312'	'295944137948151809'	'82642.38']
['45022182'	'295944137948151809'	'82642.37']->['550603374'	'295944137948151809'	'82642.38']
['1109500842'	'295944137948151809'	'0.0']->['64806991'	'295944137948151809'	'82642.38']
['64806991'	'295944137948151809'	'82642.38']->['573048255'	'295944137948151809'	'82642.38']
['573048255'	'295944137948151809'	'82642.38']->['344572466'	'295944137948151809'	'82642.38']
['64806991'	'295944137948151809'	'82642.38']->['1240177717'	'295944137948151809'	'82642.38']
['1109500842'	'295944137948151809'	'0.0']->['486139312'	'295944137948151809'	'82642.38']
['1109500842'	'295944137948151809'	'0.0']->['493379391'	'295944137948151809'	'82642.38']
['1109500842'	'295944137948151809'	'0.0']->['923536748'	'295944137948151809'	'82642.38']
['145167600'	'295944137948151809'	'82642.37']->['402877961'	'295944137948151809'	'82642.38']
['64806991'	'295944137948151809'	'82642.38']->['734202096'	'295944137948151809'	'82642.38']
['1109500842'	'295944137948151809'	'0.0']->['515175817'	'295944137948151809'	'82642.38']
['1109500842'	'295944137948151809'	'0.0']->['327824219'	'295944137948151809'	'82642.38']
['307070952'	'295944137948151809'	'82479.82']->['810141948'	'295944137948151809'	'82642.38']
['1109500842'	'295944137948151809'	'0.0']->['180413496'	'295944137948151809'	'82642.38']
['1109500842'	'295944137948151809'	'0.0']->['253608559'	'295944137948151809'	'82642.38']
['66342056'	'295944137948151809'	'82642.24']->['561353699'	'295944137948151809'	'82642.38']
['180413496'	'295944137948151809'	'82642.38']->['25279445'	'295944137948151809'	'82642.38']
['1109500842'	'295944137948151809'	'0.0']->['288164638'	'295944137948151809'	'82642.38']
['1109500842'	'295944137948151809'	'0.0']->['80368868'	'295944137948151809'	'82642.38']
['343829908'	'295944137948151809'	'3308.55']->['261800808'	'295944137948151809'	'82642.38']
['1109500842'	'295944137948151809'	'0.0']->['173289725'	'295944137948151809'	'82642.38']
['1109500842'	'295944137948151809'	'0.0']->['363447187'	'316749489400582144'	'82673.03']
['1109500842'	'295944137948151809'	'0.0']->['1300331617'	'316772001991774208'	'82762.5']
['1109500842'	'295944137948151809'	'0.0']->['48779872'	'295944137948151809'	'82767.27']
['1109500842'	'295944137948151809'	'0.0']->['391054781'	'295944137948151809'	'82829.72']
['1109500842'	'295944137948151809'	'0.0']->['107024467'	'295944137948151809'	'82860.94']
['48779872'	'295944137948151809'	'82767.27']->['824947627'	'295944137948151809'	'82876.56']
['1109500842'	'295944137948151809'	'0.0']->['490924451'	'295944137948151809'	'82884.36']
['1109500842'	'295944137948151809'	'0.0']->['586324897'	'295944137948151809'	'82888.26']
['1109500842'	'295944137948151809'	'0.0']->['49598605'	'295944137948151809'	'82890.22']
['1109500842'	'295944137948151809'	'0.0']->['715008554'	'295944137948151809'	'82891.19']
['255336016'	'295944137948151809'	'82445.14']->['713573996'	'295944137948151809'	'82891.68']
['22298680'	'295944137948151809'	'13.25']->['84964264'	'295944137948151809'	'82891.92']
['571994246'	'295944137948151809'	'23.98']->['30108503'	'295944137948151809'	'82892.04']
['1109500842'	'295944137948151809'	'0.0']->['62567586'	'295944137948151809'	'82892.11']
['780854306'	'295944137948151809'	'82449.51']->['377107315'	'295944137948151809'	'82892.14']
['461001558'	'295944137948151809'	'3290.41']->['180904714'	'295944137948151809'	'82892.15']
['1109500842'	'295944137948151809'	'0.0']->['244245962'	'295944137948151809'	'82892.16']
['30108503'	'295944137948151809'	'82892.04']->['45640202'	'295944137948151809'	'82892.16']
['470545034'	'295944137948151809'	'3246.01']->['109335116'	'295944137948151809'	'82892.16']
['862168525'	'295944137948151809'	'82642.38']->['629699855'	'295944137948151809'	'82892.17']
['1109500842'	'295944137948151809'	'0.0']->['338964963'	'295944137948151809'	'82892.17']
['221883235'	'295944137948151809'	'3273.97']->['344148147'	'295944137948151809'	'82892.17']
['248343445'	'295944137948151809'	'3290.42']->['305816594'	'295944137948151809'	'82892.17']
['22298680'	'295944137948151809'	'13.25']->['153896207'	'295944137948151809'	'82892.17']
['1109500842'	'295944137948151809'	'0.0']->['126639483'	'316812898796195841'	'82925.0']
['1109500842'	'295944137948151809'	'0.0']->['137056623'	'316813165319045120'	'82926.07']
['1109500842'	'295944137948151809'	'0.0']->['217926130'	'295944137948151809'	'82945.77']
['263736337'	'295944137948151809'	'11.32']->['322131155'	'295944137948151809'	'82972.57']
['477730892'	'295944137948151809'	'3062.58']->['149607572'	'295944137948151809'	'82985.97']
['1109500842'	'295944137948151809'	'0.0']->['78016256'	'295944137948151809'	'82992.67']
['1109500842'	'295944137948151809'	'0.0']->['419731482'	'295944137948151809'	'82996.02']
['217926130'	'295944137948151809'	'82945.77']->['912328790'	'295944137948151809'	'82997.69']
['1109500842'	'295944137948151809'	'0.0']->['392452159'	'295944137948151809'	'82998.95']
['264430130'	'295944137948151809'	'3261.68']->['319232956'	'295944137948151809'	'82999.16']
['322269913'	'295944137948151809'	'3290.2']->['247322756'	'295944137948151809'	'82999.26']
['1109500842'	'295944137948151809'	'0.0']->['26545568'	'295944137948151809'	'82999.31']
['26545568'	'295944137948151809'	'82999.31']->['88719818'	'295944137948151809'	'82999.34']
['84964264'	'295944137948151809'	'82891.92']->['36717911'	'295944137948151809'	'82999.35']
['1109500842'	'295944137948151809'	'0.0']->['431128721'	'295944137948151809'	'82999.36']
['1109500842'	'295944137948151809'	'0.0']->['283795997'	'295944137948151809'	'82999.36']
['1109500842'	'295944137948151809'	'0.0']->['835092996'	'295944137948151809'	'82999.37']
['245440446'	'295944137948151809'	'3062.58']->['278952009'	'295944137948151809'	'82999.37']
['260981360'	'295944137948151809'	'82436.88']->['585747721'	'295944137948151809'	'82999.37']
['1109500842'	'295944137948151809'	'0.0']->['315838753'	'295944137948151809'	'82999.37']
['281939289'	'295944137948151809'	'3062.57']->['55647792'	'295944137948151809'	'82999.37']
['1109500842'	'295944137948151809'	'0.0']->['312136540'	'295944137948151809'	'82999.37']
['312136540'	'295944137948151809'	'82999.37']->['601970610'	'295944137948151809'	'82999.37']
['1109500842'	'295944137948151809'	'0.0']->['731403565'	'295944137948151809'	'82999.37']
['30108503'	'295944137948151809'	'82892.04']->['581566664'	'295944137948151809'	'82999.37']
['1109500842'	'295944137948151809'	'0.0']->['154499517'	'295944137948151809'	'82999.37']
['154499517'	'295944137948151809'	'82999.37']->['18315807'	'295944137948151809'	'82999.37']
['45640202'	'295944137948151809'	'82892.16']->['34973844'	'295944137948151809'	'82999.37']
['835092996'	'295944137948151809'	'82999.37']->['305942925'	'295944137948151809'	'82999.37']
['1109500842'	'295944137948151809'	'0.0']->['374723081'	'295944137948151809'	'82999.37']
['1109500842'	'295944137948151809'	'0.0']->['461282110'	'295944137948151809'	'82999.37']
['281939289'	'295944137948151809'	'3062.57']->['349395119'	'295944137948151809'	'82999.37']
['461282110'	'295944137948151809'	'82999.37']->['197775939'	'295944137948151809'	'82999.37']
['18315807'	'295944137948151809'	'82999.37']->['442510044'	'295944137948151809'	'82999.37']
['442510044'	'295944137948151809'	'82999.37']->['17870758'	'295944137948151809'	'83009.77']
['1109500842'	'295944137948151809'	'0.0']->['348982723'	'316834904761581568'	'83012.45']
['1109500842'	'295944137948151809'	'0.0']->['176781932'	'295944137948151809'	'83014.97']
['1109500842'	'295944137948151809'	'0.0']->['294057506'	'295944137948151809'	'83017.57']
['458480364'	'295944137948151809'	'3290.42']->['262785889'	'295944137948151809'	'83018.87']
['22298680'	'295944137948151809'	'13.25']->['82695623'	'295944137948151809'	'83019.52']
['1109500842'	'295944137948151809'	'0.0']->['532069387'	'295944137948151809'	'83020.17']
['305816594'	'295944137948151809'	'82892.17']->['216170022'	'295944137948151809'	'83026.42']
['291935541'	'295944137948151809'	'39.34']->['73424384'	'295944137948151809'	'83029.54']
['465815172'	'295944137948151809'	'3173.45']->['425098108'	'295944137948151809'	'83031.1']
['1109500842'	'295944137948151809'	'0.0']->['102358273'	'295944137948151809'	'83031.89']
['1109500842'	'295944137948151809'	'0.0']->['293956844'	'295944137948151809'	'83032.67']
['348982723'	'316834904761581568'	'83012.45']->['374723081'	'295944137948151809'	'82999.37']
['71328585'	'295944137948151809'	'1900.77']->['197725913'	'295944137948151809'	'83064.93']
['1109500842'	'295944137948151809'	'0.0']->['140569053'	'295944137948151809'	'83081.05']
['1109500842'	'295944137948151809'	'0.0']->['112350415'	'295944137948151809'	'83089.12']
['43965662'	'295944137948151809'	'1900.77']->['396523552'	'295944137948151809'	'83093.15']
['252705970'	'295944137948151809'	'82642.31']->['194366116'	'295944137948151809'	'83095.17']
['396523552'	'295944137948151809'	'83093.15']->['276145702'	'295944137948151809'	'83096.18']
['1109500842'	'295944137948151809'	'0.0']->['356073542'	'295944137948151809'	'83096.68']
['154499517'	'295944137948151809'	'82999.37']->['240218592'	'295944137948151809'	'83097.18']
['1109500842'	'295944137948151809'	'0.0']->['309257130'	'317006660596015104'	'83694.95']
['493379391'	'295944137948151809'	'82642.38']->['396027959'	'295944137948151809'	'84128.08']
['1109500842'	'295944137948151809'	'0.0']->['266103801'	'295944137948151809'	'84643.53']
['465815172'	'295944137948151809'	'3173.45']->['173636541'	'295944137948151809'	'84901.26']
['1109500842'	'295944137948151809'	'0.0']->['1260261170'	'295944137948151809'	'85030.12']
['1109500842'	'295944137948151809'	'0.0']->['429055111'	'295944137948151809'	'85094.55']
['532069387'	'295944137948151809'	'83020.17']->['76748378'	'295944137948151809'	'85126.77']
['30108503'	'295944137948151809'	'82892.04']->['603711723'	'295944137948151809'	'85142.88']
['1109500842'	'295944137948151809'	'0.0']->['336557820'	'295944137948151809'	'85150.93']
['1109500842'	'295944137948151809'	'0.0']->['287211907'	'295944137948151809'	'85154.96']
['416321509'	'295944137948151809'	'82435.97']->['110176652'	'295944137948151809'	'85156.97']
['55647792'	'295944137948151809'	'82999.37']->['27912707'	'295944137948151809'	'85157.98']
['281939289'	'295944137948151809'	'3062.57']->['21533567'	'295944137948151809'	'85158.48']
['252705970'	'295944137948151809'	'82642.31']->['123308957'	'295944137948151809'	'85158.73']
['1109500842'	'295944137948151809'	'0.0']->['305211615'	'295944137948151809'	'85158.86']
['1109500842'	'295944137948151809'	'0.0']->['239946234'	'295944137948151809'	'85158.92']
['239946234'	'295944137948151809'	'85158.92']->['177709550'	'295944137948151809'	'85158.95']
['1109500842'	'295944137948151809'	'0.0']->['327783546'	'295944137948151809'	'85158.97']
['1109500842'	'295944137948151809'	'0.0']->['127814988'	'295944137948151809'	'85158.98']
['1109500842'	'295944137948151809'	'0.0']->['338073568'	'295944137948151809'	'85786.23']
['1109500842'	'295944137948151809'	'0.0']->['78769020'	'317598378047438848'	'86046.22']
['601970610'	'295944137948151809'	'82999.37']->['700873345'	'295944137948151809'	'86099.85']
['43536491'	'295944137948151809'	'3062.58']->['22215940'	'295944137948151809'	'86256.66']
['700873345'	'295944137948151809'	'86099.85']->['794713909'	'295944137948151809'	'86335.06']
['1109500842'	'295944137948151809'	'0.0']->['368209746'	'295944137948151809'	'86374.26']
['1109500842'	'295944137948151809'	'0.0']->['611813900'	'295944137948151809'	'86393.87']
['1109500842'	'295944137948151809'	'0.0']->['315257671'	'295944137948151809'	'86403.67']
['1109500842'	'295944137948151809'	'0.0']->['401608555'	'295944137948151809'	'86408.57']
['1109500842'	'295944137948151809'	'0.0']->['178690996'	'295944137948151809'	'86411.02']
['1109500842'	'295944137948151809'	'0.0']->['273708621'	'295944137948151809'	'86412.24']
['178690996'	'295944137948151809'	'86411.02']->['478338750'	'295944137948151809'	'86412.85']
['1109500842'	'295944137948151809'	'0.0']->['444976567'	'295944137948151809'	'86413.16']
['1109500842'	'295944137948151809'	'0.0']->['189963534'	'295944137948151809'	'86413.31']
['1109500842'	'295944137948151809'	'0.0']->['227383861'	'295944137948151809'	'86413.39']
['1109500842'	'295944137948151809'	'0.0']->['73634808'	'295944137948151809'	'86413.47']
['1109500842'	'295944137948151809'	'0.0']->['317810669'	'295944137948151809'	'86413.63']
['63766647'	'295944137948151809'	'11473.65']->['269905846'	'295944137948151809'	'86413.72']
['1109500842'	'295944137948151809'	'0.0']->['711700806'	'295944137948151809'	'86413.76']
['1109500842'	'295944137948151809'	'0.0']->['228470936'	'295944137948151809'	'86413.78']
['1109500842'	'295944137948151809'	'0.0']->['17259731'	'295944137948151809'	'86413.79']
['1109500842'	'295944137948151809'	'0.0']->['210195120'	'295944137948151809'	'86413.79']
['1109500842'	'295944137948151809'	'0.0']->['716271246'	'295944137948151809'	'86413.8']
['1109500842'	'295944137948151809'	'0.0']->['553047006'	'317690907531034624'	'86413.9']
['1109500842'	'295944137948151809'	'0.0']->['43605985'	'295944137948151809'	'86414.22']
['1109500842'	'295944137948151809'	'0.0']->['22578903'	'295944137948151809'	'86414.43']
['1109500842'	'295944137948151809'	'0.0']->['440359630'	'295944137948151809'	'86414.53']
['1109500842'	'295944137948151809'	'0.0']->['384249989'	'295944137948151809'	'86414.58']
['1109500842'	'295944137948151809'	'0.0']->['173468472'	'295944137948151809'	'86414.61']
['1109500842'	'295944137948151809'	'0.0']->['19884683'	'295944137948151809'	'86414.62']
['1109500842'	'295944137948151809'	'0.0']->['211327183'	'295944137948151809'	'86414.63']
['1109500842'	'295944137948151809'	'0.0']->['453404416'	'295944137948151809'	'86414.63']
['377107315'	'295944137948151809'	'82892.14']->['121620978'	'295944137948151809'	'86414.63']
['1109500842'	'295944137948151809'	'0.0']->['239921330'	'295944137948151809'	'86414.63']
['116517495'	'295944137948151809'	'3227.82']->['391572988'	'295944137948151809'	'86414.63']
['1109500842'	'295944137948151809'	'0.0']->['104961385'	'295944137948151809'	'86414.63']
['228470936'	'295944137948151809'	'86413.78']->['342577181'	'295944137948151809'	'86414.63']
['1109500842'	'295944137948151809'	'0.0']->['427062600'	'295944137948151809'	'86414.63']
['1109500842'	'295944137948151809'	'0.0']->['338960136'	'295944137948151809'	'86414.63']
['1109500842'	'295944137948151809'	'0.0']->['600849006'	'295944137948151809'	'86414.63']
['1109500842'	'295944137948151809'	'0.0']->['468316865'	'295944137948151809'	'86414.63']
['1109500842'	'295944137948151809'	'0.0']->['85411292'	'295944137948151809'	'86414.63']
['1109500842'	'295944137948151809'	'0.0']->['248135496'	'295944137948151809'	'86414.68']
['39093636'	'295944137948151809'	'3242.63']->['876277236'	'295944137948151809'	'86415.49']
['1109500842'	'295944137948151809'	'0.0']->['22204729'	'295944137948151809'	'86415.9']
['178690996'	'295944137948151809'	'86411.02']->['323573847'	'295944137948151809'	'86416.1']
['1109500842'	'295944137948151809'	'0.0']->['353529030'	'295944137948151809'	'86416.2']
['1109500842'	'295944137948151809'	'0.0']->['954396150'	'295944137948151809'	'86416.25']
['1109500842'	'295944137948151809'	'0.0']->['53998646'	'295944137948151809'	'86416.27']
['1109500842'	'295944137948151809'	'0.0']->['36439638'	'295944137948151809'	'86416.29']
['1109500842'	'295944137948151809'	'0.0']->['565779000'	'295944137948151809'	'86416.29']
['1109500842'	'295944137948151809'	'0.0']->['448353848'	'295944137948151809'	'86416.3']
['1109500842'	'295944137948151809'	'0.0']->['349019288'	'295944137948151809'	'86416.3']
['1109500842'	'295944137948151809'	'0.0']->['259517283'	'295944137948151809'	'86416.3']
['1109500842'	'295944137948151809'	'0.0']->['229043182'	'295944137948151809'	'86416.3']
['132723186'	'295944137948151809'	'82431.27']->['35634895'	'295944137948151809'	'86416.3']
['1109500842'	'295944137948151809'	'0.0']->['87186011'	'295944137948151809'	'86416.3']
['1109500842'	'295944137948151809'	'0.0']->['51561260'	'295944137948151809'	'86416.3']
['1109500842'	'295944137948151809'	'0.0']->['389168006'	'295944137948151809'	'86416.3']
['1109500842'	'295944137948151809'	'0.0']->['74190315'	'295944137948151809'	'86416.3']
['1109500842'	'295944137948151809'	'0.0']->['454836294'	'295944137948151809'	'86416.3']
['1109500842'	'295944137948151809'	'0.0']->['163971581'	'295944137948151809'	'86416.3']
['1109500842'	'295944137948151809'	'0.0']->['486206234'	'295944137948151809'	'86416.3']
['1109500842'	'295944137948151809'	'0.0']->['550144834'	'295944137948151809'	'86416.3']
['1109500842'	'295944137948151809'	'0.0']->['734949403'	'295944137948151809'	'86416.3']
['1109500842'	'295944137948151809'	'0.0']->['52469071'	'295944137948151809'	'86416.3']
['1109500842'	'295944137948151809'	'0.0']->['300559885'	'295944137948151809'	'86416.3']
['1109500842'	'295944137948151809'	'0.0']->['259962917'	'295944137948151809'	'86416.57']
['1109500842'	'295944137948151809'	'0.0']->['433007297'	'295944137948151809'	'86416.7']
['1109500842'	'295944137948151809'	'0.0']->['495376478'	'295944137948151809'	'86416.77']
['1109500842'	'295944137948151809'	'0.0']->['1288187948'	'295944137948151809'	'86416.83']
['1109500842'	'295944137948151809'	'0.0']->['467727752'	'295944137948151809'	'86416.85']
['1109500842'	'295944137948151809'	'0.0']->['292603723'	'295944137948151809'	'86417.68']
['1109500842'	'295944137948151809'	'0.0']->['711029203'	'295944137948151809'	'86418.09']
['303482395'	'295944137948151809'	'849.42']->['229588710'	'295944137948151809'	'86418.29']
['1109500842'	'295944137948151809'	'0.0']->['1187119526'	'295944137948151809'	'86418.4']
['1109500842'	'295944137948151809'	'0.0']->['20615683'	'295944137948151809'	'86418.45']
['1109500842'	'295944137948151809'	'0.0']->['354597505'	'295944137948151809'	'86418.47']
['17870758'	'295944137948151809'	'83009.77']->['377919420'	'295944137948151809'	'86418.49']
['1109500842'	'295944137948151809'	'0.0']->['127684313'	'295944137948151809'	'86418.49']
['1109500842'	'295944137948151809'	'0.0']->['748437031'	'295944137948151809'	'86418.5']
['1109500842'	'295944137948151809'	'0.0']->['118224459'	'295944137948151809'	'86418.5']
['35634895'	'295944137948151809'	'86416.3']->['59561677'	'295944137948151809'	'86418.5']
['1109500842'	'295944137948151809'	'0.0']->['291752146'	'295944137948151809'	'86418.5']
['1109500842'	'295944137948151809'	'0.0']->['436102102'	'295944137948151809'	'86418.5']
['1109500842'	'295944137948151809'	'0.0']->['619082194'	'295944137948151809'	'86418.5']
['1109500842'	'295944137948151809'	'0.0']->['38541632'	'295944137948151809'	'86418.5']
['1109500842'	'295944137948151809'	'0.0']->['978374306'	'295944137948151809'	'86418.5']
['1109500842'	'295944137948151809'	'0.0']->['164030101'	'295944137948151809'	'86418.5']
['1109500842'	'295944137948151809'	'0.0']->['66475068'	'295944137948151809'	'86418.88']
['259962917'	'295944137948151809'	'86416.57']->['863164441'	'295944137948151809'	'86419.07']
['1109500842'	'295944137948151809'	'0.0']->['63962663'	'295944137948151809'	'86419.17']
['491665151'	'295944137948151809'	'82431.27']->['271677781'	'295944137948151809'	'86419.22']
['1109500842'	'295944137948151809'	'0.0']->['366663712'	'295944137948151809'	'86419.24']
['1109500842'	'295944137948151809'	'0.0']->['169099099'	'295944137948151809'	'86419.25']
['1109500842'	'295944137948151809'	'0.0']->['372589233'	'295944137948151809'	'86419.26']
['1109500842'	'295944137948151809'	'0.0']->['559968968'	'295944137948151809'	'86419.26']
['1109500842'	'295944137948151809'	'0.0']->['193978690'	'295944137948151809'	'86419.27']
['1109500842'	'295944137948151809'	'0.0']->['400402560'	'295944137948151809'	'86419.71']
['1109500842'	'295944137948151809'	'0.0']->['521523542'	'295944137948151809'	'86419.93']
['1109500842'	'295944137948151809'	'0.0']->['361540083'	'295944137948151809'	'86420.04']
['1109500842'	'295944137948151809'	'0.0']->['138400871'	'295944137948151809'	'86420.09']
['1109500842'	'295944137948151809'	'0.0']->['252711824'	'295944137948151809'	'86420.15']
['1109500842'	'295944137948151809'	'0.0']->['446559309'	'317692980624519168'	'86422.13']
['178690996'	'295944137948151809'	'86411.02']->['933516860'	'295944137948151809'	'86425.48']
['1109500842'	'295944137948151809'	'0.0']->['364913581'	'295944137948151809'	'86428.14']
['400402560'	'295944137948151809'	'86419.71']->['598771318'	'295944137948151809'	'86429.47']
['21533567'	'295944137948151809'	'85158.48']->['199867322'	'295944137948151809'	'86430.13']
['1109500842'	'295944137948151809'	'0.0']->['272832060'	'295944137948151809'	'86430.47']
['1109500842'	'295944137948151809'	'0.0']->['161115771'	'295944137948151809'	'86430.63']
['1109500842'	'295944137948151809'	'0.0']->['336150625'	'295944137948151809'	'86430.72']
['399508823'	'295944137948151809'	'3228.68']->['61113024'	'295944137948151809'	'86430.76']
['1109500842'	'295944137948151809'	'0.0']->['112292800'	'295944137948151809'	'86430.78']
['336150625'	'295944137948151809'	'86430.72']->['433157814'	'295944137948151809'	'86430.79']
['233974439'	'295944137948151809'	'37.7']->['180781389'	'295944137948151809'	'86430.79']
['1109500842'	'295944137948151809'	'0.0']->['331282358'	'295944137948151809'	'86430.8']
['1109500842'	'295944137948151809'	'0.0']->['348361633'	'295944137948151809'	'86430.8']
['1109500842'	'295944137948151809'	'0.0']->['425197279'	'295944137948151809'	'86430.8']
['1109500842'	'295944137948151809'	'0.0']->['490876013'	'295944137948151809'	'86430.8']
['17259731'	'295944137948151809'	'86413.79']->['336717876'	'295944137948151809'	'86430.8']
['59561677'	'295944137948151809'	'86418.5']->['121899437'	'295944137948151809'	'86430.8']
['1109500842'	'295944137948151809'	'0.0']->['371446819'	'295944137948151809'	'86430.8']
['21533567'	'295944137948151809'	'85158.48']->['209714431'	'295944137948151809'	'86430.8']
['420476642'	'295944137948151809'	'82445.68']->['465857780'	'295944137948151809'	'86430.8']
['974507936'	'295944137948151809'	'10229.78']->['361804861'	'295944137948151809'	'86430.8']
['1109500842'	'295944137948151809'	'0.0']->['932223182'	'295944137948151809'	'86430.8']
['1109500842'	'295944137948151809'	'0.0']->['356395813'	'295944137948151809'	'86430.8']
['1109500842'	'295944137948151809'	'0.0']->['163981393'	'295944137948151809'	'86430.8']
['1109500842'	'295944137948151809'	'0.0']->['894738583'	'295944137948151809'	'86430.8']
['336150625'	'295944137948151809'	'86430.72']->['954675548'	'295944137948151809'	'86430.8']
['1109500842'	'295944137948151809'	'0.0']->['88731724'	'295944137948151809'	'86430.8']
['1109500842'	'295944137948151809'	'0.0']->['77077530'	'295944137948151809'	'86430.8']
['1109500842'	'295944137948151809'	'0.0']->['532029332'	'295944137948151809'	'86430.8']
['371446819'	'295944137948151809'	'86430.8']->['907602918'	'295944137948151809'	'86430.8']
['127684313'	'295944137948151809'	'86418.49']->['227550395'	'295944137948151809'	'86430.8']
['1109500842'	'295944137948151809'	'0.0']->['429508158'	'295944137948151809'	'86430.8']
['1109500842'	'295944137948151809'	'0.0']->['350157197'	'295944137948151809'	'86430.8']
['1109500842'	'295944137948151809'	'0.0']->['206672348'	'295944137948151809'	'86430.8']
['1109500842'	'295944137948151809'	'0.0']->['318342409'	'295944137948151809'	'86430.8']
['1109500842'	'295944137948151809'	'0.0']->['287312481'	'295944137948151809'	'86430.8']
['1109500842'	'295944137948151809'	'0.0']->['270612363'	'295944137948151809'	'86430.8']
['1109500842'	'295944137948151809'	'0.0']->['799303910'	'295944137948151809'	'86430.8']
['132723186'	'295944137948151809'	'82431.27']->['28834013'	'295944137948151809'	'86430.8']
['1109500842'	'295944137948151809'	'0.0']->['145809179'	'295944137948151809'	'86430.8']
['1109500842'	'295944137948151809'	'0.0']->['148782915'	'295944137948151809'	'86430.8']
['28834013'	'295944137948151809'	'86430.8']->['45935552'	'295944137948151809'	'86430.8']
['1109500842'	'295944137948151809'	'0.0']->['346596958'	'295944137948151809'	'86430.8']
['1109500842'	'295944137948151809'	'0.0']->['510248653'	'295944137948151809'	'86430.8']
['28834013'	'295944137948151809'	'86430.8']->['24156797'	'295944137948151809'	'86430.8']
['1109500842'	'295944137948151809'	'0.0']->['128875909'	'295944137948151809'	'86430.8']
['1109500842'	'295944137948151809'	'0.0']->['597021705'	'295944137948151809'	'86430.8']
['1109500842'	'295944137948151809'	'0.0']->['361011842'	'295944137948151809'	'86430.8']
['1109500842'	'295944137948151809'	'0.0']->['99419372'	'295944137948151809'	'86430.8']
['417324496'	'295944137948151809'	'80935.72']->['447885236'	'295944137948151809'	'86431.07']
['1109500842'	'295944137948151809'	'0.0']->['1104692564'	'317695252544774145'	'86431.17']
['1109500842'	'295944137948151809'	'0.0']->['561503191'	'295944137948151809'	'86431.33']
['1109500842'	'295944137948151809'	'0.0']->['26830525'	'317695436506943489'	'86431.9']
['1109500842'	'295944137948151809'	'0.0']->['219401221'	'295944137948151809'	'86431.93']
['99419372'	'295944137948151809'	'86430.8']->['166715114'	'295944137948151809'	'86432.22']
['1109500842'	'295944137948151809'	'0.0']->['90226233'	'295944137948151809'	'86432.37']
['1109500842'	'295944137948151809'	'0.0']->['99207875'	'295944137948151809'	'86432.44']
['1109500842'	'295944137948151809'	'0.0']->['126181159'	'295944137948151809'	'86432.52']
['1109500842'	'295944137948151809'	'0.0']->['240822772'	'295944137948151809'	'86433.2']
['1109500842'	'295944137948151809'	'0.0']->['64561402'	'295944137948151809'	'86433.5']
['1109500842'	'295944137948151809'	'0.0']->['273273391'	'295944137948151809'	'86433.88']
['1109500842'	'295944137948151809'	'0.0']->['183369980'	'295944137948151809'	'86434.06']
['161115771'	'295944137948151809'	'86430.63']->['57687118'	'295944137948151809'	'86434.16']
['1109500842'	'295944137948151809'	'0.0']->['186977417'	'295944137948151809'	'86434.25']
['1109500842'	'295944137948151809'	'0.0']->['338471667'	'295944137948151809'	'86434.73']
['1109500842'	'295944137948151809'	'0.0']->['567856773'	'295944137948151809'	'86435.2']
['1109500842'	'295944137948151809'	'0.0']->['62513047'	'317696301603115009'	'86435.33']
['1109500842'	'295944137948151809'	'0.0']->['30086389'	'295944137948151809'	'86436.1']
['1109500842'	'295944137948151809'	'0.0']->['457781798'	'295944137948151809'	'86436.55']
['1109500842'	'295944137948151809'	'0.0']->['550578773'	'295944137948151809'	'86436.77']
['1109500842'	'295944137948151809'	'0.0']->['293705184'	'295944137948151809'	'86436.89']
['1109500842'	'295944137948151809'	'0.0']->['446748392'	'295944137948151809'	'86436.94']
['1109500842'	'295944137948151809'	'0.0']->['247082966'	'295944137948151809'	'86437.0']
['1109500842'	'295944137948151809'	'0.0']->['1129145076'	'295944137948151809'	'86438.88']
['1109500842'	'295944137948151809'	'0.0']->['251630479'	'295944137948151809'	'86439.82']
['1109500842'	'295944137948151809'	'0.0']->['1146740263'	'295944137948151809'	'86440.3']
['286833624'	'295944137948151809'	'1.9']->['494411891'	'295944137948151809'	'86440.53']
['1109500842'	'295944137948151809'	'0.0']->['259327246'	'295944137948151809'	'86440.65']
['1109500842'	'295944137948151809'	'0.0']->['278882825'	'295944137948151809'	'86440.71']
['1109500842'	'295944137948151809'	'0.0']->['251914871'	'295944137948151809'	'86440.74']
['1109500842'	'295944137948151809'	'0.0']->['822466272'	'295944137948151809'	'86440.75']
['1109500842'	'295944137948151809'	'0.0']->['632176355'	'295944137948151809'	'86440.76']
['1109500842'	'295944137948151809'	'0.0']->['889565982'	'295944137948151809'	'86440.77']
['1109500842'	'295944137948151809'	'0.0']->['213989612'	'295944137948151809'	'86443.01']
['1109500842'	'295944137948151809'	'0.0']->['136481943'	'295944137948151809'	'86444.13']
['1109500842'	'295944137948151809'	'0.0']->['458925172'	'295944137948151809'	'86444.69']
['1109500842'	'295944137948151809'	'0.0']->['557760012'	'317698695422414848'	'86444.85']
['400402560'	'295944137948151809'	'86419.71']->['283586275'	'295944137948151809'	'86444.97']
['1109500842'	'295944137948151809'	'0.0']->['940190838'	'295944137948151809'	'86445.25']
['1109500842'	'295944137948151809'	'0.0']->['846514765'	'295944137948151809'	'86449.9']
['1109500842'	'295944137948151809'	'0.0']->['725266111'	'295944137948151809'	'86452.23']
['1109500842'	'295944137948151809'	'0.0']->['548974902'	'295944137948151809'	'86453.39']
['1109500842'	'295944137948151809'	'0.0']->['491408013'	'295944137948151809'	'86453.97']
['278882825'	'295944137948151809'	'86440.71']->['83040875'	'295944137948151809'	'86454.26']
['1109500842'	'295944137948151809'	'0.0']->['69794092'	'295944137948151809'	'86454.4']
['1109500842'	'295944137948151809'	'0.0']->['933538387'	'295944137948151809'	'86454.48']
['1109500842'	'295944137948151809'	'0.0']->['159447261'	'295944137948151809'	'86454.51']
['1109500842'	'295944137948151809'	'0.0']->['154183466'	'295944137948151809'	'86454.53']
['1109500842'	'295944137948151809'	'0.0']->['89683999'	'295944137948151809'	'86454.55']
['1109500842'	'295944137948151809'	'0.0']->['1137372452'	'295944137948151809'	'86456.59']
['1109500842'	'295944137948151809'	'0.0']->['460658443'	'295944137948151809'	'86457.61']
['1109500842'	'295944137948151809'	'0.0']->['266242296'	'295944137948151809'	'86458.63']
['1109500842'	'295944137948151809'	'0.0']->['907774952'	'317702286023471104'	'86459.12']
['1109500842'	'295944137948151809'	'0.0']->['522210782'	'295944137948151809'	'86459.15']
['136481943'	'295944137948151809'	'86444.13']->['383993573'	'295944137948151809'	'86459.41']
['1109500842'	'295944137948151809'	'0.0']->['88879689'	'295944137948151809'	'86459.54']
['907774952'	'317702286023471104'	'86459.12']->['534762081'	'317702398883819520'	'86459.57']
['1109500842'	'295944137948151809'	'0.0']->['998419734'	'295944137948151809'	'86459.6']
['1109500842'	'295944137948151809'	'0.0']->['300459643'	'295944137948151809'	'86459.67']
['1109500842'	'295944137948151809'	'0.0']->['368072984'	'295944137948151809'	'86461.1']
['1109500842'	'295944137948151809'	'0.0']->['492605149'	'295944137948151809'	'86461.82']
['492605149'	'295944137948151809'	'86461.82']->['197874262'	'295944137948151809'	'86462.18']
['1109500842'	'295944137948151809'	'0.0']->['1052860075'	'295944137948151809'	'86462.53']
['534762081'	'317702398883819520'	'86459.57']->['907774952'	'317702286023471104'	'86459.12']
['178690996'	'295944137948151809'	'86411.02']->['283320435'	'295944137948151809'	'86469.1']
['1109500842'	'295944137948151809'	'0.0']->['273717297'	'295944137948151809'	'86472.38']
['1109500842'	'295944137948151809'	'0.0']->['916792500'	'295944137948151809'	'86474.02']
['1109500842'	'295944137948151809'	'0.0']->['44452481'	'295944137948151809'	'86474.85']
['1109500842'	'295944137948151809'	'0.0']->['213459139'	'295944137948151809'	'86475.26']
['1109500842'	'295944137948151809'	'0.0']->['64858746'	'295944137948151809'	'86475.46']
['117861064'	'295944137948151809'	'3254.09']->['165840856'	'295944137948151809'	'86475.56']
['1109500842'	'295944137948151809'	'0.0']->['205438697'	'295944137948151809'	'86475.62']
['213459139'	'295944137948151809'	'86475.26']->['58689069'	'295944137948151809'	'86475.64']
['1109500842'	'295944137948151809'	'0.0']->['58934776'	'295944137948151809'	'86475.65']
['1109500842'	'295944137948151809'	'0.0']->['107869928'	'295944137948151809'	'86475.67']
['1109500842'	'295944137948151809'	'0.0']->['486282775'	'317707616195342337'	'86480.3']
['1109500842'	'295944137948151809'	'0.0']->['315418584'	'295944137948151809'	'86482.73']
['1109500842'	'295944137948151809'	'0.0']->['401794484'	'295944137948151809'	'86486.27']
['567856773'	'295944137948151809'	'86435.2']->['581393967'	'295944137948151809'	'86488.03']
['1109500842'	'295944137948151809'	'0.0']->['282295186'	'295944137948151809'	'86488.92']
['1109500842'	'295944137948151809'	'0.0']->['437145442'	'295944137948151809'	'86489.36']
['1109500842'	'295944137948151809'	'0.0']->['76348389'	'295944137948151809'	'86489.58']
['889565982'	'295944137948151809'	'86440.77']->['503292650'	'295944137948151809'	'86489.8']
['1109500842'	'295944137948151809'	'0.0']->['591501595'	'295944137948151809'	'86490.51']
['1109500842'	'295944137948151809'	'0.0']->['42632232'	'295944137948151809'	'86491.22']
['1109500842'	'295944137948151809'	'0.0']->['193558064'	'295944137948151809'	'86494.51']
['1109500842'	'295944137948151809'	'0.0']->['27514822'	'295944137948151809'	'86497.8']
['27514822'	'295944137948151809'	'86497.8']->['342521562'	'295944137948151809'	'86504.17']
['27514822'	'295944137948151809'	'86497.8']->['28123020'	'295944137948151809'	'86507.35']
['342521562'	'295944137948151809'	'86504.17']->['207850332'	'295944137948151809'	'86508.94']
['1109500842'	'295944137948151809'	'0.0']->['571556486'	'295944137948151809'	'86509.74']
['1109500842'	'295944137948151809'	'0.0']->['385699735'	'295944137948151809'	'86510.14']
['1109500842'	'295944137948151809'	'0.0']->['754632426'	'295944137948151809'	'86510.33']
['1109500842'	'295944137948151809'	'0.0']->['419076325'	'295944137948151809'	'86510.53']
['1109500842'	'295944137948151809'	'0.0']->['490774274'	'295944137948151809'	'86511.43']
['1109500842'	'295944137948151809'	'0.0']->['276766770'	'317715572559319040'	'86511.92']
['1109500842'	'295944137948151809'	'0.0']->['1142891905'	'317715624006676483'	'86512.12']
['1109500842'	'295944137948151809'	'0.0']->['260302740'	'295944137948151809'	'86512.32']
['1109500842'	'295944137948151809'	'0.0']->['462332644'	'295944137948151809'	'86520.26']
['462332644'	'295944137948151809'	'86520.26']->['533733820'	'295944137948151809'	'86524.23']
['1109500842'	'295944137948151809'	'0.0']->['375286809'	'295944137948151809'	'86526.21']
['52454497'	'295944137948151809'	'188.42']->['310212907'	'295944137948151809'	'86527.21']
['1109500842'	'295944137948151809'	'0.0']->['286427819'	'317719626123448322'	'86528.02']
['1109500842'	'295944137948151809'	'0.0']->['425418407'	'295944137948151809'	'86528.2']
['1109500842'	'295944137948151809'	'0.0']->['122827679'	'295944137948151809'	'86529.67']
['1109500842'	'295944137948151809'	'0.0']->['373178085'	'295944137948151809'	'86539.22']
['121899437'	'295944137948151809'	'86430.8']->['338625941'	'295944137948151809'	'86545.17']
['1109500842'	'295944137948151809'	'0.0']->['704265103'	'295944137948151809'	'86548.14']
['1109500842'	'295944137948151809'	'0.0']->['417681885'	'317724911068143616'	'86549.02']
['310212907'	'295944137948151809'	'86527.21']->['417681885'	'317724911068143616'	'86549.02']
['1109500842'	'295944137948151809'	'0.0']->['540274888'	'295944137948151809'	'86551.12']
['1109500842'	'295944137948151809'	'0.0']->['826133030'	'295944137948151809'	'86557.87']
['1109500842'	'295944137948151809'	'0.0']->['492761781'	'295944137948151809'	'86558.4']
['1109500842'	'295944137948151809'	'0.0']->['1069797294'	'295944137948151809'	'86565.85']
['383993573'	'295944137948151809'	'86459.41']->['376527520'	'295944137948151809'	'86568.1']
['1109500842'	'295944137948151809'	'0.0']->['1155534612'	'295944137948151809'	'86569.0']
['1109500842'	'295944137948151809'	'0.0']->['816113666'	'295944137948151809'	'86572.95']
['22215940'	'295944137948151809'	'86256.66']->['256001923'	'295944137948151809'	'86573.87']
['1109500842'	'295944137948151809'	'0.0']->['865638475'	'295944137948151809'	'86577.85']
['315418584'	'295944137948151809'	'86482.73']->['267871553'	'295944137948151809'	'86579.4']
['239921330'	'295944137948151809'	'86414.63']->['183890881'	'295944137948151809'	'86581.88']
['125150321'	'295944137948151809'	'3299.93']->['22883206'	'295944137948151809'	'86586.27']
['1109500842'	'295944137948151809'	'0.0']->['22883206'	'295944137948151809'	'86586.27']
['27514822'	'295944137948151809'	'86497.8']->['33934622'	'295944137948151809'	'86593.67']
['1109500842'	'295944137948151809'	'0.0']->['259119047'	'295944137948151809'	'86595.8']
['1109500842'	'295944137948151809'	'0.0']->['28933721'	'317736708701552642'	'86595.9']
['1109500842'	'295944137948151809'	'0.0']->['40575980'	'295944137948151809'	'86602.02']
['1109500842'	'295944137948151809'	'0.0']->['18522262'	'295944137948151809'	'86602.25']
['1109500842'	'295944137948151809'	'0.0']->['33690992'	'295944137948151809'	'86615.43']
['1109500842'	'295944137948151809'	'0.0']->['16627743'	'295944137948151809'	'86627.17']
['16627743'	'295944137948151809'	'86627.17']->['128188302'	'295944137948151809'	'86631.65']
['1109500842'	'295944137948151809'	'0.0']->['273205947'	'295944137948151809'	'86666.78']
['1109500842'	'295944137948151809'	'0.0']->['419219464'	'295944137948151809'	'86682.8']
['1109500842'	'295944137948151809'	'0.0']->['857404274'	'295944137948151809'	'86692.2']
['1109500842'	'295944137948151809'	'0.0']->['214158666'	'295944137948151809'	'86714.3']
['1109500842'	'295944137948151809'	'0.0']->['221082525'	'317769371659419648'	'86725.68']
['1109500842'	'295944137948151809'	'0.0']->['754120141'	'295944137948151809'	'86797.27']
['64561402'	'295944137948151809'	'86433.5']->['325088544'	'295944137948151809'	'86823.77']
['1109500842'	'295944137948151809'	'0.0']->['983426468'	'317924719942836224'	'87342.98']
['22215940'	'295944137948151809'	'86256.66']->['475392108'	'295944137948151809'	'87379.08']
['22298680'	'295944137948151809'	'13.25']->['300359399'	'295944137948151809'	'87392.73']
['300359399'	'295944137948151809'	'87392.73']->['401458534'	'295944137948151809'	'87395.67']
['300359399'	'295944137948151809'	'87392.73']->['371274884'	'295944137948151809'	'87407.12']
['1109500842'	'295944137948151809'	'0.0']->['459628443'	'295944137948151809'	'87407.25']
['459628443'	'295944137948151809'	'87407.25']->['485914649'	'295944137948151809'	'87427.22']
['178690996'	'295944137948151809'	'86411.02']->['1138399518'	'295944137948151809'	'87943.88']
['181350535'	'295944137948151809'	'82447.24']->['1038453056'	'295944137948151809'	'87977.02']
['1109500842'	'295944137948151809'	'0.0']->['199548976'	'295944137948151809'	'87983.75']
['1109500842'	'295944137948151809'	'0.0']->['310480176'	'295944137948151809'	'88123.13']
['1109500842'	'295944137948151809'	'0.0']->['1107948571'	'295944137948151809'	'88145.13']
['45640202'	'295944137948151809'	'82892.16']->['62541405'	'295944137948151809'	'88339.78']
['1109500842'	'295944137948151809'	'0.0']->['397638050'	'295944137948151809'	'88358.95']
['1109500842'	'295944137948151809'	'0.0']->['585439004'	'295944137948151809'	'88415.2']
['1109500842'	'295944137948151809'	'0.0']->['235614999'	'295944137948151809'	'89320.8']
['1109500842'	'295944137948151809'	'0.0']->['317351021'	'295944137948151809'	'89566.4']
['1109500842'	'295944137948151809'	'0.0']->['261487188'	'295944137948151809'	'90349.68']
['1109500842'	'295944137948151809'	'0.0']->['853891134'	'295944137948151809'	'92552.92']
['1109500842'	'295944137948151809'	'0.0']->['64524967'	'295944137948151809'	'92715.27']
['64524967'	'295944137948151809'	'92715.27']->['134237490'	'295944137948151809'	'92718.77']
['1109500842'	'295944137948151809'	'0.0']->['379503634'	'295944137948151809'	'93947.07']
['1109500842'	'295944137948151809'	'0.0']->['357085442'	'295944137948151809'	'95215.37']
['1109500842'	'295944137948151809'	'0.0']->['177932307'	'295944137948151809'	'95419.98']
['1109500842'	'295944137948151809'	'0.0']->['164190597'	'295944137948151809'	'95425.77']
['1109500842'	'295944137948151809'	'0.0']->['570258010'	'295944137948151809'	'96763.83']
['227383861'	'295944137948151809'	'86413.39']->['476629672'	'295944137948151809'	'96911.15']
['1109500842'	'295944137948151809'	'0.0']->['826326265'	'295944137948151809'	'99485.78']
['1109500842'	'295944137948151809'	'0.0']->['548666763'	'295944137948151809'	'100967.1']
['1109500842'	'295944137948151809'	'0.0']->['460024371'	'295944137948151809'	'102111.12']
['1109500842'	'295944137948151809'	'0.0']->['43597806'	'321642468292587520'	'102115.98']
['1109500842'	'295944137948151809'	'0.0']->['356345461'	'295944137948151809'	'104019.27']
['1109500842'	'295944137948151809'	'0.0']->['1132110836'	'295944137948151809'	'104115.62']
['1109500842'	'295944137948151809'	'0.0']->['287847617'	'295944137948151809'	'124123.22']
['1109500842'	'295944137948151809'	'0.0']->['250820335'	'295944137948151809'	'124129.45']
['250820335'	'295944137948151809'	'124129.45']->['334075185'	'295944137948151809'	'124131.5']
['1109500842'	'295944137948151809'	'0.0']->['397603658'	'295944137948151809'	'124134.0']
['1109500842'	'295944137948151809'	'0.0']->['461442520'	'295944137948151809'	'127950.97']
['1109500842'	'295944137948151809'	'0.0']->['235843180'	'295944137948151809'	'127957.18']
['1109500842'	'295944137948151809'	'0.0']->['318552934'	'295944137948151809'	'127958.65']
['1109500842'	'295944137948151809'	'0.0']->['482690934'	'295944137948151809'	'127959.33']
['1109500842'	'295944137948151809'	'0.0']->['289104423'	'295944137948151809'	'127976.8']
['343311158'	'295944137948151809'	'3733.2']->['1350213331'	'295944137948151809'	'127996.52']
['1109500842'	'295944137948151809'	'0.0']->['216862254'	'295944137948151809'	'129944.9']
['1109500842'	'295944137948151809'	'0.0']->['232613178'	'295944137948151809'	'141221.77']
['556174178'	'295944137948151809'	'82445.68']->['623155120'	'295944137948151809'	'145630.63']
['1109500842'	'295944137948151809'	'0.0']->['449404058'	'295944137948151809'	'149613.88']
['1109500842'	'295944137948151809'	'0.0']->['594020481'	'295944137948151809'	'149623.3']
['1109500842'	'295944137948151809'	'0.0']->['730641060'	'295944137948151809'	'149990.13']
['1109500842'	'295944137948151809'	'0.0']->['529036740'	'295944137948151809'	'150321.45']
['1109500842'	'295944137948151809'	'0.0']->['864733778'	'295944137948151809'	'151425.9']
['1109500842'	'295944137948151809'	'0.0']->['315040076'	'295944137948151809'	'154649.22']
['267239097'	'295944137948151809'	'22.92']->['65057112'	'295944137948151809'	'155852.0']
['37698837'	'295944137948151809'	'3232.32']->['45216532'	'295944137948151809'	'156317.02']
['45216532'	'295944137948151809'	'156317.02']->['897288452'	'295944137948151809'	'156324.93']
['1109500842'	'295944137948151809'	'0.0']->['249914999'	'295944137948151809'	'159054.92']
['1109500842'	'295944137948151809'	'0.0']->['565778814'	'295944137948151809'	'220490.8']
['1109500842'	'295944137948151809'	'0.0']->['1052667205'	'417802380202500096'	'484221.15']
['1109500842'	'295944137948151809'	'0.0']->['719702623'	'295944137948151809'	'511387.62']
['1109500842'	'295944137948151809'	'0.0']->['807467869'	'295944137948151809'	'801137.33']
['56699328'	'316688415229898753'	'82430.35']->['244806145'	'577706001480200192'	'1119621.05']
[truncated: 1 more rows]
