# Supplementary material for: BiMGCL: rumor detection via bi-directional multi-level graph contrastive learning
Source: PeerJ Comput Sci. 2023 Nov 10;9:e1659. doi: 10.7717/peerj-cs.1659 (PMC10703058; doi:10.7717/peerj-cs.1659)
Supplement: Supplemental Information 1 [file peerj-cs-09-1659-s001.zip › rumor_detection_acl2017/twitter15/tree/318263294098030593.txt]

['ROOT'	'ROOT'	'0.0']->['1098364164'	'318263294098030593'	'0.0']
['1098364164'	'318263294098030593'	'0.0']->['911766876'	'318263405154816000'	'0.43']
['1098364164'	'318263294098030593'	'0.0']->['512439836'	'318263660789235712'	'1.45']
['1098364164'	'318263294098030593'	'0.0']->['818536104'	'318263710965710848'	'1.65']
['1098364164'	'318263294098030593'	'0.0']->['263258116'	'318263294098030593'	'2.3']
['1098364164'	'318263294098030593'	'0.0']->['407503592'	'318263294098030593'	'2.3']
['1098364164'	'318263294098030593'	'0.0']->['136426867'	'318263294098030593'	'2.3']
['1098364164'	'318263294098030593'	'0.0']->['222317323'	'318263294098030593'	'2.3']
['1098364164'	'318263294098030593'	'0.0']->['12308452'	'318263294098030593'	'2.3']
['1098364164'	'318263294098030593'	'0.0']->['433949470'	'318263294098030593'	'2.3']
['1098364164'	'318263294098030593'	'0.0']->['859037155'	'318263294098030593'	'2.3']
['1098364164'	'318263294098030593'	'0.0']->['825622351'	'318263294098030593'	'2.3']
['1098364164'	'318263294098030593'	'0.0']->['394442744'	'318263294098030593'	'2.3']
['1098364164'	'318263294098030593'	'0.0']->['271765244'	'318263294098030593'	'2.3']
['1098364164'	'318263294098030593'	'0.0']->['476551534'	'318263294098030593'	'2.3']
['1098364164'	'318263294098030593'	'0.0']->['596868340'	'318263294098030593'	'2.3']
['1098364164'	'318263294098030593'	'0.0']->['503949813'	'318263294098030593'	'2.3']
['1098364164'	'318263294098030593'	'0.0']->['169420812'	'318263294098030593'	'2.3']
['1098364164'	'318263294098030593'	'0.0']->['398297104'	'318263294098030593'	'2.3']
['1098364164'	'318263294098030593'	'0.0']->['50915317'	'318263294098030593'	'2.3']
['1098364164'	'318263294098030593'	'0.0']->['202434741'	'318263294098030593'	'2.3']
['1098364164'	'318263294098030593'	'0.0']->['348176911'	'318263294098030593'	'2.3']
['1098364164'	'318263294098030593'	'0.0']->['44818682'	'318263294098030593'	'2.3']
['1098364164'	'318263294098030593'	'0.0']->['103033844'	'318263294098030593'	'2.3']
['1098364164'	'318263294098030593'	'0.0']->['743948048'	'318263294098030593'	'2.3']
['1098364164'	'318263294098030593'	'0.0']->['16860621'	'318263294098030593'	'2.3']
['1098364164'	'318263294098030593'	'0.0']->['268063117'	'318263294098030593'	'2.3']
['1098364164'	'318263294098030593'	'0.0']->['25333151'	'318263294098030593'	'2.3']
['1098364164'	'318263294098030593'	'0.0']->['239058345'	'318263294098030593'	'2.3']
['1098364164'	'318263294098030593'	'0.0']->['321279437'	'318263294098030593'	'2.3']
['1098364164'	'318263294098030593'	'0.0']->['105647633'	'318263294098030593'	'2.3']
['1098364164'	'318263294098030593'	'0.0']->['394891906'	'318263294098030593'	'2.3']
['1098364164'	'318263294098030593'	'0.0']->['116291483'	'318263294098030593'	'2.3']
['1098364164'	'318263294098030593'	'0.0']->['355854337'	'318263294098030593'	'2.3']
['1098364164'	'318263294098030593'	'0.0']->['141767587'	'318263294098030593'	'2.3']
['1098364164'	'318263294098030593'	'0.0']->['231039477'	'318263294098030593'	'2.3']
['1098364164'	'318263294098030593'	'0.0']->['58767382'	'318263294098030593'	'2.3']
['1098364164'	'318263294098030593'	'0.0']->['335545272'	'318263294098030593'	'2.3']
['1098364164'	'318263294098030593'	'0.0']->['498274604'	'318263294098030593'	'2.3']
['1098364164'	'318263294098030593'	'0.0']->['529840101'	'318263294098030593'	'2.3']
['141767587'	'318263294098030593'	'2.3']->['265246335'	'318263294098030593'	'2.3']
['1098364164'	'318263294098030593'	'0.0']->['805307605'	'318263294098030593'	'2.3']
['1098364164'	'318263294098030593'	'0.0']->['277284281'	'318263294098030593'	'2.3']
['1098364164'	'318263294098030593'	'0.0']->['32638255'	'318263294098030593'	'2.3']
['1098364164'	'318263294098030593'	'0.0']->['243775559'	'318263294098030593'	'2.3']
['222317323'	'318263294098030593'	'2.3']->['275262996'	'318263294098030593'	'2.3']
['1098364164'	'318263294098030593'	'0.0']->['339954713'	'318263294098030593'	'2.3']
['1098364164'	'318263294098030593'	'0.0']->['377808088'	'318263294098030593'	'2.3']
['1098364164'	'318263294098030593'	'0.0']->['320553117'	'318263294098030593'	'2.34']
['1098364164'	'318263294098030593'	'0.0']->['380670742'	'318263294098030593'	'2.38']
['1098364164'	'318263294098030593'	'0.0']->['47559899'	'318263929698664448'	'2.52']
['1098364164'	'318263294098030593'	'0.0']->['776506812'	'318264061064249344'	'3.03']
['1098364164'	'318263294098030593'	'0.0']->['271999782'	'318264319420817408'	'4.07']
['1098364164'	'318263294098030593'	'0.0']->['235821962'	'318263294098030593'	'4.36']
['1098364164'	'318263294098030593'	'0.0']->['634571082'	'318264439424049152'	'4.55']
['1098364164'	'318263294098030593'	'0.0']->['337467790'	'318264591014588417'	'5.15']
['1098364164'	'318263294098030593'	'0.0']->['61409825'	'318264625906999297'	'5.28']
['1098364164'	'318263294098030593'	'0.0']->['273015772'	'318263294098030593'	'5.35']
['1098364164'	'318263294098030593'	'0.0']->['1069158402'	'318264666713387010'	'5.45']
['1098364164'	'318263294098030593'	'0.0']->['47143532'	'318263294098030593'	'5.84']
['1098364164'	'318263294098030593'	'0.0']->['309520966'	'318263294098030593'	'6.09']
['235821962'	'318263294098030593'	'4.36']->['317407860'	'318263294098030593'	'6.21']
['394442744'	'318263294098030593'	'2.3']->['413729370'	'318263294098030593'	'6.27']
['1098364164'	'318263294098030593'	'0.0']->['857176044'	'318263294098030593'	'6.3']
['1098364164'	'318263294098030593'	'0.0']->['428699004'	'318263294098030593'	'6.32']
['1098364164'	'318263294098030593'	'0.0']->['1251694621'	'318263294098030593'	'6.33']
['1098364164'	'318263294098030593'	'0.0']->['303888670'	'318263294098030593'	'6.33']
['1098364164'	'318263294098030593'	'0.0']->['258075548'	'318263294098030593'	'6.33']
['1098364164'	'318263294098030593'	'0.0']->['73812527'	'318263294098030593'	'6.33']
['222317323'	'318263294098030593'	'2.3']->['67435041'	'318263294098030593'	'6.33']
['1098364164'	'318263294098030593'	'0.0']->['283692327'	'318263294098030593'	'6.33']
['1098364164'	'318263294098030593'	'0.0']->['1197180966'	'318263294098030593'	'6.33']
['1098364164'	'318263294098030593'	'0.0']->['316703756'	'318263294098030593'	'6.33']
['1098364164'	'318263294098030593'	'0.0']->['138706869'	'318263294098030593'	'6.33']
['1098364164'	'318263294098030593'	'0.0']->['412834761'	'318263294098030593'	'6.33']
['1098364164'	'318263294098030593'	'0.0']->['307589371'	'318263294098030593'	'6.33']
['1098364164'	'318263294098030593'	'0.0']->['267368663'	'318263294098030593'	'6.33']
['1098364164'	'318263294098030593'	'0.0']->['57096629'	'318263294098030593'	'6.33']
['1098364164'	'318263294098030593'	'0.0']->['766352924'	'318263294098030593'	'6.33']
['1098364164'	'318263294098030593'	'0.0']->['327948085'	'318263294098030593'	'6.33']
['1098364164'	'318263294098030593'	'0.0']->['610371273'	'318263294098030593'	'6.33']
['67435041'	'318263294098030593'	'6.33']->['625325664'	'318263294098030593'	'6.33']
['1098364164'	'318263294098030593'	'0.0']->['486898435'	'318263294098030593'	'6.33']
['1098364164'	'318263294098030593'	'0.0']->['34796546'	'318263294098030593'	'6.33']
['1098364164'	'318263294098030593'	'0.0']->['254792189'	'318263294098030593'	'6.33']
['1098364164'	'318263294098030593'	'0.0']->['277375504'	'318263294098030593'	'6.33']
['1098364164'	'318263294098030593'	'0.0']->['412565668'	'318263294098030593'	'6.33']
['1098364164'	'318263294098030593'	'0.0']->['130858541'	'318263294098030593'	'6.33']
['1098364164'	'318263294098030593'	'0.0']->['928508857'	'318263294098030593'	'6.33']
['1098364164'	'318263294098030593'	'0.0']->['557418430'	'318263294098030593'	'6.33']
['1098364164'	'318263294098030593'	'0.0']->['258648184'	'318263294098030593'	'6.33']
['1098364164'	'318263294098030593'	'0.0']->['114962760'	'318263294098030593'	'6.33']
['1098364164'	'318263294098030593'	'0.0']->['1189634401'	'318263294098030593'	'6.33']
['1098364164'	'318263294098030593'	'0.0']->['251507938'	'318263294098030593'	'6.33']
['1098364164'	'318263294098030593'	'0.0']->['549647691'	'318263294098030593'	'6.33']
['1098364164'	'318263294098030593'	'0.0']->['535817698'	'318263294098030593'	'6.33']
['1098364164'	'318263294098030593'	'0.0']->['24796079'	'318263294098030593'	'6.33']
['1098364164'	'318263294098030593'	'0.0']->['18565016'	'318263294098030593'	'6.33']
['1098364164'	'318263294098030593'	'0.0']->['550587192'	'318263294098030593'	'6.33']
['1098364164'	'318263294098030593'	'0.0']->['1044702260'	'318263294098030593'	'6.33']
['1098364164'	'318263294098030593'	'0.0']->['90234833'	'318263294098030593'	'6.33']
['1098364164'	'318263294098030593'	'0.0']->['996335130'	'318263294098030593'	'6.33']
['1098364164'	'318263294098030593'	'0.0']->['743208332'	'318263294098030593'	'6.33']
['1098364164'	'318263294098030593'	'0.0']->['163694779'	'318263294098030593'	'6.33']
['1098364164'	'318263294098030593'	'0.0']->['1003773626'	'318263294098030593'	'6.33']
['1098364164'	'318263294098030593'	'0.0']->['341934583'	'318263294098030593'	'7.49']
['1098364164'	'318263294098030593'	'0.0']->['521352735'	'318265234588565505'	'7.7']
['1098364164'	'318263294098030593'	'0.0']->['1014174336'	'318263294098030593'	'8.07']
['1098364164'	'318263294098030593'	'0.0']->['1202270252'	'318263294098030593'	'8.36']
['1098364164'	'318263294098030593'	'0.0']->['244290676'	'318263294098030593'	'8.51']
['1098364164'	'318263294098030593'	'0.0']->['1138874137'	'318263294098030593'	'8.58']
['1098364164'	'318263294098030593'	'0.0']->['600785487'	'318263294098030593'	'8.61']
['1098364164'	'318263294098030593'	'0.0']->['260794653'	'318263294098030593'	'8.63']
['1098364164'	'318263294098030593'	'0.0']->['229528363'	'318263294098030593'	'8.64']
['1098364164'	'318263294098030593'	'0.0']->['560070403'	'318263294098030593'	'8.65']
['1098364164'	'318263294098030593'	'0.0']->['353654576'	'318263294098030593'	'8.65']
['1098364164'	'318263294098030593'	'0.0']->['988505520'	'318263294098030593'	'8.65']
['1098364164'	'318263294098030593'	'0.0']->['139395577'	'318263294098030593'	'8.65']
['1098364164'	'318263294098030593'	'0.0']->['820727334'	'318263294098030593'	'8.65']
['1098364164'	'318263294098030593'	'0.0']->['582073763'	'318263294098030593'	'8.65']
['1098364164'	'318263294098030593'	'0.0']->['525970047'	'318263294098030593'	'8.8']
['1098364164'	'318263294098030593'	'0.0']->['174502097'	'318263294098030593'	'8.95']
['1098364164'	'318263294098030593'	'0.0']->['302419095'	'318263294098030593'	'12.61']
['1098364164'	'318263294098030593'	'0.0']->['232993667'	'318266573758550016'	'13.02']
['1098364164'	'318263294098030593'	'0.0']->['940794972'	'318266797444976640'	'13.92']
['1098364164'	'318263294098030593'	'0.0']->['408681401'	'318263294098030593'	'14.44']
['1098364164'	'318263294098030593'	'0.0']->['190110153'	'318263294098030593'	'15.35']
['1098364164'	'318263294098030593'	'0.0']->['42675536'	'318263294098030593'	'15.81']
['1098364164'	'318263294098030593'	'0.0']->['171773112'	'318263294098030593'	'16.04']
['1098364164'	'318263294098030593'	'0.0']->['325326735'	'318263294098030593'	'16.15']
['1098364164'	'318263294098030593'	'0.0']->['28192280'	'318263294098030593'	'16.21']
['1098364164'	'318263294098030593'	'0.0']->['509528375'	'318263294098030593'	'16.24']
['1098364164'	'318263294098030593'	'0.0']->['487311132'	'318263294098030593'	'16.25']
['1098364164'	'318263294098030593'	'0.0']->['543495442'	'318263294098030593'	'16.26']
['1098364164'	'318263294098030593'	'0.0']->['75440859'	'318263294098030593'	'16.26']
['1098364164'	'318263294098030593'	'0.0']->['463555023'	'318263294098030593'	'16.26']
['1098364164'	'318263294098030593'	'0.0']->['405550860'	'318263294098030593'	'16.27']
['1098364164'	'318263294098030593'	'0.0']->['54747537'	'318263294098030593'	'16.27']
['1098364164'	'318263294098030593'	'0.0']->['375592072'	'318263294098030593'	'16.27']
['1098364164'	'318263294098030593'	'0.0']->['500315392'	'318263294098030593'	'16.27']
['1098364164'	'318263294098030593'	'0.0']->['424267261'	'318263294098030593'	'16.27']
['1098364164'	'318263294098030593'	'0.0']->['500146204'	'318263294098030593'	'16.27']
['1098364164'	'318263294098030593'	'0.0']->['113135947'	'318263294098030593'	'16.27']
['1098364164'	'318263294098030593'	'0.0']->['333221924'	'318263294098030593'	'16.27']
['1098364164'	'318263294098030593'	'0.0']->['527427083'	'318263294098030593'	'16.27']
['1098364164'	'318263294098030593'	'0.0']->['452975579'	'318263294098030593'	'16.27']
['527427083'	'318263294098030593'	'16.27']->['401425193'	'318263294098030593'	'16.27']
['1098364164'	'318263294098030593'	'0.0']->['41775770'	'318263294098030593'	'16.27']
['1098364164'	'318263294098030593'	'0.0']->['448604367'	'318263294098030593'	'16.27']
['1098364164'	'318263294098030593'	'0.0']->['871454148'	'318263294098030593'	'16.27']
['1098364164'	'318263294098030593'	'0.0']->['526615204'	'318263294098030593'	'16.27']
['1098364164'	'318263294098030593'	'0.0']->['215936781'	'318263294098030593'	'16.27']
['1098364164'	'318263294098030593'	'0.0']->['123710510'	'318263294098030593'	'16.27']
['1098364164'	'318263294098030593'	'0.0']->['210628122'	'318263294098030593'	'17.02']
['1098364164'	'318263294098030593'	'0.0']->['444032896'	'318263294098030593'	'17.4']
['1098364164'	'318263294098030593'	'0.0']->['453040024'	'318263294098030593'	'17.59']
['1098364164'	'318263294098030593'	'0.0']->['455243627'	'318263294098030593'	'17.78']
['1098364164'	'318263294098030593'	'0.0']->['418808386'	'318263294098030593'	'17.85']
['1098364164'	'318263294098030593'	'0.0']->['1260750780'	'318263294098030593'	'17.92']
['1098364164'	'318263294098030593'	'0.0']->['58160092'	'318268052342968321'	'18.9']
['1098364164'	'318263294098030593'	'0.0']->['314967828'	'318263294098030593'	'19.99']
['1098364164'	'318263294098030593'	'0.0']->['288297345'	'318263294098030593'	'21.03']
['1098364164'	'318263294098030593'	'0.0']->['527477519'	'318263294098030593'	'21.55']
['1098364164'	'318263294098030593'	'0.0']->['441652416'	'318263294098030593'	'21.81']
['1098364164'	'318263294098030593'	'0.0']->['566018152'	'318263294098030593'	'21.94']
['1098364164'	'318263294098030593'	'0.0']->['23136542'	'318268824350769152'	'21.97']
['1098364164'	'318263294098030593'	'0.0']->['479191622'	'318263294098030593'	'22.0']
['1098364164'	'318263294098030593'	'0.0']->['506943515'	'318263294098030593'	'22.03']
['1098364164'	'318263294098030593'	'0.0']->['540994777'	'318263294098030593'	'22.05']
['988505520'	'318263294098030593'	'8.65']->['518389349'	'318263294098030593'	'22.06']
['275262996'	'318263294098030593'	'2.3']->['28803698'	'318263294098030593'	'22.06']
['1098364164'	'318263294098030593'	'0.0']->['264901942'	'318263294098030593'	'22.06']
['1098364164'	'318263294098030593'	'0.0']->['502249380'	'318263294098030593'	'22.07']
['1098364164'	'318263294098030593'	'0.0']->['630572499'	'318263294098030593'	'22.07']
['1098364164'	'318263294098030593'	'0.0']->['16327972'	'318263294098030593'	'22.07']
['1098364164'	'318263294098030593'	'0.0']->['412747526'	'318263294098030593'	'22.07']
['1098364164'	'318263294098030593'	'0.0']->['18534085'	'318263294098030593'	'22.07']
['1098364164'	'318263294098030593'	'0.0']->['194915968'	'318263294098030593'	'22.07']
['1098364164'	'318263294098030593'	'0.0']->['86113535'	'318263294098030593'	'22.77']
['412747526'	'318263294098030593'	'22.07']->['44251202'	'318263294098030593'	'23.12']
['1098364164'	'318263294098030593'	'0.0']->['73593178'	'318263294098030593'	'23.29']
['1098364164'	'318263294098030593'	'0.0']->['579382789'	'318263294098030593'	'23.38']
['1098364164'	'318263294098030593'	'0.0']->['430804352'	'318263294098030593'	'23.42']
['441652416'	'318263294098030593'	'21.81']->['412814527'	'318263294098030593'	'23.47']
['73593178'	'318263294098030593'	'23.29']->['439856994'	'318263294098030593'	'24.32']
['1098364164'	'318263294098030593'	'0.0']->['783362486'	'318263294098030593'	'24.74']
['1098364164'	'318263294098030593'	'0.0']->['209570327'	'318263294098030593'	'24.95']
['1098364164'	'318263294098030593'	'0.0']->['522776273'	'318269601244934144'	'25.05']
['1098364164'	'318263294098030593'	'0.0']->['513905937'	'318263294098030593'	'25.06']
['1098364164'	'318263294098030593'	'0.0']->['384649153'	'318263294098030593'	'25.17']
['1098364164'	'318263294098030593'	'0.0']->['76204606'	'318269698124963840'	'25.43']
['1098364164'	'318263294098030593'	'0.0']->['421206424'	'318263294098030593'	'26.16']
['1098364164'	'318263294098030593'	'0.0']->['201042615'	'318263294098030593'	'26.65']
['1098364164'	'318263294098030593'	'0.0']->['424695955'	'318263294098030593'	'26.9']
['1098364164'	'318263294098030593'	'0.0']->['319512299'	'318263294098030593'	'27.03']
['1098364164'	'318263294098030593'	'0.0']->['303793493'	'318263294098030593'	'27.09']
['1098364164'	'318263294098030593'	'0.0']->['66574144'	'318263294098030593'	'27.12']
['1098364164'	'318263294098030593'	'0.0']->['1063683194'	'318263294098030593'	'27.13']
['1098364164'	'318263294098030593'	'0.0']->['235251011'	'318263294098030593'	'27.14']
['1098364164'	'318263294098030593'	'0.0']->['574775861'	'318263294098030593'	'27.15']
['1098364164'	'318263294098030593'	'0.0']->['349823293'	'318263294098030593'	'27.99']
['1098364164'	'318263294098030593'	'0.0']->['199764878'	'318263294098030593'	'28.83']
['277375504'	'318263294098030593'	'6.33']->['551149933'	'318263294098030593'	'32.33']
['1098364164'	'318263294098030593'	'0.0']->['382434978'	'318263294098030593'	'34.07']
['1098364164'	'318263294098030593'	'0.0']->['91653488'	'318263294098030593'	'34.94']
['1098364164'	'318263294098030593'	'0.0']->['232360129'	'318263294098030593'	'35.38']
['1098364164'	'318263294098030593'	'0.0']->['344195445'	'318263294098030593'	'35.6']
['1098364164'	'318263294098030593'	'0.0']->['570408613'	'318263294098030593'	'35.71']
['1098364164'	'318263294098030593'	'0.0']->['353361967'	'318263294098030593'	'35.76']
['1098364164'	'318263294098030593'	'0.0']->['465597997'	'318263294098030593'	'35.79']
['1098364164'	'318263294098030593'	'0.0']->['40710086'	'318263294098030593'	'35.8']
['1098364164'	'318263294098030593'	'0.0']->['172860936'	'318263294098030593'	'35.81']
['1098364164'	'318263294098030593'	'0.0']->['823848402'	'318263294098030593'	'35.82']
['1098364164'	'318263294098030593'	'0.0']->['434706775'	'318272335192924161'	'35.92']
['1098364164'	'318263294098030593'	'0.0']->['102825811'	'318263294098030593'	'36.72']
['1098364164'	'318263294098030593'	'0.0']->['110942885'	'318263294098030593'	'37.17']
['1098364164'	'318263294098030593'	'0.0']->['50302488'	'318263294098030593'	'37.39']
['1098364164'	'318263294098030593'	'0.0']->['790224876'	'318263294098030593'	'37.62']
['1098364164'	'318263294098030593'	'0.0']->['592465227'	'318263294098030593'	'40.13']
['1098364164'	'318263294098030593'	'0.0']->['815620176'	'318263294098030593'	'41.38']
['1098364164'	'318263294098030593'	'0.0']->['471463134'	'318263294098030593'	'42.01']
['1098364164'	'318263294098030593'	'0.0']->['242392958'	'318263294098030593'	'42.32']
['1098364164'	'318263294098030593'	'0.0']->['475150883'	'318263294098030593'	'42.48']
['1098364164'	'318263294098030593'	'0.0']->['448417157'	'318263294098030593'	'42.55']
['1098364164'	'318263294098030593'	'0.0']->['453980139'	'318263294098030593'	'42.63']
['1098364164'	'318263294098030593'	'0.0']->['720769140'	'318263294098030593'	'43.44']
['1098364164'	'318263294098030593'	'0.0']->['249091124'	'318263294098030593'	'43.85']
['1098364164'	'318263294098030593'	'0.0']->['545857543'	'318263294098030593'	'44.05']
['1098364164'	'318263294098030593'	'0.0']->['491196485'	'318263294098030593'	'44.15']
['1098364164'	'318263294098030593'	'0.0']->['1105892616'	'318263294098030593'	'44.2']
['1098364164'	'318263294098030593'	'0.0']->['143398620'	'318263294098030593'	'44.25']
['1098364164'	'318263294098030593'	'0.0']->['433723755'	'318274446198722561'	'44.3']
['1098364164'	'318263294098030593'	'0.0']->['359355016'	'318263294098030593'	'44.89']
['1098364164'	'318263294098030593'	'0.0']->['36172081'	'318263294098030593'	'45.21']
['1098364164'	'318263294098030593'	'0.0']->['145713898'	'318263294098030593'	'45.37']
['1098364164'	'318263294098030593'	'0.0']->['598546548'	'318263294098030593'	'45.45']
['1098364164'	'318263294098030593'	'0.0']->['750982986'	'318263294098030593'	'45.49']
['1098364164'	'318263294098030593'	'0.0']->['467869271'	'318263294098030593'	'45.53']
['359355016'	'318263294098030593'	'44.89']->['45791550'	'318263294098030593'	'46.36']
['1098364164'	'318263294098030593'	'0.0']->['504132029'	'318263294098030593'	'46.77']
['359355016'	'318263294098030593'	'44.89']->['214294860'	'318263294098030593'	'46.98']
['1098364164'	'318263294098030593'	'0.0']->['150885439'	'318263294098030593'	'47.18']
['1098364164'	'318263294098030593'	'0.0']->['529724167'	'318263294098030593'	'48.29']
['1098364164'	'318263294098030593'	'0.0']->['519034794'	'318263294098030593'	'48.85']
['1098364164'	'318263294098030593'	'0.0']->['505970082'	'318263294098030593'	'49.12']
['1098364164'	'318263294098030593'	'0.0']->['61899412'	'318263294098030593'	'49.26']
['1098364164'	'318263294098030593'	'0.0']->['1077551342'	'318263294098030593'	'49.33']
['1098364164'	'318263294098030593'	'0.0']->['348353811'	'318263294098030593'	'49.4']
['1098364164'	'318263294098030593'	'0.0']->['271691955'	'318263294098030593'	'52.23']
['1098364164'	'318263294098030593'	'0.0']->['283517820'	'318276638934700032'	'53.02']
['45791550'	'318263294098030593'	'46.36']->['196528354'	'318263294098030593'	'53.64']
['505970082'	'318263294098030593'	'49.12']->['116000253'	'318263294098030593'	'54.34']
['1098364164'	'318263294098030593'	'0.0']->['269434267'	'318277041248165888'	'54.62']
['1098364164'	'318263294098030593'	'0.0']->['1173027170'	'318263294098030593'	'54.7']
['1098364164'	'318263294098030593'	'0.0']->['100809858'	'318263294098030593'	'54.87']
['1098364164'	'318263294098030593'	'0.0']->['853578162'	'318263294098030593'	'54.96']
['853578162'	'318263294098030593'	'54.96']->['225076481'	'318263294098030593'	'55.01']
['1098364164'	'318263294098030593'	'0.0']->['18610440'	'318263294098030593'	'55.03']
['1098364164'	'318263294098030593'	'0.0']->['1108074276'	'318263294098030593'	'55.04']
['1098364164'	'318263294098030593'	'0.0']->['325179002'	'318263294098030593'	'55.04']
['1098364164'	'318263294098030593'	'0.0']->['376914437'	'318263294098030593'	'55.05']
['408681401'	'318263294098030593'	'14.44']->['741039492'	'318263294098030593'	'60.19']
['1098364164'	'318263294098030593'	'0.0']->['163595815'	'318263294098030593'	'62.76']
['1098364164'	'318263294098030593'	'0.0']->['529092087'	'318263294098030593'	'64.05']
['1098364164'	'318263294098030593'	'0.0']->['161660886'	'318263294098030593'	'64.69']
['325179002'	'318263294098030593'	'55.04']->['258889119'	'318263294098030593'	'65.01']
['1098364164'	'318263294098030593'	'0.0']->['190047248'	'318263294098030593'	'65.17']
['325179002'	'318263294098030593'	'55.04']->['467540843'	'318263294098030593'	'65.25']
['1098364164'	'318263294098030593'	'0.0']->['262230288'	'318263294098030593'	'65.29']
['1098364164'	'318263294098030593'	'0.0']->['59859354'	'318263294098030593'	'65.31']
['911766876'	'318263405154816000'	'0.43']->['987356132'	'318263294098030593'	'65.32']
['1098364164'	'318263294098030593'	'0.0']->['855415842'	'318263294098030593'	'65.33']
['1098364164'	'318263294098030593'	'0.0']->['546704575'	'318263294098030593'	'65.33']
['325179002'	'318263294098030593'	'55.04']->['300693027'	'318263294098030593'	'65.33']
['1098364164'	'318263294098030593'	'0.0']->['223184138'	'318263294098030593'	'65.85']
['1098364164'	'318263294098030593'	'0.0']->['351132779'	'318263294098030593'	'67.64']
['1098364164'	'318263294098030593'	'0.0']->['446259886'	'318263294098030593'	'68.54']
['467540843'	'318263294098030593'	'65.25']->['110542236'	'318263294098030593'	'68.99']
['1098364164'	'318263294098030593'	'0.0']->['424712599'	'318263294098030593'	'69.21']
['1098364164'	'318263294098030593'	'0.0']->['1049218872'	'318263294098030593'	'69.32']
['1098364164'	'318263294098030593'	'0.0']->['328045647'	'318263294098030593'	'69.43']
['1098364164'	'318263294098030593'	'0.0']->['232636137'	'318263294098030593'	'74.25']
['1098364164'	'318263294098030593'	'0.0']->['165135873'	'318263294098030593'	'76.66']
['1098364164'	'318263294098030593'	'0.0']->['160707063'	'318263294098030593'	'77.86']
['1098364164'	'318263294098030593'	'0.0']->['124384966'	'318263294098030593'	'78.46']
['412814527'	'318263294098030593'	'23.47']->['275388272'	'318263294098030593'	'78.77']
['1098364164'	'318263294098030593'	'0.0']->['311282278'	'318263294098030593'	'78.92']
['1098364164'	'318263294098030593'	'0.0']->['288111581'	'318263294098030593'	'78.99']
['328045647'	'318263294098030593'	'69.43']->['540031848'	'318263294098030593'	'79.03']
['1098364164'	'318263294098030593'	'0.0']->['128898018'	'318263294098030593'	'79.05']
['209570327'	'318263294098030593'	'24.95']->['290858300'	'318263294098030593'	'79.06']
['1098364164'	'318263294098030593'	'0.0']->['522339044'	'318263294098030593'	'79.07']
['1098364164'	'318263294098030593'	'0.0']->['822444120'	'318263294098030593'	'80.13']
['1098364164'	'318263294098030593'	'0.0']->['185897311'	'318263294098030593'	'84.79']
['1098364164'	'318263294098030593'	'0.0']->['24233495'	'318263294098030593'	'87.12']
['215936781'	'318263294098030593'	'16.27']->['151292887'	'318263294098030593'	'88.29']
['1098364164'	'318263294098030593'	'0.0']->['447682838'	'318263294098030593'	'88.87']
['1098364164'	'318263294098030593'	'0.0']->['448901300'	'318263294098030593'	'89.16']
['1098364164'	'318263294098030593'	'0.0']->['391694038'	'318263294098030593'	'89.3']
['1098364164'	'318263294098030593'	'0.0']->['627607195'	'318263294098030593'	'89.38']
['815620176'	'318263294098030593'	'41.38']->['89386587'	'318263294098030593'	'89.45']
['1098364164'	'318263294098030593'	'0.0']->['39313864'	'318286702533824512'	'93.02']
['1098364164'	'318263294098030593'	'0.0']->['386648267'	'318263294098030593'	'93.69']
['1098364164'	'318263294098030593'	'0.0']->['130268862'	'318263294098030593'	'95.81']
['1098364164'	'318263294098030593'	'0.0']->['510574899'	'318263294098030593'	'96.87']
['1098364164'	'318263294098030593'	'0.0']->['340321528'	'318263294098030593'	'97.4']
['1098364164'	'318263294098030593'	'0.0']->['632209451'	'318263294098030593'	'97.67']
['1098364164'	'318263294098030593'	'0.0']->['390755133'	'318263294098030593'	'97.8']
['1098364164'	'318263294098030593'	'0.0']->['371508526'	'318263294098030593'	'97.87']
['1098364164'	'318263294098030593'	'0.0']->['599456882'	'318263294098030593'	'97.93']
['1098364164'	'318263294098030593'	'0.0']->['588376790'	'318263294098030593'	'99.01']
['510574899'	'318263294098030593'	'96.87']->['1134226790'	'318263294098030593'	'99.55']
['1098364164'	'318263294098030593'	'0.0']->['879889662'	'318263294098030593'	'100.08']
['249091124'	'318263294098030593'	'43.85']->['983641339'	'318263294098030593'	'101.35']
['1098364164'	'318263294098030593'	'0.0']->['364265481'	'318263294098030593'	'101.98']
['1098364164'	'318263294098030593'	'0.0']->['461868451'	'318263294098030593'	'102.3']
['1098364164'	'318263294098030593'	'0.0']->['115060298'	'318263294098030593'	'102.62']
['1098364164'	'318263294098030593'	'0.0']->['269873300'	'318263294098030593'	'103.07']
['258889119'	'318263294098030593'	'65.01']->['374710023'	'318263294098030593'	'103.52']
['1098364164'	'318263294098030593'	'0.0']->['576608427'	'318263294098030593'	'105.6']
['1098364164'	'318263294098030593'	'0.0']->['531543192'	'318263294098030593'	'106.64']
['1098364164'	'318263294098030593'	'0.0']->['161363203'	'318263294098030593'	'107.16']
['1098364164'	'318263294098030593'	'0.0']->['501616569'	'318263294098030593'	'107.42']
['1098364164'	'318263294098030593'	'0.0']->['302066264'	'318263294098030593'	'107.68']
['1098364164'	'318263294098030593'	'0.0']->['142322884'	'318263294098030593'	'112.13']
['1098364164'	'318263294098030593'	'0.0']->['1252114873'	'318291815361040384'	'113.33']
['1252114873'	'318291815361040384'	'113.33']->['549647691'	'318263294098030593'	'6.33']
['408681401'	'318263294098030593'	'14.44']->['120783580'	'318263294098030593'	'114.35']
['232636137'	'318263294098030593'	'74.25']->['306276163'	'318263294098030593'	'115.46']
['1098364164'	'318263294098030593'	'0.0']->['28784285'	'318263294098030593'	'116.01']
['1098364164'	'318263294098030593'	'0.0']->['730423086'	'318263294098030593'	'116.29']
['1098364164'	'318263294098030593'	'0.0']->['374945205'	'318263294098030593'	'116.43']
['1098364164'	'318263294098030593'	'0.0']->['307411676'	'318263294098030593'	'116.5']
['1098364164'	'318263294098030593'	'0.0']->['361836741'	'318263294098030593'	'116.53']
['1098364164'	'318263294098030593'	'0.0']->['467784962'	'318263294098030593'	'116.55']
['1098364164'	'318263294098030593'	'0.0']->['625420076'	'318263294098030593'	'116.56']
['1098364164'	'318263294098030593'	'0.0']->['273558885'	'318263294098030593'	'116.57']
['374945205'	'318263294098030593'	'116.43']->['841917818'	'318263294098030593'	'120.66']
['1098364164'	'318263294098030593'	'0.0']->['378273329'	'318263294098030593'	'122.7']
['1098364164'	'318263294098030593'	'0.0']->['227383882'	'318263294098030593'	'123.73']
['1098364164'	'318263294098030593'	'0.0']->['82663320'	'318263294098030593'	'124.24']
['374710023'	'318263294098030593'	'103.52']->['223793458'	'318263294098030593'	'124.49']
['1098364164'	'318263294098030593'	'0.0']->['635497798'	'318263294098030593'	'124.62']
['1098364164'	'318263294098030593'	'0.0']->['155915863'	'318263294098030593'	'124.69']
['1098364164'	'318263294098030593'	'0.0']->['76038170'	'318263294098030593'	'124.75']
['1098364164'	'318263294098030593'	'0.0']->['311115191'	'318263294098030593'	'128.03']
['1098364164'	'318263294098030593'	'0.0']->['221562682'	'318263294098030593'	'129.66']
['1098364164'	'318263294098030593'	'0.0']->['204062957'	'318263294098030593'	'130.48']
['1098364164'	'318263294098030593'	'0.0']->['213772933'	'318263294098030593'	'131.3']
['1098364164'	'318263294098030593'	'0.0']->['306923973'	'318263294098030593'	'131.38']
['1098364164'	'318263294098030593'	'0.0']->['441242667'	'318263294098030593'	'137.76']
['1098364164'	'318263294098030593'	'0.0']->['326809622'	'318263294098030593'	'140.95']
['1098364164'	'318263294098030593'	'0.0']->['309488513'	'318263294098030593'	'142.54']
['1098364164'	'318263294098030593'	'0.0']->['588462140'	'318263294098030593'	'143.34']
['1098364164'	'318263294098030593'	'0.0']->['715329444'	'318263294098030593'	'143.73']
['1098364164'	'318263294098030593'	'0.0']->['335806718'	'318263294098030593'	'143.93']
['1098364164'	'318263294098030593'	'0.0']->['229641894'	'318263294098030593'	'144.03']
['1098364164'	'318263294098030593'	'0.0']->['155004425'	'318263294098030593'	'144.08']
['1098364164'	'318263294098030593'	'0.0']->['223925867'	'318263294098030593'	'144.11']
['855415842'	'318263294098030593'	'65.33']->['241492407'	'318263294098030593'	'144.12']
['1098364164'	'318263294098030593'	'0.0']->['248622428'	'318263294098030593'	'144.13']
['1251694621'	'318263294098030593'	'6.33']->['211139459'	'318263294098030593'	'144.13']
['241492407'	'318263294098030593'	'144.12']->['632031241'	'318263294098030593'	'145.55']
['1098364164'	'318263294098030593'	'0.0']->['598709835'	'318263294098030593'	'146.97']
['1098364164'	'318263294098030593'	'0.0']->['159313204'	'318300436270555136'	'147.58']
['1098364164'	'318263294098030593'	'0.0']->['308088028'	'318263294098030593'	'148.63']
['1098364164'	'318263294098030593'	'0.0']->['391980539'	'318263294098030593'	'149.45']
['1098364164'	'318263294098030593'	'0.0']->['297451656'	'318263294098030593'	'149.87']
['1098364164'	'318263294098030593'	'0.0']->['551468795'	'318263294098030593'	'150.08']
['1098364164'	'318263294098030593'	'0.0']->['1278652099'	'318263294098030593'	'150.28']
['1098364164'	'318263294098030593'	'0.0']->['839222762'	'318263294098030593'	'150.82']
['1098364164'	'318263294098030593'	'0.0']->['160630975'	'318263294098030593'	'154.3']
['308088028'	'318263294098030593'	'148.63']->['28558603'	'318263294098030593'	'156.04']
['1098364164'	'318263294098030593'	'0.0']->['506526547'	'318263294098030593'	'156.91']
['1098364164'	'318263294098030593'	'0.0']->['234468766'	'318263294098030593'	'157.35']
['1098364164'	'318263294098030593'	'0.0']->['990894109'	'318263294098030593'	'157.57']
['1098364164'	'318263294098030593'	'0.0']->['485003326'	'318263294098030593'	'157.67']
['1098364164'	'318263294098030593'	'0.0']->['594694996'	'318263294098030593'	'157.73']
['1098364164'	'318263294098030593'	'0.0']->['223001567'	'318263294098030593'	'157.76']
['1098364164'	'318263294098030593'	'0.0']->['1114738226'	'318263294098030593'	'157.77']
['1098364164'	'318263294098030593'	'0.0']->['574684042'	'318263294098030593'	'157.78']
['1098364164'	'318263294098030593'	'0.0']->['1016241156'	'318263294098030593'	'165.03']
['258889119'	'318263294098030593'	'65.01']->['410066494'	'318263294098030593'	'168.65']
['1098364164'	'318263294098030593'	'0.0']->['611991386'	'318263294098030593'	'170.46']
['1098364164'	'318263294098030593'	'0.0']->['203404124'	'318263294098030593'	'171.36']
['1098364164'	'318263294098030593'	'0.0']->['991260770'	'318263294098030593'	'172.27']
['1098364164'	'318263294098030593'	'0.0']->['119357619'	'318263294098030593'	'172.84']
['1098364164'	'318263294098030593'	'0.0']->['99255916'	'318263294098030593'	'173.42']
['1098364164'	'318263294098030593'	'0.0']->['283307350'	'318307227746308096'	'174.57']
['1098364164'	'318263294098030593'	'0.0']->['382463641'	'318263294098030593'	'179.1']
['1098364164'	'318263294098030593'	'0.0']->['22942986'	'318263294098030593'	'181.94']
['1098364164'	'318263294098030593'	'0.0']->['338881479'	'318263294098030593'	'183.36']
['1098364164'	'318263294098030593'	'0.0']->['47132312'	'318263294098030593'	'184.07']
['1098364164'	'318263294098030593'	'0.0']->['969040764'	'318263294098030593'	'184.43']
['1098364164'	'318263294098030593'	'0.0']->['19620580'	'318263294098030593'	'184.78']
['1098364164'	'318263294098030593'	'0.0']->['479938925'	'318263294098030593'	'185.44']
['1098364164'	'318263294098030593'	'0.0']->['581098952'	'318263294098030593'	'186.1']
['1098364164'	'318263294098030593'	'0.0']->['24429185'	'318310645206511616'	'188.15']
['1098364164'	'318263294098030593'	'0.0']->['41057283'	'318263294098030593'	'196.42']
['1098364164'	'318263294098030593'	'0.0']->['595768875'	'318263294098030593'	'201.57']
['1098364164'	'318263294098030593'	'0.0']->['153780951'	'318263294098030593'	'204.15']
['485003326'	'318263294098030593'	'157.67']->['45573388'	'318263294098030593'	'205.44']
['1098364164'	'318263294098030593'	'0.0']->['87731448'	'318263294098030593'	'206.09']
['1098364164'	'318263294098030593'	'0.0']->['14414493'	'318263294098030593'	'206.41']
['1098364164'	'318263294098030593'	'0.0']->['1043007463'	'318263294098030593'	'206.57']
['1098364164'	'318263294098030593'	'0.0']->['439489639'	'318263294098030593'	'206.65']
['1098364164'	'318263294098030593'	'0.0']->['216006784'	'318263294098030593'	'206.69']
['1098364164'	'318263294098030593'	'0.0']->['319329200'	'318263294098030593'	'206.71']
['34796546'	'318263294098030593'	'6.33']->['1271465167'	'318263294098030593'	'206.73']
['1138874137'	'318263294098030593'	'8.58']->['107688181'	'318263294098030593'	'207.97']
['1098364164'	'318263294098030593'	'0.0']->['49642696'	'318263294098030593'	'211.2']
['1098364164'	'318263294098030593'	'0.0']->['387047981'	'318263294098030593'	'214.43']
['1098364164'	'318263294098030593'	'0.0']->['297492275'	'318263294098030593'	'221.26']
['1098364164'	'318263294098030593'	'0.0']->['108089711'	'318263294098030593'	'224.67']
['1098364164'	'318263294098030593'	'0.0']->['402737483'	'318263294098030593'	'228.08']
['1098364164'	'318263294098030593'	'0.0']->['370830927'	'318263294098030593'	'228.4']
['1098364164'	'318263294098030593'	'0.0']->['213468871'	'318263294098030593'	'240.09']
['1098364164'	'318263294098030593'	'0.0']->['262050584'	'318324326757695489'	'242.52']
['1098364164'	'318263294098030593'	'0.0']->['787009819'	'318263294098030593'	'245.94']
['115060298'	'318263294098030593'	'102.62']->['545620434'	'318263294098030593'	'248.86']
['1098364164'	'318263294098030593'	'0.0']->['704313967'	'318263294098030593'	'250.32']
['108089711'	'318263294098030593'	'224.67']->['338593380'	'318263294098030593'	'251.05']
['338593380'	'318263294098030593'	'251.05']->['135141671'	'318263294098030593'	'251.42']
['338593380'	'318263294098030593'	'251.05']->['119444236'	'318263294098030593'	'251.6']
['119444236'	'318263294098030593'	'251.6']->['282280254'	'318263294098030593'	'251.69']
['119444236'	'318263294098030593'	'251.6']->['317034846'	'318263294098030593'	'251.74']
['1098364164'	'318263294098030593'	'0.0']->['403103856'	'318263294098030593'	'251.76']
['1098364164'	'318263294098030593'	'0.0']->['477742714'	'318263294098030593'	'251.77']
['1098364164'	'318263294098030593'	'0.0']->['568556911'	'318263294098030593'	'251.78']
['130268862'	'318263294098030593'	'95.81']->['45583654'	'318263294098030593'	'251.78']
['1098364164'	'318263294098030593'	'0.0']->['1037725628'	'318263294098030593'	'251.78']
['1098364164'	'318263294098030593'	'0.0']->['796174212'	'318263294098030593'	'251.78']
['1098364164'	'318263294098030593'	'0.0']->['84755549'	'318263294098030593'	'251.78']
['1098364164'	'318263294098030593'	'0.0']->['1128737875'	'318263294098030593'	'257.09']
['1098364164'	'318263294098030593'	'0.0']->['729123750'	'318263294098030593'	'259.75']
['1098364164'	'318263294098030593'	'0.0']->['364495147'	'318263294098030593'	'261.07']
['119444236'	'318263294098030593'	'251.6']->['353702092'	'318263294098030593'	'261.74']
['1098364164'	'318263294098030593'	'0.0']->['718263282'	'318263294098030593'	'262.07']
['1098364164'	'318263294098030593'	'0.0']->['312963871'	'318263294098030593'	'262.23']
['1098364164'	'318263294098030593'	'0.0']->['33396695'	'318263294098030593'	'262.32']
['1098364164'	'318263294098030593'	'0.0']->['895872031'	'318263294098030593'	'262.4']
['1098364164'	'318263294098030593'	'0.0']->['41216422'	'318263294098030593'	'270.66']
['1098364164'	'318263294098030593'	'0.0']->['427472328'	'318263294098030593'	'274.79']
['1098364164'	'318263294098030593'	'0.0']->['259906926'	'318263294098030593'	'278.92']
['1098364164'	'318263294098030593'	'0.0']->['381798701'	'318263294098030593'	'284.03']
['1098364164'	'318263294098030593'	'0.0']->['623135035'	'318263294098030593'	'286.59']
['1098364164'	'318263294098030593'	'0.0']->['365869936'	'318263294098030593'	'287.87']
['1098364164'	'318263294098030593'	'0.0']->['84963446'	'318335816336285696'	'288.17']
['1098364164'	'318263294098030593'	'0.0']->['490962577'	'318263294098030593'	'288.51']
['1098364164'	'318263294098030593'	'0.0']->['314366479'	'318263294098030593'	'288.83']
['1098364164'	'318263294098030593'	'0.0']->['266795433'	'318263294098030593'	'288.99']
['1098364164'	'318263294098030593'	'0.0']->['1096826360'	'318263294098030593'	'289.07']
['1098364164'	'318263294098030593'	'0.0']->['81421045'	'318263294098030593'	'289.11']
['1098364164'	'318263294098030593'	'0.0']->['66860863'	'318263294098030593'	'289.13']
['1098364164'	'318263294098030593'	'0.0']->['772036147'	'318263294098030593'	'289.15']
['66860863'	'318263294098030593'	'289.13']->['623804708'	'318263294098030593'	'291.73']
['1098364164'	'318263294098030593'	'0.0']->['470700805'	'318263294098030593'	'293.02']
['1098364164'	'318263294098030593'	'0.0']->['365392193'	'318263294098030593'	'294.32']
['1098364164'	'318263294098030593'	'0.0']->['274285065'	'318338606471204864'	'299.25']
['1098364164'	'318263294098030593'	'0.0']->['351274903'	'318263294098030593'	'299.49']
['1098364164'	'318263294098030593'	'0.0']->['282038826'	'318263294098030593'	'302.08']
['1098364164'	'318263294098030593'	'0.0']->['870770514'	'318263294098030593'	'304.02']
['1098364164'	'318263294098030593'	'0.0']->['482267036'	'318263294098030593'	'304.34']
['364495147'	'318263294098030593'	'261.07']->['553924747'	'318263294098030593'	'304.5']
['1098364164'	'318263294098030593'	'0.0']->['440358601'	'318263294098030593'	'304.59']
['1098364164'	'318263294098030593'	'0.0']->['434365674'	'318263294098030593'	'304.67']
['1098364164'	'318263294098030593'	'0.0']->['401502921'	'318263294098030593'	'314.91']
['1098364164'	'318263294098030593'	'0.0']->['455841306'	'318263294098030593'	'320.03']
['441242667'	'318263294098030593'	'137.76']->['393888544'	'318263294098030593'	'322.59']
['1098364164'	'318263294098030593'	'0.0']->['1118370902'	'318263294098030593'	'323.87']
['1098364164'	'318263294098030593'	'0.0']->['386736161'	'318263294098030593'	'324.51']
['1098364164'	'318263294098030593'	'0.0']->['49678564'	'318263294098030593'	'324.83']
['1098364164'	'318263294098030593'	'0.0']->['403774765'	'318263294098030593'	'324.99']
['1098364164'	'318263294098030593'	'0.0']->['1161169442'	'318263294098030593'	'325.07']
['1098364164'	'318263294098030593'	'0.0']->['289113565'	'318263294098030593'	'325.11']
['1098364164'	'318263294098030593'	'0.0']->['713749178'	'318263294098030593'	'325.13']
['1098364164'	'318263294098030593'	'0.0']->['720636374'	'318263294098030593'	'325.14']
['1098364164'	'318263294098030593'	'0.0']->['215768221'	'318263294098030593'	'325.14']
['282038826'	'318263294098030593'	'302.08']->['276252719'	'318263294098030593'	'325.15']
['1098364164'	'318263294098030593'	'0.0']->['26095948'	'318263294098030593'	'325.15']
['1098364164'	'318263294098030593'	'0.0']->['1280376056'	'318263294098030593'	'325.15']
['713749178'	'318263294098030593'	'325.13']->['1305359966'	'318263294098030593'	'328.06']
['1098364164'	'318263294098030593'	'0.0']->['465860841'	'318263294098030593'	'329.51']
['1098364164'	'318263294098030593'	'0.0']->['784575482'	'318263294098030593'	'330.97']
['1098364164'	'318263294098030593'	'0.0']->['531267392'	'318263294098030593'	'332.93']
['384649153'	'318263294098030593'	'25.17']->['510392705'	'318263294098030593'	'333.92']
['1098364164'	'318263294098030593'	'0.0']->['632657742'	'318263294098030593'	'334.41']
['1098364164'	'318263294098030593'	'0.0']->['745804572'	'318263294098030593'	'334.9']
['720769140'	'318263294098030593'	'43.44']->['556931961'	'318263294098030593'	'338.02']
['282280254'	'318263294098030593'	'251.69']->['43742995'	'318263294098030593'	'339.57']
['1098364164'	'318263294098030593'	'0.0']->['838749320'	'318263294098030593'	'340.35']
['1098364164'	'318263294098030593'	'0.0']->['439665182'	'318263294098030593'	'340.74']
['1118370902'	'318263294098030593'	'323.87']->['1173220298'	'318263294098030593'	'341.13']
['1098364164'	'318263294098030593'	'0.0']->['102325957'	'318263294098030593'	'348.93']
['1098364164'	'318263294098030593'	'0.0']->['278688130'	'318263294098030593'	'352.82']
['1098364164'	'318263294098030593'	'0.0']->['333843475'	'318352140609400832'	'353.03']
['718263282'	'318263294098030593'	'262.07']->['228685640'	'318263294098030593'	'354.77']
['43742995'	'318263294098030593'	'339.57']->['54943110'	'318263294098030593'	'355.74']
['1098364164'	'318263294098030593'	'0.0']->['195111223'	'318263294098030593'	'356.23']
['1098364164'	'318263294098030593'	'0.0']->['796986985'	'318263294098030593'	'356.47']
['1098364164'	'318263294098030593'	'0.0']->['444364153'	'318263294098030593'	'356.59']
['28803698'	'318263294098030593'	'22.06']->['304715750'	'318263294098030593'	'356.66']
['1098364164'	'318263294098030593'	'0.0']->['610514815'	'318263294098030593'	'356.69']
['1098364164'	'318263294098030593'	'0.0']->['161575224'	'318263294098030593'	'356.7']
['304715750'	'318263294098030593'	'356.66']->['382932988'	'318263294098030593'	'356.71']
['1098364164'	'318263294098030593'	'0.0']->['154195993'	'318263294098030593'	'356.71']
['1098364164'	'318263294098030593'	'0.0']->['926455050'	'318263294098030593'	'356.72']
['1098364164'	'318263294098030593'	'0.0']->['336003170'	'318263294098030593'	'359.79']
['1098364164'	'318263294098030593'	'0.0']->['521846619'	'318354158698782721'	'361.05']
['1098364164'	'318263294098030593'	'0.0']->['1161160902'	'318263294098030593'	'361.33']
['1098364164'	'318263294098030593'	'0.0']->['336212068'	'318263294098030593'	'362.1']
['1098364164'	'318263294098030593'	'0.0']->['1055902742'	'318263294098030593'	'362.48']
['1098364164'	'318263294098030593'	'0.0']->['615235343'	'318263294098030593'	'362.67']
['1098364164'	'318263294098030593'	'0.0']->['450814996'	'318263294098030593'	'362.87']
['1098364164'	'318263294098030593'	'0.0']->['166842185'	'318263294098030593'	'363.33']
['1098364164'	'318263294098030593'	'0.0']->['951527838'	'318263294098030593'	'363.57']
['1098364164'	'318263294098030593'	'0.0']->['910154612'	'318263294098030593'	'363.68']
['1098364164'	'318263294098030593'	'0.0']->['280073580'	'318354826868162561'	'363.72']
['1098364164'	'318263294098030593'	'0.0']->['728487014'	'318263294098030593'	'363.74']
['1098364164'	'318263294098030593'	'0.0']->['258835101'	'318263294098030593'	'363.77']
['1098364164'	'318263294098030593'	'0.0']->['186944171'	'318263294098030593'	'363.8']
['1098364164'	'318263294098030593'	'0.0']->['129566497'	'318263294098030593'	'363.82']
['1098364164'	'318263294098030593'	'0.0']->['167734734'	'318263294098030593'	'364.16']
['1098364164'	'318263294098030593'	'0.0']->['1035082021'	'318263294098030593'	'364.33']
['1098364164'	'318263294098030593'	'0.0']->['388433477'	'318263294098030593'	'364.41']
['1098364164'	'318263294098030593'	'0.0']->['178689656'	'318263294098030593'	'364.46']
['1098364164'	'318263294098030593'	'0.0']->['47336196'	'318263294098030593'	'364.48']
['1098364164'	'318263294098030593'	'0.0']->['893361416'	'318263294098030593'	'364.5']
['1098364164'	'318263294098030593'	'0.0']->['590238828'	'318355153256333312'	'365.0']
['1098364164'	'318263294098030593'	'0.0']->['144292754'	'318263294098030593'	'365.42']
['336212068'	'318263294098030593'	'362.1']->['61890118'	'318263294098030593'	'365.88']
['1098364164'	'318263294098030593'	'0.0']->['84820210'	'318355389546639360'	'365.95']
['1098364164'	'318263294098030593'	'0.0']->['254941746'	'318263294098030593'	'366.1']
['1098364164'	'318263294098030593'	'0.0']->['304911455'	'318263294098030593'	'366.22']
['1098364164'	'318263294098030593'	'0.0']->['431229052'	'318263294098030593'	'366.28']
['1098364164'	'318263294098030593'	'0.0']->['555713846'	'318263294098030593'	'366.3']
['1098364164'	'318263294098030593'	'0.0']->['480824362'	'318263294098030593'	'366.32']
['1098364164'	'318263294098030593'	'0.0']->['438944342'	'318263294098030593'	'366.33']
['1098364164'	'318263294098030593'	'0.0']->['134041604'	'318263294098030593'	'366.33']
['1098364164'	'318263294098030593'	'0.0']->['507960999'	'318263294098030593'	'366.33']
['1098364164'	'318263294098030593'	'0.0']->['394386845'	'318263294098030593'	'366.62']
['1098364164'	'318263294098030593'	'0.0']->['132651985'	'318263294098030593'	'366.76']
['1098364164'	'318263294098030593'	'0.0']->['528729610'	'318263294098030593'	'366.9']
['1098364164'	'318263294098030593'	'0.0']->['58366163'	'318355665720594432'	'367.05']
['1098364164'	'318263294098030593'	'0.0']->['304955107'	'318263294098030593'	'367.37']
['1098364164'	'318263294098030593'	'0.0']->['963218929'	'318263294098030593'	'367.83']
['1098364164'	'318263294098030593'	'0.0']->['313111811'	'318263294098030593'	'367.95']
['1098364164'	'318263294098030593'	'0.0']->['456842531'	'318263294098030593'	'368.01']
['1098364164'	'318263294098030593'	'0.0']->['614326676'	'318263294098030593'	'368.07']
['1098364164'	'318263294098030593'	'0.0']->['76475974'	'318355959967784961'	'368.22']
['1098364164'	'318263294098030593'	'0.0']->['616779646'	'318263294098030593'	'369.29']
['1098364164'	'318263294098030593'	'0.0']->['609304420'	'318263294098030593'	'369.9']
['1098364164'	'318263294098030593'	'0.0']->['40989740'	'318263294098030593'	'370.21']
['1098364164'	'318263294098030593'	'0.0']->['92963243'	'318263294098030593'	'370.36']
['1098364164'	'318263294098030593'	'0.0']->['1040974640'	'318263294098030593'	'370.44']
['1098364164'	'318263294098030593'	'0.0']->['337310669'	'318263294098030593'	'370.52']
['1098364164'	'318263294098030593'	'0.0']->['391379364'	'318263294098030593'	'370.83']
['1098364164'	'318263294098030593'	'0.0']->['1129954788'	'318263294098030593'	'371.15']
['1098364164'	'318263294098030593'	'0.0']->['316650289'	'318263294098030593'	'371.98']
['1098364164'	'318263294098030593'	'0.0']->['588515609'	'318356914889166851'	'372.0']
['1098364164'	'318263294098030593'	'0.0']->['512978797'	'318263294098030593'	'372.39']
['1098364164'	'318263294098030593'	'0.0']->['397504864'	'318263294098030593'	'372.59']
['1098364164'	'318263294098030593'	'0.0']->['75293836'	'318263294098030593'	'372.8']
['1098364164'	'318263294098030593'	'0.0']->['845394672'	'318357393954189312'	'373.92']
['1098364164'	'318263294098030593'	'0.0']->['621356820'	'318263294098030593'	'373.94']
['1098364164'	'318263294098030593'	'0.0']->['632415140'	'318263294098030593'	'374.51']
['1098364164'	'318263294098030593'	'0.0']->['823411334'	'318263294098030593'	'374.8']
['1098364164'	'318263294098030593'	'0.0']->['348029703'	'318263294098030593'	'374.94']
['1098364164'	'318263294098030593'	'0.0']->['562073557'	'318263294098030593'	'375.01']
['1098364164'	'318263294098030593'	'0.0']->['529024564'	'318263294098030593'	'375.05']
['1098364164'	'318263294098030593'	'0.0']->['471309376'	'318263294098030593'	'375.08']
['1098364164'	'318263294098030593'	'0.0']->['562085897'	'318263294098030593'	'376.57']
['632415140'	'318263294098030593'	'374.51']->['868742750'	'318263294098030593'	'377.31']
['1098364164'	'318263294098030593'	'0.0']->['436611392'	'318263294098030593'	'377.68']
['1098364164'	'318263294098030593'	'0.0']->['770647657'	'318263294098030593'	'377.86']
['1098364164'	'318263294098030593'	'0.0']->['333543143'	'318263294098030593'	'377.96']
['1098364164'	'318263294098030593'	'0.0']->['882327152'	'318263294098030593'	'378.0']
['1098364164'	'318263294098030593'	'0.0']->['578477500'	'318263294098030593'	'378.03']
['1098364164'	'318263294098030593'	'0.0']->['252105518'	'318263294098030593'	'378.04']
['1098364164'	'318263294098030593'	'0.0']->['236562244'	'318263294098030593'	'378.04']
['1098364164'	'318263294098030593'	'0.0']->['702105536'	'318263294098030593'	'378.05']
['1098364164'	'318263294098030593'	'0.0']->['576224760'	'318263294098030593'	'380.43']
['252105518'	'318263294098030593'	'378.04']->['217173176'	'318263294098030593'	'381.63']
['403774765'	'318263294098030593'	'324.99']->['219662347'	'318263294098030593'	'382.22']
['1098364164'	'318263294098030593'	'0.0']->['326236571'	'318263294098030593'	'382.52']
['512978797'	'318263294098030593'	'372.39']->['412529686'	'318263294098030593'	'382.67']
['1098364164'	'318263294098030593'	'0.0']->['103151922'	'318263294098030593'	'382.74']
['1098364164'	'318263294098030593'	'0.0']->['116036429'	'318263294098030593'	'382.78']
['1098364164'	'318263294098030593'	'0.0']->['312231495'	'318263294098030593'	'382.8']
['1098364164'	'318263294098030593'	'0.0']->['36122833'	'318263294098030593'	'382.81']
['1098364164'	'318263294098030593'	'0.0']->['230573371'	'318263294098030593'	'382.81']
['1098364164'	'318263294098030593'	'0.0']->['554322309'	'318263294098030593'	'382.82']
['1098364164'	'318263294098030593'	'0.0']->['333584539'	'318263294098030593'	'386.12']
['1098364164'	'318263294098030593'	'0.0']->['372119286'	'318263294098030593'	'387.77']
['1098364164'	'318263294098030593'	'0.0']->['170025291'	'318360991727509504'	'388.2']
['1098364164'	'318263294098030593'	'0.0']->['941172049'	'318263294098030593'	'388.59']
['1098364164'	'318263294098030593'	'0.0']->['297206677'	'318263294098030593'	'389.0']
['1098364164'	'318263294098030593'	'0.0']->['928861632'	'318263294098030593'	'389.21']
['1098364164'	'318263294098030593'	'0.0']->['403166606'	'318263294098030593'	'389.31']
['1098364164'	'318263294098030593'	'0.0']->['434435757'	'318263294098030593'	'389.37']
['1098364164'	'318263294098030593'	'0.0']->['285365673'	'318263294098030593'	'389.39']
['1098364164'	'318263294098030593'	'0.0']->['118628792'	'318263294098030593'	'389.4']
['1098364164'	'318263294098030593'	'0.0']->['257976877'	'318263294098030593'	'389.41']
['1098364164'	'318263294098030593'	'0.0']->['301821176'	'318263294098030593'	'389.41']
['1098364164'	'318263294098030593'	'0.0']->['1284201938'	'318263294098030593'	'389.42']
['1098364164'	'318263294098030593'	'0.0']->['94176323'	'318263294098030593'	'389.42']
['1098364164'	'318263294098030593'	'0.0']->['440488285'	'318263294098030593'	'389.42']
['1098364164'	'318263294098030593'	'0.0']->['232410497'	'318263294098030593'	'389.42']
['257976877'	'318263294098030593'	'389.41']->['134615621'	'318263294098030593'	'389.42']
['348029703'	'318263294098030593'	'374.94']->['322821334'	'318263294098030593'	'389.42']
['1098364164'	'318263294098030593'	'0.0']->['332425055'	'318263294098030593'	'389.42']
['1098364164'	'318263294098030593'	'0.0']->['290600012'	'318263294098030593'	'389.42']
['219662347'	'318263294098030593'	'382.22']->['158788446'	'318263294098030593'	'390.17']
['1098364164'	'318263294098030593'	'0.0']->['431608035'	'318263294098030593'	'390.92']
['1098364164'	'318263294098030593'	'0.0']->['959609137'	'318263294098030593'	'391.77']
['1098364164'	'318263294098030593'	'0.0']->['299297829'	'318263294098030593'	'392.38']
['1098364164'	'318263294098030593'	'0.0']->['288567747'	'318263294098030593'	'392.98']
['1098364164'	'318263294098030593'	'0.0']->['771926028'	'318362762235502593'	'395.25']
['1098364164'	'318263294098030593'	'0.0']->['834497996'	'318362865088208896'	'395.65']
['1098364164'	'318263294098030593'	'0.0']->['379945423'	'318263294098030593'	'396.79']
['1098364164'	'318263294098030593'	'0.0']->['334457114'	'318263294098030593'	'398.7']
['1098364164'	'318263294098030593'	'0.0']->['512848861'	'318263294098030593'	'399.65']
['553924747'	'318263294098030593'	'304.5']->['56817915'	'318263294098030593'	'400.12']
['1098364164'	'318263294098030593'	'0.0']->['489627750'	'318364024083472384'	'400.25']
['1098364164'	'318263294098030593'	'0.0']->['51848221'	'318263294098030593'	'400.36']
['1098364164'	'318263294098030593'	'0.0']->['169576487'	'318263294098030593'	'400.54']
['562085897'	'318263294098030593'	'376.57']->['259327246'	'318263294098030593'	'400.57']
['1098364164'	'318263294098030593'	'0.0']->['400345173'	'318263294098030593'	'400.59']
['1098364164'	'318263294098030593'	'0.0']->['389511931'	'318263294098030593'	'400.59']
['337310669'	'318263294098030593'	'370.52']->['293506495'	'318263294098030593'	'400.6']
['1098364164'	'318263294098030593'	'0.0']->['909041269'	'318263294098030593'	'400.82']
['1098364164'	'318263294098030593'	'0.0']->['20008759'	'318263294098030593'	'401.05']
['1098364164'	'318263294098030593'	'0.0']->['339763664'	'318263294098030593'	'401.28']
['1098364164'	'318263294098030593'	'0.0']->['1275428460'	'318263294098030593'	'401.57']
['1098364164'	'318263294098030593'	'0.0']->['593963992'	'318263294098030593'	'401.87']
['1098364164'	'318263294098030593'	'0.0']->['128262278'	'318365415430561793'	'405.78']
['1098364164'	'318263294098030593'	'0.0']->['872802397'	'318263294098030593'	'406.86']
['1098364164'	'318263294098030593'	'0.0']->['1025460120'	'318263294098030593'	'409.35']
['154195993'	'318263294098030593'	'356.71']->['851698034'	'318263294098030593'	'410.6']
['909041269'	'318263294098030593'	'400.82']->['780795775'	'318263294098030593'	'411.23']
['1098364164'	'318263294098030593'	'0.0']->['211688681'	'318263294098030593'	'411.54']
['119444236'	'318263294098030593'	'251.6']->['38076671'	'318263294098030593'	'411.69']
['868742750'	'318263294098030593'	'377.31']->['114874661'	'318263294098030593'	'411.77']
['1098364164'	'318263294098030593'	'0.0']->['562426754'	'318263294098030593'	'411.81']
['1098364164'	'318263294098030593'	'0.0']->['330578810'	'318263294098030593'	'411.83']
['1098364164'	'318263294098030593'	'0.0']->['368132711'	'318263294098030593'	'411.84']
['1098364164'	'318263294098030593'	'0.0']->['627769097'	'318263294098030593'	'411.85']
['1098364164'	'318263294098030593'	'0.0']->['448151108'	'318263294098030593'	'411.85']
['441652416'	'318263294098030593'	'21.81']->['339927073'	'318263294098030593'	'411.85']
['1098364164'	'318263294098030593'	'0.0']->['566762277'	'318263294098030593'	'411.85']
['389511931'	'318263294098030593'	'400.59']->['346840801'	'318263294098030593'	'411.85']
['1098364164'	'318263294098030593'	'0.0']->['73256372'	'318263294098030593'	'411.85']
['1098364164'	'318263294098030593'	'0.0']->['349814193'	'318263294098030593'	'411.85']
['346840801'	'318263294098030593'	'411.85']->['412722359'	'318263294098030593'	'411.85']
['376914437'	'318263294098030593'	'55.05']->['347005152'	'318263294098030593'	'411.85']
['330578810'	'318263294098030593'	'411.83']->['438879140'	'318263294098030593'	'411.85']
['1098364164'	'318263294098030593'	'0.0']->['234385464'	'318263294098030593'	'411.85']
['1098364164'	'318263294098030593'	'0.0']->['174661443'	'318263294098030593'	'415.08']
['1098364164'	'318263294098030593'	'0.0']->['112726252'	'318263294098030593'	'416.7']
['1098364164'	'318263294098030593'	'0.0']->['397278550'	'318263294098030593'	'417.51']
['1098364164'	'318263294098030593'	'0.0']->['295872239'	'318263294098030593'	'417.91']
['1098364164'	'318263294098030593'	'0.0']->['55691556'	'318263294098030593'	'418.11']
['1098364164'	'318263294098030593'	'0.0']->['456340500'	'318263294098030593'	'418.22']
['1098364164'	'318263294098030593'	'0.0']->['28406708'	'318263294098030593'	'418.27']
['18565016'	'318263294098030593'	'6.33']->['178443545'	'318263294098030593'	'418.29']
['273015772'	'318263294098030593'	'5.35']->['377826936'	'318263294098030593'	'418.3']
['1098364164'	'318263294098030593'	'0.0']->['431208375'	'318263294098030593'	'418.31']
['1098364164'	'318263294098030593'	'0.0']->['293207468'	'318263294098030593'	'418.31']
['1098364164'	'318263294098030593'	'0.0']->['1237481154'	'318263294098030593'	'418.32']
['1098364164'	'318263294098030593'	'0.0']->['975109807'	'318263294098030593'	'419.18']
['1098364164'	'318263294098030593'	'0.0']->['546429807'	'318263294098030593'	'419.62']
['1098364164'	'318263294098030593'	'0.0']->['231141004'	'318263294098030593'	'419.83']
['1098364164'	'318263294098030593'	'0.0']->['218003081'	'318263294098030593'	'419.94']
['1098364164'	'318263294098030593'	'0.0']->['630282189'	'318263294098030593'	'420.05']
['1098364164'	'318263294098030593'	'0.0']->['622090592'	'318263294098030593'	'423.69']
['1098364164'	'318263294098030593'	'0.0']->['221446154'	'318370228117569536'	'424.92']
['1098364164'	'318263294098030593'	'0.0']->['280056296'	'318263294098030593'	'425.51']
['1098364164'	'318263294098030593'	'0.0']->['763004292'	'318263294098030593'	'426.42']
['1098364164'	'318263294098030593'	'0.0']->['568403113'	'318263294098030593'	'426.88']
['1098364164'	'318263294098030593'	'0.0']->['417473138'	'318263294098030593'	'427.11']
['397278550'	'318263294098030593'	'417.51']->['516608263'	'318263294098030593'	'427.22']
['1098364164'	'318263294098030593'	'0.0']->['418363145'	'318263294098030593'	'427.28']
['418363145'	'318263294098030593'	'427.28']->['178043783'	'318263294098030593'	'427.3']
['1098364164'	'318263294098030593'	'0.0']->['921275352'	'318263294098030593'	'427.33']
['1098364164'	'318263294098030593'	'0.0']->['577319784'	'318263294098030593'	'429.5']
['1098364164'	'318263294098030593'	'0.0']->['848574312'	'318263294098030593'	'430.58']
['1098364164'	'318263294098030593'	'0.0']->['347620810'	'318263294098030593'	'431.13']
['1098364164'	'318263294098030593'	'0.0']->['731961529'	'318263294098030593'	'431.4']
['1098364164'	'318263294098030593'	'0.0']->['345459729'	'318263294098030593'	'431.53']
['1098364164'	'318263294098030593'	'0.0']->['507882796'	'318263294098030593'	'431.6']
['1098364164'	'318263294098030593'	'0.0']->['352864220'	'318263294098030593'	'431.63']
['1098364164'	'318263294098030593'	'0.0']->['538467200'	'318263294098030593'	'431.65']
['1098364164'	'318263294098030593'	'0.0']->['405666057'	'318263294098030593'	'431.67']
['368132711'	'318263294098030593'	'411.84']->['455523334'	'318263294098030593'	'433.88']
['1098364164'	'318263294098030593'	'0.0']->['357031367'	'318263294098030593'	'434.98']
['1098364164'	'318263294098030593'	'0.0']->['143056704'	'318263294098030593'	'435.53']
['1098364164'	'318263294098030593'	'0.0']->['563271083'	'318263294098030593'	'436.08']
['178043783'	'318263294098030593'	'427.3']->['407184174'	'318263294098030593'	'452.83']
['1098364164'	'318263294098030593'	'0.0']->['56158793'	'318263294098030593'	'461.21']
['1098364164'	'318263294098030593'	'0.0']->['151451444'	'318379841470730241'	'463.12']
['412722359'	'318263294098030593'	'411.85']->['399109481'	'318263294098030593'	'465.4']
['1098364164'	'318263294098030593'	'0.0']->['28830979'	'318380644524773376'	'466.3']
['1098364164'	'318263294098030593'	'0.0']->['25599659'	'318263294098030593'	'467.49']
['1098364164'	'318263294098030593'	'0.0']->['161882587'	'318263294098030593'	'468.54']
['1098364164'	'318263294098030593'	'0.0']->['377652606'	'318263294098030593'	'469.06']
['1098364164'	'318263294098030593'	'0.0']->['310636244'	'318263294098030593'	'469.32']
['1098364164'	'318263294098030593'	'0.0']->['928872752'	'318263294098030593'	'469.45']
['1098364164'	'318263294098030593'	'0.0']->['437106308'	'318263294098030593'	'469.52']
['1098364164'	'318263294098030593'	'0.0']->['946695253'	'318263294098030593'	'469.55']
['1098364164'	'318263294098030593'	'0.0']->['407287423'	'318263294098030593'	'469.57']
['377652606'	'318263294098030593'	'469.06']->['498534581'	'318263294098030593'	'469.58']
['1098364164'	'318263294098030593'	'0.0']->['372606690'	'318263294098030593'	'469.58']
['43742995'	'318263294098030593'	'339.57']->['414563702'	'318263294098030593'	'469.58']
['1098364164'	'318263294098030593'	'0.0']->['333485168'	'318263294098030593'	'469.58']
['54943110'	'318263294098030593'	'355.74']->['41914998'	'318263294098030593'	'469.58']
['431229052'	'318263294098030593'	'366.28']->['363214582'	'318263294098030593'	'469.58']
['1098364164'	'318263294098030593'	'0.0']->['286354071'	'318263294098030593'	'469.58']
['1098364164'	'318263294098030593'	'0.0']->['547673138'	'318263294098030593'	'469.58']
['381798701'	'318263294098030593'	'284.03']->['1278906342'	'318263294098030593'	'469.58']
['1098364164'	'318263294098030593'	'0.0']->['581286763'	'318263294098030593'	'469.58']
['1098364164'	'318263294098030593'	'0.0']->['329102775'	'318263294098030593'	'469.58']
['286354071'	'318263294098030593'	'469.58']->['95686196'	'318263294098030593'	'469.58']
['1098364164'	'318263294098030593'	'0.0']->['1310691620'	'318263294098030593'	'469.58']
['1098364164'	'318263294098030593'	'0.0']->['432192765'	'318263294098030593'	'469.58']
['1098364164'	'318263294098030593'	'0.0']->['161910452'	'318263294098030593'	'469.58']
['1098364164'	'318263294098030593'	'0.0']->['367269536'	'318263294098030593'	'471.73']
['1098364164'	'318263294098030593'	'0.0']->['391479506'	'318382152947490818'	'472.3']
['1098364164'	'318263294098030593'	'0.0']->['404750255'	'318263294098030593'	'472.81']
['576224760'	'318263294098030593'	'380.43']->['810928430'	'318263294098030593'	'473.35']
['538467200'	'318263294098030593'	'431.65']->['477188813'	'318263294098030593'	'473.88']
['1098364164'	'318263294098030593'	'0.0']->['956748841'	'318263294098030593'	'476.57']
['1098364164'	'318263294098030593'	'0.0']->['798286320'	'318263294098030593'	'477.92']
['1098364164'	'318263294098030593'	'0.0']->['613915909'	'318263294098030593'	'478.59']
['613915909'	'318263294098030593'	'478.59']->['122811093'	'318263294098030593'	'478.93']
['1098364164'	'318263294098030593'	'0.0']->['297650470'	'318263294098030593'	'479.1']
['28192280'	'318263294098030593'	'16.21']->['214925348'	'318263294098030593'	'479.27']
['1098364164'	'318263294098030593'	'0.0']->['371937257'	'318263294098030593'	'480.65']
['1098364164'	'318263294098030593'	'0.0']->['533872387'	'318263294098030593'	'486.42']
['1098364164'	'318263294098030593'	'0.0']->['819784812'	'318263294098030593'	'489.3']
['533872387'	'318263294098030593'	'486.42']->['342251248'	'318263294098030593'	'490.74']
['1098364164'	'318263294098030593'	'0.0']->['632107207'	'318263294098030593'	'491.46']
['533872387'	'318263294098030593'	'486.42']->['273212260'	'318263294098030593'	'491.82']
['1098364164'	'318263294098030593'	'0.0']->['283729792'	'318263294098030593'	'492.0']
['1098364164'	'318263294098030593'	'0.0']->['179844354'	'318263294098030593'	'492.09']
['400345173'	'318263294098030593'	'400.59']->['447306000'	'318263294098030593'	'492.14']
['215768221'	'318263294098030593'	'325.14']->['48237838'	'318263294098030593'	'492.16']
['630282189'	'318263294098030593'	'420.05']->['617059203'	'318263294098030593'	'492.17']
['48237838'	'318263294098030593'	'492.16']->['401193514'	'318263294098030593'	'492.18']
['1098364164'	'318263294098030593'	'0.0']->['945793165'	'318387418476732417'	'493.22']
['1098364164'	'318263294098030593'	'0.0']->['432145434'	'318387777148420099'	'494.65']
['1098364164'	'318263294098030593'	'0.0']->['401074316'	'318263294098030593'	'501.98']
['1098364164'	'318263294098030593'	'0.0']->['986627450'	'318263294098030593'	'506.88']
['25599659'	'318263294098030593'	'467.49']->['89093898'	'318263294098030593'	'509.33']
['1098364164'	'318263294098030593'	'0.0']->['589480838'	'318263294098030593'	'510.56']
['1098364164'	'318263294098030593'	'0.0']->['617936324'	'318263294098030593'	'511.17']
['1098364164'	'318263294098030593'	'0.0']->['904957394'	'318263294098030593'	'511.48']
['286354071'	'318263294098030593'	'469.58']->['563189500'	'318263294098030593'	'511.63']
['1098364164'	'318263294098030593'	'0.0']->['18865536'	'318263294098030593'	'511.71']
['1098364164'	'318263294098030593'	'0.0']->['52411891'	'318263294098030593'	'511.75']
['1098364164'	'318263294098030593'	'0.0']->['301839250'	'318263294098030593'	'511.76']
['1098364164'	'318263294098030593'	'0.0']->['98705232'	'318263294098030593'	'511.77']
['1098364164'	'318263294098030593'	'0.0']->['582806574'	'318263294098030593'	'511.78']
['1098364164'	'318263294098030593'	'0.0']->['99338543'	'318263294098030593'	'511.78']
['52411891'	'318263294098030593'	'511.75']->['270001709'	'318263294098030593'	'511.78']
['270001709'	'318263294098030593'	'511.78']->['480268081'	'318263294098030593'	'511.78']
['1098364164'	'318263294098030593'	'0.0']->['531848768'	'318263294098030593'	'511.78']
['1098364164'	'318263294098030593'	'0.0']->['71290017'	'318263294098030593'	'511.78']
['1098364164'	'318263294098030593'	'0.0']->['842884724'	'318263294098030593'	'513.63']
['1098364164'	'318263294098030593'	'0.0']->['380671671'	'318263294098030593'	'514.55']
['1098364164'	'318263294098030593'	'0.0']->['347164680'	'318263294098030593'	'515.01']
['41216422'	'318263294098030593'	'270.66']->['1209058508'	'318263294098030593'	'515.24']
['270001709'	'318263294098030593'	'511.78']->['259975278'	'318263294098030593'	'515.35']
['1098364164'	'318263294098030593'	'0.0']->['791686028'	'318263294098030593'	'515.47']
['1098364164'	'318263294098030593'	'0.0']->['262900489'	'318263294098030593'	'517.13']
['1098364164'	'318263294098030593'	'0.0']->['491380653'	'318263294098030593'	'517.97']
['1098364164'	'318263294098030593'	'0.0']->['1069466347'	'318263294098030593'	'518.8']
['1098364164'	'318263294098030593'	'0.0']->['30697978'	'318263294098030593'	'526.5']
['1098364164'	'318263294098030593'	'0.0']->['548079334'	'318263294098030593'	'530.35']
['1098364164'	'318263294098030593'	'0.0']->['1062347533'	'318263294098030593'	'532.27']
['1098364164'	'318263294098030593'	'0.0']->['207134981'	'318263294098030593'	'533.24']
['1098364164'	'318263294098030593'	'0.0']->['29153229'	'318263294098030593'	'533.72']
['1098364164'	'318263294098030593'	'0.0']->['301648341'	'318263294098030593'	'533.96']
['1098364164'	'318263294098030593'	'0.0']->['349535109'	'318263294098030593'	'534.08']
['1098364164'	'318263294098030593'	'0.0']->['365833937'	'318263294098030593'	'534.14']
['1098364164'	'318263294098030593'	'0.0']->['90264080'	'318263294098030593'	'534.17']
['1098364164'	'318263294098030593'	'0.0']->['594059406'	'318263294098030593'	'534.18']
['594059406'	'318263294098030593'	'534.18']->['396199044'	'318263294098030593'	'534.19']
['594059406'	'318263294098030593'	'534.18']->['337437154'	'318263294098030593'	'534.2']
['1098364164'	'318263294098030593'	'0.0']->['415478086'	'318263294098030593'	'534.2']
['1098364164'	'318263294098030593'	'0.0']->['960607172'	'318263294098030593'	'537.03']
['1098364164'	'318263294098030593'	'0.0']->['339786099'	'318263294098030593'	'538.45']
['1098364164'	'318263294098030593'	'0.0']->['112966706'	'318263294098030593'	'539.16']
['1098364164'	'318263294098030593'	'0.0']->['186868238'	'318263294098030593'	'539.51']
['1098364164'	'318263294098030593'	'0.0']->['222608247'	'318263294098030593'	'539.69']
['1098364164'	'318263294098030593'	'0.0']->['33317182'	'318263294098030593'	'539.87']
['1098364164'	'318263294098030593'	'0.0']->['35069990'	'318263294098030593'	'546.24']
['301648341'	'318263294098030593'	'533.96']->['247951118'	'318263294098030593'	'549.43']
['1098364164'	'318263294098030593'	'0.0']->['178441420'	'318263294098030593'	'551.02']
['1098364164'	'318263294098030593'	'0.0']->['604168961'	'318263294098030593'	'551.82']
['1098364164'	'318263294098030593'	'0.0']->['224474675'	'318263294098030593'	'552.22']
['1098364164'	'318263294098030593'	'0.0']->['603048389'	'318263294098030593'	'552.42']
['1098364164'	'318263294098030593'	'0.0']->['100138793'	'318263294098030593'	'552.52']
['1098364164'	'318263294098030593'	'0.0']->['371051384'	'318263294098030593'	'552.57']
['100138793'	'318263294098030593'	'552.52']->['341707534'	'318263294098030593'	'552.59']
['1098364164'	'318263294098030593'	'0.0']->['482671324'	'318263294098030593'	'552.6']
['482267036'	'318263294098030593'	'304.34']->['202921966'	'318263294098030593'	'552.62']
['1098364164'	'318263294098030593'	'0.0']->['769050037'	'318263294098030593'	'556.48']
['1098364164'	'318263294098030593'	'0.0']->['570169615'	'318263294098030593'	'558.42']
['341707534'	'318263294098030593'	'552.59']->['312847513'	'318263294098030593'	'559.38']
['568556911'	'318263294098030593'	'251.78']->['1132506402'	'318263294098030593'	'559.87']
['769050037'	'318263294098030593'	'556.48']->['500314835'	'318263294098030593'	'560.11']
['1098364164'	'318263294098030593'	'0.0']->['191312991'	'318263294098030593'	'560.35']
['258835101'	'318263294098030593'	'363.77']->['278487450'	'318263294098030593'	'560.86']
['1098364164'	'318263294098030593'	'0.0']->['498383719'	'318263294098030593'	'561.37']
['380671671'	'318263294098030593'	'514.55']->['456161319'	'318263294098030593'	'573.13']
['1098364164'	'318263294098030593'	'0.0']->['619477228'	'318263294098030593'	'579.0']
['1098364164'	'318263294098030593'	'0.0']->['165298180'	'318263294098030593'	'581.94']
['282038826'	'318263294098030593'	'302.08']->['30082163'	'318263294098030593'	'583.41']
['1098364164'	'318263294098030593'	'0.0']->['299060092'	'318263294098030593'	'584.15']
['1098364164'	'318263294098030593'	'0.0']->['321229245'	'318263294098030593'	'584.52']
['870770514'	'318263294098030593'	'304.02']->['343091411'	'318263294098030593'	'584.7']
['1098364164'	'318263294098030593'	'0.0']->['148436861'	'318263294098030593'	'584.88']
['1098364164'	'318263294098030593'	'0.0']->['583721617'	'318263294098030593'	'589.29']
['1098364164'	'318263294098030593'	'0.0']->['254807124'	'318263294098030593'	'591.5']
['1098364164'	'318263294098030593'	'0.0']->['343831174'	'318263294098030593'	'593.7']
['1098364164'	'318263294098030593'	'0.0']->['372560998'	'318263294098030593'	'602.19']
['1098364164'	'318263294098030593'	'0.0']->['311254710'	'318263294098030593'	'606.44']
['1098364164'	'318263294098030593'	'0.0']->['374162004'	'318416424693559296'	'608.48']
['347164680'	'318263294098030593'	'515.01']->['229272303'	'318263294098030593'	'608.56']
['48237838'	'318263294098030593'	'492.16']->['554087243'	'318263294098030593'	'609.62']
['455523334'	'318263294098030593'	'433.88']->['636648940'	'318263294098030593'	'610.15']
['254807124'	'318263294098030593'	'591.5']->['461602146'	'318263294098030593'	'610.42']
['1098364164'	'318263294098030593'	'0.0']->['135577076'	'318263294098030593'	'610.55']
['1098364164'	'318263294098030593'	'0.0']->['440248161'	'318263294098030593'	'610.62']
['1098364164'	'318263294098030593'	'0.0']->['772424994'	'318263294098030593'	'610.65']
['408681401'	'318263294098030593'	'14.44']->['276663513'	'318263294098030593'	'610.67']
['1098364164'	'318263294098030593'	'0.0']->['109692276'	'318263294098030593'	'610.68']
['276663513'	'318263294098030593'	'610.67']->['279127329'	'318263294098030593'	'613.4']
['299060092'	'318263294098030593'	'584.15']->['477166590'	'318263294098030593'	'614.76']
['279127329'	'318263294098030593'	'613.4']->['200973264'	'318263294098030593'	'615.44']
['1098364164'	'318263294098030593'	'0.0']->['16673857'	'318263294098030593'	'616.12']
['1098364164'	'318263294098030593'	'0.0']->['110749826'	'318419632593727491'	'621.23']
['1098364164'	'318263294098030593'	'0.0']->['357751342'	'318263294098030593'	'622.33']
['271765244'	'318263294098030593'	'2.3']->['367172472'	'318263294098030593'	'625.44']
['1098364164'	'318263294098030593'	'0.0']->['346298147'	'318263294098030593'	'627.0']
['1098364164'	'318263294098030593'	'0.0']->['433644716'	'318263294098030593'	'627.77']
['433644716'	'318263294098030593'	'627.77']->['346192608'	'318263294098030593'	'628.16']
['1098364164'	'318263294098030593'	'0.0']->['552483932'	'318263294098030593'	'628.36']
['1098364164'	'318263294098030593'	'0.0']->['360584133'	'318263294098030593'	'628.45']
['279127329'	'318263294098030593'	'613.4']->['1060050020'	'318263294098030593'	'628.5']
['161910452'	'318263294098030593'	'469.58']->['300506341'	'318263294098030593'	'628.53']
['1098364164'	'318263294098030593'	'0.0']->['293232131'	'318263294098030593'	'628.54']
['346192608'	'318263294098030593'	'628.16']->['306283692'	'318263294098030593'	'628.54']
['1098364164'	'318263294098030593'	'0.0']->['183712054'	'318263294098030593'	'628.55']
['455523334'	'318263294098030593'	'433.88']->['727147550'	'318263294098030593'	'635.35']
['346298147'	'318263294098030593'	'627.0']->['415107548'	'318263294098030593'	'638.75']
['346298147'	'318263294098030593'	'627.0']->['595793233'	'318263294098030593'	'640.45']
['276663513'	'318263294098030593'	'610.67']->['264256142'	'318263294098030593'	'641.3']
['1098364164'	'318263294098030593'	'0.0']->['233482887'	'318263294098030593'	'641.73']
['71290017'	'318263294098030593'	'511.78']->['156647952'	'318263294098030593'	'641.94']
['1098364164'	'318263294098030593'	'0.0']->['801764504'	'318263294098030593'	'642.15']
['1098364164'	'318263294098030593'	'0.0']->['532402958'	'318263294098030593'	'656.81']
['1098364164'	'318263294098030593'	'0.0']->['435368674'	'318263294098030593'	'664.14']
['1098364164'	'318263294098030593'	'0.0']->['237883857'	'318263294098030593'	'667.8']
['278487450'	'318263294098030593'	'560.86']->['60019606'	'318263294098030593'	'669.63']
['1098364164'	'318263294098030593'	'0.0']->['874972908'	'318263294098030593'	'671.47']
['1098364164'	'318263294098030593'	'0.0']->['416791974'	'318263294098030593'	'681.71']
['455523334'	'318263294098030593'	'433.88']->['358266769'	'318263294098030593'	'686.83']
['1098364164'	'318263294098030593'	'0.0']->['1254670502'	'318263294098030593'	'689.39']
['1098364164'	'318263294098030593'	'0.0']->['726962556'	'318263294098030593'	'690.67']
['1098364164'	'318263294098030593'	'0.0']->['274784680'	'318263294098030593'	'691.31']
['1098364164'	'318263294098030593'	'0.0']->['203871120'	'318263294098030593'	'691.95']
['1098364164'	'318263294098030593'	'0.0']->['492834704'	'318263294098030593'	'732.58']
['1098364164'	'318263294098030593'	'0.0']->['192666876'	'318448245930070016'	'734.92']
['1098364164'	'318263294098030593'	'0.0']->['405700283'	'318263294098030593'	'752.89']
['200973264'	'318263294098030593'	'615.44']->['183643851'	'318263294098030593'	'763.04']
['416791974'	'318263294098030593'	'681.71']->['488045175'	'318263294098030593'	'768.12']
['1098364164'	'318263294098030593'	'0.0']->['910715413'	'318263294098030593'	'770.66']
['1098364164'	'318263294098030593'	'0.0']->['387819577'	'318263294098030593'	'771.93']
['1098364164'	'318263294098030593'	'0.0']->['193669385'	'318263294098030593'	'772.57']
['1098364164'	'318263294098030593'	'0.0']->['491966228'	'318263294098030593'	'772.88']
['1098364164'	'318263294098030593'	'0.0']->['37269213'	'318263294098030593'	'773.2']
['1098364164'	'318263294098030593'	'0.0']->['298217531'	'318263294098030593'	'807.56']
['1098364164'	'318263294098030593'	'0.0']->['73247718'	'318467639531950080'	'811.98']
['298217531'	'318263294098030593'	'807.56']->['150432519'	'318263294098030593'	'824.74']
['820727334'	'318263294098030593'	'8.65']->['1187268848'	'318263294098030593'	'833.33']
['303888670'	'318263294098030593'	'6.33']->['170426502'	'318263294098030593'	'837.62']
['1098364164'	'318263294098030593'	'0.0']->['257667991'	'318263294098030593'	'839.77']
['1098364164'	'318263294098030593'	'0.0']->['165562840'	'318263294098030593'	'840.84']
['1098364164'	'318263294098030593'	'0.0']->['55451633'	'318263294098030593'	'841.38']
['1098364164'	'318263294098030593'	'0.0']->['1134657282'	'318263294098030593'	'841.92']
['1098364164'	'318263294098030593'	'0.0']->['172394063'	'318263294098030593'	'875.27']
['161575224'	'318263294098030593'	'356.7']->['1038851298'	'318263294098030593'	'891.95']
['1098364164'	'318263294098030593'	'0.0']->['70029111'	'318263294098030593'	'900.29']
['1098364164'	'318263294098030593'	'0.0']->['342905307'	'318490718748418048'	'903.7']
['342905307'	'318490718748418048'	'903.7']->['315471220'	'318490882439532545'	'904.35']
['1098364164'	'318263294098030593'	'0.0']->['144134215'	'318263294098030593'	'904.46']
['315471220'	'318490882439532545'	'904.35']->['342905307'	'318490718748418048'	'903.7']
['553924747'	'318263294098030593'	'304.5']->['439777651'	'318263294098030593'	'906.55']
['1098364164'	'318263294098030593'	'0.0']->['339115828'	'318263294098030593'	'907.59']
['339115828'	'318263294098030593'	'907.59']->['315471220'	'318490882439532545'	'904.35']
['1098364164'	'318263294098030593'	'0.0']->['46145803'	'318263294098030593'	'908.37']
['46145803'	'318263294098030593'	'908.37']->['21516437'	'318263294098030593'	'908.63']
['1098364164'	'318263294098030593'	'0.0']->['447083321'	'318263294098030593'	'912.78']
['447083321'	'318263294098030593'	'912.78']->['541000498'	'318263294098030593'	'915.4']
['1098364164'	'318263294098030593'	'0.0']->['467632404'	'318494608948621312'	'919.15']
['1098364164'	'318263294098030593'	'0.0']->['103798767'	'318263294098030593'	'922.45']
['1098364164'	'318263294098030593'	'0.0']->['127129312'	'318263294098030593'	'925.98']
['1098364164'	'318263294098030593'	'0.0']->['298247431'	'318263294098030593'	'927.74']
['1098364164'	'318263294098030593'	'0.0']->['454365211'	'318263294098030593'	'929.5']
['1098364164'	'318263294098030593'	'0.0']->['286024096'	'318263294098030593'	'939.41']
['1098364164'	'318263294098030593'	'0.0']->['410386691'	'318263294098030593'	'944.36']
['1098364164'	'318263294098030593'	'0.0']->['175838456'	'318501137294696448'	'945.1']
['1098364164'	'318263294098030593'	'0.0']->['846153559'	'318263294098030593'	'946.84']
['1098364164'	'318263294098030593'	'0.0']->['24594132'	'318263294098030593'	'949.32']
['1098364164'	'318263294098030593'	'0.0']->['341635277'	'318263294098030593'	'958.11']
['1098364164'	'318263294098030593'	'0.0']->['116047937'	'318263294098030593'	'962.5']
['1098364164'	'318263294098030593'	'0.0']->['124955561'	'318263294098030593'	'966.9']
['41914998'	'318263294098030593'	'469.58']->['108080052'	'318263294098030593'	'1006.51']
['431229052'	'318263294098030593'	'366.28']->['614836032'	'318263294098030593'	'1026.31']
['1098364164'	'318263294098030593'	'0.0']->['449383482'	'318263294098030593'	'1046.12']
['1098364164'	'318263294098030593'	'0.0']->['45332544'	'318263294098030593'	'1049.44']
['416791974'	'318263294098030593'	'681.71']->['457945613'	'318263294098030593'	'1051.1']
['1098364164'	'318263294098030593'	'0.0']->['484638903'	'318263294098030593'	'1052.77']
['1098364164'	'318263294098030593'	'0.0']->['354646768'	'318569988862664705'	'1218.68']
['1098364164'	'318263294098030593'	'0.0']->['289119468'	'318586427132751872'	'1284.0']
['1098364164'	'318263294098030593'	'0.0']->['179610883'	'318263294098030593'	'1294.75']
['1098364164'	'318263294098030593'	'0.0']->['149556070'	'318263294098030593'	'1415.74']
['1098364164'	'318263294098030593'	'0.0']->['600500169'	'318263294098030593'	'1476.24']
['566762277'	'318263294098030593'	'411.85']->['428559872'	'318263294098030593'	'1506.49']
['303793493'	'318263294098030593'	'27.09']->['913191469'	'318263294098030593'	'1521.61']
['1098364164'	'318263294098030593'	'0.0']->['820474926'	'318263294098030593'	'1529.17']
['1098364164'	'318263294098030593'	'0.0']->['88449027'	'318263294098030593'	'1532.95']
['28803698'	'318263294098030593'	'22.06']->['63037471'	'318263294098030593'	'1534.84']
['1098364164'	'318263294098030593'	'0.0']->['95600353'	'318263294098030593'	'1535.79']
['1098364164'	'318263294098030593'	'0.0']->['118629278'	'318263294098030593'	'1536.73']
['1098364164'	'318263294098030593'	'0.0']->['100810699'	'318263294098030593'	'1598.43']
['1098364164'	'318263294098030593'	'0.0']->['377498773'	'318679510268657665'	'1653.88']
['377498773'	'318679510268657665'	'1653.88']->['416607402'	'318679933532663809'	'1655.57']
['416607402'	'318679933532663809'	'1655.57']->['377498773'	'318679510268657665'	'1653.88']
['1098364164'	'318263294098030593'	'0.0']->['552195464'	'318263294098030593'	'1660.13']
['1098364164'	'318263294098030593'	'0.0']->['543356284'	'318263294098030593'	'1808.79']
['1098364164'	'318263294098030593'	'0.0']->['600030143'	'318263294098030593'	'1883.12']
['543356284'	'318263294098030593'	'1808.79']->['293432061'	'318263294098030593'	'1920.29']
['552195464'	'318263294098030593'	'1660.13']->['328967948'	'318263294098030593'	'1938.87']
['328967948'	'318263294098030593'	'1938.87']->['355640650'	'318263294098030593'	'1948.16']
['1098364164'	'318263294098030593'	'0.0']->['547343296'	'318263294098030593'	'1952.8']
['355640650'	'318263294098030593'	'1948.16']->['812820272'	'318263294098030593'	'1955.13']
['1098364164'	'318263294098030593'	'0.0']->['312375268'	'318263294098030593'	'1956.29']
['1098364164'	'318263294098030593'	'0.0']->['247821259'	'318263294098030593'	'1956.87']
['1098364164'	'318263294098030593'	'0.0']->['247188625'	'318263294098030593'	'1957.16']
['1098364164'	'318263294098030593'	'0.0']->['386406733'	'318263294098030593'	'1957.3']
['1098364164'	'318263294098030593'	'0.0']->['259993617'	'318263294098030593'	'1957.38']
['1098364164'	'318263294098030593'	'0.0']->['31254727'	'318263294098030593'	'1957.41']
['1098364164'	'318263294098030593'	'0.0']->['446597163'	'318263294098030593'	'1957.43']
['1098364164'	'318263294098030593'	'0.0']->['107894475'	'318263294098030593'	'1957.44']
['1098364164'	'318263294098030593'	'0.0']->['322320686'	'318263294098030593'	'1957.45']
['1098364164'	'318263294098030593'	'0.0']->['116139331'	'318263294098030593'	'1998.47']
['1098364164'	'318263294098030593'	'0.0']->['58534941'	'318263294098030593'	'2018.97']
['1098364164'	'318263294098030593'	'0.0']->['396974698'	'318263294098030593'	'2029.23']
['1098364164'	'318263294098030593'	'0.0']->['380049448'	'318263294098030593'	'2034.36']
['1098364164'	'318263294098030593'	'0.0']->['282408249'	'318263294098030593'	'2036.92']
['1098364164'	'318263294098030593'	'0.0']->['542067807'	'318263294098030593'	'2038.2']
['1098364164'	'318263294098030593'	'0.0']->['138215326'	'318263294098030593'	'2038.84']
['138215326'	'318263294098030593'	'2038.84']->['347916579'	'318263294098030593'	'2039.16']
['138215326'	'318263294098030593'	'2038.84']->['1146887408'	'318263294098030593'	'2039.32']
['107894475'	'318263294098030593'	'1957.44']->['20444524'	'318263294098030593'	'2039.4']
['1098364164'	'318263294098030593'	'0.0']->['414434709'	'318263294098030593'	'2039.48']
['1098364164'	'318263294098030593'	'0.0']->['537386409'	'318783914305024000'	'2068.75']
['503949813'	'318263294098030593'	'2.3']->['264176180'	'318263294098030593'	'2152.64']
['1098364164'	'318263294098030593'	'0.0']->['592453837'	'318263294098030593'	'2209.22']
['1098364164'	'318263294098030593'	'0.0']->['248431169'	'318263294098030593'	'2237.51']
['1098364164'	'318263294098030593'	'0.0']->['498521974'	'318263294098030593'	'2251.66']
['1098364164'	'318263294098030593'	'0.0']->['391350219'	'318263294098030593'	'2258.73']
['1098364164'	'318263294098030593'	'0.0']->['839967372'	'318263294098030593'	'2262.26']
['1098364164'	'318263294098030593'	'0.0']->['127288573'	'318263294098030593'	'2264.03']
['1098364164'	'318263294098030593'	'0.0']->['282312422'	'318263294098030593'	'2264.92']
['1098364164'	'318263294098030593'	'0.0']->['1237959542'	'318263294098030593'	'2265.36']
['1098364164'	'318263294098030593'	'0.0']->['258852556'	'318263294098030593'	'2265.58']
['1098364164'	'318263294098030593'	'0.0']->['287777092'	'318263294098030593'	'2265.69']
['1098364164'	'318263294098030593'	'0.0']->['113414020'	'318263294098030593'	'2265.74']
['477742714'	'318263294098030593'	'251.77']->['385640756'	'318263294098030593'	'2265.8']
['1098364164'	'318263294098030593'	'0.0']->['174241012'	'318893064028569601'	'2502.47']
['1098364164'	'318263294098030593'	'0.0']->['266881728'	'318941256375996418'	'2693.97']
['1098364164'	'318263294098030593'	'0.0']->['440322896'	'318263294098030593'	'2756.64']
['1098364164'	'318263294098030593'	'0.0']->['299671722'	'318263294098030593'	'3002.06']
['1098364164'	'318263294098030593'	'0.0']->['565046078'	'318263294098030593'	'3124.77']
['1098364164'	'318263294098030593'	'0.0']->['339773928'	'318263294098030593'	'3186.13']
['1098364164'	'318263294098030593'	'0.0']->['533754935'	'318263294098030593'	'3216.81']
['1098364164'	'318263294098030593'	'0.0']->['446279943'	'318263294098030593'	'3232.14']
['1098364164'	'318263294098030593'	'0.0']->['321611014'	'318263294098030593'	'3239.81']
['533754935'	'318263294098030593'	'3216.81']->['383287025'	'318263294098030593'	'3243.65']
['1098364164'	'318263294098030593'	'0.0']->['393307835'	'318263294098030593'	'3245.57']
['1098364164'	'318263294098030593'	'0.0']->['501069002'	'318263294098030593'	'3246.52']
['1098364164'	'318263294098030593'	'0.0']->['1319272879'	'318263294098030593'	'3247.0']
['1098364164'	'318263294098030593'	'0.0']->['349179698'	'318263294098030593'	'3247.24']
['349179698'	'318263294098030593'	'3247.24']->['270148448'	'318263294098030593'	'3247.36']
['1098364164'	'318263294098030593'	'0.0']->['416815280'	'318263294098030593'	'3247.42']
['1098364164'	'318263294098030593'	'0.0']->['374818461'	'318263294098030593'	'3247.45']
['1098364164'	'318263294098030593'	'0.0']->['328460556'	'318263294098030593'	'3247.47']
['1098364164'	'318263294098030593'	'0.0']->['340499848'	'318263294098030593'	'3247.48']
['209570327'	'318263294098030593'	'24.95']->['110688487'	'318263294098030593'	'3247.48']
['1098364164'	'318263294098030593'	'0.0']->['735616202'	'318263294098030593'	'3247.48']
['1098364164'	'318263294098030593'	'0.0']->['61274451'	'318263294098030593'	'3247.48']
['61274451'	'318263294098030593'	'3247.48']->['479160641'	'318263294098030593'	'3247.48']
['1098364164'	'318263294098030593'	'0.0']->['77498020'	'318263294098030593'	'3247.48']
['61274451'	'318263294098030593'	'3247.48']->['317476902'	'318263294098030593'	'3247.48']
['1098364164'	'318263294098030593'	'0.0']->['256734162'	'318263294098030593'	'3247.48']
['480268081'	'318263294098030593'	'511.78']->['261218487'	'318263294098030593'	'3247.48']
['256734162'	'318263294098030593'	'3247.48']->['65067858'	'318263294098030593'	'3247.48']
['1098364164'	'318263294098030593'	'0.0']->['61406774'	'318263294098030593'	'3247.48']
['256734162'	'318263294098030593'	'3247.48']->['20450635'	'318263294098030593'	'3247.48']
['65067858'	'318263294098030593'	'3247.48']->['42617504'	'318263294098030593'	'3247.48']
['256734162'	'318263294098030593'	'3247.48']->['138828148'	'318263294098030593'	'3247.48']
['61406774'	'318263294098030593'	'3247.48']->['158392889'	'318263294098030593'	'3247.48']
['261218487'	'318263294098030593'	'3247.48']->['178305743'	'318263294098030593'	'3247.48']
['178305743'	'318263294098030593'	'3247.48']->['428415628'	'318263294098030593'	'3247.48']
['1098364164'	'318263294098030593'	'0.0']->['241649972'	'318263294098030593'	'3247.48']
['138828148'	'318263294098030593'	'3247.48']->['131192689'	'318263294098030593'	'3247.48']
['1098364164'	'318263294098030593'	'0.0']->['779730733'	'319123093811519488'	'3416.53']
['1098364164'	'318263294098030593'	'0.0']->['431084546'	'318263294098030593'	'3432.83']
['431084546'	'318263294098030593'	'3432.83']->['409619850'	'318263294098030593'	'3525.51']
['1098364164'	'318263294098030593'	'0.0']->['319290691'	'318263294098030593'	'3571.85']
['1098364164'	'318263294098030593'	'0.0']->['330719332'	'318263294098030593'	'3595.01']
['1098364164'	'318263294098030593'	'0.0']->['427702988'	'318263294098030593'	'3606.6']
['1098364164'	'318263294098030593'	'0.0']->['427825242'	'318263294098030593'	'3612.39']
['427702988'	'318263294098030593'	'3606.6']->['405140063'	'318263294098030593'	'3615.29']
['405140063'	'318263294098030593'	'3615.29']->['175392994'	'318263294098030593'	'3616.74']
['1098364164'	'318263294098030593'	'0.0']->['132012558'	'318263294098030593'	'3617.46']
['1098364164'	'318263294098030593'	'0.0']->['494140505'	'318263294098030593'	'3617.82']
['319290691'	'318263294098030593'	'3571.85']->['44544299'	'318263294098030593'	'3618.0']
['319290691'	'318263294098030593'	'3571.85']->['287980941'	'318263294098030593'	'3618.09']
['1098364164'	'318263294098030593'	'0.0']->['261835120'	'318263294098030593'	'3618.14']
['1098364164'	'318263294098030593'	'0.0']->['376260360'	'318263294098030593'	'3618.16']
['287980941'	'318263294098030593'	'3618.09']->['315452795'	'318263294098030593'	'3618.17']
['1098364164'	'318263294098030593'	'0.0']->['569826335'	'318263294098030593'	'3618.18']
['132012558'	'318263294098030593'	'3617.46']->['272604578'	'318263294098030593'	'3618.18']
['1098364164'	'318263294098030593'	'0.0']->['1029603968'	'318263294098030593'	'3618.18']
['1098364164'	'318263294098030593'	'0.0']->['399670395'	'318263294098030593'	'3618.18']
['1098364164'	'318263294098030593'	'0.0']->['121185128'	'318263294098030593'	'3618.18']
['1098364164'	'318263294098030593'	'0.0']->['257154110'	'318263294098030593'	'3618.18']
['1098364164'	'318263294098030593'	'0.0']->['204924483'	'318263294098030593'	'3618.18']
['1098364164'	'318263294098030593'	'0.0']->['254395005'	'318263294098030593'	'3618.18']
['204924483'	'318263294098030593'	'3618.18']->['396319740'	'318263294098030593'	'3618.18']
['1098364164'	'318263294098030593'	'0.0']->['56946527'	'318263294098030593'	'3618.18']
['1098364164'	'318263294098030593'	'0.0']->['604726127'	'318263294098030593'	'3618.18']
['604726127'	'318263294098030593'	'3618.18']->['285876079'	'318263294098030593'	'3618.18']
['1098364164'	'318263294098030593'	'0.0']->['362845053'	'318263294098030593'	'3618.18']
['121185128'	'318263294098030593'	'3618.18']->['184590592'	'318263294098030593'	'3618.18']
['1098364164'	'318263294098030593'	'0.0']->['393665876'	'318263294098030593'	'3673.26']
['1098364164'	'318263294098030593'	'0.0']->['329936684'	'318263294098030593'	'3700.8']
['1098364164'	'318263294098030593'	'0.0']->['287725642'	'319195810006958080'	'3705.48']
['56946527'	'318263294098030593'	'3618.18']->['146553809'	'318263294098030593'	'3714.56']
['1098364164'	'318263294098030593'	'0.0']->['400325004'	'318263294098030593'	'3721.45']
['287725642'	'319195810006958080'	'3705.48']->['104889346'	'318263294098030593'	'3724.89']
['1098364164'	'318263294098030593'	'0.0']->['367750245'	'319201039788158976'	'3726.27']
['104889346'	'318263294098030593'	'3724.89']->['287725642'	'319195810006958080'	'3705.48']
['1098364164'	'318263294098030593'	'0.0']->['855250712'	'318263294098030593'	'3727.47']
['1098364164'	'318263294098030593'	'0.0']->['515087755'	'318263294098030593'	'3727.9']
['1098364164'	'318263294098030593'	'0.0']->['359763187'	'318263294098030593'	'3728.12']
['359763187'	'318263294098030593'	'3728.12']->['131716428'	'318263294098030593'	'3728.33']
['1098364164'	'318263294098030593'	'0.0']->['520638431'	'318263294098030593'	'3828.85']
['1098364164'	'318263294098030593'	'0.0']->['50411823'	'318263294098030593'	'3879.11']
['50411823'	'318263294098030593'	'3879.11']->['1043160890'	'318263294098030593'	'3904.24']
['855250712'	'318263294098030593'	'3727.47']->['997806006'	'318263294098030593'	'3916.8']
['1098364164'	'318263294098030593'	'0.0']->['217809697'	'318263294098030593'	'3923.08']
['1098364164'	'318263294098030593'	'0.0']->['864052844'	'318263294098030593'	'3926.23']
['1098364164'	'318263294098030593'	'0.0']->['276829600'	'318263294098030593'	'3927.8']
['1098364164'	'318263294098030593'	'0.0']->['109687226'	'318263294098030593'	'3928.58']
['1098364164'	'318263294098030593'	'0.0']->['532026402'	'318263294098030593'	'3928.97']
['109687226'	'318263294098030593'	'3928.58']->['132597069'	'318263294098030593'	'3929.17']
['1098364164'	'318263294098030593'	'0.0']->['364984966'	'318263294098030593'	'3929.27']
['1098364164'	'318263294098030593'	'0.0']->['403800852'	'318263294098030593'	'3929.32']
['403800852'	'318263294098030593'	'3929.32']->['49354362'	'318263294098030593'	'3929.34']
['1098364164'	'318263294098030593'	'0.0']->['234366634'	'318263294098030593'	'3929.35']
['1098364164'	'318263294098030593'	'0.0']->['824125328'	'318263294098030593'	'3929.36']
['1098364164'	'318263294098030593'	'0.0']->['423888839'	'318263294098030593'	'3929.36']
['1098364164'	'318263294098030593'	'0.0']->['47243619'	'318263294098030593'	'3929.37']
['1098364164'	'318263294098030593'	'0.0']->['471678600'	'318263294098030593'	'3929.37']
['1098364164'	'318263294098030593'	'0.0']->['626865830'	'318263294098030593'	'3929.37']
['1098364164'	'318263294098030593'	'0.0']->['70803866'	'318263294098030593'	'4567.77']
['1098364164'	'318263294098030593'	'0.0']->['153994582'	'318263294098030593'	'4886.97']
['1098364164'	'318263294098030593'	'0.0']->['470100371'	'318263294098030593'	'5046.57']
['1098364164'	'318263294098030593'	'0.0']->['99951506'	'318263294098030593'	'5126.37']
['287725642'	'319195810006958080'	'3705.48']->['287726199'	'318263294098030593'	'5166.27']
['428415628'	'318263294098030593'	'3247.48']->['617905838'	'318263294098030593'	'5186.22']
['617905838'	'318263294098030593'	'5186.22']->['277675835'	'318263294098030593'	'5196.19']
['178305743'	'318263294098030593'	'3247.48']->['193404959'	'318263294098030593'	'5201.18']
['617905838'	'318263294098030593'	'5186.22']->['296304544'	'318263294098030593'	'5203.67']
['1098364164'	'318263294098030593'	'0.0']->['1066276753'	'318263294098030593'	'5204.92']
['1066276753'	'318263294098030593'	'5204.92']->['292456945'	'318263294098030593'	'5205.54']
['1098364164'	'318263294098030593'	'0.0']->['395992481'	'318263294098030593'	'5205.85']
['292456945'	'318263294098030593'	'5205.54']->['363576357'	'318263294098030593'	'5206.01']
['1098364164'	'318263294098030593'	'0.0']->['519116113'	'318263294098030593'	'5206.09']
['1098364164'	'318263294098030593'	'0.0']->['341146387'	'318263294098030593'	'5206.13']
['1098364164'	'318263294098030593'	'0.0']->['228892861'	'318263294098030593'	'5206.15']
['287725642'	'319195810006958080'	'3705.48']->['738283512'	'318263294098030593'	'5206.16']
['1098364164'	'318263294098030593'	'0.0']->['495022786'	'318263294098030593'	'5206.16']
['1098364164'	'318263294098030593'	'0.0']->['42031505'	'318263294098030593'	'5206.16']
['1098364164'	'318263294098030593'	'0.0']->['341810238'	'318263294098030593'	'5206.17']
['1098364164'	'318263294098030593'	'0.0']->['363185918'	'318263294098030593'	'5206.17']
['363185918'	'318263294098030593'	'5206.17']->['423477561'	'318263294098030593'	'5206.17']
['1098364164'	'318263294098030593'	'0.0']->['375695249'	'318263294098030593'	'5206.17']
['341810238'	'318263294098030593'	'5206.17']->['720795758'	'318263294098030593'	'5206.17']
['1098364164'	'318263294098030593'	'0.0']->['22591559'	'318263294098030593'	'5206.17']
['22591559'	'318263294098030593'	'5206.17']->['634240907'	'318263294098030593'	'5206.17']
['1098364164'	'318263294098030593'	'0.0']->['47931678'	'318263294098030593'	'5206.17']
['1098364164'	'318263294098030593'	'0.0']->['314067808'	'318263294098030593'	'5206.17']
['1098364164'	'318263294098030593'	'0.0']->['363393761'	'318263294098030593'	'5206.17']
['1098364164'	'318263294098030593'	'0.0']->['630144453'	'318263294098030593'	'5206.17']
['1098364164'	'318263294098030593'	'0.0']->['450535494'	'318263294098030593'	'5206.17']
['1098364164'	'318263294098030593'	'0.0']->['143303935'	'318263294098030593'	'5206.17']
['1098364164'	'318263294098030593'	'0.0']->['498545648'	'318263294098030593'	'5206.17']
['1098364164'	'318263294098030593'	'0.0']->['408936547'	'318263294098030593'	'5206.17']
['1098364164'	'318263294098030593'	'0.0']->['304024007'	'318263294098030593'	'5206.17']
['1098364164'	'318263294098030593'	'0.0']->['299442067'	'318263294098030593'	'5206.17']
['1098364164'	'318263294098030593'	'0.0']->['368402991'	'318263294098030593'	'5672.34']
['1098364164'	'318263294098030593'	'0.0']->['248844963'	'318263294098030593'	'5905.43']
['1098364164'	'318263294098030593'	'0.0']->['121851623'	'318263294098030593'	'6021.97']
['1098364164'	'318263294098030593'	'0.0']->['128558490'	'318263294098030593'	'6080.24']
['1098364164'	'318263294098030593'	'0.0']->['542116125'	'318263294098030593'	'6109.38']
['1098364164'	'318263294098030593'	'0.0']->['340701849'	'318263294098030593'	'6123.95']
['340701849'	'318263294098030593'	'6123.95']->['433015510'	'318263294098030593'	'6131.23']
['1098364164'	'318263294098030593'	'0.0']->['232437741'	'318263294098030593'	'6134.87']
['1098364164'	'318263294098030593'	'0.0']->['69428659'	'318263294098030593'	'6136.7']
['1098364164'	'318263294098030593'	'0.0']->['136494714'	'318263294098030593'	'6137.61']
['232437741'	'318263294098030593'	'6134.87']->['329028192'	'318263294098030593'	'6138.06']
['65067858'	'318263294098030593'	'3247.48']->['293099211'	'318263294098030593'	'6138.29']
['1098364164'	'318263294098030593'	'0.0']->['239973590'	'318263294098030593'	'6138.52']
['1098364164'	'318263294098030593'	'0.0']->['362799537'	'319808698551762946'	'6140.88']
['1098364164'	'318263294098030593'	'0.0']->['197615334'	'318263294098030593'	'6217.39']
['1098364164'	'318263294098030593'	'0.0']->['248672830'	'318263294098030593'	'6256.83']
['1098364164'	'318263294098030593'	'0.0']->['52493704'	'318263294098030593'	'6276.55']
['1098364164'	'318263294098030593'	'0.0']->['329942396'	'318263294098030593'	'6286.41']
['1098364164'	'318263294098030593'	'0.0']->['45369503'	'318263294098030593'	'6291.34']
['329942396'	'318263294098030593'	'6286.41']->['278844122'	'318263294098030593'	'6293.8']
['1098364164'	'318263294098030593'	'0.0']->['42771142'	'318263294098030593'	'6295.03']
['1098364164'	'318263294098030593'	'0.0']->['405283198'	'318263294098030593'	'6295.65']
['1098364164'	'318263294098030593'	'0.0']->['348387994'	'318263294098030593'	'6295.96']
['1098364164'	'318263294098030593'	'0.0']->['90752397'	'318263294098030593'	'6296.11']
['1098364164'	'318263294098030593'	'0.0']->['327035931'	'318263294098030593'	'6296.19']
['1098364164'	'318263294098030593'	'0.0']->['262886349'	'318263294098030593'	'6296.27']
['1098364164'	'318263294098030593'	'0.0']->['63630060'	'318263294098030593'	'6365.43']
['1098364164'	'318263294098030593'	'0.0']->['32152254'	'318263294098030593'	'6400.0']
['1098364164'	'318263294098030593'	'0.0']->['236738184'	'319876027356680193'	'6408.42']
['1098364164'	'318263294098030593'	'0.0']->['275192969'	'318263294098030593'	'6417.29']
['1098364164'	'318263294098030593'	'0.0']->['28860007'	'318263294098030593'	'6425.94']
['1098364164'	'318263294098030593'	'0.0']->['520623826'	'318263294098030593'	'6430.26']
['1098364164'	'318263294098030593'	'0.0']->['325529935'	'318263294098030593'	'6432.42']
['1098364164'	'318263294098030593'	'0.0']->['29327419'	'318263294098030593'	'6434.58']
['325529935'	'318263294098030593'	'6432.42']->['413846497'	'318263294098030593'	'6553.31']
['1098364164'	'318263294098030593'	'0.0']->['566781628'	'318263294098030593'	'6612.67']
['1098364164'	'318263294098030593'	'0.0']->['80904958'	'318263294098030593'	'6642.35']
['1098364164'	'318263294098030593'	'0.0']->['1285064000'	'318263294098030593'	'6657.19']
['80904958'	'318263294098030593'	'6642.35']->['323488172'	'318263294098030593'	'6664.61']
['1098364164'	'318263294098030593'	'0.0']->['107793667'	'318263294098030593'	'6668.32']
['1098364164'	'318263294098030593'	'0.0']->['759762342'	'318263294098030593'	'6672.03']
['14414493'	'318263294098030593'	'206.41']->['362359775'	'318263294098030593'	'7206.38']
['1098364164'	'318263294098030593'	'0.0']->['404460281'	'318263294098030593'	'7473.55']
['1098364164'	'318263294098030593'	'0.0']->['175279640'	'318263294098030593'	'7607.13']
['1098364164'	'318263294098030593'	'0.0']->['163908715'	'318263294098030593'	'7673.92']
['1098364164'	'318263294098030593'	'0.0']->['145802148'	'318263294098030593'	'7707.32']
['1098364164'	'318263294098030593'	'0.0']->['206859839'	'318263294098030593'	'7724.02']
['1098364164'	'318263294098030593'	'0.0']->['322992552'	'318263294098030593'	'7732.37']
['1098364164'	'318263294098030593'	'0.0']->['382313846'	'318263294098030593'	'7740.72']
['1098364164'	'318263294098030593'	'0.0']->['108925376'	'318263294098030593'	'7793.24']
['1098364164'	'318263294098030593'	'0.0']->['616692608'	'318263294098030593'	'7819.5']
['1098364164'	'318263294098030593'	'0.0']->['583076908'	'318263294098030593'	'7845.77']
['1098364164'	'318263294098030593'	'0.0']->['166719387'	'318263294098030593'	'7852.24']
['1098364164'	'318263294098030593'	'0.0']->['106459067'	'318263294098030593'	'7858.72']
['206859839'	'318263294098030593'	'7724.02']->['128055847'	'318263294098030593'	'7917.53']
['128055847'	'318263294098030593'	'7917.53']->['595240953'	'318263294098030593'	'7946.94']
['1098364164'	'318263294098030593'	'0.0']->['212658909'	'318263294098030593'	'7976.35']
['1098364164'	'318263294098030593'	'0.0']->['849179696'	'318263294098030593'	'7996.87']
['1098364164'	'318263294098030593'	'0.0']->['467637703'	'318263294098030593'	'8007.13']
['1098364164'	'318263294098030593'	'0.0']->['211911627'	'318263294098030593'	'8012.25']
['1098364164'	'318263294098030593'	'0.0']->['350819876'	'318263294098030593'	'8014.82']
['1098364164'	'318263294098030593'	'0.0']->['286314458'	'318263294098030593'	'8016.1']
['1098364164'	'318263294098030593'	'0.0']->['168459728'	'318263294098030593'	'8017.38']
['168459728'	'318263294098030593'	'8017.38']->['284953709'	'318263294098030593'	'8089.18']
['1098364164'	'318263294098030593'	'0.0']->['19322487'	'320301053394444288'	'8097.32']
['1098364164'	'318263294098030593'	'0.0']->['60765628'	'318263294098030593'	'8125.07']
['1098364164'	'318263294098030593'	'0.0']->['518821023'	'318263294098030593'	'8160.97']
['1098364164'	'318263294098030593'	'0.0']->['842660502'	'318263294098030593'	'8515.45']
['1098364164'	'318263294098030593'	'0.0']->['610512436'	'318263294098030593'	'8692.69']
['1098364164'	'318263294098030593'	'0.0']->['342245056'	'318263294098030593'	'8781.31']
['1098364164'	'318263294098030593'	'0.0']->['334372915'	'318263294098030593'	'8825.62']
['334372915'	'318263294098030593'	'8825.62']->['312959238'	'318263294098030593'	'8847.78']
['312959238'	'318263294098030593'	'8847.78']->['388494633'	'318263294098030593'	'8858.86']
['1098364164'	'318263294098030593'	'0.0']->['330120501'	'318263294098030593'	'8864.39']
['1098364164'	'318263294098030593'	'0.0']->['128997791'	'318263294098030593'	'8867.16']
['1098364164'	'318263294098030593'	'0.0']->['185730357'	'318263294098030593'	'8868.55']
['1098364164'	'318263294098030593'	'0.0']->['1137728257'	'318263294098030593'	'8869.24']
['1098364164'	'318263294098030593'	'0.0']->['198977064'	'318263294098030593'	'8869.59']
['1098364164'	'318263294098030593'	'0.0']->['418569002'	'318263294098030593'	'8869.76']
['1098364164'	'318263294098030593'	'0.0']->['353440742'	'318263294098030593'	'8869.85']
['353440742'	'318263294098030593'	'8869.85']->['278106395'	'318263294098030593'	'8869.89']
['1098364164'	'318263294098030593'	'0.0']->['419414213'	'318263294098030593'	'8869.93']
['1098364164'	'318263294098030593'	'0.0']->['313435458'	'318263294098030593'	'9072.84']
['1098364164'	'318263294098030593'	'0.0']->['554691680'	'320564043393929217'	'9142.35']
['1098364164'	'318263294098030593'	'0.0']->['230285144'	'318263294098030593'	'9174.3']
['1098364164'	'318263294098030593'	'0.0']->['359180200'	'318263294098030593'	'9225.02']
['1098364164'	'318263294098030593'	'0.0']->['49465340'	'318263294098030593'	'9250.39']
['128055847'	'318263294098030593'	'7917.53']->['29018606'	'318263294098030593'	'9263.07']
['1098364164'	'318263294098030593'	'0.0']->['415786988'	'318263294098030593'	'9269.41']
['1098364164'	'318263294098030593'	'0.0']->['1332107300'	'318263294098030593'	'9275.75']
['1098364164'	'318263294098030593'	'0.0']->['553175300'	'318263294098030593'	'9315.24']
['1098364164'	'318263294098030593'	'0.0']->['1150081009'	'318263294098030593'	'9334.99']
['1098364164'	'318263294098030593'	'0.0']->['309166476'	'320616360050831360'	'9350.23']
['1098364164'	'318263294098030593'	'0.0']->['867505729'	'318263294098030593'	'9354.73']
['1098364164'	'318263294098030593'	'0.0']->['32195851'	'318263294098030593'	'9463.42']
['1098364164'	'318263294098030593'	'0.0']->['60749997'	'320650991865307136'	'9487.85']
['1098364164'	'318263294098030593'	'0.0']->['1045287733'	'318263294098030593'	'9517.76']
['1098364164'	'318263294098030593'	'0.0']->['458766019'	'320659187799556096'	'9520.42']
['1098364164'	'318263294098030593'	'0.0']->['552764624'	'318263294098030593'	'9572.1']
['1098364164'	'318263294098030593'	'0.0']->['355919265'	'318263294098030593'	'9812.87']
['1098364164'	'318263294098030593'	'0.0']->['541022230'	'318263294098030593'	'9933.25']
['1098364164'	'318263294098030593'	'0.0']->['194500229'	'318263294098030593'	'9993.44']
['1098364164'	'318263294098030593'	'0.0']->['541071589'	'318263294098030593'	'10023.54']
['1098364164'	'318263294098030593'	'0.0']->['529018997'	'320786512386068480'	'10026.37']
['1098364164'	'318263294098030593'	'0.0']->['470746290'	'318263294098030593'	'10038.59']
['1098364164'	'318263294098030593'	'0.0']->['399801907'	'318263294098030593'	'10046.11']
['1098364164'	'318263294098030593'	'0.0']->['987393044'	'318263294098030593'	'10049.87']
['1098364164'	'318263294098030593'	'0.0']->['69528708'	'318263294098030593'	'10051.75']
['1098364164'	'318263294098030593'	'0.0']->['1073828670'	'318263294098030593'	'10053.63']
['1098364164'	'318263294098030593'	'0.0']->['239394319'	'318263294098030593'	'10115.63']
['1098364164'	'318263294098030593'	'0.0']->['475032778'	'318263294098030593'	'10146.62']
['1098364164'	'318263294098030593'	'0.0']->['195863980'	'318263294098030593'	'10162.12']
['1098364164'	'318263294098030593'	'0.0']->['242499040'	'318263294098030593'	'10169.87']
['1098364164'	'318263294098030593'	'0.0']->['333653330'	'318263294098030593'	'10177.62']
['1098364164'	'318263294098030593'	'0.0']->['101128989'	'318263294098030593'	'10367.05']
['1098364164'	'318263294098030593'	'0.0']->['392292047'	'320890468042960896'	'10439.45']
['1098364164'	'318263294098030593'	'0.0']->['973977757'	'318263294098030593'	'10461.77']
['1098364164'	'318263294098030593'	'0.0']->['410690795'	'318263294098030593'	'10509.13']
['1098364164'	'318263294098030593'	'0.0']->['743923868'	'318263294098030593'	'10532.8']
['1098364164'	'318263294098030593'	'0.0']->['477329297'	'318263294098030593'	'10544.64']
['477329297'	'318263294098030593'	'10544.64']->['53130486'	'318263294098030593'	'10550.56']
['53130486'	'318263294098030593'	'10550.56']->['609666852'	'318263294098030593'	'10553.52']
['1098364164'	'318263294098030593'	'0.0']->['967085064'	'318263294098030593'	'10555.0']
['53130486'	'318263294098030593'	'10550.56']->['477836975'	'318263294098030593'	'10555.74']
['1098364164'	'318263294098030593'	'0.0']->['522427374'	'318263294098030593'	'10556.11']
['1098364164'	'318263294098030593'	'0.0']->['348789822'	'318263294098030593'	'10556.3']
['1098364164'	'318263294098030593'	'0.0']->['465105582'	'318263294098030593'	'10556.39']
['477836975'	'318263294098030593'	'10555.74']->['627016293'	'318263294098030593'	'10556.44']
['1098364164'	'318263294098030593'	'0.0']->['281813900'	'318263294098030593'	'10556.48']
['1098364164'	'318263294098030593'	'0.0']->['444201675'	'320928378138001408'	'10590.08']
['1098364164'	'318263294098030593'	'0.0']->['601472782'	'318263294098030593'	'10594.97']
['444201675'	'320928378138001408'	'10590.08']->['491560098'	'320935705327063041'	'10619.2']
['1098364164'	'318263294098030593'	'0.0']->['441313794'	'318263294098030593'	'10635.33']
['1098364164'	'318263294098030593'	'0.0']->['592942552'	'318263294098030593'	'10781.8']
['1098364164'	'318263294098030593'	'0.0']->['291672948'	'318263294098030593'	'10826.68']
['1098364164'	'318263294098030593'	'0.0']->['533740596'	'318263294098030593'	'10834.0']
['1098364164'	'318263294098030593'	'0.0']->['405547227'	'318263294098030593'	'10874.52']
['1098364164'	'318263294098030593'	'0.0']->['906835261'	'318263294098030593'	'10929.37']
['1098364164'	'318263294098030593'	'0.0']->['544552232'	'318263294098030593'	'10954.6']
['1098364164'	'318263294098030593'	'0.0']->['224125711'	'318263294098030593'	'10957.92']
['224125711'	'318263294098030593'	'10957.92']->['97066014'	'318263294098030593'	'10960.63']
['97066014'	'318263294098030593'	'10960.63']->['304598599'	'318263294098030593'	'10964.1']
['1098364164'	'318263294098030593'	'0.0']->['419041875'	'318263294098030593'	'11016.72']
['1098364164'	'318263294098030593'	'0.0']->['61000420'	'321070897425432576'	'11156.4']
['1098364164'	'318263294098030593'	'0.0']->['1167753554'	'318263294098030593'	'11229.28']
['1098364164'	'318263294098030593'	'0.0']->['136016867'	'321089236059172864'	'11229.28']
['1098364164'	'318263294098030593'	'0.0']->['237969214'	'318263294098030593'	'11281.8']
['1098364164'	'318263294098030593'	'0.0']->['78118207'	'318263294098030593'	'12963.92']
['1098364164'	'318263294098030593'	'0.0']->['525076023'	'318263294098030593'	'14790.08']
['1098364164'	'318263294098030593'	'0.0']->['434383794'	'318263294098030593'	'16099.17']
['1098364164'	'318263294098030593'	'0.0']->['391985234'	'318263294098030593'	'17655.32']
['1098364164'	'318263294098030593'	'0.0']->['281314995'	'318263294098030593'	'17855.7']
['1098364164'	'318263294098030593'	'0.0']->['623255465'	'318263294098030593'	'17981.43']
['1098364164'	'318263294098030593'	'0.0']->['257695047'	'318263294098030593'	'18151.5']
['1098364164'	'318263294098030593'	'0.0']->['193068053'	'318263294098030593'	'20518.42']
['206859839'	'318263294098030593'	'7724.02']->['174919998'	'318263294098030593'	'20950.07']
['1098364164'	'318263294098030593'	'0.0']->['456314481'	'318263294098030593'	'24212.37']
['1098364164'	'318263294098030593'	'0.0']->['62234438'	'318263294098030593'	'25944.45']
['1098364164'	'318263294098030593'	'0.0']->['257533721'	'318263294098030593'	'26394.25']
['1098364164'	'318263294098030593'	'0.0']->['51937705'	'318263294098030593'	'26395.43']
['257533721'	'318263294098030593'	'26394.25']->['194187702'	'318263294098030593'	'26395.92']
['1098364164'	'318263294098030593'	'0.0']->['547491130'	'318263294098030593'	'26396.55']
['1098364164'	'318263294098030593'	'0.0']->['1260389137'	'318263294098030593'	'26397.0']
['1098364164'	'318263294098030593'	'0.0']->['348434038'	'318263294098030593'	'26397.65']
['1098364164'	'318263294098030593'	'0.0']->['425144224'	'324906481281540097'	'26397.65']
['1098364164'	'318263294098030593'	'0.0']->['537505035'	'318263294098030593'	'26397.73']
['1098364164'	'318263294098030593'	'0.0']->['961388413'	'318263294098030593'	'26397.87']
['1098364164'	'318263294098030593'	'0.0']->['242079345'	'318263294098030593'	'26398.57']
['1098364164'	'318263294098030593'	'0.0']->['970938698'	'318263294098030593'	'26398.75']
['217809697'	'318263294098030593'	'3923.08']->['84959930'	'318263294098030593'	'26398.83']
['1098364164'	'318263294098030593'	'0.0']->['260365929'	'318263294098030593'	'26399.23']
['1098364164'	'318263294098030593'	'0.0']->['123003486'	'324907135890776064'	'26400.25']
['84959930'	'318263294098030593'	'26398.83']->['17916213'	'318263294098030593'	'26400.27']
['257533721'	'318263294098030593'	'26394.25']->['424459088'	'318263294098030593'	'26401.27']
['257533721'	'318263294098030593'	'26394.25']->['339245176'	'318263294098030593'	'26401.45']
['84959930'	'318263294098030593'	'26398.83']->['180553901'	'318263294098030593'	'26402.28']
['180553901'	'318263294098030593'	'26402.28']->['585715178'	'318263294098030593'	'26402.92']
['123003486'	'324907135890776064'	'26400.25']->['205740888'	'324907818643755009'	'26402.97']
['1098364164'	'318263294098030593'	'0.0']->['599478682'	'324907837966913536'	'26403.03']
['257533721'	'318263294098030593'	'26394.25']->['219337873'	'318263294098030593'	'26404.2']
['599478682'	'324907837966913536'	'26403.03']->['115264552'	'324908199599820800'	'26404.47']
['1098364164'	'318263294098030593'	'0.0']->['45928910'	'318263294098030593'	'26405.73']
['115264552'	'324908199599820800'	'26404.47']->['599478682'	'324907837966913536'	'26403.03']
['1098364164'	'318263294098030593'	'0.0']->['567929595'	'318263294098030593'	'26406.63']
['1098364164'	'318263294098030593'	'0.0']->['31271580'	'324908996911837185'	'26407.65']
['116036429'	'318263294098030593'	'382.78']->['194818860'	'318263294098030593'	'26409.75']
['1098364164'	'318263294098030593'	'0.0']->['392114030'	'318263294098030593'	'26410.63']
['1098364164'	'318263294098030593'	'0.0']->['606260646'	'324909754109530113'	'26410.65']
['194818860'	'318263294098030593'	'26409.75']->['221861315'	'318263294098030593'	'26413.12']
['221861315'	'318263294098030593'	'26413.12']->['259092726'	'318263294098030593'	'26413.65']
['45928910'	'318263294098030593'	'26405.73']->['20509741'	'318263294098030593'	'26425.25']
['1098364164'	'318263294098030593'	'0.0']->['311787742'	'318263294098030593'	'26441.35']
['257533721'	'318263294098030593'	'26394.25']->['344024029'	'318263294098030593'	'26462.92']
['1098364164'	'318263294098030593'	'0.0']->['741796423'	'318263294098030593'	'26466.25']
['1098364164'	'318263294098030593'	'0.0']->['36813523'	'318263294098030593'	'26525.0']
['1098364164'	'318263294098030593'	'0.0']->['592302645'	'318263294098030593'	'26851.55']
['1098364164'	'318263294098030593'	'0.0']->['258444301'	'318263294098030593'	'27581.55']
['1098364164'	'318263294098030593'	'0.0']->['172898878'	'318263294098030593'	'28166.28']
['1098364164'	'318263294098030593'	'0.0']->['103584272'	'318263294098030593'	'31028.48']
['1098364164'	'318263294098030593'	'0.0']->['182903225'	'318263294098030593'	'31782.87']
['1098364164'	'318263294098030593'	'0.0']->['615088048'	'318263294098030593'	'31832.07']
['1098364164'	'318263294098030593'	'0.0']->['466107335'	'318263294098030593'	'32201.88']
['1098364164'	'318263294098030593'	'0.0']->['494399503'	'318263294098030593'	'33000.23']
['494399503'	'318263294098030593'	'33000.23']->['275193555'	'318263294098030593'	'33001.07']
['1098364164'	'318263294098030593'	'0.0']->['59847966'	'318263294098030593'	'33002.5']
['59847966'	'318263294098030593'	'33002.5']->['27687482'	'318263294098030593'	'33004.85']
['1098364164'	'318263294098030593'	'0.0']->['52735441'	'318263294098030593'	'39574.7']
['1098364164'	'318263294098030593'	'0.0']->['37356000'	'318263294098030593'	'42174.23']
['1098364164'	'318263294098030593'	'0.0']->['270189194'	'318263294098030593'	'72736.52']
['1098364164'	'318263294098030593'	'0.0']->['507702602'	'318263294098030593'	'85729.15']
['1098364164'	'318263294098030593'	'0.0']->['1112694200'	'318263294098030593'	'96346.37']
['1098364164'	'318263294098030593'	'0.0']->['503321495'	'318263294098030593'	'117951.95']
['503321495'	'318263294098030593'	'117951.95']->['378940898'	'318263294098030593'	'117958.73']
['1098364164'	'318263294098030593'	'0.0']->['341272439'	'318263294098030593'	'117997.93']
['1098364164'	'318263294098030593'	'0.0']->['972761118'	'318263294098030593'	'117998.75']
['1098364164'	'318263294098030593'	'0.0']->['24761956'	'348938537531482112'	'121892.45']
['1098364164'	'318263294098030593'	'0.0']->['38457438'	'318263294098030593'	'139456.02']
['1098364164'	'318263294098030593'	'0.0']->['101138066'	'318263294098030593'	'160029.58']
['1098364164'	'318263294098030593'	'0.0']->['166768159'	'318263294098030593'	'171245.93']
['1098364164'	'318263294098030593'	'0.0']->['2421244399'	'318263294098030593'	'1144468.33']
