# Supplementary material for: BiMGCL: rumor detection via bi-directional multi-level graph contrastive learning
Source: PeerJ Comput Sci. 2023 Nov 10;9:e1659. doi: 10.7717/peerj-cs.1659 (PMC10703058; doi:10.7717/peerj-cs.1659)
Supplement: Supplemental Information 1 [file peerj-cs-09-1659-s001.zip › rumor_detection_acl2017/twitter15/tree/319166636902998016.txt]

['ROOT'	'ROOT'	'0.0']->['356707195'	'319166636902998016'	'0.0']
['356707195'	'319166636902998016'	'0.0']->['293098914'	'319166636902998016'	'0.88']
['356707195'	'319166636902998016'	'0.0']->['170729189'	'319166636902998016'	'0.88']
['356707195'	'319166636902998016'	'0.0']->['392728962'	'319166636902998016'	'0.88']
['356707195'	'319166636902998016'	'0.0']->['350399496'	'319166636902998016'	'0.88']
['356707195'	'319166636902998016'	'0.0']->['27060431'	'319166636902998016'	'0.88']
['356707195'	'319166636902998016'	'0.0']->['181851534'	'319166995092348928'	'1.43']
['356707195'	'319166636902998016'	'0.0']->['317810260'	'319166636902998016'	'2.5']
['392728962'	'319166636902998016'	'0.88']->['422192757'	'319166636902998016'	'3.31']
['356707195'	'319166636902998016'	'0.0']->['44504135'	'319166636902998016'	'3.71']
['356707195'	'319166636902998016'	'0.0']->['560602036'	'319166636902998016'	'3.91']
['350399496'	'319166636902998016'	'0.88']->['323327237'	'319166636902998016'	'4.02']
['356707195'	'319166636902998016'	'0.0']->['256373929'	'319166636902998016'	'4.07']
['356707195'	'319166636902998016'	'0.0']->['323346089'	'319166636902998016'	'4.09']
['356707195'	'319166636902998016'	'0.0']->['1090387704'	'319166636902998016'	'4.1']
['356707195'	'319166636902998016'	'0.0']->['424766616'	'319166636902998016'	'4.11']
['356707195'	'319166636902998016'	'0.0']->['22941287'	'319166636902998016'	'4.11']
['356707195'	'319166636902998016'	'0.0']->['419645641'	'319166636902998016'	'4.12']
['356707195'	'319166636902998016'	'0.0']->['251862899'	'319166636902998016'	'4.12']
['356707195'	'319166636902998016'	'0.0']->['510851411'	'319166636902998016'	'4.12']
['356707195'	'319166636902998016'	'0.0']->['251348479'	'319166636902998016'	'4.12']
['251862899'	'319166636902998016'	'4.12']->['202024740'	'319166636902998016'	'4.12']
['356707195'	'319166636902998016'	'0.0']->['781484928'	'319166636902998016'	'5.37']
['356707195'	'319166636902998016'	'0.0']->['490978387'	'319166636902998016'	'5.45']
['356707195'	'319166636902998016'	'0.0']->['532537280'	'319166636902998016'	'9.07']
['356707195'	'319166636902998016'	'0.0']->['187699749'	'319166636902998016'	'10.88']
['356707195'	'319166636902998016'	'0.0']->['254178772'	'319166636902998016'	'11.78']
['356707195'	'319166636902998016'	'0.0']->['831838008'	'319166636902998016'	'12.23']
['256373929'	'319166636902998016'	'4.07']->['286886247'	'319166636902998016'	'12.68']
['356707195'	'319166636902998016'	'0.0']->['193785565'	'319166636902998016'	'14.47']
['356707195'	'319166636902998016'	'0.0']->['36491116'	'319166636902998016'	'15.36']
['356707195'	'319166636902998016'	'0.0']->['454201332'	'319166636902998016'	'15.8']
['187699749'	'319166636902998016'	'10.88']->['83693371'	'319166636902998016'	'16.03']
['356707195'	'319166636902998016'	'0.0']->['540469484'	'319166636902998016'	'16.14']
['356707195'	'319166636902998016'	'0.0']->['444137262'	'319166636902998016'	'16.25']
['356707195'	'319166636902998016'	'0.0']->['19294533'	'319166636902998016'	'18.88']
['356707195'	'319166636902998016'	'0.0']->['155099868'	'319166636902998016'	'21.52']
['356707195'	'319166636902998016'	'0.0']->['353987957'	'319166636902998016'	'23.73']
['356707195'	'319166636902998016'	'0.0']->['105312668'	'319166636902998016'	'24.84']
['356707195'	'319166636902998016'	'0.0']->['1112386832'	'319166636902998016'	'25.95']
['356707195'	'319166636902998016'	'0.0']->['576767844'	'319166636902998016'	'33.55']
['356707195'	'319166636902998016'	'0.0']->['377182790'	'319166636902998016'	'37.35']
['356707195'	'319166636902998016'	'0.0']->['243825597'	'319166636902998016'	'39.25']
['356707195'	'319166636902998016'	'0.0']->['442053940'	'319166636902998016'	'41.15']
['356707195'	'319166636902998016'	'0.0']->['188017624'	'319166636902998016'	'44.12']
['356707195'	'319166636902998016'	'0.0']->['327632029'	'319166636902998016'	'49.58']
['243825597'	'319166636902998016'	'39.25']->['546507978'	'319166636902998016'	'52.3']
['356707195'	'319166636902998016'	'0.0']->['157521185'	'319166636902998016'	'55.03']
['356707195'	'319166636902998016'	'0.0']->['85105651'	'319166636902998016'	'61.19']
['356707195'	'319166636902998016'	'0.0']->['333198555'	'319166636902998016'	'67.35']
['356707195'	'319166636902998016'	'0.0']->['410441534'	'319166636902998016'	'74.14']
['356707195'	'319166636902998016'	'0.0']->['907389380'	'319166636902998016'	'80.93']
['356707195'	'319166636902998016'	'0.0']->['87102307'	'319166636902998016'	'116.73']
['510851411'	'319166636902998016'	'4.12']->['748758384'	'319166636902998016'	'134.63']
['356707195'	'319166636902998016'	'0.0']->['87830840'	'319166636902998016'	'143.58']
['356707195'	'319166636902998016'	'0.0']->['371267506'	'319166636902998016'	'152.53']
['356707195'	'319166636902998016'	'0.0']->['446823339'	'319210595608035328'	'174.68']
['356707195'	'319166636902998016'	'0.0']->['121437242'	'319224403105808385'	'229.55']
['356707195'	'319166636902998016'	'0.0']->['276288483'	'319534744037646336'	'1462.73']
['356707195'	'319166636902998016'	'0.0']->['602265271'	'319166636902998016'	'5057.63']
['602265271'	'319166636902998016'	'5057.63']->['630592497'	'319166636902998016'	'7510.17']
['356707195'	'319166636902998016'	'0.0']->['381316682'	'319166636902998016'	'8736.44']
['356707195'	'319166636902998016'	'0.0']->['36203244'	'319166636902998016'	'9349.58']
['356707195'	'319166636902998016'	'0.0']->['139465741'	'319166636902998016'	'9656.15']
['139465741'	'319166636902998016'	'9656.15']->['153284823'	'319166636902998016'	'9809.43']
['356707195'	'319166636902998016'	'0.0']->['140984770'	'319166636902998016'	'9886.07']
['356707195'	'319166636902998016'	'0.0']->['499202106'	'319166636902998016'	'9924.4']
['356707195'	'319166636902998016'	'0.0']->['701911200'	'319166636902998016'	'9943.56']
['251862899'	'319166636902998016'	'4.12']->['247624986'	'319166636902998016'	'9953.14']
['356707195'	'319166636902998016'	'0.0']->['38364521'	'319166636902998016'	'9957.93']
['356707195'	'319166636902998016'	'0.0']->['1243047636'	'319166636902998016'	'9960.32']
['356707195'	'319166636902998016'	'0.0']->['254453329'	'319166636902998016'	'9961.52']
['356707195'	'319166636902998016'	'0.0']->['484394503'	'319166636902998016'	'9962.12']
['356707195'	'319166636902998016'	'0.0']->['343630908'	'319166636902998016'	'9962.42']
['343630908'	'319166636902998016'	'9962.42']->['523852027'	'319166636902998016'	'9962.57']
['356707195'	'319166636902998016'	'0.0']->['630417983'	'319166636902998016'	'9962.68']
['356707195'	'319166636902998016'	'0.0']->['287555698'	'319166636902998016'	'9962.7']
['356707195'	'319166636902998016'	'0.0']->['25203152'	'319166636902998016'	'9962.71']
['356707195'	'319166636902998016'	'0.0']->['623127510'	'319166636902998016'	'9962.71']
['356707195'	'319166636902998016'	'0.0']->['404476231'	'319166636902998016'	'9962.72']
['356707195'	'319166636902998016'	'0.0']->['187376376'	'319166636902998016'	'11683.77']
['356707195'	'319166636902998016'	'0.0']->['58051191'	'319166636902998016'	'12544.3']
['356707195'	'319166636902998016'	'0.0']->['443162955'	'319166636902998016'	'13404.83']
['356707195'	'319166636902998016'	'0.0']->['1087846064'	'319166636902998016'	'14334.33']
['356707195'	'319166636902998016'	'0.0']->['256673097'	'319166636902998016'	'22278.83']
['356707195'	'319166636902998016'	'0.0']->['628049210'	'319166636902998016'	'26251.08']
['356707195'	'319166636902998016'	'0.0']->['344197241'	'326112642039164930'	'27600.95']
['356707195'	'319166636902998016'	'0.0']->['976949478'	'319166636902998016'	'28237.21']
['356707195'	'319166636902998016'	'0.0']->['765785826'	'319166636902998016'	'29230.27']
['356707195'	'319166636902998016'	'0.0']->['942288668'	'319166636902998016'	'29726.8']
['942288668'	'319166636902998016'	'29726.8']->['261487164'	'319166636902998016'	'29975.07']
['356707195'	'319166636902998016'	'0.0']->['379881672'	'319166636902998016'	'30099.2']
['379881672'	'319166636902998016'	'30099.2']->['45883654'	'319166636902998016'	'30161.27']
['356707195'	'319166636902998016'	'0.0']->['904422121'	'319166636902998016'	'30192.3']
['356707195'	'319166636902998016'	'0.0']->['449551348'	'319166636902998016'	'30207.82']
['356707195'	'319166636902998016'	'0.0']->['1252716871'	'319166636902998016'	'30215.58']
['1252716871'	'319166636902998016'	'30215.58']->['518853463'	'319166636902998016'	'30223.33']
['356707195'	'319166636902998016'	'0.0']->['356343281'	'319166636902998016'	'41353.33']
['356707195'	'319166636902998016'	'0.0']->['239271115'	'319166636902998016'	'46918.33']
['356707195'	'319166636902998016'	'0.0']->['419066110'	'319166636902998016'	'49700.83']
['356707195'	'319166636902998016'	'0.0']->['304811726'	'319166636902998016'	'51092.08']
['356707195'	'319166636902998016'	'0.0']->['450851987'	'319166636902998016'	'51787.71']
['356707195'	'319166636902998016'	'0.0']->['31782209'	'319166636902998016'	'52135.52']
['356707195'	'319166636902998016'	'0.0']->['404448779'	'319166636902998016'	'52309.43']
['356707195'	'319166636902998016'	'0.0']->['604260582'	'319166636902998016'	'52396.38']
['356707195'	'319166636902998016'	'0.0']->['33764589'	'319166636902998016'	'52439.86']
['356707195'	'319166636902998016'	'0.0']->['382816797'	'319166636902998016'	'52461.6']
['356707195'	'319166636902998016'	'0.0']->['89219819'	'319166636902998016'	'52472.46']
['356707195'	'319166636902998016'	'0.0']->['460675620'	'319166636902998016'	'52477.9']
['356707195'	'319166636902998016'	'0.0']->['44468655'	'319166636902998016'	'52480.62']
['356707195'	'319166636902998016'	'0.0']->['37229224'	'319166636902998016'	'52483.33']
['356707195'	'319166636902998016'	'0.0']->['250867830'	'333668347893915648'	'57624.63']
['356707195'	'319166636902998016'	'0.0']->['368026477'	'334101424856248321'	'59345.52']
['356707195'	'319166636902998016'	'0.0']->['799390423'	'319166636902998016'	'61131.53']
['356707195'	'319166636902998016'	'0.0']->['471531307'	'319166636902998016'	'65455.63']
['356707195'	'319166636902998016'	'0.0']->['317911429'	'319166636902998016'	'67617.68']
['356707195'	'319166636902998016'	'0.0']->['103063674'	'319166636902998016'	'68698.71']
['356707195'	'319166636902998016'	'0.0']->['1254820776'	'319166636902998016'	'69239.22']
['356707195'	'319166636902998016'	'0.0']->['521630019'	'319166636902998016'	'69509.48']
['356707195'	'319166636902998016'	'0.0']->['1321341572'	'319166636902998016'	'69644.61']
['356707195'	'319166636902998016'	'0.0']->['286649213'	'319166636902998016'	'69712.17']
['356707195'	'319166636902998016'	'0.0']->['1123668144'	'319166636902998016'	'69745.95']
['356707195'	'319166636902998016'	'0.0']->['447802656'	'319166636902998016'	'69762.84']
['356707195'	'319166636902998016'	'0.0']->['45340259'	'319166636902998016'	'69771.29']
['356707195'	'319166636902998016'	'0.0']->['263036264'	'319166636902998016'	'69779.73']
['356707195'	'319166636902998016'	'0.0']->['124903036'	'319166636902998016'	'73820.37']
['356707195'	'319166636902998016'	'0.0']->['206528226'	'319166636902998016'	'75840.68']
['356707195'	'319166636902998016'	'0.0']->['1122373807'	'319166636902998016'	'76850.84']
['1122373807'	'319166636902998016'	'76850.84']->['350060579'	'319166636902998016'	'77355.92']
['356707195'	'319166636902998016'	'0.0']->['463417277'	'319166636902998016'	'77608.46']
['356707195'	'319166636902998016'	'0.0']->['36085958'	'319166636902998016'	'77734.73']
['356707195'	'319166636902998016'	'0.0']->['432153844'	'319166636902998016'	'77797.87']
['356707195'	'319166636902998016'	'0.0']->['240442683'	'319166636902998016'	'77861.0']
['356707195'	'319166636902998016'	'0.0']->['269907912'	'319166636902998016'	'79213.34']
['356707195'	'319166636902998016'	'0.0']->['64796115'	'319166636902998016'	'80565.68']
['356707195'	'319166636902998016'	'0.0']->['592101520'	'319166636902998016'	'84214.87']
['356707195'	'319166636902998016'	'0.0']->['970927116'	'319166636902998016'	'86039.46']
['356707195'	'319166636902998016'	'0.0']->['155433212'	'319166636902998016'	'86951.75']
['356707195'	'319166636902998016'	'0.0']->['321124029'	'319166636902998016'	'87407.9']
['356707195'	'319166636902998016'	'0.0']->['1365923455'	'319166636902998016'	'87864.05']
['356707195'	'319166636902998016'	'0.0']->['372123538'	'319166636902998016'	'89518.93']
['356707195'	'319166636902998016'	'0.0']->['1353086996'	'319166636902998016'	'90346.38']
['356707195'	'319166636902998016'	'0.0']->['419081598'	'319166636902998016'	'91173.82']
['356707195'	'319166636902998016'	'0.0']->['217466020'	'342707732656308224'	'93543.92']
['217466020'	'342707732656308224'	'93543.92']->['1362902852'	'342709453688303617'	'93550.75']
['1362902852'	'342709453688303617'	'93550.75']->['217466020'	'342707732656308224'	'93543.92']
['356707195'	'319166636902998016'	'0.0']->['384000798'	'342813796215164929'	'93965.37']
['356707195'	'319166636902998016'	'0.0']->['527935457'	'319166636902998016'	'95536.55']
['356707195'	'319166636902998016'	'0.0']->['33614788'	'319166636902998016'	'99899.28']
['356707195'	'319166636902998016'	'0.0']->['165660831'	'319166636902998016'	'104847.1']
['356707195'	'319166636902998016'	'0.0']->['1408967437'	'319166636902998016'	'107321.01']
['356707195'	'319166636902998016'	'0.0']->['478762411'	'319166636902998016'	'108557.96']
['356707195'	'319166636902998016'	'0.0']->['521684479'	'319166636902998016'	'109176.44']
['356707195'	'319166636902998016'	'0.0']->['328685597'	'319166636902998016'	'109485.68']
['328685597'	'319166636902998016'	'109485.68']->['307708546'	'319166636902998016'	'109640.3']
['356707195'	'319166636902998016'	'0.0']->['258562781'	'319166636902998016'	'109717.61']
['356707195'	'319166636902998016'	'0.0']->['384048644'	'319166636902998016'	'109756.26']
['356707195'	'319166636902998016'	'0.0']->['336110794'	'319166636902998016'	'109775.59']
['356707195'	'319166636902998016'	'0.0']->['389146655'	'319166636902998016'	'109794.92']
['356707195'	'319166636902998016'	'0.0']->['44786359'	'348475254194188290'	'116461.98']
['356707195'	'319166636902998016'	'0.0']->['256823698'	'319166636902998016'	'127686.0']
['356707195'	'319166636902998016'	'0.0']->['547224649'	'319166636902998016'	'136631.54']
['356707195'	'319166636902998016'	'0.0']->['208850926'	'319166636902998016'	'141104.31']
['356707195'	'319166636902998016'	'0.0']->['538276594'	'319166636902998016'	'143340.7']
['356707195'	'319166636902998016'	'0.0']->['214342160'	'319166636902998016'	'144458.89']
['356707195'	'319166636902998016'	'0.0']->['188909741'	'319166636902998016'	'145017.99']
['188909741'	'319166636902998016'	'145017.99']->['424503635'	'319166636902998016'	'145297.54']
['424503635'	'319166636902998016'	'145297.54']->['158220013'	'319166636902998016'	'145437.31']
['356707195'	'319166636902998016'	'0.0']->['86530337'	'319166636902998016'	'145507.2']
['86530337'	'319166636902998016'	'145507.2']->['241655131'	'319166636902998016'	'145542.14']
['86530337'	'319166636902998016'	'145507.2']->['148585006'	'319166636902998016'	'145559.61']
['241655131'	'319166636902998016'	'145542.14']->['280149765'	'319166636902998016'	'145568.35']
['356707195'	'319166636902998016'	'0.0']->['291351343'	'319166636902998016'	'145572.72']
['291351343'	'319166636902998016'	'145572.72']->['354123071'	'319166636902998016'	'145574.9']
['356707195'	'319166636902998016'	'0.0']->['345731529'	'319166636902998016'	'145575.99']
['345731529'	'319166636902998016'	'145575.99']->['266934806'	'319166636902998016'	'145576.54']
['356707195'	'319166636902998016'	'0.0']->['49125140'	'319166636902998016'	'145576.81']
['356707195'	'319166636902998016'	'0.0']->['353398357'	'319166636902998016'	'145576.95']
['356707195'	'319166636902998016'	'0.0']->['152880990'	'319166636902998016'	'145577.02']
['356707195'	'319166636902998016'	'0.0']->['97592127'	'319166636902998016'	'145577.05']
['356707195'	'319166636902998016'	'0.0']->['270467456'	'319166636902998016'	'145577.07']
['356707195'	'319166636902998016'	'0.0']->['500246327'	'319166636902998016'	'145577.07']
['356707195'	'319166636902998016'	'0.0']->['556951654'	'319166636902998016'	'145577.08']
['356707195'	'319166636902998016'	'0.0']->['238739263'	'319166636902998016'	'145577.08']
['356707195'	'319166636902998016'	'0.0']->['312985812'	'319166636902998016'	'145577.08']
['356707195'	'319166636902998016'	'0.0']->['296656574'	'319166636902998016'	'145577.08']
['356707195'	'319166636902998016'	'0.0']->['353611992'	'319166636902998016'	'146769.8']
['356707195'	'319166636902998016'	'0.0']->['24555704'	'319166636902998016'	'149936.42']
['356707195'	'319166636902998016'	'0.0']->['145042229'	'319166636902998016'	'151519.73']
['145042229'	'319166636902998016'	'151519.73']->['241977428'	'319166636902998016'	'152311.38']
['356707195'	'319166636902998016'	'0.0']->['357397827'	'319166636902998016'	'152707.21']
['356707195'	'319166636902998016'	'0.0']->['378154303'	'319166636902998016'	'152905.12']
['356707195'	'319166636902998016'	'0.0']->['417468198'	'319166636902998016'	'153004.08']
['356707195'	'319166636902998016'	'0.0']->['340393112'	'319166636902998016'	'153103.03']
['356707195'	'319166636902998016'	'0.0']->['323504667'	'359373300880773120'	'159766.93']
['356707195'	'319166636902998016'	'0.0']->['425398882'	'319166636902998016'	'161646.4']
['356707195'	'319166636902998016'	'0.0']->['120788881'	'360910050497273856'	'165873.43']
['356707195'	'319166636902998016'	'0.0']->['414292152'	'319166636902998016'	'165918.08']
['356707195'	'319166636902998016'	'0.0']->['413959333'	'319166636902998016'	'168053.92']
['356707195'	'319166636902998016'	'0.0']->['366604777'	'319166636902998016'	'169121.85']
['356707195'	'319166636902998016'	'0.0']->['45668846'	'319166636902998016'	'169655.81']
['356707195'	'319166636902998016'	'0.0']->['329941700'	'319166636902998016'	'169922.79']
['356707195'	'319166636902998016'	'0.0']->['403988820'	'319166636902998016'	'170056.28']
['356707195'	'319166636902998016'	'0.0']->['323408684'	'319166636902998016'	'170123.02']
['323408684'	'319166636902998016'	'170123.02']->['1414129728'	'319166636902998016'	'170189.77']
['356707195'	'319166636902998016'	'0.0']->['851717335'	'362670696876351490'	'172869.6']
['323408684'	'319166636902998016'	'170123.02']->['990001916'	'319166636902998016'	'181695.16']
['356707195'	'319166636902998016'	'0.0']->['717144030'	'319166636902998016'	'187447.85']
['356707195'	'319166636902998016'	'0.0']->['277880695'	'319166636902998016'	'190324.2']
['356707195'	'319166636902998016'	'0.0']->['130690634'	'319166636902998016'	'191762.38']
['356707195'	'319166636902998016'	'0.0']->['173544387'	'319166636902998016'	'192481.46']
['356707195'	'319166636902998016'	'0.0']->['406374029'	'319166636902998016'	'192841.01']
['356707195'	'319166636902998016'	'0.0']->['478249775'	'319166636902998016'	'193020.78']
['356707195'	'319166636902998016'	'0.0']->['590413121'	'319166636902998016'	'193110.66']
['24555704'	'319166636902998016'	'149936.42']->['125231287'	'319166636902998016'	'193200.55']
['356707195'	'319166636902998016'	'0.0']->['612811490'	'319166636902998016'	'199290.25']
['612811490'	'319166636902998016'	'199290.25']->['620718894'	'319166636902998016'	'199292.97']
['620718894'	'319166636902998016'	'199292.97']->['190113532'	'319166636902998016'	'199294.02']
['620718894'	'319166636902998016'	'199292.97']->['894423402'	'319166636902998016'	'199294.5']
['356707195'	'319166636902998016'	'0.0']->['162372603'	'319166636902998016'	'201718.87']
['356707195'	'319166636902998016'	'0.0']->['314024081'	'319166636902998016'	'201880.9']
['356707195'	'319166636902998016'	'0.0']->['1328239561'	'370946489868378112'	'205754.65']
['356707195'	'319166636902998016'	'0.0']->['358981367'	'319166636902998016'	'206215.45']
['356707195'	'319166636902998016'	'0.0']->['545929845'	'319166636902998016'	'210358.6']
['356707195'	'319166636902998016'	'0.0']->['275585976'	'319166636902998016'	'221366.0']
['356707195'	'319166636902998016'	'0.0']->['361373305'	'375268228559552512'	'222927.7']
['356707195'	'319166636902998016'	'0.0']->['377126550'	'319166636902998016'	'228873.97']
['356707195'	'319166636902998016'	'0.0']->['369940585'	'319166636902998016'	'233232.82']
['356707195'	'319166636902998016'	'0.0']->['1131642668'	'319166636902998016'	'239377.68']
['356707195'	'319166636902998016'	'0.0']->['292110490'	'319166636902998016'	'251121.02']
['356707195'	'319166636902998016'	'0.0']->['380089361'	'319166636902998016'	'272828.38']
['380089361'	'319166636902998016'	'272828.38']->['332392511'	'319166636902998016'	'272830.07']
['332392511'	'319166636902998016'	'272830.07']->['177846818'	'319166636902998016'	'272849.0']
['356707195'	'319166636902998016'	'0.0']->['405936547'	'319166636902998016'	'282600.72']
['356707195'	'319166636902998016'	'0.0']->['501408821'	'319166636902998016'	'282602.47']
['356707195'	'319166636902998016'	'0.0']->['356283731'	'319166636902998016'	'292498.5']
['356283731'	'319166636902998016'	'292498.5']->['14354713'	'319166636902998016'	'292525.13']
['356707195'	'319166636902998016'	'0.0']->['90953974'	'319166636902998016'	'296453.9']
['356707195'	'319166636902998016'	'0.0']->['861895765'	'319166636902998016'	'296649.35']
['356707195'	'319166636902998016'	'0.0']->['321734553'	'319166636902998016'	'300825.77']
['356707195'	'319166636902998016'	'0.0']->['288387422'	'319166636902998016'	'318560.67']
['288387422'	'319166636902998016'	'318560.67']->['129412564'	'319166636902998016'	'318564.43']
['129412564'	'319166636902998016'	'318564.43']->['196421395'	'319166636902998016'	'318566.4']
['129412564'	'319166636902998016'	'318564.43']->['64934974'	'319166636902998016'	'318567.73']
['356707195'	'319166636902998016'	'0.0']->['291713193'	'319166636902998016'	'331320.22']
['356707195'	'319166636902998016'	'0.0']->['131067123'	'319166636902998016'	'331320.83']
['356707195'	'319166636902998016'	'0.0']->['610501094'	'319166636902998016'	'331333.25']
['610501094'	'319166636902998016'	'331333.25']->['343549023'	'319166636902998016'	'331335.03']
['610501094'	'319166636902998016'	'331333.25']->['503489416'	'319166636902998016'	'331348.58']
['343549023'	'319166636902998016'	'331335.03']->['548243013'	'319166636902998016'	'331350.52']
['356707195'	'319166636902998016'	'0.0']->['1669257906'	'319166636902998016'	'331966.47']
['356707195'	'319166636902998016'	'0.0']->['621299960'	'319166636902998016'	'338648.6']
['356707195'	'319166636902998016'	'0.0']->['1210108238'	'319166636902998016'	'338655.47']
['621299960'	'319166636902998016'	'338648.6']->['373464110'	'319166636902998016'	'338660.68']
['356707195'	'319166636902998016'	'0.0']->['607435371'	'319166636902998016'	'346389.37']
['356707195'	'319166636902998016'	'0.0']->['443095666'	'319166636902998016'	'347434.67']
['356707195'	'319166636902998016'	'0.0']->['779686309'	'319166636902998016'	'350013.85']
['356707195'	'319166636902998016'	'0.0']->['725242058'	'319166636902998016'	'351404.98']
['356707195'	'319166636902998016'	'0.0']->['513752530'	'319166636902998016'	'353565.87']
['513752530'	'319166636902998016'	'353565.87']->['612910392'	'319166636902998016'	'353566.23']
['356707195'	'319166636902998016'	'0.0']->['52229654'	'319166636902998016'	'357121.83']
['356707195'	'319166636902998016'	'0.0']->['271255768'	'319166636902998016'	'359316.72']
['356707195'	'319166636902998016'	'0.0']->['1268585796'	'319166636902998016'	'365729.73']
['356707195'	'319166636902998016'	'0.0']->['453180871'	'319166636902998016'	'371866.1']
['356707195'	'319166636902998016'	'0.0']->['381274075'	'319166636902998016'	'372312.9']
['356707195'	'319166636902998016'	'0.0']->['241812825'	'319166636902998016'	'380900.43']
['356707195'	'319166636902998016'	'0.0']->['45257710'	'319166636902998016'	'380903.07']
['356707195'	'319166636902998016'	'0.0']->['286294138'	'319166636902998016'	'380905.77']
['356707195'	'319166636902998016'	'0.0']->['344953749'	'319166636902998016'	'380906.75']
['356707195'	'319166636902998016'	'0.0']->['298882430'	'319166636902998016'	'380907.17']
['356707195'	'319166636902998016'	'0.0']->['175434713'	'319166636902998016'	'380912.0']
['356707195'	'319166636902998016'	'0.0']->['76506320'	'319166636902998016'	'385855.15']
['356707195'	'319166636902998016'	'0.0']->['634915854'	'319166636902998016'	'397627.13']
['356707195'	'319166636902998016'	'0.0']->['54334648'	'319166636902998016'	'397717.4']
['356707195'	'319166636902998016'	'0.0']->['187500283'	'319166636902998016'	'401023.88']
['356707195'	'319166636902998016'	'0.0']->['431973269'	'319166636902998016'	'402614.17']
['356707195'	'319166636902998016'	'0.0']->['1186835443'	'319166636902998016'	'403930.15']
['1186835443'	'319166636902998016'	'403930.15']->['811658810'	'319166636902998016'	'403935.43']
['356707195'	'319166636902998016'	'0.0']->['182038254'	'319166636902998016'	'406743.67']
['356707195'	'319166636902998016'	'0.0']->['1023462504'	'319166636902998016'	'406756.08']
['356707195'	'319166636902998016'	'0.0']->['973359068'	'319166636902998016'	'407906.82']
['356707195'	'319166636902998016'	'0.0']->['1593945943'	'319166636902998016'	'419647.68']
['1593945943'	'319166636902998016'	'419647.68']->['1315902066'	'319166636902998016'	'419649.27']
['356707195'	'319166636902998016'	'0.0']->['868269450'	'319166636902998016'	'426848.37']
['356707195'	'319166636902998016'	'0.0']->['724950468'	'319166636902998016'	'431123.1']
['356707195'	'319166636902998016'	'0.0']->['531200972'	'319166636902998016'	'431165.6']
['356707195'	'319166636902998016'	'0.0']->['163571411'	'427937344792956928'	'432215.97']
['356707195'	'319166636902998016'	'0.0']->['1038370039'	'319166636902998016'	'432223.83']
['1038370039'	'319166636902998016'	'432223.83']->['560553344'	'319166636902998016'	'432231.53']
['356707195'	'319166636902998016'	'0.0']->['357231736'	'319166636902998016'	'445745.9']
['356707195'	'319166636902998016'	'0.0']->['549879644'	'319166636902998016'	'446593.13']
['356707195'	'319166636902998016'	'0.0']->['460624657'	'319166636902998016'	'456381.02']
['356707195'	'319166636902998016'	'0.0']->['410099863'	'319166636902998016'	'461206.2']
['356707195'	'319166636902998016'	'0.0']->['712251770'	'319166636902998016'	'461235.12']
['712251770'	'319166636902998016'	'461235.12']->['448324672'	'319166636902998016'	'461236.23']
['356707195'	'319166636902998016'	'0.0']->['265998851'	'319166636902998016'	'464123.17']
['356707195'	'319166636902998016'	'0.0']->['606176174'	'436028691286855681'	'464368.08']
['356707195'	'319166636902998016'	'0.0']->['436267097'	'319166636902998016'	'465529.18']
['356707195'	'319166636902998016'	'0.0']->['48852073'	'319166636902998016'	'465531.1']
['356707195'	'319166636902998016'	'0.0']->['484338090'	'319166636902998016'	'472517.97']
['356707195'	'319166636902998016'	'0.0']->['408073229'	'319166636902998016'	'472611.28']
['356707195'	'319166636902998016'	'0.0']->['349765718'	'319166636902998016'	'477904.03']
['356707195'	'319166636902998016'	'0.0']->['1167436692'	'319166636902998016'	'480167.03']
['356707195'	'319166636902998016'	'0.0']->['547634641'	'319166636902998016'	'481278.13']
