# Supplementary material for: BiMGCL: rumor detection via bi-directional multi-level graph contrastive learning
Source: PeerJ Comput Sci. 2023 Nov 10;9:e1659. doi: 10.7717/peerj-cs.1659 (PMC10703058; doi:10.7717/peerj-cs.1659)
Supplement: Supplemental Information 1 [file peerj-cs-09-1659-s001.zip › rumor_detection_acl2017/twitter15/tree/326137285450018817.txt]

['ROOT'	'ROOT'	'0.0']->['287168172'	'326137285450018817'	'0.0']
['287168172'	'326137285450018817'	'0.0']->['28925220'	'326137285450018817'	'0.7']
['287168172'	'326137285450018817'	'0.0']->['72176564'	'326137285450018817'	'0.7']
['287168172'	'326137285450018817'	'0.0']->['1191285494'	'326137285450018817'	'0.7']
['287168172'	'326137285450018817'	'0.0']->['493670526'	'326137285450018817'	'0.7']
['287168172'	'326137285450018817'	'0.0']->['273613288'	'326137285450018817'	'0.7']
['287168172'	'326137285450018817'	'0.0']->['104214852'	'326137285450018817'	'0.7']
['287168172'	'326137285450018817'	'0.0']->['292678108'	'326137285450018817'	'0.7']
['287168172'	'326137285450018817'	'0.0']->['120544749'	'326137285450018817'	'0.7']
['287168172'	'326137285450018817'	'0.0']->['301816400'	'326137548369981440'	'1.03']
['287168172'	'326137285450018817'	'0.0']->['382105091'	'326137557559685120'	'1.07']
['287168172'	'326137285450018817'	'0.0']->['560037983'	'326137786694520832'	'1.98']
['287168172'	'326137285450018817'	'0.0']->['353220338'	'326137285450018817'	'3.04']
['287168172'	'326137285450018817'	'0.0']->['434448331'	'326138110268289024'	'3.27']
['287168172'	'326137285450018817'	'0.0']->['632761745'	'326137285450018817'	'4.21']
['287168172'	'326137285450018817'	'0.0']->['474496471'	'326137285450018817'	'4.8']
['287168172'	'326137285450018817'	'0.0']->['17500800'	'326137285450018817'	'5.09']
['287168172'	'326137285450018817'	'0.0']->['52432057'	'326137285450018817'	'5.24']
['287168172'	'326137285450018817'	'0.0']->['101593043'	'326137285450018817'	'5.31']
['287168172'	'326137285450018817'	'0.0']->['356615196'	'326137285450018817'	'5.35']
['287168172'	'326137285450018817'	'0.0']->['115471041'	'326137285450018817'	'5.37']
['287168172'	'326137285450018817'	'0.0']->['963381283'	'326137285450018817'	'5.37']
['287168172'	'326137285450018817'	'0.0']->['635775438'	'326137285450018817'	'5.38']
['287168172'	'326137285450018817'	'0.0']->['67373289'	'326137285450018817'	'5.38']
['287168172'	'326137285450018817'	'0.0']->['438026230'	'326137285450018817'	'5.38']
['287168172'	'326137285450018817'	'0.0']->['264335253'	'326137285450018817'	'5.38']
['287168172'	'326137285450018817'	'0.0']->['117298635'	'326137285450018817'	'5.38']
['287168172'	'326137285450018817'	'0.0']->['781818972'	'326137285450018817'	'5.38']
['287168172'	'326137285450018817'	'0.0']->['286904230'	'326137285450018817'	'5.38']
['287168172'	'326137285450018817'	'0.0']->['53465385'	'326137285450018817'	'5.38']
['287168172'	'326137285450018817'	'0.0']->['36807146'	'326137285450018817'	'5.38']
['287168172'	'326137285450018817'	'0.0']->['166415562'	'326137285450018817'	'5.38']
['287168172'	'326137285450018817'	'0.0']->['217358671'	'326137285450018817'	'5.38']
['287168172'	'326137285450018817'	'0.0']->['894813432'	'326137285450018817'	'5.38']
['287168172'	'326137285450018817'	'0.0']->['816744944'	'326137285450018817'	'5.38']
['287168172'	'326137285450018817'	'0.0']->['334139770'	'326137285450018817'	'5.38']
['287168172'	'326137285450018817'	'0.0']->['604151246'	'326137285450018817'	'5.38']
['287168172'	'326137285450018817'	'0.0']->['950066774'	'326137285450018817'	'5.38']
['287168172'	'326137285450018817'	'0.0']->['1014478615'	'326137285450018817'	'5.38']
['287168172'	'326137285450018817'	'0.0']->['66943601'	'326137285450018817'	'5.38']
['287168172'	'326137285450018817'	'0.0']->['115415882'	'326137285450018817'	'5.38']
['287168172'	'326137285450018817'	'0.0']->['436286470'	'326137285450018817'	'5.38']
['287168172'	'326137285450018817'	'0.0']->['497564286'	'326137285450018817'	'5.38']
['287168172'	'326137285450018817'	'0.0']->['122746152'	'326137285450018817'	'5.38']
['438026230'	'326137285450018817'	'5.38']->['457738534'	'326137285450018817'	'5.38']
['287168172'	'326137285450018817'	'0.0']->['227881550'	'326137285450018817'	'5.38']
['287168172'	'326137285450018817'	'0.0']->['896646565'	'326137285450018817'	'5.38']
['287168172'	'326137285450018817'	'0.0']->['347041714'	'326137285450018817'	'5.38']
['287168172'	'326137285450018817'	'0.0']->['344512570'	'326137285450018817'	'5.38']
['287168172'	'326137285450018817'	'0.0']->['352841830'	'326137285450018817'	'5.38']
['287168172'	'326137285450018817'	'0.0']->['226618641'	'326137285450018817'	'5.38']
['287168172'	'326137285450018817'	'0.0']->['108319303'	'326137285450018817'	'6.07']
['287168172'	'326137285450018817'	'0.0']->['156308264'	'326137285450018817'	'6.41']
['287168172'	'326137285450018817'	'0.0']->['394948389'	'326138908062670849'	'6.43']
['287168172'	'326137285450018817'	'0.0']->['457753114'	'326137285450018817'	'6.58']
['287168172'	'326137285450018817'	'0.0']->['1121174946'	'326137285450018817'	'6.66']
['287168172'	'326137285450018817'	'0.0']->['416825425'	'326137285450018817'	'6.75']
['434448331'	'326138110268289024'	'3.27']->['462933920'	'326140120895979520'	'11.25']
['462933920'	'326140120895979520'	'11.25']->['434448331'	'326138110268289024'	'3.27']
['457753114'	'326137285450018817'	'6.58']->['350443344'	'326137285450018817'	'15.11']
['287168172'	'326137285450018817'	'0.0']->['558144130'	'326137285450018817'	'19.29']
['287168172'	'326137285450018817'	'0.0']->['475210351'	'326137285450018817'	'21.38']
['287168172'	'326137285450018817'	'0.0']->['308884351'	'326137285450018817'	'22.42']
['287168172'	'326137285450018817'	'0.0']->['173455820'	'326137285450018817'	'22.94']
['347041714'	'326137285450018817'	'5.38']->['610168092'	'326137285450018817'	'23.21']
['287168172'	'326137285450018817'	'0.0']->['267630253'	'326137285450018817'	'23.34']
['287168172'	'326137285450018817'	'0.0']->['283226831'	'326137285450018817'	'23.4']
['117298635'	'326137285450018817'	'5.38']->['462660489'	'326137285450018817'	'23.43']
['287168172'	'326137285450018817'	'0.0']->['592224011'	'326137285450018817'	'23.45']
['287168172'	'326137285450018817'	'0.0']->['393085651'	'326137285450018817'	'23.46']
['287168172'	'326137285450018817'	'0.0']->['406665080'	'326137285450018817'	'23.46']
['287168172'	'326137285450018817'	'0.0']->['175479549'	'326137285450018817'	'23.46']
['287168172'	'326137285450018817'	'0.0']->['379151160'	'326137285450018817'	'23.47']
['287168172'	'326137285450018817'	'0.0']->['580355041'	'326137285450018817'	'23.47']
['287168172'	'326137285450018817'	'0.0']->['95284940'	'326137285450018817'	'23.47']
['287168172'	'326137285450018817'	'0.0']->['95960950'	'326137285450018817'	'23.47']
['287168172'	'326137285450018817'	'0.0']->['303540811'	'326137285450018817'	'23.47']
['287168172'	'326137285450018817'	'0.0']->['1231603038'	'326137285450018817'	'23.47']
['287168172'	'326137285450018817'	'0.0']->['631866978'	'326137285450018817'	'23.47']
['287168172'	'326137285450018817'	'0.0']->['236105325'	'326137285450018817'	'23.47']
['287168172'	'326137285450018817'	'0.0']->['313831717'	'326137285450018817'	'23.47']
['287168172'	'326137285450018817'	'0.0']->['185514912'	'326137285450018817'	'23.47']
['1121174946'	'326137285450018817'	'6.66']->['325268366'	'326137285450018817'	'23.47']
['287168172'	'326137285450018817'	'0.0']->['480850566'	'326137285450018817'	'23.47']
['287168172'	'326137285450018817'	'0.0']->['200719048'	'326137285450018817'	'23.47']
['287168172'	'326137285450018817'	'0.0']->['492365167'	'326137285450018817'	'23.62']
['287168172'	'326137285450018817'	'0.0']->['808120770'	'326137285450018817'	'23.77']
['287168172'	'326137285450018817'	'0.0']->['380530250'	'326137285450018817'	'24.28']
['287168172'	'326137285450018817'	'0.0']->['225921156'	'326137285450018817'	'25.52']
['287168172'	'326137285450018817'	'0.0']->['1342548272'	'326137285450018817'	'26.77']
['393085651'	'326137285450018817'	'23.46']->['487620964'	'326137285450018817'	'31.75']
['287168172'	'326137285450018817'	'0.0']->['633319798'	'326137285450018817'	'34.24']
['287168172'	'326137285450018817'	'0.0']->['1059383900'	'326137285450018817'	'35.49']
['287168172'	'326137285450018817'	'0.0']->['460643497'	'326137285450018817'	'36.11']
['287168172'	'326137285450018817'	'0.0']->['167462524'	'326137285450018817'	'36.42']
['287168172'	'326137285450018817'	'0.0']->['363720287'	'326137285450018817'	'36.73']
['287168172'	'326137285450018817'	'0.0']->['35588382'	'326137285450018817'	'43.89']
['287168172'	'326137285450018817'	'0.0']->['397743992'	'326137285450018817'	'47.47']
['287168172'	'326137285450018817'	'0.0']->['53835344'	'326137285450018817'	'49.26']
['287168172'	'326137285450018817'	'0.0']->['713094356'	'326137285450018817'	'51.05']
['781818972'	'326137285450018817'	'5.38']->['339340851'	'326137285450018817'	'67.79']
['287168172'	'326137285450018817'	'0.0']->['237418162'	'326137285450018817'	'76.16']
['287168172'	'326137285450018817'	'0.0']->['294124231'	'326137285450018817'	'80.35']
['287168172'	'326137285450018817'	'0.0']->['330673210'	'326137285450018817'	'82.44']
['287168172'	'326137285450018817'	'0.0']->['557758547'	'326137285450018817'	'83.49']
['287168172'	'326137285450018817'	'0.0']->['164387243'	'326137285450018817'	'84.53']
['287168172'	'326137285450018817'	'0.0']->['111834369'	'326160242087972865'	'91.22']
['287168172'	'326137285450018817'	'0.0']->['298268206'	'326137285450018817'	'113.95']
['287168172'	'326137285450018817'	'0.0']->['69676436'	'326137285450018817'	'118.85']
['287168172'	'326137285450018817'	'0.0']->['286944758'	'326137285450018817'	'121.3']
['52432057'	'326137285450018817'	'5.24']->['869866291'	'326137285450018817'	'123.75']
['287168172'	'326137285450018817'	'0.0']->['602119045'	'326137285450018817'	'166.05']
['287168172'	'326137285450018817'	'0.0']->['453348150'	'326137285450018817'	'187.2']
['453348150'	'326137285450018817'	'187.2']->['847547096'	'326137285450018817'	'197.78']
['287168172'	'326137285450018817'	'0.0']->['39821683'	'326137285450018817'	'203.06']
['287168172'	'326137285450018817'	'0.0']->['547698960'	'326137285450018817'	'208.35']
['287168172'	'326137285450018817'	'0.0']->['489922363'	'326137285450018817'	'221.87']
['489922363'	'326137285450018817'	'221.87']->['413374401'	'326137285450018817'	'228.63']
['413374401'	'326137285450018817'	'228.63']->['82714255'	'326137285450018817'	'232.0']
['489922363'	'326137285450018817'	'221.87']->['463430398'	'326137285450018817'	'233.69']
['287168172'	'326137285450018817'	'0.0']->['364614836'	'326137285450018817'	'235.38']
['287168172'	'326137285450018817'	'0.0']->['163531629'	'326137285450018817'	'339.69']
['287168172'	'326137285450018817'	'0.0']->['1332840194'	'326137285450018817'	'391.85']
['287168172'	'326137285450018817'	'0.0']->['436727120'	'326137285450018817'	'417.92']
['287168172'	'326137285450018817'	'0.0']->['65380392'	'326137285450018817'	'444.0']
['287168172'	'326137285450018817'	'0.0']->['792806371'	'326137285450018817'	'679.35']
['287168172'	'326137285450018817'	'0.0']->['435877114'	'326137285450018817'	'812.18']
['475210351'	'326137285450018817'	'21.38']->['178371747'	'326137285450018817'	'4671.01']
['287168172'	'326137285450018817'	'0.0']->['327774294'	'327609296135282689'	'5849.23']
['287168172'	'326137285450018817'	'0.0']->['60588386'	'326137285450018817'	'6600.42']
['287168172'	'326137285450018817'	'0.0']->['527671861'	'326137285450018817'	'7565.13']
['287168172'	'326137285450018817'	'0.0']->['700189909'	'328049095736434689'	'7596.83']
['287168172'	'326137285450018817'	'0.0']->['269039856'	'326137285450018817'	'8047.48']
['287168172'	'326137285450018817'	'0.0']->['356524058'	'326137285450018817'	'8288.66']
['287168172'	'326137285450018817'	'0.0']->['390313222'	'326137285450018817'	'8409.25']
['390313222'	'326137285450018817'	'8409.25']->['487085386'	'326137285450018817'	'8469.54']
['287168172'	'326137285450018817'	'0.0']->['333602768'	'326137285450018817'	'8499.69']
['333602768'	'326137285450018817'	'8499.69']->['92206689'	'326137285450018817'	'8514.76']
['333602768'	'326137285450018817'	'8499.69']->['438862538'	'326137285450018817'	'8522.3']
['287168172'	'326137285450018817'	'0.0']->['333818229'	'326137285450018817'	'8526.06']
['287168172'	'326137285450018817'	'0.0']->['164129404'	'326137285450018817'	'8527.95']
['72176564'	'326137285450018817'	'0.7']->['576334006'	'326137285450018817'	'8528.89']
['287168172'	'326137285450018817'	'0.0']->['51274432'	'326137285450018817'	'8529.36']
['576334006'	'326137285450018817'	'8528.89']->['81447370'	'326137285450018817'	'8529.6']
['287168172'	'326137285450018817'	'0.0']->['351842402'	'326137285450018817'	'8529.72']
['287168172'	'326137285450018817'	'0.0']->['317415887'	'326137285450018817'	'8529.77']
['287168172'	'326137285450018817'	'0.0']->['1061663124'	'326137285450018817'	'8529.83']
['287168172'	'326137285450018817'	'0.0']->['768761556'	'326137285450018817'	'10821.67']
['287168172'	'326137285450018817'	'0.0']->['549971151'	'326137285450018817'	'11967.58']
['287168172'	'326137285450018817'	'0.0']->['522620869'	'326137285450018817'	'12540.54']
['287168172'	'326137285450018817'	'0.0']->['175835483'	'326137285450018817'	'12827.02']
['287168172'	'326137285450018817'	'0.0']->['167323161'	'326137285450018817'	'12970.26']
['287168172'	'326137285450018817'	'0.0']->['1209375355'	'326137285450018817'	'13041.88']
['287168172'	'326137285450018817'	'0.0']->['242342879'	'326137285450018817'	'13077.69']
['287168172'	'326137285450018817'	'0.0']->['707876377'	'326137285450018817'	'13113.5']
['287168172'	'326137285450018817'	'0.0']->['741261222'	'326137285450018817'	'13847.32']
['287168172'	'326137285450018817'	'0.0']->['313626172'	'326137285450018817'	'14214.23']
['313626172'	'326137285450018817'	'14214.23']->['247046349'	'326137285450018817'	'14581.13']
['313626172'	'326137285450018817'	'14214.23']->['51932750'	'326137285450018817'	'16678.12']
['287168172'	'326137285450018817'	'0.0']->['245472484'	'326137285450018817'	'17726.61']
['51932750'	'326137285450018817'	'16678.12']->['258951531'	'326137285450018817'	'18250.85']
['287168172'	'326137285450018817'	'0.0']->['324498502'	'326137285450018817'	'18512.98']
['287168172'	'326137285450018817'	'0.0']->['414407605'	'326137285450018817'	'18644.04']
['414407605'	'326137285450018817'	'18644.04']->['916889720'	'326137285450018817'	'18709.57']
['287168172'	'326137285450018817'	'0.0']->['205734364'	'326137285450018817'	'18742.33']
['287168172'	'326137285450018817'	'0.0']->['136959287'	'326137285450018817'	'18758.72']
['287168172'	'326137285450018817'	'0.0']->['418134406'	'326137285450018817'	'18766.91']
['287168172'	'326137285450018817'	'0.0']->['275500259'	'326137285450018817'	'18771.0']
['287168172'	'326137285450018817'	'0.0']->['364480747'	'326137285450018817'	'18773.05']
['287168172'	'326137285450018817'	'0.0']->['425621818'	'326137285450018817'	'18774.08']
['287168172'	'326137285450018817'	'0.0']->['30162091'	'326137285450018817'	'18774.59']
['287168172'	'326137285450018817'	'0.0']->['189354934'	'326137285450018817'	'18774.84']
['287168172'	'326137285450018817'	'0.0']->['571980468'	'326137285450018817'	'18774.97']
['101593043'	'326137285450018817'	'5.31']->['781574790'	'326137285450018817'	'18775.04']
['287168172'	'326137285450018817'	'0.0']->['1360742900'	'326137285450018817'	'18775.1']
['287168172'	'326137285450018817'	'0.0']->['193947084'	'332213155864391680'	'24143.33']
['287168172'	'326137285450018817'	'0.0']->['1062554822'	'326137285450018817'	'26090.63']
['287168172'	'326137285450018817'	'0.0']->['130425487'	'332744707375505408'	'26255.52']
['287168172'	'326137285450018817'	'0.0']->['700732999'	'326137285450018817'	'29748.4']
['700732999'	'326137285450018817'	'29748.4']->['430308835'	'326137285450018817'	'31577.28']
['287168172'	'326137285450018817'	'0.0']->['546087021'	'326137285450018817'	'32491.72']
['287168172'	'326137285450018817'	'0.0']->['395093326'	'326137285450018817'	'32948.95']
['287168172'	'326137285450018817'	'0.0']->['520965355'	'326137285450018817'	'33177.56']
['287168172'	'326137285450018817'	'0.0']->['268625791'	'326137285450018817'	'33291.86']
['287168172'	'326137285450018817'	'0.0']->['414089466'	'326137285450018817'	'33349.01']
['287168172'	'326137285450018817'	'0.0']->['406533286'	'326137285450018817'	'33377.59']
['287168172'	'326137285450018817'	'0.0']->['863900154'	'326137285450018817'	'33391.88']
['287168172'	'326137285450018817'	'0.0']->['613748487'	'326137285450018817'	'33399.02']
['287168172'	'326137285450018817'	'0.0']->['1010296232'	'326137285450018817'	'33402.59']
['287168172'	'326137285450018817'	'0.0']->['1184735102'	'326137285450018817'	'33404.38']
['1010296232'	'326137285450018817'	'33402.59']->['635805387'	'326137285450018817'	'33405.27']
['287168172'	'326137285450018817'	'0.0']->['633374698'	'326137285450018817'	'33405.72']
['287168172'	'326137285450018817'	'0.0']->['283797504'	'326137285450018817'	'33405.94']
['287168172'	'326137285450018817'	'0.0']->['50666917'	'326137285450018817'	'33406.06']
['287168172'	'326137285450018817'	'0.0']->['630907952'	'326137285450018817'	'33406.11']
['287168172'	'326137285450018817'	'0.0']->['780532387'	'326137285450018817'	'33406.14']
['287168172'	'326137285450018817'	'0.0']->['366781113'	'326137285450018817'	'33406.15']
['287168172'	'326137285450018817'	'0.0']->['250979595'	'326137285450018817'	'33406.17']
['287168172'	'326137285450018817'	'0.0']->['927286963'	'326137285450018817'	'36623.88']
['287168172'	'326137285450018817'	'0.0']->['1228490906'	'326137285450018817'	'38232.73']
['287168172'	'326137285450018817'	'0.0']->['364413201'	'326137285450018817'	'39037.16']
['287168172'	'326137285450018817'	'0.0']->['126332608'	'326137285450018817'	'39439.37']
['287168172'	'326137285450018817'	'0.0']->['748098410'	'326137285450018817'	'39640.48']
['287168172'	'326137285450018817'	'0.0']->['990002750'	'326137285450018817'	'39741.03']
['287168172'	'326137285450018817'	'0.0']->['108161217'	'326137285450018817'	'39791.31']
['287168172'	'326137285450018817'	'0.0']->['864683839'	'326137285450018817'	'39816.44']
['287168172'	'326137285450018817'	'0.0']->['1253084257'	'326137285450018817'	'39841.58']
['287168172'	'326137285450018817'	'0.0']->['504477772'	'336660704977358848'	'41816.3']
['504477772'	'336660704977358848'	'41816.3']->['135136121'	'336781542707826688'	'42296.47']
['135136121'	'336781542707826688'	'42296.47']->['504477772'	'336660704977358848'	'41816.3']
['287168172'	'326137285450018817'	'0.0']->['412678622'	'326137285450018817'	'43516.02']
['287168172'	'326137285450018817'	'0.0']->['65964234'	'326137285450018817'	'45353.23']
['287168172'	'326137285450018817'	'0.0']->['336889136'	'326137285450018817'	'46271.84']
['287168172'	'326137285450018817'	'0.0']->['408978703'	'326137285450018817'	'46731.15']
['287168172'	'326137285450018817'	'0.0']->['1377513042'	'326137285450018817'	'46960.8']
['167323161'	'326137285450018817'	'12970.26']->['337004787'	'326137285450018817'	'47075.62']
['287168172'	'326137285450018817'	'0.0']->['284787250'	'326137285450018817'	'47133.04']
['284787250'	'326137285450018817'	'47133.04']->['161875362'	'326137285450018817'	'47161.74']
['287168172'	'326137285450018817'	'0.0']->['387529599'	'326137285450018817'	'47176.1']
['287168172'	'326137285450018817'	'0.0']->['1446009470'	'326137285450018817'	'47183.27']
['287168172'	'326137285450018817'	'0.0']->['628566131'	'326137285450018817'	'47186.86']
['287168172'	'326137285450018817'	'0.0']->['565067491'	'326137285450018817'	'47188.66']
['287168172'	'326137285450018817'	'0.0']->['504024931'	'326137285450018817'	'47189.55']
['287168172'	'326137285450018817'	'0.0']->['730950428'	'326137285450018817'	'47190.0']
['287168172'	'326137285450018817'	'0.0']->['66761367'	'326137285450018817'	'47190.23']
['287168172'	'326137285450018817'	'0.0']->['75341973'	'326137285450018817'	'47190.34']
['287168172'	'326137285450018817'	'0.0']->['852649772'	'326137285450018817'	'47190.45']
['287168172'	'326137285450018817'	'0.0']->['239415650'	'326137285450018817'	'47779.64']
['287168172'	'326137285450018817'	'0.0']->['88562366'	'326137285450018817'	'48074.24']
['287168172'	'326137285450018817'	'0.0']->['534960024'	'326137285450018817'	'48221.54']
['287168172'	'326137285450018817'	'0.0']->['243375069'	'326137285450018817'	'48368.83']
['287168172'	'326137285450018817'	'0.0']->['50063237'	'326137285450018817'	'50557.32']
['50063237'	'326137285450018817'	'50557.32']->['709318614'	'326137285450018817'	'51651.56']
['287168172'	'326137285450018817'	'0.0']->['565049196'	'326137285450018817'	'52198.68']
['287168172'	'326137285450018817'	'0.0']->['532646954'	'326137285450018817'	'52472.24']
['287168172'	'326137285450018817'	'0.0']->['636813479'	'326137285450018817'	'52609.02']
['636813479'	'326137285450018817'	'52609.02']->['248317469'	'326137285450018817'	'52745.8']
['287168172'	'326137285450018817'	'0.0']->['271219403'	'341044444050640897'	'59235.72']
['287168172'	'326137285450018817'	'0.0']->['412849426'	'326137285450018817'	'59529.69']
['287168172'	'326137285450018817'	'0.0']->['328530166'	'326137285450018817'	'62921.64']
['287168172'	'326137285450018817'	'0.0']->['1450043244'	'342022721472954372'	'63123.03']
['287168172'	'326137285450018817'	'0.0']->['142782721'	'326137285450018817'	'64617.61']
['287168172'	'326137285450018817'	'0.0']->['799467708'	'326137285450018817'	'65465.6']
['287168172'	'326137285450018817'	'0.0']->['381314779'	'326137285450018817'	'65889.59']
['287168172'	'326137285450018817'	'0.0']->['494598678'	'326137285450018817'	'66101.59']
['287168172'	'326137285450018817'	'0.0']->['94981890'	'326137285450018817'	'66207.59']
['287168172'	'326137285450018817'	'0.0']->['521069939'	'326137285450018817'	'66260.58']
['521069939'	'326137285450018817'	'66260.58']->['434603588'	'326137285450018817'	'66287.08']
['287168172'	'326137285450018817'	'0.0']->['731762959'	'326137285450018817'	'66300.33']
['287168172'	'326137285450018817'	'0.0']->['764287068'	'326137285450018817'	'66306.96']
['287168172'	'326137285450018817'	'0.0']->['497148569'	'326137285450018817'	'66310.27']
['287168172'	'326137285450018817'	'0.0']->['43959263'	'326137285450018817'	'66311.93']
['287168172'	'326137285450018817'	'0.0']->['528852593'	'326137285450018817'	'66312.76']
['287168172'	'326137285450018817'	'0.0']->['38784971'	'326137285450018817'	'66313.17']
['287168172'	'326137285450018817'	'0.0']->['571504944'	'326137285450018817'	'66313.38']
['287168172'	'326137285450018817'	'0.0']->['389132088'	'326137285450018817'	'66313.48']
['287168172'	'326137285450018817'	'0.0']->['521923130'	'326137285450018817'	'66313.53']
['287168172'	'326137285450018817'	'0.0']->['1320283932'	'326137285450018817'	'66313.56']
['287168172'	'326137285450018817'	'0.0']->['134915860'	'326137285450018817'	'66313.57']
['287168172'	'326137285450018817'	'0.0']->['333196937'	'326137285450018817'	'66313.58']
['287168172'	'326137285450018817'	'0.0']->['1250395016'	'326137285450018817'	'66313.58']
['287168172'	'326137285450018817'	'0.0']->['592453424'	'326137285450018817'	'68105.92']
['287168172'	'326137285450018817'	'0.0']->['805721372'	'326137285450018817'	'69002.08']
['805721372'	'326137285450018817'	'69002.08']->['611229822'	'326137285450018817'	'69450.17']
['287168172'	'326137285450018817'	'0.0']->['537735713'	'326137285450018817'	'69898.25']
['287168172'	'326137285450018817'	'0.0']->['319614343'	'326137285450018817'	'71459.26']
['287168172'	'326137285450018817'	'0.0']->['346093505'	'326137285450018817'	'72239.76']
['346093505'	'326137285450018817'	'72239.76']->['54377071'	'326137285450018817'	'72630.01']
['287168172'	'326137285450018817'	'0.0']->['510669164'	'326137285450018817'	'72825.14']
['287168172'	'326137285450018817'	'0.0']->['1364561461'	'326137285450018817'	'72922.7']
['287168172'	'326137285450018817'	'0.0']->['615935422'	'326137285450018817'	'72971.49']
['287168172'	'326137285450018817'	'0.0']->['429436941'	'326137285450018817'	'72995.88']
['287168172'	'326137285450018817'	'0.0']->['341283713'	'326137285450018817'	'73020.27']
['287168172'	'326137285450018817'	'0.0']->['715878535'	'345968031719112704'	'78800.3']
['287168172'	'326137285450018817'	'0.0']->['1187741132'	'326137285450018817'	'83831.17']
['287168172'	'326137285450018817'	'0.0']->['1458172928'	'326137285450018817'	'89236.62']
['287168172'	'326137285450018817'	'0.0']->['34763428'	'348638138597507072'	'89410.35']
['287168172'	'326137285450018817'	'0.0']->['14803274'	'348920441928294400'	'90532.12']
['287168172'	'326137285450018817'	'0.0']->['860817278'	'326137285450018817'	'91939.34']
['287168172'	'326137285450018817'	'0.0']->['850895012'	'326137285450018817'	'93290.7']
['287168172'	'326137285450018817'	'0.0']->['30168253'	'326137285450018817'	'93966.39']
['287168172'	'326137285450018817'	'0.0']->['154709593'	'326137285450018817'	'94304.23']
['287168172'	'326137285450018817'	'0.0']->['330028796'	'326137285450018817'	'94473.15']
['287168172'	'326137285450018817'	'0.0']->['465985827'	'326137285450018817'	'94557.61']
['287168172'	'326137285450018817'	'0.0']->['247989096'	'326137285450018817'	'94599.84']
['287168172'	'326137285450018817'	'0.0']->['713454343'	'326137285450018817'	'94620.95']
['287168172'	'326137285450018817'	'0.0']->['386683616'	'326137285450018817'	'94631.51']
['287168172'	'326137285450018817'	'0.0']->['738696752'	'326137285450018817'	'94636.79']
['287168172'	'326137285450018817'	'0.0']->['63185751'	'326137285450018817'	'94639.43']
['287168172'	'326137285450018817'	'0.0']->['1168471051'	'326137285450018817'	'94640.75']
['287168172'	'326137285450018817'	'0.0']->['299852303'	'326137285450018817'	'94641.41']
['287168172'	'326137285450018817'	'0.0']->['28128132'	'326137285450018817'	'94641.74']
['287168172'	'326137285450018817'	'0.0']->['1104102986'	'326137285450018817'	'94641.9']
['287168172'	'326137285450018817'	'0.0']->['485037761'	'326137285450018817'	'94641.98']
['287168172'	'326137285450018817'	'0.0']->['282254979'	'326137285450018817'	'94642.03']
['287168172'	'326137285450018817'	'0.0']->['248500584'	'326137285450018817'	'94642.05']
['287168172'	'326137285450018817'	'0.0']->['1252788444'	'326137285450018817'	'94642.06']
['287168172'	'326137285450018817'	'0.0']->['511198176'	'326137285450018817'	'94642.06']
['287168172'	'326137285450018817'	'0.0']->['385230766'	'326137285450018817'	'94642.06']
['287168172'	'326137285450018817'	'0.0']->['323777803'	'326137285450018817'	'94642.07']
['287168172'	'326137285450018817'	'0.0']->['557293444'	'326137285450018817'	'94642.07']
['287168172'	'326137285450018817'	'0.0']->['561505447'	'326137285450018817'	'94642.07']
['287168172'	'326137285450018817'	'0.0']->['190537325'	'326137285450018817'	'94642.07']
['287168172'	'326137285450018817'	'0.0']->['39376603'	'326137285450018817'	'94642.07']
['287168172'	'326137285450018817'	'0.0']->['439563737'	'326137285450018817'	'94642.07']
['287168172'	'326137285450018817'	'0.0']->['176554717'	'326137285450018817'	'95077.54']
['287168172'	'326137285450018817'	'0.0']->['1263422929'	'326137285450018817'	'95513.02']
['287168172'	'326137285450018817'	'0.0']->['275471023'	'326137285450018817'	'97724.97']
['287168172'	'326137285450018817'	'0.0']->['1422041515'	'352103824841908226'	'103181.75']
['287168172'	'326137285450018817'	'0.0']->['213031052'	'326137285450018817'	'107135.22']
['213031052'	'326137285450018817'	'107135.22']->['339507017'	'326137285450018817'	'111840.34']
['287168172'	'326137285450018817'	'0.0']->['632577456'	'354361606550986752'	'112153.37']
['339507017'	'326137285450018817'	'111840.34']->['267498202'	'326137285450018817'	'114192.9']
['287168172'	'326137285450018817'	'0.0']->['892396039'	'326137285450018817'	'115369.19']
['287168172'	'326137285450018817'	'0.0']->['1368480528'	'326137285450018817'	'115957.33']
['287168172'	'326137285450018817'	'0.0']->['524762758'	'326137285450018817'	'116251.4']
['287168172'	'326137285450018817'	'0.0']->['317431115'	'326137285450018817'	'116398.43']
['287168172'	'326137285450018817'	'0.0']->['357662745'	'326137285450018817'	'116471.95']
['287168172'	'326137285450018817'	'0.0']->['506805569'	'326137285450018817'	'116508.71']
['287168172'	'326137285450018817'	'0.0']->['1370576137'	'326137285450018817'	'116527.09']
['287168172'	'326137285450018817'	'0.0']->['307344552'	'326137285450018817'	'116536.28']
['287168172'	'326137285450018817'	'0.0']->['324353478'	'326137285450018817'	'116540.87']
['287168172'	'326137285450018817'	'0.0']->['568640129'	'326137285450018817'	'116543.17']
['287168172'	'326137285450018817'	'0.0']->['331990431'	'326137285450018817'	'116544.32']
['331990431'	'326137285450018817'	'116544.32']->['295494481'	'326137285450018817'	'116544.89']
['287168172'	'326137285450018817'	'0.0']->['366269161'	'326137285450018817'	'116545.18']
['287168172'	'326137285450018817'	'0.0']->['536125946'	'326137285450018817'	'116545.32']
['287168172'	'326137285450018817'	'0.0']->['114149145'	'326137285450018817'	'116545.39']
['287168172'	'326137285450018817'	'0.0']->['580277589'	'326137285450018817'	'116545.43']
['287168172'	'326137285450018817'	'0.0']->['269417644'	'326137285450018817'	'116545.45']
['287168172'	'326137285450018817'	'0.0']->['244730827'	'326137285450018817'	'116545.46']
['287168172'	'326137285450018817'	'0.0']->['259467233'	'326137285450018817'	'116545.46']
['287168172'	'326137285450018817'	'0.0']->['123011302'	'326137285450018817'	'116545.46']
['287168172'	'326137285450018817'	'0.0']->['411091753'	'326137285450018817'	'116545.47']
['287168172'	'326137285450018817'	'0.0']->['1571403559'	'326137285450018817'	'116545.47']
['287168172'	'326137285450018817'	'0.0']->['112005366'	'326137285450018817'	'116545.47']
['287168172'	'326137285450018817'	'0.0']->['195624436'	'326137285450018817'	'116545.47']
['287168172'	'326137285450018817'	'0.0']->['459754543'	'326137285450018817'	'116545.47']
['287168172'	'326137285450018817'	'0.0']->['117489939'	'326137285450018817'	'116545.47']
['287168172'	'326137285450018817'	'0.0']->['112063642'	'326137285450018817'	'116545.47']
['287168172'	'326137285450018817'	'0.0']->['553238040'	'326137285450018817'	'116545.47']
['287168172'	'326137285450018817'	'0.0']->['874169808'	'326137285450018817'	'116545.47']
['874169808'	'326137285450018817'	'116545.47']->['183537342'	'326137285450018817'	'116545.47']
['287168172'	'326137285450018817'	'0.0']->['1357076840'	'326137285450018817'	'116545.47']
['287168172'	'326137285450018817'	'0.0']->['454540718'	'355550552052084736'	'116877.82']
['287168172'	'326137285450018817'	'0.0']->['420403939'	'326137285450018817'	'118797.89']
['287168172'	'326137285450018817'	'0.0']->['550448437'	'326137285450018817'	'119924.1']
['287168172'	'326137285450018817'	'0.0']->['438510582'	'326137285450018817'	'120487.21']
['287168172'	'326137285450018817'	'0.0']->['483975085'	'326137285450018817'	'120768.76']
['287168172'	'326137285450018817'	'0.0']->['442956856'	'326137285450018817'	'121050.32']
['287168172'	'326137285450018817'	'0.0']->['418150702'	'326137285450018817'	'136751.03']
['287168172'	'326137285450018817'	'0.0']->['223324281'	'326137285450018817'	'144601.39']
['287168172'	'326137285450018817'	'0.0']->['1610659813'	'363371919376408576'	'147957.13']
['287168172'	'326137285450018817'	'0.0']->['862484444'	'326137285450018817'	'148526.57']
['287168172'	'326137285450018817'	'0.0']->['561478385'	'326137285450018817'	'150489.16']
['385230766'	'326137285450018817'	'94642.06']->['859265498'	'326137285450018817'	'151470.46']
['287168172'	'326137285450018817'	'0.0']->['173942749'	'326137285450018817'	'151961.1']
['287168172'	'326137285450018817'	'0.0']->['357294233'	'364401511805100034'	'152048.37']
['173942749'	'326137285450018817'	'151961.1']->['528163923'	'326137285450018817'	'152206.43']
['173942749'	'326137285450018817'	'151961.1']->['570131366'	'326137285450018817'	'152329.09']
['570131366'	'326137285450018817'	'152329.09']->['494541266'	'326137285450018817'	'152390.42']
['287168172'	'326137285450018817'	'0.0']->['161435995'	'326137285450018817'	'152421.08']
['161435995'	'326137285450018817'	'152421.08']->['426669701'	'326137285450018817'	'152436.42']
['426669701'	'326137285450018817'	'152436.42']->['529415742'	'326137285450018817'	'152444.08']
['287168172'	'326137285450018817'	'0.0']->['602387515'	'326137285450018817'	'152447.92']
['287168172'	'326137285450018817'	'0.0']->['64120760'	'326137285450018817'	'152449.83']
['287168172'	'326137285450018817'	'0.0']->['612153487'	'326137285450018817'	'152450.79']
['287168172'	'326137285450018817'	'0.0']->['351683743'	'326137285450018817'	'152451.27']
['287168172'	'326137285450018817'	'0.0']->['1184411804'	'326137285450018817'	'152451.51']
['351683743'	'326137285450018817'	'152451.27']->['355583807'	'326137285450018817'	'152451.63']
['287168172'	'326137285450018817'	'0.0']->['1421188513'	'326137285450018817'	'152451.69']
['287168172'	'326137285450018817'	'0.0']->['335490556'	'326137285450018817'	'152451.72']
['287168172'	'326137285450018817'	'0.0']->['837175868'	'326137285450018817'	'152451.74']
['287168172'	'326137285450018817'	'0.0']->['1087646491'	'326137285450018817'	'152451.74']
['287168172'	'326137285450018817'	'0.0']->['746720246'	'326137285450018817'	'152451.75']
['287168172'	'326137285450018817'	'0.0']->['1001106181'	'326137285450018817'	'152988.05']
['287168172'	'326137285450018817'	'0.0']->['347908458'	'365865903746859010'	'157867.33']
['287168172'	'326137285450018817'	'0.0']->['440200879'	'326137285450018817'	'161898.63']
['287168172'	'326137285450018817'	'0.0']->['1180492620'	'326137285450018817'	'166353.91']
['287168172'	'326137285450018817'	'0.0']->['90502201'	'326137285450018817'	'168581.56']
['287168172'	'326137285450018817'	'0.0']->['361490644'	'326137285450018817'	'169695.38']
['287168172'	'326137285450018817'	'0.0']->['1027404811'	'326137285450018817'	'170252.29']
['287168172'	'326137285450018817'	'0.0']->['567652805'	'326137285450018817'	'170530.74']
['287168172'	'326137285450018817'	'0.0']->['1216484731'	'326137285450018817'	'170669.97']
['1216484731'	'326137285450018817'	'170669.97']->['563897274'	'326137285450018817'	'170739.59']
['287168172'	'326137285450018817'	'0.0']->['337432986'	'326137285450018817'	'170774.39']
['287168172'	'326137285450018817'	'0.0']->['456311401'	'326137285450018817'	'170791.8']
['287168172'	'326137285450018817'	'0.0']->['315375477'	'326137285450018817'	'170800.5']
['287168172'	'326137285450018817'	'0.0']->['331933093'	'326137285450018817'	'170804.85']
['287168172'	'326137285450018817'	'0.0']->['554626925'	'326137285450018817'	'170807.02']
['287168172'	'326137285450018817'	'0.0']->['166045286'	'326137285450018817'	'170808.11']
['287168172'	'326137285450018817'	'0.0']->['165530191'	'326137285450018817'	'170808.66']
['165530191'	'326137285450018817'	'170808.66']->['164042836'	'326137285450018817'	'170808.93']
['165530191'	'326137285450018817'	'170808.66']->['135690815'	'326137285450018817'	'170809.06']
['287168172'	'326137285450018817'	'0.0']->['552886716'	'326137285450018817'	'170809.2']
['552886716'	'326137285450018817'	'170809.2']->['132327602'	'326137285450018817'	'190290.34']
['287168172'	'326137285450018817'	'0.0']->['72246450'	'375039919707529216'	'194321.6']
['287168172'	'326137285450018817'	'0.0']->['543653854'	'376094772877725696'	'198513.22']
['287168172'	'326137285450018817'	'0.0']->['82736706'	'326137285450018817'	'200030.91']
['287168172'	'326137285450018817'	'0.0']->['890175709'	'377546293024800768'	'204281.03']
['287168172'	'326137285450018817'	'0.0']->['54098099'	'326137285450018817'	'204901.2']
['287168172'	'326137285450018817'	'0.0']->['839856630'	'326137285450018817'	'207336.34']
['287168172'	'326137285450018817'	'0.0']->['507717891'	'326137285450018817'	'208553.91']
['507717891'	'326137285450018817'	'208553.91']->['620665589'	'326137285450018817'	'209162.7']
['287168172'	'326137285450018817'	'0.0']->['375420975'	'326137285450018817'	'209467.09']
['287168172'	'326137285450018817'	'0.0']->['1166391355'	'378865197945221120'	'209521.88']
['287168172'	'326137285450018817'	'0.0']->['413249759'	'326137285450018817'	'209619.29']
['287168172'	'326137285450018817'	'0.0']->['620886261'	'326137285450018817'	'209695.39']
['287168172'	'326137285450018817'	'0.0']->['359556036'	'326137285450018817'	'209733.43']
['287168172'	'326137285450018817'	'0.0']->['156430372'	'326137285450018817'	'209752.46']
['287168172'	'326137285450018817'	'0.0']->['561911720'	'326137285450018817'	'209761.97']
['287168172'	'326137285450018817'	'0.0']->['332897534'	'326137285450018817'	'209766.73']
['287168172'	'326137285450018817'	'0.0']->['169623993'	'326137285450018817'	'209769.11']
['287168172'	'326137285450018817'	'0.0']->['329828707'	'326137285450018817'	'209770.29']
['287168172'	'326137285450018817'	'0.0']->['611387354'	'326137285450018817'	'209770.89']
['287168172'	'326137285450018817'	'0.0']->['385953812'	'326137285450018817'	'209771.19']
['287168172'	'326137285450018817'	'0.0']->['187067293'	'326137285450018817'	'209771.33']
['287168172'	'326137285450018817'	'0.0']->['492761781'	'326137285450018817'	'209771.41']
['287168172'	'326137285450018817'	'0.0']->['390842649'	'326137285450018817'	'209771.45']
['287168172'	'326137285450018817'	'0.0']->['338733459'	'326137285450018817'	'209771.47']
['287168172'	'326137285450018817'	'0.0']->['599801704'	'326137285450018817'	'209771.48']
['287168172'	'326137285450018817'	'0.0']->['1263557924'	'326137285450018817'	'209771.48']
['287168172'	'326137285450018817'	'0.0']->['255693413'	'326137285450018817'	'209771.48']
['287168172'	'326137285450018817'	'0.0']->['617849944'	'326137285450018817'	'209771.48']
['287168172'	'326137285450018817'	'0.0']->['101412045'	'326137285450018817'	'209771.48']
['287168172'	'326137285450018817'	'0.0']->['238687912'	'326137285450018817'	'209771.48']
['287168172'	'326137285450018817'	'0.0']->['336663122'	'326137285450018817'	'209771.48']
['287168172'	'326137285450018817'	'0.0']->['552296961'	'326137285450018817'	'209771.48']
['287168172'	'326137285450018817'	'0.0']->['164842117'	'326137285450018817'	'209771.48']
['287168172'	'326137285450018817'	'0.0']->['804153302'	'326137285450018817'	'209771.48']
['287168172'	'326137285450018817'	'0.0']->['548780871'	'326137285450018817'	'209771.48']
['287168172'	'326137285450018817'	'0.0']->['547116881'	'326137285450018817'	'209771.48']
['287168172'	'326137285450018817'	'0.0']->['573210661'	'326137285450018817'	'209771.48']
['573210661'	'326137285450018817'	'209771.48']->['452486041'	'326137285450018817'	'209771.48']
['287168172'	'326137285450018817'	'0.0']->['824104867'	'326137285450018817'	'209771.48']
['599801704'	'326137285450018817'	'209771.48']->['772984304'	'326137285450018817'	'219292.46']
['287168172'	'326137285450018817'	'0.0']->['491702185'	'326137285450018817'	'224052.95']
['287168172'	'326137285450018817'	'0.0']->['403162972'	'383100936073146368'	'226353.2']
['287168172'	'326137285450018817'	'0.0']->['549668011'	'326137285450018817'	'226433.19']
['549668011'	'326137285450018817'	'226433.19']->['1118193559'	'326137285450018817'	'227623.31']
['1118193559'	'326137285450018817'	'227623.31']->['174768353'	'326137285450018817'	'228218.37']
['287168172'	'326137285450018817'	'0.0']->['623370616'	'326137285450018817'	'228515.9']
['287168172'	'326137285450018817'	'0.0']->['978523754'	'326137285450018817'	'228664.67']
['287168172'	'326137285450018817'	'0.0']->['193179063'	'326137285450018817'	'228739.05']
['287168172'	'326137285450018817'	'0.0']->['1036763749'	'326137285450018817'	'228776.24']
['287168172'	'326137285450018817'	'0.0']->['80993068'	'326137285450018817'	'228794.84']
['287168172'	'326137285450018817'	'0.0']->['156736590'	'326137285450018817'	'228804.14']
['156736590'	'326137285450018817'	'228804.14']->['970786070'	'326137285450018817'	'228808.78']
['287168172'	'326137285450018817'	'0.0']->['71832347'	'326137285450018817'	'228811.11']
['71832347'	'326137285450018817'	'228811.11']->['519985830'	'326137285450018817'	'228812.27']
['71832347'	'326137285450018817'	'228811.11']->['242997107'	'326137285450018817'	'228812.85']
['287168172'	'326137285450018817'	'0.0']->['488577948'	'326137285450018817'	'228813.14']
['287168172'	'326137285450018817'	'0.0']->['1562204970'	'326137285450018817'	'228813.29']
['287168172'	'326137285450018817'	'0.0']->['499016506'	'326137285450018817'	'228813.36']
['287168172'	'326137285450018817'	'0.0']->['235626797'	'326137285450018817'	'228813.4']
['287168172'	'326137285450018817'	'0.0']->['186610049'	'326137285450018817'	'228813.42']
['287168172'	'326137285450018817'	'0.0']->['560699242'	'326137285450018817'	'228813.42']
['287168172'	'326137285450018817'	'0.0']->['1532718626'	'326137285450018817'	'228813.43']
['287168172'	'326137285450018817'	'0.0']->['1010093390'	'326137285450018817'	'233132.75']
['287168172'	'326137285450018817'	'0.0']->['917573916'	'326137285450018817'	'235292.41']
['287168172'	'326137285450018817'	'0.0']->['1384304388'	'326137285450018817'	'236372.24']
['287168172'	'326137285450018817'	'0.0']->['107855871'	'326137285450018817'	'236912.15']
['287168172'	'326137285450018817'	'0.0']->['282359962'	'326137285450018817'	'237182.11']
['287168172'	'326137285450018817'	'0.0']->['144514152'	'326137285450018817'	'237317.09']
['287168172'	'326137285450018817'	'0.0']->['570296806'	'326137285450018817'	'237384.58']
['287168172'	'326137285450018817'	'0.0']->['288297583'	'326137285450018817'	'237418.32']
['287168172'	'326137285450018817'	'0.0']->['310382265'	'326137285450018817'	'237435.19']
['287168172'	'326137285450018817'	'0.0']->['415862605'	'326137285450018817'	'237443.63']
['415862605'	'326137285450018817'	'237443.63']->['356361003'	'326137285450018817'	'237447.85']
['287168172'	'326137285450018817'	'0.0']->['581206640'	'326137285450018817'	'237452.07']
['287168172'	'326137285450018817'	'0.0']->['596668162'	'386604468294647810'	'240274.98']
['287168172'	'326137285450018817'	'0.0']->['107636309'	'326137285450018817'	'242429.1']
['287168172'	'326137285450018817'	'0.0']->['137938639'	'326137285450018817'	'244917.62']
['287168172'	'326137285450018817'	'0.0']->['1301239927'	'326137285450018817'	'246161.88']
['287168172'	'326137285450018817'	'0.0']->['146318541'	'326137285450018817'	'246784.0']
['287168172'	'326137285450018817'	'0.0']->['921708421'	'326137285450018817'	'247095.07']
['287168172'	'326137285450018817'	'0.0']->['106891210'	'326137285450018817'	'247250.6']
['106891210'	'326137285450018817'	'247250.6']->['591663034'	'326137285450018817'	'247328.37']
['287168172'	'326137285450018817'	'0.0']->['536912865'	'326137285450018817'	'247367.25']
['287168172'	'326137285450018817'	'0.0']->['628138624'	'326137285450018817'	'247386.69']
['287168172'	'326137285450018817'	'0.0']->['1319045550'	'326137285450018817'	'247396.41']
['287168172'	'326137285450018817'	'0.0']->['627819921'	'326137285450018817'	'247401.27']
['287168172'	'326137285450018817'	'0.0']->['415178816'	'326137285450018817'	'247403.7']
['415178816'	'326137285450018817'	'247403.7']->['336090123'	'326137285450018817'	'247404.92']
['287168172'	'326137285450018817'	'0.0']->['205510574'	'326137285450018817'	'247405.53']
['287168172'	'326137285450018817'	'0.0']->['512429495'	'326137285450018817'	'247405.83']
['287168172'	'326137285450018817'	'0.0']->['389068871'	'326137285450018817'	'247405.98']
['389068871'	'326137285450018817'	'247405.98']->['990906510'	'326137285450018817'	'247406.06']
['287168172'	'326137285450018817'	'0.0']->['66116403'	'326137285450018817'	'247406.13']
['287168172'	'326137285450018817'	'0.0']->['1918414980'	'326137285450018817'	'248120.96']
['287168172'	'326137285450018817'	'0.0']->['522665224'	'326137285450018817'	'248835.78']
['287168172'	'326137285450018817'	'0.0']->['473413618'	'389637116088430592'	'252325.65']
['287168172'	'326137285450018817'	'0.0']->['721542019'	'390847367135895552'	'257134.75']
['287168172'	'326137285450018817'	'0.0']->['575779988'	'392157624637988865'	'262341.25']
['287168172'	'326137285450018817'	'0.0']->['93870089'	'392447489913012224'	'263493.07']
['287168172'	'326137285450018817'	'0.0']->['62653174'	'326137285450018817'	'265295.71']
['287168172'	'326137285450018817'	'0.0']->['246639841'	'393254289465827328'	'266699.0']
['246639841'	'393254289465827328'	'266699.0']->['273151110'	'393255451657109504'	'266703.62']
['287168172'	'326137285450018817'	'0.0']->['114372166'	'326137285450018817'	'273525.67']
['287168172'	'326137285450018817'	'0.0']->['41237143'	'326137285450018817'	'277640.65']
['287168172'	'326137285450018817'	'0.0']->['434366111'	'326137285450018817'	'279698.14']
['434366111'	'326137285450018817'	'279698.14']->['239154759'	'326137285450018817'	'280726.89']
['434366111'	'326137285450018817'	'279698.14']->['220119966'	'326137285450018817'	'281241.26']
['287168172'	'326137285450018817'	'0.0']->['293116928'	'326137285450018817'	'281498.45']
['287168172'	'326137285450018817'	'0.0']->['551348365'	'326137285450018817'	'281627.04']
['287168172'	'326137285450018817'	'0.0']->['267927576'	'326137285450018817'	'281691.34']
['287168172'	'326137285450018817'	'0.0']->['597267093'	'326137285450018817'	'281723.49']
['287168172'	'326137285450018817'	'0.0']->['229391455'	'326137285450018817'	'281739.56']
['287168172'	'326137285450018817'	'0.0']->['220451837'	'326137285450018817'	'281747.6']
['287168172'	'326137285450018817'	'0.0']->['1589023838'	'326137285450018817'	'281751.61']
['287168172'	'326137285450018817'	'0.0']->['379442930'	'326137285450018817'	'281753.62']
['287168172'	'326137285450018817'	'0.0']->['549613715'	'326137285450018817'	'281754.63']
['287168172'	'326137285450018817'	'0.0']->['244241712'	'326137285450018817'	'281755.13']
['287168172'	'326137285450018817'	'0.0']->['376084529'	'326137285450018817'	'281755.38']
['287168172'	'326137285450018817'	'0.0']->['431840022'	'326137285450018817'	'281755.51']
['287168172'	'326137285450018817'	'0.0']->['392769821'	'326137285450018817'	'281755.57']
['287168172'	'326137285450018817'	'0.0']->['339498468'	'326137285450018817'	'281755.6']
['287168172'	'326137285450018817'	'0.0']->['152152421'	'326137285450018817'	'281755.62']
['287168172'	'326137285450018817'	'0.0']->['509344810'	'326137285450018817'	'281755.63']
['287168172'	'326137285450018817'	'0.0']->['825414414'	'326137285450018817'	'281755.63']
['287168172'	'326137285450018817'	'0.0']->['430075301'	'326137285450018817'	'281755.63']
['287168172'	'326137285450018817'	'0.0']->['794209699'	'326137285450018817'	'283396.94']
['287168172'	'326137285450018817'	'0.0']->['30362504'	'397507906783817730'	'283601.35']
['30362504'	'397507906783817730'	'283601.35']->['41863658'	'397508178251751424'	'283602.43']
['30362504'	'397507906783817730'	'283601.35']->['170048598'	'397508272506564608'	'283602.82']
['170048598'	'397508272506564608'	'283602.82']->['30362504'	'397507906783817730'	'283601.35']
['41863658'	'397508178251751424'	'283602.43']->['30362504'	'397507906783817730'	'283601.35']
['30362504'	'397507906783817730'	'283601.35']->['261047839'	'397510528446103552'	'283611.78']
['261047839'	'397510528446103552'	'283611.78']->['30362504'	'397507906783817730'	'283601.35']
['287168172'	'326137285450018817'	'0.0']->['41863658'	'397508178251751424'	'283602.43']
['287168172'	'326137285450018817'	'0.0']->['143642169'	'326137285450018817'	'284627.92']
['287168172'	'326137285450018817'	'0.0']->['772973719'	'326137285450018817'	'284833.09']
['287168172'	'326137285450018817'	'0.0']->['109757226'	'326137285450018817'	'285038.25']
['287168172'	'326137285450018817'	'0.0']->['1551681236'	'326137285450018817'	'287834.74']
['287168172'	'326137285450018817'	'0.0']->['443305364'	'326137285450018817'	'289232.99']
['287168172'	'326137285450018817'	'0.0']->['424686695'	'326137285450018817'	'289932.11']
['287168172'	'326137285450018817'	'0.0']->['345600824'	'326137285450018817'	'290281.67']
['287168172'	'326137285450018817'	'0.0']->['501921451'	'326137285450018817'	'290456.45']
['287168172'	'326137285450018817'	'0.0']->['483245023'	'326137285450018817'	'290543.84']
['287168172'	'326137285450018817'	'0.0']->['433850902'	'326137285450018817'	'290587.54']
['433850902'	'326137285450018817'	'290587.54']->['394351956'	'326137285450018817'	'290609.39']
['501921451'	'326137285450018817'	'290456.45']->['510346809'	'326137285450018817'	'290620.31']
['287168172'	'326137285450018817'	'0.0']->['726647042'	'326137285450018817'	'290625.77']
['726647042'	'326137285450018817'	'290625.77']->['1706313090'	'326137285450018817'	'290628.5']
['287168172'	'326137285450018817'	'0.0']->['296571778'	'326137285450018817'	'290629.87']
['287168172'	'326137285450018817'	'0.0']->['1173484434'	'326137285450018817'	'290630.55']
['287168172'	'326137285450018817'	'0.0']->['315028092'	'326137285450018817'	'290630.89']
['183537342'	'326137285450018817'	'116545.47']->['633576957'	'326137285450018817'	'290631.06']
['287168172'	'326137285450018817'	'0.0']->['447650789'	'326137285450018817'	'290631.23']
['447650789'	'326137285450018817'	'290631.23']->['76082434'	'326137285450018817'	'296306.26']
['287168172'	'326137285450018817'	'0.0']->['316996429'	'326137285450018817'	'299143.77']
['287168172'	'326137285450018817'	'0.0']->['272372772'	'326137285450018817'	'300562.53']
['272372772'	'326137285450018817'	'300562.53']->['446449761'	'326137285450018817'	'301271.91']
['287168172'	'326137285450018817'	'0.0']->['333493087'	'326137285450018817'	'301626.59']
['41863658'	'397508178251751424'	'283602.43']->['1000942098'	'326137285450018817'	'301803.94']
['333493087'	'326137285450018817'	'301626.59']->['442565986'	'326137285450018817'	'301892.61']
['287168172'	'326137285450018817'	'0.0']->['304700201'	'326137285450018817'	'301936.95']
['304700201'	'326137285450018817'	'301936.95']->['227527658'	'326137285450018817'	'301959.12']
['287168172'	'326137285450018817'	'0.0']->['415528373'	'326137285450018817'	'301970.2']
['287168172'	'326137285450018817'	'0.0']->['483493862'	'326137285450018817'	'301975.74']
['287168172'	'326137285450018817'	'0.0']->['1380591492'	'326137285450018817'	'301978.51']
['287168172'	'326137285450018817'	'0.0']->['618196570'	'326137285450018817'	'301979.9']
['287168172'	'326137285450018817'	'0.0']->['63250410'	'326137285450018817'	'301980.59']
['618196570'	'326137285450018817'	'301979.9']->['2178116684'	'326137285450018817'	'301981.28']
['287168172'	'326137285450018817'	'0.0']->['241006745'	'326137285450018817'	'307097.03']
['287168172'	'326137285450018817'	'0.0']->['130595733'	'326137285450018817'	'309654.91']
['287168172'	'326137285450018817'	'0.0']->['83486659'	'326137285450018817'	'310933.85']
['287168172'	'326137285450018817'	'0.0']->['470596303'	'326137285450018817'	'311573.31']
['287168172'	'326137285450018817'	'0.0']->['856905626'	'326137285450018817'	'311893.05']
['287168172'	'326137285450018817'	'0.0']->['882637934'	'326137285450018817'	'312052.92']
['385230766'	'326137285450018817'	'94642.06']->['635096257'	'326137285450018817'	'312132.85']
['287168172'	'326137285450018817'	'0.0']->['981348776'	'326137285450018817'	'312172.82']
['287168172'	'326137285450018817'	'0.0']->['379507886'	'326137285450018817'	'312192.8']
['287168172'	'326137285450018817'	'0.0']->['206912804'	'326137285450018817'	'312202.79']
['287168172'	'326137285450018817'	'0.0']->['383555592'	'326137285450018817'	'312212.78']
['287168172'	'326137285450018817'	'0.0']->['56964021'	'405024624804499456'	'313470.12']
['287168172'	'326137285450018817'	'0.0']->['456118945'	'326137285450018817'	'318983.17']
['287168172'	'326137285450018817'	'0.0']->['110205747'	'326137285450018817'	'322368.36']
['110205747'	'326137285450018817'	'322368.36']->['453527516'	'326137285450018817'	'324060.95']
['287168172'	'326137285450018817'	'0.0']->['722231460'	'326137285450018817'	'324907.25']
['287168172'	'326137285450018817'	'0.0']->['721437572'	'326137285450018817'	'325330.4']
['287168172'	'326137285450018817'	'0.0']->['17322687'	'326137285450018817'	'325541.98']
['287168172'	'326137285450018817'	'0.0']->['870625687'	'326137285450018817'	'325647.76']
['287168172'	'326137285450018817'	'0.0']->['1059142644'	'326137285450018817'	'325700.66']
['287168172'	'326137285450018817'	'0.0']->['1355961332'	'326137285450018817'	'325727.1']
['287168172'	'326137285450018817'	'0.0']->['308061905'	'326137285450018817'	'325740.33']
['287168172'	'326137285450018817'	'0.0']->['330672034'	'326137285450018817'	'325746.94']
['330672034'	'326137285450018817'	'325746.94']->['2166558850'	'326137285450018817'	'325750.24']
['287168172'	'326137285450018817'	'0.0']->['297663773'	'326137285450018817'	'325751.9']
['287168172'	'326137285450018817'	'0.0']->['706346484'	'326137285450018817'	'325752.72']
['287168172'	'326137285450018817'	'0.0']->['574630874'	'326137285450018817'	'325753.55']
['287168172'	'326137285450018817'	'0.0']->['192331087'	'408448657441443840'	'327076.0']
['192331087'	'408448657441443840'	'327076.0']->['457269604'	'408449916231761920'	'327081.0']
['72246450'	'375039919707529216'	'194321.6']->['306283737'	'409261232453996544'	'330304.88']
['287168172'	'326137285450018817'	'0.0']->['197184097'	'326137285450018817'	'341314.41']
['287168172'	'326137285450018817'	'0.0']->['1733299795'	'326137285450018817'	'349094.84']
['287168172'	'326137285450018817'	'0.0']->['441676025'	'326137285450018817'	'352985.05']
['287168172'	'326137285450018817'	'0.0']->['1149427668'	'326137285450018817'	'354930.16']
['287168172'	'326137285450018817'	'0.0']->['164444556'	'326137285450018817'	'355902.71']
['287168172'	'326137285450018817'	'0.0']->['164617137'	'326137285450018817'	'356388.99']
['287168172'	'326137285450018817'	'0.0']->['2183029784'	'326137285450018817'	'356632.13']
['287168172'	'326137285450018817'	'0.0']->['339001318'	'326137285450018817'	'356753.7']
['287168172'	'326137285450018817'	'0.0']->['1684931083'	'326137285450018817'	'356814.48']
['287168172'	'326137285450018817'	'0.0']->['840734954'	'326137285450018817'	'356844.87']
['287168172'	'326137285450018817'	'0.0']->['1139954304'	'326137285450018817'	'356860.07']
['287168172'	'326137285450018817'	'0.0']->['977076121'	'326137285450018817'	'356867.67']
['287168172'	'326137285450018817'	'0.0']->['274771575'	'326137285450018817'	'356871.47']
['274771575'	'326137285450018817'	'356871.47']->['75921667'	'326137285450018817'	'356873.37']
['274771575'	'326137285450018817'	'356871.47']->['306225609'	'326137285450018817'	'356874.32']
['287168172'	'326137285450018817'	'0.0']->['765744337'	'326137285450018817'	'356874.79']
['287168172'	'326137285450018817'	'0.0']->['220159267'	'326137285450018817'	'356875.03']
['287168172'	'326137285450018817'	'0.0']->['1918030333'	'326137285450018817'	'356875.15']
['287168172'	'326137285450018817'	'0.0']->['1714481022'	'326137285450018817'	'356875.21']
['287168172'	'326137285450018817'	'0.0']->['1507186452'	'326137285450018817'	'356875.24']
['287168172'	'326137285450018817'	'0.0']->['1231325966'	'326137285450018817'	'356875.27']
['287168172'	'326137285450018817'	'0.0']->['225898225'	'326137285450018817'	'366211.59']
['225898225'	'326137285450018817'	'366211.59']->['35383948'	'326137285450018817'	'370879.75']
['287168172'	'326137285450018817'	'0.0']->['242126699'	'326137285450018817'	'373213.84']
['287168172'	'326137285450018817'	'0.0']->['800685182'	'326137285450018817'	'374380.88']
['287168172'	'326137285450018817'	'0.0']->['239148937'	'326137285450018817'	'374964.4']
['287168172'	'326137285450018817'	'0.0']->['1296614947'	'326137285450018817'	'375256.16']
['287168172'	'326137285450018817'	'0.0']->['30515682'	'326137285450018817'	'375402.04']
['30515682'	'326137285450018817'	'375402.04']->['623480278'	'326137285450018817'	'375474.98']
['287168172'	'326137285450018817'	'0.0']->['417588235'	'326137285450018817'	'375511.45']
['287168172'	'326137285450018817'	'0.0']->['428292767'	'326137285450018817'	'375529.68']
['287168172'	'326137285450018817'	'0.0']->['775109215'	'326137285450018817'	'375538.8']
['287168172'	'326137285450018817'	'0.0']->['319425560'	'326137285450018817'	'375543.36']
['319425560'	'326137285450018817'	'375543.36']->['326221688'	'326137285450018817'	'375545.64']
['287168172'	'326137285450018817'	'0.0']->['57082360'	'326137285450018817'	'375546.78']
['57082360'	'326137285450018817'	'375546.78']->['21783707'	'326137285450018817'	'375547.35']
['57082360'	'326137285450018817'	'375546.78']->['468840148'	'326137285450018817'	'375547.63']
['287168172'	'326137285450018817'	'0.0']->['102481581'	'326137285450018817'	'375547.77']
['287168172'	'326137285450018817'	'0.0']->['515913733'	'326137285450018817'	'375547.92']
['287168172'	'326137285450018817'	'0.0']->['340982777'	'326137285450018817'	'378373.53']
['287168172'	'326137285450018817'	'0.0']->['391875466'	'326137285450018817'	'379635.95']
['287168172'	'326137285450018817'	'0.0']->['709828277'	'326137285450018817'	'379636.18']
['391875466'	'326137285450018817'	'379635.95']->['232347662'	'326137285450018817'	'379637.1']
['287168172'	'326137285450018817'	'0.0']->['746209447'	'326137285450018817'	'379637.6']
['287168172'	'326137285450018817'	'0.0']->['146023838'	'421676320611766272'	'379638.0']
['391875466'	'326137285450018817'	'379635.95']->['543782816'	'326137285450018817'	'379638.52']
['287168172'	'326137285450018817'	'0.0']->['1727121139'	'326137285450018817'	'379638.67']
['287168172'	'326137285450018817'	'0.0']->['189723644'	'421677010482905089'	'379640.75']
['287168172'	'326137285450018817'	'0.0']->['151303443'	'326137285450018817'	'379643.02']
['287168172'	'326137285450018817'	'0.0']->['110478649'	'326137285450018817'	'379651.8']
['709828277'	'326137285450018817'	'379636.18']->['251905676'	'326137285450018817'	'379654.28']
['287168172'	'326137285450018817'	'0.0']->['334366083'	'326137285450018817'	'379654.8']
['334366083'	'326137285450018817'	'379654.8']->['346999474'	'326137285450018817'	'379655.93']
['334366083'	'326137285450018817'	'379654.8']->['100336585'	'326137285450018817'	'379656.98']
['100336585'	'326137285450018817'	'379656.98']->['49031096'	'326137285450018817'	'379658.03']
['334366083'	'326137285450018817'	'379654.8']->['178007753'	'326137285450018817'	'379658.43']
['287168172'	'326137285450018817'	'0.0']->['807390926'	'421683375858909184'	'379666.03']
['346999474'	'326137285450018817'	'379655.93']->['267071848'	'326137285450018817'	'379669.23']
['232347662'	'326137285450018817'	'379637.1']->['156766746'	'326137285450018817'	'379671.95']
['543782816'	'326137285450018817'	'379638.52']->['406406823'	'326137285450018817'	'379683.47']
['267071848'	'326137285450018817'	'379669.23']->['25937215'	'326137285450018817'	'379685.02']
['334366083'	'326137285450018817'	'379654.8']->['145482976'	'326137285450018817'	'379722.93']
['287168172'	'326137285450018817'	'0.0']->['425888028'	'326137285450018817'	'379744.03']
['287168172'	'326137285450018817'	'0.0']->['167931001'	'326137285450018817'	'379747.65']
['49031096'	'326137285450018817'	'379658.03']->['36547949'	'326137285450018817'	'379771.1']
['287168172'	'326137285450018817'	'0.0']->['1636878684'	'326137285450018817'	'379950.07']
['287168172'	'326137285450018817'	'0.0']->['504066183'	'421755041242828800'	'379950.82']
['504066183'	'421755041242828800'	'379950.82']->['496656480'	'421756265073614848'	'379955.68']
['287168172'	'326137285450018817'	'0.0']->['225830559'	'326137285450018817'	'379958.73']
['287168172'	'326137285450018817'	'0.0']->['247628325'	'326137285450018817'	'380172.35']
['287168172'	'326137285450018817'	'0.0']->['544662624'	'421978846171504641'	'380840.13']
['287168172'	'326137285450018817'	'0.0']->['1307549690'	'326137285450018817'	'381783.25']
['1307549690'	'326137285450018817'	'381783.25']->['1850816942'	'326137285450018817'	'381788.18']
['1850816942'	'326137285450018817'	'381788.18']->['1067215596'	'326137285450018817'	'381789.13']
['287168172'	'326137285450018817'	'0.0']->['1088279864'	'326137285450018817'	'381791.07']
['1088279864'	'326137285450018817'	'381791.07']->['206911142'	'326137285450018817'	'381792.87']
['287168172'	'326137285450018817'	'0.0']->['490204926'	'422218851363745792'	'381793.83']
['287168172'	'326137285450018817'	'0.0']->['901801375'	'326137285450018817'	'381799.68']
['287168172'	'326137285450018817'	'0.0']->['293850584'	'326137285450018817'	'382011.78']
['287168172'	'326137285450018817'	'0.0']->['1608587239'	'326137285450018817'	'383474.87']
['1608587239'	'326137285450018817'	'383474.87']->['558089079'	'326137285450018817'	'383498.82']
['287168172'	'326137285450018817'	'0.0']->['314958223'	'326137285450018817'	'384236.38']
['287168172'	'326137285450018817'	'0.0']->['238934398'	'326137285450018817'	'384990.9']
['287168172'	'326137285450018817'	'0.0']->['619686547'	'326137285450018817'	'388510.15']
['619686547'	'326137285450018817'	'388510.15']->['618784638'	'326137285450018817'	'388527.95']
['287168172'	'326137285450018817'	'0.0']->['78492400'	'326137285450018817'	'388576.33']
['619686547'	'326137285450018817'	'388510.15']->['1312680109'	'326137285450018817'	'388600.07']
['287168172'	'326137285450018817'	'0.0']->['1203010747'	'326137285450018817'	'391166.6']
['1203010747'	'326137285450018817'	'391166.6']->['2225408180'	'326137285450018817'	'391176.62']
['287168172'	'326137285450018817'	'0.0']->['1370643781'	'326137285450018817'	'391988.52']
['287168172'	'326137285450018817'	'0.0']->['450234555'	'326137285450018817'	'392615.93']
['450234555'	'326137285450018817'	'392615.93']->['492379315'	'326137285450018817'	'392634.78']
['287168172'	'326137285450018817'	'0.0']->['1046484259'	'326137285450018817'	'392737.27']
['1046484259'	'326137285450018817'	'392737.27']->['1049190325'	'326137285450018817'	'392741.15']
['507717891'	'326137285450018817'	'208553.91']->['2209508475'	'326137285450018817'	'393042.67']
['287168172'	'326137285450018817'	'0.0']->['474390515'	'326137285450018817'	'393043.93']
['287168172'	'326137285450018817'	'0.0']->['492600371'	'326137285450018817'	'393047.93']
['287168172'	'326137285450018817'	'0.0']->['1460835966'	'326137285450018817'	'393534.58']
['287168172'	'326137285450018817'	'0.0']->['416210615'	'326137285450018817'	'402644.42']
['287168172'	'326137285450018817'	'0.0']->['377733150'	'326137285450018817'	'403073.82']
['287168172'	'326137285450018817'	'0.0']->['560647048'	'428663000078094336'	'407400.58']
['560647048'	'428663000078094336'	'407400.58']->['1477080372'	'428675915162214401'	'407451.9']
['287168172'	'326137285450018817'	'0.0']->['371353156'	'326137285450018817'	'408799.53']
['287168172'	'326137285450018817'	'0.0']->['605757218'	'326137285450018817'	'411238.7']
['287168172'	'326137285450018817'	'0.0']->['285888919'	'326137285450018817'	'411676.98']
['287168172'	'326137285450018817'	'0.0']->['442399547'	'326137285450018817'	'412815.87']
['287168172'	'326137285450018817'	'0.0']->['250989362'	'326137285450018817'	'412868.55']
['287168172'	'326137285450018817'	'0.0']->['93745543'	'326137285450018817'	'416548.3']
['287168172'	'326137285450018817'	'0.0']->['131694729'	'326137285450018817'	'419462.75']
['131694729'	'326137285450018817'	'419462.75']->['143861456'	'326137285450018817'	'419470.63']
['131694729'	'326137285450018817'	'419462.75']->['290527264'	'326137285450018817'	'419475.02']
['558144130'	'326137285450018817'	'19.29']->['559102292'	'326137285450018817'	'421415.92']
['287168172'	'326137285450018817'	'0.0']->['411608397'	'326137285450018817'	'421489.03']
['287168172'	'326137285450018817'	'0.0']->['842436199'	'326137285450018817'	'424952.32']
['287168172'	'326137285450018817'	'0.0']->['481602650'	'433484869801611264'	'426560.97']
['287168172'	'326137285450018817'	'0.0']->['181607085'	'434044577708638208'	'428785.05']
['287168172'	'326137285450018817'	'0.0']->['1116002731'	'326137285450018817'	'429299.27']
['287168172'	'326137285450018817'	'0.0']->['1141034630'	'326137285450018817'	'435112.28']
['287168172'	'326137285450018817'	'0.0']->['481320022'	'326137285450018817'	'436396.55']
['287168172'	'326137285450018817'	'0.0']->['1542217212'	'326137285450018817'	'437784.43']
['287168172'	'326137285450018817'	'0.0']->['505407216'	'326137285450018817'	'442469.9']
['287168172'	'326137285450018817'	'0.0']->['394488614'	'326137285450018817'	'443860.47']
['394488614'	'326137285450018817'	'443860.47']->['2287509663'	'326137285450018817'	'443904.45']
['505407216'	'326137285450018817'	'442469.9']->['2273445901'	'326137285450018817'	'445052.42']
['2273445901'	'326137285450018817'	'445052.42']->['1669630934'	'326137285450018817'	'445056.18']
['287168172'	'326137285450018817'	'0.0']->['621419243'	'326137285450018817'	'445067.08']
['287168172'	'326137285450018817'	'0.0']->['2150199011'	'326137285450018817'	'445231.17']
['287168172'	'326137285450018817'	'0.0']->['430189395'	'326137285450018817'	'445435.3']
['287168172'	'326137285450018817'	'0.0']->['273273240'	'326137285450018817'	'446780.28']
['2150199011'	'326137285450018817'	'445231.17']->['1352908224'	'326137285450018817'	'447666.75']
['287168172'	'326137285450018817'	'0.0']->['1086246979'	'326137285450018817'	'448180.47']
['287168172'	'326137285450018817'	'0.0']->['441487187'	'326137285450018817'	'454949.7']
['287168172'	'326137285450018817'	'0.0']->['1394905320'	'326137285450018817'	'476091.33']
['287168172'	'326137285450018817'	'0.0']->['584017068'	'449849316073418752'	'491587.43']
['287168172'	'326137285450018817'	'0.0']->['2494515667'	'326137285450018817'	'1291056.45']
