# Supplementary material for: BiMGCL: rumor detection via bi-directional multi-level graph contrastive learning
Source: PeerJ Comput Sci. 2023 Nov 10;9:e1659. doi: 10.7717/peerj-cs.1659 (PMC10703058; doi:10.7717/peerj-cs.1659)
Supplement: Supplemental Information 1 [file peerj-cs-09-1659-s001.zip › rumor_detection_acl2017/twitter15/tree/334722003057647616.txt]

['ROOT'	'ROOT'	'0.0']->['15439395'	'334722003057647616'	'0.0']
['15439395'	'334722003057647616'	'0.0']->['14837950'	'334722134708453376'	'0.52']
['15439395'	'334722003057647616'	'0.0']->['14915466'	'334722003057647616'	'0.68']
['15439395'	'334722003057647616'	'0.0']->['461487007'	'334722003057647616'	'0.68']
['15439395'	'334722003057647616'	'0.0']->['868668786'	'334722003057647616'	'0.68']
['15439395'	'334722003057647616'	'0.0']->['1225801975'	'334722003057647616'	'0.74']
['15439395'	'334722003057647616'	'0.0']->['320185713'	'334722003057647616'	'0.77']
['15439395'	'334722003057647616'	'0.0']->['169866386'	'334722003057647616'	'0.79']
['15439395'	'334722003057647616'	'0.0']->['1366908276'	'334722003057647616'	'0.8']
['15439395'	'334722003057647616'	'0.0']->['515628334'	'334722249611419648'	'0.97']
['15439395'	'334722003057647616'	'0.0']->['270589939'	'334722277776187393'	'1.08']
['15439395'	'334722003057647616'	'0.0']->['102846375'	'334722279349030912'	'1.08']
['15439395'	'334722003057647616'	'0.0']->['17669562'	'334722003057647616'	'1.15']
['15439395'	'334722003057647616'	'0.0']->['293161274'	'334722003057647616'	'1.32']
['15439395'	'334722003057647616'	'0.0']->['46475215'	'334722343186333696'	'1.35']
['15439395'	'334722003057647616'	'0.0']->['83418080'	'334722003057647616'	'1.41']
['15439395'	'334722003057647616'	'0.0']->['179021981'	'334722003057647616'	'1.46']
['15439395'	'334722003057647616'	'0.0']->['406563228'	'334722003057647616'	'1.48']
['15439395'	'334722003057647616'	'0.0']->['14680512'	'334722003057647616'	'1.49']
['15439395'	'334722003057647616'	'0.0']->['552082173'	'334722003057647616'	'1.5']
['15439395'	'334722003057647616'	'0.0']->['389631804'	'334722003057647616'	'1.51']
['15439395'	'334722003057647616'	'0.0']->['402983183'	'334722003057647616'	'1.52']
['15439395'	'334722003057647616'	'0.0']->['64460534'	'334722003057647616'	'1.63']
['15439395'	'334722003057647616'	'0.0']->['61742943'	'334722003057647616'	'1.68']
['15439395'	'334722003057647616'	'0.0']->['945540690'	'334722003057647616'	'1.73']
['15439395'	'334722003057647616'	'0.0']->['64960410'	'334722003057647616'	'1.82']
['15439395'	'334722003057647616'	'0.0']->['57922308'	'334722003057647616'	'1.86']
['15439395'	'334722003057647616'	'0.0']->['16778066'	'334722003057647616'	'1.88']
['15439395'	'334722003057647616'	'0.0']->['89765059'	'334722003057647616'	'1.89']
['15439395'	'334722003057647616'	'0.0']->['30685657'	'334722003057647616'	'1.9']
['15439395'	'334722003057647616'	'0.0']->['256098427'	'334722003057647616'	'2.05']
['15439395'	'334722003057647616'	'0.0']->['16865523'	'334722003057647616'	'2.2']
['15439395'	'334722003057647616'	'0.0']->['69412982'	'334722003057647616'	'2.2']
['14837950'	'334722134708453376'	'0.52']->['195288276'	'334722557817278465'	'2.2']
['15439395'	'334722003057647616'	'0.0']->['1149247284'	'334722003057647616'	'2.25']
['15439395'	'334722003057647616'	'0.0']->['865868226'	'334722003057647616'	'2.3']
['15439395'	'334722003057647616'	'0.0']->['279945065'	'334722003057647616'	'2.35']
['15439395'	'334722003057647616'	'0.0']->['361191413'	'334722003057647616'	'2.37']
['195288276'	'334722557817278465'	'2.2']->['14837950'	'334722134708453376'	'0.52']
['15439395'	'334722003057647616'	'0.0']->['1421243010'	'334722003057647616'	'2.45']
['15439395'	'334722003057647616'	'0.0']->['15431020'	'334722003057647616'	'2.53']
['15439395'	'334722003057647616'	'0.0']->['122853900'	'334722003057647616'	'2.58']
['15439395'	'334722003057647616'	'0.0']->['19400190'	'334722656727347200'	'2.58']
['15439395'	'334722003057647616'	'0.0']->['590456104'	'334722003057647616'	'2.62']
['15439395'	'334722003057647616'	'0.0']->['18525447'	'334722003057647616'	'2.85']
['15439395'	'334722003057647616'	'0.0']->['215011702'	'334722003057647616'	'2.97']
['15439395'	'334722003057647616'	'0.0']->['101548441'	'334722003057647616'	'3.02']
['15439395'	'334722003057647616'	'0.0']->['1369754551'	'334722003057647616'	'3.05']
['15439395'	'334722003057647616'	'0.0']->['1383985440'	'334722003057647616'	'3.07']
['15439395'	'334722003057647616'	'0.0']->['109075462'	'334722003057647616'	'3.08']
['15439395'	'334722003057647616'	'0.0']->['361751548'	'334722003057647616'	'3.08']
['15439395'	'334722003057647616'	'0.0']->['434288280'	'334722003057647616'	'3.08']
['15439395'	'334722003057647616'	'0.0']->['844160664'	'334722003057647616'	'3.08']
['15439395'	'334722003057647616'	'0.0']->['1426417176'	'334722003057647616'	'3.08']
['15439395'	'334722003057647616'	'0.0']->['323870334'	'334722003057647616'	'3.1']
['15439395'	'334722003057647616'	'0.0']->['66178939'	'334722003057647616'	'3.13']
['15439395'	'334722003057647616'	'0.0']->['52419551'	'334722003057647616'	'3.15']
['15439395'	'334722003057647616'	'0.0']->['813967219'	'334722003057647616'	'3.17']
['15439395'	'334722003057647616'	'0.0']->['195288276'	'334722557817278465'	'2.2']
['15439395'	'334722003057647616'	'0.0']->['14402115'	'334722003057647616'	'3.18']
['15439395'	'334722003057647616'	'0.0']->['386966557'	'334722831172632577'	'3.28']
['15439395'	'334722003057647616'	'0.0']->['277160278'	'334722003057647616'	'3.36']
['15439395'	'334722003057647616'	'0.0']->['466566808'	'334722003057647616'	'3.45']
['15439395'	'334722003057647616'	'0.0']->['5518752'	'334722003057647616'	'3.49']
['15439395'	'334722003057647616'	'0.0']->['229978984'	'334722003057647616'	'3.51']
['15439395'	'334722003057647616'	'0.0']->['428347022'	'334722003057647616'	'3.53']
['15439395'	'334722003057647616'	'0.0']->['114500185'	'334722905147588608'	'3.58']
['15439395'	'334722003057647616'	'0.0']->['24589596'	'334722003057647616'	'3.92']
['15439395'	'334722003057647616'	'0.0']->['17552342'	'334722003057647616'	'4.12']
['15439395'	'334722003057647616'	'0.0']->['53458160'	'334723053827272704'	'4.17']
['15439395'	'334722003057647616'	'0.0']->['22542476'	'334722003057647616'	'4.22']
['15439395'	'334722003057647616'	'0.0']->['937396790'	'334722003057647616'	'4.27']
['15439395'	'334722003057647616'	'0.0']->['43995385'	'334722003057647616'	'4.29']
['15439395'	'334722003057647616'	'0.0']->['319928765'	'334722003057647616'	'4.3']
['15439395'	'334722003057647616'	'0.0']->['1122769752'	'334722003057647616'	'4.31']
['15439395'	'334722003057647616'	'0.0']->['20032837'	'334722003057647616'	'4.31']
['15439395'	'334722003057647616'	'0.0']->['127633610'	'334722003057647616'	'4.32']
['15439395'	'334722003057647616'	'0.0']->['1397924868'	'334722003057647616'	'4.32']
['15439395'	'334722003057647616'	'0.0']->['852791323'	'334722003057647616'	'4.32']
['15439395'	'334722003057647616'	'0.0']->['308405065'	'334722003057647616'	'4.35']
['15439395'	'334722003057647616'	'0.0']->['409151779'	'334722003057647616'	'4.37']
['15439395'	'334722003057647616'	'0.0']->['311057232'	'334722003057647616'	'4.42']
['15439395'	'334722003057647616'	'0.0']->['129403931'	'334722003057647616'	'4.58']
['15439395'	'334722003057647616'	'0.0']->['68646610'	'334722003057647616'	'4.65']
['15439395'	'334722003057647616'	'0.0']->['323771297'	'334722003057647616'	'4.69']
['15439395'	'334722003057647616'	'0.0']->['354015441'	'334722003057647616'	'4.71']
['15439395'	'334722003057647616'	'0.0']->['506253780'	'334722003057647616'	'4.72']
['15439395'	'334722003057647616'	'0.0']->['1415796438'	'334722003057647616'	'4.73']
['15439395'	'334722003057647616'	'0.0']->['746775266'	'334722003057647616'	'4.77']
['15439395'	'334722003057647616'	'0.0']->['24246036'	'334722003057647616'	'4.82']
['15439395'	'334722003057647616'	'0.0']->['62693727'	'334722003057647616'	'4.88']
['15439395'	'334722003057647616'	'0.0']->['12741832'	'334722003057647616'	'4.9']
['15439395'	'334722003057647616'	'0.0']->['1263780156'	'334722003057647616'	'4.93']
['15439395'	'334722003057647616'	'0.0']->['305464496'	'334722003057647616'	'5.0']
['15439395'	'334722003057647616'	'0.0']->['364564475'	'334722003057647616'	'5.12']
['15439395'	'334722003057647616'	'0.0']->['558950020'	'334722003057647616'	'5.17']
['15439395'	'334722003057647616'	'0.0']->['223993359'	'334722003057647616'	'5.23']
['15439395'	'334722003057647616'	'0.0']->['370761017'	'334722003057647616'	'5.42']
['15439395'	'334722003057647616'	'0.0']->['469819969'	'334722003057647616'	'5.68']
['15439395'	'334722003057647616'	'0.0']->['36483121'	'334722003057647616'	'5.82']
['15439395'	'334722003057647616'	'0.0']->['7369612'	'334722003057647616'	'5.88']
['15439395'	'334722003057647616'	'0.0']->['286355309'	'334722003057647616'	'5.95']
['15439395'	'334722003057647616'	'0.0']->['1272678566'	'334722003057647616'	'6.08']
['15439395'	'334722003057647616'	'0.0']->['140491914'	'334722003057647616'	'6.14']
['15439395'	'334722003057647616'	'0.0']->['208775159'	'334723557101797376'	'6.17']
['15439395'	'334722003057647616'	'0.0']->['393640941'	'334722003057647616'	'6.2']
['15439395'	'334722003057647616'	'0.0']->['42143633'	'334722003057647616'	'6.41']
['15439395'	'334722003057647616'	'0.0']->['498500868'	'334723627704528896'	'6.45']
['15439395'	'334722003057647616'	'0.0']->['20617984'	'334722003057647616'	'6.62']
['15439395'	'334722003057647616'	'0.0']->['354613933'	'334722003057647616'	'6.68']
['323771297'	'334722003057647616'	'4.69']->['332180415'	'334722003057647616'	'6.8']
['15439395'	'334722003057647616'	'0.0']->['353323787'	'334722003057647616'	'6.86']
['15439395'	'334722003057647616'	'0.0']->['165507842'	'334722003057647616'	'6.92']
['15439395'	'334722003057647616'	'0.0']->['12880362'	'334722003057647616'	'7.05']
['15439395'	'334722003057647616'	'0.0']->['122332490'	'334723787830489089'	'7.08']
['15439395'	'334722003057647616'	'0.0']->['242442210'	'334722003057647616'	'7.18']
['15439395'	'334722003057647616'	'0.0']->['271475976'	'334722003057647616'	'7.27']
['15439395'	'334722003057647616'	'0.0']->['845292679'	'334722003057647616'	'7.31']
['15439395'	'334722003057647616'	'0.0']->['250691733'	'334722003057647616'	'7.35']
['15439395'	'334722003057647616'	'0.0']->['202357508'	'334722003057647616'	'7.52']
['15439395'	'334722003057647616'	'0.0']->['14284559'	'334723918969569280'	'7.6']
['15439395'	'334722003057647616'	'0.0']->['267418075'	'334723931275657217'	'7.65']
['15439395'	'334722003057647616'	'0.0']->['245059983'	'334722003057647616'	'7.68']
['15439395'	'334722003057647616'	'0.0']->['200531230'	'334722003057647616'	'7.8']
['15439395'	'334722003057647616'	'0.0']->['54310769'	'334722003057647616'	'7.9']
['15439395'	'334722003057647616'	'0.0']->['18395729'	'334722003057647616'	'8.02']
['15439395'	'334722003057647616'	'0.0']->['164236063'	'334722003057647616'	'8.07']
['15439395'	'334722003057647616'	'0.0']->['1428265824'	'334722003057647616'	'8.13']
['15439395'	'334722003057647616'	'0.0']->['391723359'	'334724056878309377'	'8.15']
['15439395'	'334722003057647616'	'0.0']->['233176753'	'334722003057647616'	'8.23']
['15439395'	'334722003057647616'	'0.0']->['507679978'	'334722003057647616'	'8.28']
['15439395'	'334722003057647616'	'0.0']->['309778766'	'334722003057647616'	'8.33']
['15439395'	'334722003057647616'	'0.0']->['40045288'	'334722003057647616'	'8.39']
['15439395'	'334722003057647616'	'0.0']->['134594898'	'334722003057647616'	'8.45']
['15439395'	'334722003057647616'	'0.0']->['543143031'	'334724160934797312'	'8.57']
['15439395'	'334722003057647616'	'0.0']->['291286141'	'334722003057647616'	'8.8']
['15439395'	'334722003057647616'	'0.0']->['347959437'	'334724244481118210'	'8.9']
['15439395'	'334722003057647616'	'0.0']->['55521971'	'334724293327982592'	'9.1']
['15439395'	'334722003057647616'	'0.0']->['48089599'	'334724331789754368'	'9.25']
['15439395'	'334722003057647616'	'0.0']->['1423891310'	'334722003057647616'	'9.38']
['15439395'	'334722003057647616'	'0.0']->['579880171'	'334724370230562816'	'9.4']
['15439395'	'334722003057647616'	'0.0']->['52074797'	'334722003057647616'	'9.8']
['15439395'	'334722003057647616'	'0.0']->['283260511'	'334722003057647616'	'10.0']
['15439395'	'334722003057647616'	'0.0']->['941441682'	'334722003057647616'	'10.06']
['15439395'	'334722003057647616'	'0.0']->['40865010'	'334722003057647616'	'10.12']
['15439395'	'334722003057647616'	'0.0']->['37043541'	'334722003057647616'	'10.17']
['15439395'	'334722003057647616'	'0.0']->['19143703'	'334724608144056321'	'10.35']
['15439395'	'334722003057647616'	'0.0']->['250794243'	'334722003057647616'	'10.93']
['15439395'	'334722003057647616'	'0.0']->['8492622'	'334724821646721025'	'11.2']
['15439395'	'334722003057647616'	'0.0']->['122365172'	'334722003057647616'	'11.3']
['15439395'	'334722003057647616'	'0.0']->['558770692'	'334722003057647616'	'11.49']
['15439395'	'334722003057647616'	'0.0']->['19443658'	'334722003057647616'	'11.59']
['15439395'	'334722003057647616'	'0.0']->['839344022'	'334722003057647616'	'11.64']
['15439395'	'334722003057647616'	'0.0']->['321851705'	'334722003057647616'	'11.66']
['22542476'	'334722003057647616'	'4.22']->['19119457'	'334722003057647616'	'11.67']
['15439395'	'334722003057647616'	'0.0']->['10376272'	'334722003057647616'	'11.68']
['15439395'	'334722003057647616'	'0.0']->['531607911'	'334722003057647616'	'11.68']
['15439395'	'334722003057647616'	'0.0']->['35835330'	'334725002681257984'	'11.92']
['15439395'	'334722003057647616'	'0.0']->['829528429'	'334725045916168192'	'12.08']
['22542476'	'334722003057647616'	'4.22']->['61746740'	'334722003057647616'	'12.18']
['15439395'	'334722003057647616'	'0.0']->['36121453'	'334722003057647616'	'12.43']
['223993359'	'334722003057647616'	'5.23']->['317191828'	'334722003057647616'	'12.68']
['15439395'	'334722003057647616'	'0.0']->['29689852'	'334722003057647616'	'12.82']
['15439395'	'334722003057647616'	'0.0']->['1057993129'	'334722003057647616'	'12.99']
['15439395'	'334722003057647616'	'0.0']->['21005294'	'334722003057647616'	'13.17']
['15439395'	'334722003057647616'	'0.0']->['1281588786'	'334725327471382529'	'13.2']
['15439395'	'334722003057647616'	'0.0']->['288315887'	'334722003057647616'	'13.58']
['15439395'	'334722003057647616'	'0.0']->['365147722'	'334725461244538880'	'13.73']
['15439395'	'334722003057647616'	'0.0']->['230219303'	'334725466357379072'	'13.75']
['15439395'	'334722003057647616'	'0.0']->['40839579'	'334722003057647616'	'14.0']
['15439395'	'334722003057647616'	'0.0']->['132110876'	'334725580211769344'	'14.2']
['15439395'	'334722003057647616'	'0.0']->['1283007018'	'334722003057647616'	'14.25']
['15439395'	'334722003057647616'	'0.0']->['20519107'	'334725642073550848'	'14.45']
['15439395'	'334722003057647616'	'0.0']->['22492229'	'334722003057647616'	'14.5']
['15439395'	'334722003057647616'	'0.0']->['402619764'	'334725734235009024'	'14.82']
['15439395'	'334722003057647616'	'0.0']->['163206913'	'334725901323493376'	'15.48']
['15439395'	'334722003057647616'	'0.0']->['87802359'	'334722003057647616'	'15.83']
['15439395'	'334722003057647616'	'0.0']->['1378152661'	'334726064851013632'	'16.13']
['15439395'	'334722003057647616'	'0.0']->['117528071'	'334726129074196480'	'16.38']
['15439395'	'334722003057647616'	'0.0']->['919093080'	'334722003057647616'	'16.83']
['15439395'	'334722003057647616'	'0.0']->['379723864'	'334722003057647616'	'17.0']
['15439395'	'334722003057647616'	'0.0']->['20995396'	'334722003057647616'	'17.17']
['15439395'	'334722003057647616'	'0.0']->['87101060'	'334726344082595841'	'17.25']
['15439395'	'334722003057647616'	'0.0']->['19527027'	'334722003057647616'	'17.33']
['15439395'	'334722003057647616'	'0.0']->['64230285'	'334722003057647616'	'17.36']
['15439395'	'334722003057647616'	'0.0']->['37427003'	'334722003057647616'	'17.38']
['15439395'	'334722003057647616'	'0.0']->['184150953'	'334726451809103873'	'17.67']
['15439395'	'334722003057647616'	'0.0']->['23202523'	'334722003057647616'	'18.06']
['15439395'	'334722003057647616'	'0.0']->['374171744'	'334726594126020608'	'18.23']
['15439395'	'334722003057647616'	'0.0']->['726879402'	'334722003057647616'	'18.73']
['15439395'	'334722003057647616'	'0.0']->['263975304'	'334722003057647616'	'19.12']
['15439395'	'334722003057647616'	'0.0']->['1376962261'	'334726875060506625'	'19.35']
['15439395'	'334722003057647616'	'0.0']->['1165603813'	'334722003057647616'	'19.5']
['15439395'	'334722003057647616'	'0.0']->['358797003'	'334722003057647616'	'19.67']
['15439395'	'334722003057647616'	'0.0']->['19403462'	'334726985244868608'	'19.78']
['15439395'	'334722003057647616'	'0.0']->['173143136'	'334727017725562880'	'19.92']
['15439395'	'334722003057647616'	'0.0']->['256288897'	'334722003057647616'	'20.47']
['15439395'	'334722003057647616'	'0.0']->['935176344'	'334722003057647616'	'20.69']
['15439395'	'334722003057647616'	'0.0']->['221658243'	'334722003057647616'	'20.8']
['15439395'	'334722003057647616'	'0.0']->['51505752'	'334727244981354497'	'20.82']
['15439395'	'334722003057647616'	'0.0']->['34708052'	'334722003057647616'	'20.92']
['15439395'	'334722003057647616'	'0.0']->['1416395234'	'334727295262683137'	'21.02']
['15439395'	'334722003057647616'	'0.0']->['117154797'	'334727303206666240'	'21.05']
['15439395'	'334722003057647616'	'0.0']->['1423520756'	'334722003057647616'	'21.07']
['15439395'	'334722003057647616'	'0.0']->['1029080796'	'334722003057647616'	'21.22']
['15439395'	'334722003057647616'	'0.0']->['278441165'	'334727346378649600'	'21.22']
['15439395'	'334722003057647616'	'0.0']->['270331328'	'334722003057647616'	'21.37']
['15439395'	'334722003057647616'	'0.0']->['22475423'	'334722003057647616'	'21.78']
['15439395'	'334722003057647616'	'0.0']->['36755799'	'334727489001750528'	'21.78']
['15439395'	'334722003057647616'	'0.0']->['20359667'	'334722003057647616'	'21.98']
['15439395'	'334722003057647616'	'0.0']->['80262292'	'334727603762110465'	'22.25']
['15439395'	'334722003057647616'	'0.0']->['86121782'	'334722003057647616'	'22.54']
['15439395'	'334722003057647616'	'0.0']->['23345319'	'334722003057647616'	'22.82']
['15439395'	'334722003057647616'	'0.0']->['356433379'	'334722003057647616'	'23.1']
['15439395'	'334722003057647616'	'0.0']->['99493843'	'334722003057647616'	'23.13']
['15439395'	'334722003057647616'	'0.0']->['404405253'	'334727857475563520'	'23.25']
['15439395'	'334722003057647616'	'0.0']->['331886831'	'334722003057647616'	'23.66']
['15439395'	'334722003057647616'	'0.0']->['91816566'	'334722003057647616'	'23.92']
['15439395'	'334722003057647616'	'0.0']->['730905686'	'334722003057647616'	'24.18']
['15439395'	'334722003057647616'	'0.0']->['634547384'	'334728098845192192'	'24.22']
['15439395'	'334722003057647616'	'0.0']->['22770099'	'334728148887408640'	'24.42']
['15439395'	'334722003057647616'	'0.0']->['798617449'	'334722003057647616'	'24.7']
['15439395'	'334722003057647616'	'0.0']->['292145754'	'334722003057647616'	'25.11']
['15439395'	'334722003057647616'	'0.0']->['44591798'	'334722003057647616'	'25.52']
['15439395'	'334722003057647616'	'0.0']->['427680862'	'334722003057647616'	'25.62']
['15439395'	'334722003057647616'	'0.0']->['264102791'	'334722003057647616'	'25.7']
['15439395'	'334722003057647616'	'0.0']->['47508362'	'334722003057647616'	'26.29']
['15439395'	'334722003057647616'	'0.0']->['353539116'	'334728679106162688'	'26.52']
['15439395'	'334722003057647616'	'0.0']->['654243'	'334722003057647616'	'26.59']
['15439395'	'334722003057647616'	'0.0']->['78891899'	'334722003057647616'	'26.74']
['15439395'	'334722003057647616'	'0.0']->['41211877'	'334722003057647616'	'26.88']
['15439395'	'334722003057647616'	'0.0']->['19921408'	'334722003057647616'	'27.08']
['15439395'	'334722003057647616'	'0.0']->['66319046'	'334722003057647616'	'27.28']
['15439395'	'334722003057647616'	'0.0']->['141982075'	'334722003057647616'	'27.75']
['15439395'	'334722003057647616'	'0.0']->['1017461018'	'334729036616056832'	'27.93']
['15439395'	'334722003057647616'	'0.0']->['1045455319'	'334722003057647616'	'28.22']
['15439395'	'334722003057647616'	'0.0']->['716850865'	'334729125812113408'	'28.3']
['15439395'	'334722003057647616'	'0.0']->['386356917'	'334722003057647616'	'29.09']
['15439395'	'334722003057647616'	'0.0']->['911636726'	'334722003057647616'	'29.53']
['15439395'	'334722003057647616'	'0.0']->['923954520'	'334729507183398915'	'29.82']
['15439395'	'334722003057647616'	'0.0']->['1268387197'	'334722003057647616'	'29.97']
['15439395'	'334722003057647616'	'0.0']->['575309808'	'334729551118733313'	'29.98']
['15439395'	'334722003057647616'	'0.0']->['285494963'	'334729602880659456'	'30.18']
['15439395'	'334722003057647616'	'0.0']->['871316624'	'334729624011567105'	'30.27']
['15439395'	'334722003057647616'	'0.0']->['281149225'	'334722003057647616'	'30.94']
['15439395'	'334722003057647616'	'0.0']->['1278732468'	'334722003057647616'	'31.43']
['15439395'	'334722003057647616'	'0.0']->['961219296'	'334722003057647616'	'31.92']
['15439395'	'334722003057647616'	'0.0']->['92744646'	'334722003057647616'	'32.05']
['15439395'	'334722003057647616'	'0.0']->['611909419'	'334722003057647616'	'33.3']
['15439395'	'334722003057647616'	'0.0']->['221458899'	'334722003057647616'	'33.78']
['15439395'	'334722003057647616'	'0.0']->['161965825'	'334722003057647616'	'34.08']
['15439395'	'334722003057647616'	'0.0']->['24036932'	'334722003057647616'	'34.22']
['15439395'	'334722003057647616'	'0.0']->['351612589'	'334722003057647616'	'34.37']
['15439395'	'334722003057647616'	'0.0']->['82214824'	'334730718058008576'	'34.62']
['15439395'	'334722003057647616'	'0.0']->['55463'	'334730766422507520'	'34.82']
['15439395'	'334722003057647616'	'0.0']->['211691712'	'334722003057647616'	'35.59']
['15439395'	'334722003057647616'	'0.0']->['158857971'	'334731074540281856'	'36.03']
['15439395'	'334722003057647616'	'0.0']->['205628153'	'334731180584869888'	'36.47']
['15439395'	'334722003057647616'	'0.0']->['1428909818'	'334722003057647616'	'36.82']
['15439395'	'334722003057647616'	'0.0']->['60656789'	'334731301749927937'	'36.95']
['15439395'	'334722003057647616'	'0.0']->['369170633'	'334731363016122369'	'37.18']
['15439395'	'334722003057647616'	'0.0']->['20818836'	'334722003057647616'	'38.22']
['15439395'	'334722003057647616'	'0.0']->['24166191'	'334722003057647616'	'38.92']
['15439395'	'334722003057647616'	'0.0']->['269323334'	'334731846644539392'	'39.1']
['15439395'	'334722003057647616'	'0.0']->['1029428270'	'334722003057647616'	'39.62']
['15439395'	'334722003057647616'	'0.0']->['540563428'	'334722003057647616'	'39.62']
['15439395'	'334722003057647616'	'0.0']->['323715572'	'334732008855064577'	'39.75']
['15439395'	'334722003057647616'	'0.0']->['923594911'	'334722003057647616'	'41.73']
['15439395'	'334722003057647616'	'0.0']->['54475128'	'334722003057647616'	'41.88']
['15439395'	'334722003057647616'	'0.0']->['425685615'	'334722003057647616'	'42.57']
['15439395'	'334722003057647616'	'0.0']->['1205954930'	'334722003057647616'	'43.27']
['15439395'	'334722003057647616'	'0.0']->['356785526'	'334722003057647616'	'43.97']
['15439395'	'334722003057647616'	'0.0']->['167162721'	'334722003057647616'	'44.33']
['15439395'	'334722003057647616'	'0.0']->['204728395'	'334722003057647616'	'44.7']
['15439395'	'334722003057647616'	'0.0']->['281635468'	'334722003057647616'	'44.97']
['15439395'	'334722003057647616'	'0.0']->['492223266'	'334733365020340224'	'45.13']
['15439395'	'334722003057647616'	'0.0']->['369719854'	'334733592947195904'	'46.05']
['15439395'	'334722003057647616'	'0.0']->['1052999167'	'334733610538123264'	'46.12']
['15439395'	'334722003057647616'	'0.0']->['1418719904'	'334722003057647616'	'46.48']
['15439395'	'334722003057647616'	'0.0']->['15376576'	'334733775558811648'	'46.77']
['15439395'	'334722003057647616'	'0.0']->['73746571'	'334733786602409985'	'46.82']
['15439395'	'334722003057647616'	'0.0']->['200648374'	'334733860124389376'	'47.1']
['15439395'	'334722003057647616'	'0.0']->['36345310'	'334733865140756480'	'47.13']
['15439395'	'334722003057647616'	'0.0']->['20240824'	'334733885260832768'	'47.2']
['15439395'	'334722003057647616'	'0.0']->['1394706684'	'334733906504982528'	'47.3']
['1052999167'	'334733610538123264'	'46.12']->['308950864'	'334734078207213568'	'47.97']
['15439395'	'334722003057647616'	'0.0']->['20074283'	'334722003057647616'	'48.43']
['15439395'	'334722003057647616'	'0.0']->['40632816'	'334722003057647616'	'48.92']
['15439395'	'334722003057647616'	'0.0']->['446454091'	'334722003057647616'	'49.4']
['15439395'	'334722003057647616'	'0.0']->['443511409'	'334722003057647616'	'50.22']
['15439395'	'334722003057647616'	'0.0']->['746263484'	'334734776588177408'	'50.75']
['15439395'	'334722003057647616'	'0.0']->['1390155883'	'334722003057647616'	'51.03']
['15439395'	'334722003057647616'	'0.0']->['18800157'	'334722003057647616'	'51.25']
['15439395'	'334722003057647616'	'0.0']->['924246794'	'334722003057647616'	'51.27']
['15439395'	'334722003057647616'	'0.0']->['556990349'	'334735253941940224'	'52.65']
['15439395'	'334722003057647616'	'0.0']->['443948879'	'334735260208218112'	'52.67']
['15439395'	'334722003057647616'	'0.0']->['111072369'	'334722003057647616'	'52.83']
['15439395'	'334722003057647616'	'0.0']->['966297727'	'334722003057647616'	'53.62']
['15439395'	'334722003057647616'	'0.0']->['171611273'	'334735677533081600'	'54.33']
['15439395'	'334722003057647616'	'0.0']->['80115084'	'334722003057647616'	'54.4']
['15439395'	'334722003057647616'	'0.0']->['130403489'	'334735696843665408'	'54.4']
['15439395'	'334722003057647616'	'0.0']->['27834934'	'334722003057647616'	'54.94']
['15439395'	'334722003057647616'	'0.0']->['323976912'	'334722003057647616'	'55.21']
['15439395'	'334722003057647616'	'0.0']->['572750777'	'334735932064399362'	'55.33']
['15439395'	'334722003057647616'	'0.0']->['99717836'	'334722003057647616'	'55.48']
['15439395'	'334722003057647616'	'0.0']->['87924051'	'334735972468158464'	'55.5']
['15439395'	'334722003057647616'	'0.0']->['68229790'	'334722003057647616'	'56.31']
['15439395'	'334722003057647616'	'0.0']->['584027763'	'334722003057647616'	'57.13']
['15439395'	'334722003057647616'	'0.0']->['1144952430'	'334722003057647616'	'57.89']
['15439395'	'334722003057647616'	'0.0']->['627700005'	'334722003057647616'	'58.27']
['15439395'	'334722003057647616'	'0.0']->['422531669'	'334722003057647616'	'58.46']
['15439395'	'334722003057647616'	'0.0']->['219971494'	'334722003057647616'	'58.65']
['15439395'	'334722003057647616'	'0.0']->['348322400'	'334722003057647616'	'59.52']
['15439395'	'334722003057647616'	'0.0']->['567172270'	'334737363299344384'	'61.03']
['15439395'	'334722003057647616'	'0.0']->['758922367'	'334722003057647616'	'61.08']
['15439395'	'334722003057647616'	'0.0']->['395799501'	'334737584850874371'	'61.92']
['15439395'	'334722003057647616'	'0.0']->['21313712'	'334737731689275393'	'62.5']
['15439395'	'334722003057647616'	'0.0']->['195910366'	'334737765289820161'	'62.63']
['15439395'	'334722003057647616'	'0.0']->['473224231'	'334722003057647616'	'62.65']
['15439395'	'334722003057647616'	'0.0']->['20074673'	'334722003057647616'	'63.07']
['15439395'	'334722003057647616'	'0.0']->['91533879'	'334722003057647616'	'64.1']
['15439395'	'334722003057647616'	'0.0']->['226238691'	'334722003057647616'	'64.62']
['15439395'	'334722003057647616'	'0.0']->['516613152'	'334738379885379584'	'65.07']
['15439395'	'334722003057647616'	'0.0']->['944469738'	'334722003057647616'	'65.13']
['15439395'	'334722003057647616'	'0.0']->['1380374184'	'334738466904633345'	'65.42']
['15439395'	'334722003057647616'	'0.0']->['43370099'	'334722003057647616'	'65.45']
['15439395'	'334722003057647616'	'0.0']->['26298587'	'334722003057647616'	'66.92']
['15439395'	'334722003057647616'	'0.0']->['24863992'	'334722003057647616'	'67.66']
['15439395'	'334722003057647616'	'0.0']->['28418987'	'334722003057647616'	'68.4']
['26298587'	'334722003057647616'	'66.92']->['178015371'	'334722003057647616'	'69.2']
['15439395'	'334722003057647616'	'0.0']->['41610372'	'334739587119316992'	'69.87']
['15439395'	'334722003057647616'	'0.0']->['380531255'	'334722003057647616'	'70.0']
['15439395'	'334722003057647616'	'0.0']->['23229431'	'334722003057647616'	'70.68']
['15439395'	'334722003057647616'	'0.0']->['30728015'	'334722003057647616'	'71.37']
['15439395'	'334722003057647616'	'0.0']->['287103046'	'334740039596650498'	'71.67']
['15439395'	'334722003057647616'	'0.0']->['531223735'	'334740052594786305'	'71.72']
['15439395'	'334722003057647616'	'0.0']->['28762162'	'334740070970032128'	'71.78']
['15439395'	'334722003057647616'	'0.0']->['1355172001'	'334722003057647616'	'72.8']
['347959437'	'334724244481118210'	'8.9']->['363858309'	'334740496951955457'	'73.48']
['15439395'	'334722003057647616'	'0.0']->['307457413'	'334740626983763968'	'74.0']
['15439395'	'334722003057647616'	'0.0']->['60721854'	'334740637826027521'	'74.03']
['15439395'	'334722003057647616'	'0.0']->['175063723'	'334722003057647616'	'74.93']
['15439395'	'334722003057647616'	'0.0']->['28171130'	'334741061903724544'	'75.73']
['15439395'	'334722003057647616'	'0.0']->['29251874'	'334741211137064960'	'76.32']
['15439395'	'334722003057647616'	'0.0']->['269233889'	'334722003057647616'	'78.55']
['15439395'	'334722003057647616'	'0.0']->['1346105942'	'334741870901067776'	'78.93']
['15439395'	'334722003057647616'	'0.0']->['41375901'	'334722003057647616'	'79.22']
['15439395'	'334722003057647616'	'0.0']->['616901834'	'334722003057647616'	'79.9']
['15439395'	'334722003057647616'	'0.0']->['1311253903'	'334722003057647616'	'81.33']
['15439395'	'334722003057647616'	'0.0']->['20128020'	'334722003057647616'	'82.77']
['15439395'	'334722003057647616'	'0.0']->['253998932'	'334742914599104512'	'83.08']
['15439395'	'334722003057647616'	'0.0']->['20898858'	'334722003057647616'	'84.43']
['15439395'	'334722003057647616'	'0.0']->['517374646'	'334743263082844160'	'84.47']
['15439395'	'334722003057647616'	'0.0']->['302559339'	'334722003057647616'	'85.68']
['15439395'	'334722003057647616'	'0.0']->['357663810'	'334722003057647616'	'85.85']
['15439395'	'334722003057647616'	'0.0']->['251815397'	'334722003057647616'	'85.93']
['15439395'	'334722003057647616'	'0.0']->['20463311'	'334743651114688512'	'86.02']
['15439395'	'334722003057647616'	'0.0']->['1012896312'	'334722003057647616'	'86.13']
['15439395'	'334722003057647616'	'0.0']->['43104438'	'334722003057647616'	'86.39']
['15439395'	'334722003057647616'	'0.0']->['794773406'	'334722003057647616'	'86.65']
['15439395'	'334722003057647616'	'0.0']->['251668233'	'334743966983528449'	'87.27']
['15439395'	'334722003057647616'	'0.0']->['17464253'	'334743981885906946'	'87.33']
['15439395'	'334722003057647616'	'0.0']->['32926860'	'334722003057647616'	'89.02']
['15439395'	'334722003057647616'	'0.0']->['519814288'	'334744429401346048'	'89.1']
['15439395'	'334722003057647616'	'0.0']->['44479364'	'334722003057647616'	'89.42']
['15439395'	'334722003057647616'	'0.0']->['496890501'	'334722003057647616'	'89.43']
['15439395'	'334722003057647616'	'0.0']->['382884191'	'334744544996360192'	'89.57']
['15439395'	'334722003057647616'	'0.0']->['45132794'	'334722003057647616'	'90.77']
['15439395'	'334722003057647616'	'0.0']->['375238849'	'334722003057647616'	'91.93']
['29251874'	'334741211137064960'	'76.32']->['1250022895'	'334745364987015168'	'92.82']
['15439395'	'334722003057647616'	'0.0']->['7143312'	'334722003057647616'	'93.38']
['15439395'	'334722003057647616'	'0.0']->['1300393766'	'334745540166295552'	'93.52']
['15439395'	'334722003057647616'	'0.0']->['490953731'	'334722003057647616'	'94.83']
['15439395'	'334722003057647616'	'0.0']->['551719115'	'334722003057647616'	'95.93']
['15439395'	'334722003057647616'	'0.0']->['38012671'	'334722003057647616'	'96.23']
['15439395'	'334722003057647616'	'0.0']->['251587951'	'334722003057647616'	'96.93']
['15439395'	'334722003057647616'	'0.0']->['1365154364'	'334722003057647616'	'97.63']
['15439395'	'334722003057647616'	'0.0']->['303187012'	'334722003057647616'	'98.71']
['15439395'	'334722003057647616'	'0.0']->['98663317'	'334722003057647616'	'99.78']
['15439395'	'334722003057647616'	'0.0']->['564534134'	'334747163273867264'	'99.97']
['15439395'	'334722003057647616'	'0.0']->['536150095'	'334722003057647616'	'100.47']
['15439395'	'334722003057647616'	'0.0']->['302511470'	'334747430715260928'	'101.03']
['15439395'	'334722003057647616'	'0.0']->['999888823'	'334747551922270209'	'101.52']
['15439395'	'334722003057647616'	'0.0']->['14567055'	'334747800434790400'	'102.5']
['15439395'	'334722003057647616'	'0.0']->['450346749'	'334722003057647616'	'104.72']
['15439395'	'334722003057647616'	'0.0']->['125342906'	'334748449452982272'	'105.08']
['15439395'	'334722003057647616'	'0.0']->['108378969'	'334722003057647616'	'106.32']
['15439395'	'334722003057647616'	'0.0']->['47180897'	'334722003057647616'	'106.72']
['15439395'	'334722003057647616'	'0.0']->['634720555'	'334722003057647616'	'107.13']
['15439395'	'334722003057647616'	'0.0']->['532393910'	'334722003057647616'	'107.28']
['15439395'	'334722003057647616'	'0.0']->['120672612'	'334722003057647616'	'107.43']
['15439395'	'334722003057647616'	'0.0']->['21213747'	'334749044331126785'	'107.45']
['15439395'	'334722003057647616'	'0.0']->['257198307'	'334749418748268546'	'108.93']
['15439395'	'334722003057647616'	'0.0']->['181298868'	'334722003057647616'	'109.88']
['15439395'	'334722003057647616'	'0.0']->['68175283'	'334722003057647616'	'111.11']
['15439395'	'334722003057647616'	'0.0']->['102408304'	'334750054688628736'	'111.47']
['15439395'	'334722003057647616'	'0.0']->['555346434'	'334722003057647616'	'112.33']
['15439395'	'334722003057647616'	'0.0']->['741279468'	'334722003057647616'	'112.38']
['15439395'	'334722003057647616'	'0.0']->['43165864'	'334750474907549696'	'113.13']
['15439395'	'334722003057647616'	'0.0']->['348944072'	'334722003057647616'	'113.7']
['15439395'	'334722003057647616'	'0.0']->['56140024'	'334722003057647616'	'115.68']
['15439395'	'334722003057647616'	'0.0']->['767903096'	'334722003057647616'	'117.89']
['15439395'	'334722003057647616'	'0.0']->['401636713'	'334751753427881984'	'118.22']
['15439395'	'334722003057647616'	'0.0']->['13724132'	'334722003057647616'	'119.0']
['15439395'	'334722003057647616'	'0.0']->['605810238'	'334722003057647616'	'119.55']
['15439395'	'334722003057647616'	'0.0']->['189987908'	'334722003057647616'	'120.1']
['15439395'	'334722003057647616'	'0.0']->['256582662'	'334753590155567105'	'125.5']
['15439395'	'334722003057647616'	'0.0']->['948585553'	'334754269905420289'	'128.22']
['15439395'	'334722003057647616'	'0.0']->['1089566959'	'334722003057647616'	'129.73']
['15439395'	'334722003057647616'	'0.0']->['764147593'	'334722003057647616'	'129.85']
['15439395'	'334722003057647616'	'0.0']->['90447873'	'334722003057647616'	'130.77']
['15439395'	'334722003057647616'	'0.0']->['770033689'	'334722003057647616'	'131.45']
['15439395'	'334722003057647616'	'0.0']->['93209864'	'334722003057647616'	'132.13']
['15376576'	'334733775558811648'	'46.77']->['1355547691'	'334755428095369216'	'132.82']
['15439395'	'334722003057647616'	'0.0']->['1378932637'	'334722003057647616'	'133.22']
['15439395'	'334722003057647616'	'0.0']->['303442850'	'334722003057647616'	'134.3']
['15439395'	'334722003057647616'	'0.0']->['364145462'	'334756297008365568'	'136.27']
['15439395'	'334722003057647616'	'0.0']->['198573755'	'334756346647965696'	'136.47']
['15439395'	'334722003057647616'	'0.0']->['24152465'	'334722003057647616'	'136.93']
['15439395'	'334722003057647616'	'0.0']->['1430636784'	'334722003057647616'	'139.35']
['15439395'	'334722003057647616'	'0.0']->['1369390051'	'334722003057647616'	'139.75']
['15439395'	'334722003057647616'	'0.0']->['32821055'	'334722003057647616'	'139.77']
['15439395'	'334722003057647616'	'0.0']->['535677637'	'334722003057647616'	'142.42']
['15439395'	'334722003057647616'	'0.0']->['304020126'	'334722003057647616'	'147.63']
['15439395'	'334722003057647616'	'0.0']->['89573114'	'334722003057647616'	'148.18']
['15439395'	'334722003057647616'	'0.0']->['336766872'	'334722003057647616'	'148.67']
['15439395'	'334722003057647616'	'0.0']->['985474315'	'334722003057647616'	'150.27']
['15439395'	'334722003057647616'	'0.0']->['30195319'	'334722003057647616'	'150.37']
['15439395'	'334722003057647616'	'0.0']->['25658293'	'334722003057647616'	'151.13']
['15439395'	'334722003057647616'	'0.0']->['855282559'	'334722003057647616'	'158.93']
['15439395'	'334722003057647616'	'0.0']->['376127647'	'334722003057647616'	'162.83']
['15439395'	'334722003057647616'	'0.0']->['56365649'	'334722003057647616'	'164.78']
['43165864'	'334750474907549696'	'113.13']->['63697472'	'334763595839717376'	'165.27']
['15439395'	'334722003057647616'	'0.0']->['264947699'	'334722003057647616'	'165.76']
['15439395'	'334722003057647616'	'0.0']->['23062800'	'334722003057647616'	'166.73']
['15439395'	'334722003057647616'	'0.0']->['603571496'	'334722003057647616'	'167.55']
['15439395'	'334722003057647616'	'0.0']->['63666905'	'334764194186555392'	'167.65']
['15439395'	'334722003057647616'	'0.0']->['83809328'	'334722003057647616'	'167.87']
['15439395'	'334722003057647616'	'0.0']->['223265942'	'334764440480260096'	'168.62']
['15439395'	'334722003057647616'	'0.0']->['80188693'	'334722003057647616'	'169.03']
['15439395'	'334722003057647616'	'0.0']->['1244887322'	'334722003057647616'	'171.38']
['15439395'	'334722003057647616'	'0.0']->['199783690'	'334722003057647616'	'173.72']
['15439395'	'334722003057647616'	'0.0']->['956239609'	'334722003057647616'	'174.17']
['15439395'	'334722003057647616'	'0.0']->['328120026'	'334722003057647616'	'174.62']
['15439395'	'334722003057647616'	'0.0']->['40095184'	'334722003057647616'	'175.38']
['15439395'	'334722003057647616'	'0.0']->['23246359'	'334722003057647616'	'176.15']
['15439395'	'334722003057647616'	'0.0']->['230983097'	'334766549808320512'	'177.0']
['15439395'	'334722003057647616'	'0.0']->['135438731'	'334767121949155328'	'179.28']
['15439395'	'334722003057647616'	'0.0']->['164606735'	'334722003057647616'	'179.71']
['15439395'	'334722003057647616'	'0.0']->['944621642'	'334722003057647616'	'181.49']
['15439395'	'334722003057647616'	'0.0']->['183717664'	'334722003057647616'	'183.27']
['15439395'	'334722003057647616'	'0.0']->['610277060'	'334722003057647616'	'184.1']
['15439395'	'334722003057647616'	'0.0']->['604737136'	'334722003057647616'	'184.52']
['15439395'	'334722003057647616'	'0.0']->['232270800'	'334722003057647616'	'184.93']
['15439395'	'334722003057647616'	'0.0']->['221760289'	'334722003057647616'	'185.03']
['15439395'	'334722003057647616'	'0.0']->['85686878'	'334768715612712961'	'185.62']
['15439395'	'334722003057647616'	'0.0']->['563251835'	'334722003057647616'	'187.8']
['15439395'	'334722003057647616'	'0.0']->['570847650'	'334722003057647616'	'189.48']
['15439395'	'334722003057647616'	'0.0']->['258818041'	'334722003057647616'	'191.92']
['15439395'	'334722003057647616'	'0.0']->['520171071'	'334770532782325761'	'192.83']
['15439395'	'334722003057647616'	'0.0']->['1254639048'	'334722003057647616'	'198.2']
['15439395'	'334722003057647616'	'0.0']->['462133326'	'334722003057647616'	'199.9']
['15439395'	'334722003057647616'	'0.0']->['38131189'	'334772394000535554'	'200.23']
['15439395'	'334722003057647616'	'0.0']->['1244382830'	'334773000001957889'	'202.63']
['15439395'	'334722003057647616'	'0.0']->['14796524'	'334722003057647616'	'205.23']
['15439395'	'334722003057647616'	'0.0']->['1349522618'	'334722003057647616'	'206.95']
['15439395'	'334722003057647616'	'0.0']->['1160907084'	'334722003057647616'	'210.8']
['15439395'	'334722003057647616'	'0.0']->['268306558'	'334722003057647616'	'213.02']
['15439395'	'334722003057647616'	'0.0']->['207054655'	'334722003057647616'	'213.83']
['15439395'	'334722003057647616'	'0.0']->['1227323311'	'334722003057647616'	'214.65']
['15439395'	'334722003057647616'	'0.0']->['1370484660'	'334722003057647616'	'217.3']
['15439395'	'334722003057647616'	'0.0']->['218995909'	'334722003057647616'	'218.08']
['15439395'	'334722003057647616'	'0.0']->['1341838140'	'334777456034717697'	'220.35']
['15439395'	'334722003057647616'	'0.0']->['598551694'	'334722003057647616'	'221.56']
['15439395'	'334722003057647616'	'0.0']->['99960717'	'334722003057647616'	'223.3']
['15439395'	'334722003057647616'	'0.0']->['20368170'	'334722003057647616'	'225.03']
['15439395'	'334722003057647616'	'0.0']->['157660059'	'334722003057647616'	'225.37']
['15439395'	'334722003057647616'	'0.0']->['18072579'	'334778867426422784'	'225.95']
['15439395'	'334722003057647616'	'0.0']->['150210849'	'334722003057647616'	'229.64']
['15439395'	'334722003057647616'	'0.0']->['279655928'	'334722003057647616'	'231.78']
['15439395'	'334722003057647616'	'0.0']->['785558923'	'334722003057647616'	'233.92']
['15439395'	'334722003057647616'	'0.0']->['462207183'	'334722003057647616'	'234.27']
['15439395'	'334722003057647616'	'0.0']->['577997083'	'334722003057647616'	'234.54']
['15439395'	'334722003057647616'	'0.0']->['738295814'	'334722003057647616'	'234.82']
['15439395'	'334722003057647616'	'0.0']->['450528394'	'334722003057647616'	'236.0']
['15439395'	'334722003057647616'	'0.0']->['425961034'	'334722003057647616'	'238.03']
['15439395'	'334722003057647616'	'0.0']->['199015404'	'334722003057647616'	'238.62']
['15439395'	'334722003057647616'	'0.0']->['45908978'	'334782448397348865'	'240.18']
['15439395'	'334722003057647616'	'0.0']->['82095637'	'334722003057647616'	'244.6']
['15439395'	'334722003057647616'	'0.0']->['57406053'	'334722003057647616'	'256.35']
['15439395'	'334722003057647616'	'0.0']->['466740878'	'334722003057647616'	'259.3']
['15439395'	'334722003057647616'	'0.0']->['15705996'	'334722003057647616'	'260.03']
['15439395'	'334722003057647616'	'0.0']->['25456624'	'334722003057647616'	'263.43']
['15439395'	'334722003057647616'	'0.0']->['193849281'	'334722003057647616'	'266.67']
['15439395'	'334722003057647616'	'0.0']->['466690931'	'334722003057647616'	'271.62']
['15439395'	'334722003057647616'	'0.0']->['1384896654'	'334722003057647616'	'275.85']
['15439395'	'334722003057647616'	'0.0']->['203257664'	'334792603772006400'	'280.53']
['15439395'	'334722003057647616'	'0.0']->['588684331'	'334722003057647616'	'280.78']
['15439395'	'334722003057647616'	'0.0']->['20469357'	'334722003057647616'	'284.33']
['15439395'	'334722003057647616'	'0.0']->['559869035'	'334722003057647616'	'286.7']
['15439395'	'334722003057647616'	'0.0']->['582193415'	'334722003057647616'	'289.17']
['15439395'	'334722003057647616'	'0.0']->['88989854'	'334796100957511680'	'294.43']
['15439395'	'334722003057647616'	'0.0']->['296128443'	'334799598025592832'	'308.33']
['15439395'	'334722003057647616'	'0.0']->['1202194362'	'334801012034506752'	'313.95']
['15439395'	'334722003057647616'	'0.0']->['464111349'	'334801519482384384'	'315.97']
['15439395'	'334722003057647616'	'0.0']->['204379707'	'334803341924253696'	'323.2']
['15439395'	'334722003057647616'	'0.0']->['21739992'	'334722003057647616'	'324.15']
['15439395'	'334722003057647616'	'0.0']->['453438645'	'334804173327589376'	'326.5']
['15439395'	'334722003057647616'	'0.0']->['298181325'	'334722003057647616'	'334.05']
['15439395'	'334722003057647616'	'0.0']->['625119777'	'334722003057647616'	'334.95']
['15439395'	'334722003057647616'	'0.0']->['20645106'	'334808493167091712'	'343.67']
['15439395'	'334722003057647616'	'0.0']->['374392477'	'334722003057647616'	'345.85']
['15439395'	'334722003057647616'	'0.0']->['16656698'	'334722003057647616'	'351.43']
['15439395'	'334722003057647616'	'0.0']->['419815260'	'334811730439970816'	'356.53']
['15439395'	'334722003057647616'	'0.0']->['1087988125'	'334722003057647616'	'362.68']
['15439395'	'334722003057647616'	'0.0']->['604104740'	'334722003057647616'	'373.65']
['15439395'	'334722003057647616'	'0.0']->['1151992063'	'334817628604473344'	'379.97']
['15439395'	'334722003057647616'	'0.0']->['619821777'	'334722003057647616'	'381.97']
['15439395'	'334722003057647616'	'0.0']->['149640046'	'334722003057647616'	'411.78']
['15439395'	'334722003057647616'	'0.0']->['772262654'	'334722003057647616'	'416.02']
['15439395'	'334722003057647616'	'0.0']->['296543913'	'334722003057647616'	'425.65']
['15439395'	'334722003057647616'	'0.0']->['1232235182'	'334722003057647616'	'430.43']
['15439395'	'334722003057647616'	'0.0']->['305275168'	'334834969945985025'	'448.88']
['419815260'	'334811730439970816'	'356.53']->['237837304'	'334849178570203137'	'505.35']
['15439395'	'334722003057647616'	'0.0']->['1366861274'	'334722003057647616'	'507.17']
['15439395'	'334722003057647616'	'0.0']->['426204088'	'334722003057647616'	'510.27']
['237837304'	'334849178570203137'	'505.35']->['419815260'	'334811730439970816'	'356.53']
['15439395'	'334722003057647616'	'0.0']->['134422802'	'334722003057647616'	'555.27']
['15439395'	'334722003057647616'	'0.0']->['387853240'	'334878311270477824'	'621.1']
['15439395'	'334722003057647616'	'0.0']->['302520652'	'334722003057647616'	'622.27']
['15439395'	'334722003057647616'	'0.0']->['123176715'	'334880955003199488'	'631.62']
['15439395'	'334722003057647616'	'0.0']->['825252073'	'334722003057647616'	'634.98']
['15439395'	'334722003057647616'	'0.0']->['155540537'	'334722003057647616'	'686.43']
['45908978'	'334782448397348865'	'240.18']->['15701574'	'334907457564467200'	'736.92']
['15439395'	'334722003057647616'	'0.0']->['220326678'	'334722003057647616'	'738.95']
['15439395'	'334722003057647616'	'0.0']->['993855505'	'334722003057647616'	'755.62']
['15439395'	'334722003057647616'	'0.0']->['361176646'	'334916874712281088'	'774.35']
['15439395'	'334722003057647616'	'0.0']->['1318898946'	'334919030152523776'	'782.9']
['15439395'	'334722003057647616'	'0.0']->['1430305710'	'334919265926918144'	'783.85']
['15439395'	'334722003057647616'	'0.0']->['145789196'	'334919292938244096'	'783.95']
['15439395'	'334722003057647616'	'0.0']->['16924866'	'334722003057647616'	'799.63']
['730905686'	'334722003057647616'	'24.18']->['466820752'	'334722003057647616'	'805.42']
['15439395'	'334722003057647616'	'0.0']->['849299330'	'334722003057647616'	'816.28']
['15439395'	'334722003057647616'	'0.0']->['25839576'	'334722003057647616'	'820.98']
['15439395'	'334722003057647616'	'0.0']->['787890140'	'334722003057647616'	'827.97']
['15439395'	'334722003057647616'	'0.0']->['35723935'	'334933744559464448'	'841.38']
['15439395'	'334722003057647616'	'0.0']->['485906185'	'334722003057647616'	'864.4']
['351612589'	'334722003057647616'	'34.37']->['299898480'	'334722003057647616'	'934.88']
['15439395'	'334722003057647616'	'0.0']->['18114648'	'334722003057647616'	'974.6']
['15439395'	'334722003057647616'	'0.0']->['114819991'	'334722003057647616'	'974.85']
['15439395'	'334722003057647616'	'0.0']->['28423493'	'334722003057647616'	'1027.47']
['15439395'	'334722003057647616'	'0.0']->['41028096'	'334722003057647616'	'1177.63']
['178015371'	'334722003057647616'	'69.2']->['1348111568'	'334722003057647616'	'1204.02']
['15439395'	'334722003057647616'	'0.0']->['370707096'	'334722003057647616'	'1218.5']
['15439395'	'334722003057647616'	'0.0']->['44010082'	'334722003057647616'	'1269.17']
['15439395'	'334722003057647616'	'0.0']->['47916714'	'335051921796767744'	'1310.97']
['15439395'	'334722003057647616'	'0.0']->['1421239784'	'335054297802895361'	'1320.42']
['47916714'	'335051921796767744'	'1310.97']->['17986456'	'335055205890658306'	'1324.02']
['15439395'	'334722003057647616'	'0.0']->['27255109'	'334722003057647616'	'1455.35']
['15439395'	'334722003057647616'	'0.0']->['31679865'	'334722003057647616'	'1456.2']
['15439395'	'334722003057647616'	'0.0']->['113424773'	'335093832662269953'	'1477.52']
['15439395'	'334722003057647616'	'0.0']->['95036099'	'334722003057647616'	'1509.1']
['113424773'	'335093832662269953'	'1477.52']->['24036932'	'334722003057647616'	'34.22']
['15439395'	'334722003057647616'	'0.0']->['19306863'	'334722003057647616'	'1656.12']
['15439395'	'334722003057647616'	'0.0']->['448459262'	'334722003057647616'	'1722.62']
['15439395'	'334722003057647616'	'0.0']->['391616235'	'335238508795015168'	'2052.4']
['15439395'	'334722003057647616'	'0.0']->['39753773'	'334722003057647616'	'2332.63']
['15439395'	'334722003057647616'	'0.0']->['1016251304'	'334722003057647616'	'2419.85']
['15376576'	'334733775558811648'	'46.77']->['1418289013'	'335342125728296960'	'2464.13']
['15439395'	'334722003057647616'	'0.0']->['25892343'	'334722003057647616'	'2506.35']
['15439395'	'334722003057647616'	'0.0']->['1408496574'	'334722003057647616'	'3000.85']
['15439395'	'334722003057647616'	'0.0']->['501191390'	'334722003057647616'	'3661.57']
['15439395'	'334722003057647616'	'0.0']->['272070686'	'334722003057647616'	'3725.05']
['15439395'	'334722003057647616'	'0.0']->['542453318'	'334722003057647616'	'3811.25']
['15439395'	'334722003057647616'	'0.0']->['53228840'	'334722003057647616'	'3858.52']
['15439395'	'334722003057647616'	'0.0']->['367158512'	'335698074817134592'	'3878.55']
['15439395'	'334722003057647616'	'0.0']->['179278856'	'335726616154083328'	'3991.97']
['15439395'	'334722003057647616'	'0.0']->['1416130976'	'334722003057647616'	'4084.77']
['15439395'	'334722003057647616'	'0.0']->['199404440'	'335768977613651968'	'4160.3']
['15439395'	'334722003057647616'	'0.0']->['14436143'	'335774257411928064'	'4181.28']
['15439395'	'334722003057647616'	'0.0']->['104180063'	'335786228039426048'	'4228.85']
['15439395'	'334722003057647616'	'0.0']->['1274262170'	'334722003057647616'	'4240.88']
['15439395'	'334722003057647616'	'0.0']->['80860235'	'335811017827315713'	'4327.35']
['15439395'	'334722003057647616'	'0.0']->['16589117'	'334722003057647616'	'4407.88']
['15439395'	'334722003057647616'	'0.0']->['513472822'	'334722003057647616'	'4488.13']
['15439395'	'334722003057647616'	'0.0']->['43378946'	'335853849543847936'	'4497.55']
['15439395'	'334722003057647616'	'0.0']->['1383010010'	'334722003057647616'	'4537.7']
['15439395'	'334722003057647616'	'0.0']->['313796666'	'334722003057647616'	'4552.08']
['15439395'	'334722003057647616'	'0.0']->['92765864'	'334722003057647616'	'4604.97']
['15439395'	'334722003057647616'	'0.0']->['1147292576'	'335883272607383552'	'4614.47']
['15439395'	'334722003057647616'	'0.0']->['633979997'	'334722003057647616'	'4617.65']
['15439395'	'334722003057647616'	'0.0']->['160561925'	'335889971787476994'	'4641.08']
['15439395'	'334722003057647616'	'0.0']->['181918010'	'334722003057647616'	'4669.32']
['15439395'	'334722003057647616'	'0.0']->['46239875'	'334722003057647616'	'4694.53']
['15439395'	'334722003057647616'	'0.0']->['23392636'	'335911437778157568'	'4726.38']
['15439395'	'334722003057647616'	'0.0']->['24221324'	'335917948017442816'	'4752.25']
['15439395'	'334722003057647616'	'0.0']->['247557269'	'335932789918691329'	'4811.23']
['15439395'	'334722003057647616'	'0.0']->['23686034'	'335980514928373760'	'5000.87']
['15439395'	'334722003057647616'	'0.0']->['580177136'	'334722003057647616'	'5123.87']
['15439395'	'334722003057647616'	'0.0']->['894135368'	'334722003057647616'	'5145.67']
['15439395'	'334722003057647616'	'0.0']->['86798898'	'334722003057647616'	'5180.73']
['15439395'	'334722003057647616'	'0.0']->['564386372'	'336035457420914688'	'5219.18']
['15439395'	'334722003057647616'	'0.0']->['1406086910'	'336044366110015488'	'5254.58']
['15439395'	'334722003057647616'	'0.0']->['882539066'	'336050968435240960'	'5280.83']
['434288280'	'334722003057647616'	'3.08']->['94295786'	'334722003057647616'	'5282.1']
['15439395'	'334722003057647616'	'0.0']->['107404079'	'336057563152003072'	'5307.03']
['15439395'	'334722003057647616'	'0.0']->['124462682'	'336058295230005248'	'5309.93']
['15439395'	'334722003057647616'	'0.0']->['274622873'	'336062613135978496'	'5327.1']
['15439395'	'334722003057647616'	'0.0']->['5948552'	'336069353357312000'	'5353.88']
['15439395'	'334722003057647616'	'0.0']->['226205732'	'336075982349950976'	'5380.22']
['15439395'	'334722003057647616'	'0.0']->['863523830'	'336086958721863680'	'5423.83']
['15439395'	'334722003057647616'	'0.0']->['1369880672'	'334722003057647616'	'5437.87']
['15439395'	'334722003057647616'	'0.0']->['44022242'	'334722003057647616'	'5467.62']
['15439395'	'334722003057647616'	'0.0']->['153783761'	'336102650917556227'	'5486.2']
['15439395'	'334722003057647616'	'0.0']->['1084224044'	'334722003057647616'	'5523.92']
['15439395'	'334722003057647616'	'0.0']->['1304517788'	'334722003057647616'	'5606.67']
['15439395'	'334722003057647616'	'0.0']->['30876593'	'336133426161790977'	'5608.48']
['15439395'	'334722003057647616'	'0.0']->['49602950'	'336176991868968960'	'5781.6']
['15439395'	'334722003057647616'	'0.0']->['493502786'	'336290629434892289'	'6233.15']
['15439395'	'334722003057647616'	'0.0']->['17038574'	'334722003057647616'	'6408.83']
['15439395'	'334722003057647616'	'0.0']->['29225943'	'334722003057647616'	'6741.15']
['15439395'	'334722003057647616'	'0.0']->['248458145'	'336438932461989889'	'6822.45']
['15439395'	'334722003057647616'	'0.0']->['1064415260'	'336451085034221568'	'6870.75']
['15439395'	'334722003057647616'	'0.0']->['1387881320'	'334722003057647616'	'7515.28']
['15439395'	'334722003057647616'	'0.0']->['20719881'	'336757096357965824'	'8086.73']
['15439395'	'334722003057647616'	'0.0']->['560287638'	'334722003057647616'	'8596.72']
['15439395'	'334722003057647616'	'0.0']->['194220905'	'334722003057647616'	'18771.93']
['15439395'	'334722003057647616'	'0.0']->['1422361250'	'343841606975234048'	'36238.05']
