# Supplementary material for: BiMGCL: rumor detection via bi-directional multi-level graph contrastive learning
Source: PeerJ Comput Sci. 2023 Nov 10;9:e1659. doi: 10.7717/peerj-cs.1659 (PMC10703058; doi:10.7717/peerj-cs.1659)
Supplement: Supplemental Information 1 [file peerj-cs-09-1659-s001.zip › rumor_detection_acl2017/twitter15/tree/336873759271157760.txt]

['ROOT'	'ROOT'	'0.0']->['237403203'	'336873759271157760'	'0.0']
['237403203'	'336873759271157760'	'0.0']->['153026506'	'336873759271157760'	'0.2']
['237403203'	'336873759271157760'	'0.0']->['62890739'	'336873759271157760'	'0.38']
['237403203'	'336873759271157760'	'0.0']->['258133070'	'336873759271157760'	'0.47']
['237403203'	'336873759271157760'	'0.0']->['16249929'	'336873759271157760'	'0.52']
['237403203'	'336873759271157760'	'0.0']->['188029180'	'336873759271157760'	'0.54']
['237403203'	'336873759271157760'	'0.0']->['525837864'	'336873759271157760'	'0.56']
['237403203'	'336873759271157760'	'0.0']->['73195351'	'336873759271157760'	'0.56']
['237403203'	'336873759271157760'	'0.0']->['1184198270'	'336873759271157760'	'0.57']
['237403203'	'336873759271157760'	'0.0']->['15480409'	'336873956218925056'	'0.78']
['237403203'	'336873759271157760'	'0.0']->['1355741172'	'336874183281745920'	'1.68']
['237403203'	'336873759271157760'	'0.0']->['1370684317'	'336873759271157760'	'1.88']
['237403203'	'336873759271157760'	'0.0']->['1309748028'	'336873759271157760'	'2.54']
['237403203'	'336873759271157760'	'0.0']->['495360524'	'336873759271157760'	'2.87']
['237403203'	'336873759271157760'	'0.0']->['585131800'	'336873759271157760'	'3.04']
['237403203'	'336873759271157760'	'0.0']->['558124219'	'336873759271157760'	'3.12']
['237403203'	'336873759271157760'	'0.0']->['168485883'	'336873759271157760'	'3.16']
['237403203'	'336873759271157760'	'0.0']->['25769815'	'336873759271157760'	'3.18']
['237403203'	'336873759271157760'	'0.0']->['88456478'	'336873759271157760'	'3.19']
['237403203'	'336873759271157760'	'0.0']->['1357135723'	'336873759271157760'	'3.19']
['237403203'	'336873759271157760'	'0.0']->['459329270'	'336873759271157760'	'3.2']
['237403203'	'336873759271157760'	'0.0']->['32792179'	'336873759271157760'	'3.2']
['237403203'	'336873759271157760'	'0.0']->['344322726'	'336873759271157760'	'3.2']
['237403203'	'336873759271157760'	'0.0']->['889453944'	'336873759271157760'	'3.2']
['237403203'	'336873759271157760'	'0.0']->['22956220'	'336873759271157760'	'3.2']
['237403203'	'336873759271157760'	'0.0']->['610298452'	'336873759271157760'	'3.2']
['237403203'	'336873759271157760'	'0.0']->['26446826'	'336873759271157760'	'3.2']
['22956220'	'336873759271157760'	'3.2']->['22583219'	'336873759271157760'	'3.2']
['237403203'	'336873759271157760'	'0.0']->['415646327'	'336873759271157760'	'3.2']
['237403203'	'336873759271157760'	'0.0']->['1304255893'	'336873759271157760'	'3.2']
['237403203'	'336873759271157760'	'0.0']->['772038674'	'336874631535394817'	'3.47']
['237403203'	'336873759271157760'	'0.0']->['102496469'	'336873759271157760'	'3.53']
['168485883'	'336873759271157760'	'3.16']->['213567402'	'336873759271157760'	'3.7']
['237403203'	'336873759271157760'	'0.0']->['121633758'	'336873759271157760'	'3.78']
['237403203'	'336873759271157760'	'0.0']->['1347197874'	'336873759271157760'	'3.83']
['237403203'	'336873759271157760'	'0.0']->['244167280'	'336873759271157760'	'3.85']
['237403203'	'336873759271157760'	'0.0']->['1265149364'	'336873759271157760'	'3.86']
['237403203'	'336873759271157760'	'0.0']->['373758798'	'336873759271157760'	'3.86']
['237403203'	'336873759271157760'	'0.0']->['29743300'	'336873759271157760'	'3.87']
['237403203'	'336873759271157760'	'0.0']->['914792222'	'336874833537282048'	'4.27']
['237403203'	'336873759271157760'	'0.0']->['202317378'	'336873759271157760'	'4.56']
['237403203'	'336873759271157760'	'0.0']->['404946834'	'336873759271157760'	'4.9']
['237403203'	'336873759271157760'	'0.0']->['327035063'	'336873759271157760'	'5.08']
['237403203'	'336873759271157760'	'0.0']->['53151746'	'336875044573679616'	'5.12']
['237403203'	'336873759271157760'	'0.0']->['526067482'	'336873759271157760'	'5.16']
['237403203'	'336873759271157760'	'0.0']->['19720870'	'336873759271157760'	'5.21']
['237403203'	'336873759271157760'	'0.0']->['852022321'	'336873759271157760'	'5.23']
['237403203'	'336873759271157760'	'0.0']->['291401254'	'336873759271157760'	'5.24']
['237403203'	'336873759271157760'	'0.0']->['514631092'	'336873759271157760'	'5.24']
['237403203'	'336873759271157760'	'0.0']->['431099087'	'336873759271157760'	'5.25']
['237403203'	'336873759271157760'	'0.0']->['131633337'	'336873759271157760'	'5.25']
['237403203'	'336873759271157760'	'0.0']->['10628252'	'336873759271157760'	'6.82']
['15480409'	'336873956218925056'	'0.78']->['327035063'	'336873759271157760'	'5.08']
['237403203'	'336873759271157760'	'0.0']->['259489745'	'336875598867750912'	'7.32']
['237403203'	'336873759271157760'	'0.0']->['901726280'	'336873759271157760'	'7.99']
['237403203'	'336873759271157760'	'0.0']->['37623930'	'336873759271157760'	'8.19']
['237403203'	'336873759271157760'	'0.0']->['19887384'	'336873759271157760'	'8.29']
['237403203'	'336873759271157760'	'0.0']->['303450265'	'336873759271157760'	'8.33']
['237403203'	'336873759271157760'	'0.0']->['19679854'	'336873759271157760'	'8.36']
['237403203'	'336873759271157760'	'0.0']->['115787869'	'336873759271157760'	'8.37']
['237403203'	'336873759271157760'	'0.0']->['494670242'	'336873759271157760'	'8.38']
['237403203'	'336873759271157760'	'0.0']->['569425957'	'336873759271157760'	'8.38']
['237403203'	'336873759271157760'	'0.0']->['297707887'	'336873759271157760'	'8.38']
['237403203'	'336873759271157760'	'0.0']->['566593632'	'336873759271157760'	'8.38']
['237403203'	'336873759271157760'	'0.0']->['27020916'	'336873759271157760'	'8.38']
['237403203'	'336873759271157760'	'0.0']->['36959779'	'336873759271157760'	'8.38']
['237403203'	'336873759271157760'	'0.0']->['163717434'	'336873759271157760'	'8.38']
['237403203'	'336873759271157760'	'0.0']->['157504373'	'336873759271157760'	'8.52']
['237403203'	'336873759271157760'	'0.0']->['15762637'	'336873759271157760'	'9.13']
['237403203'	'336873759271157760'	'0.0']->['249745453'	'336873759271157760'	'9.44']
['237403203'	'336873759271157760'	'0.0']->['426957556'	'336873759271157760'	'9.6']
['237403203'	'336873759271157760'	'0.0']->['50135763'	'336873759271157760'	'9.75']
['237403203'	'336873759271157760'	'0.0']->['25561024'	'336873759271157760'	'9.93']
['327035063'	'336873759271157760'	'5.08']->['564654299'	'336876279422930945'	'10.02']
['237403203'	'336873759271157760'	'0.0']->['248467487'	'336873759271157760'	'10.6']
['237403203'	'336873759271157760'	'0.0']->['19418408'	'336873759271157760'	'10.93']
['237403203'	'336873759271157760'	'0.0']->['526400522'	'336873759271157760'	'11.1']
['237403203'	'336873759271157760'	'0.0']->['34987581'	'336873759271157760'	'11.18']
['237403203'	'336873759271157760'	'0.0']->['247078573'	'336873759271157760'	'11.22']
['237403203'	'336873759271157760'	'0.0']->['46671947'	'336873759271157760'	'11.27']
['237403203'	'336873759271157760'	'0.0']->['150124179'	'336873759271157760'	'11.81']
['237403203'	'336873759271157760'	'0.0']->['905312713'	'336873759271157760'	'12.35']
['237403203'	'336873759271157760'	'0.0']->['488059960'	'336873759271157760'	'12.42']
['237403203'	'336873759271157760'	'0.0']->['18886160'	'336876951417536513'	'12.68']
['237403203'	'336873759271157760'	'0.0']->['533513051'	'336877092786556930'	'13.25']
['237403203'	'336873759271157760'	'0.0']->['297806889'	'336877136285675520'	'13.42']
['237403203'	'336873759271157760'	'0.0']->['553030385'	'336877157622095873'	'13.5']
['237403203'	'336873759271157760'	'0.0']->['94459366'	'336873759271157760'	'14.08']
['237403203'	'336873759271157760'	'0.0']->['24761276'	'336873759271157760'	'14.92']
['237403203'	'336873759271157760'	'0.0']->['1246493629'	'336873759271157760'	'15.75']
['237403203'	'336873759271157760'	'0.0']->['1289215682'	'336878097553043457'	'17.25']
['237403203'	'336873759271157760'	'0.0']->['403496360'	'336873759271157760'	'18.93']
['237403203'	'336873759271157760'	'0.0']->['371632169'	'336878667873546240'	'19.5']
['237403203'	'336873759271157760'	'0.0']->['307458637'	'336873759271157760'	'20.51']
['237403203'	'336873759271157760'	'0.0']->['355672153'	'336873759271157760'	'21.31']
['237403203'	'336873759271157760'	'0.0']->['371184537'	'336873759271157760'	'21.9']
['237403203'	'336873759271157760'	'0.0']->['196076919'	'336873759271157760'	'22.0']
['237403203'	'336873759271157760'	'0.0']->['394105182'	'336873759271157760'	'22.05']
['237403203'	'336873759271157760'	'0.0']->['20731138'	'336873759271157760'	'22.08']
['237403203'	'336873759271157760'	'0.0']->['388517329'	'336873759271157760'	'22.09']
['237403203'	'336873759271157760'	'0.0']->['274153081'	'336873759271157760'	'22.09']
['237403203'	'336873759271157760'	'0.0']->['1436869712'	'336873759271157760'	'22.1']
['237403203'	'336873759271157760'	'0.0']->['71625602'	'336873759271157760'	'22.1']
['237403203'	'336873759271157760'	'0.0']->['35589640'	'336873759271157760'	'23.31']
['237403203'	'336873759271157760'	'0.0']->['355939225'	'336873759271157760'	'23.91']
['237403203'	'336873759271157760'	'0.0']->['22283872'	'336873759271157760'	'24.21']
['237403203'	'336873759271157760'	'0.0']->['312874756'	'336873759271157760'	'24.52']
['237403203'	'336873759271157760'	'0.0']->['156355397'	'336873759271157760'	'25.23']
['237403203'	'336873759271157760'	'0.0']->['381618515'	'336873759271157760'	'25.59']
['237403203'	'336873759271157760'	'0.0']->['18261890'	'336873759271157760'	'25.77']
['237403203'	'336873759271157760'	'0.0']->['53051706'	'336873759271157760'	'25.86']
['237403203'	'336873759271157760'	'0.0']->['79240276'	'336873759271157760'	'25.91']
['237403203'	'336873759271157760'	'0.0']->['26284952'	'336873759271157760'	'25.95']
['237403203'	'336873759271157760'	'0.0']->['625025212'	'336880546741358592'	'26.97']
['237403203'	'336873759271157760'	'0.0']->['526483233'	'336880963575504896'	'28.63']
['237403203'	'336873759271157760'	'0.0']->['21684265'	'336873759271157760'	'30.21']
['237403203'	'336873759271157760'	'0.0']->['264129564'	'336873759271157760'	'32.34']
['237403203'	'336873759271157760'	'0.0']->['428360897'	'336882061916905473'	'33.0']
['237403203'	'336873759271157760'	'0.0']->['484735674'	'336873759271157760'	'33.4']
['237403203'	'336873759271157760'	'0.0']->['399664117'	'336873759271157760'	'33.93']
['237403203'	'336873759271157760'	'0.0']->['17930084'	'336873759271157760'	'34.2']
['237403203'	'336873759271157760'	'0.0']->['81190292'	'336873759271157760'	'34.33']
['237403203'	'336873759271157760'	'0.0']->['171531300'	'336873759271157760'	'34.4']
['237403203'	'336873759271157760'	'0.0']->['101640787'	'336873759271157760'	'34.43']
['237403203'	'336873759271157760'	'0.0']->['1247558562'	'336873759271157760'	'34.47']
['237403203'	'336873759271157760'	'0.0']->['462304302'	'336882778794770432'	'35.85']
['237403203'	'336873759271157760'	'0.0']->['512475733'	'336873759271157760'	'37.38']
['237403203'	'336873759271157760'	'0.0']->['58922658'	'336873759271157760'	'38.84']
['237403203'	'336873759271157760'	'0.0']->['206522478'	'336873759271157760'	'39.57']
['237403203'	'336873759271157760'	'0.0']->['563395155'	'336873759271157760'	'39.94']
['237403203'	'336873759271157760'	'0.0']->['1054324195'	'336873759271157760'	'40.12']
['237403203'	'336873759271157760'	'0.0']->['69768385'	'336873759271157760'	'40.21']
['27020916'	'336873759271157760'	'8.38']->['955736706'	'336873759271157760'	'40.25']
['237403203'	'336873759271157760'	'0.0']->['487191523'	'336873759271157760'	'40.28']
['237403203'	'336873759271157760'	'0.0']->['532284663'	'336873759271157760'	'40.3']
['15480409'	'336873956218925056'	'0.78']->['356547379'	'336884442545139713'	'42.45']
['237403203'	'336873759271157760'	'0.0']->['902709091'	'336873759271157760'	'44.02']
['237403203'	'336873759271157760'	'0.0']->['532547274'	'336873759271157760'	'45.89']
['237403203'	'336873759271157760'	'0.0']->['356547379'	'336884442545139713'	'42.45']
['237403203'	'336873759271157760'	'0.0']->['783314576'	'336873759271157760'	'46.82']
['237403203'	'336873759271157760'	'0.0']->['887788105'	'336873759271157760'	'47.28']
['237403203'	'336873759271157760'	'0.0']->['275762727'	'336873759271157760'	'47.52']
['237403203'	'336873759271157760'	'0.0']->['258527170'	'336873759271157760'	'47.63']
['237403203'	'336873759271157760'	'0.0']->['432846522'	'336873759271157760'	'47.69']
['237403203'	'336873759271157760'	'0.0']->['550029547'	'336873759271157760'	'47.72']
['237403203'	'336873759271157760'	'0.0']->['99015340'	'336873759271157760'	'47.74']
['237403203'	'336873759271157760'	'0.0']->['107619921'	'336873759271157760'	'47.75']
['237403203'	'336873759271157760'	'0.0']->['830918346'	'336886282464681984'	'49.77']
['237403203'	'336873759271157760'	'0.0']->['98764683'	'336873759271157760'	'50.1']
['237403203'	'336873759271157760'	'0.0']->['741031849'	'336873759271157760'	'51.27']
['237403203'	'336873759271157760'	'0.0']->['533203329'	'336873759271157760'	'51.86']
['237403203'	'336873759271157760'	'0.0']->['550341878'	'336873759271157760'	'52.16']
['237403203'	'336873759271157760'	'0.0']->['109418419'	'336873759271157760'	'52.3']
['237403203'	'336873759271157760'	'0.0']->['1287048955'	'336873759271157760'	'52.45']
['237403203'	'336873759271157760'	'0.0']->['1334147376'	'336873759271157760'	'53.28']
['237403203'	'336873759271157760'	'0.0']->['293577666'	'336887322614317056'	'53.9']
['237403203'	'336873759271157760'	'0.0']->['171032162'	'336873759271157760'	'54.12']
['237403203'	'336873759271157760'	'0.0']->['341166801'	'336873759271157760'	'56.37']
['237403203'	'336873759271157760'	'0.0']->['44073163'	'336873759271157760'	'61.97']
['22956220'	'336873759271157760'	'3.2']->['564097907'	'336873759271157760'	'64.77']
['237403203'	'336873759271157760'	'0.0']->['75597526'	'336873759271157760'	'67.57']
['237403203'	'336873759271157760'	'0.0']->['709690548'	'336873759271157760'	'68.37']
['237403203'	'336873759271157760'	'0.0']->['1251790794'	'336891351323000832'	'69.9']
['237403203'	'336873759271157760'	'0.0']->['75029376'	'336873759271157760'	'70.66']
['237403203'	'336873759271157760'	'0.0']->['858654914'	'336873759271157760'	'71.8']
['237403203'	'336873759271157760'	'0.0']->['428415988'	'336873759271157760'	'72.38']
['237403203'	'336873759271157760'	'0.0']->['192646948'	'336873759271157760'	'72.66']
['237403203'	'336873759271157760'	'0.0']->['38415895'	'336873759271157760'	'72.81']
['237403203'	'336873759271157760'	'0.0']->['524627779'	'336873759271157760'	'72.88']
['237403203'	'336873759271157760'	'0.0']->['483182388'	'336873759271157760'	'72.95']
['237403203'	'336873759271157760'	'0.0']->['1377924637'	'336873759271157760'	'73.17']
['22956220'	'336873759271157760'	'3.2']->['851512388'	'336873759271157760'	'83.76']
['237403203'	'336873759271157760'	'0.0']->['242453146'	'336895473635979264'	'86.28']
['237403203'	'336873759271157760'	'0.0']->['179180471'	'336873759271157760'	'89.05']
['237403203'	'336873759271157760'	'0.0']->['449430615'	'336873759271157760'	'91.7']
['237403203'	'336873759271157760'	'0.0']->['860200224'	'336873759271157760'	'93.03']
['237403203'	'336873759271157760'	'0.0']->['257288289'	'336873759271157760'	'93.69']
['237403203'	'336873759271157760'	'0.0']->['36197879'	'336873759271157760'	'94.02']
['237403203'	'336873759271157760'	'0.0']->['9320032'	'336873759271157760'	'94.18']
['237403203'	'336873759271157760'	'0.0']->['82229551'	'336873759271157760'	'94.27']
['237403203'	'336873759271157760'	'0.0']->['48281694'	'336873759271157760'	'94.31']
['237403203'	'336873759271157760'	'0.0']->['282695161'	'336873759271157760'	'94.33']
['237403203'	'336873759271157760'	'0.0']->['570115053'	'336873759271157760'	'94.34']
['237403203'	'336873759271157760'	'0.0']->['17594573'	'336873759271157760'	'94.34']
['237403203'	'336873759271157760'	'0.0']->['519936016'	'336873759271157760'	'94.35']
['237403203'	'336873759271157760'	'0.0']->['903915650'	'336899356739383299'	'101.72']
['244167280'	'336873759271157760'	'3.85']->['7274082'	'336873759271157760'	'106.78']
['237403203'	'336873759271157760'	'0.0']->['327587904'	'336873759271157760'	'112.99']
['237403203'	'336873759271157760'	'0.0']->['303338437'	'336873759271157760'	'116.09']
['237403203'	'336873759271157760'	'0.0']->['29246575'	'336903121651511298'	'116.68']
['237403203'	'336873759271157760'	'0.0']->['58869220'	'336873759271157760'	'117.65']
['237403203'	'336873759271157760'	'0.0']->['36719252'	'336873759271157760'	'118.42']
['237403203'	'336873759271157760'	'0.0']->['16198284'	'336873759271157760'	'118.81']
['237403203'	'336873759271157760'	'0.0']->['510245805'	'336873759271157760'	'119.01']
['237403203'	'336873759271157760'	'0.0']->['114934120'	'336873759271157760'	'119.1']
['22956220'	'336873759271157760'	'3.2']->['623051257'	'336873759271157760'	'119.15']
['237403203'	'336873759271157760'	'0.0']->['525876738'	'336873759271157760'	'119.18']
['237403203'	'336873759271157760'	'0.0']->['536398274'	'336873759271157760'	'119.19']
['237403203'	'336873759271157760'	'0.0']->['565888718'	'336873759271157760'	'119.19']
['237403203'	'336873759271157760'	'0.0']->['456675792'	'336873759271157760'	'119.2']
['69768385'	'336873759271157760'	'40.21']->['867287382'	'336873759271157760'	'119.2']
['237403203'	'336873759271157760'	'0.0']->['22674471'	'336873759271157760'	'119.2']
['237403203'	'336873759271157760'	'0.0']->['76311545'	'336873759271157760'	'119.2']
['237403203'	'336873759271157760'	'0.0']->['20449643'	'336873759271157760'	'128.34']
['237403203'	'336873759271157760'	'0.0']->['21366375'	'336873759271157760'	'132.91']
['259489745'	'336875598867750912'	'7.32']->['1094008382'	'336873759271157760'	'135.2']
['237403203'	'336873759271157760'	'0.0']->['305736905'	'336873759271157760'	'136.34']
['237403203'	'336873759271157760'	'0.0']->['122752688'	'336873759271157760'	'136.91']
['237403203'	'336873759271157760'	'0.0']->['96476726'	'336873759271157760'	'137.2']
['237403203'	'336873759271157760'	'0.0']->['21192400'	'336873759271157760'	'137.48']
['237403203'	'336873759271157760'	'0.0']->['382209139'	'336873759271157760'	'145.57']
['237403203'	'336873759271157760'	'0.0']->['229732637'	'336873759271157760'	'149.62']
['237403203'	'336873759271157760'	'0.0']->['598925796'	'336873759271157760'	'151.64']
['237403203'	'336873759271157760'	'0.0']->['398070332'	'336873759271157760'	'152.66']
['237403203'	'336873759271157760'	'0.0']->['44664652'	'336873759271157760'	'153.16']
['237403203'	'336873759271157760'	'0.0']->['560828139'	'336873759271157760'	'153.41']
['237403203'	'336873759271157760'	'0.0']->['538266517'	'336873759271157760'	'153.54']
['237403203'	'336873759271157760'	'0.0']->['858496356'	'336873759271157760'	'153.6']
['168485883'	'336873759271157760'	'3.16']->['599754248'	'336873759271157760'	'153.64']
['237403203'	'336873759271157760'	'0.0']->['328469096'	'336873759271157760'	'153.67']
['237403203'	'336873759271157760'	'0.0']->['204339253'	'336914839769329666'	'163.25']
['237403203'	'336873759271157760'	'0.0']->['600352663'	'336915863968043009'	'167.32']
['237403203'	'336873759271157760'	'0.0']->['732980827'	'336873759271157760'	'167.39']
['1370684317'	'336873759271157760'	'1.88']->['1141226190'	'336873759271157760'	'174.25']
['188029180'	'336873759271157760'	'0.54']->['5469742'	'336873759271157760'	'177.69']
['237403203'	'336873759271157760'	'0.0']->['346235321'	'336873759271157760'	'179.4']
['237403203'	'336873759271157760'	'0.0']->['123099087'	'336873759271157760'	'180.69']
['237403203'	'336873759271157760'	'0.0']->['98453393'	'336873759271157760'	'180.9']
['237403203'	'336873759271157760'	'0.0']->['536383105'	'336873759271157760'	'181.01']
['237403203'	'336873759271157760'	'0.0']->['514919679'	'336873759271157760'	'181.06']
['237403203'	'336873759271157760'	'0.0']->['809922577'	'336873759271157760'	'181.09']
['22956220'	'336873759271157760'	'3.2']->['148756631'	'336873759271157760'	'181.1']
['237403203'	'336873759271157760'	'0.0']->['564848538'	'336873759271157760'	'181.12']
['237403203'	'336873759271157760'	'0.0']->['416547092'	'336873759271157760'	'184.47']
['168485883'	'336873759271157760'	'3.16']->['372338018'	'336873759271157760'	'186.15']
['168485883'	'336873759271157760'	'3.16']->['803016379'	'336873759271157760'	'187.83']
['237403203'	'336873759271157760'	'0.0']->['394392730'	'336873759271157760'	'190.86']
['237403203'	'336873759271157760'	'0.0']->['801505615'	'336873759271157760'	'192.37']
['237403203'	'336873759271157760'	'0.0']->['523627648'	'336873759271157760'	'193.88']
['237403203'	'336873759271157760'	'0.0']->['170751114'	'336925230050209792'	'204.53']
['237403203'	'336873759271157760'	'0.0']->['1094034806'	'336929807029911554'	'222.72']
['237403203'	'336873759271157760'	'0.0']->['532459682'	'336873759271157760'	'244.94']
['237403203'	'336873759271157760'	'0.0']->['52989817'	'336873759271157760'	'270.47']
['237403203'	'336873759271157760'	'0.0']->['492617058'	'336942312380850177'	'272.42']
['237403203'	'336873759271157760'	'0.0']->['128620038'	'336873759271157760'	'283.24']
['237403203'	'336873759271157760'	'0.0']->['21037189'	'336873759271157760'	'289.62']
['237403203'	'336873759271157760'	'0.0']->['789601980'	'336946959875203072'	'290.88']
['237403203'	'336873759271157760'	'0.0']->['185359093'	'336873759271157760'	'292.81']
['237403203'	'336873759271157760'	'0.0']->['790947306'	'336873759271157760'	'294.4']
['237403203'	'336873759271157760'	'0.0']->['523782755'	'336873759271157760'	'295.2']
['237403203'	'336873759271157760'	'0.0']->['342931335'	'336873759271157760'	'295.6']
['237403203'	'336873759271157760'	'0.0']->['491432017'	'336873759271157760'	'295.8']
['237403203'	'336873759271157760'	'0.0']->['16140358'	'336873759271157760'	'295.9']
['237403203'	'336873759271157760'	'0.0']->['321632766'	'336873759271157760'	'295.95']
['237403203'	'336873759271157760'	'0.0']->['177182882'	'336873759271157760'	'295.98']
['237403203'	'336873759271157760'	'0.0']->['822533414'	'336873759271157760'	'295.99']
['237403203'	'336873759271157760'	'0.0']->['580127920'	'336873759271157760'	'295.99']
['22956220'	'336873759271157760'	'3.2']->['14605144'	'336873759271157760'	'296.0']
['237403203'	'336873759271157760'	'0.0']->['218663935'	'336873759271157760'	'296.0']
['237403203'	'336873759271157760'	'0.0']->['59284756'	'336873759271157760'	'296.0']
['237403203'	'336873759271157760'	'0.0']->['753552612'	'336873759271157760'	'296.0']
['168485883'	'336873759271157760'	'3.16']->['119618571'	'336873759271157760'	'296.0']
['237403203'	'336873759271157760'	'0.0']->['66034438'	'336873759271157760'	'296.0']
['237403203'	'336873759271157760'	'0.0']->['59527144'	'336873759271157760'	'296.0']
['237403203'	'336873759271157760'	'0.0']->['321477858'	'336873759271157760'	'296.0']
['237403203'	'336873759271157760'	'0.0']->['1238890952'	'336873759271157760'	'296.0']
['237403203'	'336873759271157760'	'0.0']->['154759765'	'336873759271157760'	'296.0']
['237403203'	'336873759271157760'	'0.0']->['198945680'	'336873759271157760'	'296.0']
['237403203'	'336873759271157760'	'0.0']->['37593470'	'336873759271157760'	'296.0']
['237403203'	'336873759271157760'	'0.0']->['176657599'	'336873759271157760'	'318.42']
['237403203'	'336873759271157760'	'0.0']->['51752582'	'336873759271157760'	'329.63']
['237403203'	'336873759271157760'	'0.0']->['21942455'	'336873759271157760'	'335.23']
['237403203'	'336873759271157760'	'0.0']->['27830822'	'336873759271157760'	'338.03']
['237403203'	'336873759271157760'	'0.0']->['539565436'	'336873759271157760'	'339.43']
['237403203'	'336873759271157760'	'0.0']->['87770390'	'336873759271157760'	'340.13']
['237403203'	'336873759271157760'	'0.0']->['16557667'	'336873759271157760'	'340.48']
['237403203'	'336873759271157760'	'0.0']->['125813890'	'336873759271157760'	'340.66']
['237403203'	'336873759271157760'	'0.0']->['249918934'	'336873759271157760'	'340.75']
['237403203'	'336873759271157760'	'0.0']->['590156804'	'336873759271157760'	'340.79']
['237403203'	'336873759271157760'	'0.0']->['946806012'	'336873759271157760'	'340.81']
['237403203'	'336873759271157760'	'0.0']->['244801695'	'336873759271157760'	'340.82']
['237403203'	'336873759271157760'	'0.0']->['1383201013'	'336873759271157760'	'340.83']
['237403203'	'336873759271157760'	'0.0']->['937604695'	'336873759271157760'	'340.83']
['168485883'	'336873759271157760'	'3.16']->['380747062'	'336873759271157760'	'340.83']
['73195351'	'336873759271157760'	'0.56']->['305963266'	'336873759271157760'	'340.83']
['237403203'	'336873759271157760'	'0.0']->['330366998'	'336873759271157760'	'340.83']
['237403203'	'336873759271157760'	'0.0']->['34916539'	'336873759271157760'	'340.83']
['237403203'	'336873759271157760'	'0.0']->['109568809'	'336873759271157760'	'340.83']
['237403203'	'336873759271157760'	'0.0']->['23237954'	'336873759271157760'	'340.83']
['237403203'	'336873759271157760'	'0.0']->['388105873'	'336873759271157760'	'340.83']
['237403203'	'336873759271157760'	'0.0']->['366403007'	'336873759271157760'	'340.83']
['237403203'	'336873759271157760'	'0.0']->['468525454'	'336873759271157760'	'340.83']
['237403203'	'336873759271157760'	'0.0']->['146623883'	'336959582217854976'	'341.03']
['71625602'	'336873759271157760'	'22.1']->['301764623'	'336873759271157760'	'368.27']
['237403203'	'336873759271157760'	'0.0']->['48631822'	'336873759271157760'	'382.0']
['237403203'	'336873759271157760'	'0.0']->['19050225'	'336873759271157760'	'388.86']
['237403203'	'336873759271157760'	'0.0']->['235119199'	'336873759271157760'	'392.29']
['73195351'	'336873759271157760'	'0.56']->['780642210'	'336873759271157760'	'394.0']
['237403203'	'336873759271157760'	'0.0']->['244541621'	'336873759271157760'	'394.86']
['237403203'	'336873759271157760'	'0.0']->['743764339'	'336873759271157760'	'395.29']
['237403203'	'336873759271157760'	'0.0']->['921983294'	'336873759271157760'	'395.5']
['237403203'	'336873759271157760'	'0.0']->['203351605'	'336873759271157760'	'395.72']
['237403203'	'336873759271157760'	'0.0']->['19801036'	'336873759271157760'	'403.09']
['237403203'	'336873759271157760'	'0.0']->['110059682'	'336873759271157760'	'410.47']
['237403203'	'336873759271157760'	'0.0']->['251265000'	'336980351312343040'	'423.57']
['237403203'	'336873759271157760'	'0.0']->['446272084'	'336873759271157760'	'426.89']
['237403203'	'336873759271157760'	'0.0']->['269488377'	'336873759271157760'	'435.1']
['237403203'	'336873759271157760'	'0.0']->['578525346'	'336873759271157760'	'439.21']
['237403203'	'336873759271157760'	'0.0']->['22958891'	'336873759271157760'	'441.26']
['237403203'	'336873759271157760'	'0.0']->['822838021'	'336873759271157760'	'443.32']
['237403203'	'336873759271157760'	'0.0']->['1214164872'	'336873759271157760'	'443.73']
['237403203'	'336873759271157760'	'0.0']->['198656391'	'336873759271157760'	'469.77']
['237403203'	'336873759271157760'	'0.0']->['19881382'	'336873759271157760'	'482.8']
['237403203'	'336873759271157760'	'0.0']->['505214831'	'336873759271157760'	'489.31']
['237403203'	'336873759271157760'	'0.0']->['519629479'	'336873759271157760'	'495.82']
['237403203'	'336873759271157760'	'0.0']->['525750541'	'336873759271157760'	'502.49']
['237403203'	'336873759271157760'	'0.0']->['258568306'	'336873759271157760'	'505.83']
['237403203'	'336873759271157760'	'0.0']->['309686668'	'336873759271157760'	'507.5']
['237403203'	'336873759271157760'	'0.0']->['122819549'	'336873759271157760'	'508.33']
['237403203'	'336873759271157760'	'0.0']->['1261011690'	'336873759271157760'	'509.17']
['237403203'	'336873759271157760'	'0.0']->['80793585'	'336873759271157760'	'513.13']
['22283872'	'336873759271157760'	'24.21']->['841995056'	'336873759271157760'	'517.1']
['564654299'	'336876279422930945'	'10.02']->['327035063'	'336873759271157760'	'5.08']
['237403203'	'336873759271157760'	'0.0']->['77061884'	'336873759271157760'	'525.94']
['237403203'	'336873759271157760'	'0.0']->['748030279'	'337006435802161152'	'527.22']
['237403203'	'336873759271157760'	'0.0']->['50948136'	'336873759271157760'	'530.36']
['237403203'	'336873759271157760'	'0.0']->['34786408'	'336873759271157760'	'532.57']
['237403203'	'336873759271157760'	'0.0']->['17714851'	'336873759271157760'	'533.68']
['237403203'	'336873759271157760'	'0.0']->['622649739'	'336873759271157760'	'534.23']
['237403203'	'336873759271157760'	'0.0']->['64008841'	'336873759271157760'	'534.51']
['237403203'	'336873759271157760'	'0.0']->['747599983'	'336873759271157760'	'534.71']
['237403203'	'336873759271157760'	'0.0']->['45471180'	'336873759271157760'	'534.75']
['237403203'	'336873759271157760'	'0.0']->['378681708'	'336873759271157760'	'534.77']
['237403203'	'336873759271157760'	'0.0']->['1048722518'	'336873759271157760'	'534.77']
['237403203'	'336873759271157760'	'0.0']->['109681824'	'336873759271157760'	'534.78']
['237403203'	'336873759271157760'	'0.0']->['18248053'	'336873759271157760'	'566.63']
['237403203'	'336873759271157760'	'0.0']->['1144474542'	'336873759271157760'	'582.56']
['237403203'	'336873759271157760'	'0.0']->['95737635'	'336873759271157760'	'590.52']
['237403203'	'336873759271157760'	'0.0']->['1011890714'	'336873759271157760'	'594.5']
['73195351'	'336873759271157760'	'0.56']->['1064176266'	'336873759271157760'	'596.49']
['237403203'	'336873759271157760'	'0.0']->['1397408886'	'337023993552982017'	'596.98']
['237403203'	'336873759271157760'	'0.0']->['349525475'	'336873759271157760'	'597.49']
['168485883'	'336873759271157760'	'3.16']->['49390987'	'336873759271157760'	'597.99']
['237403203'	'336873759271157760'	'0.0']->['125162369'	'336873759271157760'	'598.23']
['237403203'	'336873759271157760'	'0.0']->['1095149436'	'336873759271157760'	'598.36']
['237403203'	'336873759271157760'	'0.0']->['184383206'	'336873759271157760'	'598.42']
['237403203'	'336873759271157760'	'0.0']->['103716179'	'336873759271157760'	'598.45']
['237403203'	'336873759271157760'	'0.0']->['202367059'	'336873759271157760'	'598.47']
['237403203'	'336873759271157760'	'0.0']->['1383197100'	'336873759271157760'	'598.48']
['237403203'	'336873759271157760'	'0.0']->['858338502'	'336873759271157760'	'598.48']
['237403203'	'336873759271157760'	'0.0']->['731414605'	'336873759271157760'	'598.48']
['237403203'	'336873759271157760'	'0.0']->['250131075'	'337029134565916672'	'617.42']
['237403203'	'336873759271157760'	'0.0']->['701579694'	'337043402992541696'	'674.1']
['237403203'	'336873759271157760'	'0.0']->['454249913'	'336873759271157760'	'676.45']
['237403203'	'336873759271157760'	'0.0']->['532473961'	'336873759271157760'	'715.43']
['22956220'	'336873759271157760'	'3.2']->['23445502'	'336873759271157760'	'734.92']
['237403203'	'336873759271157760'	'0.0']->['48526013'	'336873759271157760'	'744.67']
['258133070'	'336873759271157760'	'0.47']->['192308563'	'336873759271157760'	'749.54']
['237403203'	'336873759271157760'	'0.0']->['192099347'	'336873759271157760'	'751.98']
['237403203'	'336873759271157760'	'0.0']->['354106420'	'336873759271157760'	'753.2']
['237403203'	'336873759271157760'	'0.0']->['15933649'	'336873759271157760'	'753.81']
['237403203'	'336873759271157760'	'0.0']->['876673021'	'336873759271157760'	'754.11']
['237403203'	'336873759271157760'	'0.0']->['272497924'	'336873759271157760'	'754.26']
['237403203'	'336873759271157760'	'0.0']->['1069137992'	'336873759271157760'	'754.34']
['237403203'	'336873759271157760'	'0.0']->['1013547847'	'336873759271157760'	'754.38']
['184383206'	'336873759271157760'	'598.42']->['891962804'	'336873759271157760'	'754.4']
['237403203'	'336873759271157760'	'0.0']->['944089122'	'337063607437238272'	'754.4']
['237403203'	'336873759271157760'	'0.0']->['1226408898'	'336873759271157760'	'754.41']
['237403203'	'336873759271157760'	'0.0']->['247124972'	'336873759271157760'	'754.41']
['237403203'	'336873759271157760'	'0.0']->['899088097'	'336873759271157760'	'754.41']
['533203329'	'336873759271157760'	'51.86']->['944089122'	'337063607437238272'	'754.4']
['237403203'	'336873759271157760'	'0.0']->['636279801'	'336873759271157760'	'754.42']
['22956220'	'336873759271157760'	'3.2']->['312428361'	'336873759271157760'	'754.42']
['237403203'	'336873759271157760'	'0.0']->['575857218'	'336873759271157760'	'754.42']
['264129564'	'336873759271157760'	'32.34']->['946215643'	'336873759271157760'	'754.42']
['237403203'	'336873759271157760'	'0.0']->['489354531'	'336873759271157760'	'754.42']
['237403203'	'336873759271157760'	'0.0']->['418808598'	'336873759271157760'	'754.42']
['237403203'	'336873759271157760'	'0.0']->['793484450'	'336873759271157760'	'754.42']
['237403203'	'336873759271157760'	'0.0']->['90790921'	'336873759271157760'	'754.42']
['237403203'	'336873759271157760'	'0.0']->['754370958'	'336873759271157760'	'754.42']
['237403203'	'336873759271157760'	'0.0']->['27798388'	'336873759271157760'	'754.42']
['237403203'	'336873759271157760'	'0.0']->['36682899'	'336873759271157760'	'754.42']
['237403203'	'336873759271157760'	'0.0']->['531690609'	'336873759271157760'	'754.42']
['237403203'	'336873759271157760'	'0.0']->['1261045009'	'336873759271157760'	'754.42']
['282695161'	'336873759271157760'	'94.33']->['1107062418'	'336873759271157760'	'754.42']
['73195351'	'336873759271157760'	'0.56']->['308174015'	'336873759271157760'	'754.42']
['237403203'	'336873759271157760'	'0.0']->['23808467'	'336873759271157760'	'754.42']
['237403203'	'336873759271157760'	'0.0']->['39871064'	'336873759271157760'	'767.66']
['237403203'	'336873759271157760'	'0.0']->['381678556'	'336873759271157760'	'774.28']
['237403203'	'336873759271157760'	'0.0']->['144258126'	'336873759271157760'	'777.59']
['237403203'	'336873759271157760'	'0.0']->['21540501'	'337069632835948544'	'778.33']
['237403203'	'336873759271157760'	'0.0']->['704306828'	'336873759271157760'	'779.24']
['282695161'	'336873759271157760'	'94.33']->['435976406'	'336873759271157760'	'780.07']
['237403203'	'336873759271157760'	'0.0']->['1015985011'	'337070230616539136'	'780.72']
['237403203'	'336873759271157760'	'0.0']->['16190478'	'336873759271157760'	'786.22']
['237403203'	'336873759271157760'	'0.0']->['39262300'	'336873759271157760'	'788.88']
['237403203'	'336873759271157760'	'0.0']->['18020819'	'337072539622838273'	'789.88']
['237403203'	'336873759271157760'	'0.0']->['515113173'	'336873759271157760'	'790.87']
['237403203'	'336873759271157760'	'0.0']->['132644939'	'336873759271157760'	'791.53']
['237403203'	'336873759271157760'	'0.0']->['493652059'	'336873759271157760'	'812.3']
['237403203'	'336873759271157760'	'0.0']->['467394861'	'336873759271157760'	'822.68']
['237403203'	'336873759271157760'	'0.0']->['308464109'	'336873759271157760'	'827.88']
['237403203'	'336873759271157760'	'0.0']->['526975727'	'337082363278409729'	'828.92']
['237403203'	'336873759271157760'	'0.0']->['260785946'	'336873759271157760'	'830.47']
['237403203'	'336873759271157760'	'0.0']->['70478149'	'336873759271157760'	'831.77']
['237403203'	'336873759271157760'	'0.0']->['23220731'	'336873759271157760'	'832.42']
['237403203'	'336873759271157760'	'0.0']->['630717039'	'336873759271157760'	'832.74']
['237403203'	'336873759271157760'	'0.0']->['452047490'	'336873759271157760'	'832.9']
['237403203'	'336873759271157760'	'0.0']->['288024047'	'336873759271157760'	'833.07']
['237403203'	'336873759271157760'	'0.0']->['162181139'	'336873759271157760'	'842.5']
['237403203'	'336873759271157760'	'0.0']->['339831428'	'336873759271157760'	'874.01']
['237403203'	'336873759271157760'	'0.0']->['296622235'	'336873759271157760'	'889.76']
['526975727'	'337082363278409729'	'828.92']->['563785715'	'337099370908483584'	'896.5']
['237403203'	'336873759271157760'	'0.0']->['592734079'	'336873759271157760'	'897.64']
['75029376'	'336873759271157760'	'70.66']->['69071310'	'336873759271157760'	'901.58']
['237403203'	'336873759271157760'	'0.0']->['444328193'	'336873759271157760'	'903.55']
['237403203'	'336873759271157760'	'0.0']->['1031677302'	'336873759271157760'	'905.52']
['237403203'	'336873759271157760'	'0.0']->['20745469'	'337108326905163776'	'932.08']
['237403203'	'336873759271157760'	'0.0']->['525641456'	'336873759271157760'	'1005.85']
['237403203'	'336873759271157760'	'0.0']->['23950266'	'337129013510275072'	'1014.3']
['237403203'	'336873759271157760'	'0.0']->['727681112'	'336873759271157760'	'1056.02']
['237403203'	'336873759271157760'	'0.0']->['892355978'	'336873759271157760'	'1081.1']
['237403203'	'336873759271157760'	'0.0']->['19993433'	'336873759271157760'	'1093.64']
['237403203'	'336873759271157760'	'0.0']->['479999621'	'336873759271157760'	'1103.05']
['237403203'	'336873759271157760'	'0.0']->['335523025'	'336873759271157760'	'1104.62']
['237403203'	'336873759271157760'	'0.0']->['16004747'	'336873759271157760'	'1105.4']
['237403203'	'336873759271157760'	'0.0']->['293267862'	'336873759271157760'	'1105.79']
['237403203'	'336873759271157760'	'0.0']->['520269488'	'336873759271157760'	'1106.18']
['237403203'	'336873759271157760'	'0.0']->['36046325'	'336873759271157760'	'1120.89']
['237403203'	'336873759271157760'	'0.0']->['549477661'	'336873759271157760'	'1128.25']
['237403203'	'336873759271157760'	'0.0']->['311140916'	'336873759271157760'	'1131.92']
['237403203'	'336873759271157760'	'0.0']->['72123971'	'336873759271157760'	'1133.76']
['237403203'	'336873759271157760'	'0.0']->['913225194'	'336873759271157760'	'1134.68']
['237403203'	'336873759271157760'	'0.0']->['83989145'	'336873759271157760'	'1135.14']
['237403203'	'336873759271157760'	'0.0']->['21447013'	'336873759271157760'	'1135.37']
['237403203'	'336873759271157760'	'0.0']->['456918786'	'336873759271157760'	'1135.49']
['237403203'	'336873759271157760'	'0.0']->['39959975'	'336873759271157760'	'1135.54']
['237403203'	'336873759271157760'	'0.0']->['65517621'	'336873759271157760'	'1135.57']
['237403203'	'336873759271157760'	'0.0']->['526648278'	'336873759271157760'	'1135.6']
['237403203'	'336873759271157760'	'0.0']->['34999849'	'337161981020745728'	'1145.3']
['237403203'	'336873759271157760'	'0.0']->['799257301'	'337163852816986114'	'1152.73']
['237403203'	'336873759271157760'	'0.0']->['404860288'	'337171020584726528'	'1181.22']
['732980827'	'336873759271157760'	'167.39']->['1130537934'	'336873759271157760'	'1211.55']
['237403203'	'336873759271157760'	'0.0']->['236924921'	'337183471174819840'	'1230.68']
['236924921'	'337183471174819840'	'1230.68']->['379675736'	'337184250648481792'	'1233.78']
['379675736'	'337184250648481792'	'1233.78']->['236924921'	'337183471174819840'	'1230.68']
['237403203'	'336873759271157760'	'0.0']->['473889724'	'337187780021080066'	'1247.82']
['237403203'	'336873759271157760'	'0.0']->['228189745'	'336873759271157760'	'1249.53']
['237403203'	'336873759271157760'	'0.0']->['122462526'	'337194998506332161'	'1276.5']
['237403203'	'336873759271157760'	'0.0']->['32505133'	'336873759271157760'	'1278.01']
['237403203'	'336873759271157760'	'0.0']->['40306643'	'336873759271157760'	'1285.13']
['237403203'	'336873759271157760'	'0.0']->['16272976'	'336873759271157760'	'1286.31']
['237403203'	'336873759271157760'	'0.0']->['578449991'	'336873759271157760'	'1286.91']
['237403203'	'336873759271157760'	'0.0']->['223460381'	'336873759271157760'	'1287.2']
['237403203'	'336873759271157760'	'0.0']->['63860918'	'336873759271157760'	'1287.35']
['258133070'	'336873759271157760'	'0.47']->['72050394'	'336873759271157760'	'1287.43']
['237403203'	'336873759271157760'	'0.0']->['355636790'	'336873759271157760'	'1287.46']
['237403203'	'336873759271157760'	'0.0']->['379675736'	'337184250648481792'	'1233.78']
['237403203'	'336873759271157760'	'0.0']->['74222931'	'336873759271157760'	'1287.49']
['237403203'	'336873759271157760'	'0.0']->['1160597881'	'336873759271157760'	'1287.5']
['237403203'	'336873759271157760'	'0.0']->['754874'	'336873759271157760'	'1287.5']
['237403203'	'336873759271157760'	'0.0']->['777163644'	'336873759271157760'	'1287.5']
['237403203'	'336873759271157760'	'0.0']->['237907006'	'336873759271157760'	'1287.5']
['22956220'	'336873759271157760'	'3.2']->['316091091'	'336873759271157760'	'1287.5']
['237403203'	'336873759271157760'	'0.0']->['567209572'	'336873759271157760'	'1287.5']
['237403203'	'336873759271157760'	'0.0']->['138214798'	'336873759271157760'	'1287.5']
['237403203'	'336873759271157760'	'0.0']->['465008407'	'336873759271157760'	'1287.5']
['237403203'	'336873759271157760'	'0.0']->['328037233'	'336873759271157760'	'1287.5']
['237403203'	'336873759271157760'	'0.0']->['357031867'	'336873759271157760'	'1287.5']
['237403203'	'336873759271157760'	'0.0']->['23037924'	'336873759271157760'	'1287.5']
['237403203'	'336873759271157760'	'0.0']->['196334980'	'336873759271157760'	'1287.5']
['237403203'	'336873759271157760'	'0.0']->['55953050'	'337214006521638912'	'1352.02']
['237403203'	'336873759271157760'	'0.0']->['25429371'	'336873759271157760'	'1436.36']
['237403203'	'336873759271157760'	'0.0']->['885933012'	'337244063629721600'	'1471.47']
['237403203'	'336873759271157760'	'0.0']->['263203020'	'336873759271157760'	'1510.79']
['237403203'	'336873759271157760'	'0.0']->['538954027'	'337256251618639872'	'1519.88']
['237403203'	'336873759271157760'	'0.0']->['733538970'	'336873759271157760'	'1548.0']
['237403203'	'336873759271157760'	'0.0']->['55348286'	'336873759271157760'	'1566.61']
['237403203'	'336873759271157760'	'0.0']->['1346954671'	'336873759271157760'	'1575.91']
['237403203'	'336873759271157760'	'0.0']->['829366562'	'336873759271157760'	'1580.56']
['18261890'	'336873759271157760'	'25.77']->['942858936'	'336873759271157760'	'1582.89']
['237403203'	'336873759271157760'	'0.0']->['293558574'	'336873759271157760'	'1584.05']
['237403203'	'336873759271157760'	'0.0']->['442597093'	'336873759271157760'	'1584.64']
['237403203'	'336873759271157760'	'0.0']->['377815859'	'336873759271157760'	'1584.93']
['237403203'	'336873759271157760'	'0.0']->['963332430'	'336873759271157760'	'1585.07']
['237403203'	'336873759271157760'	'0.0']->['14913540'	'336873759271157760'	'1585.14']
['237403203'	'336873759271157760'	'0.0']->['511210135'	'336873759271157760'	'1585.18']
['237403203'	'336873759271157760'	'0.0']->['39772880'	'336873759271157760'	'1585.2']
['237403203'	'336873759271157760'	'0.0']->['397748897'	'336873759271157760'	'1585.21']
['237403203'	'336873759271157760'	'0.0']->['532457531'	'336873759271157760'	'1585.21']
['237403203'	'336873759271157760'	'0.0']->['405962141'	'336873759271157760'	'1585.21']
['237403203'	'336873759271157760'	'0.0']->['159610786'	'336873759271157760'	'1585.22']
['237403203'	'336873759271157760'	'0.0']->['88222637'	'336873759271157760'	'1585.22']
['237403203'	'336873759271157760'	'0.0']->['279167748'	'336873759271157760'	'1585.22']
['237403203'	'336873759271157760'	'0.0']->['33409429'	'336873759271157760'	'1585.22']
['237403203'	'336873759271157760'	'0.0']->['158064102'	'336873759271157760'	'1585.22']
['237403203'	'336873759271157760'	'0.0']->['942298280'	'336873759271157760'	'1585.22']
['237403203'	'336873759271157760'	'0.0']->['538601381'	'336873759271157760'	'1585.22']
['237403203'	'336873759271157760'	'0.0']->['45192612'	'336873759271157760'	'1585.22']
['237403203'	'336873759271157760'	'0.0']->['1317689665'	'336873759271157760'	'1585.22']
['237403203'	'336873759271157760'	'0.0']->['140640762'	'336873759271157760'	'1585.22']
['237403203'	'336873759271157760'	'0.0']->['177702195'	'336873759271157760'	'1585.22']
['237403203'	'336873759271157760'	'0.0']->['335331087'	'336873759271157760'	'1585.22']
['237403203'	'336873759271157760'	'0.0']->['1311152898'	'336873759271157760'	'1585.22']
['237403203'	'336873759271157760'	'0.0']->['76369912'	'336873759271157760'	'1585.22']
['237403203'	'336873759271157760'	'0.0']->['84584229'	'337284850677596160'	'1633.53']
['237403203'	'336873759271157760'	'0.0']->['36988190'	'336873759271157760'	'1704.74']
['237403203'	'336873759271157760'	'0.0']->['53238864'	'336873759271157760'	'1764.5']
['237403203'	'336873759271157760'	'0.0']->['19513802'	'337321762205343744'	'1780.2']
['237403203'	'336873759271157760'	'0.0']->['111743108'	'336873759271157760'	'1809.33']
['237403203'	'336873759271157760'	'0.0']->['16411611'	'336873759271157760'	'1816.8']
['237403203'	'336873759271157760'	'0.0']->['25689113'	'336873759271157760'	'1820.53']
['237403203'	'336873759271157760'	'0.0']->['916888770'	'336873759271157760'	'1822.4']
['237403203'	'336873759271157760'	'0.0']->['309359432'	'336873759271157760'	'1823.33']
['237403203'	'336873759271157760'	'0.0']->['430361134'	'336873759271157760'	'1823.8']
['237403203'	'336873759271157760'	'0.0']->['1145792010'	'336873759271157760'	'1824.03']
['237403203'	'336873759271157760'	'0.0']->['386751965'	'336873759271157760'	'1824.15']
['237403203'	'336873759271157760'	'0.0']->['20932284'	'336873759271157760'	'1824.21']
['237403203'	'336873759271157760'	'0.0']->['17957892'	'336873759271157760'	'1824.24']
['237403203'	'336873759271157760'	'0.0']->['150286640'	'336873759271157760'	'1824.25']
['237403203'	'336873759271157760'	'0.0']->['24118142'	'336873759271157760'	'1824.26']
['237403203'	'336873759271157760'	'0.0']->['714947334'	'336873759271157760'	'1824.26']
['237403203'	'336873759271157760'	'0.0']->['567930956'	'336873759271157760'	'1824.26']
['237403203'	'336873759271157760'	'0.0']->['862694370'	'336873759271157760'	'1824.27']
['237403203'	'336873759271157760'	'0.0']->['334603161'	'336873759271157760'	'1824.27']
['237403203'	'336873759271157760'	'0.0']->['1356992605'	'336873759271157760'	'1824.27']
['19513802'	'337321762205343744'	'1780.2']->['386751965'	'336873759271157760'	'1824.15']
['237403203'	'336873759271157760'	'0.0']->['93727342'	'336873759271157760'	'2623.68']
['237403203'	'336873759271157760'	'0.0']->['1161647473'	'337608421228560384'	'2919.28']
['237403203'	'336873759271157760'	'0.0']->['16983142'	'336873759271157760'	'3023.38']
['237403203'	'336873759271157760'	'0.0']->['31703974'	'336873759271157760'	'3223.23']
['237403203'	'336873759271157760'	'0.0']->['62159143'	'336873759271157760'	'3323.16']
['237403203'	'336873759271157760'	'0.0']->['22115384'	'336873759271157760'	'3373.12']
['237403203'	'336873759271157760'	'0.0']->['55860445'	'336873759271157760'	'3398.1']
['237403203'	'336873759271157760'	'0.0']->['211078812'	'336873759271157760'	'3410.59']
['237403203'	'336873759271157760'	'0.0']->['506899390'	'336873759271157760'	'3416.84']
['237403203'	'336873759271157760'	'0.0']->['198776337'	'336873759271157760'	'3419.96']
['237403203'	'336873759271157760'	'0.0']->['54314474'	'336873759271157760'	'3421.52']
['237403203'	'336873759271157760'	'0.0']->['22984882'	'336873759271157760'	'3422.3']
['237403203'	'336873759271157760'	'0.0']->['339930373'	'336873759271157760'	'3422.69']
['237403203'	'336873759271157760'	'0.0']->['428559259'	'336873759271157760'	'3422.89']
['237403203'	'336873759271157760'	'0.0']->['48195067'	'336873759271157760'	'3422.99']
['237403203'	'336873759271157760'	'0.0']->['437993237'	'336873759271157760'	'3423.03']
['237403203'	'336873759271157760'	'0.0']->['234789656'	'336873759271157760'	'3423.06']
['237403203'	'336873759271157760'	'0.0']->['50612572'	'336873759271157760'	'3423.07']
['237403203'	'336873759271157760'	'0.0']->['1021229786'	'336873759271157760'	'3423.08']
['237403203'	'336873759271157760'	'0.0']->['900187770'	'336873759271157760'	'3423.08']
['237403203'	'336873759271157760'	'0.0']->['532285060'	'336873759271157760'	'3423.08']
['237403203'	'336873759271157760'	'0.0']->['296357769'	'336873759271157760'	'3423.08']
['237403203'	'336873759271157760'	'0.0']->['15929935'	'336873759271157760'	'3423.08']
['237403203'	'336873759271157760'	'0.0']->['68803674'	'336873759271157760'	'3423.08']
['237403203'	'336873759271157760'	'0.0']->['40391359'	'336873759271157760'	'3423.08']
['237403203'	'336873759271157760'	'0.0']->['525893754'	'336873759271157760'	'3423.08']
['237403203'	'336873759271157760'	'0.0']->['114572222'	'336873759271157760'	'3423.08']
['237403203'	'336873759271157760'	'0.0']->['160312547'	'336873759271157760'	'3423.08']
['237403203'	'336873759271157760'	'0.0']->['329688737'	'336873759271157760'	'3423.08']
['237403203'	'336873759271157760'	'0.0']->['127860367'	'336873759271157760'	'3429.85']
['237403203'	'336873759271157760'	'0.0']->['487769182'	'336873759271157760'	'3438.48']
['237403203'	'336873759271157760'	'0.0']->['38226099'	'336873759271157760'	'3498.73']
['237403203'	'336873759271157760'	'0.0']->['53987594'	'337769031262162945'	'3557.5']
['237403203'	'336873759271157760'	'0.0']->['481703749'	'336873759271157760'	'3574.48']
['237403203'	'336873759271157760'	'0.0']->['339263023'	'336873759271157760'	'3667.82']
['237403203'	'336873759271157760'	'0.0']->['217509408'	'336873759271157760'	'3680.42']
['73195351'	'336873759271157760'	'0.56']->['903201378'	'336873759271157760'	'3726.88']
['237403203'	'336873759271157760'	'0.0']->['468149173'	'336873759271157760'	'3783.52']
['237403203'	'336873759271157760'	'0.0']->['24388970'	'336873759271157760'	'4067.73']
['237403203'	'336873759271157760'	'0.0']->['68760726'	'336873759271157760'	'4071.05']
['237403203'	'336873759271157760'	'0.0']->['940455780'	'336873759271157760'	'4075.65']
['237403203'	'336873759271157760'	'0.0']->['595779264'	'336873759271157760'	'4095.92']
['237403203'	'336873759271157760'	'0.0']->['877645976'	'336873759271157760'	'4113.45']
['237403203'	'336873759271157760'	'0.0']->['50057841'	'336873759271157760'	'4116.42']
['237403203'	'336873759271157760'	'0.0']->['137942779'	'337914847448674306'	'4136.92']
['237403203'	'336873759271157760'	'0.0']->['85589618'	'336873759271157760'	'4197.82']
['237403203'	'336873759271157760'	'0.0']->['175521110'	'336873759271157760'	'4661.75']
['237403203'	'336873759271157760'	'0.0']->['241721501'	'336873759271157760'	'4666.15']
['259489745'	'336875598867750912'	'7.32']->['494213047'	'336873759271157760'	'4676.45']
['237403203'	'336873759271157760'	'0.0']->['278163796'	'336873759271157760'	'5073.08']
['237403203'	'336873759271157760'	'0.0']->['16831197'	'336873759271157760'	'5108.92']
['237403203'	'336873759271157760'	'0.0']->['19850687'	'336873759271157760'	'5277.4']
['237403203'	'336873759271157760'	'0.0']->['527076279'	'336873759271157760'	'5278.43']
['237403203'	'336873759271157760'	'0.0']->['999505526'	'336873759271157760'	'5279.68']
['237403203'	'336873759271157760'	'0.0']->['146510317'	'336873759271157760'	'5280.15']
['237403203'	'336873759271157760'	'0.0']->['488614269'	'336873759271157760'	'5281.45']
['237403203'	'336873759271157760'	'0.0']->['554297658'	'336873759271157760'	'5291.02']
['237403203'	'336873759271157760'	'0.0']->['224228597'	'336873759271157760'	'5296.27']
['237403203'	'336873759271157760'	'0.0']->['411784420'	'336873759271157760'	'5298.68']
['237403203'	'336873759271157760'	'0.0']->['23385466'	'336873759271157760'	'5319.23']
['237403203'	'336873759271157760'	'0.0']->['20212139'	'336873759271157760'	'5324.28']
['237403203'	'336873759271157760'	'0.0']->['152133436'	'336873759271157760'	'5326.0']
['237403203'	'336873759271157760'	'0.0']->['15124985'	'336873759271157760'	'5365.23']
['237403203'	'336873759271157760'	'0.0']->['502084634'	'336873759271157760'	'5559.65']
['237403203'	'336873759271157760'	'0.0']->['37589957'	'336873759271157760'	'5560.35']
['237403203'	'336873759271157760'	'0.0']->['210407329'	'336873759271157760'	'5567.6']
['237403203'	'336873759271157760'	'0.0']->['122104735'	'336873759271157760'	'5673.52']
['237403203'	'336873759271157760'	'0.0']->['513571276'	'336873759271157760'	'5674.88']
['237403203'	'336873759271157760'	'0.0']->['546488925'	'336873759271157760'	'5676.77']
['237403203'	'336873759271157760'	'0.0']->['17997669'	'336873759271157760'	'5679.08']
['237403203'	'336873759271157760'	'0.0']->['702183384'	'336873759271157760'	'5750.58']
['237403203'	'336873759271157760'	'0.0']->['22440812'	'336873759271157760'	'5957.95']
['237403203'	'336873759271157760'	'0.0']->['33381229'	'336873759271157760'	'6019.13']
['237403203'	'336873759271157760'	'0.0']->['830122476'	'336873759271157760'	'6019.45']
['237403203'	'336873759271157760'	'0.0']->['32288678'	'336873759271157760'	'6020.25']
['237403203'	'336873759271157760'	'0.0']->['16054300'	'338389422498271232'	'6022.7']
['790947306'	'336873759271157760'	'294.4']->['25108095'	'336873759271157760'	'6030.4']
['237403203'	'336873759271157760'	'0.0']->['1074269485'	'336873759271157760'	'6041.63']
['237403203'	'336873759271157760'	'0.0']->['346268889'	'336873759271157760'	'6335.77']
['237403203'	'336873759271157760'	'0.0']->['1252826672'	'336873759271157760'	'6972.95']
['237403203'	'336873759271157760'	'0.0']->['360343192'	'336873759271157760'	'6982.52']
['237403203'	'336873759271157760'	'0.0']->['392681212'	'336873759271157760'	'6985.83']
['237403203'	'336873759271157760'	'0.0']->['544120968'	'336873759271157760'	'8208.6']
['1304255893'	'336873759271157760'	'3.2']->['902904265'	'336873759271157760'	'8515.15']
['237403203'	'336873759271157760'	'0.0']->['532608870'	'336873759271157760'	'9895.88']
['237403203'	'336873759271157760'	'0.0']->['154889886'	'336873759271157760'	'9946.52']
['237403203'	'336873759271157760'	'0.0']->['489081458'	'336873759271157760'	'10771.4']
['237403203'	'336873759271157760'	'0.0']->['905019768'	'339793138803679232'	'11600.57']
['237403203'	'336873759271157760'	'0.0']->['245498894'	'336873759271157760'	'25488.68']
['237403203'	'336873759271157760'	'0.0']->['77316704'	'336873759271157760'	'27752.15']
['237403203'	'336873759271157760'	'0.0']->['26695899'	'336873759271157760'	'30875.78']
['237403203'	'336873759271157760'	'0.0']->['418830106'	'336873759271157760'	'30878.38']
['237403203'	'336873759271157760'	'0.0']->['34323443'	'336873759271157760'	'30878.68']
['237403203'	'336873759271157760'	'0.0']->['727472528'	'336873759271157760'	'30878.82']
['237403203'	'336873759271157760'	'0.0']->['811783063'	'336873759271157760'	'30878.9']
['237403203'	'336873759271157760'	'0.0']->['377735275'	'336873759271157760'	'30878.97']
['237403203'	'336873759271157760'	'0.0']->['19012416'	'336873759271157760'	'30879.07']
['381678556'	'336873759271157760'	'774.28']->['979495020'	'336873759271157760'	'30880.07']
['237403203'	'336873759271157760'	'0.0']->['19920099'	'336873759271157760'	'30880.2']
['237403203'	'336873759271157760'	'0.0']->['438019172'	'336873759271157760'	'30880.2']
['237403203'	'336873759271157760'	'0.0']->['127118419'	'336873759271157760'	'30880.5']
['237403203'	'336873759271157760'	'0.0']->['915124153'	'344645265879347200'	'30881.2']
['915124153'	'344645265879347200'	'30881.2']->['915124153'	'344645265879347200'	'30881.2']
['237403203'	'336873759271157760'	'0.0']->['39482293'	'336873759271157760'	'30882.17']
['237403203'	'336873759271157760'	'0.0']->['18334484'	'336873759271157760'	'30883.43']
['98764683'	'336873759271157760'	'50.1']->['16982413'	'336873759271157760'	'30884.1']
['237403203'	'336873759271157760'	'0.0']->['14586497'	'336873759271157760'	'30889.27']
['237403203'	'336873759271157760'	'0.0']->['48375723'	'336873759271157760'	'30889.37']
['237403203'	'336873759271157760'	'0.0']->['529831617'	'336873759271157760'	'30892.65']
['237403203'	'336873759271157760'	'0.0']->['14831312'	'336873759271157760'	'30894.45']
['22956220'	'336873759271157760'	'3.2']->['315317926'	'336873759271157760'	'30895.47']
['237403203'	'336873759271157760'	'0.0']->['277561227'	'336873759271157760'	'30901.22']
['237403203'	'336873759271157760'	'0.0']->['480816809'	'336873759271157760'	'30914.97']
['237403203'	'336873759271157760'	'0.0']->['213761225'	'336873759271157760'	'30915.95']
['237403203'	'336873759271157760'	'0.0']->['108337318'	'344654961998696448'	'30919.72']
['237403203'	'336873759271157760'	'0.0']->['1296780078'	'336873759271157760'	'30922.5']
['237403203'	'336873759271157760'	'0.0']->['87769330'	'336873759271157760'	'30923.97']
['237403203'	'336873759271157760'	'0.0']->['19163689'	'336873759271157760'	'30924.38']
['15480409'	'336873956218925056'	'0.78']->['87769330'	'336873759271157760'	'30923.97']
['237403203'	'336873759271157760'	'0.0']->['437182147'	'344657211508805633'	'30928.67']
['237403203'	'336873759271157760'	'0.0']->['21059569'	'336873759271157760'	'30933.98']
['437182147'	'344657211508805633'	'30928.67']->['19163689'	'336873759271157760'	'30924.38']
['237403203'	'336873759271157760'	'0.0']->['461262566'	'336873759271157760'	'30937.47']
['237403203'	'336873759271157760'	'0.0']->['32816955'	'336873759271157760'	'30939.03']
['19163689'	'336873759271157760'	'30924.38']->['437182147'	'344657211508805633'	'30928.67']
['237403203'	'336873759271157760'	'0.0']->['115994820'	'344688974381604864'	'31054.88']
['237403203'	'336873759271157760'	'0.0']->['32817967'	'336873759271157760'	'31111.93']
['168485883'	'336873759271157760'	'3.16']->['274116692'	'336873759271157760'	'31312.5']
['237403203'	'336873759271157760'	'0.0']->['512498711'	'336873759271157760'	'31735.0']
['237403203'	'336873759271157760'	'0.0']->['955102634'	'367506344959426562'	'121722.97']
['237403203'	'336873759271157760'	'0.0']->['455319362'	'336873759271157760'	'227958.58']
