# Supplementary material for: BiMGCL: rumor detection via bi-directional multi-level graph contrastive learning
Source: PeerJ Comput Sci. 2023 Nov 10;9:e1659. doi: 10.7717/peerj-cs.1659 (PMC10703058; doi:10.7717/peerj-cs.1659)
Supplement: Supplemental Information 1 [file peerj-cs-09-1659-s001.zip › rumor_detection_acl2017/twitter15/tree/336913656921083904.txt]

['ROOT'	'ROOT'	'0.0']->['1367531'	'336913656921083904'	'0.0']
['1367531'	'336913656921083904'	'0.0']->['491861861'	'336913656921083904'	'0.33']
['1367531'	'336913656921083904'	'0.0']->['50082793'	'336913656921083904'	'0.48']
['1367531'	'336913656921083904'	'0.0']->['624168449'	'336913656921083904'	'0.56']
['1367531'	'336913656921083904'	'0.0']->['273903552'	'336913656921083904'	'0.63']
['1367531'	'336913656921083904'	'0.0']->['231181451'	'336913656921083904'	'0.68']
['1367531'	'336913656921083904'	'0.0']->['563832261'	'336913656921083904'	'0.72']
['1367531'	'336913656921083904'	'0.0']->['301091461'	'336913656921083904'	'0.97']
['1367531'	'336913656921083904'	'0.0']->['23681268'	'336913905911738369'	'0.98']
['1367531'	'336913656921083904'	'0.0']->['82901787'	'336913656921083904'	'1.09']
['1367531'	'336913656921083904'	'0.0']->['162992000'	'336913943899557890'	'1.13']
['1367531'	'336913656921083904'	'0.0']->['963256500'	'336913656921083904'	'1.15']
['1367531'	'336913656921083904'	'0.0']->['389844500'	'336913656921083904'	'1.22']
['1367531'	'336913656921083904'	'0.0']->['278327347'	'336913965743493121'	'1.22']
['1367531'	'336913656921083904'	'0.0']->['535310291'	'336913656921083904'	'1.36']
['1367531'	'336913656921083904'	'0.0']->['849355962'	'336913656921083904'	'1.43']
['1367531'	'336913656921083904'	'0.0']->['29188590'	'336913656921083904'	'1.46']
['1367531'	'336913656921083904'	'0.0']->['60470686'	'336913656921083904'	'1.48']
['1367531'	'336913656921083904'	'0.0']->['855527534'	'336913656921083904'	'1.5']
['1367531'	'336913656921083904'	'0.0']->['46740128'	'336913656921083904'	'1.52']
['1367531'	'336913656921083904'	'0.0']->['29496283'	'336913656921083904'	'1.53']
['1367531'	'336913656921083904'	'0.0']->['788732628'	'336914055405113344'	'1.58']
['1367531'	'336913656921083904'	'0.0']->['1313165581'	'336914063936339968'	'1.62']
['1367531'	'336913656921083904'	'0.0']->['342931335'	'336913656921083904'	'1.75']
['1367531'	'336913656921083904'	'0.0']->['833588484'	'336914124313337856'	'1.85']
['1367531'	'336913656921083904'	'0.0']->['15723459'	'336914146685763584'	'1.93']
['1367531'	'336913656921083904'	'0.0']->['455850243'	'336913656921083904'	'1.97']
['1367531'	'336913656921083904'	'0.0']->['863186563'	'336914270107348992'	'2.43']
['1367531'	'336913656921083904'	'0.0']->['100325179'	'336913656921083904'	'2.59']
['1367531'	'336913656921083904'	'0.0']->['255336720'	'336914332266938368'	'2.68']
['1367531'	'336913656921083904'	'0.0']->['24958904'	'336913656921083904'	'2.9']
['1367531'	'336913656921083904'	'0.0']->['374052792'	'336913656921083904'	'3.06']
['1367531'	'336913656921083904'	'0.0']->['54318074'	'336913656921083904'	'3.14']
['1367531'	'336913656921083904'	'0.0']->['138835872'	'336913656921083904'	'3.18']
['1367531'	'336913656921083904'	'0.0']->['358134191'	'336913656921083904'	'3.2']
['1367531'	'336913656921083904'	'0.0']->['15625434'	'336913656921083904'	'3.21']
['1367531'	'336913656921083904'	'0.0']->['252907484'	'336913656921083904'	'3.22']
['1367531'	'336913656921083904'	'0.0']->['330727289'	'336913656921083904'	'3.47']
['1367531'	'336913656921083904'	'0.0']->['144311613'	'336913656921083904'	'3.59']
['1367531'	'336913656921083904'	'0.0']->['37236440'	'336913656921083904'	'3.65']
['1367531'	'336913656921083904'	'0.0']->['37684655'	'336913656921083904'	'3.69']
['1367531'	'336913656921083904'	'0.0']->['518873598'	'336913656921083904'	'3.7']
['1367531'	'336913656921083904'	'0.0']->['30492618'	'336913656921083904'	'3.71']
['1367531'	'336913656921083904'	'0.0']->['38863786'	'336913656921083904'	'3.71']
['1367531'	'336913656921083904'	'0.0']->['422237608'	'336913656921083904'	'3.72']
['1367531'	'336913656921083904'	'0.0']->['402039734'	'336914672760520704'	'4.03']
['1367531'	'336913656921083904'	'0.0']->['497098229'	'336913656921083904'	'4.18']
['1367531'	'336913656921083904'	'0.0']->['47645796'	'336913656921083904'	'4.42']
['1367531'	'336913656921083904'	'0.0']->['34069014'	'336914778624753664'	'4.45']
['1367531'	'336913656921083904'	'0.0']->['1415437944'	'336914785587326976'	'4.48']
['1367531'	'336913656921083904'	'0.0']->['291339503'	'336913656921083904'	'4.53']
['1367531'	'336913656921083904'	'0.0']->['516074450'	'336913656921083904'	'4.65']
['1367531'	'336913656921083904'	'0.0']->['1426344746'	'336914893427064832'	'4.9']
['1367531'	'336913656921083904'	'0.0']->['37909492'	'336913656921083904'	'5.14']
['1367531'	'336913656921083904'	'0.0']->['732087464'	'336913656921083904'	'5.39']
['1367531'	'336913656921083904'	'0.0']->['242960321'	'336913656921083904'	'5.51']
['1367531'	'336913656921083904'	'0.0']->['1260122196'	'336913656921083904'	'5.57']
['1367531'	'336913656921083904'	'0.0']->['21667235'	'336913656921083904'	'5.63']
['1367531'	'336913656921083904'	'0.0']->['1226544318'	'336915115507081218'	'5.78']
['1367531'	'336913656921083904'	'0.0']->['346758295'	'336915129285357570'	'5.85']
['1367531'	'336913656921083904'	'0.0']->['249523066'	'336915163624116224'	'5.98']
['1367531'	'336913656921083904'	'0.0']->['942432703'	'336915221585219584'	'6.22']
['1367531'	'336913656921083904'	'0.0']->['243625020'	'336915318393933824'	'6.6']
['1367531'	'336913656921083904'	'0.0']->['304185090'	'336915471502819328'	'7.2']
['1367531'	'336913656921083904'	'0.0']->['192204352'	'336913656921083904'	'7.33']
['1367531'	'336913656921083904'	'0.0']->['48616277'	'336915591799660544'	'7.68']
['1367531'	'336913656921083904'	'0.0']->['513754700'	'336913656921083904'	'8.17']
['1367531'	'336913656921083904'	'0.0']->['38291678'	'336913656921083904'	'8.59']
['1367531'	'336913656921083904'	'0.0']->['1145502025'	'336913656921083904'	'8.81']
['1367531'	'336913656921083904'	'0.0']->['262970910'	'336913656921083904'	'8.91']
['1367531'	'336913656921083904'	'0.0']->['429241249'	'336915903188983808'	'8.92']
['1367531'	'336913656921083904'	'0.0']->['1061752062'	'336913656921083904'	'8.96']
['1367531'	'336913656921083904'	'0.0']->['244806580'	'336915924219211776'	'9.0']
['1367531'	'336913656921083904'	'0.0']->['447491475'	'336913656921083904'	'9.02']
['1367531'	'336913656921083904'	'0.0']->['148063984'	'336915969890979840'	'9.18']
['1367531'	'336913656921083904'	'0.0']->['1141028490'	'336915986726920192'	'9.25']
['1367531'	'336913656921083904'	'0.0']->['835835204'	'336916161696514049'	'9.95']
['1367531'	'336913656921083904'	'0.0']->['273208287'	'336913656921083904'	'10.14']
['1367531'	'336913656921083904'	'0.0']->['622874807'	'336916221427601408'	'10.18']
['1367531'	'336913656921083904'	'0.0']->['51350022'	'336913656921083904'	'10.7']
['1367531'	'336913656921083904'	'0.0']->['259803594'	'336916485505183744'	'11.23']
['1367531'	'336913656921083904'	'0.0']->['430810686'	'336913656921083904'	'11.27']
['1367531'	'336913656921083904'	'0.0']->['250293210'	'336916524105355265'	'11.38']
['1367531'	'336913656921083904'	'0.0']->['1365359370'	'336916609824337920'	'11.73']
['1367531'	'336913656921083904'	'0.0']->['43991193'	'336913656921083904'	'12.42']
['1367531'	'336913656921083904'	'0.0']->['1436475577'	'336916899063537666'	'12.88']
['1367531'	'336913656921083904'	'0.0']->['335007242'	'336913656921083904'	'12.99']
['1367531'	'336913656921083904'	'0.0']->['414708110'	'336913656921083904'	'13.28']
['1367531'	'336913656921083904'	'0.0']->['324714648'	'336913656921083904'	'13.42']
['1367531'	'336913656921083904'	'0.0']->['42628155'	'336913656921083904'	'13.49']
['1367531'	'336913656921083904'	'0.0']->['339446746'	'336913656921083904'	'13.57']
['1367531'	'336913656921083904'	'0.0']->['488079085'	'336913656921083904'	'13.97']
['1367531'	'336913656921083904'	'0.0']->['431743954'	'336913656921083904'	'14.17']
['1367531'	'336913656921083904'	'0.0']->['385256262'	'336913656921083904'	'14.37']
['1367531'	'336913656921083904'	'0.0']->['478763333'	'336917580168196096'	'15.58']
['1367531'	'336913656921083904'	'0.0']->['868757892'	'336913656921083904'	'16.29']
['1367531'	'336913656921083904'	'0.0']->['724961755'	'336917873350045696'	'16.75']
['1367531'	'336913656921083904'	'0.0']->['370174824'	'336913656921083904'	'17.25']
['1367531'	'336913656921083904'	'0.0']->['62067298'	'336913656921083904'	'17.74']
['1367531'	'336913656921083904'	'0.0']->['281813068'	'336913656921083904'	'17.98']
['1367531'	'336913656921083904'	'0.0']->['385120557'	'336913656921083904'	'18.16']
['1367531'	'336913656921083904'	'0.0']->['184009784'	'336913656921083904'	'18.19']
['1367531'	'336913656921083904'	'0.0']->['32232507'	'336913656921083904'	'18.2']
['1367531'	'336913656921083904'	'0.0']->['1365208928'	'336913656921083904'	'18.22']
['1367531'	'336913656921083904'	'0.0']->['34624861'	'336918620347170816'	'19.72']
['1367531'	'336913656921083904'	'0.0']->['327211879'	'336913656921083904'	'20.05']
['1367531'	'336913656921083904'	'0.0']->['374312806'	'336913656921083904'	'20.97']
['1367531'	'336913656921083904'	'0.0']->['87745570'	'336918943983874048'	'21.0']
['1367531'	'336913656921083904'	'0.0']->['1022592518'	'336913656921083904'	'21.43']
['1367531'	'336913656921083904'	'0.0']->['22960394'	'336913656921083904'	'21.65']
['1367531'	'336913656921083904'	'0.0']->['990261188'	'336913656921083904'	'21.77']
['1367531'	'336913656921083904'	'0.0']->['158813672'	'336913656921083904'	'21.88']
['1367531'	'336913656921083904'	'0.0']->['535871922'	'336919550165667841'	'23.42']
['1367531'	'336913656921083904'	'0.0']->['27327609'	'336919761663455232'	'24.25']
['1367531'	'336913656921083904'	'0.0']->['110660556'	'336913656921083904'	'25.67']
['1367531'	'336913656921083904'	'0.0']->['255664268'	'336920329417023488'	'26.5']
['1367531'	'336913656921083904'	'0.0']->['348198509'	'336913656921083904'	'27.56']
['1367531'	'336913656921083904'	'0.0']->['529634961'	'336913656921083904'	'28.5']
['1367531'	'336913656921083904'	'0.0']->['622659735'	'336913656921083904'	'28.98']
['1367531'	'336913656921083904'	'0.0']->['1099223744'	'336913656921083904'	'29.21']
['1367531'	'336913656921083904'	'0.0']->['426630178'	'336913656921083904'	'29.33']
['1367531'	'336913656921083904'	'0.0']->['208339020'	'336913656921083904'	'29.39']
['1367531'	'336913656921083904'	'0.0']->['256218512'	'336913656921083904'	'29.42']
['1367531'	'336913656921083904'	'0.0']->['21260858'	'336913656921083904'	'29.45']
['1367531'	'336913656921083904'	'0.0']->['362194716'	'336921069191569408'	'29.45']
['1367531'	'336913656921083904'	'0.0']->['112749372'	'336913656921083904'	'29.83']
['1367531'	'336913656921083904'	'0.0']->['595779264'	'336913656921083904'	'29.93']
['1367531'	'336913656921083904'	'0.0']->['312834478'	'336921298309627904'	'30.35']
['1367531'	'336913656921083904'	'0.0']->['82281882'	'336913656921083904'	'31.12']
['1367531'	'336913656921083904'	'0.0']->['27927110'	'336913656921083904'	'31.5']
['1367531'	'336913656921083904'	'0.0']->['24260481'	'336913656921083904'	'33.02']
['1367531'	'336913656921083904'	'0.0']->['583495353'	'336922035982848000'	'33.28']
['1367531'	'336913656921083904'	'0.0']->['31756169'	'336913656921083904'	'33.58']
['1367531'	'336913656921083904'	'0.0']->['64545717'	'336922232389505025'	'34.07']
['1367531'	'336913656921083904'	'0.0']->['409651618'	'336922636712022016'	'35.67']
['1367531'	'336913656921083904'	'0.0']->['20547581'	'336913656921083904'	'36.15']
['1367531'	'336913656921083904'	'0.0']->['490690918'	'336913656921083904'	'37.63']
['1367531'	'336913656921083904'	'0.0']->['85411619'	'336913656921083904'	'38.5']
['1367531'	'336913656921083904'	'0.0']->['152956375'	'336913656921083904'	'38.73']
['1367531'	'336913656921083904'	'0.0']->['901240694'	'336923609740218368'	'39.53']
['1367531'	'336913656921083904'	'0.0']->['294439011'	'336913656921083904'	'39.78']
['1367531'	'336913656921083904'	'0.0']->['892355978'	'336913656921083904'	'40.12']
['1367531'	'336913656921083904'	'0.0']->['20186637'	'336924310751035392'	'42.33']
['1367531'	'336913656921083904'	'0.0']->['71406432'	'336913656921083904'	'42.45']
['1367531'	'336913656921083904'	'0.0']->['15665030'	'336913656921083904'	'42.68']
['1367531'	'336913656921083904'	'0.0']->['18239840'	'336913656921083904'	'43.02']
['1367531'	'336913656921083904'	'0.0']->['198030170'	'336913656921083904'	'43.48']
['1367531'	'336913656921083904'	'0.0']->['299684425'	'336913656921083904'	'44.85']
['1367531'	'336913656921083904'	'0.0']->['365187840'	'336913656921083904'	'46.08']
['1367531'	'336913656921083904'	'0.0']->['89490661'	'336913656921083904'	'46.75']
['1367531'	'336913656921083904'	'0.0']->['27134318'	'336913656921083904'	'49.03']
['1367531'	'336913656921083904'	'0.0']->['114773910'	'336913656921083904'	'49.08']
['1367531'	'336913656921083904'	'0.0']->['363360359'	'336913656921083904'	'49.65']
['1367531'	'336913656921083904'	'0.0']->['389467203'	'336913656921083904'	'51.35']
['1367531'	'336913656921083904'	'0.0']->['780600948'	'336913656921083904'	'51.65']
['1367531'	'336913656921083904'	'0.0']->['1439876228'	'336926840490962944'	'52.38']
['1367531'	'336913656921083904'	'0.0']->['538545522'	'336926894727495680'	'52.6']
['1367531'	'336913656921083904'	'0.0']->['347951637'	'336913656921083904'	'54.97']
['1367531'	'336913656921083904'	'0.0']->['199987301'	'336927547126333440'	'55.18']
['1367531'	'336913656921083904'	'0.0']->['940121365'	'336913656921083904'	'55.77']
['1367531'	'336913656921083904'	'0.0']->['1409361859'	'336927731927371777'	'55.92']
['1367531'	'336913656921083904'	'0.0']->['465241753'	'336927827100332033'	'56.3']
['1367531'	'336913656921083904'	'0.0']->['48484509'	'336928529398759424'	'59.08']
['1367531'	'336913656921083904'	'0.0']->['1429324820'	'336913656921083904'	'61.57']
['1367531'	'336913656921083904'	'0.0']->['1375576494'	'336913656921083904'	'62.83']
['1367531'	'336913656921083904'	'0.0']->['468660758'	'336913656921083904'	'63.7']
['1367531'	'336913656921083904'	'0.0']->['57739395'	'336913656921083904'	'65.63']
['1367531'	'336913656921083904'	'0.0']->['552469755'	'336913656921083904'	'66.63']
['1367531'	'336913656921083904'	'0.0']->['94550644'	'336913656921083904'	'68.42']
['1367531'	'336913656921083904'	'0.0']->['205068868'	'336913656921083904'	'68.88']
['1367531'	'336913656921083904'	'0.0']->['1397928415'	'336913656921083904'	'69.83']
['1367531'	'336913656921083904'	'0.0']->['265618104'	'336931762347331584'	'71.93']
['1439876228'	'336926840490962944'	'52.38']->['69190453'	'336932578252685312'	'75.18']
['1367531'	'336913656921083904'	'0.0']->['1060937912'	'336913656921083904'	'77.73']
['1367531'	'336913656921083904'	'0.0']->['383482029'	'336913656921083904'	'79.47']
['1367531'	'336913656921083904'	'0.0']->['559825845'	'336933699587289090'	'79.63']
['1367531'	'336913656921083904'	'0.0']->['31117877'	'336913656921083904'	'81.45']
['1367531'	'336913656921083904'	'0.0']->['891962804'	'336913656921083904'	'83.17']
['1367531'	'336913656921083904'	'0.0']->['249814960'	'336913656921083904'	'83.32']
['1367531'	'336913656921083904'	'0.0']->['323161320'	'336913656921083904'	'84.02']
['1367531'	'336913656921083904'	'0.0']->['28919411'	'336935734432911360'	'87.72']
['1367531'	'336913656921083904'	'0.0']->['49094646'	'336913656921083904'	'90.62']
['1367531'	'336913656921083904'	'0.0']->['20745149'	'336937888669392896'	'96.28']
['1367531'	'336913656921083904'	'0.0']->['120863125'	'336913656921083904'	'100.67']
['1367531'	'336913656921083904'	'0.0']->['1431793820'	'336913656921083904'	'114.25']
['1367531'	'336913656921083904'	'0.0']->['372049420'	'336913656921083904'	'124.53']
['1367531'	'336913656921083904'	'0.0']->['1141027980'	'336945655476015104'	'127.15']
['1367531'	'336913656921083904'	'0.0']->['500825161'	'336913656921083904'	'136.47']
['1367531'	'336913656921083904'	'0.0']->['26643566'	'336913656921083904'	'140.68']
['1367531'	'336913656921083904'	'0.0']->['867861240'	'336913656921083904'	'141.2']
['1367531'	'336913656921083904'	'0.0']->['23678096'	'336913656921083904'	'142.02']
['1367531'	'336913656921083904'	'0.0']->['737294036'	'336913656921083904'	'143.45']
['23681268'	'336913905911738369'	'0.98']->['244801695'	'336913656921083904'	'147.67']
['244801695'	'336913656921083904'	'147.67']->['54029702'	'336913656921083904'	'148.55']
['1367531'	'336913656921083904'	'0.0']->['314260116'	'336913656921083904'	'148.58']
['1367531'	'336913656921083904'	'0.0']->['456842824'	'336913656921083904'	'148.95']
['1367531'	'336913656921083904'	'0.0']->['731941399'	'336913656921083904'	'157.63']
['1367531'	'336913656921083904'	'0.0']->['1149961044'	'336953522421657600'	'158.4']
['1367531'	'336913656921083904'	'0.0']->['174043553'	'336913656921083904'	'161.35']
['1367531'	'336913656921083904'	'0.0']->['153893185'	'336955558043189248'	'166.5']
['1367531'	'336913656921083904'	'0.0']->['297509608'	'336913656921083904'	'166.83']
['1367531'	'336913656921083904'	'0.0']->['50819651'	'336959361706516480'	'181.6']
['1367531'	'336913656921083904'	'0.0']->['1187900492'	'336961009686306816'	'188.15']
['1367531'	'336913656921083904'	'0.0']->['344922789'	'336913656921083904'	'189.93']
['1367531'	'336913656921083904'	'0.0']->['1445276304'	'336962159600881664'	'192.72']
['1367531'	'336913656921083904'	'0.0']->['293208231'	'336962291486568448'	'193.25']
['1367531'	'336913656921083904'	'0.0']->['278240021'	'336962718206664705'	'194.95']
['1367531'	'336913656921083904'	'0.0']->['178078681'	'336913656921083904'	'196.12']
['1367531'	'336913656921083904'	'0.0']->['164885283'	'336913656921083904'	'199.0']
['1367531'	'336913656921083904'	'0.0']->['314727413'	'336964241137483776'	'201.0']
['1367531'	'336913656921083904'	'0.0']->['425923773'	'336966063747112961'	'208.23']
['1367531'	'336913656921083904'	'0.0']->['524863586'	'336913656921083904'	'211.78']
['1367531'	'336913656921083904'	'0.0']->['302812628'	'336913656921083904'	'215.4']
['1367531'	'336913656921083904'	'0.0']->['62829146'	'336913656921083904'	'222.4']
['1367531'	'336913656921083904'	'0.0']->['1293208327'	'336913656921083904'	'227.85']
['1367531'	'336913656921083904'	'0.0']->['26223821'	'336974321085997056'	'241.05']
['1367531'	'336913656921083904'	'0.0']->['462571203'	'336913656921083904'	'241.08']
['1367531'	'336913656921083904'	'0.0']->['1289925001'	'336913656921083904'	'241.38']
['1367531'	'336913656921083904'	'0.0']->['115589788'	'336913656921083904'	'249.08']
['1367531'	'336913656921083904'	'0.0']->['1244446112'	'336913656921083904'	'253.97']
['1367531'	'336913656921083904'	'0.0']->['310961902'	'336913656921083904'	'287.63']
['1367531'	'336913656921083904'	'0.0']->['1425496214'	'336986569535799296'	'289.72']
['1367531'	'336913656921083904'	'0.0']->['464950499'	'336989285687377921'	'300.52']
['1367531'	'336913656921083904'	'0.0']->['32883569'	'336913656921083904'	'327.9']
['1367531'	'336913656921083904'	'0.0']->['386875656'	'336913656921083904'	'354.42']
['1367531'	'336913656921083904'	'0.0']->['595298973'	'337021029702565888'	'426.65']
['1367531'	'336913656921083904'	'0.0']->['271584432'	'336913656921083904'	'429.68']
['1367531'	'336913656921083904'	'0.0']->['198475578'	'336913656921083904'	'433.53']
['1367531'	'336913656921083904'	'0.0']->['95645612'	'336913656921083904'	'451.42']
['1367531'	'336913656921083904'	'0.0']->['20220628'	'336913656921083904'	'467.92']
['1367531'	'336913656921083904'	'0.0']->['452575468'	'336913656921083904'	'469.23']
['1367531'	'336913656921083904'	'0.0']->['260090525'	'336913656921083904'	'475.2']
['1367531'	'336913656921083904'	'0.0']->['543062823'	'337035067526352897'	'482.43']
['1367531'	'336913656921083904'	'0.0']->['1379529331'	'336913656921083904'	'489.48']
['1367531'	'336913656921083904'	'0.0']->['811356452'	'336913656921083904'	'489.87']
['1367531'	'336913656921083904'	'0.0']->['155661961'	'336913656921083904'	'498.22']
['1367531'	'336913656921083904'	'0.0']->['23227875'	'337041326505869314'	'507.3']
['1367531'	'336913656921083904'	'0.0']->['146486855'	'337041328695287810'	'507.32']
['1367531'	'336913656921083904'	'0.0']->['781668180'	'336913656921083904'	'587.53']
['1367531'	'336913656921083904'	'0.0']->['49286183'	'336913656921083904'	'903.85']
['1367531'	'336913656921083904'	'0.0']->['27079905'	'336913656921083904'	'1167.22']
['1367531'	'336913656921083904'	'0.0']->['1312273627'	'337375238524370948'	'1834.15']
['1312273627'	'337375238524370948'	'1834.15']->['1312273627'	'337375238524370948'	'1834.15']
['1367531'	'336913656921083904'	'0.0']->['56770829'	'336913656921083904'	'2236.93']
['1367531'	'336913656921083904'	'0.0']->['480506272'	'336913656921083904'	'2804.48']
