# Supplementary material for: BiMGCL: rumor detection via bi-directional multi-level graph contrastive learning
Source: PeerJ Comput Sci. 2023 Nov 10;9:e1659. doi: 10.7717/peerj-cs.1659 (PMC10703058; doi:10.7717/peerj-cs.1659)
Supplement: Supplemental Information 1 [file peerj-cs-09-1659-s001.zip › rumor_detection_acl2017/twitter15/tree/348203818741272576.txt]

['ROOT'	'ROOT'	'0.0']->['1005183901'	'348203818741272576'	'0.0']
['1005183901'	'348203818741272576'	'0.0']->['16784328'	'348204066687549441'	'0.98']
['1005183901'	'348203818741272576'	'0.0']->['14846018'	'348206543432458241'	'10.82']
['1005183901'	'348203818741272576'	'0.0']->['16224250'	'348208530106511361'	'18.72']
['1005183901'	'348203818741272576'	'0.0']->['270527635'	'348203818741272576'	'27.72']
['1005183901'	'348203818741272576'	'0.0']->['428473900'	'348203818741272576'	'27.72']
['1005183901'	'348203818741272576'	'0.0']->['264908096'	'348203818741272576'	'27.72']
['1005183901'	'348203818741272576'	'0.0']->['621464755'	'348203818741272576'	'27.72']
['1005183901'	'348203818741272576'	'0.0']->['754087496'	'348203818741272576'	'27.72']
['1005183901'	'348203818741272576'	'0.0']->['14271409'	'348203818741272576'	'27.72']
['1005183901'	'348203818741272576'	'0.0']->['20954101'	'348203818741272576'	'27.72']
['1005183901'	'348203818741272576'	'0.0']->['113806387'	'348203818741272576'	'27.72']
['1005183901'	'348203818741272576'	'0.0']->['493599661'	'348203818741272576'	'27.72']
['1005183901'	'348203818741272576'	'0.0']->['164528359'	'348203818741272576'	'28.73']
['1005183901'	'348203818741272576'	'0.0']->['295713474'	'348203818741272576'	'32.33']
['1005183901'	'348203818741272576'	'0.0']->['127323828'	'348203818741272576'	'35.93']
['1005183901'	'348203818741272576'	'0.0']->['35770442'	'348203818741272576'	'41.45']
['1005183901'	'348203818741272576'	'0.0']->['885697994'	'348203818741272576'	'44.21']
['1005183901'	'348203818741272576'	'0.0']->['237803998'	'348203818741272576'	'46.97']
['1005183901'	'348203818741272576'	'0.0']->['75032357'	'348215828400971776'	'47.72']
['1005183901'	'348203818741272576'	'0.0']->['159807179'	'348218199034167297'	'57.13']
['1005183901'	'348203818741272576'	'0.0']->['16725276'	'348203818741272576'	'59.97']
['16725276'	'348203818741272576'	'59.97']->['538427590'	'348203818741272576'	'62.13']
['16725276'	'348203818741272576'	'59.97']->['130699065'	'348203818741272576'	'64.3']
['1005183901'	'348203818741272576'	'0.0']->['570184874'	'348203818741272576'	'64.55']
['1005183901'	'348203818741272576'	'0.0']->['177182882'	'348203818741272576'	'64.67']
['1005183901'	'348203818741272576'	'0.0']->['563955584'	'348203818741272576'	'64.74']
['16725276'	'348203818741272576'	'59.97']->['346237926'	'348203818741272576'	'64.77']
['1005183901'	'348203818741272576'	'0.0']->['41019003'	'348203818741272576'	'64.8']
['1005183901'	'348203818741272576'	'0.0']->['34411924'	'348220319649120256'	'65.57']
['16725276'	'348203818741272576'	'59.97']->['631224927'	'348203818741272576'	'65.69']
['16725276'	'348203818741272576'	'59.97']->['753641358'	'348203818741272576'	'66.14']
['16725276'	'348203818741272576'	'59.97']->['1054178809'	'348203818741272576'	'66.36']
['16725276'	'348203818741272576'	'59.97']->['49576954'	'348203818741272576'	'66.47']
['1005183901'	'348203818741272576'	'0.0']->['314308127'	'348203818741272576'	'66.58']
['1005183901'	'348203818741272576'	'0.0']->['62260692'	'348203818741272576'	'68.02']
['1005183901'	'348203818741272576'	'0.0']->['66671366'	'348203818741272576'	'68.73']
['16725276'	'348203818741272576'	'59.97']->['330460856'	'348203818741272576'	'69.09']
['1005183901'	'348203818741272576'	'0.0']->['593087687'	'348203818741272576'	'69.45']
['16725276'	'348203818741272576'	'59.97']->['21360968'	'348203818741272576'	'70.9']
['1005183901'	'348203818741272576'	'0.0']->['137543776'	'348221694982356993'	'71.03']
['1005183901'	'348203818741272576'	'0.0']->['129825282'	'348203818741272576'	'72.35']
['1005183901'	'348203818741272576'	'0.0']->['525590041'	'348203818741272576'	'73.33']
['1005183901'	'348203818741272576'	'0.0']->['201035498'	'348222317421285377'	'73.5']
['16725276'	'348203818741272576'	'59.97']->['858654914'	'348203818741272576'	'73.81']
['16725276'	'348203818741272576'	'59.97']->['390506356'	'348203818741272576'	'74.06']
['16725276'	'348203818741272576'	'59.97']->['586078003'	'348203818741272576'	'74.3']
['16725276'	'348203818741272576'	'59.97']->['214967446'	'348203818741272576'	'75.18']
['1005183901'	'348203818741272576'	'0.0']->['30283585'	'348203818741272576'	'76.22']
['1005183901'	'348203818741272576'	'0.0']->['336655749'	'348203818741272576'	'76.75']
['1005183901'	'348203818741272576'	'0.0']->['297743261'	'348203818741272576'	'77.27']
['1005183901'	'348203818741272576'	'0.0']->['93272265'	'348223541168177153'	'78.37']
['1005183901'	'348203818741272576'	'0.0']->['621072658'	'348203818741272576'	'78.72']
['1005183901'	'348203818741272576'	'0.0']->['28248148'	'348203818741272576'	'79.44']
['16725276'	'348203818741272576'	'59.97']->['33111660'	'348203818741272576'	'80.17']
['16725276'	'348203818741272576'	'59.97']->['234103674'	'348203818741272576'	'81.6']
['16725276'	'348203818741272576'	'59.97']->['25372728'	'348203818741272576'	'83.03']
['16725276'	'348203818741272576'	'59.97']->['1216884727'	'348203818741272576'	'83.55']
['1005183901'	'348203818741272576'	'0.0']->['148547971'	'348203818741272576'	'89.92']
['16725276'	'348203818741272576'	'59.97']->['396940015'	'348203818741272576'	'93.1']
['1005183901'	'348203818741272576'	'0.0']->['114572222'	'348203818741272576'	'94.69']
['16725276'	'348203818741272576'	'59.97']->['156865325'	'348203818741272576'	'95.49']
['1005183901'	'348203818741272576'	'0.0']->['18652972'	'348203818741272576'	'95.89']
['16725276'	'348203818741272576'	'59.97']->['122434173'	'348203818741272576'	'96.08']
['1005183901'	'348203818741272576'	'0.0']->['24320701'	'348203818741272576'	'96.18']
['563955584'	'348203818741272576'	'64.74']->['531734567'	'348203818741272576'	'96.23']
['16725276'	'348203818741272576'	'59.97']->['159321571'	'348203818741272576'	'96.26']
['16725276'	'348203818741272576'	'59.97']->['599754248'	'348203818741272576'	'96.27']
['16725276'	'348203818741272576'	'59.97']->['465221395'	'348203818741272576'	'96.28']
['16725276'	'348203818741272576'	'59.97']->['36689983'	'348203818741272576'	'98.63']
['16725276'	'348203818741272576'	'59.97']->['878171857'	'348203818741272576'	'99.8']
['16725276'	'348203818741272576'	'59.97']->['1480812626'	'348203818741272576'	'100.97']
['16725276'	'348203818741272576'	'59.97']->['258181459'	'348203818741272576'	'106.72']
['16725276'	'348203818741272576'	'59.97']->['844173337'	'348203818741272576'	'108.38']
['16725276'	'348203818741272576'	'59.97']->['51666013'	'348203818741272576'	'110.05']
['16725276'	'348203818741272576'	'59.97']->['47962177'	'348203818741272576'	'110.8']
['16725276'	'348203818741272576'	'59.97']->['68727682'	'348203818741272576'	'112.77']
['16725276'	'348203818741272576'	'59.97']->['533671116'	'348203818741272576'	'114.73']
['16725276'	'348203818741272576'	'59.97']->['393735929'	'348203818741272576'	'125.62']
['1005183901'	'348203818741272576'	'0.0']->['390441108'	'348203818741272576'	'131.06']
['1005183901'	'348203818741272576'	'0.0']->['263243580'	'348203818741272576'	'136.5']
['16725276'	'348203818741272576'	'59.97']->['54420917'	'348203818741272576'	'137.23']
['1005183901'	'348203818741272576'	'0.0']->['524863586'	'348203818741272576'	'139.87']
['1005183901'	'348203818741272576'	'0.0']->['512762303'	'348203818741272576'	'140.68']
['1005183901'	'348203818741272576'	'0.0']->['23442852'	'348203818741272576'	'153.4']
['1005183901'	'348203818741272576'	'0.0']->['21172162'	'348203818741272576'	'161.07']
['1005183901'	'348203818741272576'	'0.0']->['187861767'	'348246991194714112'	'171.55']
['1005183901'	'348203818741272576'	'0.0']->['35062056'	'348203818741272576'	'172.03']
['1005183901'	'348203818741272576'	'0.0']->['1439929878'	'348203818741272576'	'182.85']
['16725276'	'348203818741272576'	'59.97']->['240355475'	'348203818741272576'	'186.18']
['16725276'	'348203818741272576'	'59.97']->['120289691'	'348203818741272576'	'187.95']
['1005183901'	'348203818741272576'	'0.0']->['331422641'	'348251117550985216'	'187.95']
['16725276'	'348203818741272576'	'59.97']->['253280304'	'348203818741272576'	'189.52']
['1005183901'	'348203818741272576'	'0.0']->['48369324'	'348203818741272576'	'191.37']
['16725276'	'348203818741272576'	'59.97']->['65060636'	'348203818741272576'	'197.85']
['1005183901'	'348203818741272576'	'0.0']->['359030261'	'348203818741272576'	'200.18']
['16725276'	'348203818741272576'	'59.97']->['264240980'	'348203818741272576'	'200.27']
['1005183901'	'348203818741272576'	'0.0']->['366082383'	'348203818741272576'	'204.6']
['1005183901'	'348203818741272576'	'0.0']->['173535028'	'348203818741272576'	'214.53']
['16725276'	'348203818741272576'	'59.97']->['533318130'	'348203818741272576'	'216.82']
['1005183901'	'348203818741272576'	'0.0']->['379508299'	'348260121882796032'	'223.73']
['1005183901'	'348203818741272576'	'0.0']->['808165183'	'348261885486956544'	'230.73']
['16725276'	'348203818741272576'	'59.97']->['808165183'	'348261885486956544'	'230.73']
['16725276'	'348203818741272576'	'59.97']->['257682936'	'348203818741272576'	'231.63']
['16725276'	'348203818741272576'	'59.97']->['35086440'	'348203818741272576'	'248.45']
['16725276'	'348203818741272576'	'59.97']->['23368468'	'348203818741272576'	'251.37']
['16725276'	'348203818741272576'	'59.97']->['569652428'	'348203818741272576'	'267.18']
['1005183901'	'348203818741272576'	'0.0']->['42650226'	'348203818741272576'	'277.05']
['16725276'	'348203818741272576'	'59.97']->['716348424'	'348203818741272576'	'283.38']
['1005183901'	'348203818741272576'	'0.0']->['116094889'	'348203818741272576'	'285.37']
['16725276'	'348203818741272576'	'59.97']->['121930264'	'348203818741272576'	'305.63']
['16725276'	'348203818741272576'	'59.97']->['109053244'	'348203818741272576'	'310.68']
['1005183901'	'348203818741272576'	'0.0']->['60337127'	'348203818741272576'	'315.98']
['1005183901'	'348203818741272576'	'0.0']->['65744408'	'348203818741272576'	'316.1']
['16725276'	'348203818741272576'	'59.97']->['16686780'	'348203818741272576'	'327.68']
['1005183901'	'348203818741272576'	'0.0']->['860778008'	'348288761144152065'	'337.53']
['1005183901'	'348203818741272576'	'0.0']->['169039952'	'348288979705135104'	'338.4']
['16725276'	'348203818741272576'	'59.97']->['980434464'	'348203818741272576'	'367.32']
['16725276'	'348203818741272576'	'59.97']->['31492271'	'348203818741272576'	'392.73']
['1005183901'	'348203818741272576'	'0.0']->['38782480'	'348203818741272576'	'452.18']
['1005183901'	'348203818741272576'	'0.0']->['266903767'	'348203818741272576'	'457.65']
['1005183901'	'348203818741272576'	'0.0']->['19479214'	'348203818741272576'	'467.95']
['19479214'	'348203818741272576'	'467.95']->['862306448'	'348203818741272576'	'470.12']
['1005183901'	'348203818741272576'	'0.0']->['25407310'	'348203818741272576'	'487.72']
['1005183901'	'348203818741272576'	'0.0']->['1233457099'	'348330055828656129'	'501.62']
['1005183901'	'348203818741272576'	'0.0']->['180885750'	'348203818741272576'	'506.33']
['16725276'	'348203818741272576'	'59.97']->['27164880'	'348203818741272576'	'510.33']
['1005183901'	'348203818741272576'	'0.0']->['18444219'	'348203818741272576'	'595.13']
['1005183901'	'348203818741272576'	'0.0']->['336114181'	'348203818741272576'	'703.8']
['1005183901'	'348203818741272576'	'0.0']->['321713415'	'348203818741272576'	'756.7']
['16725276'	'348203818741272576'	'59.97']->['316091091'	'348203818741272576'	'771.87']
['16725276'	'348203818741272576'	'59.97']->['121327999'	'348203818741272576'	'780.75']
['16725276'	'348203818741272576'	'59.97']->['1028523529'	'348203818741272576'	'816.92']
['16725276'	'348203818741272576'	'59.97']->['73220547'	'348203818741272576'	'831.75']
['1005183901'	'348203818741272576'	'0.0']->['47494634'	'348203818741272576'	'851.67']
['16725276'	'348203818741272576'	'59.97']->['242457406'	'348203818741272576'	'868.88']
['1005183901'	'348203818741272576'	'0.0']->['525653834'	'348203818741272576'	'870.6']
['1005183901'	'348203818741272576'	'0.0']->['736137199'	'348203818741272576'	'874.12']
['16725276'	'348203818741272576'	'59.97']->['207598284'	'348203818741272576'	'886.05']
['1005183901'	'348203818741272576'	'0.0']->['930493124'	'348203818741272576'	'886.18']
['1005183901'	'348203818741272576'	'0.0']->['1428680828'	'348427207552667648'	'887.67']
['34411924'	'348220319649120256'	'65.57']->['1428680828'	'348427207552667648'	'887.67']
['47494634'	'348203818741272576'	'851.67']->['898927489'	'348203818741272576'	'895.0']
['16725276'	'348203818741272576'	'59.97']->['117211196'	'348203818741272576'	'912.4']
['16725276'	'348203818741272576'	'59.97']->['532944969'	'348203818741272576'	'917.87']
['1005183901'	'348203818741272576'	'0.0']->['767901762'	'348440617921155072'	'940.95']
['16725276'	'348203818741272576'	'59.97']->['90448142'	'348203818741272576'	'948.08']
['1005183901'	'348203818741272576'	'0.0']->['33558742'	'348203818741272576'	'961.27']
['1005183901'	'348203818741272576'	'0.0']->['335426194'	'348203818741272576'	'961.27']
['1005183901'	'348203818741272576'	'0.0']->['525660618'	'348203818741272576'	'991.85']
['1005183901'	'348203818741272576'	'0.0']->['845719214'	'348203818741272576'	'1009.07']
['16725276'	'348203818741272576'	'59.97']->['30921401'	'348203818741272576'	'1030.73']
['16725276'	'348203818741272576'	'59.97']->['417319659'	'348203818741272576'	'1053.63']
['1005183901'	'348203818741272576'	'0.0']->['1129661376'	'348203818741272576'	'1080.95']
['1005183901'	'348203818741272576'	'0.0']->['54338361'	'348203818741272576'	'1141.02']
['1005183901'	'348203818741272576'	'0.0']->['29610854'	'348203818741272576'	'1145.1']
['16725276'	'348203818741272576'	'59.97']->['219913274'	'348203818741272576'	'1146.75']
['1005183901'	'348203818741272576'	'0.0']->['848040139'	'348203818741272576'	'1152.4']
['563955584'	'348203818741272576'	'64.74']->['64718642'	'348203818741272576'	'1158.7']
['16725276'	'348203818741272576'	'59.97']->['182402931'	'348203818741272576'	'1168.0']
['1005183901'	'348203818741272576'	'0.0']->['357920064'	'348203818741272576'	'1188.53']
['16725276'	'348203818741272576'	'59.97']->['1413658016'	'348203818741272576'	'1203.68']
['16725276'	'348203818741272576'	'59.97']->['546390857'	'348203818741272576'	'1211.55']
['1005183901'	'348203818741272576'	'0.0']->['142882237'	'348517960308109312'	'1248.28']
['16725276'	'348203818741272576'	'59.97']->['266866109'	'348203818741272576'	'1342.97']
['1005183901'	'348203818741272576'	'0.0']->['570396073'	'348203818741272576'	'1348.02']
['1005183901'	'348203818741272576'	'0.0']->['440287004'	'348203818741272576'	'1442.02']
['1005183901'	'348203818741272576'	'0.0']->['118578701'	'348203818741272576'	'1565.42']
['16725276'	'348203818741272576'	'59.97']->['68308653'	'348203818741272576'	'1591.0']
['54338361'	'348203818741272576'	'1141.02']->['930801715'	'348203818741272576'	'1731.48']
['1005183901'	'348203818741272576'	'0.0']->['1387859329'	'348203818741272576'	'1793.97']
['1005183901'	'348203818741272576'	'0.0']->['438009484'	'348203818741272576'	'1798.45']
['1005183901'	'348203818741272576'	'0.0']->['39055432'	'348203818741272576'	'1826.68']
['1387859329'	'348203818741272576'	'1793.97']->['184677397'	'348203818741272576'	'1891.87']
['1005183901'	'348203818741272576'	'0.0']->['373158300'	'348203818741272576'	'2740.6']
['16725276'	'348203818741272576'	'59.97']->['1416572989'	'348203818741272576'	'2772.45']
['35086440'	'348203818741272576'	'248.45']->['27559988'	'348203818741272576'	'3125.83']
['19479214'	'348203818741272576'	'467.95']->['222635853'	'348203818741272576'	'3308.35']
['1005183901'	'348203818741272576'	'0.0']->['45245961'	'348203818741272576'	'4393.7']
['16725276'	'348203818741272576'	'59.97']->['81351916'	'348203818741272576'	'10173.82']
