# Supplementary material for: BiMGCL: rumor detection via bi-directional multi-level graph contrastive learning
Source: PeerJ Comput Sci. 2023 Nov 10;9:e1659. doi: 10.7717/peerj-cs.1659 (PMC10703058; doi:10.7717/peerj-cs.1659)
Supplement: Supplemental Information 1 [file peerj-cs-09-1659-s001.zip › rumor_detection_acl2017/twitter15/tree/348204426659508226.txt]

['ROOT'	'ROOT'	'0.0']->['640893'	'348204426659508226'	'0.0']
['640893'	'348204426659508226'	'0.0']->['475447456'	'348204636362117120'	'0.83']
['640893'	'348204426659508226'	'0.0']->['327585951'	'348204725109411840'	'1.18']
['640893'	'348204426659508226'	'0.0']->['828120944'	'348204732113887233'	'1.22']
['640893'	'348204426659508226'	'0.0']->['21562642'	'348205189334974464'	'3.03']
['640893'	'348204426659508226'	'0.0']->['409389563'	'348205252073377792'	'3.28']
['640893'	'348204426659508226'	'0.0']->['36972302'	'348204426659508226'	'3.63']
['640893'	'348204426659508226'	'0.0']->['1159026354'	'348204426659508226'	'3.63']
['640893'	'348204426659508226'	'0.0']->['1498778088'	'348204426659508226'	'3.63']
['640893'	'348204426659508226'	'0.0']->['1033268906'	'348204426659508226'	'3.63']
['640893'	'348204426659508226'	'0.0']->['14154693'	'348204426659508226'	'3.63']
['640893'	'348204426659508226'	'0.0']->['874612346'	'348204426659508226'	'3.63']
['640893'	'348204426659508226'	'0.0']->['233788237'	'348204426659508226'	'3.63']
['640893'	'348204426659508226'	'0.0']->['380076660'	'348204426659508226'	'3.63']
['640893'	'348204426659508226'	'0.0']->['341004992'	'348204426659508226'	'4.3']
['640893'	'348204426659508226'	'0.0']->['19887384'	'348205835404582912'	'5.6']
['640893'	'348204426659508226'	'0.0']->['16023914'	'348206591704702978'	'8.6']
['640893'	'348204426659508226'	'0.0']->['19845473'	'348208015993892864'	'14.27']
['640893'	'348204426659508226'	'0.0']->['1036198021'	'348204426659508226'	'23.05']
['640893'	'348204426659508226'	'0.0']->['357299621'	'348210570954153984'	'24.42']
['640893'	'348204426659508226'	'0.0']->['735621116'	'348211009477025792'	'26.15']
['640893'	'348204426659508226'	'0.0']->['16267003'	'348204426659508226'	'32.42']
['640893'	'348204426659508226'	'0.0']->['550532755'	'348213066464391169'	'34.33']
['640893'	'348204426659508226'	'0.0']->['299764235'	'348204426659508226'	'37.11']
['640893'	'348204426659508226'	'0.0']->['18388923'	'348204426659508226'	'39.46']
['640893'	'348204426659508226'	'0.0']->['635013909'	'348204426659508226'	'41.21']
['640893'	'348204426659508226'	'0.0']->['176614899'	'348204426659508226'	'41.51']
['640893'	'348204426659508226'	'0.0']->['18244206'	'348204426659508226'	'41.65']
['18244206'	'348204426659508226'	'41.65']->['21742949'	'348204426659508226'	'41.73']
['640893'	'348204426659508226'	'0.0']->['224400923'	'348204426659508226'	'41.76']
['18244206'	'348204426659508226'	'41.65']->['31285780'	'348204426659508226'	'41.78']
['640893'	'348204426659508226'	'0.0']->['798530833'	'348204426659508226'	'41.79']
['640893'	'348204426659508226'	'0.0']->['16108798'	'348204426659508226'	'41.8']
['640893'	'348204426659508226'	'0.0']->['15530309'	'348204426659508226'	'41.8']
['640893'	'348204426659508226'	'0.0']->['373254153'	'348204426659508226'	'41.8']
['640893'	'348204426659508226'	'0.0']->['489621426'	'348204426659508226'	'41.8']
['640893'	'348204426659508226'	'0.0']->['20336168'	'348204426659508226'	'41.8']
['640893'	'348204426659508226'	'0.0']->['122104735'	'348204426659508226'	'41.8']
['640893'	'348204426659508226'	'0.0']->['111743108'	'348204426659508226'	'41.8']
['18388923'	'348204426659508226'	'39.46']->['25108095'	'348204426659508226'	'41.8']
['640893'	'348204426659508226'	'0.0']->['32403653'	'348204426659508226'	'41.8']
['18244206'	'348204426659508226'	'41.65']->['357299621'	'348210570954153984'	'24.42']
['18388923'	'348204426659508226'	'39.46']->['43366645'	'348204426659508226'	'41.8']
['640893'	'348204426659508226'	'0.0']->['175154161'	'348204426659508226'	'41.8']
['18388923'	'348204426659508226'	'39.46']->['19470319'	'348204426659508226'	'41.8']
['640893'	'348204426659508226'	'0.0']->['776998171'	'348204426659508226'	'41.8']
['640893'	'348204426659508226'	'0.0']->['19418408'	'348204426659508226'	'41.8']
['18244206'	'348204426659508226'	'41.65']->['20071004'	'348204426659508226'	'41.8']
['640893'	'348204426659508226'	'0.0']->['34537273'	'348204426659508226'	'41.8']
['34537273'	'348204426659508226'	'41.8']->['56004447'	'348204426659508226'	'41.8']
['640893'	'348204426659508226'	'0.0']->['43344300'	'348204426659508226'	'41.8']
['640893'	'348204426659508226'	'0.0']->['55642757'	'348204426659508226'	'56.46']
['640893'	'348204426659508226'	'0.0']->['395530298'	'348204426659508226'	'63.79']
['18244206'	'348204426659508226'	'41.65']->['19613406'	'348204426659508226'	'67.45']
['640893'	'348204426659508226'	'0.0']->['185065687'	'348204426659508226'	'69.28']
['14154693'	'348204426659508226'	'3.63']->['469801511'	'348204426659508226'	'70.2']
['18388923'	'348204426659508226'	'39.46']->['234621397'	'348204426659508226'	'70.66']
['640893'	'348204426659508226'	'0.0']->['348554154'	'348204426659508226'	'70.89']
['640893'	'348204426659508226'	'0.0']->['19296440'	'348204426659508226'	'71.0']
['640893'	'348204426659508226'	'0.0']->['37396588'	'348204426659508226'	'71.06']
['640893'	'348204426659508226'	'0.0']->['17907878'	'348204426659508226'	'71.09']
['640893'	'348204426659508226'	'0.0']->['14235863'	'348204426659508226'	'71.1']
['34537273'	'348204426659508226'	'41.8']->['250709597'	'348204426659508226'	'71.11']
['640893'	'348204426659508226'	'0.0']->['540797308'	'348204426659508226'	'71.12']
['640893'	'348204426659508226'	'0.0']->['913225194'	'348204426659508226'	'80.83']
['640893'	'348204426659508226'	'0.0']->['595708117'	'348225159301304320'	'82.38']
['640893'	'348204426659508226'	'0.0']->['582451659'	'348225421776654338'	'83.42']
['640893'	'348204426659508226'	'0.0']->['23795703'	'348204426659508226'	'85.68']
['640893'	'348204426659508226'	'0.0']->['45426343'	'348204426659508226'	'88.11']
['640893'	'348204426659508226'	'0.0']->['19970081'	'348204426659508226'	'90.53']
['640893'	'348204426659508226'	'0.0']->['241929972'	'348204426659508226'	'100.68']
['640893'	'348204426659508226'	'0.0']->['524726157'	'348204426659508226'	'105.76']
['17907878'	'348204426659508226'	'71.09']->['898618220'	'348204426659508226'	'108.3']
['640893'	'348204426659508226'	'0.0']->['233293612'	'348204426659508226'	'109.56']
['640893'	'348204426659508226'	'0.0']->['510245805'	'348204426659508226'	'110.83']
['640893'	'348204426659508226'	'0.0']->['15456860'	'348204426659508226'	'111.02']
['640893'	'348204426659508226'	'0.0']->['781029062'	'348204426659508226'	'111.15']
['640893'	'348204426659508226'	'0.0']->['898618220'	'348204426659508226'	'108.3']
['510245805'	'348204426659508226'	'110.83']->['32132701'	'348204426659508226'	'113.03']
['640893'	'348204426659508226'	'0.0']->['22520529'	'348204426659508226'	'121.77']
['640893'	'348204426659508226'	'0.0']->['30835599'	'348204426659508226'	'127.15']
['640893'	'348204426659508226'	'0.0']->['135996097'	'348204426659508226'	'134.47']
['640893'	'348204426659508226'	'0.0']->['747599983'	'348204426659508226'	'141.93']
['640893'	'348204426659508226'	'0.0']->['139545790'	'348204426659508226'	'142.95']
['18244206'	'348204426659508226'	'41.65']->['461724118'	'348204426659508226'	'167.03']
['640893'	'348204426659508226'	'0.0']->['526634380'	'348247393487163392'	'170.73']
['19845473'	'348208015993892864'	'14.27']->['355077433'	'348204426659508226'	'188.12']
['640893'	'348204426659508226'	'0.0']->['265041082'	'348204426659508226'	'210.67']
['640893'	'348204426659508226'	'0.0']->['1261045009'	'348204426659508226'	'218.03']
['640893'	'348204426659508226'	'0.0']->['1252826672'	'348204426659508226'	'218.13']
['18244206'	'348204426659508226'	'41.65']->['592734079'	'348204426659508226'	'218.95']
['640893'	'348204426659508226'	'0.0']->['1462974212'	'348204426659508226'	'235.42']
['640893'	'348204426659508226'	'0.0']->['150507465'	'348204426659508226'	'250.77']
['640893'	'348204426659508226'	'0.0']->['64544183'	'348204426659508226'	'259.87']
['18244206'	'348204426659508226'	'41.65']->['31471559'	'348204426659508226'	'266.77']
['640893'	'348204426659508226'	'0.0']->['36673331'	'348204426659508226'	'269.12']
['15456860'	'348204426659508226'	'111.02']->['62533860'	'348204426659508226'	'273.05']
['640893'	'348204426659508226'	'0.0']->['963090560'	'348204426659508226'	'274.77']
['1261045009'	'348204426659508226'	'218.03']->['30538170'	'348204426659508226'	'330.52']
['640893'	'348204426659508226'	'0.0']->['1493233116'	'348204426659508226'	'430.5']
['14154693'	'348204426659508226'	'3.63']->['16693309'	'348204426659508226'	'482.1']
['265041082'	'348204426659508226'	'210.67']->['542677801'	'348204426659508226'	'539.52']
['640893'	'348204426659508226'	'0.0']->['238985285'	'348204426659508226'	'666.98']
['640893'	'348204426659508226'	'0.0']->['861703555'	'348204426659508226'	'673.33']
['640893'	'348204426659508226'	'0.0']->['28639102'	'348204426659508226'	'757.35']
['640893'	'348204426659508226'	'0.0']->['19164969'	'348204426659508226'	'767.92']
['640893'	'348204426659508226'	'0.0']->['782688668'	'348204426659508226'	'884.25']
['640893'	'348204426659508226'	'0.0']->['60403583'	'348204426659508226'	'885.52']
['640893'	'348204426659508226'	'0.0']->['81015949'	'348204426659508226'	'885.78']
['898618220'	'348204426659508226'	'108.3']->['31424547'	'348204426659508226'	'891.33']
['640893'	'348204426659508226'	'0.0']->['26122639'	'348204426659508226'	'892.75']
['640893'	'348204426659508226'	'0.0']->['297023937'	'348204426659508226'	'893.7']
['640893'	'348204426659508226'	'0.0']->['254777469'	'348204426659508226'	'894.2']
['17907878'	'348204426659508226'	'71.09']->['1464874417'	'348204426659508226'	'894.27']
['640893'	'348204426659508226'	'0.0']->['727472528'	'348204426659508226'	'895.52']
['510245805'	'348204426659508226'	'110.83']->['516328552'	'348204426659508226'	'896.23']
['21562642'	'348205189334974464'	'3.03']->['315230262'	'348204426659508226'	'897.52']
['1464874417'	'348204426659508226'	'894.27']->['75032357'	'348204426659508226'	'897.72']
['747599983'	'348204426659508226'	'141.93']->['1491077124'	'348204426659508226'	'897.88']
['640893'	'348204426659508226'	'0.0']->['898975153'	'348430387745275904'	'897.88']
['640893'	'348204426659508226'	'0.0']->['315230262'	'348204426659508226'	'897.52']
['254777469'	'348204426659508226'	'894.2']->['14286436'	'348204426659508226'	'900.35']
['640893'	'348204426659508226'	'0.0']->['845325566'	'348204426659508226'	'900.98']
['254777469'	'348204426659508226'	'894.2']->['367281004'	'348204426659508226'	'901.73']
['727472528'	'348204426659508226'	'895.52']->['511079248'	'348204426659508226'	'901.97']
['640893'	'348204426659508226'	'0.0']->['547279248'	'348204426659508226'	'903.03']
['18244206'	'348204426659508226'	'41.65']->['1213237104'	'348204426659508226'	'903.5']
['640893'	'348204426659508226'	'0.0']->['16058545'	'348204426659508226'	'904.48']
['640893'	'348204426659508226'	'0.0']->['487191523'	'348204426659508226'	'905.05']
['18388923'	'348204426659508226'	'39.46']->['21595658'	'348204426659508226'	'906.37']
['640893'	'348204426659508226'	'0.0']->['109297816'	'348204426659508226'	'906.85']
['640893'	'348204426659508226'	'0.0']->['1092429698'	'348204426659508226'	'908.2']
['640893'	'348204426659508226'	'0.0']->['49472317'	'348433670710898689'	'910.93']
['17907878'	'348204426659508226'	'71.09']->['35471649'	'348204426659508226'	'911.25']
['640893'	'348204426659508226'	'0.0']->['1008908162'	'348435287220822016'	'917.35']
['640893'	'348204426659508226'	'0.0']->['104205095'	'348204426659508226'	'918.87']
['315230262'	'348204426659508226'	'897.52']->['782688668'	'348204426659508226'	'884.25']
['254777469'	'348204426659508226'	'894.2']->['259800037'	'348204426659508226'	'925.35']
['49472317'	'348433670710898689'	'910.93']->['782688668'	'348204426659508226'	'884.25']
['782688668'	'348204426659508226'	'884.25']->['49472317'	'348433670710898689'	'910.93']
['640893'	'348204426659508226'	'0.0']->['77943492'	'348439580980178944'	'934.42']
['26122639'	'348204426659508226'	'892.75']->['1016496960'	'348204426659508226'	'936.95']
['640893'	'348204426659508226'	'0.0']->['168485883'	'348204426659508226'	'938.13']
['640893'	'348204426659508226'	'0.0']->['278618766'	'348204426659508226'	'938.65']
['640893'	'348204426659508226'	'0.0']->['17678061'	'348204426659508226'	'938.67']
['798530833'	'348204426659508226'	'41.79']->['498351854'	'348204426659508226'	'939.83']
['18244206'	'348204426659508226'	'41.65']->['32688311'	'348204426659508226'	'942.2']
['640893'	'348204426659508226'	'0.0']->['316404120'	'348443247997243392'	'948.98']
['254777469'	'348204426659508226'	'894.2']->['100008246'	'348204426659508226'	'949.1']
['640893'	'348204426659508226'	'0.0']->['104240343'	'348204426659508226'	'950.27']
['21562642'	'348205189334974464'	'3.03']->['605727932'	'348204426659508226'	'951.85']
['640893'	'348204426659508226'	'0.0']->['60968019'	'348446645517697024'	'962.48']
['640893'	'348204426659508226'	'0.0']->['251350614'	'348447614708092928'	'966.33']
['640893'	'348204426659508226'	'0.0']->['620698212'	'348204426659508226'	'970.8']
['15456860'	'348204426659508226'	'111.02']->['27718827'	'348204426659508226'	'983.47']
['254777469'	'348204426659508226'	'894.2']->['82241888'	'348204426659508226'	'988.52']
['82241888'	'348204426659508226'	'988.52']->['35268158'	'348204426659508226'	'1009.85']
['640893'	'348204426659508226'	'0.0']->['245683175'	'348204426659508226'	'1021.25']
['254777469'	'348204426659508226'	'894.2']->['26828875'	'348204426659508226'	'1030.38']
['640893'	'348204426659508226'	'0.0']->['170432851'	'348204426659508226'	'1030.55']
['640893'	'348204426659508226'	'0.0']->['26828875'	'348204426659508226'	'1030.38']
['640893'	'348204426659508226'	'0.0']->['335414161'	'348468532473896962'	'1049.47']
['367281004'	'348204426659508226'	'901.73']->['450347453'	'348204426659508226'	'1052.07']
['27718827'	'348204426659508226'	'983.47']->['43961320'	'348204426659508226'	'1056.25']
['640893'	'348204426659508226'	'0.0']->['595694544'	'348204426659508226'	'1059.42']
['595694544'	'348204426659508226'	'1059.42']->['978880801'	'348204426659508226'	'1062.52']
['640893'	'348204426659508226'	'0.0']->['406784853'	'348204426659508226'	'1150.78']
['640893'	'348204426659508226'	'0.0']->['128201761'	'348204426659508226'	'1172.9']
['640893'	'348204426659508226'	'0.0']->['493477221'	'348204426659508226'	'1219.43']
['640893'	'348204426659508226'	'0.0']->['1141039940'	'348204426659508226'	'1336.77']
['16058545'	'348204426659508226'	'904.48']->['60302367'	'348204426659508226'	'1373.12']
['640893'	'348204426659508226'	'0.0']->['19651620'	'348204426659508226'	'1392.95']
['640893'	'348204426659508226'	'0.0']->['961021814'	'348582848917303296'	'1503.72']
['640893'	'348204426659508226'	'0.0']->['800635038'	'348204426659508226'	'1565.45']
['640893'	'348204426659508226'	'0.0']->['317941749'	'348204426659508226'	'1879.68']
['776998171'	'348204426659508226'	'41.8']->['402419752'	'348204426659508226'	'1995.07']
['640893'	'348204426659508226'	'0.0']->['35216399'	'348204426659508226'	'3069.4']
['640893'	'348204426659508226'	'0.0']->['49072873'	'348204426659508226'	'3069.63']
['640893'	'348204426659508226'	'0.0']->['593076631'	'348977697373949953'	'3072.7']
['35216399'	'348204426659508226'	'3069.4']->['551885169'	'348204426659508226'	'3088.13']
['640893'	'348204426659508226'	'0.0']->['34296549'	'348204426659508226'	'3097.03']
['640893'	'348204426659508226'	'0.0']->['1499666485'	'348998399200206848'	'3154.97']
['640893'	'348204426659508226'	'0.0']->['590063900'	'348204426659508226'	'3768.22']
['590063900'	'348204426659508226'	'3768.22']->['236196540'	'348204426659508226'	'3768.8']
['640893'	'348204426659508226'	'0.0']->['1018555556'	'348204426659508226'	'4422.15']
