# Supplementary material for: BiMGCL: rumor detection via bi-directional multi-level graph contrastive learning
Source: PeerJ Comput Sci. 2023 Nov 10;9:e1659. doi: 10.7717/peerj-cs.1659 (PMC10703058; doi:10.7717/peerj-cs.1659)
Supplement: Supplemental Information 1 [file peerj-cs-09-1659-s001.zip › rumor_detection_acl2017/twitter15/tree/348209998565879810.txt]

['ROOT'	'ROOT'	'0.0']->['27754737'	'348209998565879810'	'0.0']
['27754737'	'348209998565879810'	'0.0']->['1067061'	'348210274265870337'	'1.1']
['27754737'	'348209998565879810'	'0.0']->['256048813'	'348210557855358976'	'2.23']
['27754737'	'348209998565879810'	'0.0']->['150926362'	'348209998565879810'	'3.18']
['27754737'	'348209998565879810'	'0.0']->['115160953'	'348209998565879810'	'3.18']
['27754737'	'348209998565879810'	'0.0']->['43260136'	'348209998565879810'	'3.18']
['27754737'	'348209998565879810'	'0.0']->['333711425'	'348209998565879810'	'3.18']
['27754737'	'348209998565879810'	'0.0']->['455390561'	'348209998565879810'	'3.18']
['27754737'	'348209998565879810'	'0.0']->['80571256'	'348209998565879810'	'3.18']
['27754737'	'348209998565879810'	'0.0']->['16627162'	'348209998565879810'	'3.18']
['27754737'	'348209998565879810'	'0.0']->['255858224'	'348209998565879810'	'3.18']
['27754737'	'348209998565879810'	'0.0']->['300908876'	'348209998565879810'	'3.18']
['27754737'	'348209998565879810'	'0.0']->['283814588'	'348209998565879810'	'3.18']
['27754737'	'348209998565879810'	'0.0']->['118352647'	'348209998565879810'	'3.18']
['27754737'	'348209998565879810'	'0.0']->['15846999'	'348209998565879810'	'3.18']
['27754737'	'348209998565879810'	'0.0']->['393970689'	'348209998565879810'	'3.18']
['27754737'	'348209998565879810'	'0.0']->['24598770'	'348209998565879810'	'3.18']
['27754737'	'348209998565879810'	'0.0']->['75136666'	'348209998565879810'	'3.18']
['27754737'	'348209998565879810'	'0.0']->['746201370'	'348209998565879810'	'3.18']
['27754737'	'348209998565879810'	'0.0']->['413850530'	'348209998565879810'	'3.18']
['27754737'	'348209998565879810'	'0.0']->['609212773'	'348209998565879810'	'3.18']
['27754737'	'348209998565879810'	'0.0']->['171165914'	'348209998565879810'	'3.18']
['27754737'	'348209998565879810'	'0.0']->['287768779'	'348209998565879810'	'3.31']
['27754737'	'348209998565879810'	'0.0']->['319686395'	'348209998565879810'	'3.43']
['27754737'	'348209998565879810'	'0.0']->['37718201'	'348209998565879810'	'3.68']
['27754737'	'348209998565879810'	'0.0']->['163287103'	'348209998565879810'	'3.82']
['27754737'	'348209998565879810'	'0.0']->['1146658369'	'348209998565879810'	'3.92']
['27754737'	'348209998565879810'	'0.0']->['21956780'	'348209998565879810'	'3.95']
['27754737'	'348209998565879810'	'0.0']->['267078090'	'348209998565879810'	'4.1']
['27754737'	'348209998565879810'	'0.0']->['154918058'	'348209998565879810'	'4.27']
['27754737'	'348209998565879810'	'0.0']->['13564312'	'348209998565879810'	'4.4']
['27754737'	'348209998565879810'	'0.0']->['19177612'	'348209998565879810'	'4.53']
['27754737'	'348209998565879810'	'0.0']->['146116940'	'348209998565879810'	'5.02']
['27754737'	'348209998565879810'	'0.0']->['108802478'	'348209998565879810'	'5.11']
['27754737'	'348209998565879810'	'0.0']->['261744491'	'348209998565879810'	'5.2']
['27754737'	'348209998565879810'	'0.0']->['126485750'	'348209998565879810'	'5.52']
['27754737'	'348209998565879810'	'0.0']->['48827866'	'348209998565879810'	'5.62']
['27754737'	'348209998565879810'	'0.0']->['338037185'	'348209998565879810'	'5.95']
['27754737'	'348209998565879810'	'0.0']->['483223'	'348209998565879810'	'6.28']
['27754737'	'348209998565879810'	'0.0']->['91035770'	'348211718574452737'	'6.83']
['27754737'	'348209998565879810'	'0.0']->['422083723'	'348209998565879810'	'6.85']
['27754737'	'348209998565879810'	'0.0']->['192355516'	'348209998565879810'	'6.89']
['27754737'	'348209998565879810'	'0.0']->['173069747'	'348209998565879810'	'6.93']
['27754737'	'348209998565879810'	'0.0']->['396348963'	'348209998565879810'	'7.48']
['27754737'	'348209998565879810'	'0.0']->['23785364'	'348211888292786177'	'7.52']
['27754737'	'348209998565879810'	'0.0']->['321218496'	'348209998565879810'	'7.82']
['27754737'	'348209998565879810'	'0.0']->['450776559'	'348209998565879810'	'7.87']
['27754737'	'348209998565879810'	'0.0']->['9924512'	'348209998565879810'	'8.0']
['27754737'	'348209998565879810'	'0.0']->['172121290'	'348209998565879810'	'8.45']
['27754737'	'348209998565879810'	'0.0']->['407095709'	'348209998565879810'	'8.87']
['27754737'	'348209998565879810'	'0.0']->['116262678'	'348209998565879810'	'9.33']
['27754737'	'348209998565879810'	'0.0']->['34849051'	'348209998565879810'	'9.67']
['27754737'	'348209998565879810'	'0.0']->['24548273'	'348209998565879810'	'9.75']
['27754737'	'348209998565879810'	'0.0']->['74498666'	'348209998565879810'	'9.75']
['27754737'	'348209998565879810'	'0.0']->['25386540'	'348209998565879810'	'11.53']
['27754737'	'348209998565879810'	'0.0']->['16082911'	'348209998565879810'	'11.97']
['27754737'	'348209998565879810'	'0.0']->['171582740'	'348213125234962434'	'12.43']
['27754737'	'348209998565879810'	'0.0']->['28139495'	'348209998565879810'	'12.82']
['23785364'	'348211888292786177'	'7.52']->['248414308'	'348213595110264832'	'14.3']
['27754737'	'348209998565879810'	'0.0']->['30443524'	'348209998565879810'	'14.33']
['27754737'	'348209998565879810'	'0.0']->['80467669'	'348209998565879810'	'15.45']
['248414308'	'348213595110264832'	'14.3']->['23785364'	'348211888292786177'	'7.52']
['27754737'	'348209998565879810'	'0.0']->['177035565'	'348209998565879810'	'16.0']
['27754737'	'348209998565879810'	'0.0']->['27520741'	'348209998565879810'	'16.62']
['27754737'	'348209998565879810'	'0.0']->['21835054'	'348214817825366022'	'19.15']
['27754737'	'348209998565879810'	'0.0']->['377182387'	'348209998565879810'	'19.35']
['27754737'	'348209998565879810'	'0.0']->['18025617'	'348209998565879810'	'20.07']
['27754737'	'348209998565879810'	'0.0']->['21963637'	'348209998565879810'	'21.5']
['27754737'	'348209998565879810'	'0.0']->['1053423858'	'348209998565879810'	'21.78']
['27754737'	'348209998565879810'	'0.0']->['19470947'	'348209998565879810'	'22.25']
['27754737'	'348209998565879810'	'0.0']->['48058397'	'348209998565879810'	'23.73']
['27754737'	'348209998565879810'	'0.0']->['325242041'	'348209998565879810'	'24.12']
['27754737'	'348209998565879810'	'0.0']->['4724796132'	'348209998565879810'	'24.73']
['27754737'	'348209998565879810'	'0.0']->['18899607'	'348209998565879810'	'25.35']
['27754737'	'348209998565879810'	'0.0']->['816632328'	'348209998565879810'	'26.1']
['27754737'	'348209998565879810'	'0.0']->['21756656'	'348209998565879810'	'26.23']
['27754737'	'348209998565879810'	'0.0']->['553960541'	'348209998565879810'	'28.6']
['27754737'	'348209998565879810'	'0.0']->['372918434'	'348209998565879810'	'30.68']
['27754737'	'348209998565879810'	'0.0']->['1390928862'	'348209998565879810'	'37.67']
['27754737'	'348209998565879810'	'0.0']->['99166447'	'348209998565879810'	'44.45']
['27754737'	'348209998565879810'	'0.0']->['752552658'	'348209998565879810'	'46.88']
['27754737'	'348209998565879810'	'0.0']->['73846742'	'348223082386829314'	'52.0']
['27754737'	'348209998565879810'	'0.0']->['21070251'	'348209998565879810'	'53.37']
['27754737'	'348209998565879810'	'0.0']->['43974184'	'348209998565879810'	'54.4']
['27754737'	'348209998565879810'	'0.0']->['744239370'	'348209998565879810'	'62.15']
['267078090'	'348209998565879810'	'4.1']->['744239370'	'348209998565879810'	'62.15']
['27754737'	'348209998565879810'	'0.0']->['128659395'	'348209998565879810'	'69.15']
['27754737'	'348209998565879810'	'0.0']->['343865904'	'348209998565879810'	'69.33']
['27754737'	'348209998565879810'	'0.0']->['91655189'	'348209998565879810'	'74.92']
['27754737'	'348209998565879810'	'0.0']->['33045934'	'348209998565879810'	'75.25']
['27754737'	'348209998565879810'	'0.0']->['221509517'	'348209998565879810'	'78.6']
['27754737'	'348209998565879810'	'0.0']->['164038113'	'348209998565879810'	'79.62']
['27754737'	'348209998565879810'	'0.0']->['15946404'	'348209998565879810'	'79.68']
['27754737'	'348209998565879810'	'0.0']->['347515456'	'348209998565879810'	'82.17']
['27754737'	'348209998565879810'	'0.0']->['213118052'	'348209998565879810'	'82.7']
['27754737'	'348209998565879810'	'0.0']->['386607671'	'348209998565879810'	'86.32']
['27754737'	'348209998565879810'	'0.0']->['67729492'	'348209998565879810'	'86.4']
['27754737'	'348209998565879810'	'0.0']->['346034975'	'348209998565879810'	'86.55']
['27754737'	'348209998565879810'	'0.0']->['186282830'	'348209998565879810'	'91.0']
['27754737'	'348209998565879810'	'0.0']->['364610290'	'348209998565879810'	'92.67']
['27754737'	'348209998565879810'	'0.0']->['354292833'	'348209998565879810'	'94.48']
['27754737'	'348209998565879810'	'0.0']->['479992940'	'348209998565879810'	'103.55']
['27754737'	'348209998565879810'	'0.0']->['75192294'	'348209998565879810'	'112.33']
['27754737'	'348209998565879810'	'0.0']->['183640229'	'348239854301233152'	'118.63']
['27754737'	'348209998565879810'	'0.0']->['194697289'	'348209998565879810'	'119.42']
['27754737'	'348209998565879810'	'0.0']->['315999545'	'348209998565879810'	'126.5']
['393970689'	'348209998565879810'	'3.18']->['17274832'	'348209998565879810'	'128.95']
['27754737'	'348209998565879810'	'0.0']->['900729386'	'348209998565879810'	'137.22']
['27754737'	'348209998565879810'	'0.0']->['1006713841'	'348209998565879810'	'139.58']
['27754737'	'348209998565879810'	'0.0']->['371054995'	'348209998565879810'	'145.43']
['27754737'	'348209998565879810'	'0.0']->['1537658593'	'348209998565879810'	'145.47']
['27754737'	'348209998565879810'	'0.0']->['33154444'	'348209998565879810'	'152.38']
['27754737'	'348209998565879810'	'0.0']->['1210188926'	'348209998565879810'	'162.35']
['27754737'	'348209998565879810'	'0.0']->['975151141'	'348209998565879810'	'172.75']
['27754737'	'348209998565879810'	'0.0']->['401994281'	'348209998565879810'	'184.53']
['1067061'	'348210274265870337'	'1.1']->['54289732'	'348257610790744065'	'189.2']
['27754737'	'348209998565879810'	'0.0']->['249537841'	'348209998565879810'	'195.05']
['27754737'	'348209998565879810'	'0.0']->['131354161'	'348209998565879810'	'202.02']
['27754737'	'348209998565879810'	'0.0']->['174048702'	'348264435934179328'	'216.32']
['27754737'	'348209998565879810'	'0.0']->['382356960'	'348209998565879810'	'223.27']
['27754737'	'348209998565879810'	'0.0']->['227301906'	'348209998565879810'	'265.52']
['27754737'	'348209998565879810'	'0.0']->['253429965'	'348209998565879810'	'268.47']
['27754737'	'348209998565879810'	'0.0']->['87842591'	'348209998565879810'	'334.87']
['27754737'	'348209998565879810'	'0.0']->['79876728'	'348209998565879810'	'401.27']
['27754737'	'348209998565879810'	'0.0']->['1270429998'	'348209998565879810'	'534.07']
['27754737'	'348209998565879810'	'0.0']->['18742759'	'348209998565879810'	'995.24']
['27754737'	'348209998565879810'	'0.0']->['610361825'	'348209998565879810'	'1456.42']
['27754737'	'348209998565879810'	'0.0']->['301789016'	'348634090758623233'	'1685.2']
['27754737'	'348209998565879810'	'0.0']->['900707424'	'348209998565879810'	'3106.24']
['27754737'	'348209998565879810'	'0.0']->['558081059'	'348209998565879810'	'4756.07']
