# Supplementary material for: BiMGCL: rumor detection via bi-directional multi-level graph contrastive learning
Source: PeerJ Comput Sci. 2023 Nov 10;9:e1659. doi: 10.7717/peerj-cs.1659 (PMC10703058; doi:10.7717/peerj-cs.1659)
Supplement: Supplemental Information 1 [file peerj-cs-09-1659-s001.zip › rumor_detection_acl2017/twitter15/tree/351767344097398785.txt]

['ROOT'	'ROOT'	'0.0']->['109065990'	'351767344097398785'	'0.0']
['109065990'	'351767344097398785'	'0.0']->['1344644850'	'351767533575094272'	'0.75']
['109065990'	'351767344097398785'	'0.0']->['316274236'	'351767344097398785'	'2.22']
['109065990'	'351767344097398785'	'0.0']->['1086960769'	'351767344097398785'	'2.22']
['109065990'	'351767344097398785'	'0.0']->['171222830'	'351767344097398785'	'2.22']
['109065990'	'351767344097398785'	'0.0']->['989999844'	'351767344097398785'	'2.22']
['109065990'	'351767344097398785'	'0.0']->['252803331'	'351767344097398785'	'2.22']
['109065990'	'351767344097398785'	'0.0']->['333550143'	'351767344097398785'	'2.22']
['109065990'	'351767344097398785'	'0.0']->['164342281'	'351767344097398785'	'2.22']
['109065990'	'351767344097398785'	'0.0']->['136735074'	'351767344097398785'	'2.22']
['109065990'	'351767344097398785'	'0.0']->['27308283'	'351767344097398785'	'2.22']
['109065990'	'351767344097398785'	'0.0']->['123834237'	'351767344097398785'	'2.38']
['109065990'	'351767344097398785'	'0.0']->['581880912'	'351767344097398785'	'2.47']
['109065990'	'351767344097398785'	'0.0']->['268423865'	'351767344097398785'	'2.55']
['109065990'	'351767344097398785'	'0.0']->['380122697'	'351767344097398785'	'2.63']
['109065990'	'351767344097398785'	'0.0']->['70840952'	'351768062120312832'	'2.85']
['109065990'	'351767344097398785'	'0.0']->['128391090'	'351768063357620224'	'2.85']
['109065990'	'351767344097398785'	'0.0']->['352090345'	'351767344097398785'	'3.18']
['109065990'	'351767344097398785'	'0.0']->['17292374'	'351767344097398785'	'3.42']
['109065990'	'351767344097398785'	'0.0']->['974634326'	'351768307361263617'	'3.82']
['109065990'	'351767344097398785'	'0.0']->['378791954'	'351767344097398785'	'4.03']
['109065990'	'351767344097398785'	'0.0']->['1350761491'	'351767344097398785'	'4.65']
['109065990'	'351767344097398785'	'0.0']->['1081530883'	'351767344097398785'	'4.77']
['109065990'	'351767344097398785'	'0.0']->['30256500'	'351767344097398785'	'4.92']
['109065990'	'351767344097398785'	'0.0']->['98974716'	'351767344097398785'	'5.48']
['109065990'	'351767344097398785'	'0.0']->['1355247529'	'351767344097398785'	'5.57']
['109065990'	'351767344097398785'	'0.0']->['260966532'	'351767344097398785'	'7.88']
['109065990'	'351767344097398785'	'0.0']->['1451282748'	'351767344097398785'	'8.13']
['109065990'	'351767344097398785'	'0.0']->['1066835485'	'351767344097398785'	'9.1']
['109065990'	'351767344097398785'	'0.0']->['1352603767'	'351767344097398785'	'9.1']
['109065990'	'351767344097398785'	'0.0']->['82185859'	'351767344097398785'	'9.18']
['109065990'	'351767344097398785'	'0.0']->['453205828'	'351769736176082944'	'9.5']
['109065990'	'351767344097398785'	'0.0']->['1365362263'	'351769862118445057'	'10.0']
['109065990'	'351767344097398785'	'0.0']->['489125657'	'351767344097398785'	'10.78']
['109065990'	'351767344097398785'	'0.0']->['156372507'	'351767344097398785'	'10.82']
['109065990'	'351767344097398785'	'0.0']->['370392790'	'351767344097398785'	'12.2']
['109065990'	'351767344097398785'	'0.0']->['612115693'	'351770485886943233'	'12.48']
['109065990'	'351767344097398785'	'0.0']->['732746185'	'351770743647903745'	'13.5']
['612115693'	'351770485886943233'	'12.48']->['612115693'	'351770485886943233'	'12.48']
['109065990'	'351767344097398785'	'0.0']->['305046643'	'351767344097398785'	'15.68']
['109065990'	'351767344097398785'	'0.0']->['111621125'	'351767344097398785'	'15.92']
['109065990'	'351767344097398785'	'0.0']->['1026613897'	'351767344097398785'	'16.82']
['109065990'	'351767344097398785'	'0.0']->['390979203'	'351767344097398785'	'16.85']
['109065990'	'351767344097398785'	'0.0']->['248148548'	'351767344097398785'	'17.87']
['109065990'	'351767344097398785'	'0.0']->['45088970'	'351767344097398785'	'21.53']
['109065990'	'351767344097398785'	'0.0']->['244360818'	'351767344097398785'	'24.42']
['109065990'	'351767344097398785'	'0.0']->['1015618196'	'351767344097398785'	'25.05']
['109065990'	'351767344097398785'	'0.0']->['339774483'	'351767344097398785'	'25.17']
['109065990'	'351767344097398785'	'0.0']->['36514310'	'351767344097398785'	'25.28']
['109065990'	'351767344097398785'	'0.0']->['1008492163'	'351767344097398785'	'26.98']
['109065990'	'351767344097398785'	'0.0']->['97737508'	'351767344097398785'	'27.15']
['109065990'	'351767344097398785'	'0.0']->['249458442'	'351767344097398785'	'28.2']
['1008492163'	'351767344097398785'	'26.98']->['266480790'	'351767344097398785'	'31.12']
['109065990'	'351767344097398785'	'0.0']->['76064527'	'351767344097398785'	'32.3']
['109065990'	'351767344097398785'	'0.0']->['62694828'	'351767344097398785'	'34.05']
['109065990'	'351767344097398785'	'0.0']->['26075350'	'351767344097398785'	'36.15']
['109065990'	'351767344097398785'	'0.0']->['804917785'	'351777016476999680'	'38.43']
['109065990'	'351767344097398785'	'0.0']->['384108538'	'351767344097398785'	'45.13']
['109065990'	'351767344097398785'	'0.0']->['397748897'	'351767344097398785'	'49.93']
['109065990'	'351767344097398785'	'0.0']->['1229074621'	'351767344097398785'	'51.32']
['109065990'	'351767344097398785'	'0.0']->['918982494'	'351767344097398785'	'55.28']
['109065990'	'351767344097398785'	'0.0']->['1019957462'	'351767344097398785'	'57.57']
['109065990'	'351767344097398785'	'0.0']->['579511586'	'351767344097398785'	'59.33']
['109065990'	'351767344097398785'	'0.0']->['1066805876'	'351767344097398785'	'59.92']
['109065990'	'351767344097398785'	'0.0']->['30351711'	'351767344097398785'	'70.37']
['109065990'	'351767344097398785'	'0.0']->['999565321'	'351767344097398785'	'70.67']
['109065990'	'351767344097398785'	'0.0']->['217240185'	'351767344097398785'	'72.12']
['109065990'	'351767344097398785'	'0.0']->['48105956'	'351767344097398785'	'72.28']
['109065990'	'351767344097398785'	'0.0']->['885729720'	'351767344097398785'	'74.98']
['266480790'	'351767344097398785'	'31.12']->['1278252931'	'351767344097398785'	'80.83']
['109065990'	'351767344097398785'	'0.0']->['1551170550'	'351767344097398785'	'128.42']
['109065990'	'351767344097398785'	'0.0']->['468890985'	'351767344097398785'	'129.38']
['109065990'	'351767344097398785'	'0.0']->['498007429'	'351767344097398785'	'142.28']
['109065990'	'351767344097398785'	'0.0']->['201185778'	'351767344097398785'	'143.33']
['109065990'	'351767344097398785'	'0.0']->['131971816'	'351767344097398785'	'146.67']
['109065990'	'351767344097398785'	'0.0']->['736729039'	'351767344097398785'	'164.58']
['109065990'	'351767344097398785'	'0.0']->['794814458'	'351767344097398785'	'167.52']
['453205828'	'351769736176082944'	'9.5']->['794814458'	'351767344097398785'	'167.52']
['794814458'	'351767344097398785'	'167.52']->['453205828'	'351769736176082944'	'9.5']
['109065990'	'351767344097398785'	'0.0']->['867176112'	'351767344097398785'	'193.25']
['109065990'	'351767344097398785'	'0.0']->['563829587'	'351767344097398785'	'213.78']
['109065990'	'351767344097398785'	'0.0']->['778023733'	'351767344097398785'	'228.33']
['109065990'	'351767344097398785'	'0.0']->['60933564'	'351767344097398785'	'240.27']
['109065990'	'351767344097398785'	'0.0']->['18581038'	'351767344097398785'	'276.18']
['109065990'	'351767344097398785'	'0.0']->['718891266'	'351767344097398785'	'291.02']
['109065990'	'351767344097398785'	'0.0']->['590573551'	'351767344097398785'	'356.0']
['109065990'	'351767344097398785'	'0.0']->['36511832'	'351767344097398785'	'380.9']
['109065990'	'351767344097398785'	'0.0']->['174320377'	'351767344097398785'	'421.57']
['109065990'	'351767344097398785'	'0.0']->['727155781'	'351767344097398785'	'432.05']
['109065990'	'351767344097398785'	'0.0']->['351042945'	'351767344097398785'	'455.23']
['109065990'	'351767344097398785'	'0.0']->['79940790'	'351767344097398785'	'459.92']
['109065990'	'351767344097398785'	'0.0']->['43630160'	'351767344097398785'	'461.35']
['109065990'	'351767344097398785'	'0.0']->['58807922'	'351916757822345217'	'593.72']
['109065990'	'351767344097398785'	'0.0']->['264212784'	'351767344097398785'	'619.13']
['109065990'	'351767344097398785'	'0.0']->['581659694'	'351927789731057668'	'637.55']
['453205828'	'351769736176082944'	'9.5']->['581659694'	'351927789731057668'	'637.55']
['109065990'	'351767344097398785'	'0.0']->['1137310788'	'351930986637963264'	'650.25']
['109065990'	'351767344097398785'	'0.0']->['329856110'	'351767344097398785'	'859.37']
['109065990'	'351767344097398785'	'0.0']->['467185569'	'351767344097398785'	'867.8']
['109065990'	'351767344097398785'	'0.0']->['315057456'	'351767344097398785'	'870.42']
['109065990'	'351767344097398785'	'0.0']->['175521110'	'351767344097398785'	'871.27']
['109065990'	'351767344097398785'	'0.0']->['69109806'	'351767344097398785'	'977.98']
['315057456'	'351767344097398785'	'870.42']->['33448946'	'351767344097398785'	'1086.97']
['109065990'	'351767344097398785'	'0.0']->['386541602'	'351767344097398785'	'1102.98']
['109065990'	'351767344097398785'	'0.0']->['1556075358'	'351767344097398785'	'1123.07']
['109065990'	'351767344097398785'	'0.0']->['708193945'	'351767344097398785'	'1201.47']
['109065990'	'351767344097398785'	'0.0']->['58869220'	'351767344097398785'	'1249.4']
['109065990'	'351767344097398785'	'0.0']->['25808275'	'351767344097398785'	'1428.07']
['109065990'	'351767344097398785'	'0.0']->['403547251'	'352127752582868992'	'1432.13']
['109065990'	'351767344097398785'	'0.0']->['534710818'	'351767344097398785'	'1432.28']
['109065990'	'351767344097398785'	'0.0']->['725409470'	'351767344097398785'	'1439.18']
['109065990'	'351767344097398785'	'0.0']->['890302164'	'352142087824744448'	'1489.08']
['109065990'	'351767344097398785'	'0.0']->['1560723414'	'351767344097398785'	'1489.93']
['109065990'	'351767344097398785'	'0.0']->['176657599'	'351767344097398785'	'1501.75']
['109065990'	'351767344097398785'	'0.0']->['384005220'	'351767344097398785'	'1504.18']
['403547251'	'352127752582868992'	'1432.13']->['25808275'	'351767344097398785'	'1428.07']
['25808275'	'351767344097398785'	'1428.07']->['403547251'	'352127752582868992'	'1432.13']
['109065990'	'351767344097398785'	'0.0']->['278297689'	'352197519217926144'	'1709.35']
['109065990'	'351767344097398785'	'0.0']->['34460094'	'352197572246519808'	'1709.57']
['890302164'	'352142087824744448'	'1489.08']->['801100676'	'352198781921538051'	'1714.37']
['278297689'	'352197519217926144'	'1709.35']->['890302164'	'352142087824744448'	'1489.08']
['278297689'	'352197519217926144'	'1709.35']->['437182147'	'352250713616826368'	'1920.73']
['437182147'	'352250713616826368'	'1920.73']->['890302164'	'352142087824744448'	'1489.08']
['890302164'	'352142087824744448'	'1489.08']->['58869220'	'351767344097398785'	'1249.4']
['58869220'	'351767344097398785'	'1249.4']->['890302164'	'352142087824744448'	'1489.08']
['109065990'	'351767344097398785'	'0.0']->['1144474542'	'351767344097398785'	'2099.93']
['109065990'	'351767344097398785'	'0.0']->['1267986589'	'352357992177471489'	'2347.02']
['109065990'	'351767344097398785'	'0.0']->['50538820'	'351767344097398785'	'2951.8']
['109065990'	'351767344097398785'	'0.0']->['81158469'	'351767344097398785'	'3196.05']
['109065990'	'351767344097398785'	'0.0']->['1525506595'	'351767344097398785'	'3979.05']
['109065990'	'351767344097398785'	'0.0']->['818969215'	'351767344097398785'	'4943.17']
