# Supplementary material for: BiMGCL: rumor detection via bi-directional multi-level graph contrastive learning
Source: PeerJ Comput Sci. 2023 Nov 10;9:e1659. doi: 10.7717/peerj-cs.1659 (PMC10703058; doi:10.7717/peerj-cs.1659)
Supplement: Supplemental Information 1 [file peerj-cs-09-1659-s001.zip › rumor_detection_acl2017/twitter15/tree/352075672543428608.txt]

['ROOT'	'ROOT'	'0.0']->['131351549'	'352075672543428608'	'0.0']
['131351549'	'352075672543428608'	'0.0']->['523746170'	'352075672543428608'	'0.93']
['131351549'	'352075672543428608'	'0.0']->['114196966'	'352075672543428608'	'0.93']
['131351549'	'352075672543428608'	'0.0']->['431824058'	'352075672543428608'	'0.93']
['131351549'	'352075672543428608'	'0.0']->['304120037'	'352075672543428608'	'0.93']
['131351549'	'352075672543428608'	'0.0']->['301162467'	'352075672543428608'	'0.93']
['131351549'	'352075672543428608'	'0.0']->['42158226'	'352075917612417025'	'0.97']
['131351549'	'352075672543428608'	'0.0']->['170824205'	'352076099263545347'	'1.68']
['131351549'	'352075672543428608'	'0.0']->['208102649'	'352075672543428608'	'1.7']
['131351549'	'352075672543428608'	'0.0']->['102416351'	'352076138237018112'	'1.85']
['131351549'	'352075672543428608'	'0.0']->['44419549'	'352075672543428608'	'2.08']
['131351549'	'352075672543428608'	'0.0']->['15161572'	'352075672543428608'	'2.27']
['131351549'	'352075672543428608'	'0.0']->['118138427'	'352075672543428608'	'2.37']
['131351549'	'352075672543428608'	'0.0']->['374205626'	'352075672543428608'	'2.42']
['131351549'	'352075672543428608'	'0.0']->['36801260'	'352075672543428608'	'2.44']
['131351549'	'352075672543428608'	'0.0']->['1561292467'	'352075672543428608'	'2.45']
['131351549'	'352075672543428608'	'0.0']->['1107798823'	'352075672543428608'	'2.46']
['131351549'	'352075672543428608'	'0.0']->['262556661'	'352075672543428608'	'2.46']
['131351549'	'352075672543428608'	'0.0']->['52282156'	'352075672543428608'	'2.47']
['131351549'	'352075672543428608'	'0.0']->['59900072'	'352075672543428608'	'2.47']
['131351549'	'352075672543428608'	'0.0']->['85008327'	'352075672543428608'	'2.63']
['131351549'	'352075672543428608'	'0.0']->['300426742'	'352075672543428608'	'2.7']
['131351549'	'352075672543428608'	'0.0']->['43693883'	'352075672543428608'	'2.78']
['131351549'	'352075672543428608'	'0.0']->['442422227'	'352076423093170176'	'2.98']
['131351549'	'352075672543428608'	'0.0']->['156829577'	'352075672543428608'	'3.01']
['131351549'	'352075672543428608'	'0.0']->['466055634'	'352075672543428608'	'3.23']
['131351549'	'352075672543428608'	'0.0']->['283237471'	'352075672543428608'	'3.35']
['131351549'	'352075672543428608'	'0.0']->['263022280'	'352075672543428608'	'3.55']
['131351549'	'352075672543428608'	'0.0']->['57847459'	'352075672543428608'	'3.63']
['131351549'	'352075672543428608'	'0.0']->['352396454'	'352075672543428608'	'3.67']
['131351549'	'352075672543428608'	'0.0']->['320506337'	'352075672543428608'	'4.33']
['131351549'	'352075672543428608'	'0.0']->['63523411'	'352075672543428608'	'4.67']
['131351549'	'352075672543428608'	'0.0']->['143896231'	'352075672543428608'	'4.83']
['131351549'	'352075672543428608'	'0.0']->['143786218'	'352075672543428608'	'4.92']
['131351549'	'352075672543428608'	'0.0']->['306356141'	'352075672543428608'	'4.96']
['131351549'	'352075672543428608'	'0.0']->['524029943'	'352075672543428608'	'5.0']
['131351549'	'352075672543428608'	'0.0']->['28557505'	'352075672543428608'	'5.67']
['131351549'	'352075672543428608'	'0.0']->['297108983'	'352075672543428608'	'6.0']
['131351549'	'352075672543428608'	'0.0']->['873828775'	'352075672543428608'	'6.17']
['131351549'	'352075672543428608'	'0.0']->['270767464'	'352075672543428608'	'6.25']
['131351549'	'352075672543428608'	'0.0']->['265090293'	'352075672543428608'	'6.33']
['131351549'	'352075672543428608'	'0.0']->['182646759'	'352075672543428608'	'6.88']
['131351549'	'352075672543428608'	'0.0']->['18103016'	'352075672543428608'	'7.29']
['131351549'	'352075672543428608'	'0.0']->['49988629'	'352075672543428608'	'7.5']
['131351549'	'352075672543428608'	'0.0']->['538192157'	'352075672543428608'	'7.7']
['131351549'	'352075672543428608'	'0.0']->['166213858'	'352075672543428608'	'7.9']
['131351549'	'352075672543428608'	'0.0']->['37087714'	'352075672543428608'	'8.0']
['131351549'	'352075672543428608'	'0.0']->['9685202'	'352075672543428608'	'8.1']
['131351549'	'352075672543428608'	'0.0']->['16265040'	'352077711264579584'	'8.1']
['131351549'	'352075672543428608'	'0.0']->['388490655'	'352075672543428608'	'8.94']
['131351549'	'352075672543428608'	'0.0']->['87334746'	'352075672543428608'	'9.36']
['131351549'	'352075672543428608'	'0.0']->['93782711'	'352078038055399424'	'9.4']
['131351549'	'352075672543428608'	'0.0']->['366046569'	'352075672543428608'	'9.57']
['131351549'	'352075672543428608'	'0.0']->['201487276'	'352075672543428608'	'9.68']
['131351549'	'352075672543428608'	'0.0']->['102243250'	'352075672543428608'	'9.73']
['131351549'	'352075672543428608'	'0.0']->['769528279'	'352075672543428608'	'9.76']
['131351549'	'352075672543428608'	'0.0']->['120985169'	'352075672543428608'	'9.77']
['131351549'	'352075672543428608'	'0.0']->['372305613'	'352075672543428608'	'9.78']
['131351549'	'352075672543428608'	'0.0']->['16962169'	'352075672543428608'	'10.05']
['131351549'	'352075672543428608'	'0.0']->['25906059'	'352075672543428608'	'10.18']
['102243250'	'352075672543428608'	'9.73']->['316670004'	'352075672543428608'	'10.32']
['131351549'	'352075672543428608'	'0.0']->['116442356'	'352075672543428608'	'10.32']
['131351549'	'352075672543428608'	'0.0']->['65379081'	'352075672543428608'	'10.35']
['131351549'	'352075672543428608'	'0.0']->['167644944'	'352075672543428608'	'11.1']
['131351549'	'352075672543428608'	'0.0']->['43031496'	'352078491778433024'	'11.2']
['131351549'	'352075672543428608'	'0.0']->['250740497'	'352078531024535552'	'11.35']
['131351549'	'352075672543428608'	'0.0']->['465242279'	'352075672543428608'	'11.85']
['131351549'	'352075672543428608'	'0.0']->['85361405'	'352078664025915392'	'11.88']
['131351549'	'352075672543428608'	'0.0']->['17431808'	'352075672543428608'	'12.18']
['102243250'	'352075672543428608'	'9.73']->['989831258'	'352075672543428608'	'12.35']
['131351549'	'352075672543428608'	'0.0']->['951041287'	'352075672543428608'	'12.52']
['131351549'	'352075672543428608'	'0.0']->['163190694'	'352075672543428608'	'13.05']
['131351549'	'352075672543428608'	'0.0']->['94212913'	'352075672543428608'	'13.25']
['131351549'	'352075672543428608'	'0.0']->['245924320'	'352075672543428608'	'14.34']
['131351549'	'352075672543428608'	'0.0']->['96186408'	'352079334422491140'	'14.55']
['131351549'	'352075672543428608'	'0.0']->['60613161'	'352075672543428608'	'14.89']
['131351549'	'352075672543428608'	'0.0']->['202259339'	'352075672543428608'	'15.16']
['131351549'	'352075672543428608'	'0.0']->['24007617'	'352075672543428608'	'15.3']
['131351549'	'352075672543428608'	'0.0']->['330771231'	'352075672543428608'	'15.37']
['131351549'	'352075672543428608'	'0.0']->['54406451'	'352075672543428608'	'15.43']
['131351549'	'352075672543428608'	'0.0']->['246056422'	'352075672543428608'	'16.2']
['131351549'	'352075672543428608'	'0.0']->['1141534098'	'352075672543428608'	'16.97']
['202259339'	'352075672543428608'	'15.16']->['24111412'	'352075672543428608'	'17.3']
['131351549'	'352075672543428608'	'0.0']->['132959512'	'352075672543428608'	'17.32']
['131351549'	'352075672543428608'	'0.0']->['271746248'	'352075672543428608'	'17.48']
['131351549'	'352075672543428608'	'0.0']->['15839990'	'352075672543428608'	'18.34']
['131351549'	'352075672543428608'	'0.0']->['235214094'	'352075672543428608'	'18.77']
['131351549'	'352075672543428608'	'0.0']->['256867174'	'352075672543428608'	'19.2']
['131351549'	'352075672543428608'	'0.0']->['278905257'	'352075672543428608'	'19.68']
['131351549'	'352075672543428608'	'0.0']->['1049286360'	'352075672543428608'	'20.07']
['131351549'	'352075672543428608'	'0.0']->['260888324'	'352075672543428608'	'20.47']
['131351549'	'352075672543428608'	'0.0']->['26527734'	'352080990920912897'	'21.13']
['131351549'	'352075672543428608'	'0.0']->['152208943'	'352075672543428608'	'21.63']
['131351549'	'352075672543428608'	'0.0']->['17147771'	'352075672543428608'	'22.22']
['202259339'	'352075672543428608'	'15.16']->['338054723'	'352075672543428608'	'22.51']
['131351549'	'352075672543428608'	'0.0']->['115191965'	'352075672543428608'	'22.8']
['131351549'	'352075672543428608'	'0.0']->['445090859'	'352075672543428608'	'22.98']
['131351549'	'352075672543428608'	'0.0']->['88261291'	'352075672543428608'	'23.07']
['131351549'	'352075672543428608'	'0.0']->['266566926'	'352075672543428608'	'23.17']
['131351549'	'352075672543428608'	'0.0']->['239242039'	'352075672543428608'	'23.41']
['131351549'	'352075672543428608'	'0.0']->['126283293'	'352075672543428608'	'23.65']
['131351549'	'352075672543428608'	'0.0']->['43042645'	'352075672543428608'	'23.9']
['131351549'	'352075672543428608'	'0.0']->['1191591121'	'352075672543428608'	'24.15']
['131351549'	'352075672543428608'	'0.0']->['391659095'	'352075672543428608'	'24.69']
['131351549'	'352075672543428608'	'0.0']->['304780962'	'352075672543428608'	'24.96']
['26527734'	'352080990920912897'	'21.13']->['338671549'	'352081968034361346'	'25.02']
['131351549'	'352075672543428608'	'0.0']->['201085104'	'352075672543428608'	'25.23']
['131351549'	'352075672543428608'	'0.0']->['198025939'	'352075672543428608'	'25.81']
['131351549'	'352075672543428608'	'0.0']->['35814985'	'352075672543428608'	'26.38']
['131351549'	'352075672543428608'	'0.0']->['27801842'	'352082325443584000'	'26.43']
['131351549'	'352075672543428608'	'0.0']->['1180122894'	'352075672543428608'	'26.76']
['131351549'	'352075672543428608'	'0.0']->['516111841'	'352075672543428608'	'27.13']
['26527734'	'352080990920912897'	'21.13']->['28937679'	'352082539072077824'	'27.28']
['26527734'	'352080990920912897'	'21.13']->['286342085'	'352082640091877376'	'27.68']
['131351549'	'352075672543428608'	'0.0']->['33602912'	'352075672543428608'	'28.3']
['26527734'	'352080990920912897'	'21.13']->['831618098'	'352082830236467200'	'28.43']
['131351549'	'352075672543428608'	'0.0']->['44416770'	'352075672543428608'	'29.68']
['131351549'	'352075672543428608'	'0.0']->['465048318'	'352075672543428608'	'30.36']
['131351549'	'352075672543428608'	'0.0']->['26171768'	'352075672543428608'	'31.05']
['131351549'	'352075672543428608'	'0.0']->['22104632'	'352075672543428608'	'31.58']
['131351549'	'352075672543428608'	'0.0']->['29570873'	'352075672543428608'	'31.62']
['26527734'	'352080990920912897'	'21.13']->['1551150656'	'352083824311672832'	'32.38']
['131351549'	'352075672543428608'	'0.0']->['195584040'	'352075672543428608'	'32.77']
['131351549'	'352075672543428608'	'0.0']->['16670920'	'352075672543428608'	'33.34']
['131351549'	'352075672543428608'	'0.0']->['30201187'	'352075672543428608'	'33.63']
['131351549'	'352075672543428608'	'0.0']->['214446606'	'352075672543428608'	'33.92']
['131351549'	'352075672543428608'	'0.0']->['192588383'	'352075672543428608'	'34.27']
['131351549'	'352075672543428608'	'0.0']->['1115046102'	'352075672543428608'	'34.62']
['131351549'	'352075672543428608'	'0.0']->['19628865'	'352075672543428608'	'35.18']
['131351549'	'352075672543428608'	'0.0']->['50789711'	'352075672543428608'	'35.75']
['131351549'	'352075672543428608'	'0.0']->['350057264'	'352075672543428608'	'35.87']
['131351549'	'352075672543428608'	'0.0']->['58491897'	'352084701516795906'	'35.87']
['131351549'	'352075672543428608'	'0.0']->['21926516'	'352075672543428608'	'36.16']
['131351549'	'352075672543428608'	'0.0']->['814455'	'352075672543428608'	'36.3']
['131351549'	'352075672543428608'	'0.0']->['319792278'	'352075672543428608'	'36.45']
['131351549'	'352075672543428608'	'0.0']->['1016443284'	'352075672543428608'	'38.3']
['26527734'	'352080990920912897'	'21.13']->['40768808'	'352085447096274944'	'38.83']
['131351549'	'352075672543428608'	'0.0']->['816243168'	'352075672543428608'	'39.89']
['131351549'	'352075672543428608'	'0.0']->['283216107'	'352075672543428608'	'40.69']
['131351549'	'352075672543428608'	'0.0']->['313050423'	'352075672543428608'	'41.48']
['131351549'	'352075672543428608'	'0.0']->['190116805'	'352075672543428608'	'42.67']
['131351549'	'352075672543428608'	'0.0']->['46239920'	'352075672543428608'	'43.27']
['131351549'	'352075672543428608'	'0.0']->['249812263'	'352075672543428608'	'43.57']
['131351549'	'352075672543428608'	'0.0']->['461367439'	'352075672543428608'	'43.87']
['131351549'	'352075672543428608'	'0.0']->['1319717090'	'352075672543428608'	'45.95']
['26527734'	'352080990920912897'	'21.13']->['996406626'	'352087390275375106'	'46.55']
['131351549'	'352075672543428608'	'0.0']->['22728751'	'352075672543428608'	'46.99']
['131351549'	'352075672543428608'	'0.0']->['20644828'	'352075672543428608'	'47.51']
['131351549'	'352075672543428608'	'0.0']->['89374450'	'352075672543428608'	'47.77']
['131351549'	'352075672543428608'	'0.0']->['279835507'	'352075672543428608'	'47.9']
['131351549'	'352075672543428608'	'0.0']->['45949607'	'352075672543428608'	'48.03']
['131351549'	'352075672543428608'	'0.0']->['339933067'	'352075672543428608'	'50.68']
['131351549'	'352075672543428608'	'0.0']->['58618810'	'352088458195513346'	'50.8']
['131351549'	'352075672543428608'	'0.0']->['621295125'	'352088624117985280'	'51.47']
['131351549'	'352075672543428608'	'0.0']->['30615415'	'352075672543428608'	'52.01']
['131351549'	'352075672543428608'	'0.0']->['1293509834'	'352075672543428608'	'52.67']
['131351549'	'352075672543428608'	'0.0']->['1226698285'	'352075672543428608'	'53.33']
['131351549'	'352075672543428608'	'0.0']->['309018319'	'352075672543428608'	'53.52']
['131351549'	'352075672543428608'	'0.0']->['36759453'	'352075672543428608'	'54.5']
['131351549'	'352075672543428608'	'0.0']->['21666085'	'352075672543428608'	'55.55']
['131351549'	'352075672543428608'	'0.0']->['382877135'	'352075672543428608'	'55.85']
['131351549'	'352075672543428608'	'0.0']->['361598951'	'352075672543428608'	'59.13']
['26527734'	'352080990920912897'	'21.13']->['304664585'	'352090784780140544'	'60.05']
['202259339'	'352075672543428608'	'15.16']->['123881599'	'352075672543428608'	'67.42']
['131351549'	'352075672543428608'	'0.0']->['54337809'	'352075672543428608'	'68.17']
['131351549'	'352075672543428608'	'0.0']->['230271002'	'352075672543428608'	'69.23']
['131351549'	'352075672543428608'	'0.0']->['14375050'	'352075672543428608'	'69.53']
['131351549'	'352075672543428608'	'0.0']->['253868284'	'352075672543428608'	'69.8']
['131351549'	'352075672543428608'	'0.0']->['942082698'	'352093891014574080'	'72.38']
['131351549'	'352075672543428608'	'0.0']->['269079999'	'352094673323560962'	'75.5']
['131351549'	'352075672543428608'	'0.0']->['309688862'	'352075672543428608'	'76.18']
['131351549'	'352075672543428608'	'0.0']->['276486392'	'352095314972377088'	'78.05']
['131351549'	'352075672543428608'	'0.0']->['727483842'	'352095421415428096'	'78.47']
['131351549'	'352075672543428608'	'0.0']->['88468384'	'352075672543428608'	'82.88']
['131351549'	'352075672543428608'	'0.0']->['16738383'	'352097265973858305'	'85.8']
['131351549'	'352075672543428608'	'0.0']->['398348701'	'352075672543428608'	'86.63']
['131351549'	'352075672543428608'	'0.0']->['298780571'	'352075672543428608'	'87.43']
['131351549'	'352075672543428608'	'0.0']->['1286426616'	'352075672543428608'	'88.23']
['131351549'	'352075672543428608'	'0.0']->['38247855'	'352075672543428608'	'89.98']
['131351549'	'352075672543428608'	'0.0']->['280673751'	'352075672543428608'	'90.68']
['26527734'	'352080990920912897'	'21.13']->['1043612215'	'352098936078606337'	'92.43']
['131351549'	'352075672543428608'	'0.0']->['1043612215'	'352098936078606337'	'92.43']
['131351549'	'352075672543428608'	'0.0']->['183813385'	'352099900844027906'	'96.27']
['131351549'	'352075672543428608'	'0.0']->['791969240'	'352075672543428608'	'96.33']
['131351549'	'352075672543428608'	'0.0']->['16019692'	'352100119073669120'	'97.13']
['131351549'	'352075672543428608'	'0.0']->['59699232'	'352075672543428608'	'97.33']
['131351549'	'352075672543428608'	'0.0']->['6073302'	'352101089459445761'	'101.0']
['131351549'	'352075672543428608'	'0.0']->['637002729'	'352075672543428608'	'101.32']
['131351549'	'352075672543428608'	'0.0']->['1135904653'	'352075672543428608'	'104.13']
['131351549'	'352075672543428608'	'0.0']->['542880417'	'352075672543428608'	'104.78']
['131351549'	'352075672543428608'	'0.0']->['268050364'	'352075672543428608'	'105.87']
['131351549'	'352075672543428608'	'0.0']->['60626525'	'352075672543428608'	'108.9']
['131351549'	'352075672543428608'	'0.0']->['61758670'	'352075672543428608'	'110.33']
['131351549'	'352075672543428608'	'0.0']->['247400246'	'352075672543428608'	'110.92']
['131351549'	'352075672543428608'	'0.0']->['595969816'	'352075672543428608'	'112.15']
['131351549'	'352075672543428608'	'0.0']->['135570176'	'352075672543428608'	'112.33']
['131351549'	'352075672543428608'	'0.0']->['17034991'	'352103944534757376'	'112.33']
['131351549'	'352075672543428608'	'0.0']->['316480758'	'352105045199822848'	'116.72']
['131351549'	'352075672543428608'	'0.0']->['585243059'	'352075672543428608'	'117.65']
['131351549'	'352075672543428608'	'0.0']->['33893415'	'352075672543428608'	'119.53']
['131351549'	'352075672543428608'	'0.0']->['195863285'	'352075672543428608'	'119.95']
['131351549'	'352075672543428608'	'0.0']->['317523447'	'352075672543428608'	'123.78']
['131351549'	'352075672543428608'	'0.0']->['493842402'	'352075672543428608'	'128.33']
['26527734'	'352080990920912897'	'21.13']->['57169304'	'352109654777671680'	'135.03']
['131351549'	'352075672543428608'	'0.0']->['16670345'	'352109726227632129'	'135.32']
['131351549'	'352075672543428608'	'0.0']->['1210421107'	'352110641445748736'	'138.95']
['131351549'	'352075672543428608'	'0.0']->['455376805'	'352075672543428608'	'157.7']
['131351549'	'352075672543428608'	'0.0']->['87816166'	'352075672543428608'	'158.58']
['131351549'	'352075672543428608'	'0.0']->['824313404'	'352075672543428608'	'174.75']
['131351549'	'352075672543428608'	'0.0']->['33920840'	'352075672543428608'	'174.77']
['131351549'	'352075672543428608'	'0.0']->['313524245'	'352075672543428608'	'178.82']
['131351549'	'352075672543428608'	'0.0']->['41009415'	'352075672543428608'	'179.03']
['131351549'	'352075672543428608'	'0.0']->['33621178'	'352075672543428608'	'192.88']
['131351549'	'352075672543428608'	'0.0']->['249644091'	'352075672543428608'	'194.63']
['131351549'	'352075672543428608'	'0.0']->['2358501'	'352075672543428608'	'195.22']
['131351549'	'352075672543428608'	'0.0']->['241599364'	'352075672543428608'	'198.38']
['131351549'	'352075672543428608'	'0.0']->['417287759'	'352075672543428608'	'199.83']
['131351549'	'352075672543428608'	'0.0']->['336681694'	'352075672543428608'	'200.08']
['131351549'	'352075672543428608'	'0.0']->['1087759814'	'352075672543428608'	'203.63']
['131351549'	'352075672543428608'	'0.0']->['442371097'	'352075672543428608'	'206.87']
['131351549'	'352075672543428608'	'0.0']->['195180215'	'352075672543428608'	'207.52']
['131351549'	'352075672543428608'	'0.0']->['58042676'	'352075672543428608'	'214.08']
['417287759'	'352075672543428608'	'199.83']->['137487455'	'352075672543428608'	'215.27']
['131351549'	'352075672543428608'	'0.0']->['262689016'	'352075672543428608'	'226.95']
['131351549'	'352075672543428608'	'0.0']->['72123934'	'352138740019380228'	'250.6']
['131351549'	'352075672543428608'	'0.0']->['308239207'	'352139415017111554'	'253.28']
['131351549'	'352075672543428608'	'0.0']->['31591913'	'352140038965964802'	'255.77']
['131351549'	'352075672543428608'	'0.0']->['279377658'	'352075672543428608'	'268.92']
['131351549'	'352075672543428608'	'0.0']->['1497298070'	'352144912965304322'	'275.13']
['131351549'	'352075672543428608'	'0.0']->['26208989'	'352075672543428608'	'279.87']
['131351549'	'352075672543428608'	'0.0']->['22954643'	'352151059508105216'	'299.55']
['131351549'	'352075672543428608'	'0.0']->['225595315'	'352075672543428608'	'307.47']
['131351549'	'352075672543428608'	'0.0']->['1244315526'	'352075672543428608'	'335.25']
['131351549'	'352075672543428608'	'0.0']->['273164930'	'352075672543428608'	'430.25']
['131351549'	'352075672543428608'	'0.0']->['409383267'	'352075672543428608'	'451.07']
['131351549'	'352075672543428608'	'0.0']->['318539010'	'352075672543428608'	'488.22']
['131351549'	'352075672543428608'	'0.0']->['46763016'	'352075672543428608'	'527.13']
['131351549'	'352075672543428608'	'0.0']->['38788028'	'352075672543428608'	'551.65']
['131351549'	'352075672543428608'	'0.0']->['630368371'	'352075672543428608'	'572.87']
['131351549'	'352075672543428608'	'0.0']->['210412688'	'352075672543428608'	'639.82']
['131351549'	'352075672543428608'	'0.0']->['190123858'	'352075672543428608'	'708.8']
['131351549'	'352075672543428608'	'0.0']->['758523505'	'352075672543428608'	'715.78']
['131351549'	'352075672543428608'	'0.0']->['411811450'	'352075672543428608'	'732.9']
['131351549'	'352075672543428608'	'0.0']->['105004195'	'352075672543428608'	'763.67']
['131351549'	'352075672543428608'	'0.0']->['263236736'	'352075672543428608'	'773.57']
['26527734'	'352080990920912897'	'21.13']->['35351433'	'352280956910051328'	'815.72']
['131351549'	'352075672543428608'	'0.0']->['394342473'	'352075672543428608'	'886.55']
['394342473'	'352075672543428608'	'886.55']->['1188754615'	'352075672543428608'	'887.27']
['131351549'	'352075672543428608'	'0.0']->['17600254'	'352075672543428608'	'1062.73']
['131351549'	'352075672543428608'	'0.0']->['1046384844'	'352075672543428608'	'1555.67']
['131351549'	'352075672543428608'	'0.0']->['112862544'	'352760444227821568'	'2721.03']
['131351549'	'352075672543428608'	'0.0']->['1571207244'	'352075672543428608'	'4662.95']
['131351549'	'352075672543428608'	'0.0']->['1277471983'	'352075672543428608'	'6098.68']
['131351549'	'352075672543428608'	'0.0']->['37826984'	'352075672543428608'	'6431.72']
['131351549'	'352075672543428608'	'0.0']->['377563511'	'352075672543428608'	'6607.98']
['131351549'	'352075672543428608'	'0.0']->['966539492'	'352075672543428608'	'8640.27']
['131351549'	'352075672543428608'	'0.0']->['1580602578'	'352075672543428608'	'10164.62']
['131351549'	'352075672543428608'	'0.0']->['65706752'	'352075672543428608'	'10896.63']
['131351549'	'352075672543428608'	'0.0']->['23303643'	'352075672543428608'	'11320.45']
['131351549'	'352075672543428608'	'0.0']->['51938075'	'359156434090475520'	'28136.42']
