# Supplementary material for: BiMGCL: rumor detection via bi-directional multi-level graph contrastive learning
Source: PeerJ Comput Sci. 2023 Nov 10;9:e1659. doi: 10.7717/peerj-cs.1659 (PMC10703058; doi:10.7717/peerj-cs.1659)
Supplement: Supplemental Information 1 [file peerj-cs-09-1659-s001.zip › rumor_detection_acl2017/twitter15/tree/356268980211687424.txt]

['ROOT'	'ROOT'	'0.0']->['139255910'	'356268980211687424'	'0.0']
['139255910'	'356268980211687424'	'0.0']->['441994716'	'356268980211687424'	'6.7']
['441994716'	'356268980211687424'	'6.7']->['1337936089'	'356268980211687424'	'6.7']
['441994716'	'356268980211687424'	'6.7']->['222615066'	'356268980211687424'	'6.7']
['139255910'	'356268980211687424'	'0.0']->['44748394'	'356268980211687424'	'6.7']
['139255910'	'356268980211687424'	'0.0']->['262984614'	'356268980211687424'	'6.7']
['139255910'	'356268980211687424'	'0.0']->['59013646'	'356268980211687424'	'7.35']
['262984614'	'356268980211687424'	'6.7']->['37593104'	'356268980211687424'	'8.0']
['139255910'	'356268980211687424'	'0.0']->['924518520'	'356271290623074307'	'9.18']
['139255910'	'356268980211687424'	'0.0']->['184005758'	'356268980211687424'	'9.99']
['139255910'	'356268980211687424'	'0.0']->['32576050'	'356268980211687424'	'10.99']
['59013646'	'356268980211687424'	'7.35']->['142426235'	'356268980211687424'	'11.49']
['139255910'	'356268980211687424'	'0.0']->['477120435'	'356268980211687424'	'11.98']
['139255910'	'356268980211687424'	'0.0']->['41387836'	'356268980211687424'	'12.0']
['262984614'	'356268980211687424'	'6.7']->['45280679'	'356268980211687424'	'13.84']
['59013646'	'356268980211687424'	'7.35']->['23406730'	'356268980211687424'	'14.76']
['139255910'	'356268980211687424'	'0.0']->['74033811'	'356272803504324609'	'15.2']
['139255910'	'356268980211687424'	'0.0']->['25919746'	'356268980211687424'	'15.22']
['139255910'	'356268980211687424'	'0.0']->['38350829'	'356268980211687424'	'15.45']
['59013646'	'356268980211687424'	'7.35']->['141295725'	'356268980211687424'	'15.57']
['23406730'	'356268980211687424'	'14.76']->['258914140'	'356268980211687424'	'15.63']
['38350829'	'356268980211687424'	'15.45']->['531929431'	'356268980211687424'	'15.68']
['141295725'	'356268980211687424'	'15.57']->['36355325'	'356268980211687424'	'17.4']
['23406730'	'356268980211687424'	'14.76']->['69034111'	'356268980211687424'	'18.26']
['59013646'	'356268980211687424'	'7.35']->['24877918'	'356268980211687424'	'18.69']
['139255910'	'356268980211687424'	'0.0']->['515689990'	'356268980211687424'	'19.12']
['515689990'	'356268980211687424'	'19.12']->['44464413'	'356268980211687424'	'20.08']
['441994716'	'356268980211687424'	'6.7']->['24872724'	'356268980211687424'	'20.17']
['23406730'	'356268980211687424'	'14.76']->['170913801'	'356268980211687424'	'20.58']
['23406730'	'356268980211687424'	'14.76']->['118499173'	'356268980211687424'	'21.22']
['139255910'	'356268980211687424'	'0.0']->['33066990'	'356275460340064256'	'25.75']
['441994716'	'356268980211687424'	'6.7']->['26021437'	'356268980211687424'	'26.1']
['139255910'	'356268980211687424'	'0.0']->['26136370'	'356268980211687424'	'26.52']
['515689990'	'356268980211687424'	'19.12']->['373617190'	'356268980211687424'	'28.12']
['23406730'	'356268980211687424'	'14.76']->['203768771'	'356268980211687424'	'28.43']
['139255910'	'356268980211687424'	'0.0']->['156748083'	'356268980211687424'	'28.75']
['139255910'	'356268980211687424'	'0.0']->['195889516'	'356268980211687424'	'29.38']
['24872724'	'356268980211687424'	'20.17']->['163965755'	'356268980211687424'	'29.63']
['139255910'	'356268980211687424'	'0.0']->['30157077'	'356268980211687424'	'30.18']
['139255910'	'356268980211687424'	'0.0']->['30694636'	'356268980211687424'	'30.48']
['156748083'	'356268980211687424'	'28.75']->['291343545'	'356268980211687424'	'30.6']
['139255910'	'356268980211687424'	'0.0']->['189661881'	'356268980211687424'	'30.7']
['189661881'	'356268980211687424'	'30.7']->['336328989'	'356268980211687424'	'31.97']
['189661881'	'356268980211687424'	'30.7']->['244865537'	'356268980211687424'	'32.88']
['23406730'	'356268980211687424'	'14.76']->['161833453'	'356268980211687424'	'33.65']
['139255910'	'356268980211687424'	'0.0']->['259161324'	'356268980211687424'	'36.3']
['189661881'	'356268980211687424'	'30.7']->['545121399'	'356268980211687424'	'39.75']
['139255910'	'356268980211687424'	'0.0']->['635062741'	'356268980211687424'	'40.57']
['139255910'	'356268980211687424'	'0.0']->['400948763'	'356268980211687424'	'41.23']
['139255910'	'356268980211687424'	'0.0']->['307058625'	'356268980211687424'	'43.05']
['244865537'	'356268980211687424'	'32.88']->['1456589107'	'356268980211687424'	'45.97']
['139255910'	'356268980211687424'	'0.0']->['78705172'	'356281141533212672'	'48.33']
['139255910'	'356268980211687424'	'0.0']->['316626220'	'356268980211687424'	'49.17']
['139255910'	'356268980211687424'	'0.0']->['110040608'	'356268980211687424'	'49.2']
['139255910'	'356268980211687424'	'0.0']->['45227804'	'356268980211687424'	'49.27']
['139255910'	'356268980211687424'	'0.0']->['1360469958'	'356268980211687424'	'49.75']
['139255910'	'356268980211687424'	'0.0']->['444852286'	'356268980211687424'	'49.78']
['316626220'	'356268980211687424'	'49.17']->['61913139'	'356268980211687424'	'49.92']
['139255910'	'356268980211687424'	'0.0']->['579544442'	'356268980211687424'	'50.18']
['139255910'	'356268980211687424'	'0.0']->['47875103'	'356268980211687424'	'50.23']
['444852286'	'356268980211687424'	'49.78']->['30124666'	'356268980211687424'	'51.05']
['45227804'	'356268980211687424'	'49.27']->['261377945'	'356268980211687424'	'52.27']
['444852286'	'356268980211687424'	'49.78']->['239081496'	'356268980211687424'	'52.73']
['139255910'	'356268980211687424'	'0.0']->['79345114'	'356268980211687424'	'52.92']
['239081496'	'356268980211687424'	'52.73']->['138088136'	'356268980211687424'	'53.85']
['139255910'	'356268980211687424'	'0.0']->['281351876'	'356268980211687424'	'56.97']
['139255910'	'356268980211687424'	'0.0']->['154252395'	'356268980211687424'	'57.53']
['139255910'	'356268980211687424'	'0.0']->['31337231'	'356268980211687424'	'57.88']
['316626220'	'356268980211687424'	'49.17']->['71900978'	'356268980211687424'	'58.23']
['244865537'	'356268980211687424'	'32.88']->['65156538'	'356268980211687424'	'58.58']
['154252395'	'356268980211687424'	'57.53']->['230349218'	'356268980211687424'	'58.82']
['444852286'	'356268980211687424'	'49.78']->['90036715'	'356268980211687424'	'62.35']
['71900978'	'356268980211687424'	'58.23']->['181431864'	'356268980211687424'	'62.5']
['47875103'	'356268980211687424'	'50.23']->['52189286'	'356268980211687424'	'62.73']
['139255910'	'356268980211687424'	'0.0']->['27225360'	'356268980211687424'	'63.35']
['71900978'	'356268980211687424'	'58.23']->['325201087'	'356268980211687424'	'63.37']
['71900978'	'356268980211687424'	'58.23']->['162814990'	'356268980211687424'	'64.42']
['139255910'	'356268980211687424'	'0.0']->['979378458'	'356268980211687424'	'67.67']
['139255910'	'356268980211687424'	'0.0']->['79652498'	'356268980211687424'	'67.82']
['71900978'	'356268980211687424'	'58.23']->['260822507'	'356268980211687424'	'68.88']
['139255910'	'356268980211687424'	'0.0']->['811659822'	'356268980211687424'	'74.42']
['139255910'	'356268980211687424'	'0.0']->['592395303'	'356268980211687424'	'75.38']
['139255910'	'356268980211687424'	'0.0']->['517692699'	'356268980211687424'	'75.55']
['78705172'	'356281141533212672'	'48.33']->['515752710'	'356288407477039107'	'77.2']
['517692699'	'356268980211687424'	'75.55']->['571305333'	'356268980211687424'	'78.62']
['78705172'	'356281141533212672'	'48.33']->['36338970'	'356288923774881792'	'79.25']
['571305333'	'356268980211687424'	'78.62']->['429446200'	'356268980211687424'	'80.52']
['71900978'	'356268980211687424'	'58.23']->['276273310'	'356268980211687424'	'82.13']
['139255910'	'356268980211687424'	'0.0']->['233771953'	'356268980211687424'	'83.25']
['139255910'	'356268980211687424'	'0.0']->['627242928'	'356268980211687424'	'84.7']
['139255910'	'356268980211687424'	'0.0']->['184991391'	'356268980211687424'	'86.18']
['579544442'	'356268980211687424'	'50.18']->['170957427'	'356268980211687424'	'86.32']
['281351876'	'356268980211687424'	'56.97']->['384495170'	'356268980211687424'	'98.38']
['156748083'	'356268980211687424'	'28.75']->['236076870'	'356268980211687424'	'99.38']
['71900978'	'356268980211687424'	'58.23']->['176241288'	'356268980211687424'	'102.13']
['36355325'	'356268980211687424'	'17.4']->['99321913'	'356268980211687424'	'104.32']
['139255910'	'356268980211687424'	'0.0']->['324647367'	'356268980211687424'	'111.92']
['262984614'	'356268980211687424'	'6.7']->['211168538'	'356268980211687424'	'113.05']
['139255910'	'356268980211687424'	'0.0']->['84743918'	'356268980211687424'	'113.38']
['324647367'	'356268980211687424'	'111.92']->['242506638'	'356268980211687424'	'115.27']
['242506638'	'356268980211687424'	'115.27']->['240520249'	'356268980211687424'	'115.83']
['139255910'	'356268980211687424'	'0.0']->['55009487'	'356268980211687424'	'116.57']
['324647367'	'356268980211687424'	'111.92']->['279827630'	'356268980211687424'	'117.93']
['139255910'	'356268980211687424'	'0.0']->['59253627'	'356268980211687424'	'118.12']
['139255910'	'356268980211687424'	'0.0']->['47321182'	'356268980211687424'	'142.4']
['139255910'	'356268980211687424'	'0.0']->['39076466'	'356268980211687424'	'147.65']
['139255910'	'356268980211687424'	'0.0']->['131571046'	'356268980211687424'	'158.17']
['170957427'	'356268980211687424'	'86.32']->['419314176'	'356268980211687424'	'171.48']
['233771953'	'356268980211687424'	'83.25']->['186282675'	'356268980211687424'	'179.8']
['30124666'	'356268980211687424'	'51.05']->['49359578'	'356268980211687424'	'187.65']
['139255910'	'356268980211687424'	'0.0']->['80960680'	'356318323245457408'	'196.07']
['139255910'	'356268980211687424'	'0.0']->['312697726'	'356268980211687424'	'255.27']
['139255910'	'356268980211687424'	'0.0']->['140812961'	'356268980211687424'	'305.43']
['139255910'	'356268980211687424'	'0.0']->['41293940'	'356268980211687424'	'515.65']
['181431864'	'356268980211687424'	'62.5']->['123984588'	'356268980211687424'	'662.77']
['139255910'	'356268980211687424'	'0.0']->['51274432'	'356268980211687424'	'780.1']
['139255910'	'356268980211687424'	'0.0']->['214692049'	'356268980211687424'	'780.13']
['139255910'	'356268980211687424'	'0.0']->['113730131'	'356268980211687424'	'809.63']
['51274432'	'356268980211687424'	'780.1']->['207194690'	'356268980211687424'	'837.23']
['207194690'	'356268980211687424'	'837.23']->['162758862'	'356268980211687424'	'848.72']
['139255910'	'356268980211687424'	'0.0']->['164499444'	'356268980211687424'	'2091.65']
['336328989'	'356268980211687424'	'31.97']->['608934241'	'356268980211687424'	'2681.33']
