# Supplementary material for: BiMGCL: rumor detection via bi-directional multi-level graph contrastive learning
Source: PeerJ Comput Sci. 2023 Nov 10;9:e1659. doi: 10.7717/peerj-cs.1659 (PMC10703058; doi:10.7717/peerj-cs.1659)
Supplement: Supplemental Information 1 [file peerj-cs-09-1659-s001.zip › rumor_detection_acl2017/twitter15/tree/356297080169447425.txt]

['ROOT'	'ROOT'	'0.0']->['503238478'	'356297080169447425'	'0.0']
['503238478'	'356297080169447425'	'0.0']->['324378157'	'356298357670551552'	'5.07']
['503238478'	'356297080169447425'	'0.0']->['416361380'	'356298375840284673'	'5.15']
['503238478'	'356297080169447425'	'0.0']->['251922109'	'356297080169447425'	'5.68']
['503238478'	'356297080169447425'	'0.0']->['382263575'	'356297080169447425'	'5.68']
['382263575'	'356297080169447425'	'5.68']->['52275888'	'356297080169447425'	'5.68']
['503238478'	'356297080169447425'	'0.0']->['320009841'	'356297080169447425'	'5.68']
['52275888'	'356297080169447425'	'5.68']->['59648105'	'356297080169447425'	'5.68']
['503238478'	'356297080169447425'	'0.0']->['51973014'	'356297080169447425'	'5.68']
['503238478'	'356297080169447425'	'0.0']->['152511874'	'356297080169447425'	'5.68']
['503238478'	'356297080169447425'	'0.0']->['375785689'	'356297080169447425'	'5.68']
['503238478'	'356297080169447425'	'0.0']->['257327018'	'356297080169447425'	'5.68']
['503238478'	'356297080169447425'	'0.0']->['401000513'	'356297080169447425'	'5.68']
['503238478'	'356297080169447425'	'0.0']->['269932051'	'356297080169447425'	'5.68']
['503238478'	'356297080169447425'	'0.0']->['88026968'	'356297080169447425'	'5.68']
['503238478'	'356297080169447425'	'0.0']->['48077830'	'356297080169447425'	'5.68']
['503238478'	'356297080169447425'	'0.0']->['413749534'	'356297080169447425'	'5.68']
['503238478'	'356297080169447425'	'0.0']->['259302470'	'356297080169447425'	'5.68']
['503238478'	'356297080169447425'	'0.0']->['615664497'	'356298517557428224'	'5.7']
['416361380'	'356298375840284673'	'5.15']->['64653984'	'356298529104330752'	'5.75']
['503238478'	'356297080169447425'	'0.0']->['448532572'	'356298650445553664'	'6.23']
['503238478'	'356297080169447425'	'0.0']->['143293701'	'356297080169447425'	'6.43']
['48077830'	'356297080169447425'	'5.68']->['236189377'	'356297080169447425'	'6.81']
['503238478'	'356297080169447425'	'0.0']->['515906627'	'356298827126415362'	'6.93']
['143293701'	'356297080169447425'	'6.43']->['174920083'	'356297080169447425'	'7.0']
['503238478'	'356297080169447425'	'0.0']->['584124374'	'356297080169447425'	'7.09']
['64653984'	'356298529104330752'	'5.75']->['416361380'	'356298375840284673'	'5.15']
['269932051'	'356297080169447425'	'5.68']->['419235300'	'356297080169447425'	'7.14']
['503238478'	'356297080169447425'	'0.0']->['472655663'	'356297080169447425'	'7.16']
['48077830'	'356297080169447425'	'5.68']->['260866353'	'356297080169447425'	'7.17']
['503238478'	'356297080169447425'	'0.0']->['241819664'	'356297080169447425'	'7.18']
['143293701'	'356297080169447425'	'6.43']->['336871940'	'356297080169447425'	'7.18']
['503238478'	'356297080169447425'	'0.0']->['64522671'	'356297080169447425'	'7.18']
['88026968'	'356297080169447425'	'5.68']->['373698469'	'356297080169447425'	'7.18']
['503238478'	'356297080169447425'	'0.0']->['291262010'	'356298888212267011'	'7.18']
['503238478'	'356297080169447425'	'0.0']->['178977797'	'356297080169447425'	'8.23']
['503238478'	'356297080169447425'	'0.0']->['379845145'	'356297080169447425'	'8.76']
['503238478'	'356297080169447425'	'0.0']->['58519237'	'356297080169447425'	'9.02']
['48077830'	'356297080169447425'	'5.68']->['77087562'	'356297080169447425'	'9.15']
['503238478'	'356297080169447425'	'0.0']->['1200718549'	'356297080169447425'	'9.22']
['472655663'	'356297080169447425'	'7.16']->['64559333'	'356297080169447425'	'9.25']
['503238478'	'356297080169447425'	'0.0']->['93715596'	'356297080169447425'	'9.27']
['503238478'	'356297080169447425'	'0.0']->['156900438'	'356297080169447425'	'9.28']
['48077830'	'356297080169447425'	'5.68']->['506832588'	'356297080169447425'	'9.28']
['503238478'	'356297080169447425'	'0.0']->['172034715'	'356297080169447425'	'9.28']
['503238478'	'356297080169447425'	'0.0']->['47223131'	'356297080169447425'	'9.28']
['503238478'	'356297080169447425'	'0.0']->['21871279'	'356297080169447425'	'9.28']
['503238478'	'356297080169447425'	'0.0']->['44492541'	'356297080169447425'	'9.28']
['503238478'	'356297080169447425'	'0.0']->['735562262'	'356297080169447425'	'9.28']
['503238478'	'356297080169447425'	'0.0']->['190896395'	'356299455768707073'	'9.43']
['503238478'	'356297080169447425'	'0.0']->['46773442'	'356297080169447425'	'10.72']
['503238478'	'356297080169447425'	'0.0']->['230526591'	'356297080169447425'	'11.43']
['503238478'	'356297080169447425'	'0.0']->['228396133'	'356297080169447425'	'11.79']
['735562262'	'356297080169447425'	'9.28']->['310691389'	'356297080169447425'	'11.97']
['156900438'	'356297080169447425'	'9.28']->['701262770'	'356297080169447425'	'12.06']
['503238478'	'356297080169447425'	'0.0']->['1222739934'	'356297080169447425'	'12.11']
['503238478'	'356297080169447425'	'0.0']->['142296702'	'356297080169447425'	'12.13']
['310691389'	'356297080169447425'	'11.97']->['246568461'	'356297080169447425'	'12.14']
['172034715'	'356297080169447425'	'9.28']->['258674768'	'356297080169447425'	'12.14']
['246568461'	'356297080169447425'	'12.14']->['109737616'	'356297080169447425'	'12.15']
['503238478'	'356297080169447425'	'0.0']->['346158147'	'356297080169447425'	'12.15']
['701262770'	'356297080169447425'	'12.06']->['354083022'	'356297080169447425'	'12.15']
['503238478'	'356297080169447425'	'0.0']->['271295984'	'356297080169447425'	'12.15']
['503238478'	'356297080169447425'	'0.0']->['235580727'	'356297080169447425'	'12.15']
['503238478'	'356297080169447425'	'0.0']->['772273692'	'356297080169447425'	'12.15']
['735562262'	'356297080169447425'	'9.28']->['297771542'	'356297080169447425'	'12.15']
['503238478'	'356297080169447425'	'0.0']->['218732715'	'356300350174658562'	'12.98']
['354083022'	'356297080169447425'	'12.15']->['259048145'	'356297080169447425'	'13.44']
['503238478'	'356297080169447425'	'0.0']->['114110601'	'356300511265304577'	'13.63']
['503238478'	'356297080169447425'	'0.0']->['235838043'	'356297080169447425'	'14.09']
['354083022'	'356297080169447425'	'12.15']->['933459690'	'356297080169447425'	'14.41']
['503238478'	'356297080169447425'	'0.0']->['739818410'	'356297080169447425'	'14.57']
['503238478'	'356297080169447425'	'0.0']->['427106143'	'356297080169447425'	'14.65']
['503238478'	'356297080169447425'	'0.0']->['64243361'	'356297080169447425'	'14.69']
['503238478'	'356297080169447425'	'0.0']->['518859460'	'356297080169447425'	'14.71']
['772273692'	'356297080169447425'	'12.15']->['334212399'	'356297080169447425'	'14.72']
['58519237'	'356297080169447425'	'9.02']->['173329196'	'356297080169447425'	'14.73']
['64243361'	'356297080169447425'	'14.69']->['424605214'	'356297080169447425'	'14.73']
['503238478'	'356297080169447425'	'0.0']->['88068424'	'356297080169447425'	'14.73']
['503238478'	'356297080169447425'	'0.0']->['237857431'	'356297080169447425'	'14.73']
['503238478'	'356297080169447425'	'0.0']->['196367790'	'356297080169447425'	'14.73']
['48077830'	'356297080169447425'	'5.68']->['416011098'	'356297080169447425'	'14.73']
['503238478'	'356297080169447425'	'0.0']->['236686775'	'356297080169447425'	'14.73']
['228396133'	'356297080169447425'	'11.79']->['178034291'	'356297080169447425'	'14.73']
['236686775'	'356297080169447425'	'14.73']->['373587453'	'356297080169447425'	'14.73']
['503238478'	'356297080169447425'	'0.0']->['27482088'	'356297080169447425'	'14.73']
['503238478'	'356297080169447425'	'0.0']->['1140718538'	'356297080169447425'	'14.73']
['503238478'	'356297080169447425'	'0.0']->['38589544'	'356300988501598209'	'15.53']
['503238478'	'356297080169447425'	'0.0']->['509662517'	'356297080169447425'	'15.83']
['503238478'	'356297080169447425'	'0.0']->['393180643'	'356301161277571072'	'16.22']
['379845145'	'356297080169447425'	'8.76']->['471475390'	'356297080169447425'	'16.38']
['503238478'	'356297080169447425'	'0.0']->['247032047'	'356297080169447425'	'16.66']
['503238478'	'356297080169447425'	'0.0']->['1586340170'	'356297080169447425'	'16.8']
['196367790'	'356297080169447425'	'14.73']->['365190304'	'356297080169447425'	'16.86']
['503238478'	'356297080169447425'	'0.0']->['500369873'	'356297080169447425'	'16.93']
['503238478'	'356297080169447425'	'0.0']->['1035980498'	'356301557215657984'	'17.78']
['503238478'	'356297080169447425'	'0.0']->['37597255'	'356297080169447425'	'18.84']
['503238478'	'356297080169447425'	'0.0']->['326625642'	'356301941514579969'	'19.32']
['471475390'	'356297080169447425'	'16.38']->['198048602'	'356297080169447425'	'19.8']
['503238478'	'356297080169447425'	'0.0']->['340920247'	'356297080169447425'	'20.27']
['503238478'	'356297080169447425'	'0.0']->['72434755'	'356297080169447425'	'20.51']
['503238478'	'356297080169447425'	'0.0']->['384642823'	'356297080169447425'	'20.63']
['365190304'	'356297080169447425'	'16.86']->['1345759836'	'356297080169447425'	'20.69']
['172034715'	'356297080169447425'	'9.28']->['832203618'	'356297080169447425'	'20.72']
['503238478'	'356297080169447425'	'0.0']->['834216307'	'356297080169447425'	'20.74']
['503238478'	'356297080169447425'	'0.0']->['128336443'	'356297080169447425'	'20.74']
['503238478'	'356297080169447425'	'0.0']->['428434949'	'356297080169447425'	'20.75']
['509662517'	'356297080169447425'	'15.83']->['154636560'	'356297080169447425'	'20.75']
['503238478'	'356297080169447425'	'0.0']->['155820809'	'356297080169447425'	'20.75']
['365190304'	'356297080169447425'	'16.86']->['603938228'	'356297080169447425'	'20.75']
['503238478'	'356297080169447425'	'0.0']->['251923431'	'356297080169447425'	'20.75']
['503238478'	'356297080169447425'	'0.0']->['362060987'	'356297080169447425'	'20.75']
['362060987'	'356297080169447425'	'20.75']->['1118287010'	'356297080169447425'	'21.72']
['251923431'	'356297080169447425'	'20.75']->['501040180'	'356297080169447425'	'22.2']
['428434949'	'356297080169447425'	'20.75']->['257623096'	'356297080169447425'	'22.44']
['503238478'	'356297080169447425'	'0.0']->['272253514'	'356297080169447425'	'22.68']
['37597255'	'356297080169447425'	'18.84']->['168009174'	'356297080169447425'	'23.74']
['503238478'	'356297080169447425'	'0.0']->['231690186'	'356297080169447425'	'24.27']
['228396133'	'356297080169447425'	'11.79']->['384129210'	'356297080169447425'	'24.54']
['251923431'	'356297080169447425'	'20.75']->['1388590429'	'356297080169447425'	'24.8']
['503238478'	'356297080169447425'	'0.0']->['439672257'	'356297080169447425'	'25.69']
['503238478'	'356297080169447425'	'0.0']->['1035140210'	'356297080169447425'	'26.14']
['251923431'	'356297080169447425'	'20.75']->['48473331'	'356297080169447425'	'26.58']
['365190304'	'356297080169447425'	'16.86']->['96414787'	'356297080169447425'	'26.75']
['1035140210'	'356297080169447425'	'26.14']->['386237739'	'356297080169447425'	'26.92']
['503238478'	'356297080169447425'	'0.0']->['252755362'	'356297080169447425'	'27.78']
['503238478'	'356297080169447425'	'0.0']->['470304843'	'356297080169447425'	'28.0']
['365190304'	'356297080169447425'	'16.86']->['326951781'	'356297080169447425'	'28.93']
['503238478'	'356297080169447425'	'0.0']->['605011496'	'356304385023811584'	'29.02']
['503238478'	'356297080169447425'	'0.0']->['161895453'	'356297080169447425'	'29.03']
['503238478'	'356297080169447425'	'0.0']->['282297091'	'356297080169447425'	'29.62']
['168009174'	'356297080169447425'	'23.74']->['185390462'	'356297080169447425'	'30.22']
['503238478'	'356297080169447425'	'0.0']->['189743819'	'356297080169447425'	'30.4']
['503238478'	'356297080169447425'	'0.0']->['549271550'	'356297080169447425'	'31.5']
['503238478'	'356297080169447425'	'0.0']->['331945060'	'356297080169447425'	'32.3']
['549271550'	'356297080169447425'	'31.5']->['289765758'	'356297080169447425'	'32.65']
['470304843'	'356297080169447425'	'28.0']->['427138364'	'356297080169447425'	'33.42']
['503238478'	'356297080169447425'	'0.0']->['760521728'	'356297080169447425'	'34.7']
['503238478'	'356297080169447425'	'0.0']->['46021227'	'356297080169447425'	'35.28']
['760521728'	'356297080169447425'	'34.7']->['1442819754'	'356297080169447425'	'35.42']
['760521728'	'356297080169447425'	'34.7']->['203767298'	'356297080169447425'	'35.48']
['331945060'	'356297080169447425'	'32.3']->['310313685'	'356297080169447425'	'35.72']
['760521728'	'356297080169447425'	'34.7']->['291354116'	'356297080169447425'	'36.45']
['310313685'	'356297080169447425'	'35.72']->['357565194'	'356297080169447425'	'36.48']
['503238478'	'356297080169447425'	'0.0']->['138972103'	'356297080169447425'	'40.22']
['334212399'	'356297080169447425'	'14.72']->['812277620'	'356297080169447425'	'40.28']
['48077830'	'356297080169447425'	'5.68']->['487300329'	'356297080169447425'	'40.6']
['246568461'	'356297080169447425'	'12.14']->['53811531'	'356297080169447425'	'40.8']
['503238478'	'356297080169447425'	'0.0']->['255170933'	'356297080169447425'	'41.18']
['503238478'	'356297080169447425'	'0.0']->['954415926'	'356297080169447425'	'41.4']
['503238478'	'356297080169447425'	'0.0']->['34805481'	'356297080169447425'	'44.8']
['503238478'	'356297080169447425'	'0.0']->['577823592'	'356297080169447425'	'46.1']
['503238478'	'356297080169447425'	'0.0']->['459848841'	'356309320603926528'	'48.63']
['53811531'	'356297080169447425'	'40.8']->['199417703'	'356297080169447425'	'50.23']
['503238478'	'356297080169447425'	'0.0']->['206502045'	'356297080169447425'	'50.82']
['503238478'	'356297080169447425'	'0.0']->['392295973'	'356297080169447425'	'51.3']
['503238478'	'356297080169447425'	'0.0']->['620255719'	'356297080169447425'	'51.87']
['503238478'	'356297080169447425'	'0.0']->['229615063'	'356297080169447425'	'53.15']
['503238478'	'356297080169447425'	'0.0']->['446818435'	'356297080169447425'	'53.6']
['503238478'	'356297080169447425'	'0.0']->['434365759'	'356297080169447425'	'53.85']
['446818435'	'356297080169447425'	'53.6']->['318231776'	'356297080169447425'	'54.63']
['446818435'	'356297080169447425'	'53.6']->['1442852694'	'356297080169447425'	'55.57']
['503238478'	'356297080169447425'	'0.0']->['236134965'	'356297080169447425'	'55.9']
['252755362'	'356297080169447425'	'27.78']->['37283719'	'356297080169447425'	'56.78']
['503238478'	'356297080169447425'	'0.0']->['168559296'	'356297080169447425'	'57.17']
['168559296'	'356297080169447425'	'57.17']->['298915257'	'356297080169447425'	'57.63']
['318231776'	'356297080169447425'	'54.63']->['271107843'	'356297080169447425'	'59.73']
['503238478'	'356297080169447425'	'0.0']->['256130185'	'356297080169447425'	'62.65']
['503238478'	'356297080169447425'	'0.0']->['304614813'	'356297080169447425'	'64.97']
['304614813'	'356297080169447425'	'64.97']->['521051534'	'356297080169447425'	'65.28']
['503238478'	'356297080169447425'	'0.0']->['443254283'	'356297080169447425'	'65.77']
['521051534'	'356297080169447425'	'65.28']->['569419730'	'356297080169447425'	'66.58']
['503238478'	'356297080169447425'	'0.0']->['512418474'	'356297080169447425'	'66.65']
['310691389'	'356297080169447425'	'11.97']->['166429715'	'356297080169447425'	'68.18']
['503238478'	'356297080169447425'	'0.0']->['287328669'	'356297080169447425'	'71.68']
['256130185'	'356297080169447425'	'62.65']->['285406662'	'356297080169447425'	'76.58']
['285406662'	'356297080169447425'	'76.58']->['399695241'	'356297080169447425'	'78.1']
['503238478'	'356297080169447425'	'0.0']->['379960801'	'356297080169447425'	'93.28']
['503238478'	'356297080169447425'	'0.0']->['27297198'	'356320959793340416'	'94.88']
['503238478'	'356297080169447425'	'0.0']->['1372277312'	'356297080169447425'	'96.98']
['503238478'	'356297080169447425'	'0.0']->['66036147'	'356297080169447425'	'105.62']
['251923431'	'356297080169447425'	'20.75']->['204019935'	'356297080169447425'	'115.07']
['503238478'	'356297080169447425'	'0.0']->['442463084'	'356297080169447425'	'115.4']
['503238478'	'356297080169447425'	'0.0']->['595655561'	'356297080169447425'	'116.95']
['503238478'	'356297080169447425'	'0.0']->['592839365'	'356328837732253696'	'126.18']
['503238478'	'356297080169447425'	'0.0']->['412729752'	'356297080169447425'	'129.05']
['503238478'	'356297080169447425'	'0.0']->['101997625'	'356297080169447425'	'132.98']
['592839365'	'356328837732253696'	'126.18']->['600275896'	'356332373253689344'	'140.23']
['503238478'	'356297080169447425'	'0.0']->['322480234'	'356297080169447425'	'161.02']
['503238478'	'356297080169447425'	'0.0']->['727488187'	'356297080169447425'	'174.73']
['269932051'	'356297080169447425'	'5.68']->['54438301'	'356297080169447425'	'180.67']
['600275896'	'356332373253689344'	'140.23']->['592839365'	'356328837732253696'	'126.18']
['515906627'	'356298827126415362'	'6.93']->['503238478'	'356297080169447425'	'0.0']
['251923431'	'356297080169447425'	'20.75']->['324646074'	'356297080169447425'	'399.72']
['336871940'	'356297080169447425'	'7.18']->['358595809'	'356297080169447425'	'400.5']
['424605214'	'356297080169447425'	'14.73']->['294735526'	'356297080169447425'	'412.33']
['236134965'	'356297080169447425'	'55.9']->['350598459'	'356297080169447425'	'412.65']
['294735526'	'356297080169447425'	'412.33']->['347842147'	'356297080169447425'	'412.65']
['506832588'	'356297080169447425'	'9.28']->['282704053'	'356297080169447425'	'413.28']
['358595809'	'356297080169447425'	'400.5']->['257584845'	'356297080169447425'	'416.67']
['347842147'	'356297080169447425'	'412.65']->['446513587'	'356297080169447425'	'417.1']
['503238478'	'356297080169447425'	'0.0']->['948150300'	'356297080169447425'	'427.2']
['347842147'	'356297080169447425'	'412.65']->['575713364'	'356297080169447425'	'431.95']
['503238478'	'356297080169447425'	'0.0']->['105560835'	'356297080169447425'	'433.1']
['503238478'	'356297080169447425'	'0.0']->['615529442'	'356297080169447425'	'434.17']
['503238478'	'356297080169447425'	'0.0']->['341845820'	'356297080169447425'	'436.52']
['282704053'	'356297080169447425'	'413.28']->['27245773'	'356297080169447425'	'448.17']
['294735526'	'356297080169447425'	'412.33']->['278219438'	'356297080169447425'	'462.27']
['503238478'	'356297080169447425'	'0.0']->['308506351'	'356297080169447425'	'473.62']
['174920083'	'356297080169447425'	'7.0']->['52823572'	'356297080169447425'	'507.28']
['503238478'	'356297080169447425'	'0.0']->['283784915'	'356297080169447425'	'515.82']
['503238478'	'356297080169447425'	'0.0']->['134102668'	'356297080169447425'	'518.12']
['252755362'	'356297080169447425'	'27.78']->['348084513'	'356297080169447425'	'576.88']
['503238478'	'356297080169447425'	'0.0']->['255797818'	'356297080169447425'	'579.32']
['503238478'	'356297080169447425'	'0.0']->['27342185'	'356297080169447425'	'879.1']
['503238478'	'356297080169447425'	'0.0']->['274786373'	'356562581227446272'	'1055.0']
['134102668'	'356297080169447425'	'518.12']->['286302744'	'356297080169447425'	'2691.53']
['134102668'	'356297080169447425'	'518.12']->['277482340'	'356297080169447425'	'2692.27']
['286302744'	'356297080169447425'	'2691.53']->['378838025'	'356297080169447425'	'2753.73']
['503238478'	'356297080169447425'	'0.0']->['336860395'	'356297080169447425'	'2756.37']
['503238478'	'356297080169447425'	'0.0']->['1016052102'	'356297080169447425'	'2759.32']
['365190304'	'356297080169447425'	'16.86']->['533711324'	'356297080169447425'	'2759.87']
