# Supplementary material for: BiMGCL: rumor detection via bi-directional multi-level graph contrastive learning
Source: PeerJ Comput Sci. 2023 Nov 10;9:e1659. doi: 10.7717/peerj-cs.1659 (PMC10703058; doi:10.7717/peerj-cs.1659)
Supplement: Supplemental Information 1 [file peerj-cs-09-1659-s001.zip › rumor_detection_acl2017/twitter15/tree/356310469390245888.txt]

['ROOT'	'ROOT'	'0.0']->['29233291'	'356310469390245888'	'0.0']
['29233291'	'356310469390245888'	'0.0']->['1422307952'	'356310929891266562'	'1.83']
['29233291'	'356310469390245888'	'0.0']->['40118684'	'356310469390245888'	'88.22']
['29233291'	'356310469390245888'	'0.0']->['127118553'	'356310469390245888'	'88.22']
['29233291'	'356310469390245888'	'0.0']->['21342916'	'356310469390245888'	'150.08']
['21342916'	'356310469390245888'	'150.08']->['110542022'	'356310469390245888'	'181.02']
['21342916'	'356310469390245888'	'150.08']->['1020960828'	'356310469390245888'	'196.48']
['21342916'	'356310469390245888'	'150.08']->['399611825'	'356310469390245888'	'204.22']
['29233291'	'356310469390245888'	'0.0']->['1188244255'	'356310469390245888'	'208.08']
['21342916'	'356310469390245888'	'150.08']->['926709878'	'356310469390245888'	'210.02']
['29233291'	'356310469390245888'	'0.0']->['111222048'	'356310469390245888'	'210.98']
['29233291'	'356310469390245888'	'0.0']->['382703816'	'356310469390245888'	'211.47']
['29233291'	'356310469390245888'	'0.0']->['88813089'	'356310469390245888'	'211.71']
['21342916'	'356310469390245888'	'150.08']->['623917754'	'356310469390245888'	'211.95']
['21342916'	'356310469390245888'	'150.08']->['869526950'	'356310469390245888'	'211.98']
['29233291'	'356310469390245888'	'0.0']->['153164169'	'356364787048923136'	'215.83']
['21342916'	'356310469390245888'	'150.08']->['438675255'	'356310469390245888'	'216.53']
['21342916'	'356310469390245888'	'150.08']->['111659818'	'356310469390245888'	'218.81']
['21342916'	'356310469390245888'	'150.08']->['251467085'	'356310469390245888'	'219.95']
['21342916'	'356310469390245888'	'150.08']->['259023024'	'356310469390245888'	'220.51']
['21342916'	'356310469390245888'	'150.08']->['34683673'	'356310469390245888'	'220.8']
['21342916'	'356310469390245888'	'150.08']->['56295732'	'356310469390245888'	'220.94']
['88813089'	'356310469390245888'	'211.71']->['251190362'	'356310469390245888'	'221.01']
['29233291'	'356310469390245888'	'0.0']->['323485804'	'356310469390245888'	'221.05']
['21342916'	'356310469390245888'	'150.08']->['72178075'	'356310469390245888'	'221.07']
['29233291'	'356310469390245888'	'0.0']->['1553685008'	'356310469390245888'	'221.07']
['21342916'	'356310469390245888'	'150.08']->['192335609'	'356310469390245888'	'221.08']
['21342916'	'356310469390245888'	'150.08']->['39099217'	'356310469390245888'	'221.08']
['29233291'	'356310469390245888'	'0.0']->['41492898'	'356310469390245888'	'221.08']
['21342916'	'356310469390245888'	'150.08']->['34077824'	'356310469390245888'	'221.08']
['29233291'	'356310469390245888'	'0.0']->['342206198'	'356310469390245888'	'221.08']
['21342916'	'356310469390245888'	'150.08']->['26963777'	'356310469390245888'	'221.08']
['21342916'	'356310469390245888'	'150.08']->['73616673'	'356310469390245888'	'221.08']
['29233291'	'356310469390245888'	'0.0']->['439355292'	'356310469390245888'	'221.08']
['21342916'	'356310469390245888'	'150.08']->['1051763090'	'356310469390245888'	'221.08']
['21342916'	'356310469390245888'	'150.08']->['428178655'	'356310469390245888'	'223.41']
['623917754'	'356310469390245888'	'211.95']->['42484746'	'356310469390245888'	'224.57']
['29233291'	'356310469390245888'	'0.0']->['513540523'	'356310469390245888'	'225.15']
['21342916'	'356310469390245888'	'150.08']->['63253289'	'356310469390245888'	'225.44']
['29233291'	'356310469390245888'	'0.0']->['231250154'	'356310469390245888'	'225.59']
['29233291'	'356310469390245888'	'0.0']->['24447688'	'356310469390245888'	'225.73']
['29233291'	'356310469390245888'	'0.0']->['844664364'	'356310469390245888'	'239.97']
['29233291'	'356310469390245888'	'0.0']->['27449087'	'356310469390245888'	'247.08']
['21342916'	'356310469390245888'	'150.08']->['284317151'	'356310469390245888'	'250.64']
['21342916'	'356310469390245888'	'150.08']->['45191450'	'356310469390245888'	'252.42']
['21342916'	'356310469390245888'	'150.08']->['937433768'	'356310469390245888'	'253.31']
['21342916'	'356310469390245888'	'150.08']->['50222784'	'356310469390245888'	'253.76']
['21342916'	'356310469390245888'	'150.08']->['31038880'	'356310469390245888'	'253.98']
['29233291'	'356310469390245888'	'0.0']->['275283641'	'356310469390245888'	'254.09']
['21342916'	'356310469390245888'	'150.08']->['44472160'	'356310469390245888'	'254.14']
['21342916'	'356310469390245888'	'150.08']->['59297097'	'356310469390245888'	'254.2']
['59297097'	'356310469390245888'	'254.2']->['201019969'	'356310469390245888'	'254.43']
['21342916'	'356310469390245888'	'150.08']->['54955316'	'356310469390245888'	'255.55']
['29233291'	'356310469390245888'	'0.0']->['201033848'	'356310469390245888'	'255.72']
['29233291'	'356310469390245888'	'0.0']->['37192282'	'356310469390245888'	'256.5']
['29233291'	'356310469390245888'	'0.0']->['63638889'	'356310469390245888'	'257.55']
['37192282'	'356310469390245888'	'256.5']->['28355169'	'356310469390245888'	'257.88']
['21342916'	'356310469390245888'	'150.08']->['306911182'	'356310469390245888'	'259.55']
['21342916'	'356310469390245888'	'150.08']->['153269300'	'356310469390245888'	'260.87']
['29233291'	'356310469390245888'	'0.0']->['1244942726'	'356310469390245888'	'265.48']
['27449087'	'356310469390245888'	'247.08']->['447096152'	'356310469390245888'	'266.72']
['21342916'	'356310469390245888'	'150.08']->['289614069'	'356310469390245888'	'269.57']
['21342916'	'356310469390245888'	'150.08']->['135902107'	'356310469390245888'	'272.52']
['29233291'	'356310469390245888'	'0.0']->['870198468'	'356310469390245888'	'274.75']
['29233291'	'356310469390245888'	'0.0']->['416620267'	'356310469390245888'	'277.43']
['21342916'	'356310469390245888'	'150.08']->['27005396'	'356310469390245888'	'278.72']
['29233291'	'356310469390245888'	'0.0']->['66226351'	'356310469390245888'	'280.45']
['29233291'	'356310469390245888'	'0.0']->['608790873'	'356310469390245888'	'284.42']
['29233291'	'356310469390245888'	'0.0']->['39367039'	'356310469390245888'	'291.88']
['29233291'	'356310469390245888'	'0.0']->['35589691'	'356310469390245888'	'292.02']
['21342916'	'356310469390245888'	'150.08']->['282390814'	'356310469390245888'	'292.77']
['21342916'	'356310469390245888'	'150.08']->['147638357'	'356310469390245888'	'293.75']
['21342916'	'356310469390245888'	'150.08']->['149587974'	'356310469390245888'	'295.83']
['29233291'	'356310469390245888'	'0.0']->['271161892'	'356310469390245888'	'299.47']
['29233291'	'356310469390245888'	'0.0']->['436830646'	'356310469390245888'	'306.9']
['29233291'	'356310469390245888'	'0.0']->['120492464'	'356310469390245888'	'307.97']
['21342916'	'356310469390245888'	'150.08']->['376425245'	'356310469390245888'	'308.83']
['29233291'	'356310469390245888'	'0.0']->['35293765'	'356310469390245888'	'311.87']
['29233291'	'356310469390245888'	'0.0']->['743216438'	'356310469390245888'	'314.67']
['21342916'	'356310469390245888'	'150.08']->['47981248'	'356310469390245888'	'315.75']
['29233291'	'356310469390245888'	'0.0']->['213923100'	'356310469390245888'	'321.35']
['21342916'	'356310469390245888'	'150.08']->['35064592'	'356310469390245888'	'328.57']
['21342916'	'356310469390245888'	'150.08']->['396499031'	'356310469390245888'	'334.12']
['29233291'	'356310469390245888'	'0.0']->['224741419'	'356310469390245888'	'335.95']
['21342916'	'356310469390245888'	'150.08']->['478243414'	'356310469390245888'	'336.35']
['29233291'	'356310469390245888'	'0.0']->['491422595'	'356310469390245888'	'351.7']
['29233291'	'356310469390245888'	'0.0']->['319332957'	'356310469390245888'	'352.47']
['319332957'	'356310469390245888'	'352.47']->['584564754'	'356310469390245888'	'353.73']
['21342916'	'356310469390245888'	'150.08']->['804961579'	'356310469390245888'	'356.48']
['29233291'	'356310469390245888'	'0.0']->['51512960'	'356310469390245888'	'360.78']
['29233291'	'356310469390245888'	'0.0']->['251198890'	'356310469390245888'	'367.65']
['21342916'	'356310469390245888'	'150.08']->['108849348'	'356310469390245888'	'369.7']
['21342916'	'356310469390245888'	'150.08']->['1583927598'	'356310469390245888'	'374.03']
['21342916'	'356310469390245888'	'150.08']->['513670279'	'356310469390245888'	'376.03']
['21342916'	'356310469390245888'	'150.08']->['88868610'	'356310469390245888'	'376.55']
['21342916'	'356310469390245888'	'150.08']->['372694042'	'356310469390245888'	'387.03']
['21342916'	'356310469390245888'	'150.08']->['409607620'	'356310469390245888'	'389.7']
['29233291'	'356310469390245888'	'0.0']->['251712675'	'356310469390245888'	'391.15']
['29233291'	'356310469390245888'	'0.0']->['63788386'	'356310469390245888'	'391.32']
['21342916'	'356310469390245888'	'150.08']->['91212690'	'356310469390245888'	'396.45']
['91212690'	'356310469390245888'	'396.45']->['25628208'	'356310469390245888'	'397.2']
['21342916'	'356310469390245888'	'150.08']->['231961323'	'356310469390245888'	'399.78']
['21342916'	'356310469390245888'	'150.08']->['19137790'	'356310469390245888'	'403.07']
['29233291'	'356310469390245888'	'0.0']->['1500665718'	'356310469390245888'	'416.05']
['21342916'	'356310469390245888'	'150.08']->['104930634'	'356310469390245888'	'418.38']
['29233291'	'356310469390245888'	'0.0']->['68823894'	'356310469390245888'	'479.68']
['21342916'	'356310469390245888'	'150.08']->['52553200'	'356310469390245888'	'480.57']
['21342916'	'356310469390245888'	'150.08']->['496262155'	'356310469390245888'	'491.48']
['29233291'	'356310469390245888'	'0.0']->['512643361'	'356310469390245888'	'492.83']
['21342916'	'356310469390245888'	'150.08']->['335607487'	'356310469390245888'	'498.42']
['29233291'	'356310469390245888'	'0.0']->['23079833'	'356439369730621440'	'512.2']
['29233291'	'356310469390245888'	'0.0']->['27448061'	'356310469390245888'	'527.88']
['21342916'	'356310469390245888'	'150.08']->['98707690'	'356310469390245888'	'538.08']
['21342916'	'356310469390245888'	'150.08']->['212008414'	'356310469390245888'	'539.57']
['29233291'	'356310469390245888'	'0.0']->['337974630'	'356310469390245888'	'572.52']
['29233291'	'356310469390245888'	'0.0']->['158176421'	'356310469390245888'	'591.75']
['29233291'	'356310469390245888'	'0.0']->['536453234'	'356310469390245888'	'630.77']
['29233291'	'356310469390245888'	'0.0']->['85114412'	'356310469390245888'	'634.15']
['29233291'	'356310469390245888'	'0.0']->['260538279'	'356310469390245888'	'643.65']
['29233291'	'356310469390245888'	'0.0']->['112845527'	'356310469390245888'	'644.13']
['29233291'	'356310469390245888'	'0.0']->['232488613'	'356310469390245888'	'667.23']
['232488613'	'356310469390245888'	'667.23']->['239092742'	'356310469390245888'	'667.8']
['29233291'	'356310469390245888'	'0.0']->['49455695'	'356310469390245888'	'710.3']
['212008414'	'356310469390245888'	'539.57']->['57861281'	'356310469390245888'	'710.83']
['57861281'	'356310469390245888'	'710.83']->['219528155'	'356310469390245888'	'711.02']
['29233291'	'356310469390245888'	'0.0']->['412442705'	'356310469390245888'	'711.73']
['57861281'	'356310469390245888'	'710.83']->['315458964'	'356310469390245888'	'712.82']
['29233291'	'356310469390245888'	'0.0']->['368039252'	'356310469390245888'	'715.73']
['21342916'	'356310469390245888'	'150.08']->['42524428'	'356310469390245888'	'719.78']
['153164169'	'356364787048923136'	'215.83']->['153164169'	'356364787048923136'	'215.83']
['29233291'	'356310469390245888'	'0.0']->['66419309'	'356310469390245888'	'1057.73']
['29233291'	'356310469390245888'	'0.0']->['1578885036'	'356310469390245888'	'1244.38']
