# Supplementary material for: BiMGCL: rumor detection via bi-directional multi-level graph contrastive learning
Source: PeerJ Comput Sci. 2023 Nov 10;9:e1659. doi: 10.7717/peerj-cs.1659 (PMC10703058; doi:10.7717/peerj-cs.1659)
Supplement: Supplemental Information 1 [file peerj-cs-09-1659-s001.zip › rumor_detection_acl2017/twitter15/tree/356407105953071107.txt]

['ROOT'	'ROOT'	'0.0']->['15937499'	'356407105953071107'	'0.0']
['15937499'	'356407105953071107'	'0.0']->['25431893'	'356407494760857601'	'1.55']
['15937499'	'356407105953071107'	'0.0']->['40607946'	'356407515824656385'	'1.63']
['15937499'	'356407105953071107'	'0.0']->['27011977'	'356407597647142915'	'1.95']
['15937499'	'356407105953071107'	'0.0']->['105216735'	'356407854128824324'	'2.97']
['15937499'	'356407105953071107'	'0.0']->['45516704'	'356407105953071107'	'4.77']
['15937499'	'356407105953071107'	'0.0']->['249791378'	'356407105953071107'	'4.77']
['15937499'	'356407105953071107'	'0.0']->['261281709'	'356407105953071107'	'4.77']
['15937499'	'356407105953071107'	'0.0']->['109980641'	'356407105953071107'	'4.77']
['15937499'	'356407105953071107'	'0.0']->['31844306'	'356407105953071107'	'4.77']
['15937499'	'356407105953071107'	'0.0']->['190093040'	'356407105953071107'	'4.77']
['15937499'	'356407105953071107'	'0.0']->['24577836'	'356407105953071107'	'4.77']
['15937499'	'356407105953071107'	'0.0']->['21451696'	'356407105953071107'	'4.77']
['15937499'	'356407105953071107'	'0.0']->['27527095'	'356407105953071107'	'6.05']
['15937499'	'356407105953071107'	'0.0']->['15949854'	'356408728481824769'	'6.45']
['15937499'	'356407105953071107'	'0.0']->['1558998276'	'356407105953071107'	'7.33']
['15937499'	'356407105953071107'	'0.0']->['236117938'	'356409845085249536'	'10.88']
['15937499'	'356407105953071107'	'0.0']->['26144591'	'356411262340579328'	'16.52']
['15937499'	'356407105953071107'	'0.0']->['40875344'	'356407105953071107'	'18.7']
['15937499'	'356407105953071107'	'0.0']->['10386152'	'356412990091825154'	'23.38']
['15937499'	'356407105953071107'	'0.0']->['431266723'	'356407105953071107'	'24.38']
['15937499'	'356407105953071107'	'0.0']->['28705164'	'356407105953071107'	'27.23']
['28705164'	'356407105953071107'	'27.23']->['337925883'	'356407105953071107'	'28.65']
['15937499'	'356407105953071107'	'0.0']->['318586112'	'356407105953071107'	'29.36']
['15937499'	'356407105953071107'	'0.0']->['1040022180'	'356407105953071107'	'29.71']
['15937499'	'356407105953071107'	'0.0']->['1292061187'	'356407105953071107'	'29.89']
['15937499'	'356407105953071107'	'0.0']->['25077138'	'356407105953071107'	'29.98']
['337925883'	'356407105953071107'	'28.65']->['442438066'	'356407105953071107'	'30.02']
['442438066'	'356407105953071107'	'30.02']->['140095002'	'356407105953071107'	'30.04']
['15937499'	'356407105953071107'	'0.0']->['234238758'	'356407105953071107'	'30.06']
['15937499'	'356407105953071107'	'0.0']->['31360932'	'356407105953071107'	'30.07']
['337925883'	'356407105953071107'	'28.65']->['325743989'	'356407105953071107'	'42.68']
['15937499'	'356407105953071107'	'0.0']->['55000775'	'356407105953071107'	'48.99']
['15937499'	'356407105953071107'	'0.0']->['237411172'	'356407105953071107'	'52.15']
['15937499'	'356407105953071107'	'0.0']->['120592166'	'356420270224973825'	'52.32']
['15937499'	'356407105953071107'	'0.0']->['346908834'	'356407105953071107'	'53.72']
['15937499'	'356407105953071107'	'0.0']->['29632080'	'356407105953071107'	'54.51']
['15937499'	'356407105953071107'	'0.0']->['36588385'	'356407105953071107'	'54.91']
['36588385'	'356407105953071107'	'54.91']->['340006869'	'356407105953071107'	'55.1']
['36588385'	'356407105953071107'	'54.91']->['269990392'	'356407105953071107'	'55.2']
['36588385'	'356407105953071107'	'54.91']->['14730945'	'356407105953071107'	'55.25']
['36588385'	'356407105953071107'	'54.91']->['30797733'	'356407105953071107'	'55.28']
['36588385'	'356407105953071107'	'54.91']->['199369460'	'356407105953071107'	'55.29']
['30797733'	'356407105953071107'	'55.28']->['241273760'	'356407105953071107'	'55.29']
['36588385'	'356407105953071107'	'54.91']->['597697511'	'356407105953071107'	'55.3']
['237411172'	'356407105953071107'	'52.15']->['100279453'	'356407105953071107'	'55.3']
['36588385'	'356407105953071107'	'54.91']->['496044243'	'356407105953071107'	'55.3']
['496044243'	'356407105953071107'	'55.3']->['146983129'	'356407105953071107'	'55.3']
['340006869'	'356407105953071107'	'55.1']->['705253074'	'356407105953071107'	'55.3']
['15937499'	'356407105953071107'	'0.0']->['402805724'	'356424455460884481'	'68.93']
['15937499'	'356407105953071107'	'0.0']->['396869367'	'356407105953071107'	'75.06']
['36588385'	'356407105953071107'	'54.91']->['297061965'	'356407105953071107'	'84.94']
['15937499'	'356407105953071107'	'0.0']->['32982419'	'356407105953071107'	'94.82']
['15937499'	'356407105953071107'	'0.0']->['19807030'	'356407105953071107'	'100.67']
['15937499'	'356407105953071107'	'0.0']->['29521066'	'356407105953071107'	'103.6']
['15937499'	'356407105953071107'	'0.0']->['17505653'	'356407105953071107'	'105.07']
['15937499'	'356407105953071107'	'0.0']->['77314495'	'356407105953071107'	'105.8']
['15937499'	'356407105953071107'	'0.0']->['470794544'	'356407105953071107'	'106.53']
['470794544'	'356407105953071107'	'106.53']->['91452901'	'356407105953071107'	'106.65']
['15937499'	'356407105953071107'	'0.0']->['182658705'	'356434323697704961'	'108.15']
['91452901'	'356407105953071107'	'106.65']->['61885958'	'356407105953071107'	'114.67']
['15937499'	'356407105953071107'	'0.0']->['848393713'	'356407105953071107'	'116.43']
['19807030'	'356407105953071107'	'100.67']->['70282161'	'356407105953071107'	'123.53']
['15937499'	'356407105953071107'	'0.0']->['45384559'	'356407105953071107'	'128.2']
['15937499'	'356407105953071107'	'0.0']->['567594791'	'356407105953071107'	'134.53']
['15937499'	'356407105953071107'	'0.0']->['24661442'	'356407105953071107'	'148.52']
['15937499'	'356407105953071107'	'0.0']->['28457037'	'356407105953071107'	'149.05']
['15937499'	'356407105953071107'	'0.0']->['59541179'	'356407105953071107'	'149.4']
['15937499'	'356407105953071107'	'0.0']->['299989816'	'356407105953071107'	'149.42']
['15937499'	'356407105953071107'	'0.0']->['22411340'	'356407105953071107'	'149.43']
['15937499'	'356407105953071107'	'0.0']->['398838506'	'356407105953071107'	'149.57']
['15937499'	'356407105953071107'	'0.0']->['318656814'	'356407105953071107'	'149.6']
['15937499'	'356407105953071107'	'0.0']->['239663405'	'356444760262721539'	'149.62']
['15937499'	'356407105953071107'	'0.0']->['85705997'	'356407105953071107'	'149.72']
['15937499'	'356407105953071107'	'0.0']->['77562153'	'356444785977991168'	'149.73']
['15937499'	'356407105953071107'	'0.0']->['25147988'	'356407105953071107'	'149.75']
['15937499'	'356407105953071107'	'0.0']->['1202066228'	'356407105953071107'	'149.78']
['15937499'	'356407105953071107'	'0.0']->['35203197'	'356407105953071107'	'149.8']
['15937499'	'356407105953071107'	'0.0']->['1537526012'	'356407105953071107'	'149.85']
['15937499'	'356407105953071107'	'0.0']->['311062734'	'356407105953071107'	'149.92']
['15937499'	'356407105953071107'	'0.0']->['122221831'	'356407105953071107'	'149.92']
['15937499'	'356407105953071107'	'0.0']->['28230868'	'356407105953071107'	'149.93']
['15937499'	'356407105953071107'	'0.0']->['37122868'	'356407105953071107'	'149.97']
['15937499'	'356407105953071107'	'0.0']->['36999750'	'356407105953071107'	'150.05']
['15937499'	'356407105953071107'	'0.0']->['239577636'	'356444866399576064'	'150.05']
['15937499'	'356407105953071107'	'0.0']->['112191737'	'356407105953071107'	'150.12']
['15937499'	'356407105953071107'	'0.0']->['604077363'	'356407105953071107'	'150.12']
['15937499'	'356407105953071107'	'0.0']->['21051121'	'356444887882797057'	'150.13']
['15937499'	'356407105953071107'	'0.0']->['30207926'	'356407105953071107'	'150.28']
['15937499'	'356407105953071107'	'0.0']->['182209487'	'356407105953071107'	'150.3']
['15937499'	'356407105953071107'	'0.0']->['121970092'	'356407105953071107'	'150.38']
['15937499'	'356407105953071107'	'0.0']->['627051321'	'356407105953071107'	'150.38']
['15937499'	'356407105953071107'	'0.0']->['120242552'	'356407105953071107'	'150.43']
['15937499'	'356407105953071107'	'0.0']->['80208534'	'356407105953071107'	'150.48']
['15937499'	'356407105953071107'	'0.0']->['184519215'	'356407105953071107'	'150.5']
['15937499'	'356407105953071107'	'0.0']->['198393807'	'356407105953071107'	'150.53']
['15937499'	'356407105953071107'	'0.0']->['867008990'	'356444995147927555'	'150.55']
['15937499'	'356407105953071107'	'0.0']->['355322288'	'356407105953071107'	'150.7']
['15937499'	'356407105953071107'	'0.0']->['102227592'	'356445030220693504'	'150.7']
['15937499'	'356407105953071107'	'0.0']->['22056519'	'356407105953071107'	'150.72']
['15937499'	'356407105953071107'	'0.0']->['33817475'	'356407105953071107'	'150.83']
['15937499'	'356407105953071107'	'0.0']->['40777787'	'356407105953071107'	'150.83']
['15937499'	'356407105953071107'	'0.0']->['141942065'	'356407105953071107'	'150.92']
['15937499'	'356407105953071107'	'0.0']->['93499858'	'356407105953071107'	'150.95']
['15937499'	'356407105953071107'	'0.0']->['60636991'	'356407105953071107'	'150.98']
['15937499'	'356407105953071107'	'0.0']->['290217649'	'356407105953071107'	'151.05']
['15937499'	'356407105953071107'	'0.0']->['44012525'	'356407105953071107'	'151.17']
['15937499'	'356407105953071107'	'0.0']->['241411035'	'356407105953071107'	'151.3']
['15937499'	'356407105953071107'	'0.0']->['74273811'	'356407105953071107'	'151.35']
['15937499'	'356407105953071107'	'0.0']->['1561466940'	'356407105953071107'	'151.47']
['15937499'	'356407105953071107'	'0.0']->['378159601'	'356407105953071107'	'151.48']
['15937499'	'356407105953071107'	'0.0']->['239650277'	'356445233157898241'	'151.5']
['22411340'	'356407105953071107'	'149.43']->['219833265'	'356407105953071107'	'151.78']
['15937499'	'356407105953071107'	'0.0']->['179371449'	'356407105953071107'	'151.8']
['15937499'	'356407105953071107'	'0.0']->['140555902'	'356407105953071107'	'151.92']
['45516704'	'356407105953071107'	'4.77']->['776429118'	'356407105953071107'	'151.93']
['15937499'	'356407105953071107'	'0.0']->['489483187'	'356407105953071107'	'151.97']
['15937499'	'356407105953071107'	'0.0']->['63520284'	'356445362195660800'	'152.02']
['15937499'	'356407105953071107'	'0.0']->['156988310'	'356407105953071107'	'152.2']
['15937499'	'356407105953071107'	'0.0']->['509196432'	'356407105953071107'	'152.45']
['15937499'	'356407105953071107'	'0.0']->['30678025'	'356407105953071107'	'152.57']
['15937499'	'356407105953071107'	'0.0']->['1194105644'	'356407105953071107'	'152.68']
['63520284'	'356445362195660800'	'152.02']->['127649370'	'356445663308947458'	'153.22']
['15937499'	'356407105953071107'	'0.0']->['67821329'	'356407105953071107'	'153.72']
['120242552'	'356407105953071107'	'150.43']->['969970830'	'356407105953071107'	'153.83']
['15937499'	'356407105953071107'	'0.0']->['109731224'	'356445851394117633'	'153.97']
['15937499'	'356407105953071107'	'0.0']->['146690420'	'356445921430605825'	'154.23']
['969970830'	'356407105953071107'	'153.83']->['59643402'	'356407105953071107'	'154.25']
['36588385'	'356407105953071107'	'54.91']->['263744019'	'356407105953071107'	'154.27']
['15937499'	'356407105953071107'	'0.0']->['39396418'	'356446008957341696'	'154.58']
['15937499'	'356407105953071107'	'0.0']->['17322991'	'356446083267821569'	'154.88']
['15937499'	'356407105953071107'	'0.0']->['75424086'	'356446090830163969'	'154.92']
['776429118'	'356407105953071107'	'151.93']->['1446763904'	'356407105953071107'	'156.98']
['15937499'	'356407105953071107'	'0.0']->['132605367'	'356407105953071107'	'157.27']
['15937499'	'356407105953071107'	'0.0']->['309086484'	'356407105953071107'	'157.67']
['15937499'	'356407105953071107'	'0.0']->['76652862'	'356446852780015618'	'157.93']
['15937499'	'356407105953071107'	'0.0']->['214454312'	'356407105953071107'	'160.55']
['67821329'	'356407105953071107'	'153.72']->['97584136'	'356407105953071107'	'164.67']
['15937499'	'356407105953071107'	'0.0']->['14908369'	'356407105953071107'	'165.47']
['15937499'	'356407105953071107'	'0.0']->['350401504'	'356407105953071107'	'167.75']
['24661442'	'356407105953071107'	'148.52']->['27387079'	'356407105953071107'	'169.12']
['15937499'	'356407105953071107'	'0.0']->['244752683'	'356407105953071107'	'178.4']
['15937499'	'356407105953071107'	'0.0']->['183263723'	'356407105953071107'	'179.88']
['15937499'	'356407105953071107'	'0.0']->['41071553'	'356407105953071107'	'180.52']
['15937499'	'356407105953071107'	'0.0']->['703866068'	'356407105953071107'	'191.45']
['15937499'	'356407105953071107'	'0.0']->['355060219'	'356407105953071107'	'193.5']
['703866068'	'356407105953071107'	'191.45']->['863762024'	'356407105953071107'	'194.67']
['355060219'	'356407105953071107'	'193.5']->['426233808'	'356407105953071107'	'204.58']
['15937499'	'356407105953071107'	'0.0']->['801103266'	'356407105953071107'	'242.98']
['15937499'	'356407105953071107'	'0.0']->['490964622'	'356472993658048512'	'261.82']
['76652862'	'356446852780015618'	'157.93']->['490964622'	'356472993658048512'	'261.82']
['15937499'	'356407105953071107'	'0.0']->['53721864'	'356543429385269248'	'541.7']
['15937499'	'356407105953071107'	'0.0']->['353746440'	'356407105953071107'	'572.08']
['15937499'	'356407105953071107'	'0.0']->['399799997'	'356407105953071107'	'762.32']
['15937499'	'356407105953071107'	'0.0']->['18783579'	'356407105953071107'	'763.05']
['18783579'	'356407105953071107'	'763.05']->['52225049'	'356407105953071107'	'763.53']
['52225049'	'356407105953071107'	'763.53']->['208099089'	'356407105953071107'	'766.17']
['15937499'	'356407105953071107'	'0.0']->['8406572'	'356407105953071107'	'776.93']
['15937499'	'356407105953071107'	'0.0']->['27525294'	'356407105953071107'	'780.17']
['15937499'	'356407105953071107'	'0.0']->['146035082'	'356407105953071107'	'789.12']
['15937499'	'356407105953071107'	'0.0']->['243753698'	'356731345579421699'	'1288.42']
