# Supplementary material for: BiMGCL: rumor detection via bi-directional multi-level graph contrastive learning
Source: PeerJ Comput Sci. 2023 Nov 10;9:e1659. doi: 10.7717/peerj-cs.1659 (PMC10703058; doi:10.7717/peerj-cs.1659)
Supplement: Supplemental Information 1 [file peerj-cs-09-1659-s001.zip › rumor_detection_acl2017/twitter15/tree/356437941641416705.txt]

['ROOT'	'ROOT'	'0.0']->['56851629'	'356437941641416705'	'0.0']
['56851629'	'356437941641416705'	'0.0']->['128264908'	'356439064414654464'	'4.45']
['56851629'	'356437941641416705'	'0.0']->['91206256'	'356437941641416705'	'5.07']
['56851629'	'356437941641416705'	'0.0']->['233351057'	'356437941641416705'	'5.07']
['56851629'	'356437941641416705'	'0.0']->['287013790'	'356437941641416705'	'5.07']
['56851629'	'356437941641416705'	'0.0']->['233385104'	'356437941641416705'	'5.07']
['56851629'	'356437941641416705'	'0.0']->['622213812'	'356437941641416705'	'5.07']
['56851629'	'356437941641416705'	'0.0']->['236658136'	'356437941641416705'	'5.07']
['56851629'	'356437941641416705'	'0.0']->['241421682'	'356437941641416705'	'5.07']
['56851629'	'356437941641416705'	'0.0']->['988012236'	'356437941641416705'	'5.07']
['56851629'	'356437941641416705'	'0.0']->['945143276'	'356437941641416705'	'5.07']
['56851629'	'356437941641416705'	'0.0']->['169360146'	'356437941641416705'	'5.07']
['622213812'	'356437941641416705'	'5.07']->['46250461'	'356437941641416705'	'5.07']
['56851629'	'356437941641416705'	'0.0']->['480174703'	'356437941641416705'	'5.07']
['56851629'	'356437941641416705'	'0.0']->['410780715'	'356437941641416705'	'5.07']
['56851629'	'356437941641416705'	'0.0']->['566779057'	'356437941641416705'	'5.07']
['945143276'	'356437941641416705'	'5.07']->['331471158'	'356437941641416705'	'5.07']
['287013790'	'356437941641416705'	'5.07']->['312048370'	'356437941641416705'	'5.07']
['56851629'	'356437941641416705'	'0.0']->['78148494'	'356437941641416705'	'5.07']
['78148494'	'356437941641416705'	'5.07']->['1129683590'	'356437941641416705'	'5.07']
['56851629'	'356437941641416705'	'0.0']->['117621427'	'356437941641416705'	'5.07']
['56851629'	'356437941641416705'	'0.0']->['781092840'	'356437941641416705'	'5.07']
['169360146'	'356437941641416705'	'5.07']->['265076675'	'356437941641416705'	'5.43']
['331471158'	'356437941641416705'	'5.07']->['340591044'	'356437941641416705'	'5.53']
['241421682'	'356437941641416705'	'5.07']->['24277209'	'356437941641416705'	'5.62']
['91206256'	'356437941641416705'	'5.07']->['258402467'	'356437941641416705'	'5.97']
['91206256'	'356437941641416705'	'5.07']->['64104858'	'356437941641416705'	'6.1']
['91206256'	'356437941641416705'	'5.07']->['413034583'	'356437941641416705'	'6.22']
['91206256'	'356437941641416705'	'5.07']->['476069053'	'356437941641416705'	'6.27']
['117621427'	'356437941641416705'	'5.07']->['319174864'	'356437941641416705'	'6.45']
['56851629'	'356437941641416705'	'0.0']->['194743558'	'356437941641416705'	'6.6']
['56851629'	'356437941641416705'	'0.0']->['163749775'	'356437941641416705'	'6.9']
['241421682'	'356437941641416705'	'5.07']->['318131035'	'356437941641416705'	'6.9']
['413034583'	'356437941641416705'	'6.22']->['582334866'	'356437941641416705'	'7.82']
['413034583'	'356437941641416705'	'6.22']->['968594768'	'356437941641416705'	'7.9']
['91206256'	'356437941641416705'	'5.07']->['257796431'	'356437941641416705'	'8.65']
['319174864'	'356437941641416705'	'6.45']->['1059099559'	'356437941641416705'	'8.67']
['258402467'	'356437941641416705'	'5.97']->['132646221'	'356437941641416705'	'8.98']
['56851629'	'356437941641416705'	'0.0']->['403793036'	'356437941641416705'	'9.82']
['56851629'	'356437941641416705'	'0.0']->['423058839'	'356437941641416705'	'10.83']
['257796431'	'356437941641416705'	'8.65']->['1367132245'	'356437941641416705'	'11.17']
['403793036'	'356437941641416705'	'9.82']->['408016358'	'356437941641416705'	'12.0']
['56851629'	'356437941641416705'	'0.0']->['538586294'	'356437941641416705'	'12.9']
['56851629'	'356437941641416705'	'0.0']->['27226415'	'356441347772792832'	'13.53']
['56851629'	'356437941641416705'	'0.0']->['514917336'	'356437941641416705'	'13.67']
['56851629'	'356437941641416705'	'0.0']->['40389948'	'356441516912295938'	'14.2']
['1059099559'	'356437941641416705'	'8.67']->['235338908'	'356437941641416705'	'14.37']
['56851629'	'356437941641416705'	'0.0']->['449982042'	'356437941641416705'	'14.73']
['56851629'	'356437941641416705'	'0.0']->['285224822'	'356437941641416705'	'15.03']
['56851629'	'356437941641416705'	'0.0']->['109988565'	'356437941641416705'	'15.85']
['56851629'	'356437941641416705'	'0.0']->['167503549'	'356437941641416705'	'16.68']
['109988565'	'356437941641416705'	'15.85']->['192061683'	'356437941641416705'	'16.83']
['109988565'	'356437941641416705'	'15.85']->['178393104'	'356437941641416705'	'17.13']
['56851629'	'356437941641416705'	'0.0']->['102086005'	'356437941641416705'	'17.93']
['109988565'	'356437941641416705'	'15.85']->['173594174'	'356437941641416705'	'18.42']
['91206256'	'356437941641416705'	'5.07']->['906735763'	'356437941641416705'	'18.5']
['109988565'	'356437941641416705'	'15.85']->['24214609'	'356437941641416705'	'18.93']
['46250461'	'356437941641416705'	'5.07']->['322399974'	'356437941641416705'	'19.08']
['56851629'	'356437941641416705'	'0.0']->['1591014162'	'356442771311165441'	'19.18']
['56851629'	'356437941641416705'	'0.0']->['390490007'	'356437941641416705'	'19.9']
['56851629'	'356437941641416705'	'0.0']->['64852852'	'356437941641416705'	'22.12']
['56851629'	'356437941641416705'	'0.0']->['238209208'	'356437941641416705'	'22.15']
['167503549'	'356437941641416705'	'16.68']->['114413545'	'356437941641416705'	'22.3']
['233351057'	'356437941641416705'	'5.07']->['312040898'	'356437941641416705'	'22.75']
['238209208'	'356437941641416705'	'22.15']->['385663199'	'356437941641416705'	'22.82']
['56851629'	'356437941641416705'	'0.0']->['147252601'	'356437941641416705'	'23.57']
['56851629'	'356437941641416705'	'0.0']->['731973751'	'356437941641416705'	'23.57']
['24214609'	'356437941641416705'	'18.93']->['48592632'	'356437941641416705'	'23.77']
['56851629'	'356437941641416705'	'0.0']->['381224974'	'356437941641416705'	'24.27']
['56851629'	'356437941641416705'	'0.0']->['328611211'	'356444291305971714'	'25.23']
['64852852'	'356437941641416705'	'22.12']->['410817946'	'356437941641416705'	'26.68']
['318131035'	'356437941641416705'	'6.9']->['994035128'	'356437941641416705'	'26.85']
['385663199'	'356437941641416705'	'22.82']->['446572905'	'356437941641416705'	'32.73']
['56851629'	'356437941641416705'	'0.0']->['349314252'	'356437941641416705'	'33.58']
['24214609'	'356437941641416705'	'18.93']->['738462121'	'356437941641416705'	'38.82']
['56851629'	'356437941641416705'	'0.0']->['266364964'	'356437941641416705'	'40.32']
['56851629'	'356437941641416705'	'0.0']->['355999092'	'356449168492994560'	'44.6']
['56851629'	'356437941641416705'	'0.0']->['334169010'	'356437941641416705'	'45.58']
['56851629'	'356437941641416705'	'0.0']->['322771922'	'356437941641416705'	'55.05']
['56851629'	'356437941641416705'	'0.0']->['326199123'	'356453893066067969'	'63.38']
['258402467'	'356437941641416705'	'5.97']->['174475437'	'356437941641416705'	'63.45']
['56851629'	'356437941641416705'	'0.0']->['811096770'	'356437941641416705'	'70.65']
['312040898'	'356437941641416705'	'22.75']->['1176817164'	'356437941641416705'	'73.53']
['56851629'	'356437941641416705'	'0.0']->['533432537'	'356457531398291456'	'77.83']
['56851629'	'356437941641416705'	'0.0']->['1041016434'	'356437941641416705'	'79.98']
['1041016434'	'356437941641416705'	'79.98']->['570068101'	'356437941641416705'	'80.2']
['64852852'	'356437941641416705'	'22.12']->['1242410534'	'356437941641416705'	'81.43']
['56851629'	'356437941641416705'	'0.0']->['476487647'	'356437941641416705'	'87.02']
['318131035'	'356437941641416705'	'6.9']->['272738365'	'356437941641416705'	'88.05']
['272738365'	'356437941641416705'	'88.05']->['634676017'	'356437941641416705'	'88.52']
['235338908'	'356437941641416705'	'14.37']->['214449405'	'356437941641416705'	'95.38']
['1242410534'	'356437941641416705'	'81.43']->['631621729'	'356437941641416705'	'97.48']
['24277209'	'356437941641416705'	'5.62']->['486243190'	'356437941641416705'	'103.35']
['272738365'	'356437941641416705'	'88.05']->['714966661'	'356437941641416705'	'104.93']
['56851629'	'356437941641416705'	'0.0']->['1146690186'	'356437941641416705'	'110.43']
['272738365'	'356437941641416705'	'88.05']->['293703474'	'356437941641416705'	'121.27']
['56851629'	'356437941641416705'	'0.0']->['326308725'	'356473490775359488'	'141.25']
['56851629'	'356437941641416705'	'0.0']->['351712223'	'356437941641416705'	'150.48']
['56851629'	'356437941641416705'	'0.0']->['1505022146'	'356437941641416705'	'152.52']
['56851629'	'356437941641416705'	'0.0']->['58058649'	'356437941641416705'	'154.07']
['56851629'	'356437941641416705'	'0.0']->['324637572'	'356437941641416705'	'154.55']
['56851629'	'356437941641416705'	'0.0']->['387502682'	'356437941641416705'	'155.2']
['56851629'	'356437941641416705'	'0.0']->['503351586'	'356437941641416705'	'181.18']
['56851629'	'356437941641416705'	'0.0']->['91680931'	'356437941641416705'	'219.05']
['480174703'	'356437941641416705'	'5.07']->['1591320050'	'356437941641416705'	'580.65']
['56851629'	'356437941641416705'	'0.0']->['299971967'	'356437941641416705'	'609.6']
['299971967'	'356437941641416705'	'609.6']->['42318878'	'356437941641416705'	'648.6']
['56851629'	'356437941641416705'	'0.0']->['244335179'	'356437941641416705'	'726.23']
['56851629'	'356437941641416705'	'0.0']->['1592434226'	'356437941641416705'	'727.05']
['56851629'	'356437941641416705'	'0.0']->['246988311'	'356437941641416705'	'856.35']
