# Supplementary material for: BiMGCL: rumor detection via bi-directional multi-level graph contrastive learning
Source: PeerJ Comput Sci. 2023 Nov 10;9:e1659. doi: 10.7717/peerj-cs.1659 (PMC10703058; doi:10.7717/peerj-cs.1659)
Supplement: Supplemental Information 1 [file peerj-cs-09-1659-s001.zip › rumor_detection_acl2017/twitter15/tree/357299879070023680.txt]

['ROOT'	'ROOT'	'0.0']->['83266089'	'357299879070023680'	'0.0']
['83266089'	'357299879070023680'	'0.0']->['40919540'	'357299879070023680'	'0.37']
['83266089'	'357299879070023680'	'0.0']->['241707951'	'357299879070023680'	'0.43']
['83266089'	'357299879070023680'	'0.0']->['306555958'	'357300035316236288'	'0.62']
['83266089'	'357299879070023680'	'0.0']->['87558391'	'357299879070023680'	'0.79']
['83266089'	'357299879070023680'	'0.0']->['25753428'	'357299879070023680'	'0.97']
['83266089'	'357299879070023680'	'0.0']->['40987982'	'357299879070023680'	'1.06']
['83266089'	'357299879070023680'	'0.0']->['485390570'	'357299879070023680'	'1.11']
['83266089'	'357299879070023680'	'0.0']->['1161458120'	'357299879070023680'	'1.13']
['83266089'	'357299879070023680'	'0.0']->['775987836'	'357299879070023680'	'1.15']
['83266089'	'357299879070023680'	'0.0']->['559990312'	'357299879070023680'	'1.36']
['83266089'	'357299879070023680'	'0.0']->['273229659'	'357299879070023680'	'1.46']
['83266089'	'357299879070023680'	'0.0']->['326068157'	'357299879070023680'	'1.51']
['83266089'	'357299879070023680'	'0.0']->['32296172'	'357299879070023680'	'1.54']
['83266089'	'357299879070023680'	'0.0']->['275495470'	'357299879070023680'	'1.57']
['83266089'	'357299879070023680'	'0.0']->['74033811'	'357300327843766273'	'1.78']
['83266089'	'357299879070023680'	'0.0']->['18000210'	'357299879070023680'	'1.97']
['83266089'	'357299879070023680'	'0.0']->['147764158'	'357299879070023680'	'2.17']
['83266089'	'357299879070023680'	'0.0']->['126092164'	'357299879070023680'	'2.37']
['83266089'	'357299879070023680'	'0.0']->['320008016'	'357299879070023680'	'2.41']
['83266089'	'357299879070023680'	'0.0']->['230365902'	'357299879070023680'	'2.43']
['83266089'	'357299879070023680'	'0.0']->['23476148'	'357299879070023680'	'2.45']
['83266089'	'357299879070023680'	'0.0']->['27036555'	'357299879070023680'	'2.73']
['83266089'	'357299879070023680'	'0.0']->['248863646'	'357299879070023680'	'2.8']
['83266089'	'357299879070023680'	'0.0']->['99788685'	'357299879070023680'	'2.88']
['83266089'	'357299879070023680'	'0.0']->['213375909'	'357299879070023680'	'2.91']
['83266089'	'357299879070023680'	'0.0']->['24986298'	'357299879070023680'	'2.93']
['83266089'	'357299879070023680'	'0.0']->['28598242'	'357299879070023680'	'3.33']
['83266089'	'357299879070023680'	'0.0']->['40519854'	'357299879070023680'	'3.52']
['83266089'	'357299879070023680'	'0.0']->['123579035'	'357299879070023680'	'3.62']
['83266089'	'357299879070023680'	'0.0']->['159226870'	'357299879070023680'	'3.67']
['83266089'	'357299879070023680'	'0.0']->['32931144'	'357299879070023680'	'3.69']
['83266089'	'357299879070023680'	'0.0']->['94616193'	'357299879070023680'	'3.72']
['83266089'	'357299879070023680'	'0.0']->['270099394'	'357300847320891393'	'3.83']
['83266089'	'357299879070023680'	'0.0']->['224867480'	'357300899250573314'	'4.05']
['83266089'	'357299879070023680'	'0.0']->['32416989'	'357301041764642819'	'4.62']
['123579035'	'357299879070023680'	'3.62']->['416584940'	'357299879070023680'	'4.78']
['83266089'	'357299879070023680'	'0.0']->['55086649'	'357299879070023680'	'5.58']
['83266089'	'357299879070023680'	'0.0']->['25193577'	'357299879070023680'	'5.72']
['83266089'	'357299879070023680'	'0.0']->['238859342'	'357299879070023680'	'5.78']
['83266089'	'357299879070023680'	'0.0']->['909002347'	'357299879070023680'	'5.82']
['83266089'	'357299879070023680'	'0.0']->['225938201'	'357299879070023680'	'5.83']
['83266089'	'357299879070023680'	'0.0']->['630849110'	'357299879070023680'	'5.84']
['83266089'	'357299879070023680'	'0.0']->['219402508'	'357299879070023680'	'5.85']
['83266089'	'357299879070023680'	'0.0']->['314965976'	'357299879070023680'	'5.85']
['83266089'	'357299879070023680'	'0.0']->['1354367970'	'357299879070023680'	'5.85']
['83266089'	'357299879070023680'	'0.0']->['33695366'	'357299879070023680'	'5.85']
['630849110'	'357299879070023680'	'5.84']->['1263282752'	'357299879070023680'	'6.23']
['83266089'	'357299879070023680'	'0.0']->['46417501'	'357299879070023680'	'6.42']
['83266089'	'357299879070023680'	'0.0']->['73664307'	'357299879070023680'	'6.52']
['83266089'	'357299879070023680'	'0.0']->['462299246'	'357299879070023680'	'6.57']
['83266089'	'357299879070023680'	'0.0']->['855745028'	'357299879070023680'	'6.59']
['83266089'	'357299879070023680'	'0.0']->['23628318'	'357299879070023680'	'6.62']
['83266089'	'357299879070023680'	'0.0']->['344359509'	'357299879070023680'	'6.77']
['83266089'	'357299879070023680'	'0.0']->['149715325'	'357299879070023680'	'6.77']
['83266089'	'357299879070023680'	'0.0']->['237381662'	'357299879070023680'	'6.83']
['83266089'	'357299879070023680'	'0.0']->['404469525'	'357299879070023680'	'6.85']
['83266089'	'357299879070023680'	'0.0']->['27698107'	'357299879070023680'	'6.93']
['83266089'	'357299879070023680'	'0.0']->['99616098'	'357299879070023680'	'7.07']
['83266089'	'357299879070023680'	'0.0']->['25243287'	'357299879070023680'	'7.57']
['83266089'	'357299879070023680'	'0.0']->['156504737'	'357299879070023680'	'8.18']
['83266089'	'357299879070023680'	'0.0']->['70024430'	'357299879070023680'	'8.32']
['83266089'	'357299879070023680'	'0.0']->['45604894'	'357299879070023680'	'8.97']
['83266089'	'357299879070023680'	'0.0']->['63554348'	'357299879070023680'	'9.5']
['83266089'	'357299879070023680'	'0.0']->['23059306'	'357299879070023680'	'10.17']
['83266089'	'357299879070023680'	'0.0']->['235656911'	'357299879070023680'	'10.2']
['83266089'	'357299879070023680'	'0.0']->['77624802'	'357299879070023680'	'10.9']
['83266089'	'357299879070023680'	'0.0']->['315843184'	'357299879070023680'	'11.12']
['83266089'	'357299879070023680'	'0.0']->['361832624'	'357299879070023680'	'11.55']
['83266089'	'357299879070023680'	'0.0']->['343689506'	'357299879070023680'	'12.13']
['235656911'	'357299879070023680'	'10.2']->['75604095'	'357299879070023680'	'12.48']
['83266089'	'357299879070023680'	'0.0']->['36850695'	'357299879070023680'	'12.5']
['83266089'	'357299879070023680'	'0.0']->['43913686'	'357299879070023680'	'12.58']
['83266089'	'357299879070023680'	'0.0']->['38346498'	'357299879070023680'	'12.95']
['83266089'	'357299879070023680'	'0.0']->['156852737'	'357299879070023680'	'13.25']
['83266089'	'357299879070023680'	'0.0']->['374296151'	'357299879070023680'	'14.08']
['83266089'	'357299879070023680'	'0.0']->['278287343'	'357299879070023680'	'15.0']
['83266089'	'357299879070023680'	'0.0']->['38763687'	'357299879070023680'	'15.22']
['83266089'	'357299879070023680'	'0.0']->['131349763'	'357299879070023680'	'15.43']
['83266089'	'357299879070023680'	'0.0']->['29438456'	'357303968889716736'	'16.25']
['83266089'	'357299879070023680'	'0.0']->['897756422'	'357299879070023680'	'16.3']
['18000210'	'357299879070023680'	'1.97']->['342863388'	'357299879070023680'	'18.6']
['83266089'	'357299879070023680'	'0.0']->['518500859'	'357299879070023680'	'18.8']
['83266089'	'357299879070023680'	'0.0']->['1367220818'	'357299879070023680'	'18.9']
['83266089'	'357299879070023680'	'0.0']->['278803197'	'357299879070023680'	'22.25']
['99616098'	'357299879070023680'	'7.07']->['1206649484'	'357299879070023680'	'23.27']
['462299246'	'357299879070023680'	'6.57']->['246872129'	'357299879070023680'	'25.13']
['83266089'	'357299879070023680'	'0.0']->['231283528'	'357299879070023680'	'25.52']
['83266089'	'357299879070023680'	'0.0']->['112730155'	'357299879070023680'	'26.67']
['83266089'	'357299879070023680'	'0.0']->['54125126'	'357299879070023680'	'26.85']
['83266089'	'357299879070023680'	'0.0']->['51227141'	'357306878927179776'	'27.82']
['83266089'	'357299879070023680'	'0.0']->['58993184'	'357307332423712769'	'29.62']
['83266089'	'357299879070023680'	'0.0']->['64124230'	'357299879070023680'	'30.05']
['83266089'	'357299879070023680'	'0.0']->['255309344'	'357299879070023680'	'30.85']
['83266089'	'357299879070023680'	'0.0']->['37799607'	'357299879070023680'	'32.87']
['83266089'	'357299879070023680'	'0.0']->['366372831'	'357299879070023680'	'33.5']
['83266089'	'357299879070023680'	'0.0']->['389239687'	'357299879070023680'	'35.13']
['83266089'	'357299879070023680'	'0.0']->['26948318'	'357299879070023680'	'38.18']
['43913686'	'357299879070023680'	'12.58']->['26996925'	'357299879070023680'	'38.5']
['83266089'	'357299879070023680'	'0.0']->['257009242'	'357299879070023680'	'48.78']
['83266089'	'357299879070023680'	'0.0']->['480566299'	'357299879070023680'	'52.2']
['83266089'	'357299879070023680'	'0.0']->['252956372'	'357299879070023680'	'56.85']
['83266089'	'357299879070023680'	'0.0']->['111819608'	'357315358971015168'	'61.5']
['83266089'	'357299879070023680'	'0.0']->['105575131'	'357299879070023680'	'63.42']
['83266089'	'357299879070023680'	'0.0']->['1397070744'	'357299879070023680'	'65.18']
['83266089'	'357299879070023680'	'0.0']->['254401925'	'357299879070023680'	'69.8']
['909002347'	'357299879070023680'	'5.82']->['1099693399'	'357299879070023680'	'75.37']
['83266089'	'357299879070023680'	'0.0']->['65492044'	'357299879070023680'	'95.15']
['83266089'	'357299879070023680'	'0.0']->['125479542'	'357299879070023680'	'137.4']
['83266089'	'357299879070023680'	'0.0']->['227732197'	'357299879070023680'	'193.28']
['83266089'	'357299879070023680'	'0.0']->['500154514'	'357299879070023680'	'193.82']
['83266089'	'357299879070023680'	'0.0']->['19237927'	'357299879070023680'	'194.15']
['83266089'	'357299879070023680'	'0.0']->['36297832'	'357299879070023680'	'196.72']
['83266089'	'357299879070023680'	'0.0']->['21519788'	'357299879070023680'	'199.68']
['83266089'	'357299879070023680'	'0.0']->['411906220'	'357299879070023680'	'210.13']
['83266089'	'357299879070023680'	'0.0']->['519076313'	'357299879070023680'	'210.58']
['519076313'	'357299879070023680'	'210.58']->['225902862'	'357299879070023680'	'211.2']
['83266089'	'357299879070023680'	'0.0']->['275593193'	'357353153810792448'	'211.68']
['519076313'	'357299879070023680'	'210.58']->['275593193'	'357353153810792448'	'211.68']
['83266089'	'357299879070023680'	'0.0']->['134479417'	'357353825427927040'	'214.35']
['519076313'	'357299879070023680'	'210.58']->['298542046'	'357299879070023680'	'217.27']
['275593193'	'357353153810792448'	'211.68']->['380664031'	'357299879070023680'	'229.9']
['83266089'	'357299879070023680'	'0.0']->['226324565'	'357299879070023680'	'320.75']
['380664031'	'357299879070023680'	'229.9']->['628806217'	'357299879070023680'	'326.55']
['83266089'	'357299879070023680'	'0.0']->['15544979'	'357299879070023680'	'582.35']
['83266089'	'357299879070023680'	'0.0']->['1353303336'	'357503387710926848'	'808.67']
['83266089'	'357299879070023680'	'0.0']->['16000179'	'357299879070023680'	'885.37']
['83266089'	'357299879070023680'	'0.0']->['518277004'	'357299879070023680'	'922.07']
['83266089'	'357299879070023680'	'0.0']->['392119546'	'357534249060016128'	'931.3']
['83266089'	'357299879070023680'	'0.0']->['1046944242'	'357542111194791936'	'962.53']
['83266089'	'357299879070023680'	'0.0']->['629364272'	'357299879070023680'	'1026.8']
['83266089'	'357299879070023680'	'0.0']->['62565672'	'357606295802617858'	'1217.58']
['83266089'	'357299879070023680'	'0.0']->['225972128'	'357299879070023680'	'2243.32']
['83266089'	'357299879070023680'	'0.0']->['29858016'	'357299879070023680'	'2363.73']
['83266089'	'357299879070023680'	'0.0']->['88309410'	'357299879070023680'	'8270.45']
['83266089'	'357299879070023680'	'0.0']->['78406420'	'359407017917554690'	'8373.02']
