# Supplementary material for: BiMGCL: rumor detection via bi-directional multi-level graph contrastive learning
Source: PeerJ Comput Sci. 2023 Nov 10;9:e1659. doi: 10.7717/peerj-cs.1659 (PMC10703058; doi:10.7717/peerj-cs.1659)
Supplement: Supplemental Information 1 [file peerj-cs-09-1659-s001.zip › rumor_detection_acl2017/twitter15/tree/357300409292959744.txt]

['ROOT'	'ROOT'	'0.0']->['24304852'	'357300409292959744'	'0.0']
['24304852'	'357300409292959744'	'0.0']->['1587706808'	'357301522679336960'	'4.43']
['24304852'	'357300409292959744'	'0.0']->['176053619'	'357300409292959744'	'7.55']
['24304852'	'357300409292959744'	'0.0']->['933788114'	'357300409292959744'	'7.55']
['24304852'	'357300409292959744'	'0.0']->['49043489'	'357300409292959744'	'7.55']
['24304852'	'357300409292959744'	'0.0']->['106210033'	'357300409292959744'	'7.55']
['24304852'	'357300409292959744'	'0.0']->['54662773'	'357300409292959744'	'7.55']
['24304852'	'357300409292959744'	'0.0']->['16742973'	'357300409292959744'	'7.55']
['24304852'	'357300409292959744'	'0.0']->['63889852'	'357300409292959744'	'7.55']
['24304852'	'357300409292959744'	'0.0']->['493636177'	'357300409292959744'	'7.55']
['24304852'	'357300409292959744'	'0.0']->['583351073'	'357300409292959744'	'7.55']
['24304852'	'357300409292959744'	'0.0']->['21385854'	'357302682702192640'	'9.03']
['1587706808'	'357301522679336960'	'4.43']->['24304852'	'357300409292959744'	'0.0']
['24304852'	'357300409292959744'	'0.0']->['335978747'	'357300409292959744'	'13.46']
['24304852'	'357300409292959744'	'0.0']->['37493475'	'357300409292959744'	'16.41']
['63889852'	'357300409292959744'	'7.55']->['262943530'	'357300409292959744'	'17.89']
['16742973'	'357300409292959744'	'7.55']->['15599232'	'357300409292959744'	'18.63']
['24304852'	'357300409292959744'	'0.0']->['970639704'	'357300409292959744'	'19.0']
['63889852'	'357300409292959744'	'7.55']->['60815999'	'357300409292959744'	'19.18']
['37493475'	'357300409292959744'	'16.41']->['24225952'	'357300409292959744'	'19.27']
['24304852'	'357300409292959744'	'0.0']->['1571448132'	'357300409292959744'	'19.37']
['16742973'	'357300409292959744'	'7.55']->['22393991'	'357300409292959744'	'33.33']
['24304852'	'357300409292959744'	'0.0']->['708041065'	'357308856596049921'	'33.57']
['24304852'	'357300409292959744'	'0.0']->['490992815'	'357300409292959744'	'40.32']
['16742973'	'357300409292959744'	'7.55']->['14095664'	'357300409292959744'	'43.81']
['24304852'	'357300409292959744'	'0.0']->['450275682'	'357300409292959744'	'45.55']
['24304852'	'357300409292959744'	'0.0']->['144238417'	'357300409292959744'	'46.43']
['24304852'	'357300409292959744'	'0.0']->['156269578'	'357300409292959744'	'46.86']
['24304852'	'357300409292959744'	'0.0']->['44236774'	'357300409292959744'	'47.08']
['24304852'	'357300409292959744'	'0.0']->['304810743'	'357300409292959744'	'47.19']
['24304852'	'357300409292959744'	'0.0']->['164040785'	'357300409292959744'	'47.25']
['24304852'	'357300409292959744'	'0.0']->['187290983'	'357300409292959744'	'47.3']
['14095664'	'357300409292959744'	'43.81']->['1543755055'	'357300409292959744'	'52.43']
['24304852'	'357300409292959744'	'0.0']->['192366480'	'357300409292959744'	'58.87']
['192366480'	'357300409292959744'	'58.87']->['226830039'	'357300409292959744'	'62.08']
['24304852'	'357300409292959744'	'0.0']->['72087125'	'357300409292959744'	'63.69']
['24304852'	'357300409292959744'	'0.0']->['213118052'	'357300409292959744'	'64.5']
['226830039'	'357300409292959744'	'62.08']->['130291171'	'357300409292959744'	'64.9']
['24304852'	'357300409292959744'	'0.0']->['451035469'	'357300409292959744'	'65.3']
['24304852'	'357300409292959744'	'0.0']->['237591630'	'357300409292959744'	'71.63']
['24304852'	'357300409292959744'	'0.0']->['1592430973'	'357300409292959744'	'77.97']
['24304852'	'357300409292959744'	'0.0']->['1599776126'	'357324126114951168'	'94.25']
['24304852'	'357300409292959744'	'0.0']->['254528631'	'357300409292959744'	'97.12']
['24304852'	'357300409292959744'	'0.0']->['218149101'	'357300409292959744'	'98.1']
['24304852'	'357300409292959744'	'0.0']->['50192733'	'357327125725970433'	'106.17']
['24304852'	'357300409292959744'	'0.0']->['551953812'	'357300409292959744'	'108.82']
['24304852'	'357300409292959744'	'0.0']->['1347962065'	'357329367707303936'	'115.07']
['24304852'	'357300409292959744'	'0.0']->['1578036666'	'357300409292959744'	'116.37']
['24304852'	'357300409292959744'	'0.0']->['46007208'	'357300409292959744'	'128.93']
['24304852'	'357300409292959744'	'0.0']->['14808307'	'357300409292959744'	'129.8']
['24304852'	'357300409292959744'	'0.0']->['22764236'	'357300409292959744'	'130.17']
['24304852'	'357300409292959744'	'0.0']->['906114594'	'357300409292959744'	'133.88']
['24304852'	'357300409292959744'	'0.0']->['18818504'	'357300409292959744'	'158.15']
['24304852'	'357300409292959744'	'0.0']->['26352835'	'357300409292959744'	'166.02']
['54662773'	'357300409292959744'	'7.55']->['1226641662'	'357300409292959744'	'181.9']
['24304852'	'357300409292959744'	'0.0']->['482973239'	'357300409292959744'	'183.03']
['24304852'	'357300409292959744'	'0.0']->['518954565'	'357300409292959744'	'184.5']
['24304852'	'357300409292959744'	'0.0']->['127059178'	'357347416095199232'	'186.78']
['24304852'	'357300409292959744'	'0.0']->['19593655'	'357300409292959744'	'187.12']
['482973239'	'357300409292959744'	'183.03']->['15651835'	'357300409292959744'	'188.58']
['24304852'	'357300409292959744'	'0.0']->['395853126'	'357300409292959744'	'189.65']
['24304852'	'357300409292959744'	'0.0']->['585004967'	'357300409292959744'	'193.47']
['24304852'	'357300409292959744'	'0.0']->['24278396'	'357300409292959744'	'193.6']
['585004967'	'357300409292959744'	'193.47']->['151318625'	'357300409292959744'	'193.73']
['24304852'	'357300409292959744'	'0.0']->['236017961'	'357300409292959744'	'194.72']
['54662773'	'357300409292959744'	'7.55']->['738690379'	'357300409292959744'	'196.12']
['24304852'	'357300409292959744'	'0.0']->['166707534'	'357300409292959744'	'197.75']
['151318625'	'357300409292959744'	'193.73']->['354394608'	'357300409292959744'	'201.8']
['585004967'	'357300409292959744'	'193.47']->['222532228'	'357300409292959744'	'202.5']
['24304852'	'357300409292959744'	'0.0']->['467630721'	'357300409292959744'	'203.5']
['24304852'	'357300409292959744'	'0.0']->['303044948'	'357300409292959744'	'205.37']
['24304852'	'357300409292959744'	'0.0']->['111618249'	'357300409292959744'	'205.5']
['24304852'	'357300409292959744'	'0.0']->['374073453'	'357352447322243072'	'206.78']
['24304852'	'357300409292959744'	'0.0']->['19617453'	'357300409292959744'	'208.35']
['303044948'	'357300409292959744'	'205.37']->['174000862'	'357300409292959744'	'211.12']
['174000862'	'357300409292959744'	'211.12']->['28153761'	'357300409292959744'	'211.65']
['24304852'	'357300409292959744'	'0.0']->['500154514'	'357300409292959744'	'216.17']
['500154514'	'357300409292959744'	'216.17']->['628700995'	'357300409292959744'	'219.28']
['24304852'	'357300409292959744'	'0.0']->['21458110'	'357300409292959744'	'220.07']
['24304852'	'357300409292959744'	'0.0']->['225189494'	'357300409292959744'	'220.52']
['24304852'	'357300409292959744'	'0.0']->['15991770'	'357300409292959744'	'221.05']
['482973239'	'357300409292959744'	'183.03']->['723175496'	'357300409292959744'	'229.88']
['24304852'	'357300409292959744'	'0.0']->['524725090'	'357360609337147392'	'239.22']
['151318625'	'357300409292959744'	'193.73']->['524725090'	'357360609337147392'	'239.22']
['24304852'	'357300409292959744'	'0.0']->['39417945'	'357300409292959744'	'242.68']
['24304852'	'357300409292959744'	'0.0']->['1170073124'	'357300409292959744'	'249.0']
['24304852'	'357300409292959744'	'0.0']->['454617302'	'357300409292959744'	'255.25']
['24304852'	'357300409292959744'	'0.0']->['205894342'	'357300409292959744'	'257.48']
['1587706808'	'357301522679336960'	'4.43']->['410408304'	'357365566111100928'	'258.92']
['54662773'	'357300409292959744'	'7.55']->['68584757'	'357300409292959744'	'263.65']
['24304852'	'357300409292959744'	'0.0']->['36504466'	'357300409292959744'	'269.88']
['37493475'	'357300409292959744'	'16.41']->['341815283'	'357300409292959744'	'271.15']
['24304852'	'357300409292959744'	'0.0']->['1596842635'	'357368769338818560'	'271.63']
['24304852'	'357300409292959744'	'0.0']->['339794231'	'357300409292959744'	'286.68']
['493636177'	'357300409292959744'	'7.55']->['40124279'	'357300409292959744'	'298.08']
['37493475'	'357300409292959744'	'16.41']->['408270966'	'357300409292959744'	'299.82']
['24304852'	'357300409292959744'	'0.0']->['183812544'	'357300409292959744'	'304.48']
['24304852'	'357300409292959744'	'0.0']->['1306687783'	'357300409292959744'	'313.03']
['24304852'	'357300409292959744'	'0.0']->['164029981'	'357300409292959744'	'339.27']
['24304852'	'357300409292959744'	'0.0']->['28017436'	'357300409292959744'	'396.02']
['24304852'	'357300409292959744'	'0.0']->['127435273'	'357300409292959744'	'411.33']
['24304852'	'357300409292959744'	'0.0']->['1592504598'	'357300409292959744'	'422.13']
['24304852'	'357300409292959744'	'0.0']->['299956385'	'357300409292959744'	'424.97']
['225189494'	'357300409292959744'	'220.52']->['123102547'	'357300409292959744'	'470.48']
['225189494'	'357300409292959744'	'220.52']->['348744190'	'357300409292959744'	'484.72']
['24304852'	'357300409292959744'	'0.0']->['21773704'	'357300409292959744'	'545.67']
['24304852'	'357300409292959744'	'0.0']->['21238575'	'357300409292959744'	'554.58']
['628700995'	'357300409292959744'	'219.28']->['164402684'	'357300409292959744'	'569.4']
['24304852'	'357300409292959744'	'0.0']->['19680820'	'357300409292959744'	'590.75']
['24304852'	'357300409292959744'	'0.0']->['52179935'	'357300409292959744'	'723.3']
['24304852'	'357300409292959744'	'0.0']->['271707766'	'357500027830140928'	'793.22']
['374073453'	'357352447322243072'	'206.78']->['78406420'	'357511084061622273'	'837.15']
['24304852'	'357300409292959744'	'0.0']->['508233169'	'357516658966929408'	'859.3']
['24304852'	'357300409292959744'	'0.0']->['70426615'	'357300409292959744'	'864.95']
['24304852'	'357300409292959744'	'0.0']->['725861983'	'357300409292959744'	'897.18']
['725861983'	'357300409292959744'	'897.18']->['51880090'	'357300409292959744'	'898.42']
['24304852'	'357300409292959744'	'0.0']->['429071308'	'357300409292959744'	'899.62']
['70426615'	'357300409292959744'	'864.95']->['34308524'	'357300409292959744'	'925.95']
['24304852'	'357300409292959744'	'0.0']->['724778666'	'357300409292959744'	'942.92']
['24304852'	'357300409292959744'	'0.0']->['1518344090'	'357300409292959744'	'988.6']
['24304852'	'357300409292959744'	'0.0']->['427062600'	'357300409292959744'	'1019.47']
['24304852'	'357300409292959744'	'0.0']->['21545704'	'357300409292959744'	'1022.3']
['24304852'	'357300409292959744'	'0.0']->['24117980'	'357300409292959744'	'1036.45']
['427062600'	'357300409292959744'	'1019.47']->['27520306'	'357300409292959744'	'1049.75']
['427062600'	'357300409292959744'	'1019.47']->['29658444'	'357300409292959744'	'1055.37']
['24304852'	'357300409292959744'	'0.0']->['41831995'	'357300409292959744'	'1056.83']
['24304852'	'357300409292959744'	'0.0']->['35247376'	'357300409292959744'	'1057.3']
['271707766'	'357500027830140928'	'793.22']->['24304852'	'357300409292959744'	'0.0']
['78406420'	'357511084061622273'	'837.15']->['303044948'	'357300409292959744'	'205.37']
['24304852'	'357300409292959744'	'0.0']->['9534982'	'357662624017678336'	'1439.32']
['24304852'	'357300409292959744'	'0.0']->['944388037'	'357300409292959744'	'3082.97']
['24304852'	'357300409292959744'	'0.0']->['19326887'	'358091342427070464'	'3142.88']
['1587706808'	'357301522679336960'	'4.43']->['19326887'	'358091342427070464'	'3142.88']
['151318625'	'357300409292959744'	'193.73']->['924267254'	'357300409292959744'	'3231.8']
['16742973'	'357300409292959744'	'7.55']->['265523983'	'357300409292959744'	'3428.22']
['24304852'	'357300409292959744'	'0.0']->['771759133'	'358176651709906945'	'3481.88']
['24304852'	'357300409292959744'	'0.0']->['78406420'	'357511084061622273'	'837.15']
['24304852'	'357300409292959744'	'0.0']->['25022491'	'357300409292959744'	'4226.93']
['24304852'	'357300409292959744'	'0.0']->['62629642'	'357300409292959744'	'5185.33']
['24304852'	'357300409292959744'	'0.0']->['1373993623'	'357300409292959744'	'5274.22']
['24304852'	'357300409292959744'	'0.0']->['285342909'	'357300409292959744'	'5616.47']
['24304852'	'357300409292959744'	'0.0']->['408738692'	'357300409292959744'	'5806.43']
['24304852'	'357300409292959744'	'0.0']->['248042721'	'357300409292959744'	'6169.18']
['24304852'	'357300409292959744'	'0.0']->['1038200588'	'357300409292959744'	'11848.37']
