# Supplementary material for: BiMGCL: rumor detection via bi-directional multi-level graph contrastive learning
Source: PeerJ Comput Sci. 2023 Nov 10;9:e1659. doi: 10.7717/peerj-cs.1659 (PMC10703058; doi:10.7717/peerj-cs.1659)
Supplement: Supplemental Information 1 [file peerj-cs-09-1659-s001.zip › rumor_detection_acl2017/twitter15/tree/358591089462099968.txt]

['ROOT'	'ROOT'	'0.0']->['14075928'	'358591089462099968'	'0.0']
['14075928'	'358591089462099968'	'0.0']->['1320559279'	'358591089462099968'	'0.92']
['14075928'	'358591089462099968'	'0.0']->['174950375'	'358591089462099968'	'0.92']
['14075928'	'358591089462099968'	'0.0']->['198360443'	'358591089462099968'	'0.92']
['14075928'	'358591089462099968'	'0.0']->['140284111'	'358591089462099968'	'0.92']
['14075928'	'358591089462099968'	'0.0']->['265785543'	'358591339547467779'	'1.0']
['14075928'	'358591089462099968'	'0.0']->['243408160'	'358591089462099968'	'1.02']
['14075928'	'358591089462099968'	'0.0']->['166889880'	'358591089462099968'	'1.13']
['14075928'	'358591089462099968'	'0.0']->['546159867'	'358591089462099968'	'1.49']
['14075928'	'358591089462099968'	'0.0']->['1162008018'	'358591089462099968'	'1.67']
['14075928'	'358591089462099968'	'0.0']->['841090794'	'358591089462099968'	'1.81']
['14075928'	'358591089462099968'	'0.0']->['408810152'	'358591089462099968'	'1.83']
['14075928'	'358591089462099968'	'0.0']->['18415210'	'358591089462099968'	'1.84']
['14075928'	'358591089462099968'	'0.0']->['215525010'	'358591089462099968'	'1.85']
['14075928'	'358591089462099968'	'0.0']->['635519814'	'358591636927811584'	'2.18']
['14075928'	'358591089462099968'	'0.0']->['964575133'	'358591089462099968'	'2.48']
['14075928'	'358591089462099968'	'0.0']->['114671347'	'358591089462099968'	'2.79']
['14075928'	'358591089462099968'	'0.0']->['278171736'	'358591089462099968'	'3.1']
['14075928'	'358591089462099968'	'0.0']->['274181413'	'358591089462099968'	'3.67']
['14075928'	'358591089462099968'	'0.0']->['545592417'	'358591089462099968'	'3.96']
['14075928'	'358591089462099968'	'0.0']->['149340001'	'358591089462099968'	'4.11']
['14075928'	'358591089462099968'	'0.0']->['513798840'	'358591089462099968'	'4.18']
['14075928'	'358591089462099968'	'0.0']->['14290536'	'358591089462099968'	'4.21']
['14075928'	'358591089462099968'	'0.0']->['250178859'	'358591089462099968'	'4.23']
['14075928'	'358591089462099968'	'0.0']->['93912365'	'358591089462099968'	'4.24']
['14075928'	'358591089462099968'	'0.0']->['384611736'	'358591089462099968'	'4.25']
['14075928'	'358591089462099968'	'0.0']->['410436685'	'358591089462099968'	'4.58']
['14075928'	'358591089462099968'	'0.0']->['221496323'	'358591089462099968'	'4.75']
['14075928'	'358591089462099968'	'0.0']->['716040313'	'358591089462099968'	'4.83']
['14075928'	'358591089462099968'	'0.0']->['489398149'	'358591089462099968'	'4.92']
['14075928'	'358591089462099968'	'0.0']->['489534906'	'358591089462099968'	'4.93']
['14075928'	'358591089462099968'	'0.0']->['24949126'	'358591089462099968'	'5.96']
['14075928'	'358591089462099968'	'0.0']->['20790665'	'358591089462099968'	'6.47']
['14075928'	'358591089462099968'	'0.0']->['241238749'	'358592829783678976'	'6.92']
['14075928'	'358591089462099968'	'0.0']->['25333548'	'358591089462099968'	'6.98']
['14075928'	'358591089462099968'	'0.0']->['39313601'	'358591089462099968'	'7.29']
['14075928'	'358591089462099968'	'0.0']->['242838103'	'358591089462099968'	'7.45']
['14075928'	'358591089462099968'	'0.0']->['240243452'	'358591089462099968'	'7.6']
['14075928'	'358591089462099968'	'0.0']->['566635233'	'358591089462099968'	'8.25']
['14075928'	'358591089462099968'	'0.0']->['20886209'	'358591089462099968'	'8.3']
['14075928'	'358591089462099968'	'0.0']->['731875826'	'358593218696314881'	'8.47']
['14075928'	'358591089462099968'	'0.0']->['805693452'	'358591089462099968'	'8.93']
['14075928'	'358591089462099968'	'0.0']->['58355285'	'358591089462099968'	'9.55']
['14075928'	'358591089462099968'	'0.0']->['448010835'	'358591089462099968'	'10.17']
['14075928'	'358591089462099968'	'0.0']->['30073905'	'358591089462099968'	'10.78']
['14075928'	'358591089462099968'	'0.0']->['1556338669'	'358591089462099968'	'10.92']
['14075928'	'358591089462099968'	'0.0']->['21730092'	'358591089462099968'	'11.07']
['14075928'	'358591089462099968'	'0.0']->['501729691'	'358591089462099968'	'11.14']
['14075928'	'358591089462099968'	'0.0']->['390394033'	'358591089462099968'	'11.18']
['14075928'	'358591089462099968'	'0.0']->['365000579'	'358591089462099968'	'11.22']
['14075928'	'358591089462099968'	'0.0']->['1480547066'	'358591089462099968'	'11.43']
['14075928'	'358591089462099968'	'0.0']->['246365569'	'358594068311326722'	'11.83']
['14075928'	'358591089462099968'	'0.0']->['277753012'	'358591089462099968'	'12.75']
['14075928'	'358591089462099968'	'0.0']->['18420984'	'358591089462099968'	'13.08']
['14075928'	'358591089462099968'	'0.0']->['288785376'	'358591089462099968'	'13.25']
['14075928'	'358591089462099968'	'0.0']->['304168357'	'358591089462099968'	'13.42']
['14075928'	'358591089462099968'	'0.0']->['52419684'	'358591089462099968'	'14.32']
['14075928'	'358591089462099968'	'0.0']->['54103010'	'358591089462099968'	'14.78']
['14075928'	'358591089462099968'	'0.0']->['83916695'	'358594874049703936'	'15.05']
['14075928'	'358591089462099968'	'0.0']->['364715566'	'358591089462099968'	'15.23']
['14075928'	'358591089462099968'	'0.0']->['331358111'	'358591089462099968'	'16.13']
['14075928'	'358591089462099968'	'0.0']->['73545370'	'358591089462099968'	'17.07']
['14075928'	'358591089462099968'	'0.0']->['118474054'	'358591089462099968'	'17.55']
['14075928'	'358591089462099968'	'0.0']->['534745687'	'358591089462099968'	'17.78']
['14075928'	'358591089462099968'	'0.0']->['482426661'	'358591089462099968'	'18.02']
['14075928'	'358591089462099968'	'0.0']->['92807448'	'358591089462099968'	'20.05']
['14075928'	'358591089462099968'	'0.0']->['979241906'	'358591089462099968'	'20.97']
['14075928'	'358591089462099968'	'0.0']->['121444940'	'358591089462099968'	'21.95']
['14075928'	'358591089462099968'	'0.0']->['502171824'	'358591089462099968'	'22.44']
['14075928'	'358591089462099968'	'0.0']->['16410525'	'358591089462099968'	'22.69']
['14075928'	'358591089462099968'	'0.0']->['147384053'	'358591089462099968'	'22.93']
['14075928'	'358591089462099968'	'0.0']->['73177607'	'358591089462099968'	'24.28']
['14075928'	'358591089462099968'	'0.0']->['240037501'	'358591089462099968'	'25.18']
['14075928'	'358591089462099968'	'0.0']->['60653023'	'358591089462099968'	'25.64']
['14075928'	'358591089462099968'	'0.0']->['35047149'	'358591089462099968'	'26.1']
['14075928'	'358591089462099968'	'0.0']->['977009250'	'358591089462099968'	'28.07']
['14075928'	'358591089462099968'	'0.0']->['323838151'	'358591089462099968'	'28.83']
['14075928'	'358591089462099968'	'0.0']->['1128347304'	'358591089462099968'	'29.58']
['14075928'	'358591089462099968'	'0.0']->['44847905'	'358591089462099968'	'31.65']
['14075928'	'358591089462099968'	'0.0']->['876843818'	'358591089462099968'	'32.68']
['14075928'	'358591089462099968'	'0.0']->['310011281'	'358591089462099968'	'33.2']
['14075928'	'358591089462099968'	'0.0']->['32895694'	'358591089462099968'	'33.46']
['14075928'	'358591089462099968'	'0.0']->['937706972'	'358591089462099968'	'33.72']
['14075928'	'358591089462099968'	'0.0']->['64058834'	'358591089462099968'	'33.96']
['14075928'	'358591089462099968'	'0.0']->['8315692'	'358591089462099968'	'34.08']
['14075928'	'358591089462099968'	'0.0']->['27548481'	'358591089462099968'	'34.2']
['14075928'	'358591089462099968'	'0.0']->['1005318668'	'358591089462099968'	'34.63']
['14075928'	'358591089462099968'	'0.0']->['20819089'	'358591089462099968'	'35.73']
['14075928'	'358591089462099968'	'0.0']->['262569023'	'358591089462099968'	'37.57']
['14075928'	'358591089462099968'	'0.0']->['418184355'	'358591089462099968'	'38.13']
['14075928'	'358591089462099968'	'0.0']->['52292556'	'358591089462099968'	'39.62']
['14075928'	'358591089462099968'	'0.0']->['17662488'	'358591089462099968'	'39.87']
['14075928'	'358591089462099968'	'0.0']->['10070562'	'358591089462099968'	'40.6']
['14075928'	'358591089462099968'	'0.0']->['31690501'	'358591089462099968'	'44.05']
['14075928'	'358591089462099968'	'0.0']->['223892232'	'358591089462099968'	'44.75']
['14075928'	'358591089462099968'	'0.0']->['1602422683'	'358591089462099968'	'44.77']
['14075928'	'358591089462099968'	'0.0']->['43969290'	'358602963779993600'	'47.18']
['14075928'	'358591089462099968'	'0.0']->['752069390'	'358591089462099968'	'48.97']
['14075928'	'358591089462099968'	'0.0']->['208162119'	'358591089462099968'	'49.65']
['14075928'	'358591089462099968'	'0.0']->['22439838'	'358591089462099968'	'50.65']
['14075928'	'358591089462099968'	'0.0']->['28364198'	'358591089462099968'	'53.37']
['14075928'	'358591089462099968'	'0.0']->['25955969'	'358591089462099968'	'53.68']
['83916695'	'358594874049703936'	'15.05']->['261464010'	'358604624082649090'	'53.78']
['14075928'	'358591089462099968'	'0.0']->['323328175'	'358591089462099968'	'56.87']
['14075928'	'358591089462099968'	'0.0']->['396904149'	'358591089462099968'	'56.92']
['14075928'	'358591089462099968'	'0.0']->['1600056006'	'358591089462099968'	'57.4']
['14075928'	'358591089462099968'	'0.0']->['49777998'	'358591089462099968'	'59.82']
['14075928'	'358591089462099968'	'0.0']->['528146030'	'358591089462099968'	'60.4']
['14075928'	'358591089462099968'	'0.0']->['16230616'	'358591089462099968'	'67.58']
['14075928'	'358591089462099968'	'0.0']->['69104334'	'358591089462099968'	'70.3']
['14075928'	'358591089462099968'	'0.0']->['43824588'	'358591089462099968'	'71.28']
['14075928'	'358591089462099968'	'0.0']->['43449672'	'358591089462099968'	'74.03']
['14075928'	'358591089462099968'	'0.0']->['936208105'	'358591089462099968'	'74.07']
['14075928'	'358591089462099968'	'0.0']->['149317457'	'358591089462099968'	'81.07']
['14075928'	'358591089462099968'	'0.0']->['761095608'	'358591089462099968'	'82.05']
['14075928'	'358591089462099968'	'0.0']->['834223159'	'358591089462099968'	'82.28']
['14075928'	'358591089462099968'	'0.0']->['39151479'	'358591089462099968'	'84.2']
['14075928'	'358591089462099968'	'0.0']->['25575632'	'358591089462099968'	'90.18']
['14075928'	'358591089462099968'	'0.0']->['186224912'	'358591089462099968'	'96.97']
['14075928'	'358591089462099968'	'0.0']->['25624286'	'358591089462099968'	'101.25']
['14075928'	'358591089462099968'	'0.0']->['449797790'	'358591089462099968'	'108.9']
['14075928'	'358591089462099968'	'0.0']->['122782944'	'358591089462099968'	'109.5']
['14075928'	'358591089462099968'	'0.0']->['1599358806'	'358591089462099968'	'111.12']
['14075928'	'358591089462099968'	'0.0']->['419182121'	'358591089462099968'	'111.67']
['14075928'	'358591089462099968'	'0.0']->['903206780'	'358591089462099968'	'113.97']
['14075928'	'358591089462099968'	'0.0']->['15189394'	'358591089462099968'	'116.78']
['14075928'	'358591089462099968'	'0.0']->['14625444'	'358591089462099968'	'117.67']
['14075928'	'358591089462099968'	'0.0']->['1596783548'	'358591089462099968'	'119.4']
['14075928'	'358591089462099968'	'0.0']->['1571944212'	'358591089462099968'	'126.18']
['14075928'	'358591089462099968'	'0.0']->['110050273'	'358591089462099968'	'129.53']
['14075928'	'358591089462099968'	'0.0']->['1581906571'	'358591089462099968'	'153.02']
['14075928'	'358591089462099968'	'0.0']->['22265097'	'358591089462099968'	'153.43']
['14075928'	'358591089462099968'	'0.0']->['746105618'	'358591089462099968'	'155.17']
['14075928'	'358591089462099968'	'0.0']->['1607311130'	'358591089462099968'	'167.48']
['14075928'	'358591089462099968'	'0.0']->['75004433'	'358591089462099968'	'169.62']
['14075928'	'358591089462099968'	'0.0']->['16498800'	'358591089462099968'	'170.45']
['14075928'	'358591089462099968'	'0.0']->['131498347'	'358591089462099968'	'173.9']
['14075928'	'358591089462099968'	'0.0']->['36205440'	'358591089462099968'	'188.1']
['14075928'	'358591089462099968'	'0.0']->['160020254'	'358591089462099968'	'211.4']
['14075928'	'358591089462099968'	'0.0']->['836668808'	'358591089462099968'	'219.4']
['14075928'	'358591089462099968'	'0.0']->['1234308750'	'358591089462099968'	'227.43']
['14075928'	'358591089462099968'	'0.0']->['17823706'	'358654917461815296'	'253.63']
['14075928'	'358591089462099968'	'0.0']->['36423696'	'358591089462099968'	'258.02']
['14075928'	'358591089462099968'	'0.0']->['17414090'	'358591089462099968'	'266.45']
['14075928'	'358591089462099968'	'0.0']->['1564355684'	'358661546454417409'	'279.97']
['14075928'	'358591089462099968'	'0.0']->['192874179'	'358591089462099968'	'292.93']
['14075928'	'358591089462099968'	'0.0']->['65752565'	'358591089462099968'	'318.68']
['14075928'	'358591089462099968'	'0.0']->['242604265'	'358591089462099968'	'340.79']
['14075928'	'358591089462099968'	'0.0']->['21584736'	'358591089462099968'	'362.9']
['14075928'	'358591089462099968'	'0.0']->['439258049'	'358591089462099968'	'363.65']
['14075928'	'358591089462099968'	'0.0']->['302320479'	'358591089462099968'	'394.85']
['14075928'	'358591089462099968'	'0.0']->['17297267'	'358591089462099968'	'414.25']
['14075928'	'358591089462099968'	'0.0']->['234556417'	'358591089462099968'	'436.08']
['17297267'	'358591089462099968'	'414.25']->['353940374'	'358591089462099968'	'444.72']
['14075928'	'358591089462099968'	'0.0']->['988981435'	'358591089462099968'	'450.05']
['14075928'	'358591089462099968'	'0.0']->['170126861'	'358591089462099968'	'483.53']
['14075928'	'358591089462099968'	'0.0']->['758700367'	'358591089462099968'	'636.13']
['14075928'	'358591089462099968'	'0.0']->['1388390785'	'358591089462099968'	'677.17']
['14075928'	'358591089462099968'	'0.0']->['1185309818'	'358591089462099968'	'706.23']
['14075928'	'358591089462099968'	'0.0']->['276204070'	'358591089462099968'	'710.68']
['14075928'	'358591089462099968'	'0.0']->['864150841'	'358591089462099968'	'816.65']
['14075928'	'358591089462099968'	'0.0']->['313690675'	'358591089462099968'	'874.0']
['14075928'	'358591089462099968'	'0.0']->['39674475'	'358591089462099968'	'895.27']
['14075928'	'358591089462099968'	'0.0']->['1409175902'	'358591089462099968'	'1364.82']
['14075928'	'358591089462099968'	'0.0']->['93054226'	'358591089462099968'	'1927.73']
['14075928'	'358591089462099968'	'0.0']->['22116917'	'358591089462099968'	'2158.52']
['14075928'	'358591089462099968'	'0.0']->['152495567'	'358591089462099968'	'2169.62']
['14075928'	'358591089462099968'	'0.0']->['380749835'	'358591089462099968'	'3134.67']
['14075928'	'358591089462099968'	'0.0']->['31321053'	'358591089462099968'	'3574.12']
['14075928'	'358591089462099968'	'0.0']->['239663985'	'358591089462099968'	'4398.22']
['14075928'	'358591089462099968'	'0.0']->['131246452'	'358591089462099968'	'6248.97']
['14075928'	'358591089462099968'	'0.0']->['463321381'	'358591089462099968'	'7396.18']
['14075928'	'358591089462099968'	'0.0']->['583389553'	'358591089462099968'	'18166.4']
['14075928'	'358591089462099968'	'0.0']->['1682555047'	'358591089462099968'	'154249.88']
