# Supplementary material for: BiMGCL: rumor detection via bi-directional multi-level graph contrastive learning
Source: PeerJ Comput Sci. 2023 Nov 10;9:e1659. doi: 10.7717/peerj-cs.1659 (PMC10703058; doi:10.7717/peerj-cs.1659)
Supplement: Supplemental Information 1 [file peerj-cs-09-1659-s001.zip › rumor_detection_acl2017/twitter15/tree/364383457545162754.txt]

['ROOT'	'ROOT'	'0.0']->['1652541'	'364383457545162754'	'0.0']
['1652541'	'364383457545162754'	'0.0']->['59514202'	'364383457545162754'	'0.57']
['1652541'	'364383457545162754'	'0.0']->['70033401'	'364383457545162754'	'0.57']
['1652541'	'364383457545162754'	'0.0']->['260623837'	'364383457545162754'	'0.57']
['1652541'	'364383457545162754'	'0.0']->['239164271'	'364383457545162754'	'0.57']
['1652541'	'364383457545162754'	'0.0']->['225111469'	'364383457545162754'	'0.57']
['1652541'	'364383457545162754'	'0.0']->['24144266'	'364383457545162754'	'0.57']
['1652541'	'364383457545162754'	'0.0']->['18190415'	'364383457545162754'	'0.57']
['1652541'	'364383457545162754'	'0.0']->['49074609'	'364383457545162754'	'0.63']
['1652541'	'364383457545162754'	'0.0']->['276951697'	'364383457545162754'	'0.65']
['1652541'	'364383457545162754'	'0.0']->['385381964'	'364383457545162754'	'0.67']
['1652541'	'364383457545162754'	'0.0']->['46374218'	'364383457545162754'	'0.68']
['1652541'	'364383457545162754'	'0.0']->['15126396'	'364383457545162754'	'0.96']
['1652541'	'364383457545162754'	'0.0']->['49681975'	'364383457545162754'	'1.1']
['1652541'	'364383457545162754'	'0.0']->['418526782'	'364383457545162754'	'1.16']
['1652541'	'364383457545162754'	'0.0']->['45469201'	'364383457545162754'	'1.2']
['1652541'	'364383457545162754'	'0.0']->['159524914'	'364383457545162754'	'1.22']
['1652541'	'364383457545162754'	'0.0']->['4720651'	'364383457545162754'	'1.22']
['1652541'	'364383457545162754'	'0.0']->['1228195520'	'364383457545162754'	'1.23']
['1652541'	'364383457545162754'	'0.0']->['105351414'	'364383457545162754'	'1.23']
['1652541'	'364383457545162754'	'0.0']->['299390660'	'364383457545162754'	'1.23']
['1652541'	'364383457545162754'	'0.0']->['48951090'	'364383457545162754'	'1.23']
['1652541'	'364383457545162754'	'0.0']->['71848413'	'364383457545162754'	'1.23']
['1652541'	'364383457545162754'	'0.0']->['210162986'	'364383457545162754'	'1.23']
['1652541'	'364383457545162754'	'0.0']->['126664025'	'364383457545162754'	'1.23']
['1652541'	'364383457545162754'	'0.0']->['622303383'	'364383457545162754'	'1.23']
['1652541'	'364383457545162754'	'0.0']->['32778964'	'364383457545162754'	'1.23']
['1652541'	'364383457545162754'	'0.0']->['389178995'	'364383796180680705'	'1.35']
['1652541'	'364383457545162754'	'0.0']->['419674293'	'364383457545162754'	'1.48']
['1652541'	'364383457545162754'	'0.0']->['381331310'	'364383457545162754'	'1.61']
['1652541'	'364383457545162754'	'0.0']->['27199058'	'364383457545162754'	'1.67']
['1652541'	'364383457545162754'	'0.0']->['64985394'	'364383457545162754'	'1.7']
['1652541'	'364383457545162754'	'0.0']->['91084895'	'364383457545162754'	'1.72']
['1652541'	'364383457545162754'	'0.0']->['246716609'	'364383457545162754'	'1.73']
['1652541'	'364383457545162754'	'0.0']->['76614123'	'364383457545162754'	'1.73']
['1652541'	'364383457545162754'	'0.0']->['37889896'	'364383457545162754'	'1.73']
['1652541'	'364383457545162754'	'0.0']->['34607627'	'364383457545162754'	'1.73']
['1652541'	'364383457545162754'	'0.0']->['22279004'	'364383457545162754'	'1.73']
['1652541'	'364383457545162754'	'0.0']->['246547224'	'364383457545162754'	'1.73']
['1652541'	'364383457545162754'	'0.0']->['518664073'	'364383457545162754'	'1.73']
['1652541'	'364383457545162754'	'0.0']->['372258850'	'364383961369161728'	'2.0']
['1652541'	'364383457545162754'	'0.0']->['303284227'	'364383457545162754'	'2.16']
['1652541'	'364383457545162754'	'0.0']->['111200746'	'364383457545162754'	'2.37']
['1652541'	'364383457545162754'	'0.0']->['619056893'	'364383457545162754'	'2.48']
['1652541'	'364383457545162754'	'0.0']->['19666736'	'364383457545162754'	'2.53']
['1652541'	'364383457545162754'	'0.0']->['385723876'	'364383457545162754'	'2.56']
['1652541'	'364383457545162754'	'0.0']->['94720654'	'364383457545162754'	'2.57']
['1652541'	'364383457545162754'	'0.0']->['26229250'	'364383457545162754'	'2.58']
['1652541'	'364383457545162754'	'0.0']->['216344987'	'364383457545162754'	'2.58']
['1652541'	'364383457545162754'	'0.0']->['1175047638'	'364383457545162754'	'2.58']
['1652541'	'364383457545162754'	'0.0']->['1173824917'	'364383457545162754'	'2.58']
['1652541'	'364383457545162754'	'0.0']->['123121482'	'364383457545162754'	'2.58']
['1652541'	'364383457545162754'	'0.0']->['618587448'	'364383457545162754'	'2.58']
['1652541'	'364383457545162754'	'0.0']->['237994971'	'364383457545162754'	'2.58']
['1652541'	'364383457545162754'	'0.0']->['461803364'	'364383457545162754'	'2.58']
['1652541'	'364383457545162754'	'0.0']->['121300050'	'364383457545162754'	'2.58']
['1652541'	'364383457545162754'	'0.0']->['895615099'	'364383457545162754'	'2.58']
['1652541'	'364383457545162754'	'0.0']->['46151993'	'364383457545162754'	'2.58']
['1652541'	'364383457545162754'	'0.0']->['125727919'	'364383457545162754'	'2.58']
['1652541'	'364383457545162754'	'0.0']->['56742671'	'364383457545162754'	'3.08']
['1652541'	'364383457545162754'	'0.0']->['266451441'	'364383457545162754'	'3.33']
['1652541'	'364383457545162754'	'0.0']->['1580791058'	'364383457545162754'	'3.46']
['1652541'	'364383457545162754'	'0.0']->['93182271'	'364383457545162754'	'3.52']
['1652541'	'364383457545162754'	'0.0']->['112718883'	'364383457545162754'	'3.55']
['94720654'	'364383457545162754'	'2.57']->['120614409'	'364383457545162754'	'3.57']
['1652541'	'364383457545162754'	'0.0']->['41727242'	'364383457545162754'	'3.58']
['1652541'	'364383457545162754'	'0.0']->['38027006'	'364383457545162754'	'3.58']
['59514202'	'364383457545162754'	'0.57']->['117232710'	'364383457545162754'	'3.58']
['1652541'	'364383457545162754'	'0.0']->['53403503'	'364383457545162754'	'3.58']
['1652541'	'364383457545162754'	'0.0']->['179680504'	'364383457545162754'	'3.58']
['1652541'	'364383457545162754'	'0.0']->['492573502'	'364383457545162754'	'3.58']
['1652541'	'364383457545162754'	'0.0']->['15844321'	'364383457545162754'	'3.77']
['1652541'	'364383457545162754'	'0.0']->['92941983'	'364383457545162754'	'3.86']
['1652541'	'364383457545162754'	'0.0']->['20758263'	'364383457545162754'	'3.9']
['1652541'	'364383457545162754'	'0.0']->['14935583'	'364383457545162754'	'3.95']
['1652541'	'364383457545162754'	'0.0']->['74783252'	'364383457545162754'	'4.0']
['1652541'	'364383457545162754'	'0.0']->['4148811'	'364383457545162754'	'4.03']
['1652541'	'364383457545162754'	'0.0']->['1622019618'	'364383457545162754'	'4.05']
['1652541'	'364383457545162754'	'0.0']->['50832499'	'364383457545162754'	'4.13']
['1652541'	'364383457545162754'	'0.0']->['299262442'	'364384498604974080'	'4.15']
['1652541'	'364383457545162754'	'0.0']->['19539843'	'364383457545162754'	'4.2']
['1652541'	'364383457545162754'	'0.0']->['517212934'	'364383457545162754'	'4.32']
['1652541'	'364383457545162754'	'0.0']->['127553345'	'364383457545162754'	'4.38']
['1652541'	'364383457545162754'	'0.0']->['6906372'	'364383457545162754'	'4.43']
['1652541'	'364383457545162754'	'0.0']->['204888920'	'364383457545162754'	'4.53']
['1652541'	'364383457545162754'	'0.0']->['823078226'	'364383457545162754'	'4.63']
['1652541'	'364383457545162754'	'0.0']->['1263078506'	'364384691408740353'	'4.92']
['1652541'	'364383457545162754'	'0.0']->['32943625'	'364383457545162754'	'4.93']
['1652541'	'364383457545162754'	'0.0']->['768564355'	'364383457545162754'	'5.0']
['1652541'	'364383457545162754'	'0.0']->['65846695'	'364383457545162754'	'5.03']
['1652541'	'364383457545162754'	'0.0']->['1473347214'	'364383457545162754'	'5.07']
['1652541'	'364383457545162754'	'0.0']->['1382136528'	'364383457545162754'	'5.13']
['1652541'	'364383457545162754'	'0.0']->['1543839949'	'364383457545162754'	'5.2']
['1652541'	'364383457545162754'	'0.0']->['40769169'	'364384852017426432'	'5.55']
['1652541'	'364383457545162754'	'0.0']->['100496055'	'364383457545162754'	'5.79']
['1652541'	'364383457545162754'	'0.0']->['17645067'	'364383457545162754'	'6.09']
['1652541'	'364383457545162754'	'0.0']->['14197463'	'364383457545162754'	'6.24']
['1652541'	'364383457545162754'	'0.0']->['387914765'	'364383457545162754'	'6.31']
['1652541'	'364383457545162754'	'0.0']->['483093916'	'364383457545162754'	'6.35']
['1652541'	'364383457545162754'	'0.0']->['16861429'	'364383457545162754'	'6.36']
['1652541'	'364383457545162754'	'0.0']->['58219570'	'364383457545162754'	'6.37']
['1652541'	'364383457545162754'	'0.0']->['47015347'	'364383457545162754'	'6.38']
['1652541'	'364383457545162754'	'0.0']->['239767815'	'364383457545162754'	'6.68']
['1652541'	'364383457545162754'	'0.0']->['1347701880'	'364383457545162754'	'6.83']
['1652541'	'364383457545162754'	'0.0']->['321665834'	'364383457545162754'	'6.91']
['1652541'	'364383457545162754'	'0.0']->['90749008'	'364383457545162754'	'6.95']
['1652541'	'364383457545162754'	'0.0']->['229755721'	'364383457545162754'	'6.98']
['1652541'	'364383457545162754'	'0.0']->['30087164'	'364385288539226114'	'7.28']
['1652541'	'364383457545162754'	'0.0']->['298499916'	'364385298882375680'	'7.32']
['1652541'	'364383457545162754'	'0.0']->['206168121'	'364383457545162754'	'7.6']
['1652541'	'364383457545162754'	'0.0']->['607140389'	'364385410430287872'	'7.77']
['1652541'	'364383457545162754'	'0.0']->['255995554'	'364385413441392641'	'7.78']
['1652541'	'364383457545162754'	'0.0']->['233661228'	'364383457545162754'	'7.91']
['1652541'	'364383457545162754'	'0.0']->['459668748'	'364383457545162754'	'8.06']
['1652541'	'364383457545162754'	'0.0']->['45391334'	'364383457545162754'	'8.14']
['1652541'	'364383457545162754'	'0.0']->['127484998'	'364383457545162754'	'8.18']
['1652541'	'364383457545162754'	'0.0']->['329989704'	'364383457545162754'	'8.2']
['1652541'	'364383457545162754'	'0.0']->['869657570'	'364383457545162754'	'8.21']
['1652541'	'364383457545162754'	'0.0']->['1643347008'	'364383457545162754'	'8.22']
['1652541'	'364383457545162754'	'0.0']->['222849998'	'364383457545162754'	'8.53']
['1652541'	'364383457545162754'	'0.0']->['763485674'	'364383457545162754'	'8.68']
['1652541'	'364383457545162754'	'0.0']->['299587506'	'364383457545162754'	'8.76']
['1652541'	'364383457545162754'	'0.0']->['456177614'	'364383457545162754'	'8.83']
['1652541'	'364383457545162754'	'0.0']->['125461632'	'364383457545162754'	'9.02']
['1652541'	'364383457545162754'	'0.0']->['934644187'	'364383457545162754'	'9.11']
['1652541'	'364383457545162754'	'0.0']->['937990933'	'364383457545162754'	'9.2']
['1652541'	'364383457545162754'	'0.0']->['73088894'	'364383457545162754'	'9.23']
['1652541'	'364383457545162754'	'0.0']->['159904867'	'364383457545162754'	'10.93']
['1652541'	'364383457545162754'	'0.0']->['42820091'	'364383457545162754'	'11.78']
['1652541'	'364383457545162754'	'0.0']->['377920681'	'364383457545162754'	'12.21']
['1652541'	'364383457545162754'	'0.0']->['235082515'	'364383457545162754'	'12.42']
['1652541'	'364383457545162754'	'0.0']->['515392336'	'364383457545162754'	'12.53']
['1652541'	'364383457545162754'	'0.0']->['292287503'	'364383457545162754'	'12.58']
['1652541'	'364383457545162754'	'0.0']->['247476111'	'364383457545162754'	'12.61']
['1652541'	'364383457545162754'	'0.0']->['63335746'	'364383457545162754'	'12.62']
['1652541'	'364383457545162754'	'0.0']->['380171471'	'364383457545162754'	'12.63']
['1652541'	'364383457545162754'	'0.0']->['247973334'	'364383457545162754'	'12.75']
['1652541'	'364383457545162754'	'0.0']->['20822796'	'364383457545162754'	'13.97']
['1652541'	'364383457545162754'	'0.0']->['320744504'	'364383457545162754'	'14.57']
['1652541'	'364383457545162754'	'0.0']->['23585732'	'364383457545162754'	'14.88']
['1652541'	'364383457545162754'	'0.0']->['75096946'	'364383457545162754'	'15.03']
['1652541'	'364383457545162754'	'0.0']->['48404185'	'364383457545162754'	'15.11']
['1652541'	'364383457545162754'	'0.0']->['21318504'	'364383457545162754'	'15.15']
['1652541'	'364383457545162754'	'0.0']->['82709095'	'364383457545162754'	'15.16']
['1652541'	'364383457545162754'	'0.0']->['402332440'	'364383457545162754'	'15.17']
['1652541'	'364383457545162754'	'0.0']->['258049882'	'364383457545162754'	'15.18']
['1652541'	'364383457545162754'	'0.0']->['1212554670'	'364383457545162754'	'15.18']
['1652541'	'364383457545162754'	'0.0']->['297334378'	'364387510060728320'	'16.12']
['1652541'	'364383457545162754'	'0.0']->['111107223'	'364387699005734912'	'16.87']
['1652541'	'364383457545162754'	'0.0']->['1110887383'	'364387752080441345'	'17.07']
['1652541'	'364383457545162754'	'0.0']->['65609897'	'364383457545162754'	'17.58']
['1652541'	'364383457545162754'	'0.0']->['528960438'	'364383457545162754'	'18.78']
['1652541'	'364383457545162754'	'0.0']->['276906924'	'364383457545162754'	'19.38']
['1652541'	'364383457545162754'	'0.0']->['1625668952'	'364388339853430787'	'19.4']
['1652541'	'364383457545162754'	'0.0']->['238052240'	'364383457545162754'	'19.68']
['1652541'	'364383457545162754'	'0.0']->['78981690'	'364383457545162754'	'19.83']
['1652541'	'364383457545162754'	'0.0']->['190703097'	'364383457545162754'	'19.91']
['1652541'	'364383457545162754'	'0.0']->['110929005'	'364383457545162754'	'19.95']
['1652541'	'364383457545162754'	'0.0']->['356520270'	'364383457545162754'	'19.98']
['1652541'	'364383457545162754'	'0.0']->['378815910'	'364383457545162754'	'21.92']
['1652541'	'364383457545162754'	'0.0']->['36021214'	'364383457545162754'	'22.88']
['1652541'	'364383457545162754'	'0.0']->['285003494'	'364383457545162754'	'23.37']
['1652541'	'364383457545162754'	'0.0']->['204195016'	'364383457545162754'	'23.61']
['1652541'	'364383457545162754'	'0.0']->['312815817'	'364383457545162754'	'23.73']
['1652541'	'364383457545162754'	'0.0']->['248192138'	'364383457545162754'	'23.79']
['1652541'	'364383457545162754'	'0.0']->['271707766'	'364383457545162754'	'23.82']
['1652541'	'364383457545162754'	'0.0']->['97246975'	'364383457545162754'	'23.85']
['1652541'	'364383457545162754'	'0.0']->['236466775'	'364389556646182915'	'24.23']
['1652541'	'364383457545162754'	'0.0']->['118154605'	'364383457545162754'	'25.67']
['1652541'	'364383457545162754'	'0.0']->['17230088'	'364383457545162754'	'26.57']
['1652541'	'364383457545162754'	'0.0']->['115250386'	'364383457545162754'	'27.03']
['1652541'	'364383457545162754'	'0.0']->['156268347'	'364383457545162754'	'27.26']
['1652541'	'364383457545162754'	'0.0']->['76319222'	'364383457545162754'	'27.48']
['1652541'	'364383457545162754'	'0.0']->['321910185'	'364390530631090177'	'28.12']
['1652541'	'364383457545162754'	'0.0']->['376472551'	'364383457545162754'	'30.92']
['1652541'	'364383457545162754'	'0.0']->['1614936283'	'364383457545162754'	'31.49']
['1652541'	'364383457545162754'	'0.0']->['324489515'	'364383457545162754'	'31.78']
['1652541'	'364383457545162754'	'0.0']->['469825198'	'364383457545162754'	'31.92']
['1652541'	'364383457545162754'	'0.0']->['315727967'	'364383457545162754'	'32.0']
['1652541'	'364383457545162754'	'0.0']->['119462115'	'364383457545162754'	'32.03']
['1652541'	'364383457545162754'	'0.0']->['32584304'	'364383457545162754'	'32.05']
['1652541'	'364383457545162754'	'0.0']->['870721279'	'364383457545162754'	'32.06']
['1652541'	'364383457545162754'	'0.0']->['312616238'	'364383457545162754'	'32.06']
['204888920'	'364383457545162754'	'4.53']->['63498042'	'364383457545162754'	'32.07']
['1652541'	'364383457545162754'	'0.0']->['122427926'	'364383457545162754'	'33.38']
['1652541'	'364383457545162754'	'0.0']->['21134198'	'364383457545162754'	'34.04']
['1652541'	'364383457545162754'	'0.0']->['1602518126'	'364383457545162754'	'34.7']
['1652541'	'364383457545162754'	'0.0']->['15159740'	'364383457545162754'	'35.73']
['1652541'	'364383457545162754'	'0.0']->['43306669'	'364383457545162754'	'36.24']
['1652541'	'364383457545162754'	'0.0']->['53025725'	'364383457545162754'	'36.75']
['1652541'	'364383457545162754'	'0.0']->['27835159'	'364383457545162754'	'41.98']
['1652541'	'364383457545162754'	'0.0']->['275942684'	'364383457545162754'	'44.59']
['1652541'	'364383457545162754'	'0.0']->['81836528'	'364383457545162754'	'45.89']
['1652541'	'364383457545162754'	'0.0']->['171525588'	'364383457545162754'	'46.55']
['1652541'	'364383457545162754'	'0.0']->['127327417'	'364383457545162754'	'46.87']
['1652541'	'364383457545162754'	'0.0']->['339389211'	'364383457545162754'	'47.04']
['1652541'	'364383457545162754'	'0.0']->['33047300'	'364383457545162754'	'47.12']
['1652541'	'364383457545162754'	'0.0']->['68460617'	'364383457545162754'	'47.2']
['1652541'	'364383457545162754'	'0.0']->['362226640'	'364383457545162754'	'52.02']
['1652541'	'364383457545162754'	'0.0']->['129965089'	'364383457545162754'	'54.42']
['1652541'	'364383457545162754'	'0.0']->['373157748'	'364383457545162754'	'55.63']
['1652541'	'364383457545162754'	'0.0']->['405898407'	'364397468173475840'	'55.68']
['1652541'	'364383457545162754'	'0.0']->['87491821'	'364383457545162754'	'56.23']
['1652541'	'364383457545162754'	'0.0']->['258124090'	'364383457545162754'	'56.53']
['1652541'	'364383457545162754'	'0.0']->['197420961'	'364383457545162754'	'56.68']
['1652541'	'364383457545162754'	'0.0']->['1115284070'	'364383457545162754'	'56.76']
['1652541'	'364383457545162754'	'0.0']->['1476028855'	'364383457545162754'	'56.83']
['1652541'	'364383457545162754'	'0.0']->['269626882'	'364383457545162754'	'60.4']
['1652541'	'364383457545162754'	'0.0']->['343796539'	'364383457545162754'	'60.88']
['1652541'	'364383457545162754'	'0.0']->['24993788'	'364383457545162754'	'61.12']
['1652541'	'364383457545162754'	'0.0']->['60034067'	'364399340527575040'	'63.12']
['1652541'	'364383457545162754'	'0.0']->['296120605'	'364383457545162754'	'63.68']
['1652541'	'364383457545162754'	'0.0']->['42969590'	'364399906435653632'	'65.37']
['1652541'	'364383457545162754'	'0.0']->['548778684'	'364383457545162754'	'65.83']
['1652541'	'364383457545162754'	'0.0']->['536485230'	'364383457545162754'	'66.65']
['1652541'	'364383457545162754'	'0.0']->['783142094'	'364383457545162754'	'67.52']
['1652541'	'364383457545162754'	'0.0']->['387050445'	'364383457545162754'	'68.78']
['1652541'	'364383457545162754'	'0.0']->['288301290'	'364383457545162754'	'69.13']
['1652541'	'364383457545162754'	'0.0']->['490636475'	'364383457545162754'	'71.0']
['1652541'	'364383457545162754'	'0.0']->['29877986'	'364401998906400770'	'73.68']
['1652541'	'364383457545162754'	'0.0']->['58618854'	'364383457545162754'	'73.8']
['1652541'	'364383457545162754'	'0.0']->['1229695808'	'364383457545162754'	'74.23']
['1652541'	'364383457545162754'	'0.0']->['18583288'	'364383457545162754'	'76.45']
['1652541'	'364383457545162754'	'0.0']->['595278162'	'364383457545162754'	'77.53']
['1652541'	'364383457545162754'	'0.0']->['64111188'	'364383457545162754'	'80.08']
['1652541'	'364383457545162754'	'0.0']->['14064476'	'364383457545162754'	'80.13']
['60034067'	'364399340527575040'	'63.12']->['63677596'	'364403980035948544'	'81.55']
['1652541'	'364383457545162754'	'0.0']->['113432800'	'364383457545162754'	'85.2']
['1652541'	'364383457545162754'	'0.0']->['170592213'	'364383457545162754'	'87.5']
['1652541'	'364383457545162754'	'0.0']->['187529281'	'364383457545162754'	'87.58']
['1652541'	'364383457545162754'	'0.0']->['319108711'	'364383457545162754'	'87.65']
['1652541'	'364383457545162754'	'0.0']->['15343722'	'364383457545162754'	'89.7']
['1652541'	'364383457545162754'	'0.0']->['29303201'	'364383457545162754'	'91.97']
['1652541'	'364383457545162754'	'0.0']->['71294433'	'364383457545162754'	'92.42']
['1652541'	'364383457545162754'	'0.0']->['285206154'	'364406721046790144'	'92.45']
['1652541'	'364383457545162754'	'0.0']->['1560357416'	'364383457545162754'	'92.98']
['1652541'	'364383457545162754'	'0.0']->['302386450'	'364383457545162754'	'94.28']
['1652541'	'364383457545162754'	'0.0']->['38608550'	'364383457545162754'	'95.32']
['385381964'	'364383457545162754'	'0.67']->['194348892'	'364383457545162754'	'96.03']
['1652541'	'364383457545162754'	'0.0']->['111300552'	'364383457545162754'	'97.45']
['1652541'	'364383457545162754'	'0.0']->['735096926'	'364408223295479808'	'98.42']
['1652541'	'364383457545162754'	'0.0']->['16462862'	'364383457545162754'	'99.92']
['1652541'	'364383457545162754'	'0.0']->['30021772'	'364383457545162754'	'100.48']
['1652541'	'364383457545162754'	'0.0']->['14168944'	'364383457545162754'	'100.78']
['1652541'	'364383457545162754'	'0.0']->['21602302'	'364408978521849857'	'101.42']
['1652541'	'364383457545162754'	'0.0']->['266464769'	'364383457545162754'	'102.93']
['1652541'	'364383457545162754'	'0.0']->['243022224'	'364383457545162754'	'103.73']
['1652541'	'364383457545162754'	'0.0']->['97507883'	'364383457545162754'	'103.93']
['1652541'	'364383457545162754'	'0.0']->['75944553'	'364383457545162754'	'105.07']
['1652541'	'364383457545162754'	'0.0']->['17300548'	'364383457545162754'	'107.53']
['1652541'	'364383457545162754'	'0.0']->['171139926'	'364383457545162754'	'110.08']
['1652541'	'364383457545162754'	'0.0']->['72225308'	'364383457545162754'	'111.62']
['1652541'	'364383457545162754'	'0.0']->['131475273'	'364383457545162754'	'113.15']
['1652541'	'364383457545162754'	'0.0']->['1475347512'	'364383457545162754'	'118.1']
['1652541'	'364383457545162754'	'0.0']->['849003666'	'364383457545162754'	'125.88']
['1652541'	'364383457545162754'	'0.0']->['1367259613'	'364383457545162754'	'126.5']
['1652541'	'364383457545162754'	'0.0']->['5273771'	'364383457545162754'	'128.03']
['1652541'	'364383457545162754'	'0.0']->['296397227'	'364383457545162754'	'136.08']
['1652541'	'364383457545162754'	'0.0']->['32666019'	'364383457545162754'	'138.87']
['1652541'	'364383457545162754'	'0.0']->['1479886140'	'364383457545162754'	'140.62']
['1652541'	'364383457545162754'	'0.0']->['15953018'	'364419091701841920'	'141.6']
['30087164'	'364385288539226114'	'7.28']->['1065755545'	'364419722827145216'	'144.12']
['1652541'	'364383457545162754'	'0.0']->['192768654'	'364383457545162754'	'149.47']
['1652541'	'364383457545162754'	'0.0']->['26284165'	'364383457545162754'	'150.17']
['1652541'	'364383457545162754'	'0.0']->['795408560'	'364383457545162754'	'155.1']
['1652541'	'364383457545162754'	'0.0']->['538344761'	'364383457545162754'	'160.33']
['1652541'	'364383457545162754'	'0.0']->['545425889'	'364383457545162754'	'163.85']
['1652541'	'364383457545162754'	'0.0']->['521088597'	'364383457545162754'	'165.2']
['1652541'	'364383457545162754'	'0.0']->['39928780'	'364383457545162754'	'172.33']
['1652541'	'364383457545162754'	'0.0']->['343132013'	'364383457545162754'	'182.6']
['1652541'	'364383457545162754'	'0.0']->['103145402'	'364430113426776065'	'185.4']
['1652541'	'364383457545162754'	'0.0']->['191012535'	'364383457545162754'	'189.72']
['1652541'	'364383457545162754'	'0.0']->['19755069'	'364434832727621632'	'204.15']
['1652541'	'364383457545162754'	'0.0']->['260071488'	'364383457545162754'	'204.52']
['1652541'	'364383457545162754'	'0.0']->['239982061'	'364383457545162754'	'210.18']
['1652541'	'364383457545162754'	'0.0']->['21953311'	'364383457545162754'	'219.92']
['1652541'	'364383457545162754'	'0.0']->['265858718'	'364383457545162754'	'227.97']
['1652541'	'364383457545162754'	'0.0']->['261696902'	'364383457545162754'	'227.98']
['192768654'	'364383457545162754'	'149.47']->['368810619'	'364383457545162754'	'227.98']
['1652541'	'364383457545162754'	'0.0']->['39171203'	'364383457545162754'	'229.58']
['1652541'	'364383457545162754'	'0.0']->['22344572'	'364383457545162754'	'229.63']
['6906372'	'364383457545162754'	'4.43']->['20277910'	'364383457545162754'	'252.33']
['1652541'	'364383457545162754'	'0.0']->['99047840'	'364383457545162754'	'271.02']
['255995554'	'364385413441392641'	'7.78']->['219550381'	'364454185816694785'	'281.05']
['1652541'	'364383457545162754'	'0.0']->['434787650'	'364383457545162754'	'285.57']
['1652541'	'364383457545162754'	'0.0']->['173963180'	'364383457545162754'	'302.33']
['1652541'	'364383457545162754'	'0.0']->['112788185'	'364383457545162754'	'321.75']
['1652541'	'364383457545162754'	'0.0']->['326405859'	'364383457545162754'	'331.83']
['1652541'	'364383457545162754'	'0.0']->['503405203'	'364383457545162754'	'345.12']
['1652541'	'364383457545162754'	'0.0']->['5855232'	'364383457545162754'	'352.8']
['1652541'	'364383457545162754'	'0.0']->['840231192'	'364383457545162754'	'416.2']
['1652541'	'364383457545162754'	'0.0']->['774412112'	'364383457545162754'	'431.78']
['1652541'	'364383457545162754'	'0.0']->['726372601'	'364383457545162754'	'434.95']
['1652541'	'364383457545162754'	'0.0']->['380283334'	'364383457545162754'	'450.3']
['26284165'	'364383457545162754'	'150.17']->['116296937'	'364383457545162754'	'457.22']
['1652541'	'364383457545162754'	'0.0']->['54900536'	'364383457545162754'	'481.25']
['1652541'	'364383457545162754'	'0.0']->['451698509'	'364507333117755393'	'492.25']
['1652541'	'364383457545162754'	'0.0']->['15637906'	'364383457545162754'	'599.88']
['1652541'	'364383457545162754'	'0.0']->['310172355'	'364383457545162754'	'686.03']
['1652541'	'364383457545162754'	'0.0']->['466175634'	'364383457545162754'	'739.52']
['1652541'	'364383457545162754'	'0.0']->['408901200'	'364383457545162754'	'739.93']
['1652541'	'364383457545162754'	'0.0']->['574279451'	'364383457545162754'	'875.27']
['1652541'	'364383457545162754'	'0.0']->['126389881'	'364383457545162754'	'897.2']
['1652541'	'364383457545162754'	'0.0']->['73129535'	'364383457545162754'	'916.0']
['1652541'	'364383457545162754'	'0.0']->['1432224823'	'364624776054046721'	'958.92']
['574279451'	'364383457545162754'	'875.27']->['313371847'	'364383457545162754'	'960.97']
['1652541'	'364383457545162754'	'0.0']->['562802344'	'364383457545162754'	'1082.75']
['1652541'	'364383457545162754'	'0.0']->['41228046'	'364383457545162754'	'1185.75']
['1652541'	'364383457545162754'	'0.0']->['40461013'	'364383457545162754'	'2715.93']
['1652541'	'364383457545162754'	'0.0']->['1092298711'	'364383457545162754'	'10588.93']
['1652541'	'364383457545162754'	'0.0']->['1909408069'	'364383457545162754'	'1010606.93']
