# Supplementary material for: BiMGCL: rumor detection via bi-directional multi-level graph contrastive learning
Source: PeerJ Comput Sci. 2023 Nov 10;9:e1659. doi: 10.7717/peerj-cs.1659 (PMC10703058; doi:10.7717/peerj-cs.1659)
Supplement: Supplemental Information 1 [file peerj-cs-09-1659-s001.zip › rumor_detection_acl2017/twitter15/tree/364589696573124609.txt]

['ROOT'	'ROOT'	'0.0']->['279390084'	'364589696573124609'	'0.0']
['279390084'	'364589696573124609'	'0.0']->['449984233'	'364589782547963905'	'0.33']
['279390084'	'364589696573124609'	'0.0']->['385782292'	'364589827993239554'	'0.52']
['279390084'	'364589696573124609'	'0.0']->['275216114'	'364589696573124609'	'0.57']
['279390084'	'364589696573124609'	'0.0']->['948779496'	'364589696573124609'	'0.57']
['279390084'	'364589696573124609'	'0.0']->['19697280'	'364589696573124609'	'0.57']
['279390084'	'364589696573124609'	'0.0']->['67708965'	'364589696573124609'	'0.57']
['279390084'	'364589696573124609'	'0.0']->['918862814'	'364589696573124609'	'0.57']
['279390084'	'364589696573124609'	'0.0']->['581303293'	'364589696573124609'	'0.57']
['279390084'	'364589696573124609'	'0.0']->['364700833'	'364589696573124609'	'0.57']
['279390084'	'364589696573124609'	'0.0']->['17203654'	'364589696573124609'	'0.57']
['279390084'	'364589696573124609'	'0.0']->['82092467'	'364589696573124609'	'0.57']
['279390084'	'364589696573124609'	'0.0']->['65816547'	'364589696573124609'	'0.57']
['279390084'	'364589696573124609'	'0.0']->['1054235371'	'364589696573124609'	'0.69']
['279390084'	'364589696573124609'	'0.0']->['54419759'	'364589696573124609'	'0.75']
['279390084'	'364589696573124609'	'0.0']->['21513710'	'364589696573124609'	'0.79']
['279390084'	'364589696573124609'	'0.0']->['115514905'	'364589696573124609'	'0.8']
['279390084'	'364589696573124609'	'0.0']->['339454522'	'364589696573124609'	'0.81']
['279390084'	'364589696573124609'	'0.0']->['43258593'	'364589696573124609'	'0.81']
['279390084'	'364589696573124609'	'0.0']->['524298459'	'364589696573124609'	'0.82']
['279390084'	'364589696573124609'	'0.0']->['364545501'	'364589696573124609'	'1.15']
['279390084'	'364589696573124609'	'0.0']->['995283854'	'364590017756143616'	'1.27']
['279390084'	'364589696573124609'	'0.0']->['50533512'	'364589696573124609'	'1.32']
['279390084'	'364589696573124609'	'0.0']->['410135141'	'364589696573124609'	'1.4']
['279390084'	'364589696573124609'	'0.0']->['456986584'	'364589696573124609'	'1.44']
['279390084'	'364589696573124609'	'0.0']->['541417428'	'364589696573124609'	'1.47']
['279390084'	'364589696573124609'	'0.0']->['47256844'	'364589696573124609'	'1.48']
['279390084'	'364589696573124609'	'0.0']->['486558456'	'364589696573124609'	'1.48']
['279390084'	'364589696573124609'	'0.0']->['65712319'	'364589696573124609'	'1.48']
['279390084'	'364589696573124609'	'0.0']->['516501865'	'364589696573124609'	'1.48']
['279390084'	'364589696573124609'	'0.0']->['50788866'	'364589696573124609'	'1.48']
['279390084'	'364589696573124609'	'0.0']->['164057043'	'364589696573124609'	'1.48']
['279390084'	'364589696573124609'	'0.0']->['1043371734'	'364589696573124609'	'1.49']
['279390084'	'364589696573124609'	'0.0']->['371105481'	'364589696573124609'	'1.5']
['279390084'	'364589696573124609'	'0.0']->['1083483782'	'364590074869977088'	'1.5']
['279390084'	'364589696573124609'	'0.0']->['473463931'	'364590083992596480'	'1.53']
['279390084'	'364589696573124609'	'0.0']->['562097522'	'364590096076386306'	'1.58']
['279390084'	'364589696573124609'	'0.0']->['1096839890'	'364590101713534976'	'1.6']
['279390084'	'364589696573124609'	'0.0']->['38945128'	'364589696573124609'	'2.08']
['279390084'	'364589696573124609'	'0.0']->['24594539'	'364589696573124609'	'2.36']
['279390084'	'364589696573124609'	'0.0']->['59291184'	'364589696573124609'	'2.51']
['279390084'	'364589696573124609'	'0.0']->['295460192'	'364589696573124609'	'2.58']
['279390084'	'364589696573124609'	'0.0']->['601430387'	'364589696573124609'	'2.61']
['279390084'	'364589696573124609'	'0.0']->['614803570'	'364589696573124609'	'2.63']
['279390084'	'364589696573124609'	'0.0']->['30731824'	'364590360103628800'	'2.63']
['279390084'	'364589696573124609'	'0.0']->['1396032150'	'364589696573124609'	'2.64']
['279390084'	'364589696573124609'	'0.0']->['283131773'	'364589696573124609'	'2.65']
['279390084'	'364589696573124609'	'0.0']->['263236736'	'364589696573124609'	'2.65']
['279390084'	'364589696573124609'	'0.0']->['130164860'	'364589696573124609'	'2.65']
['279390084'	'364589696573124609'	'0.0']->['266787145'	'364589696573124609'	'2.65']
['279390084'	'364589696573124609'	'0.0']->['950262462'	'364589696573124609'	'2.65']
['279390084'	'364589696573124609'	'0.0']->['370422409'	'364589696573124609'	'2.65']
['279390084'	'364589696573124609'	'0.0']->['342021790'	'364589696573124609'	'2.65']
['279390084'	'364589696573124609'	'0.0']->['155433212'	'364589696573124609'	'2.65']
['279390084'	'364589696573124609'	'0.0']->['303892132'	'364589696573124609'	'2.65']
['279390084'	'364589696573124609'	'0.0']->['391740160'	'364590372803973121'	'2.68']
['279390084'	'364589696573124609'	'0.0']->['30372466'	'364589696573124609'	'2.94']
['279390084'	'364589696573124609'	'0.0']->['295478254'	'364590469201661952'	'3.07']
['279390084'	'364589696573124609'	'0.0']->['169032907'	'364589696573124609'	'3.09']
['279390084'	'364589696573124609'	'0.0']->['202391273'	'364589696573124609'	'3.16']
['279390084'	'364589696573124609'	'0.0']->['108402602'	'364589696573124609'	'3.2']
['279390084'	'364589696573124609'	'0.0']->['155239668'	'364589696573124609'	'3.22']
['279390084'	'364589696573124609'	'0.0']->['191953184'	'364589696573124609'	'3.22']
['279390084'	'364589696573124609'	'0.0']->['46021382'	'364589696573124609'	'3.23']
['279390084'	'364589696573124609'	'0.0']->['267004350'	'364589696573124609'	'3.83']
['279390084'	'364589696573124609'	'0.0']->['303566994'	'364589696573124609'	'4.12']
['279390084'	'364589696573124609'	'0.0']->['86664722'	'364589696573124609'	'4.27']
['279390084'	'364589696573124609'	'0.0']->['709939105'	'364589696573124609'	'4.34']
['279390084'	'364589696573124609'	'0.0']->['272140520'	'364589696573124609'	'4.38']
['279390084'	'364589696573124609'	'0.0']->['66511114'	'364589696573124609'	'4.4']
['279390084'	'364589696573124609'	'0.0']->['74057417'	'364589696573124609'	'4.41']
['279390084'	'364589696573124609'	'0.0']->['55306273'	'364589696573124609'	'4.41']
['279390084'	'364589696573124609'	'0.0']->['1391638465'	'364589696573124609'	'4.41']
['279390084'	'364589696573124609'	'0.0']->['458697631'	'364589696573124609'	'4.42']
['279390084'	'364589696573124609'	'0.0']->['272024282'	'364589696573124609'	'4.63']
['279390084'	'364589696573124609'	'0.0']->['1400238956'	'364589696573124609'	'4.74']
['279390084'	'364589696573124609'	'0.0']->['165800761'	'364589696573124609'	'4.8']
['279390084'	'364589696573124609'	'0.0']->['534321279'	'364589696573124609'	'4.85']
['279390084'	'364589696573124609'	'0.0']->['1284741800'	'364590947788525568'	'4.97']
['279390084'	'364589696573124609'	'0.0']->['21484198'	'364589696573124609'	'5.97']
['279390084'	'364589696573124609'	'0.0']->['704497255'	'364589696573124609'	'6.54']
['279390084'	'364589696573124609'	'0.0']->['33620574'	'364589696573124609'	'6.82']
['279390084'	'364589696573124609'	'0.0']->['21913344'	'364589696573124609'	'6.96']
['115514905'	'364589696573124609'	'0.8']->['1008141072'	'364589696573124609'	'7.03']
['279390084'	'364589696573124609'	'0.0']->['632655890'	'364589696573124609'	'7.06']
['279390084'	'364589696573124609'	'0.0']->['171827368'	'364589696573124609'	'7.08']
['279390084'	'364589696573124609'	'0.0']->['519125942'	'364589696573124609'	'7.1']
['279390084'	'364589696573124609'	'0.0']->['97558908'	'364591628603760643'	'7.67']
['279390084'	'364589696573124609'	'0.0']->['15081378'	'364591866794090497'	'8.62']
['279390084'	'364589696573124609'	'0.0']->['266061807'	'364591926537752576'	'8.85']
['279390084'	'364589696573124609'	'0.0']->['64746727'	'364589696573124609'	'9.03']
['279390084'	'364589696573124609'	'0.0']->['198197986'	'364592165919277056'	'9.8']
['279390084'	'364589696573124609'	'0.0']->['700384946'	'364589696573124609'	'9.99']
['279390084'	'364589696573124609'	'0.0']->['36478873'	'364589696573124609'	'10.47']
['279390084'	'364589696573124609'	'0.0']->['978522518'	'364589696573124609'	'10.71']
['279390084'	'364589696573124609'	'0.0']->['1242850664'	'364589696573124609'	'10.83']
['279390084'	'364589696573124609'	'0.0']->['160912113'	'364589696573124609'	'10.89']
['279390084'	'364589696573124609'	'0.0']->['52577342'	'364589696573124609'	'10.92']
['279390084'	'364589696573124609'	'0.0']->['233057970'	'364589696573124609'	'10.93']
['279390084'	'364589696573124609'	'0.0']->['150845688'	'364589696573124609'	'10.94']
['279390084'	'364589696573124609'	'0.0']->['950052020'	'364589696573124609'	'10.95']
['279390084'	'364589696573124609'	'0.0']->['24663606'	'364589696573124609'	'10.95']
['279390084'	'364589696573124609'	'0.0']->['113907781'	'364589696573124609'	'10.95']
['279390084'	'364589696573124609'	'0.0']->['304746330'	'364589696573124609'	'10.95']
['279390084'	'364589696573124609'	'0.0']->['515866127'	'364589696573124609'	'10.95']
['279390084'	'364589696573124609'	'0.0']->['460577661'	'364589696573124609'	'10.95']
['279390084'	'364589696573124609'	'0.0']->['114388311'	'364589696573124609'	'10.95']
['279390084'	'364589696573124609'	'0.0']->['45030253'	'364589696573124609'	'10.95']
['279390084'	'364589696573124609'	'0.0']->['257541443'	'364589696573124609'	'10.95']
['279390084'	'364589696573124609'	'0.0']->['472273222'	'364589696573124609'	'10.95']
['279390084'	'364589696573124609'	'0.0']->['312928239'	'364589696573124609'	'10.95']
['279390084'	'364589696573124609'	'0.0']->['1423540242'	'364589696573124609'	'10.95']
['279390084'	'364589696573124609'	'0.0']->['592146526'	'364589696573124609'	'10.95']
['279390084'	'364589696573124609'	'0.0']->['57464138'	'364589696573124609'	'11.06']
['279390084'	'364589696573124609'	'0.0']->['17730392'	'364589696573124609'	'11.11']
['279390084'	'364589696573124609'	'0.0']->['545718477'	'364589696573124609'	'11.17']
['279390084'	'364589696573124609'	'0.0']->['450076827'	'364589696573124609'	'11.17']
['279390084'	'364589696573124609'	'0.0']->['82950770'	'364589696573124609'	'11.23']
['279390084'	'364589696573124609'	'0.0']->['84757150'	'364589696573124609'	'11.27']
['279390084'	'364589696573124609'	'0.0']->['240087433'	'364589696573124609'	'11.3']
['279390084'	'364589696573124609'	'0.0']->['15923576'	'364592685840998403'	'11.87']
['279390084'	'364589696573124609'	'0.0']->['48105956'	'364589696573124609'	'12.57']
['279390084'	'364589696573124609'	'0.0']->['277355642'	'364592947842396161'	'12.92']
['279390084'	'364589696573124609'	'0.0']->['236533626'	'364593014221438978'	'13.18']
['279390084'	'364589696573124609'	'0.0']->['350012483'	'364589696573124609'	'13.2']
['279390084'	'364589696573124609'	'0.0']->['278996536'	'364593082659901443'	'13.45']
['279390084'	'364589696573124609'	'0.0']->['14871781'	'364589696573124609'	'13.52']
['279390084'	'364589696573124609'	'0.0']->['26549550'	'364589696573124609'	'13.68']
['279390084'	'364589696573124609'	'0.0']->['69171828'	'364589696573124609'	'13.75']
['279390084'	'364589696573124609'	'0.0']->['229261376'	'364589696573124609'	'13.79']
['279390084'	'364589696573124609'	'0.0']->['1124128531'	'364589696573124609'	'13.81']
['279390084'	'364589696573124609'	'0.0']->['633614191'	'364589696573124609'	'13.82']
['279390084'	'364589696573124609'	'0.0']->['37479906'	'364589696573124609'	'13.83']
['279390084'	'364589696573124609'	'0.0']->['274003668'	'364589696573124609'	'13.83']
['279390084'	'364589696573124609'	'0.0']->['64641033'	'364589696573124609'	'13.83']
['279390084'	'364589696573124609'	'0.0']->['400441708'	'364589696573124609'	'13.83']
['279390084'	'364589696573124609'	'0.0']->['978059126'	'364589696573124609'	'14.42']
['279390084'	'364589696573124609'	'0.0']->['38615208'	'364589696573124609'	'14.71']
['279390084'	'364589696573124609'	'0.0']->['950043204'	'364589696573124609'	'14.85']
['279390084'	'364589696573124609'	'0.0']->['826698758'	'364593436894044161'	'14.85']
['279390084'	'364589696573124609'	'0.0']->['619288825'	'364589696573124609'	'15.0']
['279390084'	'364589696573124609'	'0.0']->['237129834'	'364593816054935554'	'16.37']
['279390084'	'364589696573124609'	'0.0']->['343880769'	'364589696573124609'	'16.43']
['279390084'	'364589696573124609'	'0.0']->['969206162'	'364593900100399104'	'16.7']
['279390084'	'364589696573124609'	'0.0']->['40953180'	'364594007722037248'	'17.12']
['279390084'	'364589696573124609'	'0.0']->['316167882'	'364589696573124609'	'17.49']
['279390084'	'364589696573124609'	'0.0']->['439557132'	'364589696573124609'	'17.67']
['279390084'	'364589696573124609'	'0.0']->['248846329'	'364589696573124609'	'17.76']
['279390084'	'364589696573124609'	'0.0']->['80798139'	'364589696573124609'	'17.81']
['279390084'	'364589696573124609'	'0.0']->['487239511'	'364589696573124609'	'17.83']
['279390084'	'364589696573124609'	'0.0']->['1413768337'	'364589696573124609'	'17.85']
['279390084'	'364589696573124609'	'0.0']->['228635502'	'364589696573124609'	'18.15']
['279390084'	'364589696573124609'	'0.0']->['220584725'	'364589696573124609'	'18.3']
['279390084'	'364589696573124609'	'0.0']->['1316900468'	'364589696573124609'	'18.38']
['279390084'	'364589696573124609'	'0.0']->['335007617'	'364589696573124609'	'18.45']
['279390084'	'364589696573124609'	'0.0']->['26397707'	'364589696573124609'	'19.83']
['279390084'	'364589696573124609'	'0.0']->['32679749'	'364594747697922049'	'20.07']
['279390084'	'364589696573124609'	'0.0']->['391030678'	'364589696573124609'	'20.52']
['279390084'	'364589696573124609'	'0.0']->['222509145'	'364589696573124609'	'20.87']
['279390084'	'364589696573124609'	'0.0']->['988113577'	'364589696573124609'	'21.04']
['279390084'	'364589696573124609'	'0.0']->['453641857'	'364589696573124609'	'21.13']
['279390084'	'364589696573124609'	'0.0']->['261816764'	'364589696573124609'	'21.17']
['279390084'	'364589696573124609'	'0.0']->['19597757'	'364589696573124609'	'21.2']
['279390084'	'364589696573124609'	'0.0']->['222669783'	'364589696573124609'	'21.22']
['279390084'	'364589696573124609'	'0.0']->['317268984'	'364595449258184705'	'22.85']
['279390084'	'364589696573124609'	'0.0']->['1037923872'	'364589696573124609'	'23.84']
['279390084'	'364589696573124609'	'0.0']->['270748470'	'364595941250039811'	'24.8']
['279390084'	'364589696573124609'	'0.0']->['608729554'	'364589696573124609'	'25.15']
['279390084'	'364589696573124609'	'0.0']->['134050168'	'364589696573124609'	'26.47']
['279390084'	'364589696573124609'	'0.0']->['464832483'	'364589696573124609'	'28.04']
['279390084'	'364589696573124609'	'0.0']->['14519826'	'364589696573124609'	'28.83']
['279390084'	'364589696573124609'	'0.0']->['635292741'	'364589696573124609'	'29.22']
['279390084'	'364589696573124609'	'0.0']->['113302270'	'364589696573124609'	'29.62']
['279390084'	'364589696573124609'	'0.0']->['19572534'	'364589696573124609'	'29.85']
['279390084'	'364589696573124609'	'0.0']->['58665571'	'364589696573124609'	'30.08']
['279390084'	'364589696573124609'	'0.0']->['262481151'	'364589696573124609'	'30.95']
['279390084'	'364589696573124609'	'0.0']->['50218311'	'364589696573124609'	'31.82']
['279390084'	'364589696573124609'	'0.0']->['38495355'	'364598105636741121'	'33.4']
['279390084'	'364589696573124609'	'0.0']->['602061901'	'364589696573124609'	'34.94']
['279390084'	'364589696573124609'	'0.0']->['84624278'	'364589696573124609'	'36.5']
['279390084'	'364589696573124609'	'0.0']->['820391209'	'364589696573124609'	'37.29']
['279390084'	'364589696573124609'	'0.0']->['172591982'	'364589696573124609'	'37.68']
['279390084'	'364589696573124609'	'0.0']->['24535680'	'364589696573124609'	'37.87']
['279390084'	'364589696573124609'	'0.0']->['328652019'	'364589696573124609'	'37.97']
['279390084'	'364589696573124609'	'0.0']->['68342933'	'364589696573124609'	'38.07']
['279390084'	'364589696573124609'	'0.0']->['44237991'	'364589696573124609'	'39.12']
['279390084'	'364589696573124609'	'0.0']->['354719370'	'364589696573124609'	'39.48']
['279390084'	'364589696573124609'	'0.0']->['258124090'	'364589696573124609'	'40.61']
['279390084'	'364589696573124609'	'0.0']->['535877383'	'364589696573124609'	'41.17']
['279390084'	'364589696573124609'	'0.0']->['20603126'	'364589696573124609'	'41.73']
['279390084'	'364589696573124609'	'0.0']->['317041794'	'364589696573124609'	'43.09']
['279390084'	'364589696573124609'	'0.0']->['973352701'	'364589696573124609'	'43.77']
['279390084'	'364589696573124609'	'0.0']->['97473293'	'364589696573124609'	'44.11']
['279390084'	'364589696573124609'	'0.0']->['74690794'	'364589696573124609'	'44.45']
['279390084'	'364589696573124609'	'0.0']->['114550414'	'364589696573124609'	'46.27']
['279390084'	'364589696573124609'	'0.0']->['376109186'	'364589696573124609'	'47.19']
['279390084'	'364589696573124609'	'0.0']->['1134140744'	'364589696573124609'	'47.64']
['279390084'	'364589696573124609'	'0.0']->['250477765'	'364589696573124609'	'47.87']
['279390084'	'364589696573124609'	'0.0']->['137877221'	'364589696573124609'	'48.1']
['279390084'	'364589696573124609'	'0.0']->['1066458170'	'364589696573124609'	'48.57']
['279390084'	'364589696573124609'	'0.0']->['1202792486'	'364589696573124609'	'48.8']
['279390084'	'364589696573124609'	'0.0']->['1587686658'	'364589696573124609'	'49.03']
['279390084'	'364589696573124609'	'0.0']->['1416706609'	'364589696573124609'	'50.02']
['279390084'	'364589696573124609'	'0.0']->['14230444'	'364589696573124609'	'50.83']
['279390084'	'364589696573124609'	'0.0']->['433174274'	'364589696573124609'	'51.23']
['279390084'	'364589696573124609'	'0.0']->['32724392'	'364589696573124609'	'51.43']
['279390084'	'364589696573124609'	'0.0']->['1297685462'	'364589696573124609'	'51.53']
['279390084'	'364589696573124609'	'0.0']->['246624674'	'364589696573124609'	'51.63']
['279390084'	'364589696573124609'	'0.0']->['181564678'	'364603697147289601'	'55.63']
['279390084'	'364589696573124609'	'0.0']->['26372339'	'364589696573124609'	'57.16']
['279390084'	'364589696573124609'	'0.0']->['156093974'	'364589696573124609'	'59.92']
['279390084'	'364589696573124609'	'0.0']->['15401164'	'364589696573124609'	'61.3']
['279390084'	'364589696573124609'	'0.0']->['14261543'	'364589696573124609'	'61.99']
['633614191'	'364589696573124609'	'13.82']->['15832858'	'364589696573124609'	'62.34']
['279390084'	'364589696573124609'	'0.0']->['851584488'	'364589696573124609'	'62.51']
['279390084'	'364589696573124609'	'0.0']->['193974407'	'364589696573124609'	'62.6']
['279390084'	'364589696573124609'	'0.0']->['128547882'	'364589696573124609'	'62.64']
['279390084'	'364589696573124609'	'0.0']->['38021814'	'364589696573124609'	'62.66']
['279390084'	'364589696573124609'	'0.0']->['599731075'	'364589696573124609'	'62.67']
['279390084'	'364589696573124609'	'0.0']->['323046430'	'364589696573124609'	'62.68']
['279390084'	'364589696573124609'	'0.0']->['26921309'	'364589696573124609'	'62.68']
['279390084'	'364589696573124609'	'0.0']->['252719873'	'364589696573124609'	'62.68']
['279390084'	'364589696573124609'	'0.0']->['14167388'	'364589696573124609'	'62.68']
['279390084'	'364589696573124609'	'0.0']->['54685231'	'364589696573124609'	'62.68']
['279390084'	'364589696573124609'	'0.0']->['997133731'	'364589696573124609'	'62.68']
['279390084'	'364589696573124609'	'0.0']->['853948057'	'364589696573124609'	'66.47']
['279390084'	'364589696573124609'	'0.0']->['1172758788'	'364589696573124609'	'68.37']
['279390084'	'364589696573124609'	'0.0']->['16336224'	'364589696573124609'	'69.32']
['16336224'	'364589696573124609'	'69.32']->['150391250'	'364589696573124609'	'69.79']
['279390084'	'364589696573124609'	'0.0']->['254654418'	'364589696573124609'	'70.03']
['279390084'	'364589696573124609'	'0.0']->['21545704'	'364589696573124609'	'70.15']
['279390084'	'364589696573124609'	'0.0']->['127998587'	'364589696573124609'	'70.21']
['279390084'	'364589696573124609'	'0.0']->['192853120'	'364589696573124609'	'70.24']
['279390084'	'364589696573124609'	'0.0']->['1434430898'	'364589696573124609'	'70.25']
['279390084'	'364589696573124609'	'0.0']->['65792426'	'364589696573124609'	'70.26']
['279390084'	'364589696573124609'	'0.0']->['38542485'	'364589696573124609'	'70.26']
['279390084'	'364589696573124609'	'0.0']->['629980713'	'364589696573124609'	'70.26']
['279390084'	'364589696573124609'	'0.0']->['55057770'	'364589696573124609'	'70.27']
['279390084'	'364589696573124609'	'0.0']->['1343274102'	'364589696573124609'	'76.06']
['279390084'	'364589696573124609'	'0.0']->['931230210'	'364589696573124609'	'78.95']
['279390084'	'364589696573124609'	'0.0']->['607470612'	'364589696573124609'	'80.4']
['279390084'	'364589696573124609'	'0.0']->['45921248'	'364589696573124609'	'81.13']
['279390084'	'364589696573124609'	'0.0']->['732172430'	'364589696573124609'	'81.49']
['279390084'	'364589696573124609'	'0.0']->['14312225'	'364589696573124609'	'81.67']
['113907781'	'364589696573124609'	'10.95']->['17210613'	'364589696573124609'	'81.76']
['279390084'	'364589696573124609'	'0.0']->['101837028'	'364589696573124609'	'81.8']
['279390084'	'364589696573124609'	'0.0']->['226012602'	'364589696573124609'	'81.83']
['279390084'	'364589696573124609'	'0.0']->['290849230'	'364589696573124609'	'81.84']
['279390084'	'364589696573124609'	'0.0']->['1616915827'	'364589696573124609'	'81.85']
['279390084'	'364589696573124609'	'0.0']->['378402559'	'364610561637486593'	'82.9']
['279390084'	'364589696573124609'	'0.0']->['239177784'	'364589696573124609'	'86.91']
['279390084'	'364589696573124609'	'0.0']->['30180768'	'364589696573124609'	'91.97']
['279390084'	'364589696573124609'	'0.0']->['41906634'	'364589696573124609'	'92.77']
['279390084'	'364589696573124609'	'0.0']->['247915313'	'364589696573124609'	'93.2']
['279390084'	'364589696573124609'	'0.0']->['807750109'	'364589696573124609'	'98.0']
['279390084'	'364589696573124609'	'0.0']->['217133490'	'364589696573124609'	'100.4']
['279390084'	'364589696573124609'	'0.0']->['60024841'	'364589696573124609'	'101.6']
['279390084'	'364589696573124609'	'0.0']->['23145103'	'364589696573124609'	'102.2']
['279390084'	'364589696573124609'	'0.0']->['1046504023'	'364589696573124609'	'102.8']
['279390084'	'364589696573124609'	'0.0']->['140011696'	'364589696573124609'	'104.15']
['279390084'	'364589696573124609'	'0.0']->['16462491'	'364617859093114881'	'111.9']
['279390084'	'364589696573124609'	'0.0']->['11418122'	'364589696573124609'	'118.44']
['279390084'	'364589696573124609'	'0.0']->['17912290'	'364620410672791553'	'122.03']
['279390084'	'364589696573124609'	'0.0']->['38634162'	'364589696573124609'	'125.59']
['279390084'	'364589696573124609'	'0.0']->['51180941'	'364589696573124609'	'129.16']
['279390084'	'364589696573124609'	'0.0']->['72015766'	'364589696573124609'	'130.95']
['279390084'	'364589696573124609'	'0.0']->['17602601'	'364589696573124609'	'131.84']
['279390084'	'364589696573124609'	'0.0']->['1574421440'	'364589696573124609'	'132.29']
['16336224'	'364589696573124609'	'69.32']->['45357732'	'364589696573124609'	'132.51']
['279390084'	'364589696573124609'	'0.0']->['53403503'	'364589696573124609'	'132.62']
['279390084'	'364589696573124609'	'0.0']->['1018796281'	'364589696573124609'	'132.68']
['279390084'	'364589696573124609'	'0.0']->['1463740322'	'364589696573124609'	'132.73']
['279390084'	'364589696573124609'	'0.0']->['493181558'	'364589696573124609'	'133.8']
['279390084'	'364589696573124609'	'0.0']->['52985698'	'364589696573124609'	'136.07']
['279390084'	'364589696573124609'	'0.0']->['248106946'	'364589696573124609'	'136.27']
['279390084'	'364589696573124609'	'0.0']->['105638322'	'364589696573124609'	'144.47']
['279390084'	'364589696573124609'	'0.0']->['1260141008'	'364589696573124609'	'144.65']
['279390084'	'364589696573124609'	'0.0']->['109030227'	'364626135818059776'	'144.78']
['279390084'	'364589696573124609'	'0.0']->['58363547'	'364589696573124609'	'147.08']
['279390084'	'364589696573124609'	'0.0']->['115747192'	'364589696573124609'	'149.43']
['279390084'	'364589696573124609'	'0.0']->['872471257'	'364589696573124609'	'149.93']
['279390084'	'364589696573124609'	'0.0']->['572143255'	'364589696573124609'	'152.28']
['279390084'	'364589696573124609'	'0.0']->['231630139'	'364589696573124609'	'152.5']
['279390084'	'364589696573124609'	'0.0']->['180314533'	'364589696573124609'	'156.07']
['279390084'	'364589696573124609'	'0.0']->['47950370'	'364589696573124609'	'159.33']
['279390084'	'364589696573124609'	'0.0']->['166484865'	'364589696573124609'	'162.03']
['279390084'	'364589696573124609'	'0.0']->['186094056'	'364589696573124609'	'166.78']
['872471257'	'364589696573124609'	'149.93']->['1045928172'	'364589696573124609'	'167.05']
['460577661'	'364589696573124609'	'10.95']->['223632874'	'364589696573124609'	'167.2']
['279390084'	'364589696573124609'	'0.0']->['377244724'	'364589696573124609'	'169.5']
['279390084'	'364589696573124609'	'0.0']->['1241399264'	'364589696573124609'	'172.2']
['279390084'	'364589696573124609'	'0.0']->['314432371'	'364589696573124609'	'174.77']
['279390084'	'364589696573124609'	'0.0']->['5855232'	'364589696573124609'	'176.55']
['950052020'	'364589696573124609'	'10.95']->['171909982'	'364589696573124609'	'182.48']
['279390084'	'364589696573124609'	'0.0']->['1602902894'	'364589696573124609'	'183.48']
['279390084'	'364589696573124609'	'0.0']->['305359588'	'364589696573124609'	'200.63']
['279390084'	'364589696573124609'	'0.0']->['183211360'	'364589696573124609'	'201.68']
['279390084'	'364589696573124609'	'0.0']->['228443396'	'364589696573124609'	'202.67']
['279390084'	'364589696573124609'	'0.0']->['520797076'	'364589696573124609'	'205.53']
['279390084'	'364589696573124609'	'0.0']->['1206759049'	'364589696573124609'	'210.95']
['279390084'	'364589696573124609'	'0.0']->['816280698'	'364589696573124609'	'218.83']
['279390084'	'364589696573124609'	'0.0']->['77681641'	'364645654422757377'	'222.35']
['279390084'	'364589696573124609'	'0.0']->['22105216'	'364589696573124609'	'233.0']
['279390084'	'364589696573124609'	'0.0']->['460037495'	'364589696573124609'	'240.18']
['279390084'	'364589696573124609'	'0.0']->['26936559'	'364589696573124609'	'247.18']
['279390084'	'364589696573124609'	'0.0']->['275522325'	'364589696573124609'	'247.97']
['279390084'	'364589696573124609'	'0.0']->['18463661'	'364589696573124609'	'259.3']
['279390084'	'364589696573124609'	'0.0']->['377936149'	'364589696573124609'	'259.47']
['279390084'	'364589696573124609'	'0.0']->['473876215'	'364589696573124609'	'280.25']
['64746727'	'364589696573124609'	'9.03']->['23631006'	'364589696573124609'	'298.68']
['279390084'	'364589696573124609'	'0.0']->['19962466'	'364589696573124609'	'302.78']
['279390084'	'364589696573124609'	'0.0']->['833996407'	'364589696573124609'	'305.28']
['279390084'	'364589696573124609'	'0.0']->['1330976215'	'364589696573124609'	'308.87']
['279390084'	'364589696573124609'	'0.0']->['336826096'	'364589696573124609'	'319.88']
['279390084'	'364589696573124609'	'0.0']->['16098834'	'364589696573124609'	'333.25']
['279390084'	'364589696573124609'	'0.0']->['612885308'	'364589696573124609'	'337.88']
['279390084'	'364589696573124609'	'0.0']->['268640720'	'364589696573124609'	'348.53']
['279390084'	'364589696573124609'	'0.0']->['592202235'	'364589696573124609'	'384.57']
['279390084'	'364589696573124609'	'0.0']->['244103481'	'364589696573124609'	'404.43']
['279390084'	'364589696573124609'	'0.0']->['63492240'	'364589696573124609'	'409.02']
['279390084'	'364589696573124609'	'0.0']->['41250101'	'364589696573124609'	'413.1']
['279390084'	'364589696573124609'	'0.0']->['54938094'	'364589696573124609'	'420.58']
['279390084'	'364589696573124609'	'0.0']->['241362289'	'364589696573124609'	'422.2']
['279390084'	'364589696573124609'	'0.0']->['402762777'	'364589696573124609'	'431.87']
['279390084'	'364589696573124609'	'0.0']->['460700768'	'364589696573124609'	'439.73']
['279390084'	'364589696573124609'	'0.0']->['866738017'	'364589696573124609'	'445.58']
['279390084'	'364589696573124609'	'0.0']->['979287397'	'364589696573124609'	'465.73']
['279390084'	'364589696573124609'	'0.0']->['262922358'	'364589696573124609'	'473.93']
['279390084'	'364589696573124609'	'0.0']->['159543898'	'364589696573124609'	'479.42']
['279390084'	'364589696573124609'	'0.0']->['316161690'	'364589696573124609'	'488.48']
['279390084'	'364589696573124609'	'0.0']->['314148878'	'364589696573124609'	'489.88']
['279390084'	'364589696573124609'	'0.0']->['299404554'	'364589696573124609'	'502.88']
['279390084'	'364589696573124609'	'0.0']->['24198927'	'364732900471619584'	'569.03']
['279390084'	'364589696573124609'	'0.0']->['211250583'	'364589696573124609'	'577.42']
['279390084'	'364589696573124609'	'0.0']->['518048453'	'364589696573124609'	'582.7']
['279390084'	'364589696573124609'	'0.0']->['75988982'	'364589696573124609'	'585.87']
['279390084'	'364589696573124609'	'0.0']->['54116618'	'364589696573124609'	'592.13']
['279390084'	'364589696573124609'	'0.0']->['548830604'	'364589696573124609'	'609.93']
['279390084'	'364589696573124609'	'0.0']->['15334606'	'364589696573124609'	'624.3']
['279390084'	'364589696573124609'	'0.0']->['398117608'	'364589696573124609'	'629.67']
['279390084'	'364589696573124609'	'0.0']->['280290282'	'364589696573124609'	'629.7']
['279390084'	'364589696573124609'	'0.0']->['195877405'	'364589696573124609'	'636.77']
['279390084'	'364589696573124609'	'0.0']->['834058543'	'364750502040305669'	'638.98']
['279390084'	'364589696573124609'	'0.0']->['355310689'	'364589696573124609'	'644.63']
['279390084'	'364589696573124609'	'0.0']->['547991647'	'364589696573124609'	'650.03']
['279390084'	'364589696573124609'	'0.0']->['1221331730'	'364589696573124609'	'651.48']
['279390084'	'364589696573124609'	'0.0']->['276754461'	'364753657855623168'	'651.52']
['279390084'	'364589696573124609'	'0.0']->['167056231'	'364589696573124609'	'660.18']
['279390084'	'364589696573124609'	'0.0']->['1648128294'	'364761360980119552'	'682.13']
['279390084'	'364589696573124609'	'0.0']->['635745335'	'364764048279085057'	'692.8']
['279390084'	'364589696573124609'	'0.0']->['876261498'	'364589696573124609'	'697.62']
['279390084'	'364589696573124609'	'0.0']->['18872216'	'364589696573124609'	'698.03']
['279390084'	'364589696573124609'	'0.0']->['248270390'	'364589696573124609'	'711.58']
['279390084'	'364589696573124609'	'0.0']->['89393636'	'364589696573124609'	'712.17']
['279390084'	'364589696573124609'	'0.0']->['333083287'	'364589696573124609'	'720.28']
['279390084'	'364589696573124609'	'0.0']->['491068948'	'364589696573124609'	'735.27']
['279390084'	'364589696573124609'	'0.0']->['567412942'	'364589696573124609'	'754.27']
['279390084'	'364589696573124609'	'0.0']->['553183737'	'364589696573124609'	'805.23']
['279390084'	'364589696573124609'	'0.0']->['524455833'	'364589696573124609'	'846.87']
['279390084'	'364589696573124609'	'0.0']->['42618815'	'364589696573124609'	'866.72']
['279390084'	'364589696573124609'	'0.0']->['101769002'	'364589696573124609'	'875.92']
['279390084'	'364589696573124609'	'0.0']->['115785635'	'364589696573124609'	'934.63']
['279390084'	'364589696573124609'	'0.0']->['404560218'	'364829397510922241'	'952.48']
['279390084'	'364589696573124609'	'0.0']->['16062936'	'364855212982276096'	'1055.07']
['279390084'	'364589696573124609'	'0.0']->['10926632'	'364589696573124609'	'1069.03']
['279390084'	'364589696573124609'	'0.0']->['222305632'	'364589696573124609'	'1409.35']
['279390084'	'364589696573124609'	'0.0']->['534679109'	'364589696573124609'	'1449.05']
['279390084'	'364589696573124609'	'0.0']->['222820026'	'364589696573124609'	'1502.68']
['279390084'	'364589696573124609'	'0.0']->['45680877'	'364589696573124609'	'1622.08']
['1202792486'	'364589696573124609'	'48.8']->['227027588'	'364589696573124609'	'24077.82']
