# Supplementary material for: BiMGCL: rumor detection via bi-directional multi-level graph contrastive learning
Source: PeerJ Comput Sci. 2023 Nov 10;9:e1659. doi: 10.7717/peerj-cs.1659 (PMC10703058; doi:10.7717/peerj-cs.1659)
Supplement: Supplemental Information 1 [file peerj-cs-09-1659-s001.zip › rumor_detection_acl2017/twitter15/tree/365052155385749505.txt]

['ROOT'	'ROOT'	'0.0']->['64643056'	'365052155385749505'	'0.0']
['64643056'	'365052155385749505'	'0.0']->['347511105'	'365052155385749505'	'0.25']
['64643056'	'365052155385749505'	'0.0']->['1216368788'	'365052155385749505'	'0.25']
['64643056'	'365052155385749505'	'0.0']->['995283854'	'365052155385749505'	'0.72']
['64643056'	'365052155385749505'	'0.0']->['393166088'	'365052155385749505'	'0.96']
['64643056'	'365052155385749505'	'0.0']->['528636078'	'365052155385749505'	'1.08']
['64643056'	'365052155385749505'	'0.0']->['19744868'	'365052155385749505'	'1.14']
['64643056'	'365052155385749505'	'0.0']->['23219718'	'365052155385749505'	'1.17']
['64643056'	'365052155385749505'	'0.0']->['22047952'	'365052155385749505'	'1.19']
['64643056'	'365052155385749505'	'0.0']->['456986584'	'365052155385749505'	'1.19']
['64643056'	'365052155385749505'	'0.0']->['10196452'	'365052155385749505'	'1.2']
['64643056'	'365052155385749505'	'0.0']->['97265146'	'365052155385749505'	'1.2']
['10196452'	'365052155385749505'	'1.2']->['351524310'	'365052155385749505'	'1.2']
['64643056'	'365052155385749505'	'0.0']->['218737187'	'365052495795466240'	'1.37']
['64643056'	'365052155385749505'	'0.0']->['265234566'	'365052155385749505'	'1.54']
['64643056'	'365052155385749505'	'0.0']->['375263476'	'365052574598049793'	'1.67']
['64643056'	'365052155385749505'	'0.0']->['1076777191'	'365052155385749505'	'1.71']
['347511105'	'365052155385749505'	'0.25']->['10715902'	'365052155385749505'	'1.8']
['64643056'	'365052155385749505'	'0.0']->['18822612'	'365052155385749505'	'1.84']
['64643056'	'365052155385749505'	'0.0']->['359390032'	'365052155385749505'	'1.86']
['64643056'	'365052155385749505'	'0.0']->['1416706609'	'365052155385749505'	'1.88']
['64643056'	'365052155385749505'	'0.0']->['566487841'	'365052674707701761'	'2.07']
['64643056'	'365052155385749505'	'0.0']->['461047081'	'365052155385749505'	'2.38']
['64643056'	'365052155385749505'	'0.0']->['28113401'	'365052155385749505'	'2.62']
['64643056'	'365052155385749505'	'0.0']->['605081194'	'365052155385749505'	'2.74']
['64643056'	'365052155385749505'	'0.0']->['634988741'	'365052155385749505'	'2.81']
['64643056'	'365052155385749505'	'0.0']->['75096946'	'365052155385749505'	'2.84']
['64643056'	'365052155385749505'	'0.0']->['230258488'	'365052155385749505'	'2.85']
['64643056'	'365052155385749505'	'0.0']->['73118798'	'365052155385749505'	'2.86']
['64643056'	'365052155385749505'	'0.0']->['41326029'	'365052155385749505'	'2.86']
['64643056'	'365052155385749505'	'0.0']->['51806413'	'365052155385749505'	'2.87']
['64643056'	'365052155385749505'	'0.0']->['265343445'	'365052155385749505'	'3.33']
['10196452'	'365052155385749505'	'1.2']->['148306358'	'365052155385749505'	'3.57']
['64643056'	'365052155385749505'	'0.0']->['1479886140'	'365052155385749505'	'3.68']
['64643056'	'365052155385749505'	'0.0']->['470601243'	'365052155385749505'	'3.74']
['64643056'	'365052155385749505'	'0.0']->['43279901'	'365052155385749505'	'3.8']
['64643056'	'365052155385749505'	'0.0']->['1243350660'	'365052155385749505'	'3.95']
['64643056'	'365052155385749505'	'0.0']->['77715537'	'365052155385749505'	'4.1']
['64643056'	'365052155385749505'	'0.0']->['27503540'	'365052155385749505'	'4.17']
['64643056'	'365052155385749505'	'0.0']->['322588960'	'365052155385749505'	'5.02']
['64643056'	'365052155385749505'	'0.0']->['63675598'	'365052155385749505'	'5.03']
['64643056'	'365052155385749505'	'0.0']->['39521730'	'365052155385749505'	'5.1']
['18822612'	'365052155385749505'	'1.84']->['1167502861'	'365052155385749505'	'5.35']
['64643056'	'365052155385749505'	'0.0']->['196932825'	'365052155385749505'	'6.07']
['64643056'	'365052155385749505'	'0.0']->['187142396'	'365053747342221312'	'6.33']
['23219718'	'365052155385749505'	'1.17']->['406564080'	'365052155385749505'	'6.7']
['64643056'	'365052155385749505'	'0.0']->['214856358'	'365052155385749505'	'6.72']
['64643056'	'365052155385749505'	'0.0']->['18133113'	'365052155385749505'	'7.2']
['64643056'	'365052155385749505'	'0.0']->['373697915'	'365054116088659969'	'7.8']
['64643056'	'365052155385749505'	'0.0']->['581880912'	'365052155385749505'	'8.02']
['64643056'	'365052155385749505'	'0.0']->['291672687'	'365052155385749505'	'8.27']
['64643056'	'365052155385749505'	'0.0']->['300450348'	'365052155385749505'	'8.85']
['64643056'	'365052155385749505'	'0.0']->['1347734827'	'365052155385749505'	'8.93']
['64643056'	'365052155385749505'	'0.0']->['438564903'	'365052155385749505'	'9.0']
['64643056'	'365052155385749505'	'0.0']->['407096017'	'365052155385749505'	'9.2']
['64643056'	'365052155385749505'	'0.0']->['345811831'	'365054728926797825'	'10.23']
['64643056'	'365052155385749505'	'0.0']->['544428050'	'365052155385749505'	'10.75']
['64643056'	'365052155385749505'	'0.0']->['49595009'	'365052155385749505'	'11.65']
['64643056'	'365052155385749505'	'0.0']->['41109467'	'365052155385749505'	'12.27']
['64643056'	'365052155385749505'	'0.0']->['560018733'	'365052155385749505'	'12.38']
['64643056'	'365052155385749505'	'0.0']->['317377922'	'365052155385749505'	'12.78']
['64643056'	'365052155385749505'	'0.0']->['1511315808'	'365052155385749505'	'12.9']
['64643056'	'365052155385749505'	'0.0']->['18373946'	'365052155385749505'	'13.35']
['64643056'	'365052155385749505'	'0.0']->['156674826'	'365052155385749505'	'14.1']
['64643056'	'365052155385749505'	'0.0']->['1557106896'	'365052155385749505'	'14.17']
['373697915'	'365054116088659969'	'7.8']->['563968410'	'365055743424086016'	'14.27']
['63675598'	'365052155385749505'	'5.03']->['257453784'	'365052155385749505'	'16.05']
['64643056'	'365052155385749505'	'0.0']->['311209472'	'365052155385749505'	'16.25']
['563968410'	'365055743424086016'	'14.27']->['373697915'	'365054116088659969'	'7.8']
['64643056'	'365052155385749505'	'0.0']->['256893948'	'365052155385749505'	'18.15']
['64643056'	'365052155385749505'	'0.0']->['1245310092'	'365052155385749505'	'18.82']
['64643056'	'365052155385749505'	'0.0']->['124806581'	'365057507921637376'	'21.27']
['64643056'	'365052155385749505'	'0.0']->['344201083'	'365057584069214208'	'21.58']
['64643056'	'365052155385749505'	'0.0']->['414616373'	'365052155385749505'	'21.72']
['257453784'	'365052155385749505'	'16.05']->['14315213'	'365052155385749505'	'22.03']
['64643056'	'365052155385749505'	'0.0']->['212407188'	'365052155385749505'	'24.32']
['64643056'	'365052155385749505'	'0.0']->['1314266898'	'365052155385749505'	'28.75']
['64643056'	'365052155385749505'	'0.0']->['15452937'	'365052155385749505'	'30.22']
['64643056'	'365052155385749505'	'0.0']->['198789480'	'365052155385749505'	'32.38']
['64643056'	'365052155385749505'	'0.0']->['204195016'	'365061353297285120'	'36.55']
['64643056'	'365052155385749505'	'0.0']->['342850237'	'365052155385749505'	'40.78']
['64643056'	'365052155385749505'	'0.0']->['25484835'	'365052155385749505'	'41.3']
['25484835'	'365052155385749505'	'41.3']->['19476729'	'365052155385749505'	'41.98']
['64643056'	'365052155385749505'	'0.0']->['367416280'	'365052155385749505'	'43.67']
['64643056'	'365052155385749505'	'0.0']->['37633039'	'365052155385749505'	'44.83']
['64643056'	'365052155385749505'	'0.0']->['213958557'	'365052155385749505'	'45.23']
['64643056'	'365052155385749505'	'0.0']->['82867396'	'365052155385749505'	'47.25']
['64643056'	'365052155385749505'	'0.0']->['774992161'	'365052155385749505'	'47.52']
['64643056'	'365052155385749505'	'0.0']->['266397989'	'365052155385749505'	'49.27']
['64643056'	'365052155385749505'	'0.0']->['534722218'	'365052155385749505'	'54.18']
['64643056'	'365052155385749505'	'0.0']->['22154136'	'365052155385749505'	'60.97']
['64643056'	'365052155385749505'	'0.0']->['365995764'	'365052155385749505'	'61.57']
['64643056'	'365052155385749505'	'0.0']->['1241760380'	'365052155385749505'	'66.25']
['64643056'	'365052155385749505'	'0.0']->['266042375'	'365052155385749505'	'66.78']
['266042375'	'365052155385749505'	'66.78']->['220229631'	'365052155385749505'	'68.58']
['64643056'	'365052155385749505'	'0.0']->['294344494'	'365052155385749505'	'69.4']
['64643056'	'365052155385749505'	'0.0']->['1463094582'	'365052155385749505'	'69.78']
['64643056'	'365052155385749505'	'0.0']->['498559096'	'365071488635772929'	'76.83']
['64643056'	'365052155385749505'	'0.0']->['21412490'	'365052155385749505'	'76.97']
['23219718'	'365052155385749505'	'1.17']->['61073310'	'365052155385749505'	'77.57']
['64643056'	'365052155385749505'	'0.0']->['210132376'	'365052155385749505'	'80.98']
['64643056'	'365052155385749505'	'0.0']->['105764060'	'365052155385749505'	'83.7']
['64643056'	'365052155385749505'	'0.0']->['317824399'	'365052155385749505'	'88.55']
['64643056'	'365052155385749505'	'0.0']->['52374355'	'365052155385749505'	'92.8']
['18822612'	'365052155385749505'	'1.84']->['216858931'	'365052155385749505'	'94.65']
['64643056'	'365052155385749505'	'0.0']->['153625765'	'365052155385749505'	'96.58']
['64643056'	'365052155385749505'	'0.0']->['55310647'	'365052155385749505'	'97.62']
['64643056'	'365052155385749505'	'0.0']->['576227118'	'365052155385749505'	'100.7']
['64643056'	'365052155385749505'	'0.0']->['39980220'	'365052155385749505'	'112.4']
['64643056'	'365052155385749505'	'0.0']->['409216562'	'365052155385749505'	'115.18']
['64643056'	'365052155385749505'	'0.0']->['497560203'	'365052155385749505'	'116.82']
['64643056'	'365052155385749505'	'0.0']->['538529568'	'365052155385749505'	'125.85']
['64643056'	'365052155385749505'	'0.0']->['1475347512'	'365052155385749505'	'133.68']
['64643056'	'365052155385749505'	'0.0']->['1554713748'	'365052155385749505'	'136.23']
['64643056'	'365052155385749505'	'0.0']->['1520262811'	'365052155385749505'	'152.67']
['64643056'	'365052155385749505'	'0.0']->['460245586'	'365093610636587010'	'164.73']
['64643056'	'365052155385749505'	'0.0']->['64376451'	'365095734594387969'	'173.17']
['64643056'	'365052155385749505'	'0.0']->['25471127'	'365052155385749505'	'177.42']
['64643056'	'365052155385749505'	'0.0']->['212321775'	'365052155385749505'	'178.77']
['18822612'	'365052155385749505'	'1.84']->['958297832'	'365052155385749505'	'178.98']
['64643056'	'365052155385749505'	'0.0']->['888572174'	'365052155385749505'	'183.1']
['64643056'	'365052155385749505'	'0.0']->['128720586'	'365052155385749505'	'187.58']
['64643056'	'365052155385749505'	'0.0']->['1276807652'	'365052155385749505'	'206.97']
['15452937'	'365052155385749505'	'30.22']->['637103'	'365052155385749505'	'207.1']
['64643056'	'365052155385749505'	'0.0']->['228071871'	'365052155385749505'	'210.33']
['266042375'	'365052155385749505'	'66.78']->['248840558'	'365052155385749505'	'212.22']
['64643056'	'365052155385749505'	'0.0']->['212023751'	'365052155385749505'	'273.97']
['64643056'	'365052155385749505'	'0.0']->['502132189'	'365121283538681856'	'274.7']
['39980220'	'365052155385749505'	'112.4']->['414620694'	'365052155385749505'	'279.1']
['212023751'	'365052155385749505'	'273.97']->['1273974841'	'365052155385749505'	'300.82']
['64643056'	'365052155385749505'	'0.0']->['423958822'	'365052155385749505'	'301.63']
['64643056'	'365052155385749505'	'0.0']->['42305402'	'365052155385749505'	'303.78']
['64643056'	'365052155385749505'	'0.0']->['255204868'	'365052155385749505'	'304.57']
['64643056'	'365052155385749505'	'0.0']->['97021322'	'365052155385749505'	'379.18']
['64643056'	'365052155385749505'	'0.0']->['106131649'	'365052155385749505'	'390.7']
['64643056'	'365052155385749505'	'0.0']->['172081105'	'365052155385749505'	'425.18']
['64643056'	'365052155385749505'	'0.0']->['422863378'	'365052155385749505'	'455.23']
['64643056'	'365052155385749505'	'0.0']->['74529892'	'365052155385749505'	'832.4']
['64643056'	'365052155385749505'	'0.0']->['15640977'	'365052155385749505'	'850.0']
['64643056'	'365052155385749505'	'0.0']->['1063981320'	'365052155385749505'	'3119.53']
['64643056'	'365052155385749505'	'0.0']->['550993721'	'365052155385749505'	'9334.67']
