# Supplementary material for: BiMGCL: rumor detection via bi-directional multi-level graph contrastive learning
Source: PeerJ Comput Sci. 2023 Nov 10;9:e1659. doi: 10.7717/peerj-cs.1659 (PMC10703058; doi:10.7717/peerj-cs.1659)
Supplement: Supplemental Information 1 [file peerj-cs-09-1659-s001.zip › rumor_detection_acl2017/twitter15/tree/365056836476481537.txt]

['ROOT'	'ROOT'	'0.0']->['64643056'	'365056836476481537'	'0.0']
['64643056'	'365056836476481537'	'0.0']->['32356100'	'365056836476481537'	'0.92']
['64643056'	'365056836476481537'	'0.0']->['434495430'	'365056836476481537'	'0.92']
['64643056'	'365056836476481537'	'0.0']->['321335111'	'365056836476481537'	'0.92']
['64643056'	'365056836476481537'	'0.0']->['54845724'	'365056836476481537'	'0.92']
['64643056'	'365056836476481537'	'0.0']->['300291893'	'365056836476481537'	'0.99']
['64643056'	'365056836476481537'	'0.0']->['34307306'	'365056836476481537'	'1.03']
['64643056'	'365056836476481537'	'0.0']->['1473384194'	'365056836476481537'	'1.07']
['64643056'	'365056836476481537'	'0.0']->['386425059'	'365056836476481537'	'2.28']
['64643056'	'365056836476481537'	'0.0']->['170418600'	'365056836476481537'	'2.89']
['64643056'	'365056836476481537'	'0.0']->['14085367'	'365056836476481537'	'3.2']
['64643056'	'365056836476481537'	'0.0']->['82867396'	'365056836476481537'	'3.35']
['64643056'	'365056836476481537'	'0.0']->['169898946'	'365056836476481537'	'3.42']
['64643056'	'365056836476481537'	'0.0']->['1356241'	'365056836476481537'	'3.46']
['64643056'	'365056836476481537'	'0.0']->['49403072'	'365056836476481537'	'3.48']
['64643056'	'365056836476481537'	'0.0']->['1365812287'	'365056836476481537'	'3.49']
['64643056'	'365056836476481537'	'0.0']->['823329'	'365056836476481537'	'3.5']
['64643056'	'365056836476481537'	'0.0']->['193384109'	'365056836476481537'	'3.5']
['64643056'	'365056836476481537'	'0.0']->['301381557'	'365056836476481537'	'3.5']
['64643056'	'365056836476481537'	'0.0']->['255269493'	'365056836476481537'	'3.5']
['64643056'	'365056836476481537'	'0.0']->['33751720'	'365056836476481537'	'3.5']
['64643056'	'365056836476481537'	'0.0']->['747427663'	'365056836476481537'	'3.5']
['49403072'	'365056836476481537'	'3.48']->['420351613'	'365056836476481537'	'3.5']
['64643056'	'365056836476481537'	'0.0']->['445039986'	'365056836476481537'	'3.5']
['64643056'	'365056836476481537'	'0.0']->['74815427'	'365056836476481537'	'3.52']
['64643056'	'365056836476481537'	'0.0']->['284733681'	'365056836476481537'	'3.95']
['64643056'	'365056836476481537'	'0.0']->['158863897'	'365056836476481537'	'4.7']
['64643056'	'365056836476481537'	'0.0']->['82668140'	'365056836476481537'	'4.9']
['64643056'	'365056836476481537'	'0.0']->['29398634'	'365056836476481537'	'5.13']
['64643056'	'365056836476481537'	'0.0']->['996605196'	'365056836476481537'	'5.73']
['64643056'	'365056836476481537'	'0.0']->['479054858'	'365056836476481537'	'5.77']
['64643056'	'365056836476481537'	'0.0']->['546874450'	'365056836476481537'	'5.82']
['64643056'	'365056836476481537'	'0.0']->['425705456'	'365056836476481537'	'6.93']
['64643056'	'365056836476481537'	'0.0']->['717302472'	'365056836476481537'	'7.38']
['64643056'	'365056836476481537'	'0.0']->['262475048'	'365056836476481537'	'7.48']
['64643056'	'365056836476481537'	'0.0']->['372464674'	'365058767999598592'	'7.68']
['64643056'	'365056836476481537'	'0.0']->['23367304'	'365056836476481537'	'7.73']
['64643056'	'365056836476481537'	'0.0']->['62224884'	'365056836476481537'	'8.42']
['64643056'	'365056836476481537'	'0.0']->['595202989'	'365056836476481537'	'8.8']
['64643056'	'365056836476481537'	'0.0']->['1557106896'	'365056836476481537'	'8.83']
['64643056'	'365056836476481537'	'0.0']->['414616373'	'365056836476481537'	'9.6']
['64643056'	'365056836476481537'	'0.0']->['19645551'	'365056836476481537'	'11.05']
['64643056'	'365056836476481537'	'0.0']->['324088555'	'365056836476481537'	'11.75']
['64643056'	'365056836476481537'	'0.0']->['190028536'	'365056836476481537'	'12.0']
['64643056'	'365056836476481537'	'0.0']->['92396118'	'365056836476481537'	'13.83']
['64643056'	'365056836476481537'	'0.0']->['466124565'	'365056836476481537'	'13.83']
['64643056'	'365056836476481537'	'0.0']->['1573197188'	'365056836476481537'	'14.38']
['64643056'	'365056836476481537'	'0.0']->['1133708466'	'365056836476481537'	'15.08']
['64643056'	'365056836476481537'	'0.0']->['715181557'	'365056836476481537'	'16.2']
['64643056'	'365056836476481537'	'0.0']->['204195016'	'365056836476481537'	'18.7']
['64643056'	'365056836476481537'	'0.0']->['470601243'	'365056836476481537'	'19.22']
['64643056'	'365056836476481537'	'0.0']->['25925770'	'365056836476481537'	'20.13']
['64643056'	'365056836476481537'	'0.0']->['342850237'	'365056836476481537'	'20.42']
['64643056'	'365056836476481537'	'0.0']->['472557970'	'365056836476481537'	'21.03']
['64643056'	'365056836476481537'	'0.0']->['1019056501'	'365056836476481537'	'21.73']
['82668140'	'365056836476481537'	'4.9']->['124485091'	'365056836476481537'	'22.55']
['64643056'	'365056836476481537'	'0.0']->['191168986'	'365056836476481537'	'22.8']
['64643056'	'365056836476481537'	'0.0']->['1026986804'	'365056836476481537'	'23.05']
['64643056'	'365056836476481537'	'0.0']->['279200822'	'365056836476481537'	'25.25']
['64643056'	'365056836476481537'	'0.0']->['26855776'	'365056836476481537'	'26.5']
['64643056'	'365056836476481537'	'0.0']->['282729719'	'365056836476481537'	'26.78']
['64643056'	'365056836476481537'	'0.0']->['77822434'	'365056836476481537'	'27.92']
['64643056'	'365056836476481537'	'0.0']->['31316479'	'365056836476481537'	'29.18']
['64643056'	'365056836476481537'	'0.0']->['732014942'	'365056836476481537'	'32.2']
['64643056'	'365056836476481537'	'0.0']->['259904492'	'365056836476481537'	'32.22']
['64643056'	'365056836476481537'	'0.0']->['161813635'	'365056836476481537'	'32.22']
['64643056'	'365056836476481537'	'0.0']->['155678349'	'365056836476481537'	'34.28']
['64643056'	'365056836476481537'	'0.0']->['414096402'	'365056836476481537'	'36.78']
['64643056'	'365056836476481537'	'0.0']->['198482526'	'365056836476481537'	'37.92']
['64643056'	'365056836476481537'	'0.0']->['258188346'	'365056836476481537'	'39.47']
['64643056'	'365056836476481537'	'0.0']->['350522902'	'365056836476481537'	'39.83']
['64643056'	'365056836476481537'	'0.0']->['133806106'	'365056836476481537'	'40.6']
['64643056'	'365056836476481537'	'0.0']->['249895896'	'365056836476481537'	'42.3']
['64643056'	'365056836476481537'	'0.0']->['1604139906'	'365056836476481537'	'43.02']
['64643056'	'365056836476481537'	'0.0']->['266042375'	'365056836476481537'	'49.1']
['64643056'	'365056836476481537'	'0.0']->['702203720'	'365056836476481537'	'53.83']
['64643056'	'365056836476481537'	'0.0']->['97854338'	'365056836476481537'	'55.9']
['64643056'	'365056836476481537'	'0.0']->['1566526424'	'365056836476481537'	'56.57']
['64643056'	'365056836476481537'	'0.0']->['37910355'	'365056836476481537'	'57.98']
['97854338'	'365056836476481537'	'55.9']->['750427196'	'365056836476481537'	'58.35']
['64643056'	'365056836476481537'	'0.0']->['62354460'	'365056836476481537'	'58.53']
['64643056'	'365056836476481537'	'0.0']->['246625667'	'365056836476481537'	'61.2']
['64643056'	'365056836476481537'	'0.0']->['91570560'	'365056836476481537'	'62.25']
['64643056'	'365056836476481537'	'0.0']->['1219703119'	'365056836476481537'	'65.83']
['64643056'	'365056836476481537'	'0.0']->['358772424'	'365056836476481537'	'66.95']
['64643056'	'365056836476481537'	'0.0']->['60512536'	'365056836476481537'	'66.97']
['64643056'	'365056836476481537'	'0.0']->['1150212151'	'365056836476481537'	'73.03']
['64643056'	'365056836476481537'	'0.0']->['159519955'	'365056836476481537'	'73.98']
['64643056'	'365056836476481537'	'0.0']->['521860754'	'365056836476481537'	'77.22']
['64643056'	'365056836476481537'	'0.0']->['131692708'	'365056836476481537'	'77.92']
['64643056'	'365056836476481537'	'0.0']->['24652072'	'365076707629203456'	'78.97']
['64643056'	'365056836476481537'	'0.0']->['1168370773'	'365056836476481537'	'83.15']
['64643056'	'365056836476481537'	'0.0']->['55310647'	'365056836476481537'	'88.62']
['64643056'	'365056836476481537'	'0.0']->['167387368'	'365056836476481537'	'89.75']
['64643056'	'365056836476481537'	'0.0']->['55819705'	'365056836476481537'	'90.15']
['64643056'	'365056836476481537'	'0.0']->['423139779'	'365056836476481537'	'91.52']
['64643056'	'365056836476481537'	'0.0']->['26341353'	'365056836476481537'	'101.17']
['64643056'	'365056836476481537'	'0.0']->['907684754'	'365056836476481537'	'137.5']
['64643056'	'365056836476481537'	'0.0']->['956484834'	'365056836476481537'	'141.55']
['64643056'	'365056836476481537'	'0.0']->['888572174'	'365056836476481537'	'142.57']
['158863897'	'365056836476481537'	'4.7']->['465813900'	'365056836476481537'	'159.42']
['64643056'	'365056836476481537'	'0.0']->['228071871'	'365056836476481537'	'191.73']
['64643056'	'365056836476481537'	'0.0']->['1511277894'	'365056836476481537'	'226.43']
['64643056'	'365056836476481537'	'0.0']->['340620842'	'365056836476481537'	'244.03']
['64643056'	'365056836476481537'	'0.0']->['475320898'	'365056836476481537'	'262.1']
['64643056'	'365056836476481537'	'0.0']->['1194643340'	'365056836476481537'	'281.97']
['64643056'	'365056836476481537'	'0.0']->['255204868'	'365056836476481537'	'285.87']
['445039986'	'365056836476481537'	'3.5']->['52885123'	'365056836476481537'	'297.48']
['64643056'	'365056836476481537'	'0.0']->['1532259307'	'365056836476481537'	'323.52']
['64643056'	'365056836476481537'	'0.0']->['1591400912'	'365143341538611201'	'343.75']
['64643056'	'365056836476481537'	'0.0']->['489985588'	'365056836476481537'	'354.45']
['64643056'	'365056836476481537'	'0.0']->['383010896'	'365056836476481537'	'390.22']
['64643056'	'365056836476481537'	'0.0']->['76115726'	'365056836476481537'	'505.23']
['64643056'	'365056836476481537'	'0.0']->['120330553'	'365056836476481537'	'512.65']
['64643056'	'365056836476481537'	'0.0']->['15640977'	'365056836476481537'	'831.48']
['64643056'	'365056836476481537'	'0.0']->['212407188'	'365056836476481537'	'964.68']
['64643056'	'365056836476481537'	'0.0']->['15950077'	'365056836476481537'	'2103.87']
