# Supplementary material for: BiMGCL: rumor detection via bi-directional multi-level graph contrastive learning
Source: PeerJ Comput Sci. 2023 Nov 10;9:e1659. doi: 10.7717/peerj-cs.1659 (PMC10703058; doi:10.7717/peerj-cs.1659)
Supplement: Supplemental Information 1 [file peerj-cs-09-1659-s001.zip › rumor_detection_acl2017/twitter15/tree/365276206381268995.txt]

['ROOT'	'ROOT'	'0.0']->['3108351'	'365276206381268995'	'0.0']
['3108351'	'365276206381268995'	'0.0']->['13135672'	'365276206381268995'	'0.33']
['3108351'	'365276206381268995'	'0.0']->['41756503'	'365276206381268995'	'0.33']
['3108351'	'365276206381268995'	'0.0']->['21140429'	'365276206381268995'	'0.38']
['3108351'	'365276206381268995'	'0.0']->['70156689'	'365276206381268995'	'0.43']
['3108351'	'365276206381268995'	'0.0']->['948680982'	'365276206381268995'	'0.44']
['3108351'	'365276206381268995'	'0.0']->['321399208'	'365276206381268995'	'0.45']
['3108351'	'365276206381268995'	'0.0']->['900558776'	'365276206381268995'	'0.56']
['3108351'	'365276206381268995'	'0.0']->['31473039'	'365276206381268995'	'0.61']
['3108351'	'365276206381268995'	'0.0']->['1627091725'	'365276206381268995'	'0.64']
['3108351'	'365276206381268995'	'0.0']->['923062891'	'365276206381268995'	'0.67']
['3108351'	'365276206381268995'	'0.0']->['17240441'	'365276206381268995'	'0.77']
['3108351'	'365276206381268995'	'0.0']->['25989394'	'365276206381268995'	'0.82']
['3108351'	'365276206381268995'	'0.0']->['194701759'	'365276206381268995'	'0.84']
['3108351'	'365276206381268995'	'0.0']->['699443'	'365276206381268995'	'0.85']
['3108351'	'365276206381268995'	'0.0']->['107297814'	'365276206381268995'	'0.87']
['3108351'	'365276206381268995'	'0.0']->['147687854'	'365276206381268995'	'1.0']
['3108351'	'365276206381268995'	'0.0']->['28591663'	'365276459130040321'	'1.02']
['3108351'	'365276206381268995'	'0.0']->['17858846'	'365276206381268995'	'1.32']
['3108351'	'365276206381268995'	'0.0']->['26127640'	'365276568723013633'	'1.45']
['3108351'	'365276206381268995'	'0.0']->['634162983'	'365276206381268995'	'1.48']
['3108351'	'365276206381268995'	'0.0']->['70598794'	'365276206381268995'	'1.55']
['3108351'	'365276206381268995'	'0.0']->['782270054'	'365276206381268995'	'1.59']
['3108351'	'365276206381268995'	'0.0']->['30165121'	'365276206381268995'	'1.61']
['3108351'	'365276206381268995'	'0.0']->['380581967'	'365276206381268995'	'1.62']
['3108351'	'365276206381268995'	'0.0']->['608588222'	'365276206381268995'	'1.63']
['3108351'	'365276206381268995'	'0.0']->['545043528'	'365276206381268995'	'1.89']
['3108351'	'365276206381268995'	'0.0']->['233671337'	'365276206381268995'	'2.02']
['3108351'	'365276206381268995'	'0.0']->['21624504'	'365276721261449217'	'2.05']
['3108351'	'365276206381268995'	'0.0']->['67982778'	'365276206381268995'	'2.09']
['3108351'	'365276206381268995'	'0.0']->['404470984'	'365276206381268995'	'2.12']
['3108351'	'365276206381268995'	'0.0']->['15504885'	'365276206381268995'	'2.13']
['3108351'	'365276206381268995'	'0.0']->['288251806'	'365276206381268995'	'2.14']
['3108351'	'365276206381268995'	'0.0']->['40295453'	'365276206381268995'	'2.15']
['3108351'	'365276206381268995'	'0.0']->['400152273'	'365276206381268995'	'2.15']
['3108351'	'365276206381268995'	'0.0']->['48095044'	'365276206381268995'	'2.15']
['26127640'	'365276568723013633'	'1.45']->['385219281'	'365276837246545923'	'2.52']
['3108351'	'365276206381268995'	'0.0']->['19393682'	'365276858700414977'	'2.6']
['3108351'	'365276206381268995'	'0.0']->['17031659'	'365276206381268995'	'2.67']
['3108351'	'365276206381268995'	'0.0']->['140980387'	'365276896558194689'	'2.75']
['3108351'	'365276206381268995'	'0.0']->['450321599'	'365276945484742658'	'2.93']
['3108351'	'365276206381268995'	'0.0']->['15024468'	'365276206381268995'	'2.94']
['3108351'	'365276206381268995'	'0.0']->['24701407'	'365276206381268995'	'3.07']
['3108351'	'365276206381268995'	'0.0']->['450210908'	'365276206381268995'	'3.13']
['3108351'	'365276206381268995'	'0.0']->['540765294'	'365276206381268995'	'3.2']
['3108351'	'365276206381268995'	'0.0']->['106090830'	'365276206381268995'	'3.33']
['3108351'	'365276206381268995'	'0.0']->['480288656'	'365276206381268995'	'3.45']
['3108351'	'365276206381268995'	'0.0']->['1654097648'	'365276206381268995'	'3.5']
['3108351'	'365276206381268995'	'0.0']->['224281922'	'365276206381268995'	'3.61']
['3108351'	'365276206381268995'	'0.0']->['32695795'	'365277124132732929'	'3.65']
['3108351'	'365276206381268995'	'0.0']->['839181194'	'365276206381268995'	'3.72']
['3108351'	'365276206381268995'	'0.0']->['23998816'	'365276206381268995'	'3.96']
['3108351'	'365276206381268995'	'0.0']->['1083324061'	'365277205376417793'	'3.97']
['3108351'	'365276206381268995'	'0.0']->['258189089'	'365277208580849666'	'3.98']
['3108351'	'365276206381268995'	'0.0']->['18656865'	'365277209260335106'	'3.98']
['3108351'	'365276206381268995'	'0.0']->['20352637'	'365276206381268995'	'4.08']
['3108351'	'365276206381268995'	'0.0']->['28606648'	'365276206381268995'	'4.2']
['3108351'	'365276206381268995'	'0.0']->['218619763'	'365276206381268995'	'4.42']
['3108351'	'365276206381268995'	'0.0']->['1048087609'	'365276206381268995'	'4.63']
['3108351'	'365276206381268995'	'0.0']->['1646311477'	'365276206381268995'	'4.9']
['3108351'	'365276206381268995'	'0.0']->['145442865'	'365276206381268995'	'5.03']
['3108351'	'365276206381268995'	'0.0']->['62917163'	'365276206381268995'	'5.1']
['3108351'	'365276206381268995'	'0.0']->['17750386'	'365276206381268995'	'5.17']
['3108351'	'365276206381268995'	'0.0']->['493616506'	'365276206381268995'	'5.23']
['3108351'	'365276206381268995'	'0.0']->['53426964'	'365277582511443969'	'5.47']
['3108351'	'365276206381268995'	'0.0']->['474651794'	'365276206381268995'	'5.94']
['3108351'	'365276206381268995'	'0.0']->['137068935'	'365276206381268995'	'6.3']
['3108351'	'365276206381268995'	'0.0']->['21732937'	'365276206381268995'	'6.47']
['3108351'	'365276206381268995'	'0.0']->['514563192'	'365276206381268995'	'6.56']
['3108351'	'365276206381268995'	'0.0']->['589347501'	'365276206381268995'	'6.61']
['3108351'	'365276206381268995'	'0.0']->['54765664'	'365276206381268995'	'6.63']
['3108351'	'365276206381268995'	'0.0']->['599493618'	'365276206381268995'	'6.64']
['3108351'	'365276206381268995'	'0.0']->['144352551'	'365276206381268995'	'6.64']
['3108351'	'365276206381268995'	'0.0']->['18351421'	'365276206381268995'	'6.65']
['3108351'	'365276206381268995'	'0.0']->['16383118'	'365276206381268995'	'7.28']
['3108351'	'365276206381268995'	'0.0']->['247522205'	'365276206381268995'	'7.59']
['3108351'	'365276206381268995'	'0.0']->['247509401'	'365276206381268995'	'7.74']
['3108351'	'365276206381268995'	'0.0']->['281382037'	'365276206381268995'	'7.82']
['3108351'	'365276206381268995'	'0.0']->['49810051'	'365276206381268995'	'7.86']
['3108351'	'365276206381268995'	'0.0']->['1030965888'	'365276206381268995'	'7.9']
['3108351'	'365276206381268995'	'0.0']->['265645992'	'365276206381268995'	'8.01']
['3108351'	'365276206381268995'	'0.0']->['248483720'	'365276206381268995'	'8.06']
['3108351'	'365276206381268995'	'0.0']->['107321598'	'365276206381268995'	'8.09']
['3108351'	'365276206381268995'	'0.0']->['64448034'	'365276206381268995'	'8.12']
['3108351'	'365276206381268995'	'0.0']->['16694229'	'365276206381268995'	'8.18']
['3108351'	'365276206381268995'	'0.0']->['398962953'	'365276206381268995'	'8.25']
['3108351'	'365276206381268995'	'0.0']->['59025249'	'365276206381268995'	'8.6']
['3108351'	'365276206381268995'	'0.0']->['372988011'	'365276206381268995'	'8.78']
['3108351'	'365276206381268995'	'0.0']->['991242854'	'365276206381268995'	'8.86']
['3108351'	'365276206381268995'	'0.0']->['167911788'	'365276206381268995'	'8.91']
['3108351'	'365276206381268995'	'0.0']->['339339214'	'365276206381268995'	'8.95']
['3108351'	'365276206381268995'	'0.0']->['762235854'	'365276206381268995'	'9.02']
['3108351'	'365276206381268995'	'0.0']->['282696055'	'365278597264580609'	'9.5']
['3108351'	'365276206381268995'	'0.0']->['177335434'	'365276206381268995'	'9.67']
['3108351'	'365276206381268995'	'0.0']->['460577661'	'365276206381268995'	'9.99']
['3108351'	'365276206381268995'	'0.0']->['94093955'	'365276206381268995'	'10.15']
['3108351'	'365276206381268995'	'0.0']->['155136684'	'365276206381268995'	'10.24']
['3108351'	'365276206381268995'	'0.0']->['14238174'	'365276206381268995'	'10.28']
['3108351'	'365276206381268995'	'0.0']->['596237312'	'365276206381268995'	'10.32']
['16694229'	'365276206381268995'	'8.18']->['15899765'	'365276206381268995'	'10.67']
['3108351'	'365276206381268995'	'0.0']->['166173675'	'365276206381268995'	'10.84']
['3108351'	'365276206381268995'	'0.0']->['39710235'	'365276206381268995'	'11.02']
['3108351'	'365276206381268995'	'0.0']->['379504919'	'365276206381268995'	'11.05']
['3108351'	'365276206381268995'	'0.0']->['338277212'	'365276206381268995'	'11.25']
['3108351'	'365276206381268995'	'0.0']->['1385348251'	'365279050085838848'	'11.3']
['3108351'	'365276206381268995'	'0.0']->['27651304'	'365279143945969665'	'11.68']
['3108351'	'365276206381268995'	'0.0']->['46928872'	'365276206381268995'	'12.15']
['3108351'	'365276206381268995'	'0.0']->['887340104'	'365276206381268995'	'12.6']
['923062891'	'365276206381268995'	'0.67']->['258189713'	'365276206381268995'	'12.82']
['3108351'	'365276206381268995'	'0.0']->['367090754'	'365276206381268995'	'12.94']
['3108351'	'365276206381268995'	'0.0']->['354694798'	'365276206381268995'	'12.99']
['3108351'	'365276206381268995'	'0.0']->['63107825'	'365276206381268995'	'13.02']
['3108351'	'365276206381268995'	'0.0']->['402871933'	'365276206381268995'	'13.04']
['3108351'	'365276206381268995'	'0.0']->['196678700'	'365276206381268995'	'13.04']
['3108351'	'365276206381268995'	'0.0']->['16314367'	'365276206381268995'	'13.05']
['15504885'	'365276206381268995'	'2.13']->['85739141'	'365276206381268995'	'13.05']
['3108351'	'365276206381268995'	'0.0']->['921014893'	'365276206381268995'	'13.05']
['3108351'	'365276206381268995'	'0.0']->['997265917'	'365276206381268995'	'14.68']
['3108351'	'365276206381268995'	'0.0']->['132556049'	'365280061449973765'	'15.32']
['3108351'	'365276206381268995'	'0.0']->['821400073'	'365276206381268995'	'15.5']
['3108351'	'365276206381268995'	'0.0']->['15847941'	'365276206381268995'	'15.91']
['3108351'	'365276206381268995'	'0.0']->['64217136'	'365276206381268995'	'16.11']
['3108351'	'365276206381268995'	'0.0']->['39126573'	'365276206381268995'	'16.21']
['3108351'	'365276206381268995'	'0.0']->['75234777'	'365276206381268995'	'16.27']
['3108351'	'365276206381268995'	'0.0']->['894347916'	'365276206381268995'	'16.29']
['3108351'	'365276206381268995'	'0.0']->['25108766'	'365276206381268995'	'16.3']
['3108351'	'365276206381268995'	'0.0']->['1055056710'	'365276206381268995'	'16.31']
['3108351'	'365276206381268995'	'0.0']->['1422739082'	'365276206381268995'	'16.32']
['26127640'	'365276568723013633'	'1.45']->['440673352'	'365280737617907712'	'18.02']
['3108351'	'365276206381268995'	'0.0']->['30981130'	'365276206381268995'	'18.03']
['3108351'	'365276206381268995'	'0.0']->['37721629'	'365276206381268995'	'18.89']
['3108351'	'365276206381268995'	'0.0']->['389496300'	'365276206381268995'	'19.32']
['3108351'	'365276206381268995'	'0.0']->['16553897'	'365276206381268995'	'19.54']
['3108351'	'365276206381268995'	'0.0']->['58772725'	'365276206381268995'	'19.64']
['3108351'	'365276206381268995'	'0.0']->['1493410508'	'365276206381268995'	'19.7']
['3108351'	'365276206381268995'	'0.0']->['125498173'	'365276206381268995'	'19.72']
['3108351'	'365276206381268995'	'0.0']->['101429701'	'365276206381268995'	'19.74']
['3108351'	'365276206381268995'	'0.0']->['1176453966'	'365276206381268995'	'19.74']
['3108351'	'365276206381268995'	'0.0']->['217470669'	'365276206381268995'	'19.75']
['402871933'	'365276206381268995'	'13.04']->['809264905'	'365276206381268995'	'19.75']
['3108351'	'365276206381268995'	'0.0']->['1534743948'	'365276206381268995'	'19.75']
['3108351'	'365276206381268995'	'0.0']->['574715787'	'365276206381268995'	'19.75']
['3108351'	'365276206381268995'	'0.0']->['897218245'	'365276206381268995'	'21.61']
['3108351'	'365276206381268995'	'0.0']->['28515818'	'365281835439235073'	'22.37']
['3108351'	'365276206381268995'	'0.0']->['385723876'	'365276206381268995'	'22.54']
['3108351'	'365276206381268995'	'0.0']->['213795811'	'365276206381268995'	'23.0']
['3108351'	'365276206381268995'	'0.0']->['1162772856'	'365276206381268995'	'23.23']
['3108351'	'365276206381268995'	'0.0']->['190890558'	'365276206381268995'	'23.35']
['3108351'	'365276206381268995'	'0.0']->['895756525'	'365276206381268995'	'23.47']
['3108351'	'365276206381268995'	'0.0']->['13659932'	'365282120865812483'	'23.5']
['3108351'	'365276206381268995'	'0.0']->['48061551'	'365276206381268995'	'23.65']
['3108351'	'365276206381268995'	'0.0']->['1278782514'	'365282175412736000'	'23.72']
['3108351'	'365276206381268995'	'0.0']->['297489681'	'365276206381268995'	'23.98']
['3108351'	'365276206381268995'	'0.0']->['181231767'	'365276206381268995'	'24.32']
['3108351'	'365276206381268995'	'0.0']->['375167309'	'365282551599865856'	'25.22']
['3108351'	'365276206381268995'	'0.0']->['144259665'	'365282855393312768'	'26.43']
['3108351'	'365276206381268995'	'0.0']->['881235200'	'365276206381268995'	'26.71']
['3108351'	'365276206381268995'	'0.0']->['1363176446'	'365283157282533376'	'27.62']
['3108351'	'365276206381268995'	'0.0']->['296979960'	'365276206381268995'	'27.9']
['1493410508'	'365276206381268995'	'19.7']->['25311190'	'365276206381268995'	'28.5']
['3108351'	'365276206381268995'	'0.0']->['63276170'	'365276206381268995'	'28.8']
['3108351'	'365276206381268995'	'0.0']->['23344188'	'365276206381268995'	'28.95']
['3108351'	'365276206381268995'	'0.0']->['14640847'	'365283491761500162'	'28.95']
['3108351'	'365276206381268995'	'0.0']->['177792360'	'365283497201500161'	'28.98']
['3108351'	'365276206381268995'	'0.0']->['781970125'	'365276206381268995'	'29.03']
['3108351'	'365276206381268995'	'0.0']->['257331784'	'365276206381268995'	'29.06']
['3108351'	'365276206381268995'	'0.0']->['1547291718'	'365276206381268995'	'29.08']
['3108351'	'365276206381268995'	'0.0']->['81130921'	'365276206381268995'	'29.09']
['3108351'	'365276206381268995'	'0.0']->['1486117886'	'365276206381268995'	'29.1']
['3108351'	'365276206381268995'	'0.0']->['80754702'	'365276206381268995'	'29.1']
['3108351'	'365276206381268995'	'0.0']->['46374218'	'365276206381268995'	'29.1']
['3108351'	'365276206381268995'	'0.0']->['165591632'	'365276206381268995'	'29.54']
['3108351'	'365276206381268995'	'0.0']->['1090318284'	'365276206381268995'	'29.76']
['3108351'	'365276206381268995'	'0.0']->['338180392'	'365283708812533761'	'29.82']
['3108351'	'365276206381268995'	'0.0']->['192757230'	'365276206381268995'	'29.98']
['3108351'	'365276206381268995'	'0.0']->['18403626'	'365276206381268995'	'30.05']
['3108351'	'365276206381268995'	'0.0']->['127196185'	'365276206381268995'	'32.27']
['3108351'	'365276206381268995'	'0.0']->['853540680'	'365284438143283201'	'32.72']
['3108351'	'365276206381268995'	'0.0']->['110135405'	'365276206381268995'	'33.38']
['3108351'	'365276206381268995'	'0.0']->['1287168115'	'365276206381268995'	'33.93']
['3108351'	'365276206381268995'	'0.0']->['74388858'	'365276206381268995'	'34.21']
['3108351'	'365276206381268995'	'0.0']->['1130419232'	'365276206381268995'	'34.34']
['81130921'	'365276206381268995'	'29.09']->['77849029'	'365276206381268995'	'34.41']
['3108351'	'365276206381268995'	'0.0']->['104375717'	'365276206381268995'	'34.45']
['3108351'	'365276206381268995'	'0.0']->['233580966'	'365276206381268995'	'34.47']
['3108351'	'365276206381268995'	'0.0']->['315495965'	'365276206381268995'	'34.47']
['3108351'	'365276206381268995'	'0.0']->['291689168'	'365276206381268995'	'34.48']
['39126573'	'365276206381268995'	'16.21']->['559992010'	'365276206381268995'	'35.5']
['3108351'	'365276206381268995'	'0.0']->['45622352'	'365276206381268995'	'36.01']
['23344188'	'365276206381268995'	'28.95']->['338108174'	'365276206381268995'	'36.26']
['3108351'	'365276206381268995'	'0.0']->['991644139'	'365276206381268995'	'36.39']
['3108351'	'365276206381268995'	'0.0']->['390170066'	'365276206381268995'	'36.52']
['3108351'	'365276206381268995'	'0.0']->['924164120'	'365285530361016321'	'37.05']
['3108351'	'365276206381268995'	'0.0']->['279521169'	'365285555447152641'	'37.15']
['3108351'	'365276206381268995'	'0.0']->['737834796'	'365276206381268995'	'37.95']
['3108351'	'365276206381268995'	'0.0']->['90344035'	'365285862470193153'	'38.37']
['3108351'	'365276206381268995'	'0.0']->['20924165'	'365285931445522432'	'38.65']
['3108351'	'365276206381268995'	'0.0']->['44183142'	'365276206381268995'	'38.67']
['3108351'	'365276206381268995'	'0.0']->['1263078506'	'365285941314727937'	'38.68']
['3108351'	'365276206381268995'	'0.0']->['316154914'	'365276206381268995'	'39.02']
['3108351'	'365276206381268995'	'0.0']->['75205739'	'365276206381268995'	'39.2']
['3108351'	'365276206381268995'	'0.0']->['24386095'	'365276206381268995'	'39.38']
['3108351'	'365276206381268995'	'0.0']->['456109436'	'365276206381268995'	'40.33']
['3108351'	'365276206381268995'	'0.0']->['418394758'	'365276206381268995'	'40.8']
['3108351'	'365276206381268995'	'0.0']->['1330207376'	'365276206381268995'	'41.03']
['3108351'	'365276206381268995'	'0.0']->['311851506'	'365276206381268995'	'41.27']
['3108351'	'365276206381268995'	'0.0']->['271121416'	'365286650873516033'	'41.5']
['23344188'	'365276206381268995'	'28.95']->['17604533'	'365276206381268995'	'42.1']
['3108351'	'365276206381268995'	'0.0']->['1209617612'	'365276206381268995'	'42.93']
['3108351'	'365276206381268995'	'0.0']->['68958770'	'365276206381268995'	'43.2']
['3108351'	'365276206381268995'	'0.0']->['122557681'	'365287121088557057'	'43.38']
['3108351'	'365276206381268995'	'0.0']->['357857350'	'365276206381268995'	'43.47']
['3108351'	'365276206381268995'	'0.0']->['19416649'	'365276206381268995'	'44.62']
['3108351'	'365276206381268995'	'0.0']->['240403394'	'365276206381268995'	'45.19']
['3108351'	'365276206381268995'	'0.0']->['16395130'	'365276206381268995'	'45.48']
['3108351'	'365276206381268995'	'0.0']->['1308491773'	'365276206381268995'	'45.62']
['3108351'	'365276206381268995'	'0.0']->['527006224'	'365276206381268995'	'45.77']
['3108351'	'365276206381268995'	'0.0']->['1360067966'	'365276206381268995'	'46.44']
['3108351'	'365276206381268995'	'0.0']->['341170830'	'365276206381268995'	'46.78']
['3108351'	'365276206381268995'	'0.0']->['133847303'	'365276206381268995'	'47.12']
['3108351'	'365276206381268995'	'0.0']->['25149064'	'365276206381268995'	'47.34']
['3108351'	'365276206381268995'	'0.0']->['501982887'	'365276206381268995'	'47.57']
['3108351'	'365276206381268995'	'0.0']->['616797042'	'365276206381268995'	'49.78']
['3108351'	'365276206381268995'	'0.0']->['574967008'	'365288804560543746'	'50.07']
['3108351'	'365276206381268995'	'0.0']->['37861541'	'365276206381268995'	'50.89']
['37861541'	'365276206381268995'	'50.89']->['31350277'	'365276206381268995'	'51.45']
['3108351'	'365276206381268995'	'0.0']->['1494243848'	'365276206381268995'	'51.72']
['15504885'	'365276206381268995'	'2.13']->['976767572'	'365276206381268995'	'52.0']
['3108351'	'365276206381268995'	'0.0']->['573371035'	'365276206381268995'	'52.63']
['3108351'	'365276206381268995'	'0.0']->['1563365654'	'365276206381268995'	'52.95']
['3108351'	'365276206381268995'	'0.0']->['273307524'	'365276206381268995'	'53.13']
['3108351'	'365276206381268995'	'0.0']->['96625910'	'365276206381268995'	'53.32']
['3108351'	'365276206381268995'	'0.0']->['44704059'	'365276206381268995'	'53.55']
['3108351'	'365276206381268995'	'0.0']->['368622279'	'365289954496102402'	'54.63']
['3108351'	'365276206381268995'	'0.0']->['1075085484'	'365276206381268995'	'54.73']
['3108351'	'365276206381268995'	'0.0']->['325395044'	'365276206381268995'	'55.31']
['3108351'	'365276206381268995'	'0.0']->['18523548'	'365290137925595136'	'55.37']
['3108351'	'365276206381268995'	'0.0']->['26069992'	'365276206381268995'	'55.61']
['3108351'	'365276206381268995'	'0.0']->['144243845'	'365276206381268995'	'55.9']
['3108351'	'365276206381268995'	'0.0']->['14364835'	'365276206381268995'	'56.68']
['3108351'	'365276206381268995'	'0.0']->['264253531'	'365276206381268995'	'57.17']
['3108351'	'365276206381268995'	'0.0']->['132363589'	'365276206381268995'	'57.41']
['3108351'	'365276206381268995'	'0.0']->['326941174'	'365276206381268995'	'57.65']
['976767572'	'365276206381268995'	'52.0']->['49210342'	'365276206381268995'	'60.23']
['3108351'	'365276206381268995'	'0.0']->['239434815'	'365276206381268995'	'61.51']
['3108351'	'365276206381268995'	'0.0']->['198675466'	'365276206381268995'	'62.16']
['3108351'	'365276206381268995'	'0.0']->['114076253'	'365276206381268995'	'62.48']
['3108351'	'365276206381268995'	'0.0']->['865188782'	'365276206381268995'	'62.8']
['3108351'	'365276206381268995'	'0.0']->['73132440'	'365292056354107393'	'62.98']
['3108351'	'365276206381268995'	'0.0']->['54991873'	'365276206381268995'	'66.8']
['3108351'	'365276206381268995'	'0.0']->['18834099'	'365293407662379008'	'68.35']
['3108351'	'365276206381268995'	'0.0']->['73138565'	'365276206381268995'	'69.28']
['3108351'	'365276206381268995'	'0.0']->['594064662'	'365293930394304512'	'70.43']
['3108351'	'365276206381268995'	'0.0']->['67801216'	'365293952338903040'	'70.52']
['3108351'	'365276206381268995'	'0.0']->['381158088'	'365276206381268995'	'70.53']
['3108351'	'365276206381268995'	'0.0']->['1083931693'	'365276206381268995'	'71.15']
['3108351'	'365276206381268995'	'0.0']->['636657846'	'365276206381268995'	'71.77']
['3108351'	'365276206381268995'	'0.0']->['71954903'	'365276206381268995'	'71.95']
['3108351'	'365276206381268995'	'0.0']->['469294364'	'365276206381268995'	'76.82']
['3108351'	'365276206381268995'	'0.0']->['11628952'	'365295853721747456'	'78.08']
['3108351'	'365276206381268995'	'0.0']->['29112482'	'365276206381268995'	'79.25']
['3108351'	'365276206381268995'	'0.0']->['58191970'	'365296357252153344'	'80.08']
['3108351'	'365276206381268995'	'0.0']->['68872570'	'365276206381268995'	'80.47']
['3108351'	'365276206381268995'	'0.0']->['1381166982'	'365276206381268995'	'81.08']
['3108351'	'365276206381268995'	'0.0']->['419728978'	'365276206381268995'	'81.68']
['3108351'	'365276206381268995'	'0.0']->['26067145'	'365276206381268995'	'85.66']
['3108351'	'365276206381268995'	'0.0']->['2208841'	'365297823211716609'	'85.9']
['281382037'	'365276206381268995'	'7.82']->['411198353'	'365276206381268995'	'87.65']
['3108351'	'365276206381268995'	'0.0']->['147698178'	'365276206381268995'	'88.64']
['3108351'	'365276206381268995'	'0.0']->['22330739'	'365276206381268995'	'89.14']
['3108351'	'365276206381268995'	'0.0']->['1554296875'	'365276206381268995'	'89.63']
['3108351'	'365276206381268995'	'0.0']->['292654854'	'365299522919866368'	'92.65']
['3108351'	'365276206381268995'	'0.0']->['287018260'	'365299558676316160'	'92.8']
['3108351'	'365276206381268995'	'0.0']->['243376460'	'365299588556529665'	'92.92']
['3108351'	'365276206381268995'	'0.0']->['38277309'	'365300921892216833'	'98.22']
['3108351'	'365276206381268995'	'0.0']->['115181752'	'365301066901893123'	'98.78']
['3108351'	'365276206381268995'	'0.0']->['900904009'	'365302315244195843'	'103.75']
['3108351'	'365276206381268995'	'0.0']->['64630677'	'365276206381268995'	'106.92']
['3108351'	'365276206381268995'	'0.0']->['333119966'	'365303355314159617'	'107.88']
['3108351'	'365276206381268995'	'0.0']->['405841587'	'365276206381268995'	'115.56']
['3108351'	'365276206381268995'	'0.0']->['14414085'	'365306202164441088'	'119.2']
['3108351'	'365276206381268995'	'0.0']->['265301139'	'365276206381268995'	'119.88']
['22330739'	'365276206381268995'	'89.14']->['333026976'	'365276206381268995'	'122.04']
['3108351'	'365276206381268995'	'0.0']->['720843'	'365276206381268995'	'123.12']
['22330739'	'365276206381268995'	'89.14']->['20119763'	'365276206381268995'	'123.66']
['3108351'	'365276206381268995'	'0.0']->['28152273'	'365276206381268995'	'123.93']
['3108351'	'365276206381268995'	'0.0']->['93835628'	'365276206381268995'	'124.06']
['3108351'	'365276206381268995'	'0.0']->['602364401'	'365276206381268995'	'124.13']
['3108351'	'365276206381268995'	'0.0']->['595913313'	'365276206381268995'	'124.17']
['338108174'	'365276206381268995'	'36.26']->['1210426243'	'365276206381268995'	'124.18']
['3108351'	'365276206381268995'	'0.0']->['306037196'	'365276206381268995'	'124.19']
['22330739'	'365276206381268995'	'89.14']->['21932351'	'365276206381268995'	'124.2']
['3108351'	'365276206381268995'	'0.0']->['263729808'	'365276206381268995'	'124.2']
['3108351'	'365276206381268995'	'0.0']->['611835497'	'365276206381268995'	'124.2']
['3108351'	'365276206381268995'	'0.0']->['1620600817'	'365276206381268995'	'124.2']
['23344188'	'365276206381268995'	'28.95']->['250979307'	'365276206381268995'	'127.18']
['3108351'	'365276206381268995'	'0.0']->['101382035'	'365276206381268995'	'128.68']
['3108351'	'365276206381268995'	'0.0']->['118675410'	'365276206381268995'	'130.17']
['3108351'	'365276206381268995'	'0.0']->['1542684372'	'365276206381268995'	'133.7']
['3108351'	'365276206381268995'	'0.0']->['147646216'	'365276206381268995'	'136.38']
['3108351'	'365276206381268995'	'0.0']->['28098271'	'365276206381268995'	'137.6']
['3108351'	'365276206381268995'	'0.0']->['18364355'	'365276206381268995'	'137.68']
['3108351'	'365276206381268995'	'0.0']->['556129187'	'365276206381268995'	'141.7']
['3108351'	'365276206381268995'	'0.0']->['345768184'	'365276206381268995'	'146.92']
['3108351'	'365276206381268995'	'0.0']->['245193794'	'365276206381268995'	'149.15']
['3108351'	'365276206381268995'	'0.0']->['98431700'	'365276206381268995'	'149.3']
['3108351'	'365276206381268995'	'0.0']->['295718944'	'365276206381268995'	'150.68']
['3108351'	'365276206381268995'	'0.0']->['17929011'	'365276206381268995'	'151.7']
['3108351'	'365276206381268995'	'0.0']->['400512386'	'365276206381268995'	'158.17']
['3108351'	'365276206381268995'	'0.0']->['929059747'	'365276206381268995'	'161.62']
['3108351'	'365276206381268995'	'0.0']->['264226876'	'365318676527841281'	'168.77']
['94093955'	'365276206381268995'	'10.15']->['34443958'	'365276206381268995'	'171.43']
['3108351'	'365276206381268995'	'0.0']->['311926783'	'365322107544027137'	'182.4']
['3108351'	'365276206381268995'	'0.0']->['15305584'	'365322900271665154'	'185.55']
['3108351'	'365276206381268995'	'0.0']->['329103962'	'365276206381268995'	'187.23']
['3108351'	'365276206381268995'	'0.0']->['499455731'	'365276206381268995'	'189.28']
['3108351'	'365276206381268995'	'0.0']->['159641552'	'365276206381268995'	'190.32']
['3108351'	'365276206381268995'	'0.0']->['146334704'	'365324796822691841'	'193.08']
['3108351'	'365276206381268995'	'0.0']->['21585832'	'365276206381268995'	'195.7']
['3108351'	'365276206381268995'	'0.0']->['37464855'	'365325535095701504'	'196.02']
['21585832'	'365276206381268995'	'195.7']->['1417143030'	'365276206381268995'	'197.3']
['3108351'	'365276206381268995'	'0.0']->['1219928870'	'365326942976753665'	'201.62']
['3108351'	'365276206381268995'	'0.0']->['1629536130'	'365327229896499202'	'202.75']
['3108351'	'365276206381268995'	'0.0']->['1334493763'	'365276206381268995'	'210.32']
['499455731'	'365276206381268995'	'189.28']->['16884489'	'365276206381268995'	'215.3']
['3108351'	'365276206381268995'	'0.0']->['488715179'	'365276206381268995'	'216.33']
['3108351'	'365276206381268995'	'0.0']->['142883006'	'365276206381268995'	'217.05']
['3108351'	'365276206381268995'	'0.0']->['23399652'	'365276206381268995'	'222.57']
['3108351'	'365276206381268995'	'0.0']->['21116558'	'365276206381268995'	'228.17']
['3108351'	'365276206381268995'	'0.0']->['255293056'	'365276206381268995'	'244.97']
['3108351'	'365276206381268995'	'0.0']->['532190507'	'365276206381268995'	'245.65']
['3108351'	'365276206381268995'	'0.0']->['1512628086'	'365276206381268995'	'246.18']
['3108351'	'365276206381268995'	'0.0']->['1431247056'	'365276206381268995'	'251.57']
['3108351'	'365276206381268995'	'0.0']->['472184874'	'365276206381268995'	'262.32']
['3108351'	'365276206381268995'	'0.0']->['114485495'	'365276206381268995'	'263.27']
['3108351'	'365276206381268995'	'0.0']->['41746754'	'365345586184069121'	'275.7']
['3108351'	'365276206381268995'	'0.0']->['461711919'	'365276206381268995'	'288.12']
['3108351'	'365276206381268995'	'0.0']->['289211357'	'365276206381268995'	'301.88']
['3108351'	'365276206381268995'	'0.0']->['410481154'	'365352467862536192'	'303.03']
['22330739'	'365276206381268995'	'89.14']->['258415002'	'365276206381268995'	'307.2']
['3108351'	'365276206381268995'	'0.0']->['166828896'	'365276206381268995'	'316.5']
['3108351'	'365276206381268995'	'0.0']->['40505130'	'365276206381268995'	'334.2']
['3108351'	'365276206381268995'	'0.0']->['23850573'	'365276206381268995'	'339.35']
['3108351'	'365276206381268995'	'0.0']->['264686855'	'365276206381268995'	'340.25']
['3108351'	'365276206381268995'	'0.0']->['35807336'	'365276206381268995'	'344.7']
['3108351'	'365276206381268995'	'0.0']->['38690391'	'365276206381268995'	'349.55']
['40505130'	'365276206381268995'	'334.2']->['22000414'	'365276206381268995'	'358.48']
['3108351'	'365276206381268995'	'0.0']->['150973321'	'365276206381268995'	'360.55']
['3108351'	'365276206381268995'	'0.0']->['47769034'	'365276206381268995'	'388.32']
['3108351'	'365276206381268995'	'0.0']->['426351634'	'365276206381268995'	'411.22']
['3108351'	'365276206381268995'	'0.0']->['998217114'	'365276206381268995'	'476.03']
['3108351'	'365276206381268995'	'0.0']->['632564385'	'365276206381268995'	'481.57']
['3108351'	'365276206381268995'	'0.0']->['112526774'	'365276206381268995'	'568.07']
['3108351'	'365276206381268995'	'0.0']->['588509224'	'365276206381268995'	'617.98']
['3108351'	'365276206381268995'	'0.0']->['168300307'	'365276206381268995'	'628.1']
['3108351'	'365276206381268995'	'0.0']->['571347081'	'365276206381268995'	'639.52']
['3108351'	'365276206381268995'	'0.0']->['20768228'	'365276206381268995'	'647.1']
['64630677'	'365276206381268995'	'106.92']->['211175980'	'365276206381268995'	'651.97']
['22330739'	'365276206381268995'	'89.14']->['70615842'	'365276206381268995'	'667.63']
['3108351'	'365276206381268995'	'0.0']->['1650887510'	'365449207143874561'	'687.45']
['3108351'	'365276206381268995'	'0.0']->['17409286'	'365276206381268995'	'689.92']
['3108351'	'365276206381268995'	'0.0']->['1180791806'	'365276206381268995'	'697.57']
['3108351'	'365276206381268995'	'0.0']->['15301220'	'365276206381268995'	'734.22']
['3108351'	'365276206381268995'	'0.0']->['17190628'	'365276206381268995'	'737.18']
['3108351'	'365276206381268995'	'0.0']->['279537326'	'365276206381268995'	'762.17']
['3108351'	'365276206381268995'	'0.0']->['67317992'	'365276206381268995'	'766.05']
['3108351'	'365276206381268995'	'0.0']->['377521745'	'365276206381268995'	'767.47']
['22330739'	'365276206381268995'	'89.14']->['256317527'	'365276206381268995'	'775.98']
['3108351'	'365276206381268995'	'0.0']->['7267942'	'365276206381268995'	'793.67']
['3108351'	'365276206381268995'	'0.0']->['1398907554'	'365276206381268995'	'799.5']
['3108351'	'365276206381268995'	'0.0']->['172726603'	'365276206381268995'	'841.85']
['3108351'	'365276206381268995'	'0.0']->['95348229'	'365276206381268995'	'856.07']
['3108351'	'365276206381268995'	'0.0']->['155116539'	'365276206381268995'	'879.15']
['3108351'	'365276206381268995'	'0.0']->['1287881509'	'365276206381268995'	'889.05']
['3108351'	'365276206381268995'	'0.0']->['46709892'	'365276206381268995'	'969.43']
['3108351'	'365276206381268995'	'0.0']->['981453936'	'365534848569450496'	'1027.75']
['281382037'	'365276206381268995'	'7.82']->['24914842'	'365276206381268995'	'1120.6']
['1360067966'	'365276206381268995'	'46.44']->['16645396'	'365276206381268995'	'1145.43']
['3108351'	'365276206381268995'	'0.0']->['336054256'	'365276206381268995'	'1175.85']
['3108351'	'365276206381268995'	'0.0']->['445832999'	'365276206381268995'	'1249.33']
['3108351'	'365276206381268995'	'0.0']->['97095064'	'365276206381268995'	'1250.97']
['3108351'	'365276206381268995'	'0.0']->['58394686'	'365276206381268995'	'1294.8']
['3108351'	'365276206381268995'	'0.0']->['18529868'	'365662549917708289'	'1535.2']
['3108351'	'365276206381268995'	'0.0']->['263236736'	'365276206381268995'	'1536.47']
['3108351'	'365276206381268995'	'0.0']->['24136995'	'365276206381268995'	'2294.1']
['24136995'	'365276206381268995'	'2294.1']->['98912207'	'365276206381268995'	'2309.45']
['3108351'	'365276206381268995'	'0.0']->['343681624'	'365276206381268995'	'2380.12']
['3108351'	'365276206381268995'	'0.0']->['1020182690'	'365276206381268995'	'2402.6']
['3108351'	'365276206381268995'	'0.0']->['21166061'	'365276206381268995'	'2491.63']
['3108351'	'365276206381268995'	'0.0']->['15739097'	'366105193957429248'	'3294.1']
['3108351'	'365276206381268995'	'0.0']->['594080668'	'365276206381268995'	'3701.98']
['3108351'	'365276206381268995'	'0.0']->['17878505'	'365276206381268995'	'4348.52']
['17878505'	'365276206381268995'	'4348.52']->['18853942'	'365276206381268995'	'4352.43']
['17878505'	'365276206381268995'	'4348.52']->['323248783'	'365276206381268995'	'4362.42']
['3108351'	'365276206381268995'	'0.0']->['18826529'	'365276206381268995'	'5848.93']
