# Supplementary material for: BiMGCL: rumor detection via bi-directional multi-level graph contrastive learning
Source: PeerJ Comput Sci. 2023 Nov 10;9:e1659. doi: 10.7717/peerj-cs.1659 (PMC10703058; doi:10.7717/peerj-cs.1659)
Supplement: Supplemental Information 1 [file peerj-cs-09-1659-s001.zip › rumor_detection_acl2017/twitter15/tree/365497016098369536.txt]

['ROOT'	'ROOT'	'0.0']->['64643056'	'365497016098369536'	'0.0']
['64643056'	'365497016098369536'	'0.0']->['619288825'	'365497016098369536'	'0.42']
['64643056'	'365497016098369536'	'0.0']->['582641228'	'365497231425544192'	'0.87']
['64643056'	'365497016098369536'	'0.0']->['354917016'	'365497247271628800'	'0.93']
['64643056'	'365497016098369536'	'0.0']->['747427663'	'365497016098369536'	'1.08']
['64643056'	'365497016098369536'	'0.0']->['317975293'	'365497016098369536'	'1.42']
['64643056'	'365497016098369536'	'0.0']->['22558571'	'365497395418628096'	'1.52']
['64643056'	'365497016098369536'	'0.0']->['1183414735'	'365497409985445889'	'1.57']
['64643056'	'365497016098369536'	'0.0']->['516992269'	'365497016098369536'	'1.58']
['64643056'	'365497016098369536'	'0.0']->['34769848'	'365497016098369536'	'1.67']
['64643056'	'365497016098369536'	'0.0']->['957937159'	'365497016098369536'	'1.73']
['64643056'	'365497016098369536'	'0.0']->['175726507'	'365497016098369536'	'1.74']
['64643056'	'365497016098369536'	'0.0']->['317377922'	'365497016098369536'	'1.74']
['64643056'	'365497016098369536'	'0.0']->['20449852'	'365497016098369536'	'1.75']
['64643056'	'365497016098369536'	'0.0']->['426290352'	'365497016098369536'	'1.75']
['64643056'	'365497016098369536'	'0.0']->['404306999'	'365497016098369536'	'1.75']
['64643056'	'365497016098369536'	'0.0']->['86001705'	'365497016098369536'	'1.75']
['64643056'	'365497016098369536'	'0.0']->['298647383'	'365497016098369536'	'1.75']
['64643056'	'365497016098369536'	'0.0']->['95707420'	'365497016098369536'	'1.75']
['64643056'	'365497016098369536'	'0.0']->['118235034'	'365497016098369536'	'1.75']
['64643056'	'365497016098369536'	'0.0']->['40693489'	'365497560535797761'	'2.17']
['64643056'	'365497016098369536'	'0.0']->['1139382931'	'365497016098369536'	'3.14']
['64643056'	'365497016098369536'	'0.0']->['802336922'	'365497846834798593'	'3.3']
['64643056'	'365497016098369536'	'0.0']->['144509544'	'365497016098369536'	'3.84']
['64643056'	'365497016098369536'	'0.0']->['733104204'	'365497981950103552'	'3.85']
['64643056'	'365497016098369536'	'0.0']->['748223065'	'365497016098369536'	'4.19']
['64643056'	'365497016098369536'	'0.0']->['529554922'	'365497016098369536'	'4.45']
['64643056'	'365497016098369536'	'0.0']->['517704272'	'365497016098369536'	'4.49']
['64643056'	'365497016098369536'	'0.0']->['28256643'	'365497016098369536'	'4.51']
['64643056'	'365497016098369536'	'0.0']->['619056893'	'365497016098369536'	'4.52']
['64643056'	'365497016098369536'	'0.0']->['1061630048'	'365497016098369536'	'4.53']
['64643056'	'365497016098369536'	'0.0']->['1475347512'	'365497016098369536'	'4.53']
['64643056'	'365497016098369536'	'0.0']->['21963818'	'365497016098369536'	'4.53']
['64643056'	'365497016098369536'	'0.0']->['298401282'	'365497016098369536'	'4.53']
['64643056'	'365497016098369536'	'0.0']->['69549127'	'365497016098369536'	'4.53']
['64643056'	'365497016098369536'	'0.0']->['270362926'	'365497016098369536'	'4.53']
['64643056'	'365497016098369536'	'0.0']->['39306611'	'365497016098369536'	'4.53']
['64643056'	'365497016098369536'	'0.0']->['115954873'	'365498223248420867'	'4.8']
['64643056'	'365497016098369536'	'0.0']->['798486930'	'365497016098369536'	'5.23']
['64643056'	'365497016098369536'	'0.0']->['33551457'	'365497016098369536'	'5.38']
['64643056'	'365497016098369536'	'0.0']->['210132376'	'365497016098369536'	'5.67']
['64643056'	'365497016098369536'	'0.0']->['833268420'	'365497016098369536'	'5.75']
['64643056'	'365497016098369536'	'0.0']->['148414316'	'365497016098369536'	'6.08']
['64643056'	'365497016098369536'	'0.0']->['208105265'	'365497016098369536'	'6.4']
['64643056'	'365497016098369536'	'0.0']->['606660808'	'365497016098369536'	'6.82']
['64643056'	'365497016098369536'	'0.0']->['142252202'	'365498735234519041'	'6.83']
['64643056'	'365497016098369536'	'0.0']->['14358751'	'365497016098369536'	'6.93']
['64643056'	'365497016098369536'	'0.0']->['1484237479'	'365497016098369536'	'7.75']
['64643056'	'365497016098369536'	'0.0']->['278880061'	'365497016098369536'	'8.02']
['64643056'	'365497016098369536'	'0.0']->['87242478'	'365497016098369536'	'8.9']
['64643056'	'365497016098369536'	'0.0']->['75096946'	'365497016098369536'	'9.15']
['64643056'	'365497016098369536'	'0.0']->['15286790'	'365497016098369536'	'9.73']
['64643056'	'365497016098369536'	'0.0']->['15404313'	'365497016098369536'	'9.87']
['64643056'	'365497016098369536'	'0.0']->['282843732'	'365497016098369536'	'9.97']
['64643056'	'365497016098369536'	'0.0']->['82867396'	'365497016098369536'	'10.62']
['64643056'	'365497016098369536'	'0.0']->['38801719'	'365497016098369536'	'11.28']
['64643056'	'365497016098369536'	'0.0']->['183772208'	'365497016098369536'	'11.68']
['64643056'	'365497016098369536'	'0.0']->['36093099'	'365497016098369536'	'12.08']
['64643056'	'365497016098369536'	'0.0']->['251787256'	'365497016098369536'	'12.28']
['64643056'	'365497016098369536'	'0.0']->['45543623'	'365497016098369536'	'13.37']
['64643056'	'365497016098369536'	'0.0']->['15520480'	'365497016098369536'	'13.62']
['64643056'	'365497016098369536'	'0.0']->['62483738'	'365497016098369536'	'14.62']
['64643056'	'365497016098369536'	'0.0']->['1135737415'	'365497016098369536'	'14.72']
['64643056'	'365497016098369536'	'0.0']->['828109771'	'365497016098369536'	'14.97']
['64643056'	'365497016098369536'	'0.0']->['350766238'	'365497016098369536'	'15.47']
['64643056'	'365497016098369536'	'0.0']->['325107655'	'365497016098369536'	'15.9']
['64643056'	'365497016098369536'	'0.0']->['409216562'	'365497016098369536'	'16.93']
['64643056'	'365497016098369536'	'0.0']->['14812754'	'365501776184614915'	'18.92']
['64643056'	'365497016098369536'	'0.0']->['1340003492'	'365497016098369536'	'19.07']
['64643056'	'365497016098369536'	'0.0']->['1287168115'	'365497016098369536'	'19.15']
['64643056'	'365497016098369536'	'0.0']->['390308197'	'365497016098369536'	'20.38']
['64643056'	'365497016098369536'	'0.0']->['238939793'	'365497016098369536'	'20.7']
['64643056'	'365497016098369536'	'0.0']->['630500874'	'365497016098369536'	'20.8']
['64643056'	'365497016098369536'	'0.0']->['153259481'	'365497016098369536'	'21.12']
['64643056'	'365497016098369536'	'0.0']->['25378747'	'365497016098369536'	'22.08']
['64643056'	'365497016098369536'	'0.0']->['1398759888'	'365497016098369536'	'22.45']
['64643056'	'365497016098369536'	'0.0']->['23499320'	'365497016098369536'	'22.8']
['64643056'	'365497016098369536'	'0.0']->['1026986804'	'365497016098369536'	'23.23']
['64643056'	'365497016098369536'	'0.0']->['436926614'	'365497016098369536'	'23.25']
['1287168115'	'365497016098369536'	'19.15']->['987216416'	'365497016098369536'	'23.32']
['64643056'	'365497016098369536'	'0.0']->['58199261'	'365497016098369536'	'24.28']
['64643056'	'365497016098369536'	'0.0']->['275588051'	'365497016098369536'	'25.17']
['64643056'	'365497016098369536'	'0.0']->['18832562'	'365503691798740993'	'26.53']
['64643056'	'365497016098369536'	'0.0']->['1008182743'	'365497016098369536'	'26.92']
['64643056'	'365497016098369536'	'0.0']->['992050615'	'365497016098369536'	'27.47']
['64643056'	'365497016098369536'	'0.0']->['18363234'	'365497016098369536'	'28.07']
['64643056'	'365497016098369536'	'0.0']->['1655099076'	'365497016098369536'	'28.35']
['64643056'	'365497016098369536'	'0.0']->['56812232'	'365497016098369536'	'28.48']
['64643056'	'365497016098369536'	'0.0']->['900763946'	'365497016098369536'	'28.7']
['64643056'	'365497016098369536'	'0.0']->['41258222'	'365497016098369536'	'28.75']
['18363234'	'365497016098369536'	'28.07']->['236537952'	'365497016098369536'	'29.77']
['64643056'	'365497016098369536'	'0.0']->['184622319'	'365504615506128896'	'30.2']
['18832562'	'365503691798740993'	'26.53']->['58199261'	'365497016098369536'	'24.28']
['64643056'	'365497016098369536'	'0.0']->['58171824'	'365497016098369536'	'32.17']
['64643056'	'365497016098369536'	'0.0']->['14871120'	'365497016098369536'	'34.78']
['64643056'	'365497016098369536'	'0.0']->['314082523'	'365497016098369536'	'35.13']
['64643056'	'365497016098369536'	'0.0']->['233225712'	'365497016098369536'	'37.67']
['64643056'	'365497016098369536'	'0.0']->['93995548'	'365497016098369536'	'41.75']
['64643056'	'365497016098369536'	'0.0']->['433893017'	'365497016098369536'	'47.18']
['64643056'	'365497016098369536'	'0.0']->['80145408'	'365509108796895232'	'48.07']
['64643056'	'365497016098369536'	'0.0']->['460245586'	'365497016098369536'	'55.35']
['87242478'	'365497016098369536'	'8.9']->['32367242'	'365497016098369536'	'57.52']
['64643056'	'365497016098369536'	'0.0']->['142791126'	'365497016098369536'	'78.33']
['64643056'	'365497016098369536'	'0.0']->['280852765'	'365497016098369536'	'80.97']
['64643056'	'365497016098369536'	'0.0']->['138972366'	'365497016098369536'	'81.72']
['80145408'	'365509108796895232'	'48.07']->['58199261'	'365497016098369536'	'24.28']
['58199261'	'365497016098369536'	'24.28']->['80145408'	'365509108796895232'	'48.07']
['64643056'	'365497016098369536'	'0.0']->['252804165'	'365497016098369536'	'104.62']
['64643056'	'365497016098369536'	'0.0']->['7156172'	'365497016098369536'	'105.88']
['64643056'	'365497016098369536'	'0.0']->['319314644'	'365497016098369536'	'127.72']
['64643056'	'365497016098369536'	'0.0']->['27475123'	'365497016098369536'	'136.72']
['64643056'	'365497016098369536'	'0.0']->['333756943'	'365497016098369536'	'148.42']
['64643056'	'365497016098369536'	'0.0']->['626272791'	'365534703769493504'	'149.77']
['64643056'	'365497016098369536'	'0.0']->['1033641080'	'365497016098369536'	'158.28']
['64643056'	'365497016098369536'	'0.0']->['55671407'	'365497016098369536'	'159.55']
['64643056'	'365497016098369536'	'0.0']->['95097330'	'365497016098369536'	'160.23']
['64643056'	'365497016098369536'	'0.0']->['51081348'	'365537810234621952'	'162.1']
['64643056'	'365497016098369536'	'0.0']->['328970110'	'365497016098369536'	'164.98']
['64643056'	'365497016098369536'	'0.0']->['129684573'	'365497016098369536'	'166.35']
['64643056'	'365497016098369536'	'0.0']->['231435060'	'365497016098369536'	'177.0']
['64643056'	'365497016098369536'	'0.0']->['21261686'	'365542998496391169'	'182.72']
['64643056'	'365497016098369536'	'0.0']->['495780557'	'365497016098369536'	'194.65']
['64643056'	'365497016098369536'	'0.0']->['1296217898'	'365497016098369536'	'198.12']
['64643056'	'365497016098369536'	'0.0']->['836295150'	'365497016098369536'	'219.35']
['64643056'	'365497016098369536'	'0.0']->['97950902'	'365497016098369536'	'228.33']
['64643056'	'365497016098369536'	'0.0']->['586662978'	'365497016098369536'	'231.87']
['64643056'	'365497016098369536'	'0.0']->['1256179320'	'365497016098369536'	'242.88']
['64643056'	'365497016098369536'	'0.0']->['266411591'	'365569194596630531'	'286.82']
['64643056'	'365497016098369536'	'0.0']->['308139926'	'365497016098369536'	'306.72']
['64643056'	'365497016098369536'	'0.0']->['461079055'	'365497016098369536'	'326.48']
['64643056'	'365497016098369536'	'0.0']->['41229966'	'365497016098369536'	'371.27']
['41229966'	'365497016098369536'	'371.27']->['1653469470'	'365497016098369536'	'384.25']
['64643056'	'365497016098369536'	'0.0']->['220325634'	'365497016098369536'	'393.22']
['64643056'	'365497016098369536'	'0.0']->['55260264'	'365600960501923842'	'413.05']
['64643056'	'365497016098369536'	'0.0']->['263236736'	'365497016098369536'	'659.63']
['64643056'	'365497016098369536'	'0.0']->['152561932'	'365497016098369536'	'1306.4']
['64643056'	'365497016098369536'	'0.0']->['1541069618'	'365497016098369536'	'1318.62']
['64643056'	'365497016098369536'	'0.0']->['52298204'	'365497016098369536'	'2322.85']
['64643056'	'365497016098369536'	'0.0']->['118974538'	'365497016098369536'	'60231.58']
