# Supplementary material for: BiMGCL: rumor detection via bi-directional multi-level graph contrastive learning
Source: PeerJ Comput Sci. 2023 Nov 10;9:e1659. doi: 10.7717/peerj-cs.1659 (PMC10703058; doi:10.7717/peerj-cs.1659)
Supplement: Supplemental Information 1 [file peerj-cs-09-1659-s001.zip › rumor_detection_acl2017/twitter15/tree/366025766183514112.txt]

['ROOT'	'ROOT'	'0.0']->['279390084'	'366025766183514112'	'0.0']
['279390084'	'366025766183514112'	'0.0']->['591924547'	'366025929341927424'	'0.65']
['279390084'	'366025766183514112'	'0.0']->['24663606'	'366026020928757760'	'1.02']
['279390084'	'366025766183514112'	'0.0']->['67458813'	'366025766183514112'	'1.07']
['279390084'	'366025766183514112'	'0.0']->['18103193'	'366025766183514112'	'1.07']
['279390084'	'366025766183514112'	'0.0']->['14538108'	'366025766183514112'	'1.07']
['279390084'	'366025766183514112'	'0.0']->['129258722'	'366025766183514112'	'1.07']
['279390084'	'366025766183514112'	'0.0']->['42433122'	'366025766183514112'	'1.07']
['279390084'	'366025766183514112'	'0.0']->['15742480'	'366025766183514112'	'1.07']
['279390084'	'366025766183514112'	'0.0']->['41463924'	'366025766183514112'	'1.07']
['279390084'	'366025766183514112'	'0.0']->['271821486'	'366025766183514112'	'1.07']
['279390084'	'366025766183514112'	'0.0']->['87322008'	'366025766183514112'	'1.07']
['279390084'	'366025766183514112'	'0.0']->['700177322'	'366025766183514112'	'1.07']
['279390084'	'366025766183514112'	'0.0']->['377838488'	'366025766183514112'	'1.07']
['279390084'	'366025766183514112'	'0.0']->['448462224'	'366025766183514112'	'1.07']
['279390084'	'366025766183514112'	'0.0']->['183244207'	'366025766183514112'	'1.07']
['279390084'	'366025766183514112'	'0.0']->['35359301'	'366025766183514112'	'1.07']
['279390084'	'366025766183514112'	'0.0']->['254113683'	'366025766183514112'	'1.07']
['279390084'	'366025766183514112'	'0.0']->['62700104'	'366025766183514112'	'1.07']
['279390084'	'366025766183514112'	'0.0']->['365285103'	'366025766183514112'	'1.07']
['279390084'	'366025766183514112'	'0.0']->['464014686'	'366025766183514112'	'1.07']
['279390084'	'366025766183514112'	'0.0']->['393737120'	'366025766183514112'	'1.07']
['279390084'	'366025766183514112'	'0.0']->['36001888'	'366025766183514112'	'1.07']
['279390084'	'366025766183514112'	'0.0']->['350593129'	'366025766183514112'	'1.07']
['279390084'	'366025766183514112'	'0.0']->['1355011280'	'366025766183514112'	'1.07']
['279390084'	'366025766183514112'	'0.0']->['539575981'	'366025766183514112'	'1.07']
['279390084'	'366025766183514112'	'0.0']->['276576601'	'366025766183514112'	'1.07']
['279390084'	'366025766183514112'	'0.0']->['222905502'	'366025766183514112'	'1.07']
['279390084'	'366025766183514112'	'0.0']->['415826305'	'366025766183514112'	'1.07']
['279390084'	'366025766183514112'	'0.0']->['1071943004'	'366025766183514112'	'1.07']
['279390084'	'366025766183514112'	'0.0']->['276674215'	'366025766183514112'	'1.07']
['279390084'	'366025766183514112'	'0.0']->['808093142'	'366025766183514112'	'1.07']
['279390084'	'366025766183514112'	'0.0']->['14486249'	'366025766183514112'	'1.07']
['279390084'	'366025766183514112'	'0.0']->['15415243'	'366025766183514112'	'1.07']
['279390084'	'366025766183514112'	'0.0']->['65792426'	'366025766183514112'	'1.07']
['279390084'	'366025766183514112'	'0.0']->['394760687'	'366025766183514112'	'1.07']
['279390084'	'366025766183514112'	'0.0']->['218437658'	'366025766183514112'	'1.33']
['279390084'	'366025766183514112'	'0.0']->['1383534720'	'366026113081815040'	'1.38']
['279390084'	'366025766183514112'	'0.0']->['244014705'	'366025766183514112'	'1.47']
['279390084'	'366025766183514112'	'0.0']->['341592421'	'366025766183514112'	'1.53']
['279390084'	'366025766183514112'	'0.0']->['248846329'	'366025766183514112'	'1.57']
['279390084'	'366025766183514112'	'0.0']->['1272537806'	'366025766183514112'	'1.58']
['279390084'	'366025766183514112'	'0.0']->['334298521'	'366025766183514112'	'1.59']
['279390084'	'366025766183514112'	'0.0']->['229719573'	'366025766183514112'	'1.6']
['279390084'	'366025766183514112'	'0.0']->['455574550'	'366025766183514112'	'1.6']
['279390084'	'366025766183514112'	'0.0']->['620563027'	'366025766183514112'	'1.6']
['279390084'	'366025766183514112'	'0.0']->['582430341'	'366025766183514112'	'1.6']
['279390084'	'366025766183514112'	'0.0']->['498222520'	'366025766183514112'	'1.6']
['279390084'	'366025766183514112'	'0.0']->['597673740'	'366025766183514112'	'1.6']
['279390084'	'366025766183514112'	'0.0']->['554612693'	'366025766183514112'	'1.6']
['279390084'	'366025766183514112'	'0.0']->['15888299'	'366025766183514112'	'1.6']
['279390084'	'366025766183514112'	'0.0']->['1603947702'	'366025766183514112'	'1.6']
['279390084'	'366025766183514112'	'0.0']->['100691844'	'366026211757006848'	'1.77']
['279390084'	'366025766183514112'	'0.0']->['450094585'	'366026236469841920'	'1.87']
['279390084'	'366025766183514112'	'0.0']->['39549399'	'366026267025346560'	'2.0']
['279390084'	'366025766183514112'	'0.0']->['29395481'	'366025766183514112'	'2.12']
['279390084'	'366025766183514112'	'0.0']->['363779011'	'366025766183514112'	'2.38']
['279390084'	'366025766183514112'	'0.0']->['346037630'	'366025766183514112'	'2.5']
['279390084'	'366025766183514112'	'0.0']->['381929455'	'366025766183514112'	'2.57']
['279390084'	'366025766183514112'	'0.0']->['53874296'	'366025766183514112'	'2.6']
['279390084'	'366025766183514112'	'0.0']->['425972917'	'366025766183514112'	'2.62']
['279390084'	'366025766183514112'	'0.0']->['501931096'	'366025766183514112'	'2.63']
['279390084'	'366025766183514112'	'0.0']->['128904040'	'366025766183514112'	'2.63']
['279390084'	'366025766183514112'	'0.0']->['163699939'	'366025766183514112'	'2.63']
['279390084'	'366025766183514112'	'0.0']->['629988120'	'366025766183514112'	'2.63']
['279390084'	'366025766183514112'	'0.0']->['376447726'	'366025766183514112'	'2.63']
['279390084'	'366025766183514112'	'0.0']->['1643986494'	'366025766183514112'	'2.63']
['279390084'	'366025766183514112'	'0.0']->['323575746'	'366025766183514112'	'2.63']
['279390084'	'366025766183514112'	'0.0']->['152112834'	'366025766183514112'	'2.63']
['279390084'	'366025766183514112'	'0.0']->['15624883'	'366025766183514112'	'2.63']
['279390084'	'366025766183514112'	'0.0']->['320878055'	'366025766183514112'	'2.63']
['279390084'	'366025766183514112'	'0.0']->['301127409'	'366025766183514112'	'2.76']
['279390084'	'366025766183514112'	'0.0']->['327729800'	'366025766183514112'	'2.82']
['279390084'	'366025766183514112'	'0.0']->['75853781'	'366025766183514112'	'2.85']
['279390084'	'366025766183514112'	'0.0']->['134250716'	'366025766183514112'	'2.87']
['279390084'	'366025766183514112'	'0.0']->['1388600804'	'366025766183514112'	'2.88']
['279390084'	'366025766183514112'	'0.0']->['68829196'	'366025766183514112'	'2.88']
['279390084'	'366025766183514112'	'0.0']->['94392994'	'366025766183514112'	'2.88']
['279390084'	'366025766183514112'	'0.0']->['16500317'	'366026527483240448'	'3.03']
['279390084'	'366025766183514112'	'0.0']->['97335904'	'366025766183514112'	'3.17']
['279390084'	'366025766183514112'	'0.0']->['138901754'	'366025766183514112'	'3.32']
['279390084'	'366025766183514112'	'0.0']->['65659492'	'366025766183514112'	'3.47']
['100691844'	'366026211757006848'	'1.77']->['16861566'	'366026665354211328'	'3.58']
['279390084'	'366025766183514112'	'0.0']->['348166536'	'366025766183514112'	'5.53']
['279390084'	'366025766183514112'	'0.0']->['20811900'	'366025766183514112'	'6.57']
['279390084'	'366025766183514112'	'0.0']->['17775362'	'366025766183514112'	'7.08']
['279390084'	'366025766183514112'	'0.0']->['283874033'	'366025766183514112'	'7.34']
['279390084'	'366025766183514112'	'0.0']->['775772958'	'366025766183514112'	'7.47']
['279390084'	'366025766183514112'	'0.0']->['988113577'	'366025766183514112'	'7.54']
['279390084'	'366025766183514112'	'0.0']->['193472036'	'366025766183514112'	'7.57']
['279390084'	'366025766183514112'	'0.0']->['1564404793'	'366025766183514112'	'7.58']
['279390084'	'366025766183514112'	'0.0']->['319261477'	'366025766183514112'	'7.59']
['279390084'	'366025766183514112'	'0.0']->['22718413'	'366025766183514112'	'7.6']
['279390084'	'366025766183514112'	'0.0']->['26689476'	'366025766183514112'	'7.6']
['17775362'	'366025766183514112'	'7.08']->['34863271'	'366025766183514112'	'7.6']
['279390084'	'366025766183514112'	'0.0']->['16861566'	'366026665354211328'	'3.58']
['279390084'	'366025766183514112'	'0.0']->['342170721'	'366025766183514112'	'7.6']
['279390084'	'366025766183514112'	'0.0']->['297304678'	'366025766183514112'	'7.6']
['279390084'	'366025766183514112'	'0.0']->['285209933'	'366025766183514112'	'7.6']
['279390084'	'366025766183514112'	'0.0']->['478651279'	'366025766183514112'	'7.6']
['394760687'	'366025766183514112'	'1.07']->['487176004'	'366025766183514112'	'7.6']
['279390084'	'366025766183514112'	'0.0']->['182088266'	'366025766183514112'	'7.6']
['22718413'	'366025766183514112'	'7.6']->['37275249'	'366025766183514112'	'7.6']
['279390084'	'366025766183514112'	'0.0']->['366716605'	'366025766183514112'	'7.6']
['279390084'	'366025766183514112'	'0.0']->['1483193108'	'366025766183514112'	'7.6']
['279390084'	'366025766183514112'	'0.0']->['159314702'	'366025766183514112'	'7.6']
['279390084'	'366025766183514112'	'0.0']->['193974407'	'366025766183514112'	'7.6']
['279390084'	'366025766183514112'	'0.0']->['21147642'	'366025766183514112'	'7.6']
['279390084'	'366025766183514112'	'0.0']->['607871339'	'366025766183514112'	'7.6']
['279390084'	'366025766183514112'	'0.0']->['42514592'	'366025766183514112'	'7.6']
['128904040'	'366025766183514112'	'2.63']->['121389209'	'366025766183514112'	'7.6']
['24663606'	'366026020928757760'	'1.02']->['241009723'	'366025766183514112'	'7.6']
['279390084'	'366025766183514112'	'0.0']->['45126678'	'366025766183514112'	'7.6']
['279390084'	'366025766183514112'	'0.0']->['377004040'	'366025766183514112'	'7.6']
['279390084'	'366025766183514112'	'0.0']->['68080553'	'366025766183514112'	'7.76']
['279390084'	'366025766183514112'	'0.0']->['19635972'	'366025766183514112'	'7.92']
['279390084'	'366025766183514112'	'0.0']->['101219071'	'366025766183514112'	'7.93']
['279390084'	'366025766183514112'	'0.0']->['339350712'	'366025766183514112'	'8.4']
['279390084'	'366025766183514112'	'0.0']->['283131773'	'366025766183514112'	'8.63']
['279390084'	'366025766183514112'	'0.0']->['1467292537'	'366025766183514112'	'8.75']
['279390084'	'366025766183514112'	'0.0']->['49320638'	'366025766183514112'	'8.87']
['279390084'	'366025766183514112'	'0.0']->['622809383'	'366025766183514112'	'9.14']
['279390084'	'366025766183514112'	'0.0']->['559995442'	'366025766183514112'	'9.28']
['279390084'	'366025766183514112'	'0.0']->['299388394'	'366025766183514112'	'9.42']
['279390084'	'366025766183514112'	'0.0']->['207057133'	'366025766183514112'	'9.87']
['279390084'	'366025766183514112'	'0.0']->['154285021'	'366025766183514112'	'10.09']
['279390084'	'366025766183514112'	'0.0']->['310107406'	'366025766183514112'	'10.2']
['348166536'	'366025766183514112'	'5.53']->['300016114'	'366025766183514112'	'10.32']
['279390084'	'366025766183514112'	'0.0']->['1335017436'	'366025766183514112'	'11.3']
['279390084'	'366025766183514112'	'0.0']->['606092531'	'366025766183514112'	'11.45']
['279390084'	'366025766183514112'	'0.0']->['128485916'	'366025766183514112'	'11.48']
['279390084'	'366025766183514112'	'0.0']->['62973232'	'366025766183514112'	'11.71']
['279390084'	'366025766183514112'	'0.0']->['24408128'	'366025766183514112'	'11.93']
['279390084'	'366025766183514112'	'0.0']->['280309162'	'366025766183514112'	'12.29']
['279390084'	'366025766183514112'	'0.0']->['84757150'	'366025766183514112'	'12.47']
['279390084'	'366025766183514112'	'0.0']->['826725242'	'366025766183514112'	'12.56']
['279390084'	'366025766183514112'	'0.0']->['27457641'	'366025766183514112'	'12.61']
['279390084'	'366025766183514112'	'0.0']->['170048675'	'366025766183514112'	'12.63']
['279390084'	'366025766183514112'	'0.0']->['170092493'	'366025766183514112'	'12.64']
['279390084'	'366025766183514112'	'0.0']->['1622453018'	'366025766183514112'	'12.65']
['279390084'	'366025766183514112'	'0.0']->['870721279'	'366029041163186176'	'13.02']
['279390084'	'366025766183514112'	'0.0']->['445862203'	'366025766183514112'	'13.35']
['279390084'	'366025766183514112'	'0.0']->['260002302'	'366025766183514112'	'13.91']
['279390084'	'366025766183514112'	'0.0']->['131932474'	'366025766183514112'	'14.19']
['279390084'	'366025766183514112'	'0.0']->['248780053'	'366025766183514112'	'14.33']
['279390084'	'366025766183514112'	'0.0']->['186340194'	'366025766183514112'	'14.4']
['279390084'	'366025766183514112'	'0.0']->['468906042'	'366025766183514112'	'14.43']
['279390084'	'366025766183514112'	'0.0']->['57418740'	'366025766183514112'	'14.45']
['279390084'	'366025766183514112'	'0.0']->['975056412'	'366025766183514112'	'14.47']
['279390084'	'366025766183514112'	'0.0']->['824619499'	'366025766183514112'	'14.47']
['279390084'	'366025766183514112'	'0.0']->['531835984'	'366025766183514112'	'14.78']
['279390084'	'366025766183514112'	'0.0']->['1064076408'	'366025766183514112'	'14.94']
['279390084'	'366025766183514112'	'0.0']->['1536407076'	'366025766183514112'	'15.02']
['279390084'	'366025766183514112'	'0.0']->['330782010'	'366025766183514112'	'15.1']
['279390084'	'366025766183514112'	'0.0']->['100089463'	'366025766183514112'	'15.41']
['279390084'	'366025766183514112'	'0.0']->['119553477'	'366025766183514112'	'15.56']
['310107406'	'366025766183514112'	'10.2']->['78502767'	'366025766183514112'	'15.64']
['279390084'	'366025766183514112'	'0.0']->['612759434'	'366025766183514112'	'15.72']
['279390084'	'366025766183514112'	'0.0']->['392189941'	'366025766183514112'	'16.0']
['279390084'	'366025766183514112'	'0.0']->['233841575'	'366025766183514112'	'16.28']
['279390084'	'366025766183514112'	'0.0']->['99633402'	'366025766183514112'	'16.99']
['279390084'	'366025766183514112'	'0.0']->['67155032'	'366030041886363648'	'17.0']
['279390084'	'366025766183514112'	'0.0']->['70499035'	'366025766183514112'	'17.35']
['279390084'	'366025766183514112'	'0.0']->['22374823'	'366025766183514112'	'17.52']
['279390084'	'366025766183514112'	'0.0']->['23063572'	'366025766183514112'	'17.61']
['279390084'	'366025766183514112'	'0.0']->['1026764042'	'366025766183514112'	'17.66']
['279390084'	'366025766183514112'	'0.0']->['990075668'	'366025766183514112'	'17.68']
['279390084'	'366025766183514112'	'0.0']->['971184626'	'366025766183514112'	'17.69']
['279390084'	'366025766183514112'	'0.0']->['264649234'	'366025766183514112'	'17.7']
['279390084'	'366025766183514112'	'0.0']->['233081114'	'366030286166831104'	'17.97']
['279390084'	'366025766183514112'	'0.0']->['473328449'	'366025766183514112'	'18.65']
['279390084'	'366025766183514112'	'0.0']->['630496545'	'366025766183514112'	'18.93']
['279390084'	'366025766183514112'	'0.0']->['722434129'	'366025766183514112'	'19.2']
['279390084'	'366025766183514112'	'0.0']->['47907192'	'366025766183514112'	'19.7']
['279390084'	'366025766183514112'	'0.0']->['454436863'	'366025766183514112'	'19.95']
['279390084'	'366025766183514112'	'0.0']->['51237746'	'366025766183514112'	'20.07']
['279390084'	'366025766183514112'	'0.0']->['1033641080'	'366025766183514112'	'20.14']
['279390084'	'366025766183514112'	'0.0']->['383541245'	'366025766183514112'	'20.2']
['279390084'	'366025766183514112'	'0.0']->['524985434'	'366025766183514112'	'21.86']
['279390084'	'366025766183514112'	'0.0']->['27694600'	'366031347648696320'	'22.18']
['279390084'	'366025766183514112'	'0.0']->['460577661'	'366025766183514112'	'22.69']
['15624883'	'366025766183514112'	'2.63']->['924412256'	'366025766183514112'	'23.1']
['279390084'	'366025766183514112'	'0.0']->['519077227'	'366025766183514112'	'23.31']
['279390084'	'366025766183514112'	'0.0']->['252507197'	'366025766183514112'	'23.41']
['279390084'	'366025766183514112'	'0.0']->['30042197'	'366025766183514112'	'23.46']
['279390084'	'366025766183514112'	'0.0']->['254597206'	'366025766183514112'	'23.49']
['279390084'	'366025766183514112'	'0.0']->['180189686'	'366025766183514112'	'23.5']
['279390084'	'366025766183514112'	'0.0']->['97558908'	'366025766183514112'	'23.51']
['279390084'	'366025766183514112'	'0.0']->['19622638'	'366025766183514112'	'23.51']
['348166536'	'366025766183514112'	'5.53']->['1615736210'	'366025766183514112'	'23.52']
['279390084'	'366025766183514112'	'0.0']->['393835543'	'366025766183514112'	'23.52']
['279390084'	'366025766183514112'	'0.0']->['82182044'	'366025766183514112'	'23.82']
['279390084'	'366025766183514112'	'0.0']->['404285623'	'366025766183514112'	'23.97']
['279390084'	'366025766183514112'	'0.0']->['89107655'	'366025766183514112'	'24.04']
['279390084'	'366025766183514112'	'0.0']->['744009032'	'366025766183514112'	'24.12']
['279390084'	'366025766183514112'	'0.0']->['182013297'	'366025766183514112'	'24.68']
['279390084'	'366025766183514112'	'0.0']->['83358164'	'366025766183514112'	'24.97']
['279390084'	'366025766183514112'	'0.0']->['425533575'	'366025766183514112'	'25.11']
['348166536'	'366025766183514112'	'5.53']->['221573547'	'366025766183514112'	'25.18']
['279390084'	'366025766183514112'	'0.0']->['158215052'	'366025766183514112'	'25.25']
['279390084'	'366025766183514112'	'0.0']->['26266763'	'366025766183514112'	'25.51']
['279390084'	'366025766183514112'	'0.0']->['77542570'	'366025766183514112'	'25.64']
['279390084'	'366025766183514112'	'0.0']->['15684872'	'366025766183514112'	'25.7']
['279390084'	'366025766183514112'	'0.0']->['50224356'	'366025766183514112'	'25.77']
['279390084'	'366025766183514112'	'0.0']->['35771877'	'366025766183514112'	'27.48']
['279390084'	'366025766183514112'	'0.0']->['603864595'	'366025766183514112'	'28.33']
['279390084'	'366025766183514112'	'0.0']->['21138623'	'366025766183514112'	'28.76']
['279390084'	'366025766183514112'	'0.0']->['213117068'	'366025766183514112'	'28.97']
['279390084'	'366025766183514112'	'0.0']->['619647407'	'366025766183514112'	'29.18']
['279390084'	'366025766183514112'	'0.0']->['218362752'	'366033165795598337'	'29.4']
['279390084'	'366025766183514112'	'0.0']->['709939105'	'366025766183514112'	'30.29']
['279390084'	'366025766183514112'	'0.0']->['113669782'	'366025766183514112'	'30.85']
['279390084'	'366025766183514112'	'0.0']->['176279527'	'366025766183514112'	'31.12']
['279390084'	'366025766183514112'	'0.0']->['27624303'	'366025766183514112'	'31.26']
['279390084'	'366025766183514112'	'0.0']->['298311604'	'366025766183514112'	'31.33']
['279390084'	'366025766183514112'	'0.0']->['69987913'	'366025766183514112'	'31.37']
['279390084'	'366025766183514112'	'0.0']->['25095710'	'366025766183514112'	'31.4']
['279390084'	'366025766183514112'	'0.0']->['302410887'	'366034174886424577'	'33.42']
['279390084'	'366025766183514112'	'0.0']->['18574747'	'366025766183514112'	'34.16']
['279390084'	'366025766183514112'	'0.0']->['321449895'	'366034438909464576'	'34.47']
['279390084'	'366025766183514112'	'0.0']->['25317315'	'366025766183514112'	'35.54']
['279390084'	'366025766183514112'	'0.0']->['14305895'	'366025766183514112'	'36.23']
['279390084'	'366025766183514112'	'0.0']->['520101646'	'366025766183514112'	'36.92']
['279390084'	'366025766183514112'	'0.0']->['244229859'	'366025766183514112'	'37.27']
['279390084'	'366025766183514112'	'0.0']->['119507105'	'366025766183514112'	'37.62']
['279390084'	'366025766183514112'	'0.0']->['53544498'	'366025766183514112'	'41.42']
['279390084'	'366025766183514112'	'0.0']->['24736074'	'366036254195855360'	'41.68']
['279390084'	'366025766183514112'	'0.0']->['803070996'	'366025766183514112'	'43.33']
['279390084'	'366025766183514112'	'0.0']->['81126162'	'366025766183514112'	'44.28']
['279390084'	'366025766183514112'	'0.0']->['5872102'	'366025766183514112'	'44.76']
['279390084'	'366025766183514112'	'0.0']->['214800161'	'366025766183514112'	'45.0']
['279390084'	'366025766183514112'	'0.0']->['365867848'	'366025766183514112'	'45.11']
['279390084'	'366025766183514112'	'0.0']->['400506840'	'366025766183514112'	'45.17']
['279390084'	'366025766183514112'	'0.0']->['1265644032'	'366025766183514112'	'45.23']
['279390084'	'366025766183514112'	'0.0']->['15153632'	'366037651356254209'	'47.23']
['279390084'	'366025766183514112'	'0.0']->['743467650'	'366025766183514112'	'49.4']
['279390084'	'366025766183514112'	'0.0']->['864843384'	'366025766183514112'	'51.48']
['279390084'	'366025766183514112'	'0.0']->['1115237750'	'366025766183514112'	'52.52']
['279390084'	'366025766183514112'	'0.0']->['706575740'	'366025766183514112'	'53.05']
['34863271'	'366025766183514112'	'7.6']->['31633460'	'366025766183514112'	'53.31']
['279390084'	'366025766183514112'	'0.0']->['45319878'	'366025766183514112'	'53.44']
['279390084'	'366025766183514112'	'0.0']->['445771033'	'366025766183514112'	'53.5']
['279390084'	'366025766183514112'	'0.0']->['139568724'	'366025766183514112'	'53.53']
['279390084'	'366025766183514112'	'0.0']->['43355564'	'366025766183514112'	'53.55']
['279390084'	'366025766183514112'	'0.0']->['369787561'	'366025766183514112'	'53.57']
['279390084'	'366025766183514112'	'0.0']->['572143255'	'366025766183514112'	'54.67']
['279390084'	'366025766183514112'	'0.0']->['171827368'	'366025766183514112'	'55.22']
['279390084'	'366025766183514112'	'0.0']->['357755900'	'366025766183514112'	'55.49']
['279390084'	'366025766183514112'	'0.0']->['336653055'	'366025766183514112'	'55.77']
['279390084'	'366025766183514112'	'0.0']->['45885901'	'366025766183514112'	'58.33']
['279390084'	'366025766183514112'	'0.0']->['400184463'	'366025766183514112'	'60.88']
['279390084'	'366025766183514112'	'0.0']->['27181937'	'366025766183514112'	'61.33']
['350593129'	'366025766183514112'	'1.07']->['285703132'	'366025766183514112'	'68.11']
['47907192'	'366025766183514112'	'19.7']->['1351173902'	'366025766183514112'	'71.5']
['279390084'	'366025766183514112'	'0.0']->['7103272'	'366025766183514112'	'73.19']
['279390084'	'366025766183514112'	'0.0']->['249489876'	'366025766183514112'	'74.04']
['279390084'	'366025766183514112'	'0.0']->['168237194'	'366025766183514112'	'74.46']
['279390084'	'366025766183514112'	'0.0']->['1570615484'	'366025766183514112'	'74.88']
['279390084'	'366025766183514112'	'0.0']->['14827230'	'366025766183514112'	'75.12']
['279390084'	'366025766183514112'	'0.0']->['803305921'	'366044943581593601'	'76.2']
['279390084'	'366025766183514112'	'0.0']->['113225344'	'366025766183514112'	'76.42']
['279390084'	'366025766183514112'	'0.0']->['1493463536'	'366025766183514112'	'79.88']
['279390084'	'366025766183514112'	'0.0']->['29958425'	'366025766183514112'	'83.33']
['279390084'	'366025766183514112'	'0.0']->['605380952'	'366025766183514112'	'83.91']
['279390084'	'366025766183514112'	'0.0']->['1143046285'	'366025766183514112'	'84.48']
['415826305'	'366025766183514112'	'1.07']->['861400166'	'366025766183514112'	'86.08']
['279390084'	'366025766183514112'	'0.0']->['610314378'	'366025766183514112'	'86.87']
['279390084'	'366025766183514112'	'0.0']->['122387130'	'366025766183514112'	'87.67']
['279390084'	'366025766183514112'	'0.0']->['165155588'	'366025766183514112'	'89.98']
['47907192'	'366025766183514112'	'19.7']->['19148352'	'366025766183514112'	'90.79']
['279390084'	'366025766183514112'	'0.0']->['182888013'	'366025766183514112'	'91.6']
['279390084'	'366025766183514112'	'0.0']->['48105956'	'366025766183514112'	'92.92']
['279390084'	'366025766183514112'	'0.0']->['1433760343'	'366025766183514112'	'94.23']
['279390084'	'366025766183514112'	'0.0']->['24694601'	'366025766183514112'	'97.58']
['279390084'	'366025766183514112'	'0.0']->['271229421'	'366025766183514112'	'99.25']
['279390084'	'366025766183514112'	'0.0']->['754298778'	'366025766183514112'	'100.08']
['279390084'	'366025766183514112'	'0.0']->['14895128'	'366025766183514112'	'100.5']
['139568724'	'366025766183514112'	'53.53']->['68638570'	'366025766183514112'	'100.71']
['279390084'	'366025766183514112'	'0.0']->['363826030'	'366025766183514112'	'100.92']
['279390084'	'366025766183514112'	'0.0']->['100247275'	'366025766183514112'	'101.92']
['279390084'	'366025766183514112'	'0.0']->['286261242'	'366025766183514112'	'102.42']
['279390084'	'366025766183514112'	'0.0']->['63773225'	'366025766183514112'	'102.67']
['279390084'	'366025766183514112'	'0.0']->['824727211'	'366025766183514112'	'102.92']
['279390084'	'366025766183514112'	'0.0']->['428577636'	'366025766183514112'	'103.97']
['279390084'	'366025766183514112'	'0.0']->['249036198'	'366025766183514112'	'105.03']
['279390084'	'366025766183514112'	'0.0']->['200256030'	'366025766183514112'	'107.81']
['279390084'	'366025766183514112'	'0.0']->['554765795'	'366025766183514112'	'109.2']
['180189686'	'366025766183514112'	'23.5']->['107620502'	'366025766183514112'	'109.89']
['279390084'	'366025766183514112'	'0.0']->['212629325'	'366025766183514112'	'110.58']
['279390084'	'366025766183514112'	'0.0']->['836796788'	'366025766183514112'	'117.28']
['279390084'	'366025766183514112'	'0.0']->['353534344'	'366025766183514112'	'120.63']
['350593129'	'366025766183514112'	'1.07']->['607534411'	'366025766183514112'	'122.31']
['7103272'	'366025766183514112'	'73.19']->['7483262'	'366025766183514112'	'123.15']
['279390084'	'366025766183514112'	'0.0']->['28110653'	'366025766183514112'	'123.56']
['279390084'	'366025766183514112'	'0.0']->['552402730'	'366025766183514112'	'123.77']
['279390084'	'366025766183514112'	'0.0']->['147869869'	'366025766183514112'	'123.88']
['279390084'	'366025766183514112'	'0.0']->['31259310'	'366025766183514112'	'123.98']
['279390084'	'366025766183514112'	'0.0']->['386275773'	'366025766183514112'	'127.4']
['279390084'	'366025766183514112'	'0.0']->['474479388'	'366025766183514112'	'130.34']
['260002302'	'366025766183514112'	'13.91']->['77736860'	'366025766183514112'	'131.81']
['279390084'	'366025766183514112'	'0.0']->['403071244'	'366025766183514112'	'133.28']
['47907192'	'366025766183514112'	'19.7']->['40587997'	'366025766183514112'	'136.52']
['279390084'	'366025766183514112'	'0.0']->['198715354'	'366025766183514112'	'140.09']
['279390084'	'366025766183514112'	'0.0']->['58665571'	'366025766183514112'	'143.67']
['279390084'	'366025766183514112'	'0.0']->['565261606'	'366025766183514112'	'144.38']
['279390084'	'366025766183514112'	'0.0']->['455639253'	'366025766183514112'	'149.4']
['279390084'	'366025766183514112'	'0.0']->['258561587'	'366025766183514112'	'151.91']
['279390084'	'366025766183514112'	'0.0']->['1586748186'	'366025766183514112'	'154.42']
['279390084'	'366025766183514112'	'0.0']->['551397546'	'366025766183514112'	'154.91']
['279390084'	'366025766183514112'	'0.0']->['1618169796'	'366025766183514112'	'155.4']
['279390084'	'366025766183514112'	'0.0']->['29054070'	'366025766183514112'	'157.91']
['279390084'	'366025766183514112'	'0.0']->['69587259'	'366025766183514112'	'159.16']
['279390084'	'366025766183514112'	'0.0']->['895039350'	'366025766183514112'	'160.42']
['279390084'	'366025766183514112'	'0.0']->['250389300'	'366025766183514112'	'168.32']
['279390084'	'366025766183514112'	'0.0']->['74057041'	'366025766183514112'	'177.05']
['279390084'	'366025766183514112'	'0.0']->['209988094'	'366025766183514112'	'181.42']
['348166536'	'366025766183514112'	'5.53']->['399184212'	'366025766183514112'	'183.6']
['279390084'	'366025766183514112'	'0.0']->['254727319'	'366025766183514112'	'185.78']
['279390084'	'366025766183514112'	'0.0']->['461243364'	'366025766183514112'	'186.48']
['279390084'	'366025766183514112'	'0.0']->['93171426'	'366025766183514112'	'188.99']
['279390084'	'366025766183514112'	'0.0']->['151732584'	'366025766183514112'	'190.25']
['279390084'	'366025766183514112'	'0.0']->['609411986'	'366025766183514112'	'191.5']
['279390084'	'366025766183514112'	'0.0']->['1635421087'	'366025766183514112'	'191.55']
['279390084'	'366025766183514112'	'0.0']->['1443311077'	'366025766183514112'	'191.6']
['279390084'	'366025766183514112'	'0.0']->['18644125'	'366025766183514112'	'202.55']
['279390084'	'366025766183514112'	'0.0']->['219355885'	'366025766183514112'	'208.03']
['279390084'	'366025766183514112'	'0.0']->['186763688'	'366025766183514112'	'210.76']
['279390084'	'366025766183514112'	'0.0']->['33433296'	'366025766183514112'	'212.13']
['279390084'	'366025766183514112'	'0.0']->['54685231'	'366025766183514112'	'212.82']
['279390084'	'366025766183514112'	'0.0']->['199514182'	'366025766183514112'	'213.16']
['279390084'	'366025766183514112'	'0.0']->['25716631'	'366025766183514112'	'213.33']
['279390084'	'366025766183514112'	'0.0']->['120418862'	'366025766183514112'	'213.41']
['279390084'	'366025766183514112'	'0.0']->['216063338'	'366025766183514112'	'213.46']
['826725242'	'366025766183514112'	'12.56']->['1014044461'	'366025766183514112'	'213.48']
['279390084'	'366025766183514112'	'0.0']->['410792897'	'366025766183514112'	'213.49']
['279390084'	'366025766183514112'	'0.0']->['341417046'	'366025766183514112'	'213.49']
['279390084'	'366025766183514112'	'0.0']->['1455534793'	'366025766183514112'	'213.5']
['279390084'	'366025766183514112'	'0.0']->['404334884'	'366025766183514112'	'215.05']
['279390084'	'366025766183514112'	'0.0']->['257541443'	'366025766183514112'	'220.19']
['279390084'	'366025766183514112'	'0.0']->['162935493'	'366025766183514112'	'222.76']
['279390084'	'366025766183514112'	'0.0']->['91971503'	'366025766183514112'	'224.05']
['279390084'	'366025766183514112'	'0.0']->['1659335106'	'366025766183514112'	'225.33']
['162935493'	'366025766183514112'	'222.76']->['1171781102'	'366025766183514112'	'244.69']
['279390084'	'366025766183514112'	'0.0']->['36504976'	'366025766183514112'	'254.37']
['279390084'	'366025766183514112'	'0.0']->['47848930'	'366025766183514112'	'259.21']
['279390084'	'366025766183514112'	'0.0']->['19590930'	'366025766183514112'	'261.63']
['162935493'	'366025766183514112'	'222.76']->['269638428'	'366025766183514112'	'262.84']
['162935493'	'366025766183514112'	'222.76']->['902774778'	'366025766183514112'	'263.45']
['279390084'	'366025766183514112'	'0.0']->['281292938'	'366025766183514112'	'263.75']
['279390084'	'366025766183514112'	'0.0']->['72033497'	'366025766183514112'	'263.9']
['279390084'	'366025766183514112'	'0.0']->['220325634'	'366025766183514112'	'263.97']
['279390084'	'366025766183514112'	'0.0']->['381397839'	'366025766183514112'	'264.01']
['162935493'	'366025766183514112'	'222.76']->['147668008'	'366025766183514112'	'264.03']
['279390084'	'366025766183514112'	'0.0']->['32863885'	'366025766183514112'	'264.04']
['279390084'	'366025766183514112'	'0.0']->['113307000'	'366025766183514112'	'264.05']
['279390084'	'366025766183514112'	'0.0']->['46280204'	'366025766183514112'	'267.68']
['279390084'	'366025766183514112'	'0.0']->['43556000'	'366025766183514112'	'269.47']
['34863271'	'366025766183514112'	'7.6']->['69808860'	'366025766183514112'	'280.65']
['279390084'	'366025766183514112'	'0.0']->['1045574532'	'366025766183514112'	'291.83']
['279390084'	'366025766183514112'	'0.0']->['36992356'	'366025766183514112'	'299.11']
['269638428'	'366025766183514112'	'262.84']->['131869018'	'366025766183514112'	'302.75']
['279390084'	'366025766183514112'	'0.0']->['1301869933'	'366025766183514112'	'304.56']
['279390084'	'366025766183514112'	'0.0']->['264731106'	'366025766183514112'	'306.38']
['279390084'	'366025766183514112'	'0.0']->['99786425'	'366025766183514112'	'307.92']
['279390084'	'366025766183514112'	'0.0']->['406792461'	'366025766183514112'	'311.63']
['279390084'	'366025766183514112'	'0.0']->['25589145'	'366025766183514112'	'336.58']
['279390084'	'366025766183514112'	'0.0']->['277090315'	'366112512669786112'	'344.7']
['279390084'	'366025766183514112'	'0.0']->['124352891'	'366025766183514112'	'351.55']
['279390084'	'366025766183514112'	'0.0']->['483214686'	'366025766183514112'	'361.05']
['7103272'	'366025766183514112'	'73.19']->['9159232'	'366025766183514112'	'365.77']
['279390084'	'366025766183514112'	'0.0']->['147423174'	'366025766183514112'	'372.78']
['279390084'	'366025766183514112'	'0.0']->['1615311229'	'366025766183514112'	'401.97']
['9159232'	'366025766183514112'	'365.77']->['270400888'	'366025766183514112'	'403.42']
['279390084'	'366025766183514112'	'0.0']->['373066979'	'366025766183514112'	'411.87']
['279390084'	'366025766183514112'	'0.0']->['158339910'	'366025766183514112'	'416.83']
['279390084'	'366025766183514112'	'0.0']->['301020391'	'366025766183514112'	'422.73']
['279390084'	'366025766183514112'	'0.0']->['23000299'	'366025766183514112'	'425.63']
['279390084'	'366025766183514112'	'0.0']->['1481646451'	'366025766183514112'	'454.53']
['279390084'	'366025766183514112'	'0.0']->['833996407'	'366025766183514112'	'457.75']
['279390084'	'366025766183514112'	'0.0']->['1056614018'	'366025766183514112'	'472.23']
['279390084'	'366025766183514112'	'0.0']->['24642237'	'366025766183514112'	'501.85']
['21138623'	'366025766183514112'	'28.76']->['257580028'	'366025766183514112'	'514.78']
['279390084'	'366025766183514112'	'0.0']->['81347104'	'366158973025529857'	'529.32']
['279390084'	'366025766183514112'	'0.0']->['81631687'	'366025766183514112'	'531.07']
['279390084'	'366025766183514112'	'0.0']->['150634278'	'366025766183514112'	'547.17']
['279390084'	'366025766183514112'	'0.0']->['538205696'	'366025766183514112'	'571.98']
['279390084'	'366025766183514112'	'0.0']->['631867898'	'366025766183514112'	'572.62']
['279390084'	'366025766183514112'	'0.0']->['301215912'	'366025766183514112'	'584.32']
['279390084'	'366025766183514112'	'0.0']->['133708078'	'366025766183514112'	'587.27']
['279390084'	'366025766183514112'	'0.0']->['364961137'	'366025766183514112'	'587.9']
['279390084'	'366025766183514112'	'0.0']->['47271827'	'366025766183514112'	'604.45']
['279390084'	'366025766183514112'	'0.0']->['419379402'	'366025766183514112'	'607.88']
['279390084'	'366025766183514112'	'0.0']->['244103481'	'366025766183514112'	'627.98']
['279390084'	'366025766183514112'	'0.0']->['86163240'	'366184945451941889'	'632.53']
['279390084'	'366025766183514112'	'0.0']->['1167446462'	'366025766183514112'	'675.15']
['24408128'	'366025766183514112'	'11.93']->['38710084'	'366025766183514112'	'682.35']
['133708078'	'366025766183514112'	'587.27']->['164659829'	'366025766183514112'	'719.9']
['279390084'	'366025766183514112'	'0.0']->['498463892'	'366209468578537472'	'729.97']
['279390084'	'366025766183514112'	'0.0']->['433005874'	'366025766183514112'	'736.95']
['279390084'	'366025766183514112'	'0.0']->['563791740'	'366025766183514112'	'757.28']
['279390084'	'366025766183514112'	'0.0']->['1629145542'	'366025766183514112'	'759.17']
['279390084'	'366025766183514112'	'0.0']->['508428841'	'366025766183514112'	'766.47']
['334298521'	'366025766183514112'	'1.59']->['1398036800'	'366025766183514112'	'777.23']
['7103272'	'366025766183514112'	'73.19']->['28893270'	'366025766183514112'	'779.63']
['1398036800'	'366025766183514112'	'777.23']->['121546906'	'366025766183514112'	'781.18']
['279390084'	'366025766183514112'	'0.0']->['538281505'	'366025766183514112'	'797.13']
['279390084'	'366025766183514112'	'0.0']->['13502522'	'366025766183514112'	'828.37']
['279390084'	'366025766183514112'	'0.0']->['131232652'	'366025766183514112'	'833.72']
['279390084'	'366025766183514112'	'0.0']->['31030273'	'366025766183514112'	'837.1']
['279390084'	'366025766183514112'	'0.0']->['1087165952'	'366025766183514112'	'837.35']
['279390084'	'366025766183514112'	'0.0']->['752405558'	'366025766183514112'	'837.7']
['1087165952'	'366025766183514112'	'837.35']->['15772680'	'366025766183514112'	'839.32']
['279390084'	'366025766183514112'	'0.0']->['94566080'	'366025766183514112'	'840.22']
['279390084'	'366025766183514112'	'0.0']->['1171111'	'366025766183514112'	'845.15']
['31030273'	'366025766183514112'	'837.1']->['218366873'	'366025766183514112'	'847.15']
['31030273'	'366025766183514112'	'837.1']->['514894257'	'366025766183514112'	'847.17']
['279390084'	'366025766183514112'	'0.0']->['362215560'	'366025766183514112'	'857.57']
['20811900'	'366025766183514112'	'6.57']->['195986824'	'366025766183514112'	'868.8']
['31030273'	'366025766183514112'	'837.1']->['14386105'	'366025766183514112'	'871.07']
['279390084'	'366025766183514112'	'0.0']->['480070774'	'366025766183514112'	'885.33']
['279390084'	'366025766183514112'	'0.0']->['1486862496'	'366025766183514112'	'900.25']
['279390084'	'366025766183514112'	'0.0']->['1647375139'	'366025766183514112'	'914.87']
['279390084'	'366025766183514112'	'0.0']->['324489515'	'366025766183514112'	'926.92']
['279390084'	'366025766183514112'	'0.0']->['512860075'	'366025766183514112'	'927.3']
['279390084'	'366025766183514112'	'0.0']->['295456035'	'366025766183514112'	'927.35']
['324489515'	'366025766183514112'	'926.92']->['295927150'	'366025766183514112'	'953.0']
['512860075'	'366025766183514112'	'927.3']->['308309188'	'366025766183514112'	'955.32']
['15772680'	'366025766183514112'	'839.32']->['544619303'	'366025766183514112'	'973.98']
['279390084'	'366025766183514112'	'0.0']->['311665222'	'366025766183514112'	'980.6']
['279390084'	'366025766183514112'	'0.0']->['145686870'	'366025766183514112'	'1045.2']
['279390084'	'366025766183514112'	'0.0']->['1339277468'	'366025766183514112'	'1057.03']
['279390084'	'366025766183514112'	'0.0']->['124026121'	'366025766183514112'	'1137.17']
['31030273'	'366025766183514112'	'837.1']->['14278162'	'366025766183514112'	'1165.22']
['162935493'	'366025766183514112'	'222.76']->['63929612'	'366025766183514112'	'1214.12']
['162935493'	'366025766183514112'	'222.76']->['67397403'	'366025766183514112'	'1304.05']
['67397403'	'366025766183514112'	'1304.05']->['548230716'	'366025766183514112'	'1320.11']
['279390084'	'366025766183514112'	'0.0']->['345156040'	'366025766183514112'	'1336.17']
['279390084'	'366025766183514112'	'0.0']->['22648377'	'366025766183514112'	'1340.1']
['279390084'	'366025766183514112'	'0.0']->['1647191162'	'366025766183514112'	'1340.42']
['279390084'	'366025766183514112'	'0.0']->['411788036'	'366025766183514112'	'1365.85']
['279390084'	'366025766183514112'	'0.0']->['37696323'	'366025766183514112'	'1383.2']
['279390084'	'366025766183514112'	'0.0']->['277270428'	'366025766183514112'	'1413.25']
['31030273'	'366025766183514112'	'837.1']->['1541546216'	'366025766183514112'	'1541.23']
['279390084'	'366025766183514112'	'0.0']->['330056685'	'366025766183514112'	'1638.82']
['279390084'	'366025766183514112'	'0.0']->['100080113'	'366025766183514112'	'2159.03']
['31030273'	'366025766183514112'	'837.1']->['10016342'	'366025766183514112'	'2177.45']
['279390084'	'366025766183514112'	'0.0']->['300664575'	'366025766183514112'	'3568.77']
['279390084'	'366025766183514112'	'0.0']->['166923672'	'366025766183514112'	'3756.15']
['279390084'	'366025766183514112'	'0.0']->['189984611'	'366025766183514112'	'3800.33']
['279390084'	'366025766183514112'	'0.0']->['797772217'	'366025766183514112'	'4586.63']
['14278162'	'366025766183514112'	'1165.22']->['140440275'	'366025766183514112'	'5410.95']
['279390084'	'366025766183514112'	'0.0']->['979670760'	'366025766183514112'	'5968.67']
['279390084'	'366025766183514112'	'0.0']->['42346642'	'366025766183514112'	'14589.58']
