# Supplementary material for: BiMGCL: rumor detection via bi-directional multi-level graph contrastive learning
Source: PeerJ Comput Sci. 2023 Nov 10;9:e1659. doi: 10.7717/peerj-cs.1659 (PMC10703058; doi:10.7717/peerj-cs.1659)
Supplement: Supplemental Information 1 [file peerj-cs-09-1659-s001.zip › rumor_detection_acl2017/twitter15/tree/366205297557110784.txt]

['ROOT'	'ROOT'	'0.0']->['64643056'	'366205297557110784'	'0.0']
['64643056'	'366205297557110784'	'0.0']->['17956708'	'366205297557110784'	'1.35']
['64643056'	'366205297557110784'	'0.0']->['473613033'	'366205297557110784'	'1.35']
['64643056'	'366205297557110784'	'0.0']->['14742235'	'366205297557110784'	'1.35']
['64643056'	'366205297557110784'	'0.0']->['182497131'	'366205297557110784'	'1.35']
['64643056'	'366205297557110784'	'0.0']->['31087423'	'366205297557110784'	'1.35']
['64643056'	'366205297557110784'	'0.0']->['149950806'	'366205297557110784'	'1.35']
['64643056'	'366205297557110784'	'0.0']->['14427066'	'366205297557110784'	'1.35']
['64643056'	'366205297557110784'	'0.0']->['16003300'	'366205297557110784'	'1.35']
['64643056'	'366205297557110784'	'0.0']->['325954705'	'366205297557110784'	'1.35']
['64643056'	'366205297557110784'	'0.0']->['573808187'	'366205297557110784'	'1.35']
['64643056'	'366205297557110784'	'0.0']->['24259277'	'366205297557110784'	'1.38']
['64643056'	'366205297557110784'	'0.0']->['18912710'	'366205297557110784'	'2.92']
['64643056'	'366205297557110784'	'0.0']->['15223619'	'366205297557110784'	'3.7']
['64643056'	'366205297557110784'	'0.0']->['7310842'	'366205297557110784'	'4.08']
['64643056'	'366205297557110784'	'0.0']->['1294711250'	'366205297557110784'	'4.27']
['64643056'	'366205297557110784'	'0.0']->['267754712'	'366205297557110784'	'4.37']
['64643056'	'366205297557110784'	'0.0']->['340935356'	'366205297557110784'	'4.42']
['64643056'	'366205297557110784'	'0.0']->['32313030'	'366205297557110784'	'4.44']
['64643056'	'366205297557110784'	'0.0']->['67360804'	'366205297557110784'	'4.45']
['64643056'	'366205297557110784'	'0.0']->['356325895'	'366205297557110784'	'4.46']
['64643056'	'366205297557110784'	'0.0']->['548406532'	'366205297557110784'	'4.46']
['64643056'	'366205297557110784'	'0.0']->['15126396'	'366205297557110784'	'4.47']
['64643056'	'366205297557110784'	'0.0']->['1655099076'	'366205297557110784'	'4.47']
['67360804'	'366205297557110784'	'4.45']->['14404725'	'366205297557110784'	'5.63']
['64643056'	'366205297557110784'	'0.0']->['302591821'	'366205297557110784'	'6.22']
['64643056'	'366205297557110784'	'0.0']->['19360110'	'366205297557110784'	'6.51']
['64643056'	'366205297557110784'	'0.0']->['592182458'	'366205297557110784'	'6.65']
['64643056'	'366205297557110784'	'0.0']->['17791451'	'366205297557110784'	'6.73']
['64643056'	'366205297557110784'	'0.0']->['1431952093'	'366205297557110784'	'6.76']
['64643056'	'366205297557110784'	'0.0']->['187499877'	'366205297557110784'	'6.78']
['64643056'	'366205297557110784'	'0.0']->['29183527'	'366205297557110784'	'6.79']
['64643056'	'366205297557110784'	'0.0']->['389825136'	'366205297557110784'	'6.8']
['64643056'	'366205297557110784'	'0.0']->['109217016'	'366205297557110784'	'6.8']
['64643056'	'366205297557110784'	'0.0']->['1001929386'	'366205297557110784'	'8.57']
['64643056'	'366205297557110784'	'0.0']->['48285413'	'366205297557110784'	'9.46']
['64643056'	'366205297557110784'	'0.0']->['15650210'	'366205297557110784'	'9.91']
['64643056'	'366205297557110784'	'0.0']->['286504143'	'366205297557110784'	'10.13']
['64643056'	'366205297557110784'	'0.0']->['34796626'	'366205297557110784'	'10.24']
['64643056'	'366205297557110784'	'0.0']->['27313315'	'366205297557110784'	'10.29']
['64643056'	'366205297557110784'	'0.0']->['129381408'	'366205297557110784'	'10.32']
['64643056'	'366205297557110784'	'0.0']->['75096946'	'366205297557110784'	'10.34']
['64643056'	'366205297557110784'	'0.0']->['820490924'	'366205297557110784'	'10.34']
['64643056'	'366205297557110784'	'0.0']->['98921155'	'366205297557110784'	'10.35']
['64643056'	'366205297557110784'	'0.0']->['65784321'	'366205297557110784'	'10.35']
['64643056'	'366205297557110784'	'0.0']->['10196452'	'366205297557110784'	'10.35']
['64643056'	'366205297557110784'	'0.0']->['55493176'	'366205297557110784'	'10.35']
['64643056'	'366205297557110784'	'0.0']->['46446876'	'366205297557110784'	'10.35']
['64643056'	'366205297557110784'	'0.0']->['830660473'	'366205297557110784'	'10.35']
['10196452'	'366205297557110784'	'10.35']->['271080840'	'366205297557110784'	'10.35']
['64643056'	'366205297557110784'	'0.0']->['1365270036'	'366205297557110784'	'10.35']
['64643056'	'366205297557110784'	'0.0']->['194474998'	'366205297557110784'	'11.51']
['10196452'	'366205297557110784'	'10.35']->['148306358'	'366205297557110784'	'12.09']
['64643056'	'366205297557110784'	'0.0']->['299262442'	'366205297557110784'	'12.38']
['64643056'	'366205297557110784'	'0.0']->['56832362'	'366205297557110784'	'12.52']
['64643056'	'366205297557110784'	'0.0']->['21161888'	'366205297557110784'	'12.59']
['64643056'	'366205297557110784'	'0.0']->['529554922'	'366205297557110784'	'12.63']
['64643056'	'366205297557110784'	'0.0']->['21019510'	'366205297557110784'	'12.65']
['64643056'	'366205297557110784'	'0.0']->['289057948'	'366205297557110784'	'12.66']
['64643056'	'366205297557110784'	'0.0']->['418789234'	'366205297557110784'	'12.67']
['64643056'	'366205297557110784'	'0.0']->['274089351'	'366205297557110784'	'14.73']
['64643056'	'366205297557110784'	'0.0']->['15206951'	'366205297557110784'	'15.77']
['64643056'	'366205297557110784'	'0.0']->['97854338'	'366205297557110784'	'16.28']
['64643056'	'366205297557110784'	'0.0']->['203289574'	'366205297557110784'	'16.54']
['64643056'	'366205297557110784'	'0.0']->['21261686'	'366205297557110784'	'16.67']
['64643056'	'366205297557110784'	'0.0']->['581880912'	'366205297557110784'	'16.74']
['64643056'	'366205297557110784'	'0.0']->['91817792'	'366205297557110784'	'16.8']
['64643056'	'366205297557110784'	'0.0']->['582187936'	'366205297557110784'	'17.17']
['64643056'	'366205297557110784'	'0.0']->['377752787'	'366205297557110784'	'17.47']
['64643056'	'366205297557110784'	'0.0']->['385606496'	'366205297557110784'	'18.25']
['64643056'	'366205297557110784'	'0.0']->['335426737'	'366205297557110784'	'19.52']
['64643056'	'366205297557110784'	'0.0']->['184980672'	'366205297557110784'	'20.67']
['64643056'	'366205297557110784'	'0.0']->['266042375'	'366205297557110784'	'21.48']
['64643056'	'366205297557110784'	'0.0']->['1202727769'	'366205297557110784'	'21.73']
['64643056'	'366205297557110784'	'0.0']->['536397354'	'366205297557110784'	'22.13']
['64643056'	'366205297557110784'	'0.0']->['1645022774'	'366205297557110784'	'22.18']
['64643056'	'366205297557110784'	'0.0']->['605081194'	'366205297557110784'	'22.55']
['266042375'	'366205297557110784'	'21.48']->['566867362'	'366205297557110784'	'22.82']
['64643056'	'366205297557110784'	'0.0']->['17112369'	'366205297557110784'	'25.17']
['64643056'	'366205297557110784'	'0.0']->['271828234'	'366205297557110784'	'26.15']
['64643056'	'366205297557110784'	'0.0']->['1544885281'	'366205297557110784'	'26.62']
['21161888'	'366205297557110784'	'12.59']->['1542652663'	'366205297557110784'	'28.03']
['64643056'	'366205297557110784'	'0.0']->['48302106'	'366205297557110784'	'28.87']
['64643056'	'366205297557110784'	'0.0']->['999565321'	'366205297557110784'	'28.98']
['64643056'	'366205297557110784'	'0.0']->['251754571'	'366205297557110784'	'29.57']
['299262442'	'366205297557110784'	'12.38']->['134001696'	'366205297557110784'	'30.63']
['64643056'	'366205297557110784'	'0.0']->['76654512'	'366205297557110784'	'32.33']
['64643056'	'366205297557110784'	'0.0']->['334615995'	'366205297557110784'	'33.77']
['64643056'	'366205297557110784'	'0.0']->['235557651'	'366205297557110784'	'34.4']
['64643056'	'366205297557110784'	'0.0']->['15003253'	'366205297557110784'	'35.77']
['64643056'	'366205297557110784'	'0.0']->['269477975'	'366205297557110784'	'35.92']
['64643056'	'366205297557110784'	'0.0']->['547103648'	'366205297557110784'	'38.25']
['64643056'	'366205297557110784'	'0.0']->['1442848560'	'366205297557110784'	'39.57']
['64643056'	'366205297557110784'	'0.0']->['298311604'	'366205297557110784'	'39.82']
['64643056'	'366205297557110784'	'0.0']->['4615021'	'366205297557110784'	'41.28']
['64643056'	'366205297557110784'	'0.0']->['1217626290'	'366205297557110784'	'43.27']
['64643056'	'366205297557110784'	'0.0']->['34658233'	'366205297557110784'	'43.73']
['64643056'	'366205297557110784'	'0.0']->['64618807'	'366205297557110784'	'44.57']
['64643056'	'366205297557110784'	'0.0']->['283754143'	'366205297557110784'	'46.38']
['64643056'	'366205297557110784'	'0.0']->['8188112'	'366205297557110784'	'46.75']
['64643056'	'366205297557110784'	'0.0']->['138214798'	'366205297557110784'	'48.35']
['64643056'	'366205297557110784'	'0.0']->['233590443'	'366217593478057985'	'48.85']
['64643056'	'366205297557110784'	'0.0']->['10056772'	'366205297557110784'	'49.17']
['64643056'	'366205297557110784'	'0.0']->['481458986'	'366205297557110784'	'51.13']
['64643056'	'366205297557110784'	'0.0']->['200458717'	'366205297557110784'	'67.95']
['64643056'	'366205297557110784'	'0.0']->['138050964'	'366205297557110784'	'71.17']
['64643056'	'366205297557110784'	'0.0']->['217916792'	'366223570541625346'	'72.6']
['64643056'	'366205297557110784'	'0.0']->['19067987'	'366205297557110784'	'75.95']
['64643056'	'366205297557110784'	'0.0']->['94248202'	'366224766752927745'	'77.37']
['64643056'	'366205297557110784'	'0.0']->['269294861'	'366205297557110784'	'79.82']
['64643056'	'366205297557110784'	'0.0']->['70352853'	'366205297557110784'	'82.2']
['14404725'	'366205297557110784'	'5.63']->['108080856'	'366205297557110784'	'85.35']
['64643056'	'366205297557110784'	'0.0']->['748551246'	'366205297557110784'	'86.02']
['64643056'	'366205297557110784'	'0.0']->['81383298'	'366205297557110784'	'89.9']
['64643056'	'366205297557110784'	'0.0']->['285209933'	'366205297557110784'	'93.75']
['64643056'	'366205297557110784'	'0.0']->['259998078'	'366205297557110784'	'97.68']
['64643056'	'366205297557110784'	'0.0']->['305551224'	'366205297557110784'	'101.4']
['64643056'	'366205297557110784'	'0.0']->['69134795'	'366231053553238017'	'102.35']
['64643056'	'366205297557110784'	'0.0']->['70803218'	'366205297557110784'	'103.0']
['64643056'	'366205297557110784'	'0.0']->['89725844'	'366205297557110784'	'114.68']
['149950806'	'366205297557110784'	'1.35']->['254975856'	'366205297557110784'	'124.52']
['64643056'	'366205297557110784'	'0.0']->['286217515'	'366205297557110784'	'128.18']
['64643056'	'366205297557110784'	'0.0']->['78344217'	'366205297557110784'	'130.78']
['286217515'	'366205297557110784'	'128.18']->['70813633'	'366205297557110784'	'131.37']
['64643056'	'366205297557110784'	'0.0']->['234333247'	'366205297557110784'	'131.43']
['70352853'	'366205297557110784'	'82.2']->['504866726'	'366205297557110784'	'138.52']
['64643056'	'366205297557110784'	'0.0']->['1520262811'	'366205297557110784'	'143.95']
['64643056'	'366205297557110784'	'0.0']->['1305585444'	'366205297557110784'	'145.4']
['64643056'	'366205297557110784'	'0.0']->['1418636606'	'366205297557110784'	'149.77']
['64643056'	'366205297557110784'	'0.0']->['251754573'	'366205297557110784'	'162.37']
['64643056'	'366205297557110784'	'0.0']->['326230277'	'366205297557110784'	'165.25']
['64643056'	'366205297557110784'	'0.0']->['468316865'	'366205297557110784'	'181.32']
['64643056'	'366205297557110784'	'0.0']->['1509803635'	'366205297557110784'	'183.7']
['64643056'	'366205297557110784'	'0.0']->['71500830'	'366205297557110784'	'187.48']
['64643056'	'366205297557110784'	'0.0']->['37771451'	'366205297557110784'	'198.25']
['64643056'	'366205297557110784'	'0.0']->['22964326'	'366205297557110784'	'219.45']
['64643056'	'366205297557110784'	'0.0']->['1657006039'	'366205297557110784'	'228.83']
['64643056'	'366205297557110784'	'0.0']->['146686637'	'366205297557110784'	'237.82']
['64643056'	'366205297557110784'	'0.0']->['221453385'	'366205297557110784'	'255.77']
['64643056'	'366205297557110784'	'0.0']->['51081348'	'366205297557110784'	'285.05']
['64643056'	'366205297557110784'	'0.0']->['47113735'	'366205297557110784'	'289.13']
['21161888'	'366205297557110784'	'12.59']->['112001742'	'366205297557110784'	'321.68']
['64643056'	'366205297557110784'	'0.0']->['156794508'	'366205297557110784'	'322.1']
['64643056'	'366205297557110784'	'0.0']->['112001742'	'366205297557110784'	'321.68']
['64643056'	'366205297557110784'	'0.0']->['52896085'	'366205297557110784'	'333.03']
['64643056'	'366205297557110784'	'0.0']->['104608833'	'366290594378694656'	'338.93']
['64643056'	'366205297557110784'	'0.0']->['266411591'	'366205297557110784'	'381.25']
['64643056'	'366205297557110784'	'0.0']->['934753250'	'366205297557110784'	'413.33']
['64643056'	'366205297557110784'	'0.0']->['73798582'	'366205297557110784'	'613.52']
['64643056'	'366205297557110784'	'0.0']->['786441151'	'366205297557110784'	'641.42']
['64643056'	'366205297557110784'	'0.0']->['570888500'	'366205297557110784'	'854.73']
['64643056'	'366205297557110784'	'0.0']->['269945457'	'366205297557110784'	'975.88']
['64643056'	'366205297557110784'	'0.0']->['1010046792'	'366205297557110784'	'1182.53']
['64643056'	'366205297557110784'	'0.0']->['48946026'	'366205297557110784'	'1221.75']
['64643056'	'366205297557110784'	'0.0']->['1226500387'	'366205297557110784'	'1328.52']
['64643056'	'366205297557110784'	'0.0']->['54306717'	'366205297557110784'	'1715.37']
['64643056'	'366205297557110784'	'0.0']->['379109862'	'366205297557110784'	'1738.4']
['17956708'	'366205297557110784'	'1.35']->['128640982'	'366205297557110784'	'2637.27']
['64643056'	'366205297557110784'	'0.0']->['71526831'	'366205297557110784'	'2745.83']
['64643056'	'366205297557110784'	'0.0']->['524041238'	'366205297557110784'	'3029.3']
['64643056'	'366205297557110784'	'0.0']->['25471127'	'366205297557110784'	'3915.57']
['64643056'	'366205297557110784'	'0.0']->['97950902'	'366205297557110784'	'5021.9']
['64643056'	'366205297557110784'	'0.0']->['703136774'	'366205297557110784'	'8373.9']
['64643056'	'366205297557110784'	'0.0']->['95559664'	'368312778198503424'	'8374.37']
