# Supplementary material for: BiMGCL: rumor detection via bi-directional multi-level graph contrastive learning
Source: PeerJ Comput Sci. 2023 Nov 10;9:e1659. doi: 10.7717/peerj-cs.1659 (PMC10703058; doi:10.7717/peerj-cs.1659)
Supplement: Supplemental Information 1 [file peerj-cs-09-1659-s001.zip › rumor_detection_acl2017/twitter15/tree/369506008172740608.txt]

['ROOT'	'ROOT'	'0.0']->['437874669'	'369506008172740608'	'0.0']
['437874669'	'369506008172740608'	'0.0']->['19349293'	'369513909339688960'	'31.38']
['437874669'	'369506008172740608'	'0.0']->['130904352'	'369527818926821377'	'86.67']
['437874669'	'369506008172740608'	'0.0']->['7385452'	'369506008172740608'	'88.03']
['437874669'	'369506008172740608'	'0.0']->['14223960'	'369506008172740608'	'88.03']
['437874669'	'369506008172740608'	'0.0']->['259477847'	'369506008172740608'	'88.03']
['437874669'	'369506008172740608'	'0.0']->['844160664'	'369506008172740608'	'88.03']
['259477847'	'369506008172740608'	'88.03']->['484878978'	'369506008172740608'	'88.03']
['484878978'	'369506008172740608'	'88.03']->['526883907'	'369506008172740608'	'88.03']
['14223960'	'369506008172740608'	'88.03']->['19395472'	'369506008172740608'	'88.03']
['437874669'	'369506008172740608'	'0.0']->['1341781'	'369506008172740608'	'88.03']
['14223960'	'369506008172740608'	'88.03']->['14206489'	'369506008172740608'	'88.03']
['7385452'	'369506008172740608'	'88.03']->['28049003'	'369506008172740608'	'88.03']
['28049003'	'369506008172740608'	'88.03']->['57115792'	'369506008172740608'	'88.03']
['14223960'	'369506008172740608'	'88.03']->['22871620'	'369506008172740608'	'88.03']
['28049003'	'369506008172740608'	'88.03']->['10177062'	'369506008172740608'	'88.03']
['28049003'	'369506008172740608'	'88.03']->['216440383'	'369506008172740608'	'88.59']
['437874669'	'369506008172740608'	'0.0']->['96024356'	'369528357345439744'	'88.8']
['28049003'	'369506008172740608'	'88.03']->['16402353'	'369506008172740608'	'88.87']
['28049003'	'369506008172740608'	'88.03']->['114711265'	'369506008172740608'	'89.01']
['437874669'	'369506008172740608'	'0.0']->['1147201'	'369528410835398656'	'89.02']
['28049003'	'369506008172740608'	'88.03']->['1575923492'	'369506008172740608'	'89.15']
['437874669'	'369506008172740608'	'0.0']->['42521789'	'369506008172740608'	'89.43']
['28049003'	'369506008172740608'	'88.03']->['48722079'	'369506008172740608'	'89.72']
['28049003'	'369506008172740608'	'88.03']->['424831065'	'369506008172740608'	'91.65']
['28049003'	'369506008172740608'	'88.03']->['83913680'	'369506008172740608'	'92.62']
['28049003'	'369506008172740608'	'88.03']->['291126048'	'369506008172740608'	'93.1']
['83913680'	'369506008172740608'	'92.62']->['31029850'	'369506008172740608'	'93.34']
['28049003'	'369506008172740608'	'88.03']->['1151956027'	'369506008172740608'	'93.46']
['28049003'	'369506008172740608'	'88.03']->['90603838'	'369506008172740608'	'93.52']
['7385452'	'369506008172740608'	'88.03']->['32970538'	'369506008172740608'	'93.55']
['28049003'	'369506008172740608'	'88.03']->['87118921'	'369506008172740608'	'93.58']
['437874669'	'369506008172740608'	'0.0']->['53474481'	'369506008172740608'	'95.12']
['28049003'	'369506008172740608'	'88.03']->['55364459'	'369506008172740608'	'95.88']
['28049003'	'369506008172740608'	'88.03']->['66363468'	'369506008172740608'	'96.27']
['28049003'	'369506008172740608'	'88.03']->['15386444'	'369506008172740608'	'96.46']
['28049003'	'369506008172740608'	'88.03']->['121470581'	'369506008172740608'	'96.55']
['437874669'	'369506008172740608'	'0.0']->['14608933'	'369506008172740608'	'96.65']
['28049003'	'369506008172740608'	'88.03']->['34637101'	'369506008172740608'	'101.44']
['66363468'	'369506008172740608'	'96.27']->['393172012'	'369506008172740608'	'103.84']
['28049003'	'369506008172740608'	'88.03']->['356950005'	'369506008172740608'	'105.04']
['437874669'	'369506008172740608'	'0.0']->['26491055'	'369506008172740608'	'105.63']
['28049003'	'369506008172740608'	'88.03']->['722984917'	'369506008172740608'	'105.93']
['55364459'	'369506008172740608'	'95.88']->['345073311'	'369506008172740608'	'106.08']
['26491055'	'369506008172740608'	'105.63']->['464575246'	'369506008172740608'	'106.16']
['26491055'	'369506008172740608'	'105.63']->['989146214'	'369506008172740608'	'106.23']
['28049003'	'369506008172740608'	'88.03']->['24245076'	'369506008172740608'	'106.57']
['28049003'	'369506008172740608'	'88.03']->['83432051'	'369506008172740608'	'106.9']
['28049003'	'369506008172740608'	'88.03']->['290106383'	'369506008172740608'	'110.25']
['28049003'	'369506008172740608'	'88.03']->['12513'	'369506008172740608'	'111.92']
['28049003'	'369506008172740608'	'88.03']->['257104363'	'369506008172740608'	'112.76']
['28049003'	'369506008172740608'	'88.03']->['273100205'	'369506008172740608'	'113.18']
['28049003'	'369506008172740608'	'88.03']->['12309742'	'369506008172740608'	'113.39']
['28049003'	'369506008172740608'	'88.03']->['14761079'	'369506008172740608'	'113.5']
['28049003'	'369506008172740608'	'88.03']->['23021009'	'369506008172740608'	'113.55']
['28049003'	'369506008172740608'	'88.03']->['74195556'	'369506008172740608'	'113.6']
['437874669'	'369506008172740608'	'0.0']->['705723823'	'369506008172740608'	'115.26']
['28049003'	'369506008172740608'	'88.03']->['227171477'	'369506008172740608'	'116.92']
['28049003'	'369506008172740608'	'88.03']->['763300'	'369506008172740608'	'126.74']
['26491055'	'369506008172740608'	'105.63']->['30216609'	'369506008172740608'	'131.65']
['26491055'	'369506008172740608'	'105.63']->['331155982'	'369506008172740608'	'134.11']
['28049003'	'369506008172740608'	'88.03']->['21595799'	'369506008172740608'	'135.34']
['28049003'	'369506008172740608'	'88.03']->['750215990'	'369506008172740608'	'135.95']
['28049003'	'369506008172740608'	'88.03']->['291199456'	'369506008172740608'	'136.26']
['28049003'	'369506008172740608'	'88.03']->['82369457'	'369506008172740608'	'136.41']
['437874669'	'369506008172740608'	'0.0']->['92989955'	'369506008172740608'	'136.57']
['28049003'	'369506008172740608'	'88.03']->['86984446'	'369506008172740608'	'152.91']
['437874669'	'369506008172740608'	'0.0']->['17611596'	'369506008172740608'	'161.08']
['437874669'	'369506008172740608'	'0.0']->['142963034'	'369506008172740608'	'165.16']
['291199456'	'369506008172740608'	'136.26']->['44468146'	'369506008172740608'	'167.21']
['28049003'	'369506008172740608'	'88.03']->['15452937'	'369506008172740608'	'168.23']
['291199456'	'369506008172740608'	'136.26']->['961551055'	'369506008172740608'	'168.74']
['15452937'	'369506008172740608'	'168.23']->['17615525'	'369506008172740608'	'168.99']
['437874669'	'369506008172740608'	'0.0']->['80167477'	'369506008172740608'	'169.12']
['17615525'	'369506008172740608'	'168.99']->['1819391'	'369506008172740608'	'169.19']
['28049003'	'369506008172740608'	'88.03']->['16268894'	'369506008172740608'	'169.22']
['28049003'	'369506008172740608'	'88.03']->['16887750'	'369506008172740608'	'169.25']
['28049003'	'369506008172740608'	'88.03']->['187077481'	'369506008172740608'	'171.71']
['28049003'	'369506008172740608'	'88.03']->['35719824'	'369506008172740608'	'174.17']
['28049003'	'369506008172740608'	'88.03']->['315892455'	'369506008172740608'	'188.13']
['437874669'	'369506008172740608'	'0.0']->['44080184'	'369506008172740608'	'202.08']
['437874669'	'369506008172740608'	'0.0']->['978046939'	'369558803764617217'	'209.78']
['437874669'	'369506008172740608'	'0.0']->['394782575'	'369506008172740608'	'211.9']
['28049003'	'369506008172740608'	'88.03']->['16645396'	'369506008172740608'	'216.81']
['28049003'	'369506008172740608'	'88.03']->['263742207'	'369506008172740608'	'219.26']
['437874669'	'369506008172740608'	'0.0']->['1947301'	'369506008172740608'	'220.49']
['437874669'	'369506008172740608'	'0.0']->['146889948'	'369506008172740608'	'221.1']
['1947301'	'369506008172740608'	'220.49']->['32538239'	'369506008172740608'	'221.41']
['1947301'	'369506008172740608'	'220.49']->['254513164'	'369506008172740608'	'221.56']
['1947301'	'369506008172740608'	'220.49']->['599792346'	'369506008172740608'	'221.64']
['1947301'	'369506008172740608'	'220.49']->['523595061'	'369506008172740608'	'221.72']
['1947301'	'369506008172740608'	'220.49']->['24817496'	'369506008172740608'	'221.87']
['437874669'	'369506008172740608'	'0.0']->['50630283'	'369562099011186688'	'222.88']
['437874669'	'369506008172740608'	'0.0']->['28462106'	'369562493674614786'	'224.45']
['437874669'	'369506008172740608'	'0.0']->['23175299'	'369562556970450944'	'224.7']
['1947301'	'369506008172740608'	'220.49']->['26014799'	'369506008172740608'	'225.53']
['437874669'	'369506008172740608'	'0.0']->['19018483'	'369506008172740608'	'227.35']
['1947301'	'369506008172740608'	'220.49']->['17878863'	'369506008172740608'	'228.27']
['437874669'	'369506008172740608'	'0.0']->['1632264865'	'369506008172740608'	'228.73']
['1947301'	'369506008172740608'	'220.49']->['23175299'	'369562556970450944'	'224.7']
['1947301'	'369506008172740608'	'220.49']->['34998257'	'369506008172740608'	'229.07']
['437874669'	'369506008172740608'	'0.0']->['379331849'	'369506008172740608'	'229.13']
['437874669'	'369506008172740608'	'0.0']->['175964806'	'369506008172740608'	'229.15']
['437874669'	'369506008172740608'	'0.0']->['17479538'	'369506008172740608'	'229.17']
['1947301'	'369506008172740608'	'220.49']->['22163407'	'369506008172740608'	'229.18']
['1947301'	'369506008172740608'	'220.49']->['18779808'	'369506008172740608'	'229.18']
['1947301'	'369506008172740608'	'220.49']->['749744611'	'369506008172740608'	'229.18']
['1947301'	'369506008172740608'	'220.49']->['987978270'	'369506008172740608'	'229.18']
['437874669'	'369506008172740608'	'0.0']->['308534014'	'369506008172740608'	'232.89']
['1947301'	'369506008172740608'	'220.49']->['302796397'	'369506008172740608'	'234.75']
['437874669'	'369506008172740608'	'0.0']->['497343565'	'369506008172740608'	'235.67']
['1947301'	'369506008172740608'	'220.49']->['284738545'	'369506008172740608'	'236.14']
['1947301'	'369506008172740608'	'220.49']->['34642163'	'369506008172740608'	'236.37']
['437874669'	'369506008172740608'	'0.0']->['1470672559'	'369506008172740608'	'236.48']
['1947301'	'369506008172740608'	'220.49']->['219485558'	'369506008172740608'	'236.54']
['1947301'	'369506008172740608'	'220.49']->['360512258'	'369506008172740608'	'236.57']
['1947301'	'369506008172740608'	'220.49']->['20795689'	'369506008172740608'	'236.59']
['437874669'	'369506008172740608'	'0.0']->['333343647'	'369506008172740608'	'236.59']
['1947301'	'369506008172740608'	'220.49']->['47841461'	'369506008172740608'	'236.6']
['437874669'	'369506008172740608'	'0.0']->['23345058'	'369506008172740608'	'236.6']
['1947301'	'369506008172740608'	'220.49']->['57034009'	'369506008172740608'	'239.37']
['437874669'	'369506008172740608'	'0.0']->['17564315'	'369567409889619968'	'243.98']
['1947301'	'369506008172740608'	'220.49']->['20293500'	'369506008172740608'	'244.92']
['1947301'	'369506008172740608'	'220.49']->['340043571'	'369506008172740608'	'244.92']
['1947301'	'369506008172740608'	'220.49']->['16552105'	'369506008172740608'	'245.92']
['28049003'	'369506008172740608'	'88.03']->['8552362'	'369506008172740608'	'248.55']
['1947301'	'369506008172740608'	'220.49']->['415380299'	'369506008172740608'	'256.57']
['14223960'	'369506008172740608'	'88.03']->['36026519'	'369506008172740608'	'257.85']
['437874669'	'369506008172740608'	'0.0']->['490636475'	'369506008172740608'	'263.87']
['437874669'	'369506008172740608'	'0.0']->['1086779562'	'369506008172740608'	'264.45']
['1947301'	'369506008172740608'	'220.49']->['97489577'	'369506008172740608'	'266.05']
['1947301'	'369506008172740608'	'220.49']->['9629512'	'369506008172740608'	'266.23']
['1947301'	'369506008172740608'	'220.49']->['109114707'	'369506008172740608'	'266.67']
['1947301'	'369506008172740608'	'220.49']->['1645424821'	'369506008172740608'	'266.72']
['1947301'	'369506008172740608'	'220.49']->['19451041'	'369506008172740608'	'267.18']
['437874669'	'369506008172740608'	'0.0']->['22835410'	'369506008172740608'	'267.57']
['28049003'	'369506008172740608'	'88.03']->['14340506'	'369506008172740608'	'272.97']
['28049003'	'369506008172740608'	'88.03']->['443505905'	'369506008172740608'	'276.75']
['443505905'	'369506008172740608'	'276.75']->['50606585'	'369506008172740608'	'277.2']
['443505905'	'369506008172740608'	'276.75']->['86346618'	'369506008172740608'	'277.27']
['437874669'	'369506008172740608'	'0.0']->['974973308'	'369576663535071233'	'280.75']
['443505905'	'369506008172740608'	'276.75']->['120812731'	'369506008172740608'	'285.58']
['437874669'	'369506008172740608'	'0.0']->['449971279'	'369506008172740608'	'289.93']
['1947301'	'369506008172740608'	'220.49']->['22759285'	'369506008172740608'	'291.47']
['1947301'	'369506008172740608'	'220.49']->['55827197'	'369506008172740608'	'295.4']
['443505905'	'369506008172740608'	'276.75']->['833678599'	'369506008172740608'	'297.35']
['26491055'	'369506008172740608'	'105.63']->['19703653'	'369506008172740608'	'298.2']
['1947301'	'369506008172740608'	'220.49']->['536515099'	'369506008172740608'	'300.73']
['53474481'	'369506008172740608'	'95.12']->['526491922'	'369506008172740608'	'303.72']
['437874669'	'369506008172740608'	'0.0']->['445996563'	'369582533778112512'	'304.08']
['28049003'	'369506008172740608'	'88.03']->['376467254'	'369506008172740608'	'305.87']
['1947301'	'369506008172740608'	'220.49']->['32834017'	'369506008172740608'	'318.77']
['28049003'	'369506008172740608'	'88.03']->['16390652'	'369506008172740608'	'322.87']
['1947301'	'369506008172740608'	'220.49']->['1330401980'	'369506008172740608'	'323.35']
['443505905'	'369506008172740608'	'276.75']->['440702492'	'369506008172740608'	'324.85']
['14223960'	'369506008172740608'	'88.03']->['42323777'	'369506008172740608'	'325.7']
['1947301'	'369506008172740608'	'220.49']->['318616945'	'369506008172740608'	'326.07']
['440702492'	'369506008172740608'	'324.85']->['83580262'	'369506008172740608'	'326.2']
['1947301'	'369506008172740608'	'220.49']->['313523444'	'369506008172740608'	'327.45']
['28049003'	'369506008172740608'	'88.03']->['892701452'	'369506008172740608'	'338.87']
['19395472'	'369506008172740608'	'88.03']->['143067985'	'369506008172740608'	'342.63']
['437874669'	'369506008172740608'	'0.0']->['1300282147'	'369506008172740608'	'344.05']
['143067985'	'369506008172740608'	'342.63']->['87081989'	'369506008172740608'	'345.33']
['87081989'	'369506008172740608'	'345.33']->['315283811'	'369506008172740608'	'350.0']
['86346618'	'369506008172740608'	'277.27']->['481409710'	'369506008172740608'	'356.35']
['437874669'	'369506008172740608'	'0.0']->['1072356338'	'369506008172740608'	'356.5']
['437874669'	'369506008172740608'	'0.0']->['19744868'	'369506008172740608'	'356.95']
['14223960'	'369506008172740608'	'88.03']->['20875393'	'369506008172740608'	'357.63']
['20875393'	'369506008172740608'	'357.63']->['1191528026'	'369506008172740608'	'361.48']
['1947301'	'369506008172740608'	'220.49']->['483215089'	'369506008172740608'	'363.47']
['437874669'	'369506008172740608'	'0.0']->['1595327870'	'369506008172740608'	'372.15']
['1947301'	'369506008172740608'	'220.49']->['125814147'	'369506008172740608'	'389.28']
['437874669'	'369506008172740608'	'0.0']->['90229987'	'369506008172740608'	'397.1']
['20875393'	'369506008172740608'	'357.63']->['145948426'	'369506008172740608'	'432.3']
['437874669'	'369506008172740608'	'0.0']->['52162223'	'369614818056994816'	'432.37']
['437874669'	'369506008172740608'	'0.0']->['488345295'	'369621036821536768'	'457.08']
['437874669'	'369506008172740608'	'0.0']->['801641258'	'369506008172740608'	'521.0']
['437874669'	'369506008172740608'	'0.0']->['302991001'	'369506008172740608'	'527.28']
['28049003'	'369506008172740608'	'88.03']->['166025625'	'369506008172740608'	'600.95']
['28049003'	'369506008172740608'	'88.03']->['334147310'	'369506008172740608'	'612.2']
['14223960'	'369506008172740608'	'88.03']->['237664564'	'369506008172740608'	'629.28']
['437874669'	'369506008172740608'	'0.0']->['124936128'	'369665888137408513'	'635.3']
['1947301'	'369506008172740608'	'220.49']->['16163541'	'369506008172740608'	'697.48']
['16163541'	'369506008172740608'	'697.48']->['166001916'	'369506008172740608'	'702.0']
['437874669'	'369506008172740608'	'0.0']->['166001916'	'369506008172740608'	'702.0']
['7385452'	'369506008172740608'	'88.03']->['7804612'	'369506008172740608'	'704.32']
['7804612'	'369506008172740608'	'704.32']->['20470164'	'369506008172740608'	'710.22']
['28049003'	'369506008172740608'	'88.03']->['293295302'	'369506008172740608'	'710.22']
['437874669'	'369506008172740608'	'0.0']->['78822004'	'369685551492128768'	'713.43']
['78822004'	'369685551492128768'	'713.43']->['16334550'	'369685634987737088'	'713.77']
['437874669'	'369506008172740608'	'0.0']->['408051726'	'369506008172740608'	'727.85']
['437874669'	'369506008172740608'	'0.0']->['161063168'	'369506008172740608'	'738.15']
['7804612'	'369506008172740608'	'704.32']->['31484838'	'369506008172740608'	'743.27']
['12309742'	'369506008172740608'	'113.39']->['19181432'	'369506008172740608'	'752.93']
['1947301'	'369506008172740608'	'220.49']->['1578331915'	'369506008172740608'	'817.98']
['28049003'	'369506008172740608'	'88.03']->['361089073'	'369506008172740608'	'845.93']
['14223960'	'369506008172740608'	'88.03']->['34806823'	'369506008172740608'	'880.12']
['437874669'	'369506008172740608'	'0.0']->['404582385'	'369744302915592193'	'946.88']
['34806823'	'369506008172740608'	'880.12']->['404582385'	'369744302915592193'	'946.88']
['404582385'	'369744302915592193'	'946.88']->['404582385'	'369744302915592193'	'946.88']
['1947301'	'369506008172740608'	'220.49']->['977569944'	'369506008172740608'	'1019.8']
['291199456'	'369506008172740608'	'136.26']->['27810815'	'369506008172740608'	'1143.13']
['14223960'	'369506008172740608'	'88.03']->['349172893'	'369506008172740608'	'1161.85']
['437874669'	'369506008172740608'	'0.0']->['390284978'	'369814704387936256'	'1226.65']
['28049003'	'369506008172740608'	'88.03']->['342847000'	'369506008172740608'	'1289.55']
['437874669'	'369506008172740608'	'0.0']->['421047121'	'369833301692780544'	'1300.53']
['437874669'	'369506008172740608'	'0.0']->['320514427'	'369506008172740608'	'1418.12']
['437874669'	'369506008172740608'	'0.0']->['241567641'	'369506008172740608'	'1538.75']
['437874669'	'369506008172740608'	'0.0']->['325688284'	'369506008172740608'	'1581.62']
['325688284'	'369506008172740608'	'1581.62']->['241567641'	'369506008172740608'	'1538.75']
['241567641'	'369506008172740608'	'1538.75']->['325688284'	'369506008172740608'	'1581.62']
['142963034'	'369506008172740608'	'165.16']->['182762965'	'369506008172740608'	'1687.47']
['320514427'	'369506008172740608'	'1418.12']->['87994923'	'369506008172740608'	'1744.65']
['26491055'	'369506008172740608'	'105.63']->['493604307'	'369506008172740608'	'1787.12']
['1341781'	'369506008172740608'	'88.03']->['28285049'	'369506008172740608'	'2235.67']
['1947301'	'369506008172740608'	'220.49']->['1378294128'	'369506008172740608'	'2319.87']
['28049003'	'369506008172740608'	'88.03']->['24245692'	'369506008172740608'	'2462.63']
['437874669'	'369506008172740608'	'0.0']->['47968287'	'370131823990300672'	'2486.77']
['1947301'	'369506008172740608'	'220.49']->['47968287'	'370131823990300672'	'2486.77']
['28049003'	'369506008172740608'	'88.03']->['48215218'	'369506008172740608'	'2494.22']
['437874669'	'369506008172740608'	'0.0']->['65700868'	'369506008172740608'	'2501.63']
['28049003'	'369506008172740608'	'88.03']->['336281251'	'369506008172740608'	'2616.72']
['437874669'	'369506008172740608'	'0.0']->['167053816'	'369506008172740608'	'3652.1']
['437874669'	'369506008172740608'	'0.0']->['60131748'	'369506008172740608'	'4409.78']
['28049003'	'369506008172740608'	'88.03']->['24075017'	'369506008172740608'	'8804.5']
