# Supplementary material for: BiMGCL: rumor detection via bi-directional multi-level graph contrastive learning
Source: PeerJ Comput Sci. 2023 Nov 10;9:e1659. doi: 10.7717/peerj-cs.1659 (PMC10703058; doi:10.7717/peerj-cs.1659)
Supplement: Supplemental Information 1 [file peerj-cs-09-1659-s001.zip › rumor_detection_acl2017/twitter15/tree/370855596050108416.txt]

['ROOT'	'ROOT'	'0.0']->['51241574'	'370855596050108416'	'0.0']
['51241574'	'370855596050108416'	'0.0']->['18810217'	'370855596050108416'	'0.42']
['51241574'	'370855596050108416'	'0.0']->['388350230'	'370855596050108416'	'0.42']
['51241574'	'370855596050108416'	'0.0']->['28331007'	'370855596050108416'	'0.58']
['51241574'	'370855596050108416'	'0.0']->['460577661'	'370855596050108416'	'0.67']
['51241574'	'370855596050108416'	'0.0']->['20164594'	'370855596050108416'	'0.71']
['51241574'	'370855596050108416'	'0.0']->['38808598'	'370855596050108416'	'0.75']
['51241574'	'370855596050108416'	'0.0']->['204227588'	'370855596050108416'	'0.77']
['51241574'	'370855596050108416'	'0.0']->['728198366'	'370855596050108416'	'0.78']
['51241574'	'370855596050108416'	'0.0']->['378616659'	'370855596050108416'	'0.8']
['51241574'	'370855596050108416'	'0.0']->['144596180'	'370855596050108416'	'0.8']
['51241574'	'370855596050108416'	'0.0']->['58219570'	'370855596050108416'	'0.93']
['51241574'	'370855596050108416'	'0.0']->['110022205'	'370855596050108416'	'1.07']
['51241574'	'370855596050108416'	'0.0']->['27734496'	'370855991044091904'	'1.58']
['51241574'	'370855596050108416'	'0.0']->['28275021'	'370855596050108416'	'1.92']
['51241574'	'370855596050108416'	'0.0']->['15431067'	'370855596050108416'	'2.34']
['51241574'	'370855596050108416'	'0.0']->['22773457'	'370855596050108416'	'2.55']
['51241574'	'370855596050108416'	'0.0']->['27575486'	'370855596050108416'	'2.66']
['51241574'	'370855596050108416'	'0.0']->['243844542'	'370855596050108416'	'2.71']
['51241574'	'370855596050108416'	'0.0']->['280082481'	'370855596050108416'	'2.74']
['51241574'	'370855596050108416'	'0.0']->['71849044'	'370855596050108416'	'2.75']
['51241574'	'370855596050108416'	'0.0']->['41394240'	'370855596050108416'	'2.76']
['51241574'	'370855596050108416'	'0.0']->['385752188'	'370855596050108416'	'2.76']
['51241574'	'370855596050108416'	'0.0']->['1248720372'	'370855596050108416'	'2.77']
['51241574'	'370855596050108416'	'0.0']->['1681346101'	'370855596050108416'	'2.77']
['51241574'	'370855596050108416'	'0.0']->['165682513'	'370855596050108416'	'2.77']
['51241574'	'370855596050108416'	'0.0']->['633580141'	'370855596050108416'	'2.77']
['51241574'	'370855596050108416'	'0.0']->['160290156'	'370855596050108416'	'2.77']
['51241574'	'370855596050108416'	'0.0']->['1605860304'	'370855596050108416'	'2.77']
['51241574'	'370855596050108416'	'0.0']->['1567297621'	'370855596050108416'	'3.67']
['51241574'	'370855596050108416'	'0.0']->['27373757'	'370856550141030400'	'3.8']
['51241574'	'370855596050108416'	'0.0']->['461234709'	'370855596050108416'	'4.13']
['51241574'	'370855596050108416'	'0.0']->['7087032'	'370855596050108416'	'4.36']
['51241574'	'370855596050108416'	'0.0']->['540401541'	'370855596050108416'	'4.47']
['51241574'	'370855596050108416'	'0.0']->['38859818'	'370855596050108416'	'4.53']
['51241574'	'370855596050108416'	'0.0']->['448237360'	'370855596050108416'	'4.55']
['51241574'	'370855596050108416'	'0.0']->['1365812287'	'370855596050108416'	'4.57']
['51241574'	'370855596050108416'	'0.0']->['72682107'	'370855596050108416'	'4.58']
['51241574'	'370855596050108416'	'0.0']->['40012474'	'370855596050108416'	'4.58']
['41394240'	'370855596050108416'	'2.76']->['445514517'	'370855596050108416'	'4.58']
['51241574'	'370855596050108416'	'0.0']->['291507557'	'370855596050108416'	'5.11']
['51241574'	'370855596050108416'	'0.0']->['154161659'	'370855596050108416'	'5.37']
['51241574'	'370855596050108416'	'0.0']->['628638850'	'370855596050108416'	'5.5']
['51241574'	'370855596050108416'	'0.0']->['19105611'	'370855596050108416'	'5.57']
['51241574'	'370855596050108416'	'0.0']->['239767815'	'370855596050108416'	'5.6']
['51241574'	'370855596050108416'	'0.0']->['452580650'	'370855596050108416'	'5.63']
['51241574'	'370855596050108416'	'0.0']->['782270054'	'370855596050108416'	'7.55']
['51241574'	'370855596050108416'	'0.0']->['547972823'	'370855596050108416'	'8.51']
['51241574'	'370855596050108416'	'0.0']->['483605131'	'370855596050108416'	'8.99']
['51241574'	'370855596050108416'	'0.0']->['1403598307'	'370855596050108416'	'9.23']
['51241574'	'370855596050108416'	'0.0']->['75873967'	'370855596050108416'	'9.35']
['51241574'	'370855596050108416'	'0.0']->['286431051'	'370855596050108416'	'9.41']
['51241574'	'370855596050108416'	'0.0']->['1099124418'	'370855596050108416'	'9.44']
['41394240'	'370855596050108416'	'2.76']->['18312153'	'370855596050108416'	'9.45']
['51241574'	'370855596050108416'	'0.0']->['224188448'	'370855596050108416'	'9.46']
['51241574'	'370855596050108416'	'0.0']->['93504898'	'370855596050108416'	'9.46']
['51241574'	'370855596050108416'	'0.0']->['619056893'	'370855596050108416'	'9.46']
['51241574'	'370855596050108416'	'0.0']->['26894621'	'370855596050108416'	'9.47']
['51241574'	'370855596050108416'	'0.0']->['204195016'	'370855596050108416'	'9.47']
['51241574'	'370855596050108416'	'0.0']->['128923540'	'370855596050108416'	'9.48']
['51241574'	'370855596050108416'	'0.0']->['18015414'	'370858106651443201'	'9.98']
['51241574'	'370855596050108416'	'0.0']->['135633314'	'370855596050108416'	'10.08']
['51241574'	'370855596050108416'	'0.0']->['33894992'	'370858142520721408'	'10.13']
['51241574'	'370855596050108416'	'0.0']->['737406860'	'370855596050108416'	'10.27']
['51241574'	'370855596050108416'	'0.0']->['20275189'	'370855596050108416'	'11.17']
['51241574'	'370855596050108416'	'0.0']->['597162918'	'370855596050108416'	'11.33']
['51241574'	'370855596050108416'	'0.0']->['1515908005'	'370855596050108416'	'11.53']
['28275021'	'370855596050108416'	'1.92']->['44977431'	'370855596050108416'	'12.35']
['51241574'	'370855596050108416'	'0.0']->['14419031'	'370855596050108416'	'12.37']
['51241574'	'370855596050108416'	'0.0']->['78981690'	'370855596050108416'	'12.55']
['728198366'	'370855596050108416'	'0.78']->['323798683'	'370855596050108416'	'13.15']
['51241574'	'370855596050108416'	'0.0']->['1401726968'	'370855596050108416'	'13.48']
['51241574'	'370855596050108416'	'0.0']->['1323038994'	'370855596050108416'	'14.08']
['51241574'	'370855596050108416'	'0.0']->['89181735'	'370855596050108416'	'14.63']
['27734496'	'370855991044091904'	'1.58']->['21091628'	'370859347318153216'	'14.92']
['51241574'	'370855596050108416'	'0.0']->['476555593'	'370855596050108416'	'14.98']
['51241574'	'370855596050108416'	'0.0']->['29722933'	'370855596050108416'	'15.12']
['51241574'	'370855596050108416'	'0.0']->['481967474'	'370855596050108416'	'16.72']
['51241574'	'370855596050108416'	'0.0']->['44525679'	'370855596050108416'	'16.93']
['51241574'	'370855596050108416'	'0.0']->['315124279'	'370855596050108416'	'17.6']
['51241574'	'370855596050108416'	'0.0']->['605624885'	'370855596050108416'	'18.27']
['51241574'	'370855596050108416'	'0.0']->['338374151'	'370860257360510976'	'18.53']
['51241574'	'370855596050108416'	'0.0']->['314995372'	'370855596050108416'	'18.95']
['51241574'	'370855596050108416'	'0.0']->['71073301'	'370855596050108416'	'20.18']
['51241574'	'370855596050108416'	'0.0']->['395162673'	'370855596050108416'	'20.2']
['51241574'	'370855596050108416'	'0.0']->['81687341'	'370855596050108416'	'20.5']
['51241574'	'370855596050108416'	'0.0']->['18914363'	'370855596050108416'	'22.83']
['51241574'	'370855596050108416'	'0.0']->['285367736'	'370855596050108416'	'23.17']
['51241574'	'370855596050108416'	'0.0']->['212411324'	'370855596050108416'	'25.92']
['51241574'	'370855596050108416'	'0.0']->['68700573'	'370855596050108416'	'26.0']
['51241574'	'370855596050108416'	'0.0']->['106480610'	'370863753983557632'	'32.42']
['51241574'	'370855596050108416'	'0.0']->['975848599'	'370855596050108416'	'32.45']
['51241574'	'370855596050108416'	'0.0']->['38082872'	'370855596050108416'	'33.6']
['21091628'	'370859347318153216'	'14.92']->['106480610'	'370863753983557632'	'32.42']
['51241574'	'370855596050108416'	'0.0']->['278679511'	'370855596050108416'	'35.82']
['51241574'	'370855596050108416'	'0.0']->['392457142'	'370855596050108416'	'37.97']
['51241574'	'370855596050108416'	'0.0']->['156111367'	'370855596050108416'	'38.02']
['51241574'	'370855596050108416'	'0.0']->['498137972'	'370855596050108416'	'38.63']
['51241574'	'370855596050108416'	'0.0']->['558190702'	'370855596050108416'	'40.37']
['51241574'	'370855596050108416'	'0.0']->['51240053'	'370855596050108416'	'40.82']
['51241574'	'370855596050108416'	'0.0']->['322818448'	'370855596050108416'	'50.57']
['51241574'	'370855596050108416'	'0.0']->['26527127'	'370855596050108416'	'51.25']
['51241574'	'370855596050108416'	'0.0']->['21552011'	'370855596050108416'	'52.12']
['51241574'	'370855596050108416'	'0.0']->['877042764'	'370855596050108416'	'54.68']
['51241574'	'370855596050108416'	'0.0']->['399352443'	'370855596050108416'	'55.3']
['51241574'	'370855596050108416'	'0.0']->['1380803448'	'370855596050108416'	'57.67']
['51241574'	'370855596050108416'	'0.0']->['15005770'	'370855596050108416'	'59.62']
['51241574'	'370855596050108416'	'0.0']->['127786643'	'370855596050108416'	'60.35']
['51241574'	'370855596050108416'	'0.0']->['871136221'	'370872092373549056'	'65.55']
['51241574'	'370855596050108416'	'0.0']->['1173824917'	'370855596050108416'	'66.7']
['51241574'	'370855596050108416'	'0.0']->['1689446802'	'370855596050108416'	'68.3']
['51241574'	'370855596050108416'	'0.0']->['112801898'	'370855596050108416'	'70.55']
['51241574'	'370855596050108416'	'0.0']->['1057356487'	'370855596050108416'	'71.77']
['51241574'	'370855596050108416'	'0.0']->['571058117'	'370855596050108416'	'73.17']
['51241574'	'370855596050108416'	'0.0']->['570969690'	'370855596050108416'	'74.67']
['51241574'	'370855596050108416'	'0.0']->['54918024'	'370855596050108416'	'74.97']
['51241574'	'370855596050108416'	'0.0']->['10145862'	'370855596050108416'	'78.77']
['51241574'	'370855596050108416'	'0.0']->['600102101'	'370855596050108416'	'83.72']
['628638850'	'370855596050108416'	'5.5']->['14765230'	'370855596050108416'	'86.78']
['51241574'	'370855596050108416'	'0.0']->['203895043'	'370855596050108416'	'88.58']
['51241574'	'370855596050108416'	'0.0']->['17044064'	'370855596050108416'	'88.73']
['51241574'	'370855596050108416'	'0.0']->['20147298'	'370878050247794688'	'89.23']
['21091628'	'370859347318153216'	'14.92']->['27734496'	'370855991044091904'	'1.58']
['51241574'	'370855596050108416'	'0.0']->['383998358'	'370855596050108416'	'93.6']
['51241574'	'370855596050108416'	'0.0']->['580028925'	'370855596050108416'	'100.82']
['51241574'	'370855596050108416'	'0.0']->['1216412774'	'370855596050108416'	'113.67']
['51241574'	'370855596050108416'	'0.0']->['244664142'	'370855596050108416'	'120.05']
['51241574'	'370855596050108416'	'0.0']->['52809735'	'370886615906156544'	'123.27']
['51241574'	'370855596050108416'	'0.0']->['563803801'	'370855596050108416'	'125.82']
['51241574'	'370855596050108416'	'0.0']->['65981023'	'370889022715232257'	'132.83']
['51241574'	'370855596050108416'	'0.0']->['25481275'	'370855596050108416'	'145.62']
['51241574'	'370855596050108416'	'0.0']->['921172028'	'370855596050108416'	'145.7']
['51241574'	'370855596050108416'	'0.0']->['503757705'	'370855596050108416'	'160.48']
['51241574'	'370855596050108416'	'0.0']->['23715034'	'370855596050108416'	'163.98']
['51241574'	'370855596050108416'	'0.0']->['72577990'	'370855596050108416'	'176.15']
['51241574'	'370855596050108416'	'0.0']->['1347741559'	'370855596050108416'	'180.42']
['51241574'	'370855596050108416'	'0.0']->['1301244769'	'370855596050108416'	'181.17']
['51241574'	'370855596050108416'	'0.0']->['73452506'	'370901298507304960'	'181.62']
['51241574'	'370855596050108416'	'0.0']->['592999506'	'370855596050108416'	'189.3']
['51241574'	'370855596050108416'	'0.0']->['364012277'	'370855596050108416'	'223.68']
['51241574'	'370855596050108416'	'0.0']->['478499464'	'370855596050108416'	'231.85']
['51241574'	'370855596050108416'	'0.0']->['63023157'	'370855596050108416'	'236.08']
['51241574'	'370855596050108416'	'0.0']->['25342248'	'370855596050108416'	'245.02']
['51241574'	'370855596050108416'	'0.0']->['295211634'	'370855596050108416'	'248.17']
['51241574'	'370855596050108416'	'0.0']->['72800207'	'370855596050108416'	'265.67']
['51241574'	'370855596050108416'	'0.0']->['632934959'	'370855596050108416'	'290.92']
['51241574'	'370855596050108416'	'0.0']->['196190328'	'370855596050108416'	'350.28']
['51241574'	'370855596050108416'	'0.0']->['433906299'	'370855596050108416'	'375.12']
['51241574'	'370855596050108416'	'0.0']->['558919701'	'370855596050108416'	'378.72']
['51241574'	'370855596050108416'	'0.0']->['40370516'	'370855596050108416'	'532.4']
['51241574'	'370855596050108416'	'0.0']->['266937898'	'370855596050108416'	'585.78']
['51241574'	'370855596050108416'	'0.0']->['16074573'	'370855596050108416'	'643.92']
['51241574'	'370855596050108416'	'0.0']->['408901200'	'370855596050108416'	'670.5']
['10145862'	'370855596050108416'	'78.77']->['143754469'	'370855596050108416'	'843.53']
['51241574'	'370855596050108416'	'0.0']->['49334899'	'370855596050108416'	'902.63']
['51241574'	'370855596050108416'	'0.0']->['375600033'	'370855596050108416'	'1296.53']
['51241574'	'370855596050108416'	'0.0']->['960125450'	'370855596050108416'	'1369.3']
['51241574'	'370855596050108416'	'0.0']->['280325877'	'370855596050108416'	'1448.98']
['29722933'	'370855596050108416'	'15.12']->['487931480'	'370855596050108416'	'1729.07']
['51241574'	'370855596050108416'	'0.0']->['487931480'	'370855596050108416'	'1729.07']
['51241574'	'370855596050108416'	'0.0']->['1488637105'	'370855596050108416'	'2517.62']
['51241574'	'370855596050108416'	'0.0']->['273510357'	'370855596050108416'	'3579.88']
['51241574'	'370855596050108416'	'0.0']->['1430706248'	'370855596050108416'	'9196.78']
['51241574'	'370855596050108416'	'0.0']->['15640977'	'370855596050108416'	'145297.67']
