# Supplementary material for: BiMGCL: rumor detection via bi-directional multi-level graph contrastive learning
Source: PeerJ Comput Sci. 2023 Nov 10;9:e1659. doi: 10.7717/peerj-cs.1659 (PMC10703058; doi:10.7717/peerj-cs.1659)
Supplement: Supplemental Information 1 [file peerj-cs-09-1659-s001.zip › rumor_detection_acl2017/twitter15/tree/372489152903643136.txt]

['ROOT'	'ROOT'	'0.0']->['115486770'	'372489152903643136'	'0.0']
['115486770'	'372489152903643136'	'0.0']->['276118058'	'372489564201680896'	'1.63']
['115486770'	'372489152903643136'	'0.0']->['98173484'	'372489646908784640'	'1.97']
['115486770'	'372489152903643136'	'0.0']->['27801561'	'372489152903643136'	'5.82']
['115486770'	'372489152903643136'	'0.0']->['520980130'	'372489152903643136'	'5.82']
['115486770'	'372489152903643136'	'0.0']->['1084262478'	'372489152903643136'	'5.82']
['115486770'	'372489152903643136'	'0.0']->['166619602'	'372489152903643136'	'5.82']
['115486770'	'372489152903643136'	'0.0']->['221784674'	'372489152903643136'	'5.82']
['115486770'	'372489152903643136'	'0.0']->['83087182'	'372489152903643136'	'5.82']
['115486770'	'372489152903643136'	'0.0']->['225421861'	'372489152903643136'	'5.82']
['115486770'	'372489152903643136'	'0.0']->['868882292'	'372489152903643136'	'5.82']
['115486770'	'372489152903643136'	'0.0']->['144139086'	'372489152903643136'	'5.82']
['115486770'	'372489152903643136'	'0.0']->['25357312'	'372489152903643136'	'5.82']
['115486770'	'372489152903643136'	'0.0']->['1533169494'	'372489152903643136'	'5.82']
['115486770'	'372489152903643136'	'0.0']->['66509857'	'372489152903643136'	'5.82']
['115486770'	'372489152903643136'	'0.0']->['56750845'	'372489152903643136'	'5.82']
['115486770'	'372489152903643136'	'0.0']->['624060707'	'372489152903643136'	'6.1']
['115486770'	'372489152903643136'	'0.0']->['397620631'	'372489152903643136'	'7.53']
['115486770'	'372489152903643136'	'0.0']->['194569047'	'372489152903643136'	'8.1']
['115486770'	'372489152903643136'	'0.0']->['67399992'	'372489152903643136'	'8.67']
['115486770'	'372489152903643136'	'0.0']->['17157896'	'372489152903643136'	'11.07']
['115486770'	'372489152903643136'	'0.0']->['286719057'	'372489152903643136'	'12.28']
['115486770'	'372489152903643136'	'0.0']->['31682450'	'372489152903643136'	'12.88']
['115486770'	'372489152903643136'	'0.0']->['211471395'	'372489152903643136'	'13.48']
['115486770'	'372489152903643136'	'0.0']->['192852770'	'372489152903643136'	'14.24']
['115486770'	'372489152903643136'	'0.0']->['1602461828'	'372489152903643136'	'15.0']
['115486770'	'372489152903643136'	'0.0']->['211474083'	'372489152903643136'	'16.22']
['115486770'	'372489152903643136'	'0.0']->['227972890'	'372489152903643136'	'19.22']
['115486770'	'372489152903643136'	'0.0']->['195314231'	'372489152903643136'	'19.32']
['115486770'	'372489152903643136'	'0.0']->['161644548'	'372489152903643136'	'22.31']
['115486770'	'372489152903643136'	'0.0']->['174127033'	'372489152903643136'	'25.3']
['115486770'	'372489152903643136'	'0.0']->['41407931'	'372489152903643136'	'26.4']
['115486770'	'372489152903643136'	'0.0']->['198487182'	'372489152903643136'	'27.5']
['115486770'	'372489152903643136'	'0.0']->['64286288'	'372489152903643136'	'29.89']
['115486770'	'372489152903643136'	'0.0']->['227051316'	'372489152903643136'	'31.09']
['115486770'	'372489152903643136'	'0.0']->['354478424'	'372489152903643136'	'32.28']
['115486770'	'372489152903643136'	'0.0']->['182802265'	'372489152903643136'	'35.18']
['115486770'	'372489152903643136'	'0.0']->['236155983'	'372489152903643136'	'36.63']
['115486770'	'372489152903643136'	'0.0']->['25274270'	'372489152903643136'	'37.36']
['115486770'	'372489152903643136'	'0.0']->['354486753'	'372489152903643136'	'38.08']
['115486770'	'372489152903643136'	'0.0']->['355026252'	'372489152903643136'	'40.52']
['115486770'	'372489152903643136'	'0.0']->['411363216'	'372499688798552064'	'41.87']
['115486770'	'372489152903643136'	'0.0']->['613686484'	'372489152903643136'	'47.3']
['115486770'	'372489152903643136'	'0.0']->['119070962'	'372489152903643136'	'52.49']
['115486770'	'372489152903643136'	'0.0']->['25968215'	'372489152903643136'	'57.68']
['115486770'	'372489152903643136'	'0.0']->['46690252'	'372489152903643136'	'62.45']
['115486770'	'372489152903643136'	'0.0']->['24055289'	'372489152903643136'	'67.22']
['115486770'	'372489152903643136'	'0.0']->['355033825'	'372489152903643136'	'73.48']
['115486770'	'372489152903643136'	'0.0']->['824973362'	'372489152903643136'	'75.37']
['115486770'	'372489152903643136'	'0.0']->['355037000'	'372489152903643136'	'77.25']
['115486770'	'372489152903643136'	'0.0']->['580308409'	'372489152903643136'	'78.83']
['115486770'	'372489152903643136'	'0.0']->['85788582'	'372489152903643136'	'79.61']
['115486770'	'372489152903643136'	'0.0']->['355040105'	'372489152903643136'	'80.4']
['115486770'	'372489152903643136'	'0.0']->['112920061'	'372489152903643136'	'81.46']
['115486770'	'372489152903643136'	'0.0']->['355043926'	'372489152903643136'	'82.52']
['115486770'	'372489152903643136'	'0.0']->['42654960'	'372489152903643136'	'84.47']
['115486770'	'372489152903643136'	'0.0']->['349735546'	'372489152903643136'	'85.45']
['115486770'	'372489152903643136'	'0.0']->['211177742'	'372489152903643136'	'86.43']
['115486770'	'372489152903643136'	'0.0']->['355064138'	'372489152903643136'	'90.87']
['115486770'	'372489152903643136'	'0.0']->['123049888'	'372489152903643136'	'95.3']
['115486770'	'372489152903643136'	'0.0']->['14090873'	'372489152903643136'	'97.46']
['115486770'	'372489152903643136'	'0.0']->['302320534'	'372489152903643136'	'99.62']
['115486770'	'372489152903643136'	'0.0']->['23532805'	'372489152903643136'	'159.31']
['115486770'	'372489152903643136'	'0.0']->['352985023'	'372489152903643136'	'189.15']
['115486770'	'372489152903643136'	'0.0']->['740190942'	'372489152903643136'	'204.08']
['115486770'	'372489152903643136'	'0.0']->['125921516'	'372489152903643136'	'219.0']
['115486770'	'372489152903643136'	'0.0']->['181012638'	'372489152903643136'	'339.91']
['115486770'	'372489152903643136'	'0.0']->['28937837'	'372489152903643136'	'400.36']
['115486770'	'372489152903643136'	'0.0']->['1213633117'	'372596656484925440'	'427.18']
['115486770'	'372489152903643136'	'0.0']->['38304943'	'372489152903643136'	'430.59']
['115486770'	'372489152903643136'	'0.0']->['18740653'	'372489152903643136'	'445.7']
['115486770'	'372489152903643136'	'0.0']->['199249885'	'372489152903643136'	'460.82']
['115486770'	'372489152903643136'	'0.0']->['224342319'	'372489152903643136'	'463.08']
['115486770'	'372489152903643136'	'0.0']->['377678687'	'372614274151370752'	'497.18']
['115486770'	'372489152903643136'	'0.0']->['191239730'	'372489152903643136'	'633.29']
['115486770'	'372489152903643136'	'0.0']->['191792907'	'372489152903643136'	'718.4']
['115486770'	'372489152903643136'	'0.0']->['191063770'	'372489152903643136'	'760.95']
['115486770'	'372489152903643136'	'0.0']->['383836306'	'372489152903643136'	'782.22']
['115486770'	'372489152903643136'	'0.0']->['225804632'	'372489152903643136'	'792.86']
['115486770'	'372489152903643136'	'0.0']->['355047639'	'372489152903643136'	'803.5']
['115486770'	'372489152903643136'	'0.0']->['355051394'	'372489152903643136'	'806.17']
['115486770'	'372489152903643136'	'0.0']->['355059099'	'372489152903643136'	'808.35']
['115486770'	'372489152903643136'	'0.0']->['355068338'	'372489152903643136'	'810.06']
['115486770'	'372489152903643136'	'0.0']->['349727888'	'372489152903643136'	'811.77']
['115486770'	'372489152903643136'	'0.0']->['740112212'	'372489152903643136'	'817.21']
['115486770'	'372489152903643136'	'0.0']->['740157884'	'372489152903643136'	'822.65']
['115486770'	'372489152903643136'	'0.0']->['1561506114'	'372702609867411457'	'848.2']
['276118058'	'372489564201680896'	'1.63']->['1561506114'	'372702609867411457'	'848.2']
['115486770'	'372489152903643136'	'0.0']->['353763811'	'372489152903643136'	'914.54']
['115486770'	'372489152903643136'	'0.0']->['354471777'	'372489152903643136'	'960.49']
['115486770'	'372489152903643136'	'0.0']->['963496597'	'372489152903643136'	'983.46']
['115486770'	'372489152903643136'	'0.0']->['710833908'	'372489152903643136'	'1006.43']
['115486770'	'372489152903643136'	'0.0']->['710891113'	'372489152903643136'	'1008.1']
['115486770'	'372489152903643136'	'0.0']->['710926255'	'372489152903643136'	'1010.73']
['115486770'	'372489152903643136'	'0.0']->['711041749'	'372489152903643136'	'1015.08']
['115486770'	'372489152903643136'	'0.0']->['211174587'	'372489152903643136'	'1017.23']
['115486770'	'372489152903643136'	'0.0']->['200134031'	'372489152903643136'	'1019.37']
['115486770'	'372489152903643136'	'0.0']->['227266228'	'372489152903643136'	'1022.76']
['115486770'	'372489152903643136'	'0.0']->['740363413'	'372489152903643136'	'1026.15']
['115486770'	'372489152903643136'	'0.0']->['370294114'	'372489152903643136'	'1028.78']
['115486770'	'372489152903643136'	'0.0']->['370302061'	'372489152903643136'	'1034.62']
['115486770'	'372489152903643136'	'0.0']->['370306626'	'372489152903643136'	'1040.13']
['115486770'	'372489152903643136'	'0.0']->['128662809'	'372783840927813632'	'1170.98']
['115486770'	'372489152903643136'	'0.0']->['370321042'	'372489152903643136'	'1238.7']
['115486770'	'372489152903643136'	'0.0']->['370330683'	'372489152903643136'	'1246.07']
['115486770'	'372489152903643136'	'0.0']->['370343988'	'372489152903643136'	'1250.43']
['115486770'	'372489152903643136'	'0.0']->['630210371'	'372489152903643136'	'1258.88']
['115486770'	'372489152903643136'	'0.0']->['630233203'	'372489152903643136'	'1267.32']
['115486770'	'372489152903643136'	'0.0']->['631364907'	'372489152903643136'	'1269.48']
['115486770'	'372489152903643136'	'0.0']->['631312385'	'372489152903643136'	'1271.8']
['115486770'	'372489152903643136'	'0.0']->['701596712'	'372489152903643136'	'1278.38']
['115486770'	'372489152903643136'	'0.0']->['710552930'	'372489152903643136'	'1284.97']
['115486770'	'372489152903643136'	'0.0']->['710584969'	'372489152903643136'	'1292.23']
['115486770'	'372489152903643136'	'0.0']->['710620788'	'372489152903643136'	'1295.2']
['115486770'	'372489152903643136'	'0.0']->['710677135'	'372489152903643136'	'1297.92']
['115486770'	'372489152903643136'	'0.0']->['710694080'	'372489152903643136'	'1301.07']
['115486770'	'372489152903643136'	'0.0']->['212239908'	'372489152903643136'	'1304.2']
['115486770'	'372489152903643136'	'0.0']->['710722704'	'372489152903643136'	'1307.33']
['115486770'	'372489152903643136'	'0.0']->['710747316'	'372489152903643136'	'1316.08']
['115486770'	'372489152903643136'	'0.0']->['710786328'	'372489152903643136'	'1318.72']
['115486770'	'372489152903643136'	'0.0']->['199712176'	'372489152903643136'	'1322.98']
['115486770'	'372489152903643136'	'0.0']->['841479936'	'372489152903643136'	'1326.74']
['115486770'	'372489152903643136'	'0.0']->['825087338'	'372489152903643136'	'1330.5']
['115486770'	'372489152903643136'	'0.0']->['825052843'	'372489152903643136'	'1674.49']
['115486770'	'372489152903643136'	'0.0']->['122991306'	'372489152903643136'	'1846.49']
['115486770'	'372489152903643136'	'0.0']->['199866876'	'372489152903643136'	'2018.48']
['115486770'	'372489152903643136'	'0.0']->['199874876'	'372489152903643136'	'2022.98']
['115486770'	'372489152903643136'	'0.0']->['200061619'	'372489152903643136'	'2025.58']
['115486770'	'372489152903643136'	'0.0']->['194977445'	'372489152903643136'	'2033.23']
['115486770'	'372489152903643136'	'0.0']->['194729683'	'372489152903643136'	'2035.72']
['115486770'	'372489152903643136'	'0.0']->['211470386'	'372489152903643136'	'2038.15']
['115486770'	'372489152903643136'	'0.0']->['211475795'	'372489152903643136'	'2041.83']
['115486770'	'372489152903643136'	'0.0']->['212215093'	'372489152903643136'	'2045.8']
['115486770'	'372489152903643136'	'0.0']->['212214512'	'372489152903643136'	'2055.6']
['115486770'	'372489152903643136'	'0.0']->['212184340'	'372489152903643136'	'2063.22']
['115486770'	'372489152903643136'	'0.0']->['510782527'	'372489152903643136'	'2189.87']
['115486770'	'372489152903643136'	'0.0']->['211475043'	'372489152903643136'	'2316.52']
['115486770'	'372489152903643136'	'0.0']->['211814855'	'372489152903643136'	'2473.03']
['115486770'	'372489152903643136'	'0.0']->['352238808'	'372489152903643136'	'2476.85']
['115486770'	'372489152903643136'	'0.0']->['211311015'	'372489152903643136'	'2478.78']
['115486770'	'372489152903643136'	'0.0']->['122386915'	'372489152903643136'	'2481.1']
['115486770'	'372489152903643136'	'0.0']->['352355516'	'372489152903643136'	'2491.45']
['115486770'	'372489152903643136'	'0.0']->['352302499'	'372489152903643136'	'2493.72']
['115486770'	'372489152903643136'	'0.0']->['352225498'	'372489152903643136'	'2503.6']
['115486770'	'372489152903643136'	'0.0']->['352234969'	'372489152903643136'	'2554.3']
['115486770'	'372489152903643136'	'0.0']->['211849925'	'372489152903643136'	'2576.03']
['115486770'	'372489152903643136'	'0.0']->['212220700'	'372489152903643136'	'2586.9']
['115486770'	'372489152903643136'	'0.0']->['759833294'	'372489152903643136'	'2700.28']
['115486770'	'372489152903643136'	'0.0']->['143493540'	'372489152903643136'	'2765.72']
['115486770'	'372489152903643136'	'0.0']->['199757747'	'372489152903643136'	'2797.88']
['115486770'	'372489152903643136'	'0.0']->['421891333'	'372489152903643136'	'2851.93']
['115486770'	'372489152903643136'	'0.0']->['421917124'	'372489152903643136'	'2856.92']
['115486770'	'372489152903643136'	'0.0']->['192643412'	'372489152903643136'	'3448.92']
['115486770'	'372489152903643136'	'0.0']->['192635891'	'372489152903643136'	'3457.92']
['115486770'	'372489152903643136'	'0.0']->['192654833'	'372489152903643136'	'3467.68']
['115486770'	'372489152903643136'	'0.0']->['191962849'	'372489152903643136'	'3471.5']
['115486770'	'372489152903643136'	'0.0']->['203261063'	'372489152903643136'	'3480.75']
['115486770'	'372489152903643136'	'0.0']->['190415713'	'372489152903643136'	'3483.22']
['115486770'	'372489152903643136'	'0.0']->['192713956'	'372489152903643136'	'3490.57']
['115486770'	'372489152903643136'	'0.0']->['198089254'	'372489152903643136'	'3494.97']
['115486770'	'372489152903643136'	'0.0']->['193252573'	'372489152903643136'	'3499.73']
['115486770'	'372489152903643136'	'0.0']->['193344730'	'372489152903643136'	'3503.43']
['115486770'	'372489152903643136'	'0.0']->['220742215'	'372489152903643136'	'3508.55']
['115486770'	'372489152903643136'	'0.0']->['199397256'	'372489152903643136'	'3512.37']
['115486770'	'372489152903643136'	'0.0']->['173864640'	'372489152903643136'	'3522.5']
['115486770'	'372489152903643136'	'0.0']->['190683599'	'372489152903643136'	'3528.33']
['115486770'	'372489152903643136'	'0.0']->['213355586'	'372489152903643136'	'3530.48']
['115486770'	'372489152903643136'	'0.0']->['190411507'	'372489152903643136'	'3533.05']
['115486770'	'372489152903643136'	'0.0']->['190435546'	'372489152903643136'	'3537.77']
['115486770'	'372489152903643136'	'0.0']->['352670942'	'372489152903643136'	'3542.53']
['115486770'	'372489152903643136'	'0.0']->['352974539'	'372489152903643136'	'3545.52']
['115486770'	'372489152903643136'	'0.0']->['353025275'	'372489152903643136'	'3576.85']
['115486770'	'372489152903643136'	'0.0']->['352951341'	'372489152903643136'	'3583.78']
['115486770'	'372489152903643136'	'0.0']->['352468555'	'372489152903643136'	'3669.87']
['115486770'	'372489152903643136'	'0.0']->['352456267'	'372489152903643136'	'3706.5']
['115486770'	'372489152903643136'	'0.0']->['162019710'	'372489152903643136'	'3709.17']
['115486770'	'372489152903643136'	'0.0']->['352479074'	'372489152903643136'	'3716.15']
['115486770'	'372489152903643136'	'0.0']->['352486073'	'372489152903643136'	'3728.1']
['115486770'	'372489152903643136'	'0.0']->['353004339'	'372489152903643136'	'3862.17']
['115486770'	'372489152903643136'	'0.0']->['353075113'	'372489152903643136'	'3873.4']
['115486770'	'372489152903643136'	'0.0']->['85394900'	'372489152903643136'	'3876.38']
['115486770'	'372489152903643136'	'0.0']->['239832835'	'372489152903643136'	'3900.87']
['115486770'	'372489152903643136'	'0.0']->['194232572'	'372489152903643136'	'3913.28']
['115486770'	'372489152903643136'	'0.0']->['193759169'	'372489152903643136'	'3917.15']
['115486770'	'372489152903643136'	'0.0']->['353748076'	'372489152903643136'	'3921.62']
['115486770'	'372489152903643136'	'0.0']->['69694065'	'372489152903643136'	'3957.92']
['115486770'	'372489152903643136'	'0.0']->['85604139'	'372489152903643136'	'3962.45']
['115486770'	'372489152903643136'	'0.0']->['83817482'	'372489152903643136'	'3965.82']
['115486770'	'372489152903643136'	'0.0']->['421985934'	'372489152903643136'	'3969.63']
['115486770'	'372489152903643136'	'0.0']->['422133159'	'372489152903643136'	'3973.07']
['115486770'	'372489152903643136'	'0.0']->['422042985'	'372489152903643136'	'3975.2']
['115486770'	'372489152903643136'	'0.0']->['383900738'	'372489152903643136'	'3986.22']
['115486770'	'372489152903643136'	'0.0']->['192833385'	'372489152903643136'	'3989.33']
['115486770'	'372489152903643136'	'0.0']->['199853708'	'372489152903643136'	'4011.25']
['115486770'	'372489152903643136'	'0.0']->['211821517'	'372489152903643136'	'4013.67']
['115486770'	'372489152903643136'	'0.0']->['122954283'	'372489152903643136'	'4018.02']
['115486770'	'372489152903643136'	'0.0']->['354432745'	'372489152903643136'	'4029.42']
['115486770'	'372489152903643136'	'0.0']->['358156362'	'372489152903643136'	'4034.42']
['115486770'	'372489152903643136'	'0.0']->['361649033'	'372489152903643136'	'4074.97']
['115486770'	'372489152903643136'	'0.0']->['89765837'	'372489152903643136'	'4081.32']
['115486770'	'372489152903643136'	'0.0']->['90692188'	'372489152903643136'	'4113.38']
['115486770'	'372489152903643136'	'0.0']->['89464820'	'372489152903643136'	'4117.75']
['115486770'	'372489152903643136'	'0.0']->['163043348'	'372489152903643136'	'4121.48']
['115486770'	'372489152903643136'	'0.0']->['193768273'	'372489152903643136'	'4133.8']
['115486770'	'372489152903643136'	'0.0']->['199375780'	'372489152903643136'	'4157.95']
['115486770'	'372489152903643136'	'0.0']->['193683871'	'372489152903643136'	'4161.25']
['115486770'	'372489152903643136'	'0.0']->['193383541'	'372489152903643136'	'4164.27']
['115486770'	'372489152903643136'	'0.0']->['193662036'	'372489152903643136'	'4167.82']
['115486770'	'372489152903643136'	'0.0']->['358126329'	'372489152903643136'	'4194.67']
['115486770'	'372489152903643136'	'0.0']->['361403870'	'372489152903643136'	'4197.1']
['115486770'	'372489152903643136'	'0.0']->['358213302'	'372489152903643136'	'4205.18']
['115486770'	'372489152903643136'	'0.0']->['361334373'	'372489152903643136'	'4207.25']
['115486770'	'372489152903643136'	'0.0']->['383902969'	'372489152903643136'	'4218.43']
['115486770'	'372489152903643136'	'0.0']->['383920739'	'372489152903643136'	'4220.28']
['115486770'	'372489152903643136'	'0.0']->['192840700'	'372489152903643136'	'4223.3']
['115486770'	'372489152903643136'	'0.0']->['383913139'	'372489152903643136'	'4234.97']
['115486770'	'372489152903643136'	'0.0']->['212013590'	'372489152903643136'	'4238.38']
['115486770'	'372489152903643136'	'0.0']->['353171420'	'372489152903643136'	'4242.12']
['115486770'	'372489152903643136'	'0.0']->['358207993'	'372489152903643136'	'4257.23']
['115486770'	'372489152903643136'	'0.0']->['122959064'	'372489152903643136'	'4298.3']
['115486770'	'372489152903643136'	'0.0']->['237237496'	'372489152903643136'	'4745.45']
['115486770'	'372489152903643136'	'0.0']->['352992621'	'372489152903643136'	'5076.62']
['115486770'	'372489152903643136'	'0.0']->['193729815'	'372489152903643136'	'5222.85']
['115486770'	'372489152903643136'	'0.0']->['193702909'	'372489152903643136'	'5226.33']
['115486770'	'372489152903643136'	'0.0']->['353797176'	'372489152903643136'	'6360.77']
['115486770'	'372489152903643136'	'0.0']->['341894866'	'374169883400863744'	'6678.62']
['115486770'	'372489152903643136'	'0.0']->['60048137'	'372489152903643136'	'9682.57']
