# Supplementary material for: BiMGCL: rumor detection via bi-directional multi-level graph contrastive learning
Source: PeerJ Comput Sci. 2023 Nov 10;9:e1659. doi: 10.7717/peerj-cs.1659 (PMC10703058; doi:10.7717/peerj-cs.1659)
Supplement: Supplemental Information 1 [file peerj-cs-09-1659-s001.zip › rumor_detection_acl2017/twitter15/tree/372901260183494656.txt]

['ROOT'	'ROOT'	'0.0']->['279390084'	'372901260183494656'	'0.0']
['279390084'	'372901260183494656'	'0.0']->['580411528'	'372901348003414017'	'0.35']
['279390084'	'372901260183494656'	'0.0']->['586826310'	'372901443583606784'	'0.72']
['279390084'	'372901260183494656'	'0.0']->['305948306'	'372901823503691776'	'2.23']
['279390084'	'372901260183494656'	'0.0']->['221420886'	'372901967091089409'	'2.8']
['279390084'	'372901260183494656'	'0.0']->['353716252'	'372901260183494656'	'2.9']
['279390084'	'372901260183494656'	'0.0']->['412580045'	'372901260183494656'	'2.9']
['279390084'	'372901260183494656'	'0.0']->['199206425'	'372901260183494656'	'2.9']
['279390084'	'372901260183494656'	'0.0']->['273811402'	'372901260183494656'	'2.9']
['279390084'	'372901260183494656'	'0.0']->['576191728'	'372901260183494656'	'2.9']
['279390084'	'372901260183494656'	'0.0']->['321769033'	'372901260183494656'	'2.9']
['279390084'	'372901260183494656'	'0.0']->['16131499'	'372901260183494656'	'2.9']
['279390084'	'372901260183494656'	'0.0']->['924791960'	'372901260183494656'	'2.9']
['279390084'	'372901260183494656'	'0.0']->['11699992'	'372901260183494656'	'2.9']
['279390084'	'372901260183494656'	'0.0']->['27913673'	'372901260183494656'	'2.9']
['279390084'	'372901260183494656'	'0.0']->['187694243'	'372901260183494656'	'2.9']
['279390084'	'372901260183494656'	'0.0']->['87173347'	'372901260183494656'	'2.9']
['279390084'	'372901260183494656'	'0.0']->['48875093'	'372901260183494656'	'2.9']
['279390084'	'372901260183494656'	'0.0']->['301127409'	'372901260183494656'	'2.9']
['279390084'	'372901260183494656'	'0.0']->['55615213'	'372901260183494656'	'2.9']
['279390084'	'372901260183494656'	'0.0']->['1645968775'	'372901260183494656'	'2.9']
['279390084'	'372901260183494656'	'0.0']->['233057970'	'372901260183494656'	'2.9']
['279390084'	'372901260183494656'	'0.0']->['322251625'	'372901260183494656'	'2.9']
['279390084'	'372901260183494656'	'0.0']->['360138337'	'372901260183494656'	'2.9']
['279390084'	'372901260183494656'	'0.0']->['515569313'	'372901260183494656'	'2.9']
['279390084'	'372901260183494656'	'0.0']->['888147504'	'372901260183494656'	'2.9']
['279390084'	'372901260183494656'	'0.0']->['245679006'	'372901260183494656'	'2.9']
['279390084'	'372901260183494656'	'0.0']->['271096609'	'372901260183494656'	'2.9']
['279390084'	'372901260183494656'	'0.0']->['18268138'	'372901260183494656'	'2.9']
['279390084'	'372901260183494656'	'0.0']->['476877681'	'372901260183494656'	'2.9']
['279390084'	'372901260183494656'	'0.0']->['241445436'	'372901260183494656'	'2.9']
['279390084'	'372901260183494656'	'0.0']->['246378002'	'372901260183494656'	'2.9']
['279390084'	'372901260183494656'	'0.0']->['183034685'	'372901260183494656'	'2.9']
['279390084'	'372901260183494656'	'0.0']->['1365842521'	'372901260183494656'	'2.9']
['279390084'	'372901260183494656'	'0.0']->['73071785'	'372901260183494656'	'2.9']
['279390084'	'372901260183494656'	'0.0']->['64829980'	'372901260183494656'	'2.9']
['279390084'	'372901260183494656'	'0.0']->['306973717'	'372901260183494656'	'2.9']
['279390084'	'372901260183494656'	'0.0']->['754146396'	'372901260183494656'	'2.9']
['279390084'	'372901260183494656'	'0.0']->['235600683'	'372901260183494656'	'2.9']
['279390084'	'372901260183494656'	'0.0']->['628638850'	'372901260183494656'	'2.9']
['279390084'	'372901260183494656'	'0.0']->['624555559'	'372901260183494656'	'2.9']
['279390084'	'372901260183494656'	'0.0']->['1634151564'	'372901260183494656'	'2.9']
['279390084'	'372901260183494656'	'0.0']->['45763867'	'372901260183494656'	'2.9']
['279390084'	'372901260183494656'	'0.0']->['545551426'	'372901260183494656'	'2.9']
['279390084'	'372901260183494656'	'0.0']->['343257148'	'372901260183494656'	'3.64']
['279390084'	'372901260183494656'	'0.0']->['53258015'	'372901260183494656'	'4.01']
['279390084'	'372901260183494656'	'0.0']->['788838211'	'372901260183494656'	'4.2']
['279390084'	'372901260183494656'	'0.0']->['30413403'	'372901260183494656'	'4.29']
['279390084'	'372901260183494656'	'0.0']->['613114496'	'372901260183494656'	'4.34']
['279390084'	'372901260183494656'	'0.0']->['15452937'	'372901260183494656'	'4.36']
['279390084'	'372901260183494656'	'0.0']->['84149750'	'372901260183494656'	'4.38']
['279390084'	'372901260183494656'	'0.0']->['851584488'	'372901260183494656'	'5.15']
['279390084'	'372901260183494656'	'0.0']->['53544498'	'372901260183494656'	'5.53']
['279390084'	'372901260183494656'	'0.0']->['472483616'	'372901260183494656'	'5.72']
['279390084'	'372901260183494656'	'0.0']->['729852242'	'372901260183494656'	'5.82']
['279390084'	'372901260183494656'	'0.0']->['323992568'	'372901260183494656'	'5.87']
['279390084'	'372901260183494656'	'0.0']->['31315640'	'372901260183494656'	'5.89']
['279390084'	'372901260183494656'	'0.0']->['29280650'	'372901260183494656'	'5.9']
['279390084'	'372901260183494656'	'0.0']->['381241672'	'372901260183494656'	'5.91']
['279390084'	'372901260183494656'	'0.0']->['183091519'	'372901260183494656'	'5.92']
['279390084'	'372901260183494656'	'0.0']->['16218160'	'372901260183494656'	'6.83']
['279390084'	'372901260183494656'	'0.0']->['565912973'	'372901260183494656'	'7.28']
['279390084'	'372901260183494656'	'0.0']->['14522876'	'372901260183494656'	'7.73']
['279390084'	'372901260183494656'	'0.0']->['18597168'	'372903210270613504'	'7.75']
['221420886'	'372901967091089409'	'2.8']->['300029315'	'372903337370210304'	'8.25']
['279390084'	'372901260183494656'	'0.0']->['11418122'	'372901260183494656'	'8.61']
['279390084'	'372901260183494656'	'0.0']->['1117887686'	'372901260183494656'	'9.05']
['279390084'	'372901260183494656'	'0.0']->['30875163'	'372901260183494656'	'9.48']
['279390084'	'372901260183494656'	'0.0']->['907094179'	'372903819635470336'	'10.17']
['279390084'	'372901260183494656'	'0.0']->['225823835'	'372901260183494656'	'10.23']
['279390084'	'372901260183494656'	'0.0']->['204971234'	'372901260183494656'	'10.61']
['279390084'	'372901260183494656'	'0.0']->['164550952'	'372901260183494656'	'10.8']
['279390084'	'372901260183494656'	'0.0']->['460577661'	'372901260183494656'	'10.89']
['279390084'	'372901260183494656'	'0.0']->['133146833'	'372901260183494656'	'10.94']
['279390084'	'372901260183494656'	'0.0']->['97558908'	'372901260183494656'	'10.96']
['279390084'	'372901260183494656'	'0.0']->['26328210'	'372901260183494656'	'10.98']
['279390084'	'372901260183494656'	'0.0']->['567012327'	'372904110141370368'	'11.32']
['279390084'	'372901260183494656'	'0.0']->['302353437'	'372901260183494656'	'13.53']
['279390084'	'372901260183494656'	'0.0']->['487140964'	'372901260183494656'	'14.81']
['279390084'	'372901260183494656'	'0.0']->['98019343'	'372901260183494656'	'15.45']
['279390084'	'372901260183494656'	'0.0']->['449899721'	'372901260183494656'	'15.76']
['279390084'	'372901260183494656'	'0.0']->['324073921'	'372901260183494656'	'15.92']
['360138337'	'372901260183494656'	'2.9']->['362100154'	'372901260183494656'	'16.0']
['279390084'	'372901260183494656'	'0.0']->['60437151'	'372901260183494656'	'16.04']
['279390084'	'372901260183494656'	'0.0']->['374270778'	'372901260183494656'	'16.08']
['279390084'	'372901260183494656'	'0.0']->['242029273'	'372901260183494656'	'17.62']
['279390084'	'372901260183494656'	'0.0']->['1237093566'	'372901260183494656'	'18.13']
['279390084'	'372901260183494656'	'0.0']->['1439570552'	'372901260183494656'	'18.38']
['279390084'	'372901260183494656'	'0.0']->['274003668'	'372901260183494656'	'18.51']
['279390084'	'372901260183494656'	'0.0']->['19697528'	'372901260183494656'	'18.63']
['279390084'	'372901260183494656'	'0.0']->['1708612177'	'372901260183494656'	'18.83']
['279390084'	'372901260183494656'	'0.0']->['910635475'	'372901260183494656'	'19.03']
['279390084'	'372901260183494656'	'0.0']->['156114925'	'372901260183494656'	'20.2']
['279390084'	'372901260183494656'	'0.0']->['11649952'	'372901260183494656'	'20.78']
['279390084'	'372901260183494656'	'0.0']->['17415505'	'372901260183494656'	'21.37']
['279390084'	'372901260183494656'	'0.0']->['93656691'	'372901260183494656'	'21.61']
['279390084'	'372901260183494656'	'0.0']->['137778787'	'372901260183494656'	'21.73']
['18597168'	'372903210270613504'	'7.75']->['124217861'	'372906736203464704'	'21.75']
['279390084'	'372901260183494656'	'0.0']->['256840517'	'372901260183494656'	'21.85']
['279390084'	'372901260183494656'	'0.0']->['583513917'	'372901260183494656'	'22.38']
['279390084'	'372901260183494656'	'0.0']->['280290282'	'372901260183494656'	'23.7']
['279390084'	'372901260183494656'	'0.0']->['1346254879'	'372901260183494656'	'24.36']
['279390084'	'372901260183494656'	'0.0']->['299262442'	'372901260183494656'	'24.69']
['279390084'	'372901260183494656'	'0.0']->['221738977'	'372901260183494656'	'24.85']
['279390084'	'372901260183494656'	'0.0']->['245960759'	'372901260183494656'	'24.93']
['279390084'	'372901260183494656'	'0.0']->['154151249'	'372901260183494656'	'24.98']
['279390084'	'372901260183494656'	'0.0']->['436279775'	'372901260183494656'	'25.0']
['279390084'	'372901260183494656'	'0.0']->['971184626'	'372901260183494656'	'25.01']
['279390084'	'372901260183494656'	'0.0']->['133580341'	'372901260183494656'	'25.01']
['279390084'	'372901260183494656'	'0.0']->['303942798'	'372901260183494656'	'25.02']
['279390084'	'372901260183494656'	'0.0']->['71441158'	'372901260183494656'	'27.0']
['124217861'	'372906736203464704'	'21.75']->['18597168'	'372903210270613504'	'7.75']
['279390084'	'372901260183494656'	'0.0']->['517111258'	'372901260183494656'	'27.99']
['256840517'	'372901260183494656'	'21.85']->['45708814'	'372901260183494656'	'28.49']
['245960759'	'372901260183494656'	'24.93']->['259521361'	'372901260183494656'	'28.74']
['279390084'	'372901260183494656'	'0.0']->['323855241'	'372901260183494656'	'28.86']
['279390084'	'372901260183494656'	'0.0']->['355310689'	'372901260183494656'	'28.98']
['279390084'	'372901260183494656'	'0.0']->['529998195'	'372901260183494656'	'29.75']
['279390084'	'372901260183494656'	'0.0']->['377343216'	'372901260183494656'	'30.52']
['279390084'	'372901260183494656'	'0.0']->['29395481'	'372901260183494656'	'35.23']
['279390084'	'372901260183494656'	'0.0']->['260580086'	'372901260183494656'	'37.58']
['279390084'	'372901260183494656'	'0.0']->['19785514'	'372901260183494656'	'38.76']
['279390084'	'372901260183494656'	'0.0']->['27891748'	'372901260183494656'	'39.34']
['279390084'	'372901260183494656'	'0.0']->['25691741'	'372901260183494656'	'39.64']
['279390084'	'372901260183494656'	'0.0']->['109653721'	'372901260183494656'	'39.79']
['279390084'	'372901260183494656'	'0.0']->['235564826'	'372901260183494656'	'39.86']
['279390084'	'372901260183494656'	'0.0']->['153985414'	'372901260183494656'	'39.9']
['279390084'	'372901260183494656'	'0.0']->['395973688'	'372901260183494656'	'39.93']
['279390084'	'372901260183494656'	'0.0']->['130700640'	'372901260183494656'	'41.3']
['279390084'	'372901260183494656'	'0.0']->['196338539'	'372901260183494656'	'41.98']
['279390084'	'372901260183494656'	'0.0']->['312382947'	'372901260183494656'	'42.67']
['279390084'	'372901260183494656'	'0.0']->['29617234'	'372901260183494656'	'44.16']
['279390084'	'372901260183494656'	'0.0']->['529073673'	'372912475857227776'	'44.57']
['279390084'	'372901260183494656'	'0.0']->['1647012595'	'372901260183494656'	'44.9']
['279390084'	'372901260183494656'	'0.0']->['98942695'	'372901260183494656'	'45.65']
['279390084'	'372901260183494656'	'0.0']->['160164598'	'372901260183494656'	'49.0']
['279390084'	'372901260183494656'	'0.0']->['17654120'	'372901260183494656'	'49.33']
['279390084'	'372901260183494656'	'0.0']->['44556969'	'372901260183494656'	'50.12']
['279390084'	'372901260183494656'	'0.0']->['808159668'	'372901260183494656'	'50.27']
['279390084'	'372901260183494656'	'0.0']->['434534377'	'372901260183494656'	'51.92']
['279390084'	'372901260183494656'	'0.0']->['432909408'	'372901260183494656'	'52.78']
['279390084'	'372901260183494656'	'0.0']->['391715920'	'372901260183494656'	'53.78']
['279390084'	'372901260183494656'	'0.0']->['86698335'	'372901260183494656'	'56.85']
['279390084'	'372901260183494656'	'0.0']->['601430387'	'372901260183494656'	'59.32']
['279390084'	'372901260183494656'	'0.0']->['128904040'	'372901260183494656'	'60.58']
['279390084'	'372901260183494656'	'0.0']->['574167589'	'372901260183494656'	'62.18']
['279390084'	'372901260183494656'	'0.0']->['195191054'	'372901260183494656'	'64.9']
['279390084'	'372901260183494656'	'0.0']->['1409079558'	'372901260183494656'	'67.47']
['279390084'	'372901260183494656'	'0.0']->['31238189'	'372901260183494656'	'68.67']
['279390084'	'372901260183494656'	'0.0']->['107400344'	'372901260183494656'	'69.78']
['279390084'	'372901260183494656'	'0.0']->['373411608'	'372901260183494656'	'72.0']
['279390084'	'372901260183494656'	'0.0']->['531662808'	'372901260183494656'	'75.23']
['279390084'	'372901260183494656'	'0.0']->['502639312'	'372920631626457088'	'76.97']
['279390084'	'372901260183494656'	'0.0']->['349208190'	'372921665032040448'	'81.08']
['279390084'	'372901260183494656'	'0.0']->['263157642'	'372901260183494656'	'83.72']
['279390084'	'372901260183494656'	'0.0']->['83816037'	'372901260183494656'	'86.23']
['279390084'	'372901260183494656'	'0.0']->['915850554'	'372901260183494656'	'88.6']
['279390084'	'372901260183494656'	'0.0']->['312920273'	'372901260183494656'	'89.38']
['279390084'	'372901260183494656'	'0.0']->['346156545'	'372901260183494656'	'93.35']
['279390084'	'372901260183494656'	'0.0']->['546705842'	'372901260183494656'	'94.67']
['279390084'	'372901260183494656'	'0.0']->['195877405'	'372901260183494656'	'94.88']
['279390084'	'372901260183494656'	'0.0']->['235798561'	'372901260183494656'	'100.48']
['279390084'	'372901260183494656'	'0.0']->['709939105'	'372901260183494656'	'100.8']
['279390084'	'372901260183494656'	'0.0']->['754298778'	'372901260183494656'	'100.92']
['279390084'	'372901260183494656'	'0.0']->['48435165'	'372901260183494656'	'101.37']
['279390084'	'372901260183494656'	'0.0']->['46919079'	'372901260183494656'	'101.42']
['279390084'	'372901260183494656'	'0.0']->['28733713'	'372901260183494656'	'103.2']
['279390084'	'372901260183494656'	'0.0']->['66031031'	'372901260183494656'	'107.87']
['279390084'	'372901260183494656'	'0.0']->['497660860'	'372901260183494656'	'108.9']
['279390084'	'372901260183494656'	'0.0']->['16821304'	'372901260183494656'	'117.93']
['279390084'	'372901260183494656'	'0.0']->['201918406'	'372901260183494656'	'121.55']
['279390084'	'372901260183494656'	'0.0']->['1656349471'	'372901260183494656'	'124.13']
['46919079'	'372901260183494656'	'101.42']->['1362974406'	'372901260183494656'	'126.3']
['279390084'	'372901260183494656'	'0.0']->['32009387'	'372901260183494656'	'126.9']
['279390084'	'372901260183494656'	'0.0']->['18071567'	'372901260183494656'	'127.12']
['201918406'	'372901260183494656'	'121.55']->['283874033'	'372901260183494656'	'133.95']
['30413403'	'372901260183494656'	'4.29']->['25858308'	'372901260183494656'	'143.17']
['279390084'	'372901260183494656'	'0.0']->['737212237'	'372901260183494656'	'160.53']
['279390084'	'372901260183494656'	'0.0']->['29115386'	'372901260183494656'	'169.4']
['279390084'	'372901260183494656'	'0.0']->['190121294'	'372901260183494656'	'178.82']
['279390084'	'372901260183494656'	'0.0']->['221465325'	'372901260183494656'	'184.4']
['279390084'	'372901260183494656'	'0.0']->['324910267'	'372901260183494656'	'192.88']
['279390084'	'372901260183494656'	'0.0']->['221923109'	'372901260183494656'	'194.68']
['279390084'	'372901260183494656'	'0.0']->['26691278'	'372901260183494656'	'211.78']
['279390084'	'372901260183494656'	'0.0']->['251611632'	'372901260183494656'	'216.25']
['576191728'	'372901260183494656'	'2.9']->['1183414735'	'372901260183494656'	'217.65']
['279390084'	'372901260183494656'	'0.0']->['714829448'	'372901260183494656'	'226.83']
['279390084'	'372901260183494656'	'0.0']->['185844499'	'372901260183494656'	'231.97']
['1237093566'	'372901260183494656'	'18.13']->['96678480'	'372901260183494656'	'236.78']
['279390084'	'372901260183494656'	'0.0']->['205934035'	'372901260183494656'	'267.05']
['279390084'	'372901260183494656'	'0.0']->['388315908'	'372969534992285696'	'271.3']
['279390084'	'372901260183494656'	'0.0']->['442036837'	'372901260183494656'	'305.95']
['279390084'	'372901260183494656'	'0.0']->['257541443'	'372901260183494656'	'316.58']
['279390084'	'372901260183494656'	'0.0']->['365866612'	'372901260183494656'	'317.37']
['279390084'	'372901260183494656'	'0.0']->['50533512'	'372901260183494656'	'320.88']
['279390084'	'372901260183494656'	'0.0']->['12881652'	'372901260183494656'	'327.4']
['279390084'	'372901260183494656'	'0.0']->['349579198'	'372901260183494656'	'355.68']
['279390084'	'372901260183494656'	'0.0']->['412524788'	'372901260183494656'	'377.22']
['279390084'	'372901260183494656'	'0.0']->['145668134'	'372901260183494656'	'397.42']
['279390084'	'372901260183494656'	'0.0']->['1015729890'	'372901260183494656'	'473.15']
['279390084'	'372901260183494656'	'0.0']->['343723281'	'372901260183494656'	'555.38']
['279390084'	'372901260183494656'	'0.0']->['43355564'	'372901260183494656'	'577.18']
['279390084'	'372901260183494656'	'0.0']->['15237943'	'372901260183494656'	'588.13']
['279390084'	'372901260183494656'	'0.0']->['231630139'	'372901260183494656'	'595.95']
['279390084'	'372901260183494656'	'0.0']->['630332432'	'372901260183494656'	'604.67']
['279390084'	'372901260183494656'	'0.0']->['255045754'	'372901260183494656'	'615.85']
['279390084'	'372901260183494656'	'0.0']->['336826096'	'372901260183494656'	'629.02']
['279390084'	'372901260183494656'	'0.0']->['47421452'	'372901260183494656'	'658.55']
['279390084'	'372901260183494656'	'0.0']->['401363407'	'372901260183494656'	'725.03']
['279390084'	'372901260183494656'	'0.0']->['1203609212'	'372901260183494656'	'760.72']
['279390084'	'372901260183494656'	'0.0']->['85428968'	'372901260183494656'	'791.37']
['279390084'	'372901260183494656'	'0.0']->['968738310'	'372901260183494656'	'946.53']
['279390084'	'372901260183494656'	'0.0']->['97473293'	'372901260183494656'	'949.52']
['279390084'	'372901260183494656'	'0.0']->['590575864'	'372901260183494656'	'1210.12']
['279390084'	'372901260183494656'	'0.0']->['56530099'	'372901260183494656'	'1576.75']
['279390084'	'372901260183494656'	'0.0']->['114402065'	'372901260183494656'	'1647.18']
['279390084'	'372901260183494656'	'0.0']->['1713351211'	'372901260183494656'	'2400.33']
['279390084'	'372901260183494656'	'0.0']->['215547945'	'372901260183494656'	'2597.7']
['279390084'	'372901260183494656'	'0.0']->['1355904031'	'372901260183494656'	'2734.02']
['279390084'	'372901260183494656'	'0.0']->['37020028'	'372901260183494656'	'2862.42']
['381241672'	'372901260183494656'	'5.91']->['534929951'	'372901260183494656'	'2899.87']
['279390084'	'372901260183494656'	'0.0']->['617220425'	'372901260183494656'	'4864.3']
['279390084'	'372901260183494656'	'0.0']->['86017801'	'376325040121200640'	'13604.88']
