# Supplementary material for: BiMGCL: rumor detection via bi-directional multi-level graph contrastive learning
Source: PeerJ Comput Sci. 2023 Nov 10;9:e1659. doi: 10.7717/peerj-cs.1659 (PMC10703058; doi:10.7717/peerj-cs.1659)
Supplement: Supplemental Information 1 [file peerj-cs-09-1659-s001.zip › rumor_detection_acl2017/twitter15/tree/372914976102834176.txt]

['ROOT'	'ROOT'	'0.0']->['279390084'	'372914976102834176'	'0.0']
['279390084'	'372914976102834176'	'0.0']->['888147504'	'372914976102834176'	'1.4']
['279390084'	'372914976102834176'	'0.0']->['604739417'	'372914976102834176'	'1.4']
['279390084'	'372914976102834176'	'0.0']->['73046028'	'372914976102834176'	'1.4']
['279390084'	'372914976102834176'	'0.0']->['172292855'	'372914976102834176'	'1.4']
['279390084'	'372914976102834176'	'0.0']->['53224710'	'372914976102834176'	'1.4']
['279390084'	'372914976102834176'	'0.0']->['55650291'	'372914976102834176'	'1.4']
['279390084'	'372914976102834176'	'0.0']->['58075816'	'372914976102834176'	'1.4']
['279390084'	'372914976102834176'	'0.0']->['337347764'	'372914976102834176'	'1.4']
['279390084'	'372914976102834176'	'0.0']->['17872080'	'372914976102834176'	'1.4']
['279390084'	'372914976102834176'	'0.0']->['312552096'	'372914976102834176'	'1.4']
['279390084'	'372914976102834176'	'0.0']->['459832888'	'372914976102834176'	'1.4']
['279390084'	'372914976102834176'	'0.0']->['601430387'	'372914976102834176'	'1.4']
['279390084'	'372914976102834176'	'0.0']->['280290282'	'372914976102834176'	'1.4']
['279390084'	'372914976102834176'	'0.0']->['857933784'	'372914976102834176'	'1.4']
['279390084'	'372914976102834176'	'0.0']->['69997368'	'372914976102834176'	'1.4']
['279390084'	'372914976102834176'	'0.0']->['877671313'	'372914976102834176'	'1.4']
['279390084'	'372914976102834176'	'0.0']->['265016940'	'372914976102834176'	'1.4']
['279390084'	'372914976102834176'	'0.0']->['373652791'	'372914976102834176'	'1.4']
['279390084'	'372914976102834176'	'0.0']->['100473246'	'372914976102834176'	'1.4']
['279390084'	'372914976102834176'	'0.0']->['28868965'	'372914976102834176'	'1.4']
['279390084'	'372914976102834176'	'0.0']->['623302250'	'372914976102834176'	'1.49']
['279390084'	'372914976102834176'	'0.0']->['504950994'	'372915362381045760'	'1.53']
['279390084'	'372914976102834176'	'0.0']->['1692234086'	'372915371583369216'	'1.57']
['279390084'	'372914976102834176'	'0.0']->['238418575'	'372914976102834176'	'1.58']
['279390084'	'372914976102834176'	'0.0']->['1421701610'	'372914976102834176'	'1.72']
['279390084'	'372914976102834176'	'0.0']->['154635889'	'372914976102834176'	'1.85']
['279390084'	'372914976102834176'	'0.0']->['82888073'	'372914976102834176'	'2.22']
['279390084'	'372914976102834176'	'0.0']->['456986584'	'372914976102834176'	'2.4']
['279390084'	'372914976102834176'	'0.0']->['423857124'	'372914976102834176'	'2.49']
['279390084'	'372914976102834176'	'0.0']->['59316972'	'372914976102834176'	'2.54']
['279390084'	'372914976102834176'	'0.0']->['20794531'	'372914976102834176'	'2.56']
['279390084'	'372914976102834176'	'0.0']->['407254544'	'372914976102834176'	'2.57']
['279390084'	'372914976102834176'	'0.0']->['622553115'	'372914976102834176'	'2.58']
['279390084'	'372914976102834176'	'0.0']->['130372044'	'372914976102834176'	'2.58']
['279390084'	'372914976102834176'	'0.0']->['61125151'	'372914976102834176'	'2.58']
['279390084'	'372914976102834176'	'0.0']->['99191606'	'372914976102834176'	'2.58']
['279390084'	'372914976102834176'	'0.0']->['572143931'	'372914976102834176'	'2.58']
['279390084'	'372914976102834176'	'0.0']->['171629562'	'372914976102834176'	'2.58']
['279390084'	'372914976102834176'	'0.0']->['15322764'	'372914976102834176'	'2.58']
['279390084'	'372914976102834176'	'0.0']->['100691844'	'372915624986431488'	'2.58']
['279390084'	'372914976102834176'	'0.0']->['810308636'	'372915643319721984'	'2.65']
['279390084'	'372914976102834176'	'0.0']->['187248137'	'372914976102834176'	'3.47']
['279390084'	'372914976102834176'	'0.0']->['194679037'	'372914976102834176'	'3.91']
['279390084'	'372914976102834176'	'0.0']->['574167589'	'372914976102834176'	'4.13']
['279390084'	'372914976102834176'	'0.0']->['412313148'	'372914976102834176'	'4.24']
['279390084'	'372914976102834176'	'0.0']->['383036363'	'372914976102834176'	'4.29']
['279390084'	'372914976102834176'	'0.0']->['399094152'	'372914976102834176'	'4.32']
['279390084'	'372914976102834176'	'0.0']->['238387085'	'372914976102834176'	'4.34']
['279390084'	'372914976102834176'	'0.0']->['82752942'	'372914976102834176'	'4.34']
['279390084'	'372914976102834176'	'0.0']->['460657243'	'372914976102834176'	'4.35']
['279390084'	'372914976102834176'	'0.0']->['30413403'	'372914976102834176'	'4.35']
['279390084'	'372914976102834176'	'0.0']->['365587566'	'372914976102834176'	'4.35']
['279390084'	'372914976102834176'	'0.0']->['64746727'	'372914976102834176'	'4.35']
['279390084'	'372914976102834176'	'0.0']->['18785429'	'372914976102834176'	'4.35']
['279390084'	'372914976102834176'	'0.0']->['39914644'	'372914976102834176'	'4.35']
['279390084'	'372914976102834176'	'0.0']->['317952436'	'372916102038159360'	'4.47']
['279390084'	'372914976102834176'	'0.0']->['49091628'	'372914976102834176'	'4.6']
['279390084'	'372914976102834176'	'0.0']->['114388322'	'372914976102834176'	'4.72']
['279390084'	'372914976102834176'	'0.0']->['119428886'	'372914976102834176'	'4.79']
['279390084'	'372914976102834176'	'0.0']->['233358060'	'372914976102834176'	'4.85']
['279390084'	'372914976102834176'	'0.0']->['18231718'	'372914976102834176'	'5.28']
['279390084'	'372914976102834176'	'0.0']->['195622064'	'372914976102834176'	'5.49']
['279390084'	'372914976102834176'	'0.0']->['214040566'	'372914976102834176'	'5.59']
['279390084'	'372914976102834176'	'0.0']->['35719070'	'372914976102834176'	'5.65']
['279390084'	'372914976102834176'	'0.0']->['240558074'	'372914976102834176'	'5.7']
['279390084'	'372914976102834176'	'0.0']->['285209933'	'372914976102834176'	'5.78']
['279390084'	'372914976102834176'	'0.0']->['281046783'	'372914976102834176'	'5.85']
['279390084'	'372914976102834176'	'0.0']->['29880251'	'372916737391751168'	'7.0']
['279390084'	'372914976102834176'	'0.0']->['47413809'	'372914976102834176'	'8.16']
['279390084'	'372914976102834176'	'0.0']->['361636494'	'372914976102834176'	'9.89']
['279390084'	'372914976102834176'	'0.0']->['460577661'	'372914976102834176'	'10.18']
['279390084'	'372914976102834176'	'0.0']->['8014772'	'372914976102834176'	'10.32']
['279390084'	'372914976102834176'	'0.0']->['358809330'	'372914976102834176'	'10.39']
['279390084'	'372914976102834176'	'0.0']->['517946537'	'372914976102834176'	'10.43']
['365587566'	'372914976102834176'	'4.35']->['192639327'	'372914976102834176'	'10.45']
['279390084'	'372914976102834176'	'0.0']->['366716605'	'372914976102834176'	'10.46']
['279390084'	'372914976102834176'	'0.0']->['285093544'	'372914976102834176'	'10.46']
['279390084'	'372914976102834176'	'0.0']->['101837028'	'372914976102834176'	'10.46']
['279390084'	'372914976102834176'	'0.0']->['32506807'	'372914976102834176'	'10.47']
['279390084'	'372914976102834176'	'0.0']->['234668411'	'372914976102834176'	'10.47']
['279390084'	'372914976102834176'	'0.0']->['163293487'	'372914976102834176'	'10.47']
['279390084'	'372914976102834176'	'0.0']->['23737735'	'372914976102834176'	'11.09']
['279390084'	'372914976102834176'	'0.0']->['101003046'	'372914976102834176'	'11.4']
['279390084'	'372914976102834176'	'0.0']->['74240541'	'372914976102834176'	'11.56']
['279390084'	'372914976102834176'	'0.0']->['260094527'	'372914976102834176'	'11.64']
['279390084'	'372914976102834176'	'0.0']->['113906415'	'372914976102834176'	'11.68']
['279390084'	'372914976102834176'	'0.0']->['954442326'	'372914976102834176'	'11.7']
['279390084'	'372914976102834176'	'0.0']->['1314559231'	'372914976102834176'	'11.72']
['279390084'	'372914976102834176'	'0.0']->['107639837'	'372918164796878850'	'12.67']
['279390084'	'372914976102834176'	'0.0']->['334126685'	'372914976102834176'	'13.74']
['279390084'	'372914976102834176'	'0.0']->['408636160'	'372914976102834176'	'14.75']
['279390084'	'372914976102834176'	'0.0']->['258206601'	'372914976102834176'	'15.26']
['279390084'	'372914976102834176'	'0.0']->['629847683'	'372914976102834176'	'15.51']
['279390084'	'372914976102834176'	'0.0']->['30709951'	'372914976102834176'	'15.64']
['279390084'	'372914976102834176'	'0.0']->['120739970'	'372914976102834176'	'15.7']
['279390084'	'372914976102834176'	'0.0']->['38499587'	'372914976102834176'	'15.74']
['279390084'	'372914976102834176'	'0.0']->['547642384'	'372914976102834176'	'15.77']
['279390084'	'372914976102834176'	'0.0']->['19590930'	'372914976102834176'	'16.43']
['279390084'	'372914976102834176'	'0.0']->['61682464'	'372914976102834176'	'17.08']
['279390084'	'372914976102834176'	'0.0']->['261341867'	'372914976102834176'	'17.44']
['279390084'	'372914976102834176'	'0.0']->['530026416'	'372914976102834176'	'17.62']
['279390084'	'372914976102834176'	'0.0']->['29369738'	'372914976102834176'	'17.8']
['279390084'	'372914976102834176'	'0.0']->['403555358'	'372914976102834176'	'18.93']
['194679037'	'372914976102834176'	'3.91']->['140989002'	'372914976102834176'	'19.5']
['279390084'	'372914976102834176'	'0.0']->['229743024'	'372914976102834176'	'19.78']
['279390084'	'372914976102834176'	'0.0']->['35991485'	'372914976102834176'	'19.93']
['279390084'	'372914976102834176'	'0.0']->['556342929'	'372914976102834176'	'20.07']
['279390084'	'372914976102834176'	'0.0']->['186052544'	'372914976102834176'	'21.36']
['279390084'	'372914976102834176'	'0.0']->['224675806'	'372914976102834176'	'22.0']
['279390084'	'372914976102834176'	'0.0']->['189130891'	'372914976102834176'	'22.33']
['279390084'	'372914976102834176'	'0.0']->['195877405'	'372914976102834176'	'22.49']
['279390084'	'372914976102834176'	'0.0']->['897801697'	'372914976102834176'	'22.65']
['172292855'	'372914976102834176'	'1.4']->['220980370'	'372914976102834176'	'23.04']
['279390084'	'372914976102834176'	'0.0']->['36152146'	'372914976102834176'	'23.43']
['279390084'	'372914976102834176'	'0.0']->['8110582'	'372920876007960576'	'23.45']
['279390084'	'372914976102834176'	'0.0']->['52355492'	'372914976102834176'	'24.57']
['279390084'	'372914976102834176'	'0.0']->['16938468'	'372914976102834176'	'25.43']
['61125151'	'372914976102834176'	'2.58']->['101962498'	'372914976102834176'	'25.57']
['279390084'	'372914976102834176'	'0.0']->['25229696'	'372914976102834176'	'25.65']
['279390084'	'372914976102834176'	'0.0']->['229755721'	'372914976102834176'	'25.72']
['279390084'	'372914976102834176'	'0.0']->['513774875'	'372914976102834176'	'28.73']
['279390084'	'372914976102834176'	'0.0']->['402427957'	'372914976102834176'	'30.24']
['279390084'	'372914976102834176'	'0.0']->['502028245'	'372914976102834176'	'31.0']
['279390084'	'372914976102834176'	'0.0']->['971184626'	'372914976102834176'	'31.37']
['279390084'	'372914976102834176'	'0.0']->['844777320'	'372914976102834176'	'31.75']
['279390084'	'372914976102834176'	'0.0']->['387446333'	'372914976102834176'	'33.63']
['279390084'	'372914976102834176'	'0.0']->['1063009350'	'372914976102834176'	'34.58']
['279390084'	'372914976102834176'	'0.0']->['95025499'	'372914976102834176'	'35.05']
['279390084'	'372914976102834176'	'0.0']->['402747464'	'372914976102834176'	'35.52']
['279390084'	'372914976102834176'	'0.0']->['27486579'	'372914976102834176'	'37.31']
['279390084'	'372914976102834176'	'0.0']->['313859776'	'372914976102834176'	'38.2']
['279390084'	'372914976102834176'	'0.0']->['23733892'	'372914976102834176'	'39.1']
['279390084'	'372914976102834176'	'0.0']->['32957619'	'372914976102834176'	'40.15']
['279390084'	'372914976102834176'	'0.0']->['15970784'	'372925280274227201'	'40.95']
['279390084'	'372914976102834176'	'0.0']->['25785887'	'372914976102834176'	'43.1']
['279390084'	'372914976102834176'	'0.0']->['16481893'	'372914976102834176'	'45.62']
['279390084'	'372914976102834176'	'0.0']->['235798561'	'372914976102834176'	'45.72']
['279390084'	'372914976102834176'	'0.0']->['242051914'	'372914976102834176'	'45.72']
['279390084'	'372914976102834176'	'0.0']->['709939105'	'372914976102834176'	'48.55']
['279390084'	'372914976102834176'	'0.0']->['528639901'	'372914976102834176'	'49.73']
['279390084'	'372914976102834176'	'0.0']->['754298778'	'372914976102834176'	'50.98']
['279390084'	'372914976102834176'	'0.0']->['34829943'	'372914976102834176'	'51.05']
['279390084'	'372914976102834176'	'0.0']->['60437151'	'372914976102834176'	'51.9']
['279390084'	'372914976102834176'	'0.0']->['24795012'	'372914976102834176'	'53.18']
['279390084'	'372914976102834176'	'0.0']->['241445436'	'372914976102834176'	'55.7']
['38499587'	'372914976102834176'	'15.74']->['21706768'	'372914976102834176'	'59.88']
['279390084'	'372914976102834176'	'0.0']->['143841218'	'372914976102834176'	'63.55']
['120739970'	'372914976102834176'	'15.7']->['28913732'	'372914976102834176'	'65.98']
['279390084'	'372914976102834176'	'0.0']->['250839952'	'372914976102834176'	'68.42']
['279390084'	'372914976102834176'	'0.0']->['1123478726'	'372914976102834176'	'79.02']
['279390084'	'372914976102834176'	'0.0']->['46283994'	'372914976102834176'	'80.75']
['16481893'	'372914976102834176'	'45.62']->['298748638'	'372914976102834176'	'81.12']
['279390084'	'372914976102834176'	'0.0']->['565936487'	'372914976102834176'	'83.57']
['279390084'	'372914976102834176'	'0.0']->['513562905'	'372914976102834176'	'85.43']
['279390084'	'372914976102834176'	'0.0']->['254426811'	'372914976102834176'	'89.48']
['30413403'	'372914976102834176'	'4.35']->['25858308'	'372914976102834176'	'91.38']
['279390084'	'372914976102834176'	'0.0']->['218644989'	'372914976102834176'	'94.95']
['279390084'	'372914976102834176'	'0.0']->['38469172'	'372914976102834176'	'95.37']
['279390084'	'372914976102834176'	'0.0']->['48105956'	'372914976102834176'	'95.87']
['279390084'	'372914976102834176'	'0.0']->['38542485'	'372914976102834176'	'101.85']
['279390084'	'372914976102834176'	'0.0']->['53403503'	'372914976102834176'	'102.32']
['279390084'	'372914976102834176'	'0.0']->['370121385'	'372940930552463360'	'103.13']
['279390084'	'372914976102834176'	'0.0']->['737212237'	'372914976102834176'	'107.22']
['279390084'	'372914976102834176'	'0.0']->['1631896862'	'372914976102834176'	'112.23']
['279390084'	'372914976102834176'	'0.0']->['355310689'	'372914976102834176'	'124.27']
['279390084'	'372914976102834176'	'0.0']->['37266819'	'372914976102834176'	'127.8']
['279390084'	'372914976102834176'	'0.0']->['1075563038'	'372914976102834176'	'131.43']
['279390084'	'372914976102834176'	'0.0']->['31281448'	'372914976102834176'	'140.98']
['279390084'	'372914976102834176'	'0.0']->['23241840'	'372914976102834176'	'147.97']
['298748638'	'372914976102834176'	'81.12']->['28363174'	'372914976102834176'	'151.12']
['279390084'	'372914976102834176'	'0.0']->['26547016'	'372914976102834176'	'162.15']
['279390084'	'372914976102834176'	'0.0']->['1611342710'	'372914976102834176'	'172.93']
['279390084'	'372914976102834176'	'0.0']->['264242299'	'372914976102834176'	'175.33']
['279390084'	'372914976102834176'	'0.0']->['327747363'	'372914976102834176'	'183.9']
['279390084'	'372914976102834176'	'0.0']->['22286391'	'372914976102834176'	'196.12']
['279390084'	'372914976102834176'	'0.0']->['5855232'	'372914976102834176'	'197.17']
['279390084'	'372914976102834176'	'0.0']->['68754033'	'372914976102834176'	'209.57']
['279390084'	'372914976102834176'	'0.0']->['211345057'	'372914976102834176'	'218.65']
['279390084'	'372914976102834176'	'0.0']->['474599043'	'372914976102834176'	'220.92']
['279390084'	'372914976102834176'	'0.0']->['785376097'	'372914976102834176'	'225.92']
['279390084'	'372914976102834176'	'0.0']->['60829163'	'372914976102834176'	'236.48']
['279390084'	'372914976102834176'	'0.0']->['442036837'	'372914976102834176'	'250.62']
['279390084'	'372914976102834176'	'0.0']->['257541443'	'372914976102834176'	'261.5']
['279390084'	'372914976102834176'	'0.0']->['365866612'	'372914976102834176'	'263.1']
['279390084'	'372914976102834176'	'0.0']->['81714813'	'372914976102834176'	'263.42']
['211345057'	'372914976102834176'	'218.65']->['1377825458'	'372914976102834176'	'263.55']
['279390084'	'372914976102834176'	'0.0']->['12881652'	'372914976102834176'	'273.68']
['279390084'	'372914976102834176'	'0.0']->['50533512'	'372914976102834176'	'288.37']
['279390084'	'372914976102834176'	'0.0']->['481481262'	'372914976102834176'	'301.18']
['279390084'	'372914976102834176'	'0.0']->['163143999'	'372914976102834176'	'311.0']
['279390084'	'372914976102834176'	'0.0']->['259236491'	'372914976102834176'	'312.87']
['279390084'	'372914976102834176'	'0.0']->['309331970'	'372914976102834176'	'322.67']
['279390084'	'372914976102834176'	'0.0']->['88583441'	'372914976102834176'	'381.15']
['279390084'	'372914976102834176'	'0.0']->['833996407'	'372914976102834176'	'389.98']
['279390084'	'372914976102834176'	'0.0']->['316659892'	'372914976102834176'	'393.92']
['279390084'	'372914976102834176'	'0.0']->['248206059'	'372914976102834176'	'416.82']
['309331970'	'372914976102834176'	'322.67']->['125364884'	'372914976102834176'	'457.38']
['279390084'	'372914976102834176'	'0.0']->['496931710'	'372914976102834176'	'460.2']
['279390084'	'372914976102834176'	'0.0']->['231630139'	'372914976102834176'	'541.98']
['279390084'	'372914976102834176'	'0.0']->['97229045'	'373051916835504128'	'544.15']
['279390084'	'372914976102834176'	'0.0']->['630332432'	'372914976102834176'	'550.27']
['279390084'	'372914976102834176'	'0.0']->['25691741'	'372914976102834176'	'550.87']
['279390084'	'372914976102834176'	'0.0']->['497479950'	'372914976102834176'	'559.52']
['279390084'	'372914976102834176'	'0.0']->['255045754'	'372914976102834176'	'561.55']
['279390084'	'372914976102834176'	'0.0']->['336826096'	'372914976102834176'	'575.6']
['279390084'	'372914976102834176'	'0.0']->['77362607'	'372914976102834176'	'612.68']
['279390084'	'372914976102834176'	'0.0']->['1689692977'	'372914976102834176'	'631.55']
['279390084'	'372914976102834176'	'0.0']->['322768962'	'372914976102834176'	'636.47']
['279390084'	'372914976102834176'	'0.0']->['1536867709'	'372914976102834176'	'756.05']
['279390084'	'372914976102834176'	'0.0']->['508428841'	'372914976102834176'	'779.12']
['279390084'	'372914976102834176'	'0.0']->['838061876'	'372914976102834176'	'893.92']
['279390084'	'372914976102834176'	'0.0']->['76986909'	'372914976102834176'	'905.93']
['279390084'	'372914976102834176'	'0.0']->['340089108'	'372914976102834176'	'934.2']
['279390084'	'372914976102834176'	'0.0']->['594072778'	'372914976102834176'	'1145.77']
['279390084'	'372914976102834176'	'0.0']->['590575864'	'372914976102834176'	'1155.42']
['100473246'	'372914976102834176'	'1.4']->['270921976'	'372914976102834176'	'2248.82']
['279390084'	'372914976102834176'	'0.0']->['1713351211'	'372914976102834176'	'2345.92']
['279390084'	'372914976102834176'	'0.0']->['217254517'	'372914976102834176'	'2812.67']
['279390084'	'372914976102834176'	'0.0']->['599731075'	'372914976102834176'	'3017.45']
