# Supplementary material for: BiMGCL: rumor detection via bi-directional multi-level graph contrastive learning
Source: PeerJ Comput Sci. 2023 Nov 10;9:e1659. doi: 10.7717/peerj-cs.1659 (PMC10703058; doi:10.7717/peerj-cs.1659)
Supplement: Supplemental Information 1 [file peerj-cs-09-1659-s001.zip › rumor_detection_acl2017/twitter15/tree/376874273601630208.txt]

['ROOT'	'ROOT'	'0.0']->['160817572'	'376874273601630208'	'0.0']
['160817572'	'376874273601630208'	'0.0']->['364018229'	'376874273601630208'	'0.3']
['160817572'	'376874273601630208'	'0.0']->['17997140'	'376874273601630208'	'0.3']
['160817572'	'376874273601630208'	'0.0']->['146986810'	'376874273601630208'	'0.3']
['160817572'	'376874273601630208'	'0.0']->['417539049'	'376874273601630208'	'0.3']
['160817572'	'376874273601630208'	'0.0']->['64456563'	'376874273601630208'	'0.3']
['160817572'	'376874273601630208'	'0.0']->['628477787'	'376874273601630208'	'0.3']
['160817572'	'376874273601630208'	'0.0']->['178555988'	'376874273601630208'	'0.3']
['160817572'	'376874273601630208'	'0.0']->['573243246'	'376874273601630208'	'0.3']
['160817572'	'376874273601630208'	'0.0']->['133723123'	'376874273601630208'	'0.3']
['160817572'	'376874273601630208'	'0.0']->['62335791'	'376874273601630208'	'0.3']
['160817572'	'376874273601630208'	'0.0']->['291777352'	'376874273601630208'	'0.3']
['160817572'	'376874273601630208'	'0.0']->['1350033666'	'376874273601630208'	'0.3']
['160817572'	'376874273601630208'	'0.0']->['312113138'	'376874273601630208'	'0.36']
['160817572'	'376874273601630208'	'0.0']->['279138542'	'376874273601630208'	'0.39']
['160817572'	'376874273601630208'	'0.0']->['501173142'	'376874273601630208'	'0.4']
['160817572'	'376874273601630208'	'0.0']->['100586755'	'376874273601630208'	'0.41']
['160817572'	'376874273601630208'	'0.0']->['304144828'	'376874273601630208'	'0.41']
['160817572'	'376874273601630208'	'0.0']->['446660755'	'376874273601630208'	'0.41']
['160817572'	'376874273601630208'	'0.0']->['1391940432'	'376874273601630208'	'0.42']
['160817572'	'376874273601630208'	'0.0']->['767606102'	'376874273601630208'	'0.42']
['160817572'	'376874273601630208'	'0.0']->['24257127'	'376874273601630208'	'0.42']
['160817572'	'376874273601630208'	'0.0']->['341283379'	'376874273601630208'	'0.42']
['160817572'	'376874273601630208'	'0.0']->['629382983'	'376874273601630208'	'0.42']
['160817572'	'376874273601630208'	'0.0']->['35818548'	'376874273601630208'	'0.42']
['160817572'	'376874273601630208'	'0.0']->['311808321'	'376874273601630208'	'0.42']
['160817572'	'376874273601630208'	'0.0']->['601214022'	'376874273601630208'	'0.42']
['160817572'	'376874273601630208'	'0.0']->['350636275'	'376874273601630208'	'0.42']
['160817572'	'376874273601630208'	'0.0']->['392312870'	'376874273601630208'	'0.42']
['160817572'	'376874273601630208'	'0.0']->['547084912'	'376874273601630208'	'0.42']
['160817572'	'376874273601630208'	'0.0']->['98945111'	'376874273601630208'	'0.42']
['160817572'	'376874273601630208'	'0.0']->['194166475'	'376874273601630208'	'0.42']
['160817572'	'376874273601630208'	'0.0']->['389542953'	'376874273601630208'	'0.42']
['160817572'	'376874273601630208'	'0.0']->['811602330'	'376874273601630208'	'0.42']
['160817572'	'376874273601630208'	'0.0']->['73322452'	'376874273601630208'	'0.42']
['160817572'	'376874273601630208'	'0.0']->['251368087'	'376874273601630208'	'0.42']
['160817572'	'376874273601630208'	'0.0']->['585820282'	'376874273601630208'	'0.42']
['160817572'	'376874273601630208'	'0.0']->['1574291708'	'376874273601630208'	'0.42']
['160817572'	'376874273601630208'	'0.0']->['328996512'	'376874273601630208'	'0.42']
['160817572'	'376874273601630208'	'0.0']->['303605496'	'376874273601630208'	'0.42']
['160817572'	'376874273601630208'	'0.0']->['65113893'	'376874273601630208'	'0.42']
['160817572'	'376874273601630208'	'0.0']->['360843531'	'376874273601630208'	'0.42']
['160817572'	'376874273601630208'	'0.0']->['396209774'	'376874273601630208'	'0.46']
['160817572'	'376874273601630208'	'0.0']->['586198887'	'376874273601630208'	'0.48']
['160817572'	'376874273601630208'	'0.0']->['594886199'	'376874273601630208'	'0.49']
['160817572'	'376874273601630208'	'0.0']->['723146353'	'376874273601630208'	'0.49']
['160817572'	'376874273601630208'	'0.0']->['188578352'	'376874273601630208'	'0.5']
['160817572'	'376874273601630208'	'0.0']->['632031586'	'376874273601630208'	'0.5']
['160817572'	'376874273601630208'	'0.0']->['433234970'	'376874273601630208'	'0.5']
['160817572'	'376874273601630208'	'0.0']->['492430128'	'376874273601630208'	'0.5']
['160817572'	'376874273601630208'	'0.0']->['496687632'	'376874273601630208'	'0.5']
['160817572'	'376874273601630208'	'0.0']->['974691361'	'376874273601630208'	'0.5']
['160817572'	'376874273601630208'	'0.0']->['109005454'	'376874273601630208'	'0.5']
['160817572'	'376874273601630208'	'0.0']->['264010117'	'376874273601630208'	'0.5']
['160817572'	'376874273601630208'	'0.0']->['239961468'	'376874273601630208'	'0.5']
['160817572'	'376874273601630208'	'0.0']->['156525902'	'376874273601630208'	'0.5']
['160817572'	'376874273601630208'	'0.0']->['214182667'	'376874273601630208'	'0.5']
['160817572'	'376874273601630208'	'0.0']->['706596241'	'376874273601630208'	'0.5']
['160817572'	'376874273601630208'	'0.0']->['548053204'	'376874273601630208'	'0.5']
['160817572'	'376874273601630208'	'0.0']->['274283089'	'376874273601630208'	'0.5']
['160817572'	'376874273601630208'	'0.0']->['81156048'	'376874273601630208'	'0.5']
['160817572'	'376874273601630208'	'0.0']->['207703765'	'376874273601630208'	'0.52']
['160817572'	'376874273601630208'	'0.0']->['66710190'	'376874273601630208'	'0.53']
['160817572'	'376874273601630208'	'0.0']->['1069830080'	'376874273601630208'	'0.53']
['160817572'	'376874273601630208'	'0.0']->['1052003839'	'376874273601630208'	'0.53']
['160817572'	'376874273601630208'	'0.0']->['115510443'	'376874273601630208'	'0.53']
['160817572'	'376874273601630208'	'0.0']->['501265197'	'376874273601630208'	'0.53']
['160817572'	'376874273601630208'	'0.0']->['16396352'	'376874273601630208'	'0.53']
['160817572'	'376874273601630208'	'0.0']->['345551989'	'376874273601630208'	'0.53']
['160817572'	'376874273601630208'	'0.0']->['1596452215'	'376874273601630208'	'0.53']
['160817572'	'376874273601630208'	'0.0']->['592216719'	'376874273601630208'	'0.54']
['160817572'	'376874273601630208'	'0.0']->['148065641'	'376874273601630208'	'0.55']
['160817572'	'376874273601630208'	'0.0']->['65552323'	'376874273601630208'	'0.55']
['160817572'	'376874273601630208'	'0.0']->['741332720'	'376874273601630208'	'0.55']
['160817572'	'376874273601630208'	'0.0']->['37466313'	'376874273601630208'	'0.55']
['160817572'	'376874273601630208'	'0.0']->['15690902'	'376874273601630208'	'0.57']
['160817572'	'376874273601630208'	'0.0']->['539729564'	'376874273601630208'	'0.59']
['160817572'	'376874273601630208'	'0.0']->['47708485'	'376874273601630208'	'0.59']
['160817572'	'376874273601630208'	'0.0']->['1768251182'	'376874273601630208'	'0.6']
['160817572'	'376874273601630208'	'0.0']->['1029333500'	'376874273601630208'	'0.6']
['160817572'	'376874273601630208'	'0.0']->['25187443'	'376874273601630208'	'0.64']
['160817572'	'376874273601630208'	'0.0']->['31469490'	'376874273601630208'	'0.66']
['160817572'	'376874273601630208'	'0.0']->['89374033'	'376874273601630208'	'0.67']
['160817572'	'376874273601630208'	'0.0']->['375639759'	'376874273601630208'	'0.68']
['160817572'	'376874273601630208'	'0.0']->['1722934476'	'376874273601630208'	'0.68']
['160817572'	'376874273601630208'	'0.0']->['40977613'	'376874273601630208'	'0.68']
['160817572'	'376874273601630208'	'0.0']->['76022298'	'376874273601630208'	'0.68']
['160817572'	'376874273601630208'	'0.0']->['58311029'	'376874273601630208'	'0.68']
['160817572'	'376874273601630208'	'0.0']->['262562676'	'376874273601630208'	'0.68']
['160817572'	'376874273601630208'	'0.0']->['1120754372'	'376874273601630208'	'0.68']
['160817572'	'376874273601630208'	'0.0']->['945575514'	'376874273601630208'	'0.68']
['160817572'	'376874273601630208'	'0.0']->['36764274'	'376874273601630208'	'0.68']
['160817572'	'376874273601630208'	'0.0']->['369470579'	'376874273601630208'	'0.68']
['160817572'	'376874273601630208'	'0.0']->['50372709'	'376874273601630208'	'0.68']
['160817572'	'376874273601630208'	'0.0']->['459013774'	'376874273601630208'	'0.68']
['160817572'	'376874273601630208'	'0.0']->['442363368'	'376874273601630208'	'0.68']
['160817572'	'376874273601630208'	'0.0']->['1162915178'	'376874273601630208'	'0.68']
['160817572'	'376874273601630208'	'0.0']->['103057111'	'376874273601630208'	'0.68']
['160817572'	'376874273601630208'	'0.0']->['22975225'	'376874273601630208'	'0.68']
['160817572'	'376874273601630208'	'0.0']->['145008097'	'376874273601630208'	'0.68']
['160817572'	'376874273601630208'	'0.0']->['291862273'	'376874273601630208'	'0.68']
['160817572'	'376874273601630208'	'0.0']->['23526287'	'376874273601630208'	'0.68']
['160817572'	'376874273601630208'	'0.0']->['13594582'	'376874273601630208'	'0.73']
['160817572'	'376874273601630208'	'0.0']->['339185272'	'376874273601630208'	'0.76']
['160817572'	'376874273601630208'	'0.0']->['27154592'	'376874273601630208'	'0.77']
['160817572'	'376874273601630208'	'0.0']->['411808029'	'376874273601630208'	'0.78']
['160817572'	'376874273601630208'	'0.0']->['419050957'	'376874273601630208'	'0.78']
['160817572'	'376874273601630208'	'0.0']->['513928021'	'376874273601630208'	'0.78']
['160817572'	'376874273601630208'	'0.0']->['103655749'	'376874273601630208'	'0.78']
['160817572'	'376874273601630208'	'0.0']->['857196997'	'376874273601630208'	'0.78']
['160817572'	'376874273601630208'	'0.0']->['1594968678'	'376874273601630208'	'0.78']
['160817572'	'376874273601630208'	'0.0']->['254262690'	'376874273601630208'	'0.78']
['160817572'	'376874273601630208'	'0.0']->['190436087'	'376874273601630208'	'0.78']
['160817572'	'376874273601630208'	'0.0']->['419899491'	'376874273601630208'	'0.78']
['160817572'	'376874273601630208'	'0.0']->['43831386'	'376874273601630208'	'0.78']
['160817572'	'376874273601630208'	'0.0']->['55741418'	'376874273601630208'	'0.78']
['160817572'	'376874273601630208'	'0.0']->['938323813'	'376874273601630208'	'0.78']
['160817572'	'376874273601630208'	'0.0']->['304983190'	'376874273601630208'	'0.78']
['160817572'	'376874273601630208'	'0.0']->['241862557'	'376874273601630208'	'0.78']
['629382983'	'376874273601630208'	'0.42']->['779508114'	'376874273601630208'	'0.78']
['160817572'	'376874273601630208'	'0.0']->['29550485'	'376874273601630208'	'0.78']
['160817572'	'376874273601630208'	'0.0']->['739296236'	'376874273601630208'	'0.8']
['160817572'	'376874273601630208'	'0.0']->['69973564'	'376874273601630208'	'0.81']
['160817572'	'376874273601630208'	'0.0']->['58353778'	'376874273601630208'	'0.81']
['160817572'	'376874273601630208'	'0.0']->['158652529'	'376874273601630208'	'0.82']
['160817572'	'376874273601630208'	'0.0']->['426156060'	'376874273601630208'	'0.83']
['160817572'	'376874273601630208'	'0.0']->['17188259'	'376874273601630208'	'0.84']
['160817572'	'376874273601630208'	'0.0']->['419111504'	'376874273601630208'	'0.85']
['160817572'	'376874273601630208'	'0.0']->['21034695'	'376874273601630208'	'0.85']
['160817572'	'376874273601630208'	'0.0']->['42249693'	'376874273601630208'	'0.85']
['160817572'	'376874273601630208'	'0.0']->['406672687'	'376874273601630208'	'0.85']
['160817572'	'376874273601630208'	'0.0']->['179802463'	'376874273601630208'	'0.85']
['160817572'	'376874273601630208'	'0.0']->['612031258'	'376874273601630208'	'0.85']
['160817572'	'376874273601630208'	'0.0']->['62997735'	'376874273601630208'	'0.85']
['160817572'	'376874273601630208'	'0.0']->['117541403'	'376874273601630208'	'0.87']
['160817572'	'376874273601630208'	'0.0']->['201489254'	'376874273601630208'	'0.88']
['160817572'	'376874273601630208'	'0.0']->['236900181'	'376874273601630208'	'0.88']
['160817572'	'376874273601630208'	'0.0']->['48105874'	'376874273601630208'	'0.88']
['160817572'	'376874273601630208'	'0.0']->['82380749'	'376874273601630208'	'0.94']
['160817572'	'376874273601630208'	'0.0']->['85247161'	'376874273601630208'	'0.97']
['160817572'	'376874273601630208'	'0.0']->['291391596'	'376874518142529536'	'0.97']
['160817572'	'376874273601630208'	'0.0']->['255729013'	'376874273601630208'	'0.99']
['160817572'	'376874273601630208'	'0.0']->['341321304'	'376874273601630208'	'0.99']
['160817572'	'376874273601630208'	'0.0']->['58767665'	'376874273601630208'	'1.0']
['160817572'	'376874273601630208'	'0.0']->['27989477'	'376874273601630208'	'1.0']
['160817572'	'376874273601630208'	'0.0']->['77133594'	'376874273601630208'	'1.0']
['160817572'	'376874273601630208'	'0.0']->['490733347'	'376874273601630208'	'1.0']
['160817572'	'376874273601630208'	'0.0']->['481485872'	'376874273601630208'	'1.0']
['160817572'	'376874273601630208'	'0.0']->['126225842'	'376874273601630208'	'1.0']
['160817572'	'376874273601630208'	'0.0']->['282232794'	'376874273601630208'	'1.0']
['160817572'	'376874273601630208'	'0.0']->['341216486'	'376874273601630208'	'1.0']
['160817572'	'376874273601630208'	'0.0']->['300029682'	'376874273601630208'	'1.0']
['160817572'	'376874273601630208'	'0.0']->['634744755'	'376874273601630208'	'1.0']
['160817572'	'376874273601630208'	'0.0']->['79999406'	'376874273601630208'	'1.0']
['160817572'	'376874273601630208'	'0.0']->['1210524942'	'376874273601630208'	'1.0']
['160817572'	'376874273601630208'	'0.0']->['397486419'	'376874273601630208'	'1.0']
['160817572'	'376874273601630208'	'0.0']->['164058276'	'376874273601630208'	'1.0']
['160817572'	'376874273601630208'	'0.0']->['263719051'	'376874273601630208'	'1.0']
['160817572'	'376874273601630208'	'0.0']->['1081185470'	'376874273601630208'	'1.0']
['160817572'	'376874273601630208'	'0.0']->['70528177'	'376874524228472832'	'1.0']
['160817572'	'376874273601630208'	'0.0']->['142135726'	'376874273601630208'	'1.04']
['160817572'	'376874273601630208'	'0.0']->['1635070440'	'376874273601630208'	'1.06']
['160817572'	'376874273601630208'	'0.0']->['161837780'	'376874273601630208'	'1.07']
['160817572'	'376874273601630208'	'0.0']->['286882087'	'376874273601630208'	'1.08']
['160817572'	'376874273601630208'	'0.0']->['1199047675'	'376874273601630208'	'1.08']
['1069830080'	'376874273601630208'	'0.53']->['41287765'	'376874273601630208'	'1.08']
['160817572'	'376874273601630208'	'0.0']->['332883157'	'376874273601630208'	'1.08']
['160817572'	'376874273601630208'	'0.0']->['150100120'	'376874273601630208'	'1.08']
['160817572'	'376874273601630208'	'0.0']->['425433997'	'376874273601630208'	'1.08']
['160817572'	'376874273601630208'	'0.0']->['27335793'	'376874273601630208'	'1.08']
['160817572'	'376874273601630208'	'0.0']->['885193394'	'376874273601630208'	'1.08']
['160817572'	'376874273601630208'	'0.0']->['423885316'	'376874273601630208'	'1.08']
['160817572'	'376874273601630208'	'0.0']->['231604177'	'376874273601630208'	'1.08']
['160817572'	'376874273601630208'	'0.0']->['559164635'	'376874273601630208'	'1.08']
['160817572'	'376874273601630208'	'0.0']->['545514701'	'376874273601630208'	'1.08']
['160817572'	'376874273601630208'	'0.0']->['285311549'	'376874273601630208'	'1.08']
['160817572'	'376874273601630208'	'0.0']->['386108556'	'376874273601630208'	'1.08']
['160817572'	'376874273601630208'	'0.0']->['27986325'	'376874273601630208'	'1.08']
['160817572'	'376874273601630208'	'0.0']->['40171779'	'376874273601630208'	'1.08']
['160817572'	'376874273601630208'	'0.0']->['90095209'	'376874273601630208'	'1.08']
['160817572'	'376874273601630208'	'0.0']->['74951734'	'376874273601630208'	'1.08']
['160817572'	'376874273601630208'	'0.0']->['68406295'	'376874546717921280'	'1.08']
['160817572'	'376874273601630208'	'0.0']->['952736574'	'376874565320073216'	'1.17']
['160817572'	'376874273601630208'	'0.0']->['536024003'	'376874569568501760'	'1.18']
['160817572'	'376874273601630208'	'0.0']->['335072767'	'376874273601630208'	'1.24']
['160817572'	'376874273601630208'	'0.0']->['29911378'	'376874273601630208'	'1.32']
['160817572'	'376874273601630208'	'0.0']->['275271866'	'376874610102251521'	'1.33']
['160817572'	'376874273601630208'	'0.0']->['65811976'	'376874273601630208'	'1.36']
['160817572'	'376874273601630208'	'0.0']->['125151570'	'376874273601630208'	'1.38']
['160817572'	'376874273601630208'	'0.0']->['340001286'	'376874273601630208'	'1.39']
['160817572'	'376874273601630208'	'0.0']->['1275808812'	'376874273601630208'	'1.4']
['160817572'	'376874273601630208'	'0.0']->['450947362'	'376874273601630208'	'1.4']
['160817572'	'376874273601630208'	'0.0']->['446867053'	'376874273601630208'	'1.4']
['160817572'	'376874273601630208'	'0.0']->['60411860'	'376874273601630208'	'1.4']
['160817572'	'376874273601630208'	'0.0']->['124090988'	'376874273601630208'	'1.4']
['160817572'	'376874273601630208'	'0.0']->['44473630'	'376874273601630208'	'1.4']
['160817572'	'376874273601630208'	'0.0']->['600314561'	'376874273601630208'	'1.4']
['160817572'	'376874273601630208'	'0.0']->['210770159'	'376874273601630208'	'1.4']
['160817572'	'376874273601630208'	'0.0']->['125146065'	'376874273601630208'	'1.4']
['160817572'	'376874273601630208'	'0.0']->['215336204'	'376874273601630208'	'1.4']
['160817572'	'376874273601630208'	'0.0']->['68561866'	'376874273601630208'	'1.4']
['160817572'	'376874273601630208'	'0.0']->['41083031'	'376874273601630208'	'1.4']
['160817572'	'376874273601630208'	'0.0']->['339159029'	'376874273601630208'	'1.4']
['160817572'	'376874273601630208'	'0.0']->['263419184'	'376874273601630208'	'1.4']
['160817572'	'376874273601630208'	'0.0']->['14051224'	'376874273601630208'	'1.4']
['160817572'	'376874273601630208'	'0.0']->['454149272'	'376874273601630208'	'1.4']
['160817572'	'376874273601630208'	'0.0']->['86919151'	'376874273601630208'	'1.4']
['160817572'	'376874273601630208'	'0.0']->['96279648'	'376874273601630208'	'1.4']
['160817572'	'376874273601630208'	'0.0']->['364119073'	'376874273601630208'	'1.4']
['160817572'	'376874273601630208'	'0.0']->['373447747'	'376874273601630208'	'1.4']
['160817572'	'376874273601630208'	'0.0']->['615764164'	'376874273601630208'	'1.4']
['160817572'	'376874273601630208'	'0.0']->['257642626'	'376874273601630208'	'1.4']
['160817572'	'376874273601630208'	'0.0']->['341804453'	'376874273601630208'	'1.4']
['160817572'	'376874273601630208'	'0.0']->['409539642'	'376874273601630208'	'1.4']
['160817572'	'376874273601630208'	'0.0']->['363395215'	'376874273601630208'	'1.4']
['160817572'	'376874273601630208'	'0.0']->['38862578'	'376874273601630208'	'1.4']
['160817572'	'376874273601630208'	'0.0']->['304803413'	'376874273601630208'	'1.4']
['160817572'	'376874273601630208'	'0.0']->['412709502'	'376874273601630208'	'1.4']
['160817572'	'376874273601630208'	'0.0']->['309200444'	'376874273601630208'	'1.4']
['160817572'	'376874273601630208'	'0.0']->['446821452'	'376874273601630208'	'1.4']
['160817572'	'376874273601630208'	'0.0']->['295894172'	'376874273601630208'	'1.4']
['194166475'	'376874273601630208'	'0.42']->['284435952'	'376874273601630208'	'1.4']
['160817572'	'376874273601630208'	'0.0']->['56163721'	'376874273601630208'	'1.4']
['160817572'	'376874273601630208'	'0.0']->['1037473027'	'376874273601630208'	'1.4']
['160817572'	'376874273601630208'	'0.0']->['381270744'	'376874273601630208'	'1.4']
['160817572'	'376874273601630208'	'0.0']->['59675731'	'376874273601630208'	'1.4']
['160817572'	'376874273601630208'	'0.0']->['528011126'	'376874273601630208'	'1.4']
['160817572'	'376874273601630208'	'0.0']->['293314090'	'376874273601630208'	'1.4']
['160817572'	'376874273601630208'	'0.0']->['26911770'	'376874273601630208'	'1.4']
['160817572'	'376874273601630208'	'0.0']->['46272279'	'376874273601630208'	'1.4']
['160817572'	'376874273601630208'	'0.0']->['22074899'	'376874273601630208'	'1.4']
['160817572'	'376874273601630208'	'0.0']->['60336950'	'376874273601630208'	'1.4']
['160817572'	'376874273601630208'	'0.0']->['228584451'	'376874273601630208'	'1.4']
['160817572'	'376874273601630208'	'0.0']->['17179241'	'376874273601630208'	'1.4']
['160817572'	'376874273601630208'	'0.0']->['109128805'	'376874273601630208'	'1.4']
['160817572'	'376874273601630208'	'0.0']->['475073407'	'376874273601630208'	'1.4']
['160817572'	'376874273601630208'	'0.0']->['174778524'	'376874273601630208'	'1.4']
['160817572'	'376874273601630208'	'0.0']->['1087826058'	'376874273601630208'	'1.4']
['160817572'	'376874273601630208'	'0.0']->['131195264'	'376874273601630208'	'1.43']
['160817572'	'376874273601630208'	'0.0']->['261885912'	'376874632617283585'	'1.43']
['160817572'	'376874273601630208'	'0.0']->['702394166'	'376874273601630208'	'1.45']
['160817572'	'376874273601630208'	'0.0']->['551225100'	'376874273601630208'	'1.46']
['142135726'	'376874273601630208'	'1.04']->['51045415'	'376874273601630208'	'1.46']
['160817572'	'376874273601630208'	'0.0']->['18182037'	'376874273601630208'	'1.46']
['160817572'	'376874273601630208'	'0.0']->['61471762'	'376874273601630208'	'1.47']
['160817572'	'376874273601630208'	'0.0']->['42087616'	'376874273601630208'	'1.47']
['160817572'	'376874273601630208'	'0.0']->['273468764'	'376874273601630208'	'1.47']
['160817572'	'376874273601630208'	'0.0']->['20998774'	'376874273601630208'	'1.47']
['160817572'	'376874273601630208'	'0.0']->['441933643'	'376874273601630208'	'1.47']
['160817572'	'376874273601630208'	'0.0']->['21231179'	'376874273601630208'	'1.47']
['160817572'	'376874273601630208'	'0.0']->['319704530'	'376874273601630208'	'1.48']
['160817572'	'376874273601630208'	'0.0']->['65056663'	'376874656101195776'	'1.52']
['160817572'	'376874273601630208'	'0.0']->['165227376'	'376874273601630208'	'1.54']
['160817572'	'376874273601630208'	'0.0']->['438015734'	'376874662833057793'	'1.55']
['160817572'	'376874273601630208'	'0.0']->['129387077'	'376874273601630208'	'1.57']
['160817572'	'376874273601630208'	'0.0']->['90945751'	'376874273601630208'	'1.59']
['160817572'	'376874273601630208'	'0.0']->['614551131'	'376874273601630208'	'1.59']
['160817572'	'376874273601630208'	'0.0']->['141031392'	'376874273601630208'	'1.6']
['160817572'	'376874273601630208'	'0.0']->['244313779'	'376874273601630208'	'1.6']
['160817572'	'376874273601630208'	'0.0']->['491552276'	'376874273601630208'	'1.6']
['160817572'	'376874273601630208'	'0.0']->['261338579'	'376874273601630208'	'1.6']
['160817572'	'376874273601630208'	'0.0']->['18516666'	'376874273601630208'	'1.63']
['160817572'	'376874273601630208'	'0.0']->['229702323'	'376874273601630208'	'1.64']
['160817572'	'376874273601630208'	'0.0']->['341327085'	'376874273601630208'	'1.64']
['160817572'	'376874273601630208'	'0.0']->['289104918'	'376874273601630208'	'1.65']
['160817572'	'376874273601630208'	'0.0']->['55862402'	'376874273601630208'	'1.65']
['160817572'	'376874273601630208'	'0.0']->['111462141'	'376874273601630208'	'1.65']
['160817572'	'376874273601630208'	'0.0']->['440496026'	'376874273601630208'	'1.65']
['160817572'	'376874273601630208'	'0.0']->['507967083'	'376874273601630208'	'1.69']
['160817572'	'376874273601630208'	'0.0']->['548107095'	'376874273601630208'	'1.71']
['160817572'	'376874273601630208'	'0.0']->['287961068'	'376874273601630208'	'1.72']
['160817572'	'376874273601630208'	'0.0']->['407317759'	'376874273601630208'	'1.73']
['160817572'	'376874273601630208'	'0.0']->['47499543'	'376874273601630208'	'1.73']
['160817572'	'376874273601630208'	'0.0']->['36673734'	'376874273601630208'	'1.73']
['160817572'	'376874273601630208'	'0.0']->['616418608'	'376874273601630208'	'1.73']
['160817572'	'376874273601630208'	'0.0']->['377681325'	'376874273601630208'	'1.73']
['160817572'	'376874273601630208'	'0.0']->['721984890'	'376874273601630208'	'1.73']
['160817572'	'376874273601630208'	'0.0']->['412663592'	'376874273601630208'	'1.73']
['160817572'	'376874273601630208'	'0.0']->['30178354'	'376874273601630208'	'1.73']
['1162915178'	'376874273601630208'	'0.68']->['223679667'	'376874273601630208'	'1.79']
['160817572'	'376874273601630208'	'0.0']->['271260600'	'376874273601630208'	'1.82']
['160817572'	'376874273601630208'	'0.0']->['286345864'	'376874273601630208'	'1.84']
['160817572'	'376874273601630208'	'0.0']->['77362551'	'376874273601630208'	'1.84']
['160817572'	'376874273601630208'	'0.0']->['72657890'	'376874273601630208'	'1.85']
['160817572'	'376874273601630208'	'0.0']->['230567350'	'376874273601630208'	'1.85']
['160817572'	'376874273601630208'	'0.0']->['41507166'	'376874273601630208'	'1.85']
['160817572'	'376874273601630208'	'0.0']->['11207152'	'376874273601630208'	'1.85']
['160817572'	'376874273601630208'	'0.0']->['37050407'	'376874273601630208'	'1.85']
['160817572'	'376874273601630208'	'0.0']->['301991467'	'376874273601630208'	'1.85']
['160817572'	'376874273601630208'	'0.0']->['27166720'	'376874273601630208'	'1.85']
['160817572'	'376874273601630208'	'0.0']->['55411564'	'376874273601630208'	'1.85']
['160817572'	'376874273601630208'	'0.0']->['136817353'	'376874273601630208'	'1.88']
['160817572'	'376874273601630208'	'0.0']->['46333589'	'376874273601630208'	'1.89']
['160817572'	'376874273601630208'	'0.0']->['53743255'	'376874273601630208'	'1.89']
['160817572'	'376874273601630208'	'0.0']->['284872279'	'376874273601630208'	'1.9']
['160817572'	'376874273601630208'	'0.0']->['18088847'	'376874273601630208'	'1.9']
['160817572'	'376874273601630208'	'0.0']->['131401861'	'376874273601630208'	'1.9']
['160817572'	'376874273601630208'	'0.0']->['57619807'	'376874273601630208'	'1.9']
['160817572'	'376874273601630208'	'0.0']->['415261974'	'376874273601630208'	'1.9']
['160817572'	'376874273601630208'	'0.0']->['173221785'	'376874273601630208'	'1.91']
['160817572'	'376874273601630208'	'0.0']->['205945912'	'376874273601630208'	'1.91']
['160817572'	'376874273601630208'	'0.0']->['54638233'	'376874273601630208'	'1.91']
['160817572'	'376874273601630208'	'0.0']->['274773224'	'376874273601630208'	'1.92']
['160817572'	'376874273601630208'	'0.0']->['126031422'	'376874273601630208'	'1.93']
['160817572'	'376874273601630208'	'0.0']->['42021348'	'376874273601630208'	'1.94']
['160817572'	'376874273601630208'	'0.0']->['255984765'	'376874273601630208'	'1.95']
['160817572'	'376874273601630208'	'0.0']->['598182106'	'376874273601630208'	'1.95']
['160817572'	'376874273601630208'	'0.0']->['129982039'	'376874273601630208'	'1.95']
['160817572'	'376874273601630208'	'0.0']->['270533886'	'376874273601630208'	'1.95']
['160817572'	'376874273601630208'	'0.0']->['495678384'	'376874273601630208'	'1.95']
['160817572'	'376874273601630208'	'0.0']->['23199586'	'376874765631643648'	'1.95']
['160817572'	'376874273601630208'	'0.0']->['535748937'	'376874273601630208'	'1.97']
['160817572'	'376874273601630208'	'0.0']->['144303111'	'376874273601630208'	'2.03']
['160817572'	'376874273601630208'	'0.0']->['48541926'	'376874273601630208'	'2.07']
['160817572'	'376874273601630208'	'0.0']->['158025295'	'376874273601630208'	'2.08']
['160817572'	'376874273601630208'	'0.0']->['97649583'	'376874273601630208'	'2.09']
['160817572'	'376874273601630208'	'0.0']->['66596049'	'376874273601630208'	'2.1']
['160817572'	'376874273601630208'	'0.0']->['163156737'	'376874273601630208'	'2.1']
['160817572'	'376874273601630208'	'0.0']->['237062694'	'376874273601630208'	'2.1']
['160817572'	'376874273601630208'	'0.0']->['1490584056'	'376874273601630208'	'2.1']
['160817572'	'376874273601630208'	'0.0']->['46774561'	'376874273601630208'	'2.1']
['160817572'	'376874273601630208'	'0.0']->['34857259'	'376874273601630208'	'2.1']
['160817572'	'376874273601630208'	'0.0']->['225865493'	'376874273601630208'	'2.1']
['160817572'	'376874273601630208'	'0.0']->['246262635'	'376874273601630208'	'2.1']
['160817572'	'376874273601630208'	'0.0']->['999421771'	'376874273601630208'	'2.1']
['160817572'	'376874273601630208'	'0.0']->['39285794'	'376874273601630208'	'2.1']
['160817572'	'376874273601630208'	'0.0']->['47997660'	'376874273601630208'	'2.1']
['160817572'	'376874273601630208'	'0.0']->['355667840'	'376874273601630208'	'2.1']
['160817572'	'376874273601630208'	'0.0']->['71389976'	'376874273601630208'	'2.1']
['160817572'	'376874273601630208'	'0.0']->['131684009'	'376874273601630208'	'2.1']
['160817572'	'376874273601630208'	'0.0']->['21154238'	'376874273601630208'	'2.1']
['160817572'	'376874273601630208'	'0.0']->['20391672'	'376874273601630208'	'2.1']
['160817572'	'376874273601630208'	'0.0']->['67990687'	'376874273601630208'	'2.14']
['160817572'	'376874273601630208'	'0.0']->['1240345513'	'376874273601630208'	'2.16']
['160817572'	'376874273601630208'	'0.0']->['239171374'	'376874273601630208'	'2.17']
['160817572'	'376874273601630208'	'0.0']->['21794544'	'376874273601630208'	'2.18']
['160817572'	'376874273601630208'	'0.0']->['291986334'	'376874273601630208'	'2.18']
['160817572'	'376874273601630208'	'0.0']->['27879227'	'376874273601630208'	'2.18']
['160817572'	'376874273601630208'	'0.0']->['836419416'	'376874831309856768'	'2.22']
['160817572'	'376874273601630208'	'0.0']->['325599732'	'376874273601630208'	'2.24']
['160817572'	'376874273601630208'	'0.0']->['203098783'	'376874273601630208'	'2.27']
['160817572'	'376874273601630208'	'0.0']->['20658168'	'376874273601630208'	'2.29']
['335072767'	'376874273601630208'	'1.24']->['1107821160'	'376874273601630208'	'2.29']
['160817572'	'376874273601630208'	'0.0']->['632174773'	'376874273601630208'	'2.3']
['160817572'	'376874273601630208'	'0.0']->['50105849'	'376874273601630208'	'2.3']
['160817572'	'376874273601630208'	'0.0']->['320097565'	'376874273601630208'	'2.3']
['160817572'	'376874273601630208'	'0.0']->['45785686'	'376874273601630208'	'2.3']
['160817572'	'376874273601630208'	'0.0']->['143753056'	'376874273601630208'	'2.3']
['160817572'	'376874273601630208'	'0.0']->['391692694'	'376874273601630208'	'2.3']
['160817572'	'376874273601630208'	'0.0']->['365162357'	'376874273601630208'	'2.39']
['160817572'	'376874273601630208'	'0.0']->['223973112'	'376874885043482625'	'2.43']
['160817572'	'376874273601630208'	'0.0']->['268611887'	'376874886964453376'	'2.43']
['160817572'	'376874273601630208'	'0.0']->['44637369'	'376874273601630208'	'2.44']
['160817572'	'376874273601630208'	'0.0']->['177239736'	'376874273601630208'	'2.46']
['160817572'	'376874273601630208'	'0.0']->['630767804'	'376874273601630208'	'2.47']
['160817572'	'376874273601630208'	'0.0']->['232393683'	'376874894916468737'	'2.47']
['160817572'	'376874273601630208'	'0.0']->['798608102'	'376874273601630208'	'2.48']
['160817572'	'376874273601630208'	'0.0']->['1566926720'	'376874273601630208'	'2.48']
['160817572'	'376874273601630208'	'0.0']->['47514302'	'376874273601630208'	'2.48']
['160817572'	'376874273601630208'	'0.0']->['589489237'	'376874273601630208'	'2.48']
['160817572'	'376874273601630208'	'0.0']->['113931045'	'376874273601630208'	'2.48']
['160817572'	'376874273601630208'	'0.0']->['1043231346'	'376874273601630208'	'2.48']
['160817572'	'376874273601630208'	'0.0']->['362850489'	'376874273601630208'	'2.48']
['160817572'	'376874273601630208'	'0.0']->['360317105'	'376874273601630208'	'2.48']
['160817572'	'376874273601630208'	'0.0']->['157031171'	'376874273601630208'	'2.48']
['160817572'	'376874273601630208'	'0.0']->['233304592'	'376874273601630208'	'2.48']
['160817572'	'376874273601630208'	'0.0']->['167399243'	'376874273601630208'	'2.48']
['160817572'	'376874273601630208'	'0.0']->['123429750'	'376874273601630208'	'2.48']
['160817572'	'376874273601630208'	'0.0']->['42501366'	'376874273601630208'	'2.48']
['160817572'	'376874273601630208'	'0.0']->['276737762'	'376874273601630208'	'2.48']
['160817572'	'376874273601630208'	'0.0']->['40977208'	'376874901178945537'	'2.5']
['160817572'	'376874273601630208'	'0.0']->['95478601'	'376874924557602816'	'2.58']
['160817572'	'376874273601630208'	'0.0']->['282340876'	'376874273601630208'	'2.67']
['160817572'	'376874273601630208'	'0.0']->['14233863'	'376874273601630208'	'2.77']
['160817572'	'376874273601630208'	'0.0']->['153943705'	'376874972964069376'	'2.78']
['160817572'	'376874273601630208'	'0.0']->['569075130'	'376874273601630208'	'2.82']
['160817572'	'376874273601630208'	'0.0']->['69392335'	'376874273601630208'	'2.84']
['160817572'	'376874273601630208'	'0.0']->['356243784'	'376874273601630208'	'2.85']
['160817572'	'376874273601630208'	'0.0']->['26801613'	'376874273601630208'	'2.86']
['160817572'	'376874273601630208'	'0.0']->['199914332'	'376874273601630208'	'2.86']
['160817572'	'376874273601630208'	'0.0']->['362485207'	'376874273601630208'	'2.87']
['160817572'	'376874273601630208'	'0.0']->['134162948'	'376874273601630208'	'2.87']
['160817572'	'376874273601630208'	'0.0']->['270130348'	'376874273601630208'	'2.87']
['160817572'	'376874273601630208'	'0.0']->['31850161'	'376874273601630208'	'2.87']
['160817572'	'376874273601630208'	'0.0']->['125146226'	'376874273601630208'	'2.87']
['160817572'	'376874273601630208'	'0.0']->['283070162'	'376874273601630208'	'2.87']
['160817572'	'376874273601630208'	'0.0']->['88374370'	'376874273601630208'	'2.87']
['160817572'	'376874273601630208'	'0.0']->['428496036'	'376874273601630208'	'2.87']
['160817572'	'376874273601630208'	'0.0']->['635679290'	'376874273601630208'	'2.87']
['160817572'	'376874273601630208'	'0.0']->['17552434'	'376874273601630208'	'2.87']
['160817572'	'376874273601630208'	'0.0']->['26617117'	'376874273601630208'	'2.87']
['160817572'	'376874273601630208'	'0.0']->['33134608'	'376874273601630208'	'2.87']
['160817572'	'376874273601630208'	'0.0']->['229311340'	'376874273601630208'	'2.87']
['160817572'	'376874273601630208'	'0.0']->['197661710'	'376874273601630208'	'2.87']
['55411564'	'376874273601630208'	'1.85']->['32351427'	'376874273601630208'	'2.87']
['160817572'	'376874273601630208'	'0.0']->['44227410'	'376874273601630208'	'2.87']
['160817572'	'376874273601630208'	'0.0']->['363400071'	'376874273601630208'	'2.87']
['160817572'	'376874273601630208'	'0.0']->['23820491'	'376874273601630208'	'2.87']
['160817572'	'376874273601630208'	'0.0']->['12748182'	'376874273601630208'	'2.87']
['160817572'	'376874273601630208'	'0.0']->['82561757'	'376874273601630208'	'2.87']
['160817572'	'376874273601630208'	'0.0']->['276042142'	'376874273601630208'	'2.87']
['160817572'	'376874273601630208'	'0.0']->['349388159'	'376874273601630208'	'2.87']
['160817572'	'376874273601630208'	'0.0']->['350460185'	'376874273601630208'	'2.95']
['160817572'	'376874273601630208'	'0.0']->['403127500'	'376874273601630208'	'2.99']
['160817572'	'376874273601630208'	'0.0']->['27212810'	'376874273601630208'	'3.01']
['160817572'	'376874273601630208'	'0.0']->['1367711532'	'376874273601630208'	'3.02']
['160817572'	'376874273601630208'	'0.0']->['376693215'	'376874273601630208'	'3.03']
['160817572'	'376874273601630208'	'0.0']->['36569970'	'376874273601630208'	'3.03']
['160817572'	'376874273601630208'	'0.0']->['727455090'	'376874273601630208'	'3.03']
['160817572'	'376874273601630208'	'0.0']->['8488582'	'376874273601630208'	'3.03']
['160817572'	'376874273601630208'	'0.0']->['985175437'	'376874273601630208'	'3.03']
['160817572'	'376874273601630208'	'0.0']->['38067455'	'376874273601630208'	'3.03']
['160817572'	'376874273601630208'	'0.0']->['386818553'	'376874273601630208'	'3.05']
['160817572'	'376874273601630208'	'0.0']->['1370665308'	'376874273601630208'	'3.06']
['160817572'	'376874273601630208'	'0.0']->['89119110'	'376874273601630208'	'3.06']
['160817572'	'376874273601630208'	'0.0']->['927795012'	'376874273601630208'	'3.07']
['160817572'	'376874273601630208'	'0.0']->['189859791'	'376875044007182336'	'3.07']
['160817572'	'376874273601630208'	'0.0']->['32804989'	'376874273601630208'	'3.08']
['160817572'	'376874273601630208'	'0.0']->['280804691'	'376874273601630208'	'3.09']
['160817572'	'376874273601630208'	'0.0']->['495325661'	'376874273601630208'	'3.1']
['160817572'	'376874273601630208'	'0.0']->['17956415'	'376874273601630208'	'3.1']
['160817572'	'376874273601630208'	'0.0']->['153630738'	'376874273601630208'	'3.1']
['160817572'	'376874273601630208'	'0.0']->['364075090'	'376874273601630208'	'3.1']
['160817572'	'376874273601630208'	'0.0']->['437824887'	'376874273601630208'	'3.12']
['160817572'	'376874273601630208'	'0.0']->['24974670'	'376874273601630208'	'3.13']
['261885912'	'376874632617283585'	'1.43']->['381244564'	'376875083807358976'	'3.22']
['160817572'	'376874273601630208'	'0.0']->['1419156884'	'376875086424588288'	'3.23']
['160817572'	'376874273601630208'	'0.0']->['766761660'	'376874273601630208'	'3.3']
['160817572'	'376874273601630208'	'0.0']->['1323501212'	'376874273601630208'	'3.38']
['160817572'	'376874273601630208'	'0.0']->['230535498'	'376875130082717696'	'3.4']
['160817572'	'376874273601630208'	'0.0']->['103949881'	'376874273601630208'	'3.42']
['160817572'	'376874273601630208'	'0.0']->['221946867'	'376874273601630208'	'3.45']
['160817572'	'376874273601630208'	'0.0']->['242964469'	'376874273601630208'	'3.46']
['160817572'	'376874273601630208'	'0.0']->['28089590'	'376874273601630208'	'3.46']
['160817572'	'376874273601630208'	'0.0']->['132030775'	'376874273601630208'	'3.46']
['160817572'	'376874273601630208'	'0.0']->['566386123'	'376874273601630208'	'3.47']
['160817572'	'376874273601630208'	'0.0']->['98522481'	'376874273601630208'	'3.47']
['160817572'	'376874273601630208'	'0.0']->['93105840'	'376874273601630208'	'3.47']
['160817572'	'376874273601630208'	'0.0']->['818035982'	'376874273601630208'	'3.47']
['160817572'	'376874273601630208'	'0.0']->['482523257'	'376874273601630208'	'3.47']
['160817572'	'376874273601630208'	'0.0']->['90104185'	'376874273601630208'	'3.47']
['160817572'	'376874273601630208'	'0.0']->['598871091'	'376874273601630208'	'3.47']
['160817572'	'376874273601630208'	'0.0']->['162187525'	'376874273601630208'	'3.47']
['160817572'	'376874273601630208'	'0.0']->['512411005'	'376874273601630208'	'3.47']
['160817572'	'376874273601630208'	'0.0']->['562355627'	'376874273601630208'	'3.47']
['160817572'	'376874273601630208'	'0.0']->['926856296'	'376874273601630208'	'3.47']
['160817572'	'376874273601630208'	'0.0']->['1397064726'	'376874273601630208'	'3.47']
['160817572'	'376874273601630208'	'0.0']->['809693575'	'376874273601630208'	'3.47']
['312113138'	'376874273601630208'	'0.36']->['316674889'	'376874273601630208'	'3.47']
['160817572'	'376874273601630208'	'0.0']->['857299610'	'376874273601630208'	'3.47']
['160817572'	'376874273601630208'	'0.0']->['444774766'	'376874273601630208'	'3.47']
['160817572'	'376874273601630208'	'0.0']->['176283590'	'376874273601630208'	'3.47']
['160817572'	'376874273601630208'	'0.0']->['131330464'	'376874273601630208'	'3.47']
['160817572'	'376874273601630208'	'0.0']->['18128942'	'376874273601630208'	'3.47']
['160817572'	'376874273601630208'	'0.0']->['1351289484'	'376874273601630208'	'3.51']
['160817572'	'376874273601630208'	'0.0']->['381418755'	'376874273601630208'	'3.53']
['160817572'	'376874273601630208'	'0.0']->['231530293'	'376874273601630208'	'3.54']
['300029682'	'376874273601630208'	'1.0']->['248500584'	'376874273601630208'	'3.54']
['160817572'	'376874273601630208'	'0.0']->['49349566'	'376874273601630208'	'3.55']
['160817572'	'376874273601630208'	'0.0']->['157743823'	'376874273601630208'	'3.55']
['160817572'	'376874273601630208'	'0.0']->['201481445'	'376874273601630208'	'3.59']
['160817572'	'376874273601630208'	'0.0']->['41477951'	'376874273601630208'	'3.61']
['160817572'	'376874273601630208'	'0.0']->['46854619'	'376874273601630208'	'3.62']
['160817572'	'376874273601630208'	'0.0']->['312461819'	'376874273601630208'	'3.63']
['160817572'	'376874273601630208'	'0.0']->['227337980'	'376874273601630208'	'3.67']
['160817572'	'376874273601630208'	'0.0']->['278902145'	'376874273601630208'	'3.68']
['160817572'	'376874273601630208'	'0.0']->['47386322'	'376874273601630208'	'3.69']
['160817572'	'376874273601630208'	'0.0']->['22744399'	'376874273601630208'	'3.7']
['160817572'	'376874273601630208'	'0.0']->['242587223'	'376874273601630208'	'3.7']
['160817572'	'376874273601630208'	'0.0']->['175892690'	'376874273601630208'	'3.72']
['160817572'	'376874273601630208'	'0.0']->['1321525298'	'376874273601630208'	'3.73']
['160817572'	'376874273601630208'	'0.0']->['41300644'	'376874273601630208'	'3.77']
['160817572'	'376874273601630208'	'0.0']->['23223657'	'376874273601630208'	'3.78']
['160817572'	'376874273601630208'	'0.0']->['147624873'	'376874273601630208'	'3.79']
['160817572'	'376874273601630208'	'0.0']->['47669047'	'376874273601630208'	'3.8']
['160817572'	'376874273601630208'	'0.0']->['157020572'	'376874273601630208'	'3.8']
['160817572'	'376874273601630208'	'0.0']->['313266222'	'376874273601630208'	'3.83']
['160817572'	'376874273601630208'	'0.0']->['25031854'	'376874273601630208'	'3.84']
['160817572'	'376874273601630208'	'0.0']->['1395862711'	'376874273601630208'	'3.84']
['160817572'	'376874273601630208'	'0.0']->['22866701'	'376874273601630208'	'3.85']
['160817572'	'376874273601630208'	'0.0']->['401626178'	'376874273601630208'	'3.85']
['160817572'	'376874273601630208'	'0.0']->['348079954'	'376874273601630208'	'3.85']
['160817572'	'376874273601630208'	'0.0']->['362239568'	'376874273601630208'	'3.85']
['160817572'	'376874273601630208'	'0.0']->['72710656'	'376875243958059008'	'3.85']
['160817572'	'376874273601630208'	'0.0']->['1228527294'	'376875252535402496'	'3.88']
['160817572'	'376874273601630208'	'0.0']->['359932933'	'376875260387532800'	'3.92']
['160817572'	'376874273601630208'	'0.0']->['202834671'	'376874273601630208'	'3.99']
['160817572'	'376874273601630208'	'0.0']->['113746392'	'376874273601630208'	'4.06']
['160817572'	'376874273601630208'	'0.0']->['135069381'	'376874273601630208'	'4.1']
['160817572'	'376874273601630208'	'0.0']->['578550574'	'376874273601630208'	'4.12']
['160817572'	'376874273601630208'	'0.0']->['110153052'	'376874273601630208'	'4.12']
['160817572'	'376874273601630208'	'0.0']->['565703688'	'376874273601630208'	'4.13']
['160817572'	'376874273601630208'	'0.0']->['317899574'	'376874273601630208'	'4.13']
['160817572'	'376874273601630208'	'0.0']->['72239285'	'376874273601630208'	'4.13']
['160817572'	'376874273601630208'	'0.0']->['66380738'	'376874273601630208'	'4.13']
['160817572'	'376874273601630208'	'0.0']->['20112257'	'376874273601630208'	'4.13']
['160817572'	'376874273601630208'	'0.0']->['54515860'	'376874273601630208'	'4.13']
['412663592'	'376874273601630208'	'1.73']->['1335518966'	'376874273601630208'	'4.13']
['160817572'	'376874273601630208'	'0.0']->['396881150'	'376874273601630208'	'4.13']
['160817572'	'376874273601630208'	'0.0']->['121929904'	'376874273601630208'	'4.13']
['160817572'	'376874273601630208'	'0.0']->['112449125'	'376874273601630208'	'4.13']
['189859791'	'376875044007182336'	'3.07']->['55862402'	'376874273601630208'	'1.65']
['160817572'	'376874273601630208'	'0.0']->['415224665'	'376874273601630208'	'4.22']
['160817572'	'376874273601630208'	'0.0']->['429472598'	'376874273601630208'	'4.26']
['160817572'	'376874273601630208'	'0.0']->['189409269'	'376874273601630208'	'4.28']
['160817572'	'376874273601630208'	'0.0']->['229194767'	'376874273601630208'	'4.29']
['160817572'	'376874273601630208'	'0.0']->['867380990'	'376874273601630208'	'4.29']
['160817572'	'376874273601630208'	'0.0']->['27350124'	'376874273601630208'	'4.3']
['160817572'	'376874273601630208'	'0.0']->['479803214'	'376874273601630208'	'4.3']
['160817572'	'376874273601630208'	'0.0']->['299405703'	'376874273601630208'	'4.3']
['160817572'	'376874273601630208'	'0.0']->['469427795'	'376874273601630208'	'4.3']
['160817572'	'376874273601630208'	'0.0']->['541056866'	'376874273601630208'	'4.3']
['160817572'	'376874273601630208'	'0.0']->['265076625'	'376874273601630208'	'4.3']
['160817572'	'376874273601630208'	'0.0']->['316799662'	'376874273601630208'	'4.3']
['160817572'	'376874273601630208'	'0.0']->['364045750'	'376874273601630208'	'4.34']
['160817572'	'376874273601630208'	'0.0']->['458522419'	'376874273601630208'	'4.36']
['160817572'	'376874273601630208'	'0.0']->['67230174'	'376874273601630208'	'4.37']
['160817572'	'376874273601630208'	'0.0']->['824520349'	'376874273601630208'	'4.38']
['160817572'	'376874273601630208'	'0.0']->['227506031'	'376874273601630208'	'4.38']
['160817572'	'376874273601630208'	'0.0']->['470772021'	'376874273601630208'	'4.38']
['160817572'	'376874273601630208'	'0.0']->['127030990'	'376874273601630208'	'4.38']
['160817572'	'376874273601630208'	'0.0']->['169313278'	'376874273601630208'	'4.38']
['160817572'	'376874273601630208'	'0.0']->['120115378'	'376874273601630208'	'4.42']
['160817572'	'376874273601630208'	'0.0']->['290176107'	'376874273601630208'	'4.43']
['381244564'	'376875083807358976'	'3.22']->['261885912'	'376874632617283585'	'1.43']
['160817572'	'376874273601630208'	'0.0']->['448575813'	'376875389844750337'	'4.43']
['160817572'	'376874273601630208'	'0.0']->['1067169612'	'376874273601630208'	'4.44']
['160817572'	'376874273601630208'	'0.0']->['359385061'	'376874273601630208'	'4.45']
['160817572'	'376874273601630208'	'0.0']->['1449846602'	'376874273601630208'	'4.45']
['160817572'	'376874273601630208'	'0.0']->['40883944'	'376874273601630208'	'4.47']
['160817572'	'376874273601630208'	'0.0']->['858808261'	'376874273601630208'	'4.49']
['160817572'	'376874273601630208'	'0.0']->['413672544'	'376874273601630208'	'4.49']
['160817572'	'376874273601630208'	'0.0']->['68318329'	'376874273601630208'	'4.5']
['160817572'	'376874273601630208'	'0.0']->['28630041'	'376874273601630208'	'4.5']
['160817572'	'376874273601630208'	'0.0']->['38385347'	'376874273601630208'	'4.5']
['160817572'	'376874273601630208'	'0.0']->['593602893'	'376874273601630208'	'4.55']
['160817572'	'376874273601630208'	'0.0']->['118294746'	'376875424610938880'	'4.57']
['160817572'	'376874273601630208'	'0.0']->['1696643880'	'376874273601630208'	'4.58']
['160817572'	'376874273601630208'	'0.0']->['387160586'	'376874273601630208'	'4.59']
['160817572'	'376874273601630208'	'0.0']->['338104885'	'376874273601630208'	'4.59']
['160817572'	'376874273601630208'	'0.0']->['866713165'	'376874273601630208'	'4.6']
['160817572'	'376874273601630208'	'0.0']->['29873706'	'376874273601630208'	'4.6']
['160817572'	'376874273601630208'	'0.0']->['33471888'	'376874273601630208'	'4.6']
['160817572'	'376874273601630208'	'0.0']->['17892653'	'376874273601630208'	'4.6']
['160817572'	'376874273601630208'	'0.0']->['158322080'	'376874273601630208'	'4.6']
['160817572'	'376874273601630208'	'0.0']->['1396246988'	'376874273601630208'	'4.6']
['160817572'	'376874273601630208'	'0.0']->['108077736'	'376874273601630208'	'4.62']
['160817572'	'376874273601630208'	'0.0']->['23235490'	'376874273601630208'	'4.63']
['160817572'	'376874273601630208'	'0.0']->['48320408'	'376874273601630208'	'4.63']
['160817572'	'376874273601630208'	'0.0']->['82265426'	'376874273601630208'	'4.63']
['160817572'	'376874273601630208'	'0.0']->['22833259'	'376874273601630208'	'4.66']
['160817572'	'376874273601630208'	'0.0']->['1315733568'	'376874273601630208'	'4.68']
['160817572'	'376874273601630208'	'0.0']->['180228034'	'376874273601630208'	'4.68']
['160817572'	'376874273601630208'	'0.0']->['123506910'	'376874273601630208'	'4.7']
['160817572'	'376874273601630208'	'0.0']->['76844468'	'376874273601630208'	'4.72']
['40977208'	'376874901178945537'	'2.5']->['189409269'	'376874273601630208'	'4.28']
['160817572'	'376874273601630208'	'0.0']->['52477938'	'376874273601630208'	'4.93']
['160817572'	'376874273601630208'	'0.0']->['130323324'	'376874273601630208'	'5.04']
['160817572'	'376874273601630208'	'0.0']->['1021340317'	'376874273601630208'	'5.1']
['160817572'	'376874273601630208'	'0.0']->['195448960'	'376874273601630208'	'5.12']
['160817572'	'376874273601630208'	'0.0']->['14299148'	'376874273601630208'	'5.14']
['160817572'	'376874273601630208'	'0.0']->['297822145'	'376874273601630208'	'5.14']
['160817572'	'376874273601630208'	'0.0']->['240009651'	'376874273601630208'	'5.15']
['160817572'	'376874273601630208'	'0.0']->['139158421'	'376874273601630208'	'5.15']
['160817572'	'376874273601630208'	'0.0']->['352777234'	'376874273601630208'	'5.15']
['160817572'	'376874273601630208'	'0.0']->['14534517'	'376874273601630208'	'5.15']
['160817572'	'376874273601630208'	'0.0']->['301541285'	'376874273601630208'	'5.15']
['160817572'	'376874273601630208'	'0.0']->['168380398'	'376874273601630208'	'5.15']
['160817572'	'376874273601630208'	'0.0']->['484269020'	'376874273601630208'	'5.15']
['160817572'	'376874273601630208'	'0.0']->['161530201'	'376874273601630208'	'5.15']
['160817572'	'376874273601630208'	'0.0']->['367785891'	'376874273601630208'	'5.15']
['160817572'	'376874273601630208'	'0.0']->['18662930'	'376874273601630208'	'5.15']
['160817572'	'376874273601630208'	'0.0']->['199463746'	'376874273601630208'	'5.15']
['160817572'	'376874273601630208'	'0.0']->['72559878'	'376874273601630208'	'5.15']
['160817572'	'376874273601630208'	'0.0']->['1063472731'	'376874273601630208'	'5.15']
['160817572'	'376874273601630208'	'0.0']->['906827214'	'376874273601630208'	'5.15']
['160817572'	'376874273601630208'	'0.0']->['952521895'	'376874273601630208'	'5.15']
['160817572'	'376874273601630208'	'0.0']->['1418811343'	'376874273601630208'	'5.15']
['160817572'	'376874273601630208'	'0.0']->['513635058'	'376874273601630208'	'5.15']
['160817572'	'376874273601630208'	'0.0']->['34488436'	'376874273601630208'	'5.15']
['160817572'	'376874273601630208'	'0.0']->['72112348'	'376874273601630208'	'5.15']
['160817572'	'376874273601630208'	'0.0']->['287159384'	'376874273601630208'	'5.15']
['160817572'	'376874273601630208'	'0.0']->['26909477'	'376874273601630208'	'5.15']
['160817572'	'376874273601630208'	'0.0']->['56431607'	'376874273601630208'	'5.15']
['160817572'	'376874273601630208'	'0.0']->['222120536'	'376874273601630208'	'5.15']
['160817572'	'376874273601630208'	'0.0']->['183067474'	'376874273601630208'	'5.15']
['160817572'	'376874273601630208'	'0.0']->['28138198'	'376874273601630208'	'5.19']
['160817572'	'376874273601630208'	'0.0']->['161103225'	'376874273601630208'	'5.21']
['160817572'	'376874273601630208'	'0.0']->['1554394621'	'376874273601630208'	'5.22']
['160817572'	'376874273601630208'	'0.0']->['85685817'	'376874273601630208'	'5.23']
['160817572'	'376874273601630208'	'0.0']->['303298688'	'376874273601630208'	'5.23']
['160817572'	'376874273601630208'	'0.0']->['18659342'	'376874273601630208'	'5.23']
['160817572'	'376874273601630208'	'0.0']->['840320952'	'376874273601630208'	'5.28']
['160817572'	'376874273601630208'	'0.0']->['287756093'	'376874273601630208'	'5.31']
['160817572'	'376874273601630208'	'0.0']->['47133143'	'376874273601630208'	'5.32']
['160817572'	'376874273601630208'	'0.0']->['366740602'	'376874273601630208'	'5.33']
['160817572'	'376874273601630208'	'0.0']->['440657215'	'376874273601630208'	'5.33']
['160817572'	'376874273601630208'	'0.0']->['112465425'	'376874273601630208'	'5.33']
['160817572'	'376874273601630208'	'0.0']->['537595174'	'376874273601630208'	'5.33']
['160817572'	'376874273601630208'	'0.0']->['138255823'	'376874273601630208'	'5.33']
['160817572'	'376874273601630208'	'0.0']->['40102990'	'376874273601630208'	'5.33']
['160817572'	'376874273601630208'	'0.0']->['433019325'	'376874273601630208'	'5.33']
['160817572'	'376874273601630208'	'0.0']->['48979565'	'376874273601630208'	'5.38']
['779508114'	'376874273601630208'	'0.78']->['81967196'	'376874273601630208'	'5.4']
['160817572'	'376874273601630208'	'0.0']->['464016141'	'376874273601630208'	'5.41']
['160817572'	'376874273601630208'	'0.0']->['38587465'	'376874273601630208'	'5.41']
['160817572'	'376874273601630208'	'0.0']->['39676638'	'376874273601630208'	'5.41']
['160817572'	'376874273601630208'	'0.0']->['1142778992'	'376874273601630208'	'5.42']
['160817572'	'376874273601630208'	'0.0']->['595530237'	'376874273601630208'	'5.43']
['160817572'	'376874273601630208'	'0.0']->['399046489'	'376874273601630208'	'5.44']
['160817572'	'376874273601630208'	'0.0']->['38809039'	'376874273601630208'	'5.45']
['160817572'	'376874273601630208'	'0.0']->['88194176'	'376874273601630208'	'5.45']
['160817572'	'376874273601630208'	'0.0']->['277065783'	'376874273601630208'	'5.51']
['160817572'	'376874273601630208'	'0.0']->['42576131'	'376874273601630208'	'5.54']
['160817572'	'376874273601630208'	'0.0']->['258103130'	'376874273601630208'	'5.55']
['160817572'	'376874273601630208'	'0.0']->['34362709'	'376874273601630208'	'5.56']
['160817572'	'376874273601630208'	'0.0']->['294842590'	'376874273601630208'	'5.57']
['40977208'	'376874901178945537'	'2.5']->['537595174'	'376874273601630208'	'5.33']
['160817572'	'376874273601630208'	'0.0']->['764331493'	'376874273601630208'	'5.67']
['160817572'	'376874273601630208'	'0.0']->['383826623'	'376874273601630208'	'5.72']
['160817572'	'376874273601630208'	'0.0']->['537442836'	'376874273601630208'	'5.74']
['160817572'	'376874273601630208'	'0.0']->['53600833'	'376874273601630208'	'5.75']
['160817572'	'376874273601630208'	'0.0']->['760485362'	'376874273601630208'	'5.76']
['160817572'	'376874273601630208'	'0.0']->['25569328'	'376874273601630208'	'5.76']
['160817572'	'376874273601630208'	'0.0']->['1105083612'	'376874273601630208'	'5.77']
['160817572'	'376874273601630208'	'0.0']->['282151276'	'376874273601630208'	'5.77']
['160817572'	'376874273601630208'	'0.0']->['372664544'	'376874273601630208'	'5.77']
['160817572'	'376874273601630208'	'0.0']->['19533005'	'376875729759535104'	'5.78']
['160817572'	'376874273601630208'	'0.0']->['177258425'	'376874273601630208'	'5.83']
['160817572'	'376874273601630208'	'0.0']->['363944543'	'376874273601630208'	'5.85']
['160817572'	'376874273601630208'	'0.0']->['480150894'	'376874273601630208'	'5.87']
['160817572'	'376874273601630208'	'0.0']->['207717242'	'376874273601630208'	'5.88']
['160817572'	'376874273601630208'	'0.0']->['16229558'	'376874273601630208'	'5.88']
['160817572'	'376874273601630208'	'0.0']->['242082760'	'376874273601630208'	'5.88']
['160817572'	'376874273601630208'	'0.0']->['438554719'	'376874273601630208'	'5.88']
['160817572'	'376874273601630208'	'0.0']->['38010182'	'376874273601630208'	'5.88']
['160817572'	'376874273601630208'	'0.0']->['46582031'	'376874273601630208'	'5.9']
['160817572'	'376874273601630208'	'0.0']->['380616243'	'376874273601630208'	'5.92']
['160817572'	'376874273601630208'	'0.0']->['66876964'	'376875773014970368'	'5.95']
['160817572'	'376874273601630208'	'0.0']->['44053693'	'376874273601630208'	'5.96']
['160817572'	'376874273601630208'	'0.0']->['43711073'	'376874273601630208'	'5.98']
['160817572'	'376874273601630208'	'0.0']->['416361926'	'376874273601630208'	'5.99']
['160817572'	'376874273601630208'	'0.0']->['1626964400'	'376874273601630208'	'6.0']
['160817572'	'376874273601630208'	'0.0']->['1051803187'	'376874273601630208'	'6.05']
['160817572'	'376874273601630208'	'0.0']->['245543339'	'376874273601630208'	'6.06']
['160817572'	'376874273601630208'	'0.0']->['273375411'	'376874273601630208'	'6.06']
['160817572'	'376874273601630208'	'0.0']->['47492013'	'376874273601630208'	'6.07']
['160817572'	'376874273601630208'	'0.0']->['315321519'	'376874273601630208'	'6.08']
['160817572'	'376874273601630208'	'0.0']->['929462700'	'376874273601630208'	'6.09']
['160817572'	'376874273601630208'	'0.0']->['327450433'	'376874273601630208'	'6.1']
['160817572'	'376874273601630208'	'0.0']->['359536932'	'376874273601630208'	'6.1']
['160817572'	'376874273601630208'	'0.0']->['285508265'	'376874273601630208'	'6.1']
['160817572'	'376874273601630208'	'0.0']->['452313780'	'376875807978700800'	'6.1']
['160817572'	'376874273601630208'	'0.0']->['189555089'	'376874273601630208'	'6.3']
['160817572'	'376874273601630208'	'0.0']->['31162650'	'376874273601630208'	'6.4']
['160817572'	'376874273601630208'	'0.0']->['358877018'	'376874273601630208'	'6.45']
['160817572'	'376874273601630208'	'0.0']->['216134720'	'376874273601630208'	'6.47']
['160817572'	'376874273601630208'	'0.0']->['422043580'	'376874273601630208'	'6.49']
['160817572'	'376874273601630208'	'0.0']->['52751696'	'376874273601630208'	'6.49']
['160817572'	'376874273601630208'	'0.0']->['103141622'	'376874273601630208'	'6.5']
['160817572'	'376874273601630208'	'0.0']->['456312321'	'376874273601630208'	'6.5']
['160817572'	'376874273601630208'	'0.0']->['19892635'	'376874273601630208'	'6.5']
['160817572'	'376874273601630208'	'0.0']->['858557646'	'376874273601630208'	'6.5']
['160817572'	'376874273601630208'	'0.0']->['374724923'	'376874273601630208'	'6.5']
['160817572'	'376874273601630208'	'0.0']->['431647721'	'376874273601630208'	'6.5']
['160817572'	'376874273601630208'	'0.0']->['372485340'	'376874273601630208'	'6.5']
['160817572'	'376874273601630208'	'0.0']->['910758038'	'376874273601630208'	'6.5']
['160817572'	'376874273601630208'	'0.0']->['216926851'	'376874273601630208'	'6.61']
['55862402'	'376874273601630208'	'1.65']->['189859791'	'376875044007182336'	'3.07']
['160817572'	'376874273601630208'	'0.0']->['275181422'	'376874273601630208'	'6.66']
['160817572'	'376874273601630208'	'0.0']->['29967629'	'376874273601630208'	'6.69']
['160817572'	'376874273601630208'	'0.0']->['63028424'	'376874273601630208'	'6.7']
['160817572'	'376874273601630208'	'0.0']->['185202792'	'376874273601630208'	'6.71']
['160817572'	'376874273601630208'	'0.0']->['433827586'	'376874273601630208'	'6.71']
['160817572'	'376874273601630208'	'0.0']->['51863399'	'376874273601630208'	'6.71']
['160817572'	'376874273601630208'	'0.0']->['156828662'	'376874273601630208'	'6.72']
['160817572'	'376874273601630208'	'0.0']->['321014087'	'376874273601630208'	'6.72']
['160817572'	'376874273601630208'	'0.0']->['807859'	'376874273601630208'	'6.72']
['160817572'	'376874273601630208'	'0.0']->['179934004'	'376874273601630208'	'6.72']
['160817572'	'376874273601630208'	'0.0']->['38913292'	'376874273601630208'	'6.72']
['160817572'	'376874273601630208'	'0.0']->['77779750'	'376874273601630208'	'6.74']
['160817572'	'376874273601630208'	'0.0']->['129622008'	'376874273601630208'	'6.75']
['160817572'	'376874273601630208'	'0.0']->['468818570'	'376874273601630208'	'6.76']
['160817572'	'376874273601630208'	'0.0']->['251366860'	'376874273601630208'	'6.76']
['160817572'	'376874273601630208'	'0.0']->['377777427'	'376874273601630208'	'6.77']
['160817572'	'376874273601630208'	'0.0']->['529902009'	'376874273601630208'	'6.77']
['160817572'	'376874273601630208'	'0.0']->['821037091'	'376874273601630208'	'6.78']
['160817572'	'376874273601630208'	'0.0']->['832050906'	'376874273601630208'	'6.83']
['19533005'	'376875729759535104'	'5.78']->['376370943'	'376875991874158592'	'6.83']
['160817572'	'376874273601630208'	'0.0']->['18711422'	'376874273601630208'	'7.0']
['160817572'	'376874273601630208'	'0.0']->['102115311'	'376874273601630208'	'7.08']
['160817572'	'376874273601630208'	'0.0']->['24806661'	'376874273601630208'	'7.13']
['160817572'	'376874273601630208'	'0.0']->['57721940'	'376874273601630208'	'7.15']
['160817572'	'376874273601630208'	'0.0']->['283841459'	'376874273601630208'	'7.16']
['160817572'	'376874273601630208'	'0.0']->['185650624'	'376874273601630208'	'7.16']
['160817572'	'376874273601630208'	'0.0']->['291217332'	'376874273601630208'	'7.16']
['160817572'	'376874273601630208'	'0.0']->['126857040'	'376874273601630208'	'7.17']
['160817572'	'376874273601630208'	'0.0']->['262397574'	'376874273601630208'	'7.17']
['160817572'	'376874273601630208'	'0.0']->['234607890'	'376874273601630208'	'7.17']
['160817572'	'376874273601630208'	'0.0']->['183272162'	'376874273601630208'	'7.17']
['160817572'	'376874273601630208'	'0.0']->['38874772'	'376874273601630208'	'7.17']
['160817572'	'376874273601630208'	'0.0']->['138305094'	'376874273601630208'	'7.17']
['160817572'	'376874273601630208'	'0.0']->['341753336'	'376874273601630208'	'7.17']
['160817572'	'376874273601630208'	'0.0']->['561515878'	'376874273601630208'	'7.17']
['160817572'	'376874273601630208'	'0.0']->['117200366'	'376874273601630208'	'7.17']
['160817572'	'376874273601630208'	'0.0']->['189515845'	'376874273601630208'	'7.26']
['320097565'	'376874273601630208'	'2.3']->['533194777'	'376874273601630208'	'7.3']
['160817572'	'376874273601630208'	'0.0']->['467968938'	'376876112355553280'	'7.3']
['593602893'	'376874273601630208'	'4.55']->['420159194'	'376874273601630208'	'7.33']
['160817572'	'376874273601630208'	'0.0']->['315356833'	'376874273601630208'	'7.34']
['160817572'	'376874273601630208'	'0.0']->['931360670'	'376874273601630208'	'7.34']
['160817572'	'376874273601630208'	'0.0']->['324725699'	'376874273601630208'	'7.35']
['160817572'	'376874273601630208'	'0.0']->['311763952'	'376874273601630208'	'7.35']
['160817572'	'376874273601630208'	'0.0']->['285715849'	'376874273601630208'	'7.35']
['160817572'	'376874273601630208'	'0.0']->['15468643'	'376874273601630208'	'7.35']
['160817572'	'376874273601630208'	'0.0']->['23399311'	'376874273601630208'	'7.35']
['160817572'	'376874273601630208'	'0.0']->['1237053702'	'376874273601630208'	'7.35']
['160817572'	'376874273601630208'	'0.0']->['412739240'	'376874273601630208'	'7.42']
['160817572'	'376874273601630208'	'0.0']->['549640818'	'376876143669833729'	'7.43']
['160817572'	'376874273601630208'	'0.0']->['260491860'	'376876144236060673'	'7.43']
['160817572'	'376874273601630208'	'0.0']->['32694176'	'376874273601630208'	'7.46']
['160817572'	'376874273601630208'	'0.0']->['322713161'	'376874273601630208'	'7.48']
['160817572'	'376874273601630208'	'0.0']->['715220539'	'376874273601630208'	'7.49']
['160817572'	'376874273601630208'	'0.0']->['961574064'	'376874273601630208'	'7.5']
['160817572'	'376874273601630208'	'0.0']->['287868034'	'376874273601630208'	'7.5']
['160817572'	'376874273601630208'	'0.0']->['485048469'	'376874273601630208'	'7.5']
['160817572'	'376874273601630208'	'0.0']->['41022809'	'376874273601630208'	'7.5']
['160817572'	'376874273601630208'	'0.0']->['63278167'	'376874273601630208'	'7.67']
['160817572'	'376874273601630208'	'0.0']->['193179293'	'376874273601630208'	'7.75']
['160817572'	'376874273601630208'	'0.0']->['79767056'	'376874273601630208'	'7.79']
['160817572'	'376874273601630208'	'0.0']->['116830038'	'376874273601630208'	'7.81']
['160817572'	'376874273601630208'	'0.0']->['98445115'	'376874273601630208'	'7.82']
['160817572'	'376874273601630208'	'0.0']->['713398182'	'376874273601630208'	'7.83']
['160817572'	'376874273601630208'	'0.0']->['40189423'	'376874273601630208'	'7.83']
['160817572'	'376874273601630208'	'0.0']->['30604893'	'376874273601630208'	'7.83']
['160817572'	'376874273601630208'	'0.0']->['20375375'	'376874273601630208'	'7.83']
['160817572'	'376874273601630208'	'0.0']->['184634079'	'376874273601630208'	'8.11']
['160817572'	'376874273601630208'	'0.0']->['395054031'	'376874273601630208'	'8.25']
['160817572'	'376874273601630208'	'0.0']->['817824481'	'376874273601630208'	'8.31']
['160817572'	'376874273601630208'	'0.0']->['298798732'	'376874273601630208'	'8.35']
['160817572'	'376874273601630208'	'0.0']->['959322529'	'376874273601630208'	'8.37']
['160817572'	'376874273601630208'	'0.0']->['1170974654'	'376874273601630208'	'8.37']
['160817572'	'376874273601630208'	'0.0']->['840263442'	'376874273601630208'	'8.38']
['160817572'	'376874273601630208'	'0.0']->['28531101'	'376874273601630208'	'8.38']
['160817572'	'376874273601630208'	'0.0']->['610208309'	'376874273601630208'	'8.47']
['160817572'	'376874273601630208'	'0.0']->['109710977'	'376874273601630208'	'8.52']
['160817572'	'376874273601630208'	'0.0']->['37350883'	'376874273601630208'	'8.57']
['160817572'	'376874273601630208'	'0.0']->['300521181'	'376874273601630208'	'8.72']
['160817572'	'376874273601630208'	'0.0']->['467069340'	'376874273601630208'	'8.8']
['160817572'	'376874273601630208'	'0.0']->['312485346'	'376874273601630208'	'8.84']
['160817572'	'376874273601630208'	'0.0']->['842280817'	'376874273601630208'	'8.86']
['160817572'	'376874273601630208'	'0.0']->['49254008'	'376874273601630208'	'8.87']
['160817572'	'376874273601630208'	'0.0']->['380476754'	'376874273601630208'	'8.88']
['160817572'	'376874273601630208'	'0.0']->['291709958'	'376874273601630208'	'8.88']
['160817572'	'376874273601630208'	'0.0']->['632513640'	'376874273601630208'	'8.88']
['160817572'	'376874273601630208'	'0.0']->['239259032'	'376874273601630208'	'8.88']
['160817572'	'376874273601630208'	'0.0']->['255769550'	'376874273601630208'	'8.88']
['160817572'	'376874273601630208'	'0.0']->['18705054'	'376874273601630208'	'8.88']
['160817572'	'376874273601630208'	'0.0']->['147424523'	'376874273601630208'	'8.88']
['160817572'	'376874273601630208'	'0.0']->['1496073936'	'376874273601630208'	'8.88']
['160817572'	'376874273601630208'	'0.0']->['127564305'	'376874273601630208'	'8.88']
['160817572'	'376874273601630208'	'0.0']->['151729650'	'376874273601630208'	'8.88']
['160817572'	'376874273601630208'	'0.0']->['24635875'	'376874273601630208'	'8.92']
['160817572'	'376874273601630208'	'0.0']->['315862686'	'376874273601630208'	'8.93']
['160817572'	'376874273601630208'	'0.0']->['229185808'	'376874273601630208'	'8.94']
['160817572'	'376874273601630208'	'0.0']->['285968956'	'376874273601630208'	'8.95']
['160817572'	'376874273601630208'	'0.0']->['73038090'	'376874273601630208'	'8.95']
['160817572'	'376874273601630208'	'0.0']->['287940116'	'376874273601630208'	'8.98']
['160817572'	'376874273601630208'	'0.0']->['74315803'	'376874273601630208'	'9.02']
['160817572'	'376874273601630208'	'0.0']->['150473507'	'376874273601630208'	'9.12']
['160817572'	'376874273601630208'	'0.0']->['35901720'	'376874273601630208'	'9.17']
['160817572'	'376874273601630208'	'0.0']->['180112747'	'376874273601630208'	'9.19']
['129622008'	'376874273601630208'	'6.75']->['420162287'	'376874273601630208'	'9.2']
['160817572'	'376874273601630208'	'0.0']->['205041538'	'376874273601630208'	'9.21']
['160817572'	'376874273601630208'	'0.0']->['320551864'	'376874273601630208'	'9.22']
['160817572'	'376874273601630208'	'0.0']->['62069202'	'376876613226348544'	'9.3']
['160817572'	'376874273601630208'	'0.0']->['35602438'	'376874273601630208'	'9.35']
['160817572'	'376874273601630208'	'0.0']->['255759100'	'376874273601630208'	'9.42']
['160817572'	'376874273601630208'	'0.0']->['360844026'	'376874273601630208'	'9.45']
['160817572'	'376874273601630208'	'0.0']->['66050842'	'376874273601630208'	'9.47']
['160817572'	'376874273601630208'	'0.0']->['182430209'	'376874273601630208'	'9.47']
['160817572'	'376874273601630208'	'0.0']->['981333072'	'376874273601630208'	'9.48']
['160817572'	'376874273601630208'	'0.0']->['564154045'	'376874273601630208'	'9.48']
['160817572'	'376874273601630208'	'0.0']->['30863260'	'376874273601630208'	'9.48']
['160817572'	'376874273601630208'	'0.0']->['252291138'	'376874273601630208'	'9.48']
['160817572'	'376874273601630208'	'0.0']->['49341250'	'376874273601630208'	'9.48']
['160817572'	'376874273601630208'	'0.0']->['1168945154'	'376874273601630208'	'9.48']
['160817572'	'376874273601630208'	'0.0']->['540554688'	'376874273601630208'	'9.57']
['160817572'	'376874273601630208'	'0.0']->['291850338'	'376876681387982849'	'9.57']
['160817572'	'376874273601630208'	'0.0']->['344413043'	'376874273601630208'	'9.61']
['160817572'	'376874273601630208'	'0.0']->['839987360'	'376874273601630208'	'9.63']
['160817572'	'376874273601630208'	'0.0']->['96181699'	'376874273601630208'	'9.65']
['160817572'	'376874273601630208'	'0.0']->['289610940'	'376874273601630208'	'9.76']
['160817572'	'376874273601630208'	'0.0']->['622336840'	'376874273601630208'	'9.81']
['160817572'	'376874273601630208'	'0.0']->['51811663'	'376874273601630208'	'9.84']
['160817572'	'376874273601630208'	'0.0']->['25274270'	'376874273601630208'	'9.85']
['160817572'	'376874273601630208'	'0.0']->['477939310'	'376874273601630208'	'9.86']
['160817572'	'376874273601630208'	'0.0']->['35250449'	'376874273601630208'	'9.87']
['341753336'	'376874273601630208'	'7.17']->['94461413'	'376874273601630208'	'9.91']
['160817572'	'376874273601630208'	'0.0']->['308964280'	'376874273601630208'	'9.93']
['160817572'	'376874273601630208'	'0.0']->['428737407'	'376874273601630208'	'9.95']
['160817572'	'376874273601630208'	'0.0']->['285460586'	'376876782537826304'	'9.97']
['160817572'	'376874273601630208'	'0.0']->['27724574'	'376874273601630208'	'10.07']
['160817572'	'376874273601630208'	'0.0']->['66494268'	'376874273601630208'	'10.13']
['160817572'	'376874273601630208'	'0.0']->['359667765'	'376874273601630208'	'10.18']
['160817572'	'376874273601630208'	'0.0']->['18271288'	'376876842676142080'	'10.2']
['160817572'	'376874273601630208'	'0.0']->['274417198'	'376874273601630208'	'10.24']
['160817572'	'376874273601630208'	'0.0']->['184449490'	'376874273601630208'	'10.3']
['160817572'	'376874273601630208'	'0.0']->['21122159'	'376874273601630208'	'10.33']
['160817572'	'376874273601630208'	'0.0']->['428639674'	'376874273601630208'	'10.37']
['160817572'	'376874273601630208'	'0.0']->['40576658'	'376874273601630208'	'10.4']
['160817572'	'376874273601630208'	'0.0']->['825436380'	'376874273601630208'	'10.43']
['160817572'	'376874273601630208'	'0.0']->['287034600'	'376874273601630208'	'10.64']
['160817572'	'376874273601630208'	'0.0']->['52601292'	'376874273601630208'	'10.75']
['160817572'	'376874273601630208'	'0.0']->['1621195230'	'376874273601630208'	'10.8']
['160817572'	'376874273601630208'	'0.0']->['258315595'	'376874273601630208'	'10.82']
['160817572'	'376874273601630208'	'0.0']->['1579497187'	'376874273601630208'	'10.84']
['160817572'	'376874273601630208'	'0.0']->['115393837'	'376874273601630208'	'10.84']
['160817572'	'376874273601630208'	'0.0']->['75608117'	'376874273601630208'	'10.85']
['160817572'	'376874273601630208'	'0.0']->['262217779'	'376874273601630208'	'10.85']
['160817572'	'376874273601630208'	'0.0']->['558198343'	'376874273601630208'	'10.85']
['160817572'	'376874273601630208'	'0.0']->['297114878'	'376874273601630208'	'10.85']
['160817572'	'376874273601630208'	'0.0']->['18245145'	'376874273601630208'	'10.85']
['81967196'	'376874273601630208'	'5.4']->['182617506'	'376874273601630208'	'10.85']
['160817572'	'376874273601630208'	'0.0']->['301160620'	'376874273601630208'	'10.85']
['160817572'	'376874273601630208'	'0.0']->['511163308'	'376874273601630208'	'10.85']
['160817572'	'376874273601630208'	'0.0']->['1513835204'	'376874273601630208'	'10.85']
['160817572'	'376874273601630208'	'0.0']->['190123569'	'376874273601630208'	'10.87']
['160817572'	'376874273601630208'	'0.0']->['387428223'	'376874273601630208'	'11.01']
['160817572'	'376874273601630208'	'0.0']->['439445715'	'376874273601630208'	'11.08']
['160817572'	'376874273601630208'	'0.0']->['344139723'	'376874273601630208'	'11.11']
['160817572'	'376874273601630208'	'0.0']->['279287470'	'376877072578146305'	'11.12']
['160817572'	'376874273601630208'	'0.0']->['40334161'	'376874273601630208'	'11.13']
['160817572'	'376874273601630208'	'0.0']->['23007441'	'376874273601630208'	'11.14']
['160817572'	'376874273601630208'	'0.0']->['151240024'	'376874273601630208'	'11.15']
['160817572'	'376874273601630208'	'0.0']->['360957998'	'376874273601630208'	'11.15']
['160817572'	'376874273601630208'	'0.0']->['36048290'	'376874273601630208'	'11.15']
['160817572'	'376874273601630208'	'0.0']->['36210851'	'376874273601630208'	'11.15']
['160817572'	'376874273601630208'	'0.0']->['379409124'	'376874273601630208'	'11.15']
['160817572'	'376874273601630208'	'0.0']->['77930461'	'376874273601630208'	'11.15']
['160817572'	'376874273601630208'	'0.0']->['44793417'	'376874273601630208'	'11.15']
['160817572'	'376874273601630208'	'0.0']->['369471406'	'376874273601630208'	'11.15']
['160817572'	'376874273601630208'	'0.0']->['64558771'	'376874273601630208'	'11.15']
['160817572'	'376874273601630208'	'0.0']->['276486720'	'376874273601630208'	'11.21']
['160817572'	'376874273601630208'	'0.0']->['80800759'	'376874273601630208'	'11.24']
['160817572'	'376874273601630208'	'0.0']->['385156800'	'376874273601630208'	'11.25']
['160817572'	'376874273601630208'	'0.0']->['41686967'	'376874273601630208'	'11.26']
['160817572'	'376874273601630208'	'0.0']->['805723890'	'376874273601630208'	'11.26']
['160817572'	'376874273601630208'	'0.0']->['324149863'	'376874273601630208'	'11.27']
['160817572'	'376874273601630208'	'0.0']->['39191185'	'376874273601630208'	'11.43']
['160817572'	'376874273601630208'	'0.0']->['334934280'	'376877169244643329'	'11.5']
['160817572'	'376874273601630208'	'0.0']->['278977179'	'376874273601630208'	'11.52']
['160817572'	'376874273601630208'	'0.0']->['78360892'	'376874273601630208'	'11.56']
['160817572'	'376874273601630208'	'0.0']->['251810527'	'376874273601630208'	'11.58']
['160817572'	'376874273601630208'	'0.0']->['560500038'	'376874273601630208'	'11.59']
['160817572'	'376874273601630208'	'0.0']->['402213307'	'376874273601630208'	'11.59']
['160817572'	'376874273601630208'	'0.0']->['361901540'	'376874273601630208'	'11.6']
['160817572'	'376874273601630208'	'0.0']->['325770830'	'376874273601630208'	'11.72']
['160817572'	'376874273601630208'	'0.0']->['61377918'	'376874273601630208'	'11.79']
['160817572'	'376874273601630208'	'0.0']->['255204986'	'376874273601630208'	'11.82']
['160817572'	'376874273601630208'	'0.0']->['920919998'	'376874273601630208'	'11.83']
['280804691'	'376874273601630208'	'3.09']->['267212897'	'376874273601630208'	'11.84']
['160817572'	'376874273601630208'	'0.0']->['511053395'	'376874273601630208'	'11.85']
['160817572'	'376874273601630208'	'0.0']->['193331785'	'376874273601630208'	'11.87']
['160817572'	'376874273601630208'	'0.0']->['80721255'	'376874273601630208'	'11.97']
['160817572'	'376874273601630208'	'0.0']->['229542763'	'376874273601630208'	'12.02']
['160817572'	'376874273601630208'	'0.0']->['789687739'	'376874273601630208'	'12.04']
['160817572'	'376874273601630208'	'0.0']->['342348927'	'376874273601630208'	'12.05']
['160817572'	'376874273601630208'	'0.0']->['211979291'	'376874273601630208'	'12.07']
['160817572'	'376874273601630208'	'0.0']->['27994467'	'376874273601630208'	'12.13']
['160817572'	'376874273601630208'	'0.0']->['97481883'	'376874273601630208'	'12.17']
['160817572'	'376874273601630208'	'0.0']->['357151436'	'376874273601630208'	'12.18']
['160817572'	'376874273601630208'	'0.0']->['1096778736'	'376874273601630208'	'12.19']
['160817572'	'376874273601630208'	'0.0']->['170970394'	'376874273601630208'	'12.2']
['160817572'	'376874273601630208'	'0.0']->['70549004'	'376874273601630208'	'12.2']
['160817572'	'376874273601630208'	'0.0']->['76548629'	'376874273601630208'	'12.2']
['160817572'	'376874273601630208'	'0.0']->['816337849'	'376874273601630208'	'12.44']
['160817572'	'376874273601630208'	'0.0']->['83724058'	'376874273601630208'	'12.56']
['160817572'	'376874273601630208'	'0.0']->['18885726'	'376874273601630208'	'12.62']
['160817572'	'376874273601630208'	'0.0']->['54052482'	'376874273601630208'	'12.65']
['160817572'	'376874273601630208'	'0.0']->['215871431'	'376874273601630208'	'12.67']
['160817572'	'376874273601630208'	'0.0']->['870625832'	'376874273601630208'	'12.68']
['160817572'	'376874273601630208'	'0.0']->['159334754'	'376874273601630208'	'12.68']
['1496073936'	'376874273601630208'	'8.88']->['805997102'	'376874273601630208'	'12.68']
['160817572'	'376874273601630208'	'0.0']->['520607673'	'376874273601630208'	'12.68']
['160817572'	'376874273601630208'	'0.0']->['99190881'	'376874273601630208'	'12.68']
['160817572'	'376874273601630208'	'0.0']->['39881329'	'376874273601630208'	'12.68']
['160817572'	'376874273601630208'	'0.0']->['86447774'	'376877488594780160'	'12.77']
['160817572'	'376874273601630208'	'0.0']->['625169590'	'376874273601630208'	'12.98']
['160817572'	'376874273601630208'	'0.0']->['29761337'	'376877545301753856'	'13.0']
['160817572'	'376874273601630208'	'0.0']->['199374465'	'376874273601630208'	'13.13']
['160817572'	'376874273601630208'	'0.0']->['114953399'	'376874273601630208'	'13.21']
['160817572'	'376874273601630208'	'0.0']->['67819893'	'376874273601630208'	'13.25']
['160817572'	'376874273601630208'	'0.0']->['552290102'	'376874273601630208'	'13.26']
['160817572'	'376874273601630208'	'0.0']->['394418948'	'376874273601630208'	'13.27']
['160817572'	'376874273601630208'	'0.0']->['246113311'	'376874273601630208'	'13.28']
['160817572'	'376874273601630208'	'0.0']->['1216378076'	'376874273601630208'	'13.28']
['160817572'	'376874273601630208'	'0.0']->['23003400'	'376874273601630208'	'13.28']
['160817572'	'376874273601630208'	'0.0']->['334379883'	'376874273601630208'	'13.28']
['160817572'	'376874273601630208'	'0.0']->['195683138'	'376874273601630208'	'13.28']
['160817572'	'376874273601630208'	'0.0']->['195207666'	'376874273601630208'	'13.28']
['160817572'	'376874273601630208'	'0.0']->['64743260'	'376874273601630208'	'13.28']
['255204986'	'376874273601630208'	'11.82']->['43710307'	'376874273601630208'	'13.28']
['160817572'	'376874273601630208'	'0.0']->['15671472'	'376874273601630208'	'13.38']
['160817572'	'376874273601630208'	'0.0']->['512835715'	'376874273601630208'	'13.42']
['160817572'	'376874273601630208'	'0.0']->['49731706'	'376874273601630208'	'13.44']
['160817572'	'376874273601630208'	'0.0']->['476442150'	'376874273601630208'	'13.46']
['160817572'	'376874273601630208'	'0.0']->['20099140'	'376874273601630208'	'13.46']
['160817572'	'376874273601630208'	'0.0']->['48081982'	'376874273601630208'	'13.47']
['160817572'	'376874273601630208'	'0.0']->['116450023'	'376874273601630208'	'13.63']
['160817572'	'376874273601630208'	'0.0']->['60480983'	'376874273601630208'	'14.05']
['160817572'	'376874273601630208'	'0.0']->['38113411'	'376877856980086786'	'14.23']
['160817572'	'376874273601630208'	'0.0']->['352171374'	'376874273601630208'	'14.26']
['160817572'	'376874273601630208'	'0.0']->['37694349'	'376874273601630208'	'14.36']
['160817572'	'376874273601630208'	'0.0']->['340454222'	'376874273601630208'	'14.41']
['160817572'	'376874273601630208'	'0.0']->['366691551'	'376874273601630208'	'14.44']
['160817572'	'376874273601630208'	'0.0']->['223705640'	'376874273601630208'	'14.45']
['160817572'	'376874273601630208'	'0.0']->['490604835'	'376874273601630208'	'14.46']
['160817572'	'376874273601630208'	'0.0']->['371397991'	'376874273601630208'	'14.46']
['160817572'	'376874273601630208'	'0.0']->['275203077'	'376874273601630208'	'14.47']
['160817572'	'376874273601630208'	'0.0']->['120530594'	'376874273601630208'	'14.47']
['160817572'	'376874273601630208'	'0.0']->['1004797040'	'376874273601630208'	'14.47']
['160817572'	'376874273601630208'	'0.0']->['121645873'	'376874273601630208'	'14.47']
['160817572'	'376874273601630208'	'0.0']->['53358755'	'376874273601630208'	'14.47']
['197661710'	'376874273601630208'	'2.87']->['55522406'	'376874273601630208'	'14.47']
['160817572'	'376874273601630208'	'0.0']->['15963311'	'376874273601630208'	'14.47']
['124090988'	'376874273601630208'	'1.4']->['108922086'	'376874273601630208'	'14.47']
['160817572'	'376874273601630208'	'0.0']->['1005130045'	'376874273601630208'	'14.47']
['68561866'	'376874273601630208'	'1.4']->['61796462'	'376874273601630208'	'14.47']
['160817572'	'376874273601630208'	'0.0']->['16591475'	'376874273601630208'	'14.47']
['160817572'	'376874273601630208'	'0.0']->['342685363'	'376874273601630208'	'14.47']
['160817572'	'376874273601630208'	'0.0']->['112943435'	'376874273601630208'	'14.47']
['160817572'	'376874273601630208'	'0.0']->['80863286'	'376874273601630208'	'14.47']
['160817572'	'376874273601630208'	'0.0']->['525087368'	'376874273601630208'	'14.47']
['160817572'	'376874273601630208'	'0.0']->['230179306'	'376874273601630208'	'14.81']
['160817572'	'376874273601630208'	'0.0']->['60516921'	'376874273601630208'	'14.98']
['160817572'	'376874273601630208'	'0.0']->['107251243'	'376874273601630208'	'15.06']
['160817572'	'376874273601630208'	'0.0']->['1075380134'	'376874273601630208'	'15.11']
['160817572'	'376874273601630208'	'0.0']->['413656335'	'376874273601630208'	'15.13']
['160817572'	'376874273601630208'	'0.0']->['16613683'	'376874273601630208'	'15.14']
['160817572'	'376874273601630208'	'0.0']->['152126866'	'376874273601630208'	'15.14']
['160817572'	'376874273601630208'	'0.0']->['62700199'	'376874273601630208'	'15.15']
['160817572'	'376874273601630208'	'0.0']->['173950819'	'376874273601630208'	'15.15']
['160817572'	'376874273601630208'	'0.0']->['342380977'	'376874273601630208'	'15.15']
['160817572'	'376874273601630208'	'0.0']->['465241569'	'376874273601630208'	'15.15']
['160817572'	'376874273601630208'	'0.0']->['39361850'	'376874273601630208'	'15.15']
['160817572'	'376874273601630208'	'0.0']->['785290212'	'376874273601630208'	'15.15']
['160817572'	'376874273601630208'	'0.0']->['75380457'	'376874273601630208'	'15.15']
['160817572'	'376874273601630208'	'0.0']->['20488302'	'376874273601630208'	'15.15']
['160817572'	'376874273601630208'	'0.0']->['47488189'	'376878097301110784'	'15.2']
['160817572'	'376874273601630208'	'0.0']->['360464656'	'376874273601630208'	'15.22']
['160817572'	'376874273601630208'	'0.0']->['371609825'	'376874273601630208'	'15.25']
['160817572'	'376874273601630208'	'0.0']->['959294364'	'376874273601630208'	'15.27']
['160817572'	'376874273601630208'	'0.0']->['928170420'	'376874273601630208'	'15.28']
['160817572'	'376874273601630208'	'0.0']->['175206566'	'376874273601630208'	'15.28']
['160817572'	'376874273601630208'	'0.0']->['133486358'	'376874273601630208'	'15.3']
['160817572'	'376874273601630208'	'0.0']->['309798399'	'376874273601630208'	'15.31']
['160817572'	'376874273601630208'	'0.0']->['474351005'	'376874273601630208'	'15.32']
['160817572'	'376874273601630208'	'0.0']->['1598586793'	'376878142213746688'	'15.37']
['160817572'	'376874273601630208'	'0.0']->['528026966'	'376874273601630208'	'15.38']
['160817572'	'376874273601630208'	'0.0']->['49727185'	'376874273601630208'	'15.4']
['160817572'	'376874273601630208'	'0.0']->['555309513'	'376874273601630208'	'15.42']
['160817572'	'376874273601630208'	'0.0']->['116949032'	'376874273601630208'	'15.43']
['160817572'	'376874273601630208'	'0.0']->['318162870'	'376874273601630208'	'15.47']
['160817572'	'376874273601630208'	'0.0']->['217244330'	'376874273601630208'	'15.5']
['160817572'	'376874273601630208'	'0.0']->['1000443343'	'376874273601630208'	'15.51']
['160817572'	'376874273601630208'	'0.0']->['58895266'	'376874273601630208'	'15.52']
['160817572'	'376874273601630208'	'0.0']->['469497313'	'376878213391450112'	'15.65']
['160817572'	'376874273601630208'	'0.0']->['30711509'	'376874273601630208'	'15.8']
['160817572'	'376874273601630208'	'0.0']->['1634145301'	'376878253811580928'	'15.82']
['160817572'	'376874273601630208'	'0.0']->['58617588'	'376874273601630208'	'15.94']
['160817572'	'376874273601630208'	'0.0']->['44375816'	'376874273601630208'	'16.01']
['160817572'	'376874273601630208'	'0.0']->['256333793'	'376874273601630208'	'16.05']
['160817572'	'376874273601630208'	'0.0']->['280154369'	'376874273601630208'	'16.07']
['160817572'	'376874273601630208'	'0.0']->['606715040'	'376874273601630208'	'16.07']
['160817572'	'376874273601630208'	'0.0']->['132724410'	'376874273601630208'	'16.08']
['160817572'	'376874273601630208'	'0.0']->['89950932'	'376874273601630208'	'16.08']
['160817572'	'376874273601630208'	'0.0']->['797586882'	'376874273601630208'	'16.08']
['160817572'	'376874273601630208'	'0.0']->['735947964'	'376874273601630208'	'16.08']
['160817572'	'376874273601630208'	'0.0']->['162184357'	'376874273601630208'	'16.11']
['824520349'	'376874273601630208'	'4.38']->['25744058'	'376874273601630208'	'16.13']
['160817572'	'376874273601630208'	'0.0']->['34890962'	'376874273601630208'	'16.18']
['160817572'	'376874273601630208'	'0.0']->['174485286'	'376874273601630208'	'16.21']
['160817572'	'376874273601630208'	'0.0']->['22450151'	'376874273601630208'	'16.22']
['160817572'	'376874273601630208'	'0.0']->['612299539'	'376874273601630208'	'16.23']
['160817572'	'376874273601630208'	'0.0']->['343836154'	'376874273601630208'	'16.23']
['160817572'	'376874273601630208'	'0.0']->['64013264'	'376874273601630208'	'16.23']
['160817572'	'376874273601630208'	'0.0']->['21956154'	'376874273601630208'	'16.23']
['160817572'	'376874273601630208'	'0.0']->['458520450'	'376874273601630208'	'16.23']
['160817572'	'376874273601630208'	'0.0']->['120623618'	'376874273601630208'	'16.36']
['160817572'	'376874273601630208'	'0.0']->['231089459'	'376874273601630208'	'16.48']
['160817572'	'376874273601630208'	'0.0']->['73014752'	'376874273601630208'	'16.5']
['301541285'	'376874273601630208'	'5.15']->['254274566'	'376874273601630208'	'16.59']
['160817572'	'376874273601630208'	'0.0']->['27548703'	'376874273601630208'	'16.68']
['160817572'	'376874273601630208'	'0.0']->['539547702'	'376874273601630208'	'16.93']
['160817572'	'376874273601630208'	'0.0']->['97929375'	'376878536373448704'	'16.93']
['160817572'	'376874273601630208'	'0.0']->['44041383'	'376874273601630208'	'17.06']
['160817572'	'376874273601630208'	'0.0']->['160263784'	'376874273601630208'	'17.12']
['160817572'	'376874273601630208'	'0.0']->['80742376'	'376874273601630208'	'17.18']
['160817572'	'376874273601630208'	'0.0']->['187055817'	'376874273601630208'	'17.41']
['469497313'	'376878213391450112'	'15.65']->['440835550'	'376878667281862658'	'17.47']
['160817572'	'376874273601630208'	'0.0']->['302895965'	'376874273601630208'	'17.52']
['160817572'	'376874273601630208'	'0.0']->['60879538'	'376874273601630208'	'17.58']
['160817572'	'376874273601630208'	'0.0']->['170237848'	'376874273601630208'	'17.61']
['160817572'	'376874273601630208'	'0.0']->['574771480'	'376874273601630208'	'17.62']
['160817572'	'376874273601630208'	'0.0']->['1455731743'	'376874273601630208'	'17.63']
['160817572'	'376874273601630208'	'0.0']->['20197974'	'376874273601630208'	'17.63']
['160817572'	'376874273601630208'	'0.0']->['165054396'	'376874273601630208'	'17.7']
['160817572'	'376874273601630208'	'0.0']->['289618477'	'376874273601630208'	'17.77']
['160817572'	'376874273601630208'	'0.0']->['29129520'	'376874273601630208'	'17.9']
['160817572'	'376874273601630208'	'0.0']->['76231621'	'376874273601630208'	'17.97']
['153630738'	'376874273601630208'	'3.1']->['23121273'	'376874273601630208'	'18.0']
['160263784'	'376874273601630208'	'17.12']->['404140245'	'376874273601630208'	'18.02']
['160817572'	'376874273601630208'	'0.0']->['254999902'	'376874273601630208'	'18.02']
['160817572'	'376874273601630208'	'0.0']->['37184200'	'376874273601630208'	'18.03']
['160817572'	'376874273601630208'	'0.0']->['25887199'	'376874273601630208'	'18.06']
['160817572'	'376874273601630208'	'0.0']->['363834814'	'376874273601630208'	'18.08']
['160817572'	'376874273601630208'	'0.0']->['366215091'	'376874273601630208'	'18.18']
['160817572'	'376874273601630208'	'0.0']->['762820352'	'376874273601630208'	'18.23']
['160817572'	'376874273601630208'	'0.0']->['396198843'	'376874273601630208'	'18.28']
['160817572'	'376874273601630208'	'0.0']->['881408402'	'376878893631684608'	'18.35']
['160817572'	'376874273601630208'	'0.0']->['528961736'	'376874273601630208'	'18.43']
['160817572'	'376874273601630208'	'0.0']->['1161960552'	'376874273601630208'	'18.57']
['160817572'	'376874273601630208'	'0.0']->['173334095'	'376874273601630208'	'18.6']
['160817572'	'376874273601630208'	'0.0']->['42836180'	'376874273601630208'	'18.74']
['160817572'	'376874273601630208'	'0.0']->['34352402'	'376874273601630208'	'18.81']
['160817572'	'376874273601630208'	'0.0']->['145486605'	'376874273601630208'	'18.85']
['160817572'	'376874273601630208'	'0.0']->['28631496'	'376874273601630208'	'18.87']
['160817572'	'376874273601630208'	'0.0']->['74260721'	'376874273601630208'	'18.87']
['160817572'	'376874273601630208'	'0.0']->['60743001'	'376874273601630208'	'18.88']
['160817572'	'376874273601630208'	'0.0']->['302715971'	'376874273601630208'	'18.88']
['160817572'	'376874273601630208'	'0.0']->['244647711'	'376874273601630208'	'18.92']
['160817572'	'376874273601630208'	'0.0']->['460501689'	'376874273601630208'	'18.93']
['160817572'	'376874273601630208'	'0.0']->['285897257'	'376874273601630208'	'18.94']
['160817572'	'376874273601630208'	'0.0']->['1020684498'	'376874273601630208'	'18.95']
['160817572'	'376874273601630208'	'0.0']->['63248804'	'376879044119121920'	'18.95']
['160817572'	'376874273601630208'	'0.0']->['280312579'	'376874273601630208'	'19.04']
['160817572'	'376874273601630208'	'0.0']->['83336203'	'376874273601630208'	'19.13']
['160817572'	'376874273601630208'	'0.0']->['165097861'	'376874273601630208'	'19.16']
['160817572'	'376874273601630208'	'0.0']->['63305139'	'376874273601630208'	'19.18']
['160817572'	'376874273601630208'	'0.0']->['77300080'	'376874273601630208'	'19.31']
['160817572'	'376874273601630208'	'0.0']->['50217013'	'376874273601630208'	'19.37']
['160817572'	'376874273601630208'	'0.0']->['161018287'	'376874273601630208'	'19.4']
['160817572'	'376874273601630208'	'0.0']->['1172716591'	'376874273601630208'	'19.43']
['160817572'	'376874273601630208'	'0.0']->['230417940'	'376874273601630208'	'19.54']
['160817572'	'376874273601630208'	'0.0']->['729363590'	'376874273601630208'	'19.6']
['103141622'	'376874273601630208'	'6.5']->['338801088'	'376874273601630208'	'19.62']
['160817572'	'376874273601630208'	'0.0']->['93855421'	'376874273601630208'	'19.64']
['160817572'	'376874273601630208'	'0.0']->['526377371'	'376874273601630208'	'19.65']
['160817572'	'376874273601630208'	'0.0']->['133082385'	'376874273601630208'	'19.77']
['160817572'	'376874273601630208'	'0.0']->['66064618'	'376874273601630208'	'20.09']
['160817572'	'376874273601630208'	'0.0']->['476843331'	'376874273601630208'	'20.25']
['160817572'	'376874273601630208'	'0.0']->['100375592'	'376874273601630208'	'20.34']
['160817572'	'376874273601630208'	'0.0']->['153975155'	'376874273601630208'	'20.38']
['160817572'	'376874273601630208'	'0.0']->['462267133'	'376874273601630208'	'20.4']
['160817572'	'376874273601630208'	'0.0']->['1007527664'	'376874273601630208'	'20.42']
['160817572'	'376874273601630208'	'0.0']->['57300031'	'376874273601630208'	'20.48']
['160817572'	'376874273601630208'	'0.0']->['39354746'	'376874273601630208'	'20.55']
['160817572'	'376874273601630208'	'0.0']->['220992122'	'376874273601630208'	'20.73']
['160817572'	'376874273601630208'	'0.0']->['271183669'	'376874273601630208'	'20.81']
['160817572'	'376874273601630208'	'0.0']->['142081198'	'376874273601630208'	'20.86']
['160817572'	'376874273601630208'	'0.0']->['423075727'	'376874273601630208'	'20.88']
['160817572'	'376874273601630208'	'0.0']->['38448929'	'376874273601630208'	'20.89']
['160817572'	'376874273601630208'	'0.0']->['249355609'	'376874273601630208'	'20.9']
['160817572'	'376874273601630208'	'0.0']->['349682668'	'376879544742862848'	'20.95']
['160817572'	'376874273601630208'	'0.0']->['285987086'	'376874273601630208'	'21.02']
['160817572'	'376874273601630208'	'0.0']->['424569717'	'376874273601630208'	'21.13']
['160817572'	'376874273601630208'	'0.0']->['1705501645'	'376874273601630208'	'21.15']
['160817572'	'376874273601630208'	'0.0']->['1406188766'	'376874273601630208'	'21.25']
['160817572'	'376874273601630208'	'0.0']->['954672680'	'376874273601630208'	'21.3']
['160817572'	'376874273601630208'	'0.0']->['22840035'	'376874273601630208'	'21.32']
['160817572'	'376874273601630208'	'0.0']->['92283447'	'376874273601630208'	'21.34']
['160817572'	'376874273601630208'	'0.0']->['411164267'	'376874273601630208'	'21.35']
['160817572'	'376874273601630208'	'0.0']->['156742035'	'376874273601630208'	'21.4']
['160817572'	'376874273601630208'	'0.0']->['308774985'	'376874273601630208'	'21.43']
['160817572'	'376874273601630208'	'0.0']->['103945791'	'376874273601630208'	'21.45']
['160817572'	'376874273601630208'	'0.0']->['1523147426'	'376874273601630208'	'21.53']
['160817572'	'376874273601630208'	'0.0']->['1671550357'	'376874273601630208'	'21.62']
['160817572'	'376874273601630208'	'0.0']->['435362584'	'376874273601630208'	'21.68']
['160817572'	'376874273601630208'	'0.0']->['310470339'	'376874273601630208'	'21.7']
['160817572'	'376874273601630208'	'0.0']->['543115759'	'376874273601630208'	'21.72']
['160817572'	'376874273601630208'	'0.0']->['152271845'	'376874273601630208'	'21.73']
['160817572'	'376874273601630208'	'0.0']->['41448006'	'376874273601630208'	'21.73']
['160817572'	'376874273601630208'	'0.0']->['55489668'	'376874273601630208'	'21.73']
['160817572'	'376874273601630208'	'0.0']->['157282942'	'376874273601630208'	'21.77']
['160817572'	'376874273601630208'	'0.0']->['363902995'	'376874273601630208'	'21.8']
['160817572'	'376874273601630208'	'0.0']->['100684092'	'376874273601630208'	'22.2']
['160817572'	'376874273601630208'	'0.0']->['465983743'	'376874273601630208'	'22.4']
['160817572'	'376874273601630208'	'0.0']->['596958345'	'376874273601630208'	'22.5']
['160817572'	'376874273601630208'	'0.0']->['548903711'	'376874273601630208'	'22.55']
['160817572'	'376874273601630208'	'0.0']->['272650542'	'376874273601630208'	'22.57']
['160817572'	'376874273601630208'	'0.0']->['379978318'	'376874273601630208'	'22.59']
['160817572'	'376874273601630208'	'0.0']->['580272018'	'376874273601630208'	'22.59']
['160817572'	'376874273601630208'	'0.0']->['357806830'	'376874273601630208'	'22.6']
['160817572'	'376874273601630208'	'0.0']->['296241512'	'376874273601630208'	'22.6']
['160817572'	'376874273601630208'	'0.0']->['258202011'	'376874273601630208'	'22.63']
['160817572'	'376874273601630208'	'0.0']->['615588155'	'376874273601630208'	'22.83']
['160817572'	'376874273601630208'	'0.0']->['574997545'	'376874273601630208'	'22.93']
['160817572'	'376874273601630208'	'0.0']->['89015330'	'376874273601630208'	'22.98']
['160817572'	'376874273601630208'	'0.0']->['171524329'	'376874273601630208'	'23.03']
['160817572'	'376874273601630208'	'0.0']->['39327471'	'376874273601630208'	'23.2']
['160817572'	'376874273601630208'	'0.0']->['555485392'	'376874273601630208'	'23.28']
['1063472731'	'376874273601630208'	'5.15']->['252175325'	'376874273601630208'	'23.32']
['160817572'	'376874273601630208'	'0.0']->['162181397'	'376874273601630208'	'23.35']
['160817572'	'376874273601630208'	'0.0']->['1114334875'	'376874273601630208'	'23.36']
['160817572'	'376874273601630208'	'0.0']->['166557887'	'376874273601630208'	'23.36']
['160817572'	'376874273601630208'	'0.0']->['339827026'	'376874273601630208'	'23.36']
['160817572'	'376874273601630208'	'0.0']->['177003045'	'376874273601630208'	'23.37']
['160817572'	'376874273601630208'	'0.0']->['130393530'	'376874273601630208'	'23.37']
['160817572'	'376874273601630208'	'0.0']->['292003948'	'376874273601630208'	'23.76']
['160817572'	'376874273601630208'	'0.0']->['296523553'	'376874273601630208'	'23.95']
['160817572'	'376874273601630208'	'0.0']->['15751454'	'376874273601630208'	'24.05']
['160817572'	'376874273601630208'	'0.0']->['49771312'	'376874273601630208'	'24.1']
['160817572'	'376874273601630208'	'0.0']->['209290866'	'376874273601630208'	'24.13']
['160817572'	'376874273601630208'	'0.0']->['219795539'	'376874273601630208'	'24.14']
['160817572'	'376874273601630208'	'0.0']->['40547726'	'376874273601630208'	'24.14']
['160817572'	'376874273601630208'	'0.0']->['972431185'	'376874273601630208'	'24.15']
['160817572'	'376874273601630208'	'0.0']->['36393569'	'376874273601630208'	'24.15']
['160817572'	'376874273601630208'	'0.0']->['632065367'	'376874273601630208'	'24.3']
['160817572'	'376874273601630208'	'0.0']->['261729356'	'376874273601630208'	'24.35']
['160817572'	'376874273601630208'	'0.0']->['24032814'	'376874273601630208'	'24.38']
['160817572'	'376874273601630208'	'0.0']->['277658116'	'376874273601630208'	'24.4']
['160817572'	'376874273601630208'	'0.0']->['104665236'	'376880423449538560'	'24.43']
['160817572'	'376874273601630208'	'0.0']->['74014118'	'376874273601630208'	'24.63']
['160817572'	'376874273601630208'	'0.0']->['313506204'	'376874273601630208'	'24.75']
['160817572'	'376874273601630208'	'0.0']->['225267365'	'376874273601630208'	'24.81']
['160817572'	'376874273601630208'	'0.0']->['196210554'	'376880517561724928'	'24.82']
['160817572'	'376874273601630208'	'0.0']->['531819554'	'376874273601630208'	'24.84']
['160817572'	'376874273601630208'	'0.0']->['87338360'	'376874273601630208'	'24.85']
['308774985'	'376874273601630208'	'21.43']->['588728525'	'376874273601630208'	'24.86']
['160817572'	'376874273601630208'	'0.0']->['399130126'	'376874273601630208'	'24.86']
['160817572'	'376874273601630208'	'0.0']->['60463736'	'376874273601630208'	'24.86']
['160817572'	'376874273601630208'	'0.0']->['366253765'	'376874273601630208'	'24.87']
['160817572'	'376874273601630208'	'0.0']->['198048931'	'376874273601630208'	'24.87']
['160817572'	'376874273601630208'	'0.0']->['117331805'	'376874273601630208'	'24.87']
['160817572'	'376874273601630208'	'0.0']->['170350368'	'376874273601630208'	'24.87']
['160817572'	'376874273601630208'	'0.0']->['1112936198'	'376874273601630208'	'24.95']
['160817572'	'376874273601630208'	'0.0']->['312991510'	'376874273601630208'	'25.03']
['160817572'	'376874273601630208'	'0.0']->['130713597'	'376874273601630208'	'25.32']
['160817572'	'376874273601630208'	'0.0']->['281295074'	'376874273601630208'	'25.46']
['160817572'	'376874273601630208'	'0.0']->['563199758'	'376874273601630208'	'25.53']
['160817572'	'376874273601630208'	'0.0']->['107475969'	'376874273601630208'	'25.56']
['160817572'	'376874273601630208'	'0.0']->['174383986'	'376874273601630208'	'25.58']
['160817572'	'376874273601630208'	'0.0']->['23337678'	'376874273601630208'	'25.59']
['160817572'	'376874273601630208'	'0.0']->['1717345087'	'376874273601630208'	'25.6']
['160817572'	'376874273601630208'	'0.0']->['262452517'	'376874273601630208'	'25.6']
['160817572'	'376874273601630208'	'0.0']->['53816701'	'376874273601630208'	'25.6']
['160817572'	'376874273601630208'	'0.0']->['53886537'	'376874273601630208'	'25.6']
['160817572'	'376874273601630208'	'0.0']->['540266334'	'376874273601630208'	'25.62']
['160817572'	'376874273601630208'	'0.0']->['884063155'	'376874273601630208'	'26.01']
['160817572'	'376874273601630208'	'0.0']->['609314810'	'376874273601630208'	'26.2']
['160817572'	'376874273601630208'	'0.0']->['15744720'	'376874273601630208'	'26.3']
['160817572'	'376874273601630208'	'0.0']->['114917350'	'376874273601630208'	'26.35']
['160817572'	'376874273601630208'	'0.0']->['1056655795'	'376874273601630208'	'26.38']
['160817572'	'376874273601630208'	'0.0']->['372058243'	'376874273601630208'	'26.39']
['160817572'	'376874273601630208'	'0.0']->['30993867'	'376874273601630208'	'26.4']
['160817572'	'376874273601630208'	'0.0']->['840157873'	'376880948446380032'	'26.52']
['160817572'	'376874273601630208'	'0.0']->['179662697'	'376874273601630208'	'26.83']
['160817572'	'376874273601630208'	'0.0']->['243721890'	'376874273601630208'	'27.05']
['160817572'	'376874273601630208'	'0.0']->['29293633'	'376874273601630208'	'27.16']
['160817572'	'376874273601630208'	'0.0']->['437917272'	'376874273601630208'	'27.21']
['160817572'	'376874273601630208'	'0.0']->['60984812'	'376874273601630208'	'27.24']
['160817572'	'376874273601630208'	'0.0']->['108095468'	'376874273601630208'	'27.25']
['160817572'	'376874273601630208'	'0.0']->['560379388'	'376874273601630208'	'27.26']
['160817572'	'376874273601630208'	'0.0']->['294854441'	'376874273601630208'	'27.26']
['160817572'	'376874273601630208'	'0.0']->['73811634'	'376874273601630208'	'27.27']
['160817572'	'376874273601630208'	'0.0']->['377373620'	'376874273601630208'	'27.49']
['160817572'	'376874273601630208'	'0.0']->['59925430'	'376874273601630208'	'27.6']
['160817572'	'376874273601630208'	'0.0']->['1434144188'	'376874273601630208'	'27.66']
['160817572'	'376874273601630208'	'0.0']->['585335135'	'376874273601630208'	'27.69']
['160817572'	'376874273601630208'	'0.0']->['162626109'	'376874273601630208'	'27.7']
['160817572'	'376874273601630208'	'0.0']->['69916542'	'376874273601630208'	'27.72']
['160817572'	'376874273601630208'	'0.0']->['338094991'	'376874273601630208'	'28.0']
['160817572'	'376874273601630208'	'0.0']->['1378220564'	'376874273601630208'	'28.14']
['160817572'	'376874273601630208'	'0.0']->['113626830'	'376874273601630208'	'28.21']
['160817572'	'376874273601630208'	'0.0']->['473607024'	'376874273601630208'	'28.25']
['160817572'	'376874273601630208'	'0.0']->['755641932'	'376874273601630208'	'28.27']
['160817572'	'376874273601630208'	'0.0']->['28704482'	'376874273601630208'	'28.27']
['160817572'	'376874273601630208'	'0.0']->['246039977'	'376874273601630208'	'28.28']
['160817572'	'376874273601630208'	'0.0']->['320538844'	'376874273601630208'	'28.45']
['160817572'	'376874273601630208'	'0.0']->['1046676656'	'376874273601630208'	'28.53']
['160817572'	'376874273601630208'	'0.0']->['127331544'	'376874273601630208'	'28.57']
['160817572'	'376874273601630208'	'0.0']->['779612095'	'376874273601630208'	'28.62']
['160817572'	'376874273601630208'	'0.0']->['52735717'	'376874273601630208'	'29.23']
['160817572'	'376874273601630208'	'0.0']->['626960787'	'376874273601630208'	'29.54']
['160817572'	'376874273601630208'	'0.0']->['800294959'	'376874273601630208'	'29.7']
['160817572'	'376874273601630208'	'0.0']->['341078491'	'376874273601630208'	'29.77']
['160817572'	'376874273601630208'	'0.0']->['553151029'	'376874273601630208'	'29.81']
['160817572'	'376874273601630208'	'0.0']->['1460023566'	'376874273601630208'	'29.83']
['160817572'	'376874273601630208'	'0.0']->['164400346'	'376874273601630208'	'29.84']
['160817572'	'376874273601630208'	'0.0']->['38096834'	'376874273601630208'	'29.85']
['160817572'	'376874273601630208'	'0.0']->['305605166'	'376874273601630208'	'29.85']
['160817572'	'376874273601630208'	'0.0']->['64328188'	'376874273601630208'	'29.85']
['160817572'	'376874273601630208'	'0.0']->['36590651'	'376874273601630208'	'29.85']
['160817572'	'376874273601630208'	'0.0']->['1360444998'	'376874273601630208'	'29.88']
['160817572'	'376874273601630208'	'0.0']->['71482516'	'376874273601630208'	'30.18']
['160817572'	'376874273601630208'	'0.0']->['410199893'	'376874273601630208'	'30.32']
['160817572'	'376874273601630208'	'0.0']->['179372724'	'376874273601630208'	'30.39']
['160817572'	'376874273601630208'	'0.0']->['562059523'	'376874273601630208'	'30.47']
['160817572'	'376874273601630208'	'0.0']->['343850117'	'376874273601630208'	'30.64']
['160817572'	'376874273601630208'	'0.0']->['348875878'	'376881997680889856'	'30.7']
['160817572'	'376874273601630208'	'0.0']->['59578757'	'376874273601630208'	'30.73']
['160817572'	'376874273601630208'	'0.0']->['319074095'	'376874273601630208'	'30.77']
['160817572'	'376874273601630208'	'0.0']->['265047833'	'376874273601630208'	'30.82']
['160817572'	'376874273601630208'	'0.0']->['258163970'	'376874273601630208'	'30.83']
['160817572'	'376874273601630208'	'0.0']->['108736391'	'376874273601630208'	'30.85']
['160817572'	'376874273601630208'	'0.0']->['91781830'	'376882035794513921'	'30.85']
['160817572'	'376874273601630208'	'0.0']->['328381867'	'376874273601630208'	'30.87']
['160817572'	'376874273601630208'	'0.0']->['408804653'	'376874273601630208'	'30.97']
['160817572'	'376874273601630208'	'0.0']->['27453459'	'376874273601630208'	'31.15']
['34352402'	'376874273601630208'	'18.81']->['718645014'	'376874273601630208'	'31.24']
['160817572'	'376874273601630208'	'0.0']->['24279848'	'376874273601630208'	'31.29']
['160817572'	'376874273601630208'	'0.0']->['51743715'	'376874273601630208'	'31.31']
['160817572'	'376874273601630208'	'0.0']->['559954507'	'376874273601630208'	'31.32']
['160817572'	'376874273601630208'	'0.0']->['389883175'	'376874273601630208'	'31.33']
['160817572'	'376874273601630208'	'0.0']->['341457815'	'376874273601630208'	'31.33']
['160817572'	'376874273601630208'	'0.0']->['612968627'	'376874273601630208'	'31.44']
['160817572'	'376874273601630208'	'0.0']->['323605372'	'376874273601630208'	'31.5']
['160817572'	'376874273601630208'	'0.0']->['418174648'	'376874273601630208'	'31.55']
['160817572'	'376874273601630208'	'0.0']->['23027723'	'376874273601630208'	'31.76']
['160817572'	'376874273601630208'	'0.0']->['42281799'	'376874273601630208'	'31.86']
['160817572'	'376874273601630208'	'0.0']->['39636320'	'376874273601630208'	'31.91']
['408804653'	'376874273601630208'	'30.97']->['483554261'	'376874273601630208'	'31.94']
['160817572'	'376874273601630208'	'0.0']->['360692044'	'376874273601630208'	'31.95']
['160817572'	'376874273601630208'	'0.0']->['191962399'	'376874273601630208'	'31.97']
['160817572'	'376874273601630208'	'0.0']->['343869264'	'376874273601630208'	'32.15']
['160817572'	'376874273601630208'	'0.0']->['463471916'	'376882404402540544'	'32.32']
['160817572'	'376874273601630208'	'0.0']->['1401132642'	'376874273601630208'	'32.33']
['160817572'	'376874273601630208'	'0.0']->['1562230590'	'376874273601630208'	'32.69']
['160817572'	'376874273601630208'	'0.0']->['495602876'	'376882521826271234'	'32.78']
['160817572'	'376874273601630208'	'0.0']->['1549786051'	'376874273601630208'	'32.87']
['160817572'	'376874273601630208'	'0.0']->['529776393'	'376874273601630208'	'32.96']
['160817572'	'376874273601630208'	'0.0']->['436825896'	'376874273601630208'	'33.01']
['160817572'	'376874273601630208'	'0.0']->['493744929'	'376874273601630208'	'33.05']
['160817572'	'376874273601630208'	'0.0']->['98205207'	'376882619268358144'	'33.17']
['160817572'	'376874273601630208'	'0.0']->['269557743'	'376874273601630208'	'33.27']
['160817572'	'376874273601630208'	'0.0']->['141289328'	'376874273601630208'	'33.39']
['160817572'	'376874273601630208'	'0.0']->['1043220157'	'376874273601630208'	'33.5']
['160817572'	'376874273601630208'	'0.0']->['75392570'	'376874273601630208'	'33.63']
['160817572'	'376874273601630208'	'0.0']->['327077460'	'376874273601630208'	'34.26']
['160817572'	'376874273601630208'	'0.0']->['44845828'	'376874273601630208'	'34.57']
['547084912'	'376874273601630208'	'0.42']->['223964014'	'376874273601630208'	'34.73']
['160817572'	'376874273601630208'	'0.0']->['141822903'	'376874273601630208'	'34.81']
['15671472'	'376874273601630208'	'13.38']->['372389467'	'376874273601630208'	'34.84']
['160817572'	'376874273601630208'	'0.0']->['257663797'	'376874273601630208'	'34.86']
['160817572'	'376874273601630208'	'0.0']->['160321113'	'376874273601630208'	'34.87']
['160817572'	'376874273601630208'	'0.0']->['588785751'	'376874273601630208'	'34.88']
['160817572'	'376874273601630208'	'0.0']->['562433875'	'376874273601630208'	'34.88']
['160817572'	'376874273601630208'	'0.0']->['44858769'	'376874273601630208'	'34.88']
['735947964'	'376874273601630208'	'16.08']->['466693884'	'376874273601630208'	'34.88']
['160817572'	'376874273601630208'	'0.0']->['57066579'	'376874273601630208'	'34.9']
['160817572'	'376874273601630208'	'0.0']->['537276103'	'376874273601630208'	'34.97']
['448575813'	'376875389844750337'	'4.43']->['462524192'	'376883087319527424'	'35.02']
['160817572'	'376874273601630208'	'0.0']->['377038551'	'376874273601630208'	'35.55']
['160817572'	'376874273601630208'	'0.0']->['941542232'	'376883277430538240'	'35.78']
['160817572'	'376874273601630208'	'0.0']->['106579392'	'376874273601630208'	'35.84']
['160817572'	'376874273601630208'	'0.0']->['68154771'	'376874273601630208'	'35.99']
['160817572'	'376874273601630208'	'0.0']->['34011605'	'376883333218590720'	'36.0']
['160817572'	'376874273601630208'	'0.0']->['360977642'	'376874273601630208'	'36.06']
['160817572'	'376874273601630208'	'0.0']->['354004899'	'376874273601630208'	'36.1']
['160817572'	'376874273601630208'	'0.0']->['255084163'	'376874273601630208'	'36.12']
['160817572'	'376874273601630208'	'0.0']->['24555174'	'376874273601630208'	'36.13']
['103141622'	'376874273601630208'	'6.5']->['416448154'	'376874273601630208'	'36.13']
['160817572'	'376874273601630208'	'0.0']->['844713882'	'376874273601630208'	'36.13']
['160817572'	'376874273601630208'	'0.0']->['568498465'	'376874273601630208'	'36.13']
['160817572'	'376874273601630208'	'0.0']->['630615880'	'376874273601630208'	'36.13']
['160817572'	'376874273601630208'	'0.0']->['43497695'	'376874273601630208'	'36.13']
['160817572'	'376874273601630208'	'0.0']->['155563749'	'376874273601630208'	'36.13']
['160817572'	'376874273601630208'	'0.0']->['350986436'	'376874273601630208'	'36.13']
['160817572'	'376874273601630208'	'0.0']->['338842057'	'376874273601630208'	'36.13']
['160817572'	'376874273601630208'	'0.0']->['1741514940'	'376874273601630208'	'36.13']
['160817572'	'376874273601630208'	'0.0']->['112149540'	'376874273601630208'	'36.13']
['160817572'	'376874273601630208'	'0.0']->['326456644'	'376874273601630208'	'36.65']
['160817572'	'376874273601630208'	'0.0']->['22519478'	'376874273601630208'	'36.91']
['160817572'	'376874273601630208'	'0.0']->['191644884'	'376874273601630208'	'37.04']
['160817572'	'376874273601630208'	'0.0']->['74577927'	'376874273601630208'	'37.1']
['160817572'	'376874273601630208'	'0.0']->['191748687'	'376874273601630208'	'37.13']
['160817572'	'376874273601630208'	'0.0']->['91694472'	'376874273601630208'	'37.15']
['160817572'	'376874273601630208'	'0.0']->['380000482'	'376874273601630208'	'37.16']
['160817572'	'376874273601630208'	'0.0']->['111713374'	'376874273601630208'	'37.16']
['160817572'	'376874273601630208'	'0.0']->['47211093'	'376874273601630208'	'37.16']
['160817572'	'376874273601630208'	'0.0']->['24633416'	'376874273601630208'	'37.17']
['28704482'	'376874273601630208'	'28.27']->['50734259'	'376874273601630208'	'37.17']
['160817572'	'376874273601630208'	'0.0']->['107304316'	'376874273601630208'	'37.17']
['160817572'	'376874273601630208'	'0.0']->['1159090616'	'376874273601630208'	'37.2']
['160817572'	'376874273601630208'	'0.0']->['1680303206'	'376874273601630208'	'37.42']
['160817572'	'376874273601630208'	'0.0']->['389112945'	'376874273601630208'	'37.42']
['160817572'	'376874273601630208'	'0.0']->['522206897'	'376874273601630208'	'37.65']
['160817572'	'376874273601630208'	'0.0']->['264600645'	'376874273601630208'	'37.77']
['160817572'	'376874273601630208'	'0.0']->['311507233'	'376874273601630208'	'37.83']
['160817572'	'376874273601630208'	'0.0']->['1466279118'	'376874273601630208'	'37.88']
['160817572'	'376874273601630208'	'0.0']->['478775986'	'376874273601630208'	'38.08']
['160817572'	'376874273601630208'	'0.0']->['253320696'	'376874273601630208'	'38.33']
['160817572'	'376874273601630208'	'0.0']->['14680611'	'376874273601630208'	'38.45']
['160817572'	'376874273601630208'	'0.0']->['119161195'	'376874273601630208'	'38.51']
['160817572'	'376874273601630208'	'0.0']->['1164988789'	'376874273601630208'	'38.54']
['160817572'	'376874273601630208'	'0.0']->['907000224'	'376874273601630208'	'38.55']
['160817572'	'376874273601630208'	'0.0']->['100839087'	'376874273601630208'	'38.56']
['160817572'	'376874273601630208'	'0.0']->['24055152'	'376874273601630208'	'38.56']
['160817572'	'376874273601630208'	'0.0']->['453861410'	'376874273601630208'	'38.56']
['160817572'	'376874273601630208'	'0.0']->['616414206'	'376874273601630208'	'38.57']
['160817572'	'376874273601630208'	'0.0']->['143314255'	'376874273601630208'	'38.67']
['160817572'	'376874273601630208'	'0.0']->['32125291'	'376874273601630208'	'38.72']
['220992122'	'376874273601630208'	'20.73']->['89902735'	'376874273601630208'	'38.74']
['160817572'	'376874273601630208'	'0.0']->['195324336'	'376874273601630208'	'38.77']
['160817572'	'376874273601630208'	'0.0']->['611103531'	'376874273601630208'	'39.22']
['160817572'	'376874273601630208'	'0.0']->['509068263'	'376874273601630208'	'39.44']
['160817572'	'376874273601630208'	'0.0']->['29448207'	'376874273601630208'	'39.55']
['179662697'	'376874273601630208'	'26.83']->['56499978'	'376874273601630208'	'39.61']
['160817572'	'376874273601630208'	'0.0']->['24549758'	'376874273601630208'	'39.64']
['160817572'	'376874273601630208'	'0.0']->['24363231'	'376874273601630208'	'39.65']
['160817572'	'376874273601630208'	'0.0']->['302933261'	'376874273601630208'	'39.67']
['160817572'	'376874273601630208'	'0.0']->['142814323'	'376874273601630208'	'40.42']
['160817572'	'376874273601630208'	'0.0']->['57528599'	'376874273601630208'	'40.79']
['160817572'	'376874273601630208'	'0.0']->['755494812'	'376874273601630208'	'40.98']
['160817572'	'376874273601630208'	'0.0']->['308858126'	'376874273601630208'	'41.07']
['81967196'	'376874273601630208'	'5.4']->['570370638'	'376874273601630208'	'41.12']
['160817572'	'376874273601630208'	'0.0']->['572011900'	'376874273601630208'	'41.14']
['160817572'	'376874273601630208'	'0.0']->['228106674'	'376874273601630208'	'41.15']
['160817572'	'376874273601630208'	'0.0']->['830248340'	'376874273601630208'	'41.17']
['160817572'	'376874273601630208'	'0.0']->['149887793'	'376874273601630208'	'41.2']
['160817572'	'376874273601630208'	'0.0']->['223346946'	'376874273601630208'	'41.23']
['160817572'	'376874273601630208'	'0.0']->['1237767596'	'376874273601630208'	'41.35']
['160817572'	'376874273601630208'	'0.0']->['247073406'	'376874273601630208'	'41.47']
['160817572'	'376874273601630208'	'0.0']->['975316080'	'376884766106460160'	'41.7']
['160817572'	'376874273601630208'	'0.0']->['18032789'	'376874273601630208'	'42.87']
['160817572'	'376874273601630208'	'0.0']->['249153742'	'376874273601630208'	'43.92']
['160817572'	'376874273601630208'	'0.0']->['40038304'	'376874273601630208'	'44.09']
['160817572'	'376874273601630208'	'0.0']->['19662846'	'376874273601630208'	'44.18']
['160817572'	'376874273601630208'	'0.0']->['21686191'	'376874273601630208'	'44.22']
['160817572'	'376874273601630208'	'0.0']->['148490392'	'376874273601630208'	'44.24']
['160817572'	'376874273601630208'	'0.0']->['417419925'	'376874273601630208'	'44.26']
['160817572'	'376874273601630208'	'0.0']->['30001766'	'376874273601630208'	'44.26']
['160817572'	'376874273601630208'	'0.0']->['100616868'	'376874273601630208'	'44.26']
['160817572'	'376874273601630208'	'0.0']->['93587372'	'376874273601630208'	'44.27']
['160817572'	'376874273601630208'	'0.0']->['23893326'	'376874273601630208'	'44.27']
['160817572'	'376874273601630208'	'0.0']->['67208424'	'376874273601630208'	'44.27']
['160817572'	'376874273601630208'	'0.0']->['25099783'	'376874273601630208'	'44.27']
['160817572'	'376874273601630208'	'0.0']->['394422700'	'376874273601630208'	'44.27']
['160817572'	'376874273601630208'	'0.0']->['367507857'	'376874273601630208'	'44.27']
['160817572'	'376874273601630208'	'0.0']->['291432521'	'376874273601630208'	'44.27']
['160817572'	'376874273601630208'	'0.0']->['414335656'	'376874273601630208'	'44.27']
['160817572'	'376874273601630208'	'0.0']->['265508393'	'376885420060966913'	'44.28']
['160817572'	'376874273601630208'	'0.0']->['41770791'	'376874273601630208'	'44.63']
['1164988789'	'376874273601630208'	'38.54']->['1701569047'	'376874273601630208'	'44.82']
['160817572'	'376874273601630208'	'0.0']->['409722196'	'376874273601630208'	'44.91']
['160817572'	'376874273601630208'	'0.0']->['26381403'	'376874273601630208'	'44.95']
['160817572'	'376874273601630208'	'0.0']->['27346565'	'376874273601630208'	'44.98']
['160817572'	'376874273601630208'	'0.0']->['565831147'	'376874273601630208'	'44.99']
['160817572'	'376874273601630208'	'0.0']->['494913849'	'376874273601630208'	'44.99']
['160817572'	'376874273601630208'	'0.0']->['278075528'	'376874273601630208'	'45.0']
['160817572'	'376874273601630208'	'0.0']->['392398492'	'376874273601630208'	'45.38']
['160817572'	'376874273601630208'	'0.0']->['252715474'	'376874273601630208'	'45.56']
['160817572'	'376874273601630208'	'0.0']->['358859128'	'376874273601630208'	'45.66']
['160817572'	'376874273601630208'	'0.0']->['417548211'	'376874273601630208'	'45.7']
['160817572'	'376874273601630208'	'0.0']->['583332685'	'376874273601630208'	'45.73']
['160817572'	'376874273601630208'	'0.0']->['358361060'	'376874273601630208'	'45.74']
['160817572'	'376874273601630208'	'0.0']->['248791331'	'376874273601630208'	'45.74']
['160817572'	'376874273601630208'	'0.0']->['1430463878'	'376874273601630208'	'45.75']
['160817572'	'376874273601630208'	'0.0']->['182392144'	'376874273601630208'	'45.75']
['160817572'	'376874273601630208'	'0.0']->['1424767050'	'376874273601630208'	'45.75']
['160817572'	'376874273601630208'	'0.0']->['51324477'	'376874273601630208'	'47.12']
['160817572'	'376874273601630208'	'0.0']->['39598363'	'376874273601630208'	'47.8']
['160817572'	'376874273601630208'	'0.0']->['271574385'	'376874273601630208'	'48.14']
['160817572'	'376874273601630208'	'0.0']->['195250283'	'376874273601630208'	'48.31']
['160817572'	'376874273601630208'	'0.0']->['21264797'	'376874273601630208'	'48.4']
['160817572'	'376874273601630208'	'0.0']->['950638056'	'376874273601630208'	'48.44']
['160817572'	'376874273601630208'	'0.0']->['1683756817'	'376886467932745728'	'48.45']
['160817572'	'376874273601630208'	'0.0']->['34260103'	'376874273601630208'	'48.46']
['160817572'	'376874273601630208'	'0.0']->['271610536'	'376874273601630208'	'48.47']
['160817572'	'376874273601630208'	'0.0']->['153278171'	'376874273601630208'	'48.48']
['160817572'	'376874273601630208'	'0.0']->['1262631991'	'376874273601630208'	'48.48']
['160817572'	'376874273601630208'	'0.0']->['911264988'	'376874273601630208'	'48.48']
['160817572'	'376874273601630208'	'0.0']->['17174444'	'376874273601630208'	'48.48']
['160817572'	'376874273601630208'	'0.0']->['105247804'	'376874273601630208'	'48.48']
['160817572'	'376874273601630208'	'0.0']->['42420243'	'376874273601630208'	'48.48']
['160817572'	'376874273601630208'	'0.0']->['406587760'	'376874273601630208'	'48.48']
['160817572'	'376874273601630208'	'0.0']->['48212532'	'376874273601630208'	'48.48']
['160817572'	'376874273601630208'	'0.0']->['187646033'	'376874273601630208'	'48.48']
['160817572'	'376874273601630208'	'0.0']->['472619127'	'376874273601630208'	'48.89']
['160817572'	'376874273601630208'	'0.0']->['49665062'	'376874273601630208'	'49.1']
['160817572'	'376874273601630208'	'0.0']->['111732948'	'376874273601630208'	'49.2']
['160817572'	'376874273601630208'	'0.0']->['48601037'	'376874273601630208'	'49.25']
['160817572'	'376874273601630208'	'0.0']->['29484129'	'376874273601630208'	'49.3']
['160817572'	'376874273601630208'	'0.0']->['34278441'	'376874273601630208'	'49.51']
['160817572'	'376874273601630208'	'0.0']->['187036428'	'376874273601630208'	'49.61']
['160817572'	'376874273601630208'	'0.0']->['233458280'	'376874273601630208'	'49.72']
['160817572'	'376874273601630208'	'0.0']->['864047952'	'376874273601630208'	'49.85']
['160817572'	'376874273601630208'	'0.0']->['234023725'	'376874273601630208'	'49.98']
['15671472'	'376874273601630208'	'13.38']->['1547012486'	'376874273601630208'	'50.11']
['160817572'	'376874273601630208'	'0.0']->['457788253'	'376874273601630208'	'50.17']
['160817572'	'376874273601630208'	'0.0']->['1717046798'	'376874273601630208'	'50.23']
['160817572'	'376874273601630208'	'0.0']->['1025528371'	'376874273601630208'	'51.04']
['160817572'	'376874273601630208'	'0.0']->['298975483'	'376874273601630208'	'51.45']
['160817572'	'376874273601630208'	'0.0']->['353540343'	'376874273601630208'	'51.65']
['233458280'	'376874273601630208'	'49.72']->['197407056'	'376874273601630208'	'51.75']
['160817572'	'376874273601630208'	'0.0']->['572110191'	'376874273601630208'	'51.8']
['160817572'	'376874273601630208'	'0.0']->['28702524'	'376874273601630208'	'51.82']
['160817572'	'376874273601630208'	'0.0']->['405947512'	'376874273601630208'	'51.84']
['160817572'	'376874273601630208'	'0.0']->['25952451'	'376874273601630208'	'51.84']
['160817572'	'376874273601630208'	'0.0']->['826418610'	'376874273601630208'	'51.85']
['160817572'	'376874273601630208'	'0.0']->['441336269'	'376874273601630208'	'51.85']
['160817572'	'376874273601630208'	'0.0']->['742996674'	'376874273601630208'	'51.85']
['37694349'	'376874273601630208'	'14.36']->['1406505108'	'376874273601630208'	'51.85']
['160817572'	'376874273601630208'	'0.0']->['62816614'	'376887324426387456'	'51.87']
['233458280'	'376874273601630208'	'49.72']->['238563798'	'376874273601630208'	'51.98']
['160817572'	'376874273601630208'	'0.0']->['610486897'	'376874273601630208'	'52.03']
['160817572'	'376874273601630208'	'0.0']->['24528389'	'376874273601630208'	'52.72']
['160817572'	'376874273601630208'	'0.0']->['241373228'	'376874273601630208'	'52.87']
['160817572'	'376874273601630208'	'0.0']->['750818664'	'376874273601630208'	'53.08']
['160817572'	'376874273601630208'	'0.0']->['185068613'	'376874273601630208'	'53.18']
['160817572'	'376874273601630208'	'0.0']->['258604700'	'376874273601630208'	'53.23']
['160817572'	'376874273601630208'	'0.0']->['99789849'	'376874273601630208'	'53.26']
['160817572'	'376874273601630208'	'0.0']->['343290818'	'376874273601630208'	'53.27']
['160817572'	'376874273601630208'	'0.0']->['34173463'	'376874273601630208'	'53.28']
['160817572'	'376874273601630208'	'0.0']->['796661977'	'376874273601630208'	'53.3']
['160817572'	'376874273601630208'	'0.0']->['39372211'	'376874273601630208'	'53.69']
['160817572'	'376874273601630208'	'0.0']->['242609497'	'376874273601630208'	'53.89']
['160817572'	'376874273601630208'	'0.0']->['298661407'	'376874273601630208'	'53.99']
['160817572'	'376874273601630208'	'0.0']->['173692960'	'376874273601630208'	'54.03']
['160817572'	'376874273601630208'	'0.0']->['1836631381'	'376874273601630208'	'54.06']
['160817572'	'376874273601630208'	'0.0']->['417962990'	'376874273601630208'	'54.07']
['160817572'	'376874273601630208'	'0.0']->['386844029'	'376874273601630208'	'54.08']
['160817572'	'376874273601630208'	'0.0']->['69408661'	'376874273601630208'	'54.26']
['160817572'	'376874273601630208'	'0.0']->['88493986'	'376874273601630208'	'54.43']
['160817572'	'376874273601630208'	'0.0']->['219431699'	'376888082059911168'	'54.87']
['160817572'	'376874273601630208'	'0.0']->['25270723'	'376874273601630208'	'54.9']
['160817572'	'376874273601630208'	'0.0']->['309752610'	'376874273601630208'	'55.13']
['160817572'	'376874273601630208'	'0.0']->['462514026'	'376874273601630208'	'55.37']
['160817572'	'376874273601630208'	'0.0']->['433002612'	'376874273601630208'	'55.98']
['160817572'	'376874273601630208'	'0.0']->['186705209'	'376874273601630208'	'56.29']
['160817572'	'376874273601630208'	'0.0']->['331437382'	'376874273601630208'	'56.45']
['160817572'	'376874273601630208'	'0.0']->['344072383'	'376874273601630208'	'56.52']
['160817572'	'376874273601630208'	'0.0']->['23459310'	'376874273601630208'	'56.56']
['27989477'	'376874273601630208'	'1.0']->['1006542223'	'376874273601630208'	'56.58']
['160817572'	'376874273601630208'	'0.0']->['449098967'	'376874273601630208'	'56.59']
['160817572'	'376874273601630208'	'0.0']->['44063462'	'376874273601630208'	'56.6']
['160817572'	'376874273601630208'	'0.0']->['593148209'	'376874273601630208'	'56.64']
['160817572'	'376874273601630208'	'0.0']->['120928557'	'376874273601630208'	'56.68']
['160817572'	'376874273601630208'	'0.0']->['92999280'	'376888650329378817'	'57.13']
['160817572'	'376874273601630208'	'0.0']->['1219990753'	'376874273601630208'	'57.22']
['160817572'	'376874273601630208'	'0.0']->['320572374'	'376874273601630208'	'57.27']
['160817572'	'376874273601630208'	'0.0']->['113204203'	'376874273601630208'	'57.29']
['160817572'	'376874273601630208'	'0.0']->['1647822954'	'376874273601630208'	'57.32']
['160817572'	'376874273601630208'	'0.0']->['238393794'	'376874273601630208'	'58.27']
['160817572'	'376874273601630208'	'0.0']->['48575751'	'376874273601630208'	'58.74']
['160817572'	'376874273601630208'	'0.0']->['563997140'	'376874273601630208'	'58.98']
['160817572'	'376874273601630208'	'0.0']->['103267512'	'376874273601630208'	'59.1']
['160817572'	'376874273601630208'	'0.0']->['1339045430'	'376874273601630208'	'59.16']
['160817572'	'376874273601630208'	'0.0']->['185425104'	'376874273601630208'	'59.19']
['160817572'	'376874273601630208'	'0.0']->['1177690483'	'376874273601630208'	'59.2']
['160817572'	'376874273601630208'	'0.0']->['42412053'	'376874273601630208'	'59.21']
['160817572'	'376874273601630208'	'0.0']->['64251212'	'376874273601630208'	'59.21']
['160817572'	'376874273601630208'	'0.0']->['481268243'	'376874273601630208'	'59.21']
['160817572'	'376874273601630208'	'0.0']->['168807561'	'376874273601630208'	'59.22']
['160817572'	'376874273601630208'	'0.0']->['36275360'	'376874273601630208'	'59.22']
['160817572'	'376874273601630208'	'0.0']->['384595421'	'376874273601630208'	'59.22']
['160817572'	'376874273601630208'	'0.0']->['245985962'	'376874273601630208'	'59.22']
['160817572'	'376874273601630208'	'0.0']->['65030839'	'376874273601630208'	'59.58']
['160817572'	'376874273601630208'	'0.0']->['271552943'	'376874273601630208'	'60.23']
['33471888'	'376874273601630208'	'4.6']->['67283330'	'376874273601630208'	'60.55']
['50105849'	'376874273601630208'	'2.3']->['253905759'	'376874273601630208'	'60.71']
['160817572'	'376874273601630208'	'0.0']->['68445903'	'376874273601630208'	'60.79']
['160817572'	'376874273601630208'	'0.0']->['67932032'	'376874273601630208'	'60.83']
['160817572'	'376874273601630208'	'0.0']->['32706881'	'376874273601630208'	'60.85']
['160817572'	'376874273601630208'	'0.0']->['551543421'	'376874273601630208'	'60.86']
['160817572'	'376874273601630208'	'0.0']->['279371370'	'376874273601630208'	'60.86']
['160817572'	'376874273601630208'	'0.0']->['471577842'	'376874273601630208'	'60.86']
['160817572'	'376874273601630208'	'0.0']->['17969904'	'376874273601630208'	'60.87']
['160817572'	'376874273601630208'	'0.0']->['16138740'	'376874273601630208'	'60.87']
['160817572'	'376874273601630208'	'0.0']->['733727378'	'376874273601630208'	'60.87']
['160817572'	'376874273601630208'	'0.0']->['385115711'	'376874273601630208'	'60.87']
['160817572'	'376874273601630208'	'0.0']->['72675512'	'376874273601630208'	'60.87']
['160817572'	'376874273601630208'	'0.0']->['25577305'	'376874273601630208'	'60.87']
['160817572'	'376874273601630208'	'0.0']->['1386091410'	'376874273601630208'	'60.95']
['160817572'	'376874273601630208'	'0.0']->['19577422'	'376889689082716160'	'61.25']
['160817572'	'376874273601630208'	'0.0']->['433512970'	'376874273601630208'	'61.35']
['160817572'	'376874273601630208'	'0.0']->['43506372'	'376874273601630208'	'61.55']
['160817572'	'376874273601630208'	'0.0']->['126385703'	'376874273601630208'	'61.65']
['160817572'	'376874273601630208'	'0.0']->['50042776'	'376874273601630208'	'61.7']
['160817572'	'376874273601630208'	'0.0']->['240870022'	'376874273601630208'	'61.75']
['160817572'	'376874273601630208'	'0.0']->['1345397575'	'376874273601630208'	'61.78']
['160817572'	'376874273601630208'	'0.0']->['25578718'	'376874273601630208'	'62.19']
['160817572'	'376874273601630208'	'0.0']->['301069404'	'376874273601630208'	'62.4']
['160817572'	'376874273601630208'	'0.0']->['1588866212'	'376874273601630208'	'62.6']
['160817572'	'376874273601630208'	'0.0']->['769969982'	'376874273601630208'	'62.73']
['160817572'	'376874273601630208'	'0.0']->['1360714986'	'376874273601630208'	'62.87']
['160817572'	'376874273601630208'	'0.0']->['398365687'	'376874273601630208'	'63.31']
['160817572'	'376874273601630208'	'0.0']->['31503140'	'376874273601630208'	'63.53']
['160817572'	'376874273601630208'	'0.0']->['59946127'	'376874273601630208'	'63.64']
['160817572'	'376874273601630208'	'0.0']->['967523064'	'376874273601630208'	'63.69']
['160817572'	'376874273601630208'	'0.0']->['126656291'	'376874273601630208'	'63.72']
['160817572'	'376874273601630208'	'0.0']->['212747657'	'376874273601630208'	'63.74']
['160817572'	'376874273601630208'	'0.0']->['153288951'	'376874273601630208'	'63.74']
['160817572'	'376874273601630208'	'0.0']->['411863080'	'376874273601630208'	'63.75']
['160817572'	'376874273601630208'	'0.0']->['59342151'	'376874273601630208'	'63.75']
['239259032'	'376874273601630208'	'8.88']->['1727571954'	'376874273601630208'	'63.75']
['160817572'	'376874273601630208'	'0.0']->['470835733'	'376874273601630208'	'63.83']
['160817572'	'376874273601630208'	'0.0']->['53345711'	'376874273601630208'	'64.34']
['160817572'	'376874273601630208'	'0.0']->['927856826'	'376874273601630208'	'64.6']
['160817572'	'376874273601630208'	'0.0']->['212447073'	'376874273601630208'	'64.72']
['160817572'	'376874273601630208'	'0.0']->['347437054'	'376874273601630208'	'64.79']
['160817572'	'376874273601630208'	'0.0']->['618386086'	'376874273601630208'	'64.82']
['160817572'	'376874273601630208'	'0.0']->['956620464'	'376874273601630208'	'64.85']
['160817572'	'376874273601630208'	'0.0']->['15491855'	'376874273601630208'	'64.9']
['160817572'	'376874273601630208'	'0.0']->['278754965'	'376874273601630208'	'64.99']
['160817572'	'376874273601630208'	'0.0']->['353210838'	'376874273601630208'	'65.04']
['160817572'	'376874273601630208'	'0.0']->['67975012'	'376874273601630208'	'65.06']
['160817572'	'376874273601630208'	'0.0']->['380124180'	'376874273601630208'	'65.08']
['160817572'	'376874273601630208'	'0.0']->['35349614'	'376874273601630208'	'65.27']
['160817572'	'376874273601630208'	'0.0']->['189044365'	'376874273601630208'	'67.0']
['64558771'	'376874273601630208'	'11.15']->['260196551'	'376874273601630208'	'67.87']
['160817572'	'376874273601630208'	'0.0']->['326512501'	'376874273601630208'	'68.3']
['160817572'	'376874273601630208'	'0.0']->['329461861'	'376874273601630208'	'68.52']
['160817572'	'376874273601630208'	'0.0']->['73357096'	'376874273601630208'	'68.63']
['160817572'	'376874273601630208'	'0.0']->['1025326796'	'376874273601630208'	'68.68']
['160817572'	'376874273601630208'	'0.0']->['48207419'	'376874273601630208'	'68.71']
['160817572'	'376874273601630208'	'0.0']->['339222378'	'376874273601630208'	'68.72']
['160817572'	'376874273601630208'	'0.0']->['30105490'	'376874273601630208'	'68.73']
['160817572'	'376874273601630208'	'0.0']->['65051596'	'376874273601630208'	'68.73']
['160817572'	'376874273601630208'	'0.0']->['15952371'	'376874273601630208'	'68.73']
['160817572'	'376874273601630208'	'0.0']->['382443468'	'376874273601630208'	'68.73']
['160817572'	'376874273601630208'	'0.0']->['1177303740'	'376874273601630208'	'68.73']
['483554261'	'376874273601630208'	'31.94']->['718322323'	'376874273601630208'	'68.73']
['1177690483'	'376874273601630208'	'59.2']->['628859082'	'376874273601630208'	'69.17']
['160817572'	'376874273601630208'	'0.0']->['53027359'	'376874273601630208'	'69.31']
['160817572'	'376874273601630208'	'0.0']->['706973768'	'376874273601630208'	'69.45']
['160817572'	'376874273601630208'	'0.0']->['594177289'	'376874273601630208'	'69.54']
['160817572'	'376874273601630208'	'0.0']->['31283714'	'376874273601630208'	'69.63']
['160817572'	'376874273601630208'	'0.0']->['434669156'	'376874273601630208'	'70.34']
['15952371'	'376874273601630208'	'68.73']->['48183847'	'376874273601630208'	'70.7']
['82265426'	'376874273601630208'	'4.63']->['86260904'	'376874273601630208'	'70.87']
['160817572'	'376874273601630208'	'0.0']->['204132273'	'376874273601630208'	'70.96']
['160817572'	'376874273601630208'	'0.0']->['21160897'	'376874273601630208'	'71.01']
['160817572'	'376874273601630208'	'0.0']->['527569755'	'376874273601630208'	'71.05']
['160817572'	'376874273601630208'	'0.0']->['32769076'	'376874273601630208'	'72.21']
['160817572'	'376874273601630208'	'0.0']->['587786885'	'376874273601630208'	'72.79']
['160817572'	'376874273601630208'	'0.0']->['76588751'	'376874273601630208'	'73.08']
['160817572'	'376874273601630208'	'0.0']->['1102520053'	'376874273601630208'	'73.22']
['160817572'	'376874273601630208'	'0.0']->['241436739'	'376874273601630208'	'73.29']
['160817572'	'376874273601630208'	'0.0']->['221578507'	'376874273601630208'	'73.33']
['160817572'	'376874273601630208'	'0.0']->['70539189'	'376874273601630208'	'73.35']
['160817572'	'376874273601630208'	'0.0']->['857315814'	'376874273601630208'	'73.37']
['160817572'	'376874273601630208'	'0.0']->['116946148'	'376874273601630208'	'73.56']
['160817572'	'376874273601630208'	'0.0']->['167033937'	'376874273601630208'	'73.65']
['160817572'	'376874273601630208'	'0.0']->['574815093'	'376874273601630208'	'73.75']
['160817572'	'376874273601630208'	'0.0']->['28288262'	'376892868310605824'	'73.88']
['160817572'	'376874273601630208'	'0.0']->['46108155'	'376874273601630208'	'74.3']
['29550485'	'376874273601630208'	'0.78']->['17881427'	'376874273601630208'	'74.58']
['160817572'	'376874273601630208'	'0.0']->['1434491082'	'376874273601630208'	'74.71']
['160817572'	'376874273601630208'	'0.0']->['298733538'	'376874273601630208'	'74.78']
['160817572'	'376874273601630208'	'0.0']->['7746562'	'376893099026309120'	'74.8']
['160817572'	'376874273601630208'	'0.0']->['67229446'	'376874273601630208'	'74.85']
['160817572'	'376874273601630208'	'0.0']->['760198122'	'376874273601630208'	'75.52']
['160817572'	'376874273601630208'	'0.0']->['118938232'	'376874273601630208'	'75.85']
['160817572'	'376874273601630208'	'0.0']->['327473485'	'376874273601630208'	'76.02']
['160817572'	'376874273601630208'	'0.0']->['270904211'	'376874273601630208'	'76.18']
['160817572'	'376874273601630208'	'0.0']->['25554216'	'376874273601630208'	'76.39']
['160817572'	'376874273601630208'	'0.0']->['339303966'	'376874273601630208'	'76.6']
['160817572'	'376874273601630208'	'0.0']->['28741753'	'376874273601630208'	'76.65']
['160817572'	'376874273601630208'	'0.0']->['179653003'	'376874273601630208'	'77.17']
['160817572'	'376874273601630208'	'0.0']->['275741428'	'376874273601630208'	'77.44']
['160817572'	'376874273601630208'	'0.0']->['368735993'	'376874273601630208'	'77.57']
['160817572'	'376874273601630208'	'0.0']->['534894961'	'376874273601630208'	'77.7']
['160817572'	'376874273601630208'	'0.0']->['331074352'	'376874273601630208'	'78.05']
['160817572'	'376874273601630208'	'0.0']->['30399011'	'376874273601630208'	'78.22']
['160817572'	'376874273601630208'	'0.0']->['968784488'	'376874273601630208'	'78.31']
['160817572'	'376874273601630208'	'0.0']->['24676381'	'376874273601630208'	'78.36']
['160817572'	'376874273601630208'	'0.0']->['501490408'	'376874273601630208'	'78.4']
['885193394'	'376874273601630208'	'1.08']->['44259946'	'376874273601630208'	'78.64']
['160817572'	'376874273601630208'	'0.0']->['47038941'	'376874273601630208'	'78.76']
['289610940'	'376874273601630208'	'9.76']->['722700265'	'376874273601630208'	'78.82']
['160817572'	'376874273601630208'	'0.0']->['488848753'	'376874273601630208'	'78.85']
['160817572'	'376874273601630208'	'0.0']->['820613954'	'376874273601630208'	'78.88']
['160817572'	'376874273601630208'	'0.0']->['739595162'	'376874273601630208'	'78.99']
['160817572'	'376874273601630208'	'0.0']->['363924091'	'376874273601630208'	'79.05']
['160817572'	'376874273601630208'	'0.0']->['475174697'	'376874273601630208'	'79.1']
['136817353'	'376874273601630208'	'1.88']->['609462982'	'376874273601630208'	'79.77']
['160817572'	'376874273601630208'	'0.0']->['396727797'	'376874273601630208'	'80.1']
['160817572'	'376874273601630208'	'0.0']->['1371173184'	'376874273601630208'	'80.27']
['205041538'	'376874273601630208'	'9.21']->['838406916'	'376874273601630208'	'80.43']
['160817572'	'376874273601630208'	'0.0']->['41394981'	'376874273601630208'	'81.13']
['160817572'	'376874273601630208'	'0.0']->['1728838357'	'376874273601630208'	'81.47']
['160817572'	'376874273601630208'	'0.0']->['29977272'	'376874273601630208'	'81.82']
['160817572'	'376874273601630208'	'0.0']->['230109170'	'376874273601630208'	'82.12']
['160817572'	'376874273601630208'	'0.0']->['286861740'	'376874273601630208'	'82.27']
['160817572'	'376874273601630208'	'0.0']->['26145274'	'376874273601630208'	'82.34']
['270904211'	'376874273601630208'	'76.18']->['394928102'	'376874273601630208'	'82.42']
['160817572'	'376874273601630208'	'0.0']->['29147543'	'376874273601630208'	'82.74']
['160817572'	'376874273601630208'	'0.0']->['270172235'	'376874273601630208'	'82.9']
['160817572'	'376874273601630208'	'0.0']->['28188234'	'376874273601630208'	'83.07']
['22074899'	'376874273601630208'	'1.4']->['853533127'	'376874273601630208'	'83.2']
['160817572'	'376874273601630208'	'0.0']->['301051234'	'376874273601630208'	'83.33']
['160817572'	'376874273601630208'	'0.0']->['19021885'	'376874273601630208'	'83.86']
['160817572'	'376874273601630208'	'0.0']->['388068052'	'376895419193634816'	'84.02']
['160817572'	'376874273601630208'	'0.0']->['600662912'	'376874273601630208'	'84.12']
['160817572'	'376874273601630208'	'0.0']->['319640326'	'376874273601630208'	'84.38']
['160817572'	'376874273601630208'	'0.0']->['20969723'	'376874273601630208'	'84.38']
['160817572'	'376874273601630208'	'0.0']->['1152776863'	'376895532893208576'	'84.48']
['160817572'	'376874273601630208'	'0.0']->['907002775'	'376874273601630208'	'84.5']
['160817572'	'376874273601630208'	'0.0']->['273706104'	'376874273601630208'	'84.77']
['160817572'	'376874273601630208'	'0.0']->['39418320'	'376874273601630208'	'84.94']
['160817572'	'376874273601630208'	'0.0']->['211895146'	'376874273601630208'	'85.03']
['160817572'	'376874273601630208'	'0.0']->['343606892'	'376874273601630208'	'85.12']
['160817572'	'376874273601630208'	'0.0']->['383514923'	'376874273601630208'	'85.2']
['160817572'	'376874273601630208'	'0.0']->['40072403'	'376874273601630208'	'85.53']
['160817572'	'376874273601630208'	'0.0']->['29546962'	'376874273601630208'	'85.7']
['160817572'	'376874273601630208'	'0.0']->['22383887'	'376874273601630208'	'85.87']
['160817572'	'376874273601630208'	'0.0']->['1715851088'	'376874273601630208'	'86.56']
['160817572'	'376874273601630208'	'0.0']->['269713250'	'376874273601630208'	'86.9']
['160817572'	'376874273601630208'	'0.0']->['103175692'	'376874273601630208'	'87.25']
['160817572'	'376874273601630208'	'0.0']->['210331554'	'376896395401105409'	'87.9']
['160817572'	'376874273601630208'	'0.0']->['47813861'	'376874273601630208'	'87.97']
['160817572'	'376874273601630208'	'0.0']->['545624120'	'376874273601630208'	'88.33']
['160817572'	'376874273601630208'	'0.0']->['16578795'	'376874273601630208'	'88.5']
['16578795'	'376874273601630208'	'88.5']->['19727603'	'376874273601630208'	'88.59']
['160817572'	'376874273601630208'	'0.0']->['61413610'	'376874273601630208'	'88.68']
['160817572'	'376874273601630208'	'0.0']->['20832678'	'376874273601630208'	'90.12']
['160817572'	'376874273601630208'	'0.0']->['371015305'	'376874273601630208'	'90.83']
['160817572'	'376874273601630208'	'0.0']->['147476740'	'376874273601630208'	'91.19']
['160817572'	'376874273601630208'	'0.0']->['256945964'	'376874273601630208'	'91.37']
['160817572'	'376874273601630208'	'0.0']->['349186877'	'376874273601630208'	'91.46']
['160817572'	'376874273601630208'	'0.0']->['29715890'	'376874273601630208'	'91.51']
['160817572'	'376874273601630208'	'0.0']->['387374291'	'376874273601630208'	'91.53']
['160817572'	'376874273601630208'	'0.0']->['1134727098'	'376874273601630208'	'91.55']
['160817572'	'376874273601630208'	'0.0']->['241204707'	'376874273601630208'	'92.02']
['160817572'	'376874273601630208'	'0.0']->['39841541'	'376874273601630208'	'92.48']
['160817572'	'376874273601630208'	'0.0']->['52251037'	'376874273601630208'	'92.72']
['160817572'	'376874273601630208'	'0.0']->['319477505'	'376874273601630208'	'92.83']
['160817572'	'376874273601630208'	'0.0']->['59698120'	'376874273601630208'	'92.89']
['160817572'	'376874273601630208'	'0.0']->['197901601'	'376874273601630208'	'92.92']
['160817572'	'376874273601630208'	'0.0']->['502125469'	'376874273601630208'	'92.95']
['160817572'	'376874273601630208'	'0.0']->['50974685'	'376874273601630208'	'93.46']
['160817572'	'376874273601630208'	'0.0']->['390554041'	'376874273601630208'	'93.71']
['160817572'	'376874273601630208'	'0.0']->['125213982'	'376874273601630208'	'93.84']
['160817572'	'376874273601630208'	'0.0']->['1275350785'	'376874273601630208'	'93.9']
['160817572'	'376874273601630208'	'0.0']->['1724123311'	'376874273601630208'	'93.97']
['160817572'	'376874273601630208'	'0.0']->['121322583'	'376874273601630208'	'95.11']
['160817572'	'376874273601630208'	'0.0']->['25466428'	'376874273601630208'	'95.68']
['390554041'	'376874273601630208'	'93.71']->['899159539'	'376874273601630208'	'95.96']
['1275350785'	'376874273601630208'	'93.9']->['268004216'	'376874273601630208'	'96.11']
['160817572'	'376874273601630208'	'0.0']->['126372782'	'376874273601630208'	'96.25']
['160817572'	'376874273601630208'	'0.0']->['17181843'	'376874273601630208'	'96.61']
['160817572'	'376874273601630208'	'0.0']->['1666599884'	'376874273601630208'	'96.97']
['160817572'	'376874273601630208'	'0.0']->['241639335'	'376874273601630208'	'97.2']
['160817572'	'376874273601630208'	'0.0']->['251387928'	'376874273601630208'	'97.32']
['160817572'	'376874273601630208'	'0.0']->['435575018'	'376874273601630208'	'97.43']
['160817572'	'376874273601630208'	'0.0']->['20888210'	'376874273601630208'	'97.74']
['160817572'	'376874273601630208'	'0.0']->['850169442'	'376874273601630208'	'98.05']
['160817572'	'376874273601630208'	'0.0']->['15586213'	'376874273601630208'	'100.0']
['160817572'	'376874273601630208'	'0.0']->['950862331'	'376874273601630208'	'100.97']
['160817572'	'376874273601630208'	'0.0']->['366150420'	'376899753558032385'	'101.25']
['160817572'	'376874273601630208'	'0.0']->['33626656'	'376874273601630208'	'101.46']
['160817572'	'376874273601630208'	'0.0']->['228914734'	'376874273601630208'	'101.71']
['160817572'	'376874273601630208'	'0.0']->['264533300'	'376874273601630208'	'101.83']
['160817572'	'376874273601630208'	'0.0']->['47171257'	'376874273601630208'	'101.89']
['160817572'	'376874273601630208'	'0.0']->['221210122'	'376874273601630208'	'101.92']
['160817572'	'376874273601630208'	'0.0']->['14687349'	'376874273601630208'	'101.93']
['160817572'	'376874273601630208'	'0.0']->['1628855228'	'376874273601630208'	'101.95']
['160817572'	'376874273601630208'	'0.0']->['883447219'	'376874273601630208'	'102.93']
['160817572'	'376874273601630208'	'0.0']->['621124871'	'376874273601630208'	'103.42']
['160817572'	'376874273601630208'	'0.0']->['408932045'	'376874273601630208'	'103.67']
['160817572'	'376874273601630208'	'0.0']->['613849914'	'376874273601630208'	'103.92']
['160817572'	'376874273601630208'	'0.0']->['358435509'	'376874273601630208'	'105.48']
['160817572'	'376874273601630208'	'0.0']->['180551720'	'376874273601630208'	'106.27']
['160817572'	'376874273601630208'	'0.0']->['150039890'	'376874273601630208'	'106.66']
['160817572'	'376874273601630208'	'0.0']->['216132065'	'376874273601630208'	'106.85']
['160817572'	'376874273601630208'	'0.0']->['78135611'	'376874273601630208'	'106.95']
['160817572'	'376874273601630208'	'0.0']->['486216804'	'376874273601630208'	'107.0']
['160817572'	'376874273601630208'	'0.0']->['17343153'	'376874273601630208'	'107.03']
['67975012'	'376874273601630208'	'65.06']->['429569820'	'376874273601630208'	'107.04']
['160817572'	'376874273601630208'	'0.0']->['251400718'	'376874273601630208'	'107.05']
['160817572'	'376874273601630208'	'0.0']->['304669845'	'376874273601630208'	'107.82']
['19577422'	'376889689082716160'	'61.25']->['354617406'	'376901468500291584'	'108.07']
['160817572'	'376874273601630208'	'0.0']->['435010127'	'376874273601630208'	'108.2']
['160817572'	'376874273601630208'	'0.0']->['27805899'	'376874273601630208'	'108.39']
['160817572'	'376874273601630208'	'0.0']->['79915254'	'376874273601630208'	'108.49']
['160817572'	'376874273601630208'	'0.0']->['183520352'	'376874273601630208'	'108.58']
['160817572'	'376874273601630208'	'0.0']->['14739150'	'376874273601630208'	'109.99']
['160817572'	'376874273601630208'	'0.0']->['200781933'	'376874273601630208'	'110.7']
['160817572'	'376874273601630208'	'0.0']->['72408515'	'376874273601630208'	'111.05']
['160817572'	'376874273601630208'	'0.0']->['1541584292'	'376874273601630208'	'111.22']
['160817572'	'376874273601630208'	'0.0']->['102583832'	'376874273601630208'	'111.4']
['160817572'	'376874273601630208'	'0.0']->['31334713'	'376874273601630208'	'111.43']
['160817572'	'376874273601630208'	'0.0']->['860665442'	'376902346678087680'	'111.55']
['160817572'	'376874273601630208'	'0.0']->['1721051808'	'376874273601630208'	'112.07']
['160817572'	'376874273601630208'	'0.0']->['211910146'	'376902476802179074'	'112.07']
['160817572'	'376874273601630208'	'0.0']->['953919595'	'376874273601630208'	'112.61']
['82380749'	'376874273601630208'	'0.94']->['807695713'	'376874273601630208'	'112.88']
['384595421'	'376874273601630208'	'59.22']->['53187540'	'376874273601630208'	'113.01']
['160817572'	'376874273601630208'	'0.0']->['29525132'	'376874273601630208'	'113.08']
['160817572'	'376874273601630208'	'0.0']->['1025005957'	'376874273601630208'	'113.15']
['160817572'	'376874273601630208'	'0.0']->['136751117'	'376874273601630208'	'113.67']
['160817572'	'376874273601630208'	'0.0']->['63194315'	'376874273601630208'	'113.94']
['160817572'	'376874273601630208'	'0.0']->['48034514'	'376874273601630208'	'114.2']
['160817572'	'376874273601630208'	'0.0']->['25898047'	'376874273601630208'	'114.33']
['160817572'	'376874273601630208'	'0.0']->['25923559'	'376874273601630208'	'114.97']
['160817572'	'376874273601630208'	'0.0']->['1592700852'	'376874273601630208'	'115.73']
['160817572'	'376874273601630208'	'0.0']->['111170254'	'376874273601630208'	'116.12']
['160817572'	'376874273601630208'	'0.0']->['1695614204'	'376874273601630208'	'116.5']
['160817572'	'376874273601630208'	'0.0']->['58388783'	'376874273601630208'	'117.92']
['73357096'	'376874273601630208'	'68.63']->['155842410'	'376874273601630208'	'118.64']
['160817572'	'376874273601630208'	'0.0']->['498904553'	'376874273601630208'	'118.99']
['160817572'	'376874273601630208'	'0.0']->['1146828488'	'376874273601630208'	'119.17']
['160817572'	'376874273601630208'	'0.0']->['1500145938'	'376874273601630208'	'119.35']
['160817572'	'376874273601630208'	'0.0']->['325296819'	'376874273601630208'	'119.9']
['160817572'	'376874273601630208'	'0.0']->['506079291'	'376874273601630208'	'120.41']
['160817572'	'376874273601630208'	'0.0']->['159769399'	'376874273601630208'	'120.92']
['160817572'	'376874273601630208'	'0.0']->['106935797'	'376874273601630208'	'121.22']
['160817572'	'376874273601630208'	'0.0']->['109334825'	'376874273601630208'	'121.53']
['160817572'	'376874273601630208'	'0.0']->['58271837'	'376874273601630208'	'123.06']
['160817572'	'376874273601630208'	'0.0']->['856064568'	'376874273601630208'	'123.82']
['160817572'	'376874273601630208'	'0.0']->['77224472'	'376874273601630208'	'124.2']
['160817572'	'376874273601630208'	'0.0']->['928602068'	'376874273601630208'	'124.39']
['160817572'	'376874273601630208'	'0.0']->['62198991'	'376874273601630208'	'124.49']
['574771480'	'376874273601630208'	'17.62']->['534678515'	'376874273601630208'	'124.54']
['160817572'	'376874273601630208'	'0.0']->['24473461'	'376874273601630208'	'124.56']
['160817572'	'376874273601630208'	'0.0']->['354244331'	'376874273601630208'	'124.57']
['160817572'	'376874273601630208'	'0.0']->['830229266'	'376874273601630208'	'124.58']
['160817572'	'376874273601630208'	'0.0']->['1188146432'	'376874273601630208'	'126.53']
['160817572'	'376874273601630208'	'0.0']->['58285287'	'376874273601630208'	'127.51']
['160817572'	'376874273601630208'	'0.0']->['364328904'	'376874273601630208'	'128.0']
['53187540'	'376874273601630208'	'113.01']->['472584280'	'376874273601630208'	'128.24']
['160817572'	'376874273601630208'	'0.0']->['293823880'	'376874273601630208'	'128.36']
['160817572'	'376874273601630208'	'0.0']->['55888292'	'376874273601630208'	'128.48']
['160817572'	'376874273601630208'	'0.0']->['867236480'	'376874273601630208'	'129.2']
['160817572'	'376874273601630208'	'0.0']->['433066464'	'376874273601630208'	'129.8']
['160817572'	'376874273601630208'	'0.0']->['499416867'	'376874273601630208'	'130.4']
['160817572'	'376874273601630208'	'0.0']->['17728386'	'376874273601630208'	'130.78']
['20969723'	'376874273601630208'	'84.38']->['452479942'	'376874273601630208'	'130.95']
['160817572'	'376874273601630208'	'0.0']->['228448758'	'376874273601630208'	'131.12']
['160817572'	'376874273601630208'	'0.0']->['221375407'	'376874273601630208'	'132.8']
['160817572'	'376874273601630208'	'0.0']->['75917918'	'376874273601630208'	'133.64']
['160817572'	'376874273601630208'	'0.0']->['597263805'	'376874273601630208'	'134.06']
['160817572'	'376874273601630208'	'0.0']->['24898822'	'376874273601630208'	'134.27']
['24898822'	'376874273601630208'	'134.27']->['27793626'	'376874273601630208'	'134.38']
['160817572'	'376874273601630208'	'0.0']->['103941512'	'376874273601630208'	'134.43']
['209290866'	'376874273601630208'	'24.13']->['133148787'	'376874273601630208'	'134.46']
['160817572'	'376874273601630208'	'0.0']->['243363638'	'376874273601630208'	'134.48']
['160817572'	'376874273601630208'	'0.0']->['36723144'	'376874273601630208'	'135.37']
['160817572'	'376874273601630208'	'0.0']->['33766221'	'376874273601630208'	'137.43']
['160817572'	'376874273601630208'	'0.0']->['114261802'	'376874273601630208'	'138.47']
['160817572'	'376874273601630208'	'0.0']->['15304026'	'376874273601630208'	'138.98']
['160817572'	'376874273601630208'	'0.0']->['76002895'	'376874273601630208'	'139.24']
['160817572'	'376874273601630208'	'0.0']->['38466841'	'376909317259030528'	'139.25']
['160817572'	'376874273601630208'	'0.0']->['399667762'	'376874273601630208'	'139.37']
['377681325'	'376874273601630208'	'1.73']->['576567258'	'376874273601630208'	'139.44']
['160817572'	'376874273601630208'	'0.0']->['438290859'	'376874273601630208'	'139.47']
['160817572'	'376874273601630208'	'0.0']->['1222573218'	'376874273601630208'	'139.48']
['160817572'	'376874273601630208'	'0.0']->['18159177'	'376874273601630208'	'139.49']
['160817572'	'376874273601630208'	'0.0']->['30361288'	'376874273601630208'	'139.5']
['160817572'	'376874273601630208'	'0.0']->['357163823'	'376874273601630208'	'139.5']
['38466841'	'376909317259030528'	'139.25']->['239270849'	'376909485974904832'	'139.92']
['160817572'	'376874273601630208'	'0.0']->['73621263'	'376874273601630208'	'141.14']
['160817572'	'376874273601630208'	'0.0']->['292160264'	'376874273601630208'	'141.96']
['160817572'	'376874273601630208'	'0.0']->['249887210'	'376874273601630208'	'142.78']
['160817572'	'376874273601630208'	'0.0']->['1260381888'	'376874273601630208'	'142.95']
['160817572'	'376874273601630208'	'0.0']->['292540891'	'376874273601630208'	'143.12']
['160817572'	'376874273601630208'	'0.0']->['91980162'	'376874273601630208'	'143.5']
['160817572'	'376874273601630208'	'0.0']->['46133743'	'376874273601630208'	'143.63']
['160817572'	'376874273601630208'	'0.0']->['34813022'	'376874273601630208'	'144.92']
['18159177'	'376874273601630208'	'139.49']->['26138839'	'376874273601630208'	'145.52']
['160817572'	'376874273601630208'	'0.0']->['161783358'	'376874273601630208'	'146.76']
['160817572'	'376874273601630208'	'0.0']->['16173711'	'376874273601630208'	'147.38']
['160817572'	'376874273601630208'	'0.0']->['15202251'	'376874273601630208'	'147.69']
['233458280'	'376874273601630208'	'49.72']->['194959359'	'376874273601630208'	'147.84']
['160817572'	'376874273601630208'	'0.0']->['1604442774'	'376874273601630208'	'147.92']
['160817572'	'376874273601630208'	'0.0']->['35417386'	'376874273601630208'	'147.96']
['160817572'	'376874273601630208'	'0.0']->['36693331'	'376874273601630208'	'148.0']
['160817572'	'376874273601630208'	'0.0']->['762692479'	'376874273601630208'	'150.17']
['160817572'	'376874273601630208'	'0.0']->['516013300'	'376874273601630208'	'151.25']
['160817572'	'376874273601630208'	'0.0']->['237619353'	'376874273601630208'	'151.79']
['160817572'	'376874273601630208'	'0.0']->['249340917'	'376874273601630208'	'152.33']
['160817572'	'376874273601630208'	'0.0']->['333843316'	'376874273601630208'	'152.78']
['160817572'	'376874273601630208'	'0.0']->['424455987'	'376874273601630208'	'153.22']
['160817572'	'376874273601630208'	'0.0']->['44022242'	'376874273601630208'	'153.32']
['160817572'	'376874273601630208'	'0.0']->['60115299'	'376913656899854336'	'156.5']
['160817572'	'376874273601630208'	'0.0']->['574998112'	'376874273601630208'	'159.57']
['160817572'	'376874273601630208'	'0.0']->['574806821'	'376874273601630208'	'162.7']
['160817572'	'376874273601630208'	'0.0']->['294979432'	'376874273601630208'	'164.27']
['160817572'	'376874273601630208'	'0.0']->['561779958'	'376874273601630208'	'165.05']
['160817572'	'376874273601630208'	'0.0']->['814802372'	'376874273601630208'	'165.44']
['160817572'	'376874273601630208'	'0.0']->['45722802'	'376874273601630208'	'165.64']
['160817572'	'376874273601630208'	'0.0']->['64243974'	'376874273601630208'	'165.74']
['160817572'	'376874273601630208'	'0.0']->['56129405'	'376874273601630208'	'165.78']
['64243974'	'376874273601630208'	'165.74']->['177620580'	'376874273601630208'	'165.81']
['160817572'	'376874273601630208'	'0.0']->['875866501'	'376874273601630208'	'165.82']
['160817572'	'376874273601630208'	'0.0']->['384560456'	'376874273601630208'	'165.83']
['160817572'	'376874273601630208'	'0.0']->['262813900'	'376874273601630208'	'166.14']
['160817572'	'376874273601630208'	'0.0']->['48138675'	'376874273601630208'	'166.45']
['160817572'	'376874273601630208'	'0.0']->['267376930'	'376874273601630208'	'166.67']
['160817572'	'376874273601630208'	'0.0']->['17684210'	'376874273601630208'	'166.88']
['160817572'	'376874273601630208'	'0.0']->['616852285'	'376874273601630208'	'167.12']
['160817572'	'376874273601630208'	'0.0']->['52174084'	'376874273601630208'	'167.28']
['160817572'	'376874273601630208'	'0.0']->['500489667'	'376874273601630208'	'167.58']
['160817572'	'376874273601630208'	'0.0']->['21623268'	'376874273601630208'	'167.73']
['210331554'	'376896395401105409'	'87.9']->['332482802'	'376916494220668928'	'167.77']
['160817572'	'376874273601630208'	'0.0']->['114130681'	'376874273601630208'	'167.88']
['160817572'	'376874273601630208'	'0.0']->['22393631'	'376874273601630208'	'168.93']
['160817572'	'376874273601630208'	'0.0']->['536860161'	'376874273601630208'	'169.45']
['160817572'	'376874273601630208'	'0.0']->['426018270'	'376874273601630208'	'169.97']
['160817572'	'376874273601630208'	'0.0']->['162596209'	'376874273601630208'	'170.1']
['18159177'	'376874273601630208'	'139.49']->['24847993'	'376874273601630208'	'171.07']
['160817572'	'376874273601630208'	'0.0']->['410102980'	'376874273601630208'	'171.55']
['160817572'	'376874273601630208'	'0.0']->['32942536'	'376874273601630208'	'171.79']
['160817572'	'376874273601630208'	'0.0']->['362654432'	'376874273601630208'	'171.91']
['160817572'	'376874273601630208'	'0.0']->['334336999'	'376874273601630208'	'171.97']
['160817572'	'376874273601630208'	'0.0']->['331893714'	'376874273601630208'	'172.03']
['160817572'	'376874273601630208'	'0.0']->['525735724'	'376874273601630208'	'172.62']
['160817572'	'376874273601630208'	'0.0']->['261189707'	'376874273601630208'	'172.91']
['160817572'	'376874273601630208'	'0.0']->['842493542'	'376874273601630208'	'173.2']
['160817572'	'376874273601630208'	'0.0']->['1438699993'	'376874273601630208'	'173.38']
['160817572'	'376874273601630208'	'0.0']->['471441742'	'376874273601630208'	'176.47']
['160817572'	'376874273601630208'	'0.0']->['292478805'	'376874273601630208'	'177.25']
['160817572'	'376874273601630208'	'0.0']->['219642997'	'376874273601630208'	'177.33']
['160817572'	'376874273601630208'	'0.0']->['349430813'	'376874273601630208'	'177.73']
['160817572'	'376874273601630208'	'0.0']->['1080741944'	'376874273601630208'	'178.31']
['60115299'	'376913656899854336'	'156.5']->['318258959'	'376919178348744705'	'178.43']
['160817572'	'376874273601630208'	'0.0']->['49057331'	'376874273601630208'	'178.88']
['318258959'	'376919178348744705'	'178.43']->['60115299'	'376913656899854336'	'156.5']
['160817572'	'376874273601630208'	'0.0']->['1179168332'	'376874273601630208'	'179.53']
['160817572'	'376874273601630208'	'0.0']->['42981287'	'376874273601630208'	'180.06']
['160817572'	'376874273601630208'	'0.0']->['239680659'	'376874273601630208'	'180.58']
['160817572'	'376874273601630208'	'0.0']->['548023106'	'376874273601630208'	'181.4']
['160817572'	'376874273601630208'	'0.0']->['1102623870'	'376874273601630208'	'181.81']
['160817572'	'376874273601630208'	'0.0']->['612053073'	'376874273601630208'	'182.01']
['160817572'	'376874273601630208'	'0.0']->['226210660'	'376874273601630208'	'182.22']
['160817572'	'376874273601630208'	'0.0']->['92159416'	'376874273601630208'	'183.69']
['160817572'	'376874273601630208'	'0.0']->['1584243198'	'376874273601630208'	'184.43']
['160817572'	'376874273601630208'	'0.0']->['213100010'	'376874273601630208'	'185.17']
['160817572'	'376874273601630208'	'0.0']->['277796238'	'376920971422498816'	'185.57']
['160817572'	'376874273601630208'	'0.0']->['125659991'	'376874273601630208'	'186.0']
['160817572'	'376874273601630208'	'0.0']->['363478168'	'376874273601630208'	'187.77']
['160817572'	'376874273601630208'	'0.0']->['327728268'	'376874273601630208'	'188.65']
['160817572'	'376874273601630208'	'0.0']->['23522559'	'376874273601630208'	'189.09']
['160817572'	'376874273601630208'	'0.0']->['91512246'	'376874273601630208'	'189.31']
['160817572'	'376874273601630208'	'0.0']->['68345256'	'376874273601630208'	'189.53']
['160817572'	'376874273601630208'	'0.0']->['330069164'	'376922218548047872'	'190.52']
['160817572'	'376874273601630208'	'0.0']->['142860612'	'376874273601630208'	'191.55']
['1080741944'	'376874273601630208'	'178.31']->['17464332'	'376874273601630208'	'192.56']
['160817572'	'376874273601630208'	'0.0']->['347894554'	'376874273601630208'	'193.06']
['160817572'	'376874273601630208'	'0.0']->['14430639'	'376874273601630208'	'193.31']
['160817572'	'376874273601630208'	'0.0']->['387915732'	'376874273601630208'	'193.44']
['160817572'	'376874273601630208'	'0.0']->['132767483'	'376874273601630208'	'193.57']
['160817572'	'376874273601630208'	'0.0']->['116471834'	'376874273601630208'	'193.93']
['160817572'	'376874273601630208'	'0.0']->['391647388'	'376923281623756800'	'194.73']
['160817572'	'376874273601630208'	'0.0']->['52058767'	'376874273601630208'	'195.72']
['160817572'	'376874273601630208'	'0.0']->['52616433'	'376874273601630208'	'197.81']
['160817572'	'376874273601630208'	'0.0']->['242216955'	'376874273601630208'	'198.85']
['160817572'	'376874273601630208'	'0.0']->['16315034'	'376874273601630208'	'199.9']
['160817572'	'376874273601630208'	'0.0']->['89353756'	'376874273601630208'	'201.71']
['160817572'	'376874273601630208'	'0.0']->['36969264'	'376874273601630208'	'202.61']
['160817572'	'376874273601630208'	'0.0']->['1621203764'	'376874273601630208'	'203.52']
['160817572'	'376874273601630208'	'0.0']->['489834428'	'376874273601630208'	'203.52']
['160817572'	'376874273601630208'	'0.0']->['178581275'	'376874273601630208'	'206.02']
['160817572'	'376874273601630208'	'0.0']->['131920555'	'376874273601630208'	'207.27']
['160817572'	'376874273601630208'	'0.0']->['535980304'	'376874273601630208'	'208.52']
['160817572'	'376874273601630208'	'0.0']->['238357841'	'376874273601630208'	'213.86']
['160817572'	'376874273601630208'	'0.0']->['110906929'	'376928333176373248'	'214.82']
['160817572'	'376874273601630208'	'0.0']->['750880202'	'376874273601630208'	'216.53']
['160817572'	'376874273601630208'	'0.0']->['1434330355'	'376929019775565824'	'217.53']
['160817572'	'376874273601630208'	'0.0']->['35472099'	'376874273601630208'	'217.86']
['160817572'	'376874273601630208'	'0.0']->['1319607007'	'376874273601630208'	'218.53']
['160817572'	'376874273601630208'	'0.0']->['168851744'	'376874273601630208'	'218.87']
['160817572'	'376874273601630208'	'0.0']->['475186276'	'376874273601630208'	'219.03']
['160817572'	'376874273601630208'	'0.0']->['1327828021'	'376874273601630208'	'219.12']
['160817572'	'376874273601630208'	'0.0']->['16715517'	'376874273601630208'	'219.16']
['160817572'	'376874273601630208'	'0.0']->['744531336'	'376874273601630208'	'219.18']
['160817572'	'376874273601630208'	'0.0']->['706106887'	'376874273601630208'	'219.19']
['1080741944'	'376874273601630208'	'178.31']->['1237343652'	'376874273601630208'	'219.2']
['160817572'	'376874273601630208'	'0.0']->['243303441'	'376874273601630208'	'221.05']
['160817572'	'376874273601630208'	'0.0']->['29494491'	'376874273601630208'	'221.1']
['160817572'	'376874273601630208'	'0.0']->['32342478'	'376874273601630208'	'223.59']
['160817572'	'376874273601630208'	'0.0']->['1138534386'	'376874273601630208'	'224.84']
['160817572'	'376874273601630208'	'0.0']->['745434978'	'376874273601630208'	'226.08']
['160817572'	'376874273601630208'	'0.0']->['1061115654'	'376874273601630208'	'226.62']
['160817572'	'376874273601630208'	'0.0']->['189743851'	'376874273601630208'	'230.38']
['160817572'	'376874273601630208'	'0.0']->['1453386858'	'376874273601630208'	'232.27']
['160817572'	'376874273601630208'	'0.0']->['206043753'	'376874273601630208'	'233.21']
['292478805'	'376874273601630208'	'177.25']->['284200700'	'376874273601630208'	'233.68']
['160817572'	'376874273601630208'	'0.0']->['18286251'	'376874273601630208'	'233.91']
['160817572'	'376874273601630208'	'0.0']->['25970749'	'376874273601630208'	'234.03']
['279138542'	'376874273601630208'	'0.39']->['595702149'	'376874273601630208'	'234.09']
['160817572'	'376874273601630208'	'0.0']->['499009950'	'376874273601630208'	'234.15']
['48105874'	'376874273601630208'	'0.88']->['771803846'	'376874273601630208'	'236.65']
['160817572'	'376874273601630208'	'0.0']->['68610630'	'376874273601630208'	'239.15']
['160817572'	'376874273601630208'	'0.0']->['1737435672'	'376874273601630208'	'242.79']
['160817572'	'376874273601630208'	'0.0']->['93396047'	'376874273601630208'	'246.43']
['160817572'	'376874273601630208'	'0.0']->['38602807'	'376874273601630208'	'247.65']
['160817572'	'376874273601630208'	'0.0']->['396044685'	'376874273601630208'	'250.22']
['160817572'	'376874273601630208'	'0.0']->['296496660'	'376874273601630208'	'251.51']
['160817572'	'376874273601630208'	'0.0']->['514146894'	'376874273601630208'	'252.16']
['160817572'	'376874273601630208'	'0.0']->['328118688'	'376874273601630208'	'252.8']
['160817572'	'376874273601630208'	'0.0']->['59335267'	'376874273601630208'	'254.93']
['160817572'	'376874273601630208'	'0.0']->['36635431'	'376874273601630208'	'255.99']
['160817572'	'376874273601630208'	'0.0']->['930507848'	'376874273601630208'	'256.52']
['160817572'	'376874273601630208'	'0.0']->['320319959'	'376874273601630208'	'257.05']
['160817572'	'376874273601630208'	'0.0']->['99426735'	'376874273601630208'	'258.67']
['160817572'	'376874273601630208'	'0.0']->['248455700'	'376874273601630208'	'260.28']
['160817572'	'376874273601630208'	'0.0']->['39719423'	'376944029641867264'	'277.18']
['160817572'	'376874273601630208'	'0.0']->['701859270'	'376874273601630208'	'277.84']
['160817572'	'376874273601630208'	'0.0']->['866547426'	'376874273601630208'	'286.62']
['160817572'	'376874273601630208'	'0.0']->['444973957'	'376874273601630208'	'291.01']
['160817572'	'376874273601630208'	'0.0']->['46335260'	'376874273601630208'	'293.21']
['160817572'	'376874273601630208'	'0.0']->['36174363'	'376874273601630208'	'294.3']
['160817572'	'376874273601630208'	'0.0']->['574846749'	'376874273601630208'	'294.85']
['160817572'	'376874273601630208'	'0.0']->['229470397'	'376874273601630208'	'295.13']
['160817572'	'376874273601630208'	'0.0']->['264604962'	'376874273601630208'	'295.26']
['160817572'	'376874273601630208'	'0.0']->['481626382'	'376874273601630208'	'295.33']
['160817572'	'376874273601630208'	'0.0']->['63038843'	'376874273601630208'	'295.37']
['160817572'	'376874273601630208'	'0.0']->['32314580'	'376874273601630208'	'295.38']
['160817572'	'376874273601630208'	'0.0']->['274763449'	'376874273601630208'	'295.39']
['160817572'	'376874273601630208'	'0.0']->['78192115'	'376874273601630208'	'295.4']
['160817572'	'376874273601630208'	'0.0']->['201958363'	'376874273601630208'	'295.4']
['160817572'	'376874273601630208'	'0.0']->['1195227956'	'376874273601630208'	'295.4']
['160817572'	'376874273601630208'	'0.0']->['1296019334'	'376874273601630208'	'295.4']
['160817572'	'376874273601630208'	'0.0']->['180742152'	'376874273601630208'	'295.4']
['160817572'	'376874273601630208'	'0.0']->['543495442'	'376874273601630208'	'297.81']
['160817572'	'376874273601630208'	'0.0']->['104191668'	'376874273601630208'	'300.22']
['160817572'	'376874273601630208'	'0.0']->['86300966'	'376874273601630208'	'301.45']
['160817572'	'376874273601630208'	'0.0']->['1479675336'	'376874273601630208'	'302.68']
['160817572'	'376874273601630208'	'0.0']->['1700066810'	'376950666453082112'	'303.55']
['160817572'	'376874273601630208'	'0.0']->['341707053'	'376874273601630208'	'303.77']
['160817572'	'376874273601630208'	'0.0']->['64954799'	'376874273601630208'	'305.23']
['160817572'	'376874273601630208'	'0.0']->['90463459'	'376874273601630208'	'306.68']
['160817572'	'376874273601630208'	'0.0']->['969379519'	'376951540931506176'	'307.03']
['160817572'	'376874273601630208'	'0.0']->['353738410'	'376874273601630208'	'310.7']
['160817572'	'376874273601630208'	'0.0']->['298225596'	'376874273601630208'	'312.72']
['160817572'	'376874273601630208'	'0.0']->['1187695177'	'376874273601630208'	'315.36']
['160817572'	'376874273601630208'	'0.0']->['30286526'	'376874273601630208'	'316.68']
['160817572'	'376874273601630208'	'0.0']->['189984041'	'376874273601630208'	'317.34']
['160817572'	'376874273601630208'	'0.0']->['131754035'	'376874273601630208'	'317.67']
['183520352'	'376874273601630208'	'108.58']->['464956958'	'376874273601630208'	'318.0']
['160817572'	'376874273601630208'	'0.0']->['37450827'	'376874273601630208'	'320.73']
['160817572'	'376874273601630208'	'0.0']->['21697967'	'376874273601630208'	'322.09']
['160817572'	'376874273601630208'	'0.0']->['56184704'	'376874273601630208'	'322.77']
['160817572'	'376874273601630208'	'0.0']->['486754996'	'376874273601630208'	'323.11']
['160817572'	'376874273601630208'	'0.0']->['53479219'	'376874273601630208'	'323.45']
['160817572'	'376874273601630208'	'0.0']->['847966676'	'376874273601630208'	'325.62']
['160817572'	'376874273601630208'	'0.0']->['242363765'	'376874273601630208'	'329.67']
['160817572'	'376874273601630208'	'0.0']->['1355818500'	'376874273601630208'	'331.69']
['160817572'	'376874273601630208'	'0.0']->['30923533'	'376874273601630208'	'332.7']
['160817572'	'376874273601630208'	'0.0']->['518666745'	'376874273601630208'	'333.21']
['160817572'	'376874273601630208'	'0.0']->['1504464499'	'376874273601630208'	'333.46']
['160817572'	'376874273601630208'	'0.0']->['232306316'	'376874273601630208'	'333.59']
['160817572'	'376874273601630208'	'0.0']->['122827679'	'376874273601630208'	'333.72']
['160817572'	'376874273601630208'	'0.0']->['21183847'	'376874273601630208'	'339.41']
['160817572'	'376874273601630208'	'0.0']->['1469702485'	'376874273601630208'	'342.25']
['160817572'	'376874273601630208'	'0.0']->['58580925'	'376874273601630208'	'345.1']
['160817572'	'376874273601630208'	'0.0']->['277624878'	'376874273601630208'	'346.12']
['160817572'	'376874273601630208'	'0.0']->['281611488'	'376874273601630208'	'347.13']
['160817572'	'376874273601630208'	'0.0']->['179398747'	'376961739381669888'	'347.55']
['160817572'	'376874273601630208'	'0.0']->['321983056'	'376874273601630208'	'348.18']
['160817572'	'376874273601630208'	'0.0']->['1283828370'	'376874273601630208'	'349.22']
['160817572'	'376874273601630208'	'0.0']->['444589323'	'376874273601630208'	'353.5']
['160817572'	'376874273601630208'	'0.0']->['112028859'	'376874273601630208'	'369.13']
['160817572'	'376874273601630208'	'0.0']->['57619101'	'376968069564076032'	'372.72']
['160817572'	'376874273601630208'	'0.0']->['64659266'	'376968142104580096'	'373.0']
['160817572'	'376874273601630208'	'0.0']->['56993829'	'376874273601630208'	'376.95']
['160817572'	'376874273601630208'	'0.0']->['90078679'	'376874273601630208'	'380.86']
['90078679'	'376874273601630208'	'380.86']->['384249989'	'376874273601630208'	'382.81']
['160817572'	'376874273601630208'	'0.0']->['15999979'	'376874273601630208'	'383.79']
['160817572'	'376874273601630208'	'0.0']->['74357673'	'376874273601630208'	'384.28']
['160817572'	'376874273601630208'	'0.0']->['140722993'	'376874273601630208'	'384.52']
['160817572'	'376874273601630208'	'0.0']->['56285174'	'376874273601630208'	'384.64']
['160817572'	'376874273601630208'	'0.0']->['321565962'	'376874273601630208'	'384.71']
['160817572'	'376874273601630208'	'0.0']->['383776370'	'376874273601630208'	'384.74']
['160817572'	'376874273601630208'	'0.0']->['408257146'	'376874273601630208'	'384.75']
['160817572'	'376874273601630208'	'0.0']->['101037588'	'376874273601630208'	'384.76']
['160817572'	'376874273601630208'	'0.0']->['877731462'	'376874273601630208'	'384.76']
['160817572'	'376874273601630208'	'0.0']->['103559566'	'376874273601630208'	'384.76']
['160817572'	'376874273601630208'	'0.0']->['427250050'	'376874273601630208'	'384.77']
['160817572'	'376874273601630208'	'0.0']->['70247697'	'376874273601630208'	'386.32']
['160817572'	'376874273601630208'	'0.0']->['718661131'	'376874273601630208'	'387.09']
['160817572'	'376874273601630208'	'0.0']->['1215044988'	'376874273601630208'	'387.87']
['160817572'	'376874273601630208'	'0.0']->['565634271'	'376972458328621056'	'390.15']
['160817572'	'376874273601630208'	'0.0']->['43643163'	'376874273601630208'	'396.39']
['160817572'	'376874273601630208'	'0.0']->['371699994'	'376874273601630208'	'400.65']
['160817572'	'376874273601630208'	'0.0']->['447299042'	'376874273601630208'	'402.79']
['160817572'	'376874273601630208'	'0.0']->['601430467'	'376874273601630208'	'403.85']
['160817572'	'376874273601630208'	'0.0']->['39563921'	'376874273601630208'	'404.38']
['160817572'	'376874273601630208'	'0.0']->['311415067'	'376874273601630208'	'404.65']
['160817572'	'376874273601630208'	'0.0']->['72883762'	'376874273601630208'	'404.92']
['160817572'	'376874273601630208'	'0.0']->['33141623'	'376874273601630208'	'406.08']
['160817572'	'376874273601630208'	'0.0']->['92233341'	'376874273601630208'	'407.25']
['160817572'	'376874273601630208'	'0.0']->['222492177'	'376874273601630208'	'413.06']
['160817572'	'376874273601630208'	'0.0']->['266192036'	'376874273601630208'	'415.96']
['160817572'	'376874273601630208'	'0.0']->['313534468'	'376874273601630208'	'417.41']
['160817572'	'376874273601630208'	'0.0']->['273811200'	'376874273601630208'	'418.87']
['160817572'	'376874273601630208'	'0.0']->['50664003'	'376874273601630208'	'421.2']
['160817572'	'376874273601630208'	'0.0']->['173326268'	'376874273601630208'	'430.22']
['160817572'	'376874273601630208'	'0.0']->['257157321'	'376984014998884352'	'436.07']
['197661710'	'376874273601630208'	'2.87']->['25310766'	'376874273601630208'	'443.94']
['160817572'	'376874273601630208'	'0.0']->['127502408'	'376874273601630208'	'450.8']
['160817572'	'376874273601630208'	'0.0']->['51393718'	'376874273601630208'	'454.24']
['160817572'	'376874273601630208'	'0.0']->['490529930'	'376874273601630208'	'455.95']
['160817572'	'376874273601630208'	'0.0']->['249548635'	'376874273601630208'	'456.81']
['160817572'	'376874273601630208'	'0.0']->['24856615'	'376874273601630208'	'457.24']
['313534468'	'376874273601630208'	'417.41']->['450550384'	'376874273601630208'	'457.67']
['160817572'	'376874273601630208'	'0.0']->['43097852'	'376874273601630208'	'461.71']
[truncated: 414 more rows]
