# Supplementary material for: BiMGCL: rumor detection via bi-directional multi-level graph contrastive learning
Source: PeerJ Comput Sci. 2023 Nov 10;9:e1659. doi: 10.7717/peerj-cs.1659 (PMC10703058; doi:10.7717/peerj-cs.1659)
Supplement: Supplemental Information 1 [file peerj-cs-09-1659-s001.zip › rumor_detection_acl2017/twitter15/tree/376982539132366848.txt]

['ROOT'	'ROOT'	'0.0']->['149760844'	'376982539132366848'	'0.0']
['149760844'	'376982539132366848'	'0.0']->['420585552'	'376982539132366848'	'1.2']
['149760844'	'376982539132366848'	'0.0']->['1695526003'	'376982539132366848'	'1.2']
['149760844'	'376982539132366848'	'0.0']->['143610271'	'376982539132366848'	'1.2']
['149760844'	'376982539132366848'	'0.0']->['341094290'	'376982539132366848'	'1.2']
['149760844'	'376982539132366848'	'0.0']->['872052468'	'376982539132366848'	'1.2']
['149760844'	'376982539132366848'	'0.0']->['709369416'	'376982539132366848'	'1.2']
['149760844'	'376982539132366848'	'0.0']->['1712988307'	'376982539132366848'	'1.2']
['149760844'	'376982539132366848'	'0.0']->['1487240713'	'376982539132366848'	'1.2']
['149760844'	'376982539132366848'	'0.0']->['1401523008'	'376982539132366848'	'1.2']
['149760844'	'376982539132366848'	'0.0']->['196346484'	'376982539132366848'	'1.2']
['149760844'	'376982539132366848'	'0.0']->['471703085'	'376982539132366848'	'1.2']
['149760844'	'376982539132366848'	'0.0']->['635876265'	'376982539132366848'	'1.2']
['149760844'	'376982539132366848'	'0.0']->['173104935'	'376982539132366848'	'1.2']
['149760844'	'376982539132366848'	'0.0']->['461806211'	'376982539132366848'	'1.2']
['149760844'	'376982539132366848'	'0.0']->['967751101'	'376982539132366848'	'1.2']
['149760844'	'376982539132366848'	'0.0']->['537094010'	'376982539132366848'	'1.2']
['149760844'	'376982539132366848'	'0.0']->['64658554'	'376982539132366848'	'1.2']
['149760844'	'376982539132366848'	'0.0']->['409113616'	'376982539132366848'	'1.2']
['149760844'	'376982539132366848'	'0.0']->['237659311'	'376982539132366848'	'1.2']
['149760844'	'376982539132366848'	'0.0']->['254805129'	'376982539132366848'	'1.2']
['149760844'	'376982539132366848'	'0.0']->['375483030'	'376982539132366848'	'1.2']
['149760844'	'376982539132366848'	'0.0']->['210848537'	'376982539132366848'	'1.2']
['149760844'	'376982539132366848'	'0.0']->['441684912'	'376982852379750400'	'1.25']
['149760844'	'376982539132366848'	'0.0']->['273300460'	'376982539132366848'	'1.45']
['149760844'	'376982539132366848'	'0.0']->['183341824'	'376982926182739970'	'1.55']
['149760844'	'376982539132366848'	'0.0']->['802127816'	'376982539132366848'	'1.57']
['149760844'	'376982539132366848'	'0.0']->['628407576'	'376982539132366848'	'1.64']
['149760844'	'376982539132366848'	'0.0']->['943261609'	'376982539132366848'	'1.67']
['149760844'	'376982539132366848'	'0.0']->['77699568'	'376982539132366848'	'1.68']
['149760844'	'376982539132366848'	'0.0']->['1548762272'	'376982539132366848'	'1.7']
['149760844'	'376982539132366848'	'0.0']->['339007669'	'376982539132366848'	'1.88']
['149760844'	'376982539132366848'	'0.0']->['1698030769'	'376982539132366848'	'1.96']
['149760844'	'376982539132366848'	'0.0']->['293419497'	'376982539132366848'	'2.01']
['149760844'	'376982539132366848'	'0.0']->['1699057586'	'376982539132366848'	'2.05']
['149760844'	'376982539132366848'	'0.0']->['346667237'	'376982539132366848'	'2.33']
['149760844'	'376982539132366848'	'0.0']->['617012970'	'376982539132366848'	'2.46']
['149760844'	'376982539132366848'	'0.0']->['100491824'	'376982539132366848'	'2.53']
['149760844'	'376982539132366848'	'0.0']->['841042514'	'376982539132366848'	'2.57']
['149760844'	'376982539132366848'	'0.0']->['1213249369'	'376982539132366848'	'2.58']
['149760844'	'376982539132366848'	'0.0']->['166429505'	'376982539132366848'	'2.59']
['149760844'	'376982539132366848'	'0.0']->['1516334845'	'376982539132366848'	'2.6']
['149760844'	'376982539132366848'	'0.0']->['906499794'	'376982539132366848'	'2.6']
['149760844'	'376982539132366848'	'0.0']->['373175299'	'376982539132366848'	'2.6']
['149760844'	'376982539132366848'	'0.0']->['94948269'	'376982539132366848'	'2.73']
['149760844'	'376982539132366848'	'0.0']->['228535868'	'376982539132366848'	'2.8']
['149760844'	'376982539132366848'	'0.0']->['102305805'	'376982539132366848'	'2.83']
['149760844'	'376982539132366848'	'0.0']->['310369379'	'376982539132366848'	'2.85']
['149760844'	'376982539132366848'	'0.0']->['241888489'	'376982539132366848'	'2.86']
['149760844'	'376982539132366848'	'0.0']->['159266596'	'376982539132366848'	'2.86']
['149760844'	'376982539132366848'	'0.0']->['321991940'	'376982539132366848'	'2.87']
['149760844'	'376982539132366848'	'0.0']->['1461317779'	'376983269322919937'	'2.92']
['149760844'	'376982539132366848'	'0.0']->['141833925'	'376982539132366848'	'3.0']
['149760844'	'376982539132366848'	'0.0']->['265130520'	'376982539132366848'	'3.11']
['149760844'	'376982539132366848'	'0.0']->['1398811382'	'376982539132366848'	'3.22']
['149760844'	'376982539132366848'	'0.0']->['1211086502'	'376982539132366848'	'3.86']
['149760844'	'376982539132366848'	'0.0']->['634095178'	'376982539132366848'	'4.18']
['149760844'	'376982539132366848'	'0.0']->['439196083'	'376982539132366848'	'4.34']
['149760844'	'376982539132366848'	'0.0']->['228659907'	'376982539132366848'	'4.42']
['149760844'	'376982539132366848'	'0.0']->['1113289170'	'376982539132366848'	'4.46']
['149760844'	'376982539132366848'	'0.0']->['112488387'	'376982539132366848'	'4.48']
['149760844'	'376982539132366848'	'0.0']->['424141578'	'376982539132366848'	'4.49']
['149760844'	'376982539132366848'	'0.0']->['1210859474'	'376982539132366848'	'4.49']
['149760844'	'376982539132366848'	'0.0']->['1020031766'	'376982539132366848'	'4.5']
['149760844'	'376982539132366848'	'0.0']->['158275059'	'376982539132366848'	'4.5']
['149760844'	'376982539132366848'	'0.0']->['286553613'	'376982539132366848'	'4.5']
['149760844'	'376982539132366848'	'0.0']->['359297955'	'376982539132366848'	'4.5']
['149760844'	'376982539132366848'	'0.0']->['613748571'	'376982539132366848'	'4.5']
['149760844'	'376982539132366848'	'0.0']->['173819911'	'376982539132366848'	'4.93']
['149760844'	'376982539132366848'	'0.0']->['1248364765'	'376983819334610944'	'5.1']
['149760844'	'376982539132366848'	'0.0']->['276839487'	'376982539132366848'	'5.15']
['149760844'	'376982539132366848'	'0.0']->['619547210'	'376982539132366848'	'5.26']
['149760844'	'376982539132366848'	'0.0']->['123199304'	'376982539132366848'	'5.31']
['149760844'	'376982539132366848'	'0.0']->['55534732'	'376982539132366848'	'5.34']
['149760844'	'376982539132366848'	'0.0']->['550892816'	'376982539132366848'	'5.35']
['149760844'	'376982539132366848'	'0.0']->['637325782'	'376982539132366848'	'5.36']
['149760844'	'376982539132366848'	'0.0']->['572753856'	'376982539132366848'	'5.37']
['149760844'	'376982539132366848'	'0.0']->['856233626'	'376982539132366848'	'5.57']
['149760844'	'376982539132366848'	'0.0']->['162743784'	'376982539132366848'	'5.97']
['149760844'	'376982539132366848'	'0.0']->['488673063'	'376982539132366848'	'6.17']
['149760844'	'376982539132366848'	'0.0']->['304511624'	'376984103112810496'	'6.22']
['149760844'	'376982539132366848'	'0.0']->['139065644'	'376982539132366848'	'6.27']
['149760844'	'376982539132366848'	'0.0']->['368608714'	'376982539132366848'	'6.32']
['149760844'	'376982539132366848'	'0.0']->['313379009'	'376982539132366848'	'6.37']
['149760844'	'376982539132366848'	'0.0']->['828624985'	'376982539132366848'	'6.96']
['149760844'	'376982539132366848'	'0.0']->['64016363'	'376982539132366848'	'7.25']
['1020031766'	'376982539132366848'	'4.5']->['355323497'	'376982539132366848'	'7.4']
['149760844'	'376982539132366848'	'0.0']->['413064433'	'376982539132366848'	'7.55']
['149760844'	'376982539132366848'	'0.0']->['137600617'	'376982539132366848'	'7.75']
['149760844'	'376982539132366848'	'0.0']->['18850466'	'376982539132366848'	'7.85']
['149760844'	'376982539132366848'	'0.0']->['85564103'	'376982539132366848'	'7.95']
['149760844'	'376982539132366848'	'0.0']->['483686048'	'376982539132366848'	'8.12']
['149760844'	'376982539132366848'	'0.0']->['394700044'	'376982539132366848'	'8.72']
['149760844'	'376982539132366848'	'0.0']->['1041178470'	'376984757298425856'	'8.82']
['149760844'	'376982539132366848'	'0.0']->['110896559'	'376982539132366848'	'9.02']
['149760844'	'376982539132366848'	'0.0']->['804268974'	'376982539132366848'	'9.17']
['149760844'	'376982539132366848'	'0.0']->['239107955'	'376982539132366848'	'9.24']
['149760844'	'376982539132366848'	'0.0']->['221626140'	'376982539132366848'	'9.28']
['149760844'	'376982539132366848'	'0.0']->['759443718'	'376982539132366848'	'9.32']
['149760844'	'376982539132366848'	'0.0']->['324545148'	'376982539132366848'	'9.53']
['149760844'	'376982539132366848'	'0.0']->['415292144'	'376982539132366848'	'10.34']
['149760844'	'376982539132366848'	'0.0']->['412040796'	'376982539132366848'	'10.75']
['149760844'	'376982539132366848'	'0.0']->['422570031'	'376982539132366848'	'10.95']
['149760844'	'376982539132366848'	'0.0']->['459819591'	'376982539132366848'	'11.05']
['149760844'	'376982539132366848'	'0.0']->['997054308'	'376982539132366848'	'11.1']
['149760844'	'376982539132366848'	'0.0']->['443836462'	'376982539132366848'	'11.15']
['149760844'	'376982539132366848'	'0.0']->['385466007'	'376982539132366848'	'11.25']
['149760844'	'376982539132366848'	'0.0']->['897607273'	'376982539132366848'	'11.35']
['149760844'	'376982539132366848'	'0.0']->['400186369'	'376985969905246209'	'13.63']
['149760844'	'376982539132366848'	'0.0']->['1429005960'	'376982539132366848'	'13.72']
['149760844'	'376982539132366848'	'0.0']->['382489243'	'376982539132366848'	'14.91']
['149760844'	'376982539132366848'	'0.0']->['121409246'	'376982539132366848'	'15.51']
['149760844'	'376982539132366848'	'0.0']->['141699933'	'376982539132366848'	'15.8']
['149760844'	'376982539132366848'	'0.0']->['486732452'	'376982539132366848'	'15.95']
['149760844'	'376982539132366848'	'0.0']->['411201837'	'376982539132366848'	'16.03']
['149760844'	'376982539132366848'	'0.0']->['161933055'	'376982539132366848'	'16.06']
['382489243'	'376982539132366848'	'14.91']->['389786068'	'376982539132366848'	'16.08']
['149760844'	'376982539132366848'	'0.0']->['455003047'	'376982539132366848'	'16.09']
['149760844'	'376982539132366848'	'0.0']->['200529054'	'376982539132366848'	'16.1']
['149760844'	'376982539132366848'	'0.0']->['1712107081'	'376982539132366848'	'16.1']
['149760844'	'376982539132366848'	'0.0']->['106531023'	'376982539132366848'	'16.1']
['149760844'	'376982539132366848'	'0.0']->['129450126'	'376982539132366848'	'16.1']
['149760844'	'376982539132366848'	'0.0']->['128471117'	'376982539132366848'	'16.1']
['149760844'	'376982539132366848'	'0.0']->['520127012'	'376982539132366848'	'17.02']
['149760844'	'376982539132366848'	'0.0']->['291527383'	'376982539132366848'	'17.48']
['149760844'	'376982539132366848'	'0.0']->['598088043'	'376982539132366848'	'17.93']
['149760844'	'376982539132366848'	'0.0']->['27493600'	'376982539132366848'	'18.55']
['149760844'	'376982539132366848'	'0.0']->['112006568'	'376982539132366848'	'19.32']
['149760844'	'376982539132366848'	'0.0']->['63175415'	'376982539132366848'	'19.7']
['149760844'	'376982539132366848'	'0.0']->['566663739'	'376982539132366848'	'19.89']
['149760844'	'376982539132366848'	'0.0']->['580259940'	'376982539132366848'	'19.99']
['149760844'	'376982539132366848'	'0.0']->['440753589'	'376982539132366848'	'20.04']
['149760844'	'376982539132366848'	'0.0']->['219259941'	'376987588973690880'	'20.07']
['149760844'	'376982539132366848'	'0.0']->['553517446'	'376982539132366848'	'20.08']
['149760844'	'376982539132366848'	'0.0']->['122071641'	'376982539132366848'	'20.32']
['149760844'	'376982539132366848'	'0.0']->['918611838'	'376982539132366848'	'20.55']
['149760844'	'376982539132366848'	'0.0']->['49258425'	'376982539132366848'	'20.62']
['149760844'	'376982539132366848'	'0.0']->['429978271'	'376982539132366848'	'20.98']
['149760844'	'376982539132366848'	'0.0']->['301240415'	'376982539132366848'	'22.07']
['149760844'	'376982539132366848'	'0.0']->['1484196848'	'376982539132366848'	'23.15']
['149760844'	'376982539132366848'	'0.0']->['216584229'	'376982539132366848'	'23.36']
['149760844'	'376982539132366848'	'0.0']->['1531927730'	'376982539132366848'	'23.57']
['149760844'	'376982539132366848'	'0.0']->['80804117'	'376988495987744770'	'23.68']
['149760844'	'376982539132366848'	'0.0']->['1365203593'	'376982539132366848'	'23.8']
['149760844'	'376982539132366848'	'0.0']->['402517259'	'376982539132366848'	'24.55']
['149760844'	'376982539132366848'	'0.0']->['64699063'	'376982539132366848'	'24.93']
['149760844'	'376982539132366848'	'0.0']->['554445922'	'376982539132366848'	'25.75']
['149760844'	'376982539132366848'	'0.0']->['375510469'	'376982539132366848'	'26.16']
['149760844'	'376982539132366848'	'0.0']->['99668246'	'376982539132366848'	'26.57']
['149760844'	'376982539132366848'	'0.0']->['59973086'	'376982539132366848'	'27.28']
['149760844'	'376982539132366848'	'0.0']->['1477475503'	'376982539132366848'	'27.64']
['149760844'	'376982539132366848'	'0.0']->['1269658584'	'376982539132366848'	'27.82']
['149760844'	'376982539132366848'	'0.0']->['252240466'	'376982539132366848'	'27.91']
['149760844'	'376982539132366848'	'0.0']->['445739220'	'376982539132366848'	'27.96']
['149760844'	'376982539132366848'	'0.0']->['1640807479'	'376982539132366848'	'27.98']
['149760844'	'376982539132366848'	'0.0']->['1221393284'	'376982539132366848'	'28.0']
['149760844'	'376982539132366848'	'0.0']->['467415770'	'376982539132366848'	'28.39']
['149760844'	'376982539132366848'	'0.0']->['436259989'	'376982539132366848'	'28.59']
['149760844'	'376982539132366848'	'0.0']->['254486691'	'376982539132366848'	'28.69']
['149760844'	'376982539132366848'	'0.0']->['1201669962'	'376982539132366848'	'28.78']
['149760844'	'376982539132366848'	'0.0']->['1687628035'	'376982539132366848'	'30.23']
['149760844'	'376982539132366848'	'0.0']->['485328301'	'376982539132366848'	'30.96']
['149760844'	'376982539132366848'	'0.0']->['279685189'	'376982539132366848'	'31.32']
['149760844'	'376982539132366848'	'0.0']->['1710772387'	'376982539132366848'	'31.5']
['149760844'	'376982539132366848'	'0.0']->['633301296'	'376982539132366848'	'31.59']
['149760844'	'376982539132366848'	'0.0']->['1369418568'	'376982539132366848'	'31.64']
['149760844'	'376982539132366848'	'0.0']->['1317885686'	'376982539132366848'	'31.66']
['149760844'	'376982539132366848'	'0.0']->['1332826790'	'376982539132366848'	'31.67']
['149760844'	'376982539132366848'	'0.0']->['1475493902'	'376982539132366848'	'31.68']
['149760844'	'376982539132366848'	'0.0']->['372749791'	'376982539132366848'	'31.68']
['149760844'	'376982539132366848'	'0.0']->['516332541'	'376982539132366848'	'31.68']
['149760844'	'376982539132366848'	'0.0']->['112661511'	'376982539132366848'	'31.81']
['149760844'	'376982539132366848'	'0.0']->['705263816'	'376982539132366848'	'31.87']
['149760844'	'376982539132366848'	'0.0']->['354352921'	'376982539132366848'	'31.93']
['149760844'	'376982539132366848'	'0.0']->['479372009'	'376982539132366848'	'32.41']
['149760844'	'376982539132366848'	'0.0']->['339176803'	'376982539132366848'	'32.65']
['149760844'	'376982539132366848'	'0.0']->['224118754'	'376982539132366848'	'32.76']
['149760844'	'376982539132366848'	'0.0']->['835630800'	'376982539132366848'	'32.82']
['149760844'	'376982539132366848'	'0.0']->['1062838512'	'376982539132366848'	'32.88']
['149760844'	'376982539132366848'	'0.0']->['183576932'	'376991650993549312'	'36.22']
['149760844'	'376982539132366848'	'0.0']->['1380156800'	'376982539132366848'	'36.47']
['149760844'	'376982539132366848'	'0.0']->['1519974554'	'376982539132366848'	'38.26']
['149760844'	'376982539132366848'	'0.0']->['309406974'	'376982539132366848'	'39.15']
['149760844'	'376982539132366848'	'0.0']->['307438939'	'376982539132366848'	'39.6']
['149760844'	'376982539132366848'	'0.0']->['548056715'	'376982539132366848'	'40.05']
['149760844'	'376982539132366848'	'0.0']->['1195074378'	'376982539132366848'	'40.18']
['149760844'	'376982539132366848'	'0.0']->['153999537'	'376982539132366848'	'41.13']
['149760844'	'376982539132366848'	'0.0']->['468154811'	'376982539132366848'	'41.6']
['149760844'	'376982539132366848'	'0.0']->['804990306'	'376982539132366848'	'41.83']
['149760844'	'376982539132366848'	'0.0']->['1734753349'	'376982539132366848'	'41.95']
['149760844'	'376982539132366848'	'0.0']->['162304520'	'376982539132366848'	'42.01']
['149760844'	'376982539132366848'	'0.0']->['231014860'	'376982539132366848'	'42.04']
['149760844'	'376982539132366848'	'0.0']->['63648809'	'376982539132366848'	'42.05']
['162304520'	'376982539132366848'	'42.01']->['237639674'	'376982539132366848'	'42.06']
['149760844'	'376982539132366848'	'0.0']->['1120727497'	'376982539132366848'	'42.07']
['149760844'	'376982539132366848'	'0.0']->['1439388716'	'376982539132366848'	'42.9']
['149760844'	'376982539132366848'	'0.0']->['1496088709'	'376982539132366848'	'43.73']
['149760844'	'376982539132366848'	'0.0']->['953329981'	'376982539132366848'	'43.83']
['149760844'	'376982539132366848'	'0.0']->['1154040630'	'376982539132366848'	'44.44']
['149760844'	'376982539132366848'	'0.0']->['985623062'	'376982539132366848'	'44.75']
['149760844'	'376982539132366848'	'0.0']->['83973854'	'376982539132366848'	'45.05']
['149760844'	'376982539132366848'	'0.0']->['925980294'	'376982539132366848'	'45.38']
['122071641'	'376982539132366848'	'20.32']->['147048140'	'376982539132366848'	'47.53']
['149760844'	'376982539132366848'	'0.0']->['527587865'	'376994729826598912'	'48.45']
['149760844'	'376982539132366848'	'0.0']->['553752885'	'376982539132366848'	'48.61']
['149760844'	'376982539132366848'	'0.0']->['252164702'	'376982539132366848'	'49.15']
['149760844'	'376982539132366848'	'0.0']->['24989736'	'376982539132366848'	'49.41']
['149760844'	'376982539132366848'	'0.0']->['35754219'	'376982539132366848'	'49.55']
['149760844'	'376982539132366848'	'0.0']->['1673275398'	'376982539132366848'	'49.62']
['149760844'	'376982539132366848'	'0.0']->['954489835'	'376982539132366848'	'49.68']
['149760844'	'376982539132366848'	'0.0']->['1565489390'	'376982539132366848'	'51.3']
['149760844'	'376982539132366848'	'0.0']->['334047101'	'376982539132366848'	'52.11']
['149760844'	'376982539132366848'	'0.0']->['1575875965'	'376982539132366848'	'52.92']
['149760844'	'376982539132366848'	'0.0']->['983935338'	'376982539132366848'	'55.19']
['149760844'	'376982539132366848'	'0.0']->['598118872'	'376982539132366848'	'56.33']
['149760844'	'376982539132366848'	'0.0']->['981665137'	'376982539132366848'	'56.9']
['149760844'	'376982539132366848'	'0.0']->['63468707'	'376982539132366848'	'57.18']
['149760844'	'376982539132366848'	'0.0']->['950520374'	'376982539132366848'	'57.32']
['149760844'	'376982539132366848'	'0.0']->['1641810150'	'376982539132366848'	'57.47']
['149760844'	'376982539132366848'	'0.0']->['152578090'	'376982539132366848'	'59.4']
['149760844'	'376982539132366848'	'0.0']->['728040446'	'376982539132366848'	'60.37']
['149760844'	'376982539132366848'	'0.0']->['1057971151'	'376982539132366848'	'60.85']
['149760844'	'376982539132366848'	'0.0']->['69748738'	'376982539132366848'	'61.09']
['149760844'	'376982539132366848'	'0.0']->['163100447'	'376982539132366848'	'61.33']
['149760844'	'376982539132366848'	'0.0']->['267680590'	'376982539132366848'	'62.96']
['149760844'	'376982539132366848'	'0.0']->['488436906'	'376982539132366848'	'63.77']
['149760844'	'376982539132366848'	'0.0']->['1350326774'	'376982539132366848'	'64.58']
['149760844'	'376982539132366848'	'0.0']->['79521289'	'376982539132366848'	'67.92']
['149760844'	'376982539132366848'	'0.0']->['1129859635'	'376982539132366848'	'69.58']
['149760844'	'376982539132366848'	'0.0']->['981465991'	'376982539132366848'	'70.42']
['149760844'	'376982539132366848'	'0.0']->['129019534'	'376982539132366848'	'70.83']
['149760844'	'376982539132366848'	'0.0']->['447532137'	'376982539132366848'	'71.04']
['149760844'	'376982539132366848'	'0.0']->['60020693'	'376982539132366848'	'71.15']
['149760844'	'376982539132366848'	'0.0']->['1399179734'	'376982539132366848'	'71.2']
['149760844'	'376982539132366848'	'0.0']->['212229941'	'376982539132366848'	'71.25']
['488436906'	'376982539132366848'	'63.77']->['234295848'	'376982539132366848'	'71.96']
['149760844'	'376982539132366848'	'0.0']->['943431860'	'376982539132366848'	'72.67']
['149760844'	'376982539132366848'	'0.0']->['983289606'	'376982539132366848'	'76.92']
['149760844'	'376982539132366848'	'0.0']->['973200955'	'376982539132366848'	'79.04']
['149760844'	'376982539132366848'	'0.0']->['398485149'	'377002451465146368'	'79.13']
['149760844'	'376982539132366848'	'0.0']->['1328579317'	'376982539132366848'	'80.1']
['149760844'	'376982539132366848'	'0.0']->['97528585'	'376982539132366848'	'81.17']
['149760844'	'376982539132366848'	'0.0']->['252626351'	'377002974369046528'	'81.22']
['149760844'	'376982539132366848'	'0.0']->['475144509'	'376982539132366848'	'84.42']
['149760844'	'376982539132366848'	'0.0']->['1598903197'	'376982539132366848'	'87.68']
['149760844'	'376982539132366848'	'0.0']->['93341337'	'376982539132366848'	'87.87']
['149760844'	'376982539132366848'	'0.0']->['518586334'	'376982539132366848'	'88.05']
['149760844'	'376982539132366848'	'0.0']->['505514307'	'376982539132366848'	'89.24']
['149760844'	'376982539132366848'	'0.0']->['555610217'	'376982539132366848'	'89.84']
['149760844'	'376982539132366848'	'0.0']->['914556397'	'376982539132366848'	'90.43']
['149760844'	'376982539132366848'	'0.0']->['631682739'	'376982539132366848'	'90.94']
['149760844'	'376982539132366848'	'0.0']->['1147428630'	'376982539132366848'	'91.45']
['149760844'	'376982539132366848'	'0.0']->['436975316'	'377007125308129280'	'97.7']
['149760844'	'376982539132366848'	'0.0']->['615197303'	'376982539132366848'	'97.94']
['436975316'	'377007125308129280'	'97.7']->['429892430'	'377007250461958144'	'98.2']
['149760844'	'376982539132366848'	'0.0']->['320628905'	'376982539132366848'	'101.19']
['436975316'	'377007125308129280'	'97.7']->['187577310'	'377008314263273472'	'102.43']
['149760844'	'376982539132366848'	'0.0']->['467305544'	'376982539132366848'	'102.81']
['149760844'	'376982539132366848'	'0.0']->['501724788'	'376982539132366848'	'103.62']
['149760844'	'376982539132366848'	'0.0']->['1545966932'	'376982539132366848'	'104.03']
['149760844'	'376982539132366848'	'0.0']->['713663840'	'376982539132366848'	'104.23']
['1439388716'	'376982539132366848'	'42.9']->['1728350293'	'376982539132366848'	'104.33']
['149760844'	'376982539132366848'	'0.0']->['427554044'	'376982539132366848'	'104.38']
['149760844'	'376982539132366848'	'0.0']->['307646377'	'376982539132366848'	'104.41']
['149760844'	'376982539132366848'	'0.0']->['701229235'	'376982539132366848'	'104.42']
['149760844'	'376982539132366848'	'0.0']->['95116315'	'376982539132366848'	'104.43']
['149760844'	'376982539132366848'	'0.0']->['575724973'	'376982539132366848'	'104.43']
['149760844'	'376982539132366848'	'0.0']->['176569052'	'376982539132366848'	'104.43']
['149760844'	'376982539132366848'	'0.0']->['1228431318'	'376982539132366848'	'107.26']
['149760844'	'376982539132366848'	'0.0']->['479190464'	'376982539132366848'	'110.08']
['187577310'	'377008314263273472'	'102.43']->['436975316'	'377007125308129280'	'97.7']
['149760844'	'376982539132366848'	'0.0']->['612483094'	'376982539132366848'	'112.22']
['149760844'	'376982539132366848'	'0.0']->['1209249254'	'376982539132366848'	'113.28']
['149760844'	'376982539132366848'	'0.0']->['236326775'	'376982539132366848'	'113.82']
['149760844'	'376982539132366848'	'0.0']->['590803047'	'376982539132366848'	'114.35']
['149760844'	'376982539132366848'	'0.0']->['62383997'	'376982539132366848'	'126.58']
['149760844'	'376982539132366848'	'0.0']->['234229806'	'376982539132366848'	'132.69']
['149760844'	'376982539132366848'	'0.0']->['347167247'	'377016277052579840'	'134.07']
['149760844'	'376982539132366848'	'0.0']->['241103133'	'376982539132366848'	'135.74']
['149760844'	'376982539132366848'	'0.0']->['398034224'	'376982539132366848'	'137.27']
['149760844'	'376982539132366848'	'0.0']->['1716983394'	'376982539132366848'	'138.04']
['149760844'	'376982539132366848'	'0.0']->['233524417'	'376982539132366848'	'138.42']
['149760844'	'376982539132366848'	'0.0']->['548302941'	'376982539132366848'	'138.61']
['149760844'	'376982539132366848'	'0.0']->['1152970801'	'376982539132366848'	'138.7']
['149760844'	'376982539132366848'	'0.0']->['544461989'	'376982539132366848'	'138.8']
['149760844'	'376982539132366848'	'0.0']->['52391324'	'376982539132366848'	'153.16']
['149760844'	'376982539132366848'	'0.0']->['421361382'	'376982539132366848'	'160.34']
['1041178470'	'376984757298425856'	'8.82']->['601850555'	'377022923820654593'	'160.48']
['149760844'	'376982539132366848'	'0.0']->['220334237'	'377023095921713152'	'161.17']
['149760844'	'376982539132366848'	'0.0']->['766596050'	'376982539132366848'	'163.93']
['149760844'	'376982539132366848'	'0.0']->['952642736'	'376982539132366848'	'165.72']
['149760844'	'376982539132366848'	'0.0']->['474466926'	'376982539132366848'	'166.62']
['149760844'	'376982539132366848'	'0.0']->['258494747'	'376982539132366848'	'167.07']
['149760844'	'376982539132366848'	'0.0']->['350671752'	'376982539132366848'	'167.52']
['149760844'	'376982539132366848'	'0.0']->['44205394'	'376982539132366848'	'169.51']
['44205394'	'376982539132366848'	'169.51']->['121911269'	'376982539132366848'	'170.5']
['149760844'	'376982539132366848'	'0.0']->['193346820'	'376982539132366848'	'171.5']
['149760844'	'376982539132366848'	'0.0']->['1450617482'	'376982539132366848'	'172.7']
['149760844'	'376982539132366848'	'0.0']->['53906795'	'376982539132366848'	'179.72']
['149760844'	'376982539132366848'	'0.0']->['495640682'	'376982539132366848'	'183.22']
['149760844'	'376982539132366848'	'0.0']->['1477219297'	'376982539132366848'	'184.98']
['149760844'	'376982539132366848'	'0.0']->['618715489'	'376982539132366848'	'185.86']
['149760844'	'376982539132366848'	'0.0']->['362804690'	'376982539132366848'	'186.73']
['149760844'	'376982539132366848'	'0.0']->['573162893'	'376982539132366848'	'196.8']
['149760844'	'376982539132366848'	'0.0']->['428486505'	'376982539132366848'	'201.83']
['149760844'	'376982539132366848'	'0.0']->['399013058'	'376982539132366848'	'206.87']
['149760844'	'376982539132366848'	'0.0']->['103242970'	'377035613436129280'	'210.9']
['149760844'	'376982539132366848'	'0.0']->['257979803'	'376982539132366848'	'213.71']
['149760844'	'376982539132366848'	'0.0']->['570491430'	'376982539132366848'	'217.13']
['149760844'	'376982539132366848'	'0.0']->['572866567'	'376982539132366848'	'220.55']
['149760844'	'376982539132366848'	'0.0']->['397757829'	'376982539132366848'	'229.32']
['397757829'	'376982539132366848'	'229.32']->['199349322'	'376982539132366848'	'233.71']
['149760844'	'376982539132366848'	'0.0']->['1480080000'	'376982539132366848'	'235.91']
['149760844'	'376982539132366848'	'0.0']->['20489766'	'376982539132366848'	'237.0']
['149760844'	'376982539132366848'	'0.0']->['403802021'	'376982539132366848'	'237.55']
['149760844'	'376982539132366848'	'0.0']->['561977006'	'376982539132366848'	'238.1']
['149760844'	'376982539132366848'	'0.0']->['496392012'	'376982539132366848'	'244.75']
['149760844'	'376982539132366848'	'0.0']->['1342523256'	'376982539132366848'	'248.07']
['20489766'	'376982539132366848'	'237.0']->['459745815'	'376982539132366848'	'249.74']
['149760844'	'376982539132366848'	'0.0']->['53771900'	'376982539132366848'	'251.4']
['149760844'	'376982539132366848'	'0.0']->['1585799312'	'376982539132366848'	'254.85']
['601850555'	'377022923820654593'	'160.48']->['763018910'	'377047020680126464'	'256.23']
['149760844'	'376982539132366848'	'0.0']->['306428796'	'376982539132366848'	'258.3']
['149760844'	'376982539132366848'	'0.0']->['150838638'	'376982539132366848'	'283.15']
['149760844'	'376982539132366848'	'0.0']->['320726981'	'376982539132366848'	'295.57']
['149760844'	'376982539132366848'	'0.0']->['839795647'	'376982539132366848'	'308.0']
['149760844'	'376982539132366848'	'0.0']->['510503834'	'376982539132366848'	'308.22']
['149760844'	'376982539132366848'	'0.0']->['289051296'	'376982539132366848'	'314.39']
['149760844'	'376982539132366848'	'0.0']->['920492990'	'376982539132366848'	'317.48']
['289051296'	'376982539132366848'	'314.39']->['176642761'	'376982539132366848'	'319.02']
['149760844'	'376982539132366848'	'0.0']->['1140071125'	'376982539132366848'	'320.57']
['149760844'	'376982539132366848'	'0.0']->['920004104'	'376982539132366848'	'326.22']
['149760844'	'376982539132366848'	'0.0']->['831843356'	'376982539132366848'	'329.04']
['149760844'	'376982539132366848'	'0.0']->['1477948754'	'377065352313589760'	'329.08']
['149760844'	'376982539132366848'	'0.0']->['1315724472'	'376982539132366848'	'330.45']
['149760844'	'376982539132366848'	'0.0']->['1436709193'	'376982539132366848'	'331.87']
['149760844'	'376982539132366848'	'0.0']->['1144414446'	'376982539132366848'	'337.73']
['149760844'	'376982539132366848'	'0.0']->['88936183'	'376982539132366848'	'343.6']
['149760844'	'376982539132366848'	'0.0']->['365425334'	'377069603165184001'	'345.97']
['1041178470'	'376984757298425856'	'8.82']->['1063154299'	'377073042310311937'	'359.63']
['149760844'	'376982539132366848'	'0.0']->['916750886'	'376982539132366848'	'362.39']
['149760844'	'376982539132366848'	'0.0']->['611853345'	'376982539132366848'	'371.79']
['149760844'	'376982539132366848'	'0.0']->['1564426850'	'376982539132366848'	'381.18']
['1477948754'	'377065352313589760'	'329.08']->['290196648'	'377080631563284480'	'389.8']
['149760844'	'376982539132366848'	'0.0']->['1466644094'	'376982539132366848'	'392.92']
['149760844'	'376982539132366848'	'0.0']->['807452425'	'377081536090107906'	'393.38']
['149760844'	'376982539132366848'	'0.0']->['1083108954'	'376982539132366848'	'393.94']
['149760844'	'376982539132366848'	'0.0']->['274899582'	'376982539132366848'	'394.45']
['149760844'	'376982539132366848'	'0.0']->['1704183211'	'376982539132366848'	'394.71']
['149760844'	'376982539132366848'	'0.0']->['1065469447'	'376982539132366848'	'394.84']
['149760844'	'376982539132366848'	'0.0']->['634368503'	'376982539132366848'	'394.9']
['149760844'	'376982539132366848'	'0.0']->['204324126'	'376982539132366848'	'394.93']
['149760844'	'376982539132366848'	'0.0']->['566691329'	'376982539132366848'	'394.95']
['149760844'	'376982539132366848'	'0.0']->['299735179'	'376982539132366848'	'394.96']
['149760844'	'376982539132366848'	'0.0']->['175276248'	'376982539132366848'	'394.96']
['149760844'	'376982539132366848'	'0.0']->['473093237'	'376982539132366848'	'394.96']
['149760844'	'376982539132366848'	'0.0']->['955213254'	'376982539132366848'	'394.97']
['149760844'	'376982539132366848'	'0.0']->['164588913'	'376982539132366848'	'394.97']
['149760844'	'376982539132366848'	'0.0']->['257541823'	'376982539132366848'	'395.42']
['149760844'	'376982539132366848'	'0.0']->['188736297'	'376982539132366848'	'395.64']
['149760844'	'376982539132366848'	'0.0']->['67252383'	'376982539132366848'	'395.75']
['149760844'	'376982539132366848'	'0.0']->['146377259'	'376982539132366848'	'395.81']
['149760844'	'376982539132366848'	'0.0']->['360742593'	'376982539132366848'	'395.87']
['807452425'	'377081536090107906'	'393.38']->['972758654'	'377082261415280640'	'396.27']
['149760844'	'376982539132366848'	'0.0']->['705049284'	'376982539132366848'	'396.73']
['149760844'	'376982539132366848'	'0.0']->['514735158'	'376982539132366848'	'397.15']
['149760844'	'376982539132366848'	'0.0']->['209078465'	'376982539132366848'	'397.37']
['149760844'	'376982539132366848'	'0.0']->['414034271'	'376982539132366848'	'397.48']
['149760844'	'376982539132366848'	'0.0']->['66036052'	'377082574486519809'	'397.52']
['149760844'	'376982539132366848'	'0.0']->['251127392'	'376982539132366848'	'397.53']
['149760844'	'376982539132366848'	'0.0']->['84324698'	'376982539132366848'	'397.56']
['149760844'	'376982539132366848'	'0.0']->['603788931'	'376982539132366848'	'397.57']
['149760844'	'376982539132366848'	'0.0']->['397399181'	'376982539132366848'	'397.58']
['149760844'	'376982539132366848'	'0.0']->['508371466'	'376982539132366848'	'397.58']
['149760844'	'376982539132366848'	'0.0']->['762847368'	'376982539132366848'	'397.58']
['149760844'	'376982539132366848'	'0.0']->['529345649'	'376982539132366848'	'398.43']
['149760844'	'376982539132366848'	'0.0']->['368590111'	'376982539132366848'	'398.86']
['149760844'	'376982539132366848'	'0.0']->['83551866'	'376982539132366848'	'399.07']
['149760844'	'376982539132366848'	'0.0']->['465433233'	'376982539132366848'	'399.28']
['149760844'	'376982539132366848'	'0.0']->['707365932'	'376982539132366848'	'399.46']
['149760844'	'376982539132366848'	'0.0']->['246843777'	'376982539132366848'	'399.55']
['149760844'	'376982539132366848'	'0.0']->['952451430'	'376982539132366848'	'399.63']
['149760844'	'376982539132366848'	'0.0']->['941277121'	'376982539132366848'	'400.34']
['149760844'	'376982539132366848'	'0.0']->['392552346'	'376982539132366848'	'400.7']
['149760844'	'376982539132366848'	'0.0']->['359351378'	'376982539132366848'	'400.87']
['149760844'	'376982539132366848'	'0.0']->['1444565072'	'376982539132366848'	'401.05']
['149760844'	'376982539132366848'	'0.0']->['415114988'	'376982539132366848'	'402.47']
['149760844'	'376982539132366848'	'0.0']->['1201414663'	'376982539132366848'	'402.7']
['149760844'	'376982539132366848'	'0.0']->['918964008'	'376982539132366848'	'404.1']
['149760844'	'376982539132366848'	'0.0']->['566125427'	'376982539132366848'	'404.8']
['149760844'	'376982539132366848'	'0.0']->['52171822'	'376982539132366848'	'405.15']
['149760844'	'376982539132366848'	'0.0']->['420793983'	'376982539132366848'	'405.32']
['149760844'	'376982539132366848'	'0.0']->['179821357'	'376982539132366848'	'405.5']
['149760844'	'376982539132366848'	'0.0']->['887249628'	'376982539132366848'	'409.26']
['149760844'	'376982539132366848'	'0.0']->['802081700'	'376982539132366848'	'411.14']
['149760844'	'376982539132366848'	'0.0']->['119026283'	'376982539132366848'	'412.08']
['149760844'	'376982539132366848'	'0.0']->['163182328'	'376982539132366848'	'413.02']
['149760844'	'376982539132366848'	'0.0']->['174102057'	'376982539132366848'	'418.3']
['149760844'	'376982539132366848'	'0.0']->['491153302'	'376982539132366848'	'420.94']
['149760844'	'376982539132366848'	'0.0']->['957790214'	'376982539132366848'	'423.58']
['149760844'	'376982539132366848'	'0.0']->['903626972'	'376982539132366848'	'435.11']
['149760844'	'376982539132366848'	'0.0']->['869005350'	'376982539132366848'	'446.63']
['149760844'	'376982539132366848'	'0.0']->['560271666'	'377098527627046912'	'460.9']
['360742593'	'376982539132366848'	'395.87']->['256634907'	'376982539132366848'	'504.28']
['149760844'	'376982539132366848'	'0.0']->['420381050'	'376982539132366848'	'540.31']
['149760844'	'376982539132366848'	'0.0']->['1654701342'	'376982539132366848'	'558.32']
['149760844'	'376982539132366848'	'0.0']->['83655543'	'376982539132366848'	'567.33']
['149760844'	'376982539132366848'	'0.0']->['1556349608'	'376982539132366848'	'571.83']
['149760844'	'376982539132366848'	'0.0']->['474293356'	'376982539132366848'	'576.33']
['149760844'	'376982539132366848'	'0.0']->['161526354'	'376982539132366848'	'602.66']
['149760844'	'376982539132366848'	'0.0']->['1514406618'	'376982539132366848'	'615.82']
['149760844'	'376982539132366848'	'0.0']->['558973793'	'376982539132366848'	'628.98']
['149760844'	'376982539132366848'	'0.0']->['714302718'	'376982539132366848'	'690.92']
['149760844'	'376982539132366848'	'0.0']->['1332262658'	'376982539132366848'	'724.07']
['149760844'	'376982539132366848'	'0.0']->['1523152747'	'377164864126734336'	'724.5']
['149760844'	'376982539132366848'	'0.0']->['588280128'	'376982539132366848'	'757.22']
['149760844'	'376982539132366848'	'0.0']->['254591850'	'376982539132366848'	'802.42']
['149760844'	'376982539132366848'	'0.0']->['1664059627'	'376982539132366848'	'822.05']
['149760844'	'376982539132366848'	'0.0']->['714958808'	'376982539132366848'	'841.68']
['254591850'	'376982539132366848'	'802.42']->['143877871'	'376982539132366848'	'952.31']
['714958808'	'376982539132366848'	'841.68']->['92665729'	'376982539132366848'	'1007.62']
['149760844'	'376982539132366848'	'0.0']->['145592452'	'376982539132366848'	'1035.28']
['149760844'	'376982539132366848'	'0.0']->['352791603'	'376982539132366848'	'1049.11']
['149760844'	'376982539132366848'	'0.0']->['1237585015'	'376982539132366848'	'1056.02']
['149760844'	'376982539132366848'	'0.0']->['117584099'	'376982539132366848'	'1059.48']
['149760844'	'376982539132366848'	'0.0']->['217570972'	'376982539132366848'	'1062.93']
['149760844'	'376982539132366848'	'0.0']->['1532599465'	'376982539132366848'	'1103.46']
['149760844'	'376982539132366848'	'0.0']->['452031953'	'376982539132366848'	'1123.72']
['149760844'	'376982539132366848'	'0.0']->['718613353'	'376982539132366848'	'1133.85']
['1237585015'	'376982539132366848'	'1056.02']->['279343872'	'376982539132366848'	'1138.92']
['149760844'	'376982539132366848'	'0.0']->['483235937'	'377269294536478720'	'1139.47']
['149760844'	'376982539132366848'	'0.0']->['72074080'	'376982539132366848'	'1141.45']
['149760844'	'376982539132366848'	'0.0']->['629963977'	'376982539132366848'	'1142.72']
['149760844'	'376982539132366848'	'0.0']->['159594212'	'376982539132366848'	'1143.35']
['149760844'	'376982539132366848'	'0.0']->['1695809029'	'376982539132366848'	'1143.98']
['149760844'	'376982539132366848'	'0.0']->['163729828'	'376982539132366848'	'1197.79']
['149760844'	'376982539132366848'	'0.0']->['311029179'	'376982539132366848'	'1224.7']
['149760844'	'376982539132366848'	'0.0']->['1333419116'	'376982539132366848'	'1238.15']
['149760844'	'376982539132366848'	'0.0']->['1713306104'	'376982539132366848'	'1244.87']
['149760844'	'376982539132366848'	'0.0']->['1031262162'	'376982539132366848'	'1251.6']
['149760844'	'376982539132366848'	'0.0']->['146370745'	'377306080420048897'	'1285.65']
['149760844'	'376982539132366848'	'0.0']->['326778290'	'376982539132366848'	'1292.15']
['149760844'	'376982539132366848'	'0.0']->['471910070'	'376982539132366848'	'1353.85']
['149760844'	'376982539132366848'	'0.0']->['739283522'	'376982539132366848'	'1384.7']
['149760844'	'376982539132366848'	'0.0']->['551130891'	'376982539132366848'	'1400.13']
['149760844'	'376982539132366848'	'0.0']->['926765216'	'376982539132366848'	'1415.55']
['149760844'	'376982539132366848'	'0.0']->['1085889602'	'376982539132366848'	'1416.17']
['149760844'	'376982539132366848'	'0.0']->['335780049'	'376982539132366848'	'1416.47']
['149760844'	'376982539132366848'	'0.0']->['299512084'	'376982539132366848'	'1416.63']
['149760844'	'376982539132366848'	'0.0']->['710479232'	'376982539132366848'	'1416.71']
['149760844'	'376982539132366848'	'0.0']->['352891028'	'376982539132366848'	'1416.74']
['149760844'	'376982539132366848'	'0.0']->['1677648930'	'376982539132366848'	'1416.78']
['149760844'	'376982539132366848'	'0.0']->['994785512'	'376982539132366848'	'1417.26']
['149760844'	'376982539132366848'	'0.0']->['819034099'	'376982539132366848'	'1417.73']
['149760844'	'376982539132366848'	'0.0']->['445699621'	'376982539132366848'	'1418.54']
['149760844'	'376982539132366848'	'0.0']->['936560882'	'376982539132366848'	'1418.95']
['149760844'	'376982539132366848'	'0.0']->['312602875'	'376982539132366848'	'1419.35']
['149760844'	'376982539132366848'	'0.0']->['1467258620'	'376982539132366848'	'1420.55']
['149760844'	'376982539132366848'	'0.0']->['826236025'	'377340299028463616'	'1421.62']
['926765216'	'376982539132366848'	'1415.55']->['603117487'	'376982539132366848'	'1421.81']
['149760844'	'376982539132366848'	'0.0']->['822294104'	'376982539132366848'	'1422.44']
['149760844'	'376982539132366848'	'0.0']->['388328926'	'376982539132366848'	'1423.07']
['149760844'	'376982539132366848'	'0.0']->['318916601'	'377347464392871936'	'1450.08']
['149760844'	'376982539132366848'	'0.0']->['823004822'	'376982539132366848'	'1472.95']
['826236025'	'377340299028463616'	'1421.62']->['822294104'	'376982539132366848'	'1422.44']
['149760844'	'376982539132366848'	'0.0']->['168192165'	'376982539132366848'	'1497.89']
['149760844'	'376982539132366848'	'0.0']->['556792926'	'376982539132366848'	'1510.36']
['168192165'	'376982539132366848'	'1497.89']->['276027654'	'376982539132366848'	'1516.6']
['149760844'	'376982539132366848'	'0.0']->['147754213'	'376982539132366848'	'1519.72']
['149760844'	'376982539132366848'	'0.0']->['99639025'	'376982539132366848'	'1522.83']
['149760844'	'376982539132366848'	'0.0']->['1641725041'	'376982539132366848'	'1537.15']
['149760844'	'376982539132366848'	'0.0']->['403252995'	'376982539132366848'	'1689.12']
['149760844'	'376982539132366848'	'0.0']->['599997905'	'376982539132366848'	'1765.1']
['149760844'	'376982539132366848'	'0.0']->['132453540'	'376982539132366848'	'1803.09']
['149760844'	'376982539132366848'	'0.0']->['423298834'	'376982539132366848'	'1822.09']
['149760844'	'376982539132366848'	'0.0']->['1008473935'	'376982539132366848'	'1831.59']
['149760844'	'376982539132366848'	'0.0']->['437266559'	'376982539132366848'	'1836.33']
['149760844'	'376982539132366848'	'0.0']->['351399666'	'376982539132366848'	'1838.71']
['149760844'	'376982539132366848'	'0.0']->['590717114'	'376982539132366848'	'1841.08']
['149760844'	'376982539132366848'	'0.0']->['145652682'	'376982539132366848'	'1962.24']
['149760844'	'376982539132366848'	'0.0']->['246972149'	'376982539132366848'	'2022.82']
['149760844'	'376982539132366848'	'0.0']->['598857493'	'376982539132366848'	'2053.11']
['149760844'	'376982539132366848'	'0.0']->['135002570'	'376982539132366848'	'2068.26']
['149760844'	'376982539132366848'	'0.0']->['125430669'	'376982539132366848'	'2083.4']
['149760844'	'376982539132366848'	'0.0']->['363019395'	'376982539132366848'	'2219.18']
['363019395'	'376982539132366848'	'2219.18']->['278040946'	'376982539132366848'	'2310.88']
['149760844'	'376982539132366848'	'0.0']->['286003171'	'376982539132366848'	'2356.72']
['149760844'	'376982539132366848'	'0.0']->['427272268'	'377578338514395136'	'2367.5']
['427272268'	'377578338514395136'	'2367.5']->['536655984'	'377581460946841601'	'2379.92']
['536655984'	'377581460946841601'	'2379.92']->['427272268'	'377578338514395136'	'2367.5']
['149760844'	'376982539132366848'	'0.0']->['1184284350'	'376982539132366848'	'2402.57']
['149760844'	'376982539132366848'	'0.0']->['500417155'	'376982539132366848'	'2611.32']
['149760844'	'376982539132366848'	'0.0']->['175191670'	'376982539132366848'	'2715.7']
['149760844'	'376982539132366848'	'0.0']->['255772184'	'376982539132366848'	'2820.08']
['149760844'	'376982539132366848'	'0.0']->['450063607'	'376982539132366848'	'2962.76']
['149760844'	'376982539132366848'	'0.0']->['1631637013'	'376982539132366848'	'3034.1']
['149760844'	'376982539132366848'	'0.0']->['66386310'	'376982539132366848'	'3069.76']
['149760844'	'376982539132366848'	'0.0']->['321927651'	'376982539132366848'	'3087.6']
['149760844'	'376982539132366848'	'0.0']->['136494714'	'376982539132366848'	'3096.52']
['149760844'	'376982539132366848'	'0.0']->['308285390'	'376982539132366848'	'3105.43']
['149760844'	'376982539132366848'	'0.0']->['210840421'	'376982539132366848'	'3159.22']
['149760844'	'376982539132366848'	'0.0']->['1460957190'	'376982539132366848'	'3213.0']
['149760844'	'376982539132366848'	'0.0']->['594308536'	'376982539132366848'	'3299.67']
['149760844'	'376982539132366848'	'0.0']->['96071286'	'376982539132366848'	'3386.33']
['149760844'	'376982539132366848'	'0.0']->['156622080'	'376982539132366848'	'3540.02']
['149760844'	'376982539132366848'	'0.0']->['356458853'	'376982539132366848'	'3693.7']
['149760844'	'376982539132366848'	'0.0']->['588572804'	'376982539132366848'	'4542.74']
['149760844'	'376982539132366848'	'0.0']->['354244331'	'376982539132366848'	'4967.26']
['149760844'	'376982539132366848'	'0.0']->['503141840'	'376982539132366848'	'5179.52']
['149760844'	'376982539132366848'	'0.0']->['458636337'	'376982539132366848'	'5285.65']
['149760844'	'376982539132366848'	'0.0']->['93095846'	'376982539132366848'	'5338.72']
['149760844'	'376982539132366848'	'0.0']->['251709037'	'376982539132366848'	'5365.25']
['149760844'	'376982539132366848'	'0.0']->['854935962'	'376982539132366848'	'5378.52']
['149760844'	'376982539132366848'	'0.0']->['390987463'	'376982539132366848'	'5385.15']
['149760844'	'376982539132366848'	'0.0']->['91534329'	'376982539132366848'	'5388.47']
['149760844'	'376982539132366848'	'0.0']->['913799863'	'376982539132366848'	'5391.78']
['149760844'	'376982539132366848'	'0.0']->['62715224'	'376982539132366848'	'5727.43']
['149760844'	'376982539132366848'	'0.0']->['833099498'	'376982539132366848'	'6369.05']
['149760844'	'376982539132366848'	'0.0']->['954449335'	'376982539132366848'	'6691.16']
['149760844'	'376982539132366848'	'0.0']->['1547342168'	'376982539132366848'	'6852.21']
['149760844'	'376982539132366848'	'0.0']->['852853896'	'376982539132366848'	'6932.74']
['149760844'	'376982539132366848'	'0.0']->['1586789720'	'378747480931721216'	'7013.25']
['149760844'	'376982539132366848'	'0.0']->['1664996263'	'376982539132366848'	'7013.27']
['149760844'	'376982539132366848'	'0.0']->['521397362'	'376982539132366848'	'7013.91']
['149760844'	'376982539132366848'	'0.0']->['970114428'	'376982539132366848'	'7014.23']
['149760844'	'376982539132366848'	'0.0']->['499477524'	'376982539132366848'	'7014.39']
['149760844'	'376982539132366848'	'0.0']->['750593024'	'376982539132366848'	'7014.47']
['149760844'	'376982539132366848'	'0.0']->['44632538'	'376982539132366848'	'7014.51']
['149760844'	'376982539132366848'	'0.0']->['1529536292'	'376982539132366848'	'7014.55']
['149760844'	'376982539132366848'	'0.0']->['706326582'	'376982539132366848'	'7014.87']
['149760844'	'376982539132366848'	'0.0']->['165255577'	'376982539132366848'	'7015.02']
['149760844'	'376982539132366848'	'0.0']->['302131264'	'376982539132366848'	'7015.1']
['149760844'	'376982539132366848'	'0.0']->['1693580474'	'376982539132366848'	'7015.18']
['149760844'	'376982539132366848'	'0.0']->['384462072'	'376982539132366848'	'7019.18']
['149760844'	'376982539132366848'	'0.0']->['422062715'	'378749403886284800'	'7020.9']
['149760844'	'376982539132366848'	'0.0']->['411810823'	'376982539132366848'	'7021.18']
['149760844'	'376982539132366848'	'0.0']->['37537142'	'376982539132366848'	'7022.18']
['149760844'	'376982539132366848'	'0.0']->['88021148'	'376982539132366848'	'7022.68']
['149760844'	'376982539132366848'	'0.0']->['98529180'	'376982539132366848'	'7022.93']
['149760844'	'376982539132366848'	'0.0']->['236183716'	'376982539132366848'	'7023.06']
['149760844'	'376982539132366848'	'0.0']->['439831005'	'376982539132366848'	'7023.12']
['149760844'	'376982539132366848'	'0.0']->['99002151'	'376982539132366848'	'7023.15']
['149760844'	'376982539132366848'	'0.0']->['1365137606'	'376982539132366848'	'7023.17']
['149760844'	'376982539132366848'	'0.0']->['1305884928'	'376982539132366848'	'7023.18']
['149760844'	'376982539132366848'	'0.0']->['735475501'	'376982539132366848'	'7023.18']
['149760844'	'376982539132366848'	'0.0']->['569959883'	'376982539132366848'	'7023.18']
['149760844'	'376982539132366848'	'0.0']->['1019482489'	'376982539132366848'	'7023.18']
['149760844'	'376982539132366848'	'0.0']->['205751465'	'376982539132366848'	'7023.18']
['149760844'	'376982539132366848'	'0.0']->['1583141881'	'376982539132366848'	'7023.18']
['149760844'	'376982539132366848'	'0.0']->['95603490'	'376982539132366848'	'7023.18']
['149760844'	'376982539132366848'	'0.0']->['41552948'	'376982539132366848'	'7023.18']
['149760844'	'376982539132366848'	'0.0']->['1428020732'	'376982539132366848'	'7023.18']
['149760844'	'376982539132366848'	'0.0']->['90194917'	'376982539132366848'	'7023.18']
['149760844'	'376982539132366848'	'0.0']->['110002768'	'376982539132366848'	'7023.18']
['149760844'	'376982539132366848'	'0.0']->['1015194367'	'376982539132366848'	'7023.18']
['149760844'	'376982539132366848'	'0.0']->['539663381'	'378750042099548160'	'7023.43']
['149760844'	'376982539132366848'	'0.0']->['1259018917'	'376982539132366848'	'7023.83']
['149760844'	'376982539132366848'	'0.0']->['168906689'	'376982539132366848'	'7024.16']
['149760844'	'376982539132366848'	'0.0']->['1180078334'	'376982539132366848'	'7024.48']
['149760844'	'376982539132366848'	'0.0']->['509285372'	'376982539132366848'	'7024.75']
['149760844'	'376982539132366848'	'0.0']->['1619801215'	'376982539132366848'	'7025.02']
['735475501'	'376982539132366848'	'7023.18']->['1107137143'	'376982539132366848'	'7272.62']
['149760844'	'376982539132366848'	'0.0']->['1360355060'	'376982539132366848'	'7396.42']
['149760844'	'376982539132366848'	'0.0']->['71769542'	'376982539132366848'	'7520.22']
['149760844'	'376982539132366848'	'0.0']->['860570137'	'376982539132366848'	'7520.28']
['149760844'	'376982539132366848'	'0.0']->['1388012186'	'376982539132366848'	'7520.32']
['149760844'	'376982539132366848'	'0.0']->['1550610858'	'376982539132366848'	'7520.35']
['149760844'	'376982539132366848'	'0.0']->['1178475403'	'376982539132366848'	'7520.4']
['149760844'	'376982539132366848'	'0.0']->['717494467'	'376982539132366848'	'7520.45']
['149760844'	'376982539132366848'	'0.0']->['1511043786'	'376982539132366848'	'7520.47']
['149760844'	'376982539132366848'	'0.0']->['454655158'	'376982539132366848'	'7520.79']
['149760844'	'376982539132366848'	'0.0']->['1178482008'	'376982539132366848'	'7520.95']
['149760844'	'376982539132366848'	'0.0']->['602048158'	'376982539132366848'	'7521.04']
['149760844'	'376982539132366848'	'0.0']->['311168652'	'376982539132366848'	'7521.08']
['149760844'	'376982539132366848'	'0.0']->['948348248'	'376982539132366848'	'7521.1']
['149760844'	'376982539132366848'	'0.0']->['1317842574'	'376982539132366848'	'7521.11']
['149760844'	'376982539132366848'	'0.0']->['879892724'	'376982539132366848'	'7521.11']
['149760844'	'376982539132366848'	'0.0']->['609383570'	'376982539132366848'	'7521.11']
['149760844'	'376982539132366848'	'0.0']->['156203161'	'376982539132366848'	'7521.12']
['149760844'	'376982539132366848'	'0.0']->['103091767'	'376982539132366848'	'7521.12']
['149760844'	'376982539132366848'	'0.0']->['39192465'	'376982539132366848'	'7521.12']
['149760844'	'376982539132366848'	'0.0']->['307239297'	'376982539132366848'	'7521.12']
['149760844'	'376982539132366848'	'0.0']->['369208304'	'376982539132366848'	'7521.12']
['149760844'	'376982539132366848'	'0.0']->['179669674'	'376982539132366848'	'7521.12']
['149760844'	'376982539132366848'	'0.0']->['273374193'	'376982539132366848'	'7521.12']
['149760844'	'376982539132366848'	'0.0']->['227267997'	'376982539132366848'	'7521.12']
['149760844'	'376982539132366848'	'0.0']->['289803197'	'376982539132366848'	'7521.15']
['149760844'	'376982539132366848'	'0.0']->['482647306'	'376982539132366848'	'7521.18']
['149760844'	'376982539132366848'	'0.0']->['553213670'	'376982539132366848'	'7521.32']
['149760844'	'376982539132366848'	'0.0']->['376767685'	'376982539132366848'	'7521.4']
['149760844'	'376982539132366848'	'0.0']->['338412356'	'376982539132366848'	'7521.43']
['149760844'	'376982539132366848'	'0.0']->['220731719'	'376982539132366848'	'7521.45']
['149760844'	'376982539132366848'	'0.0']->['1278813325'	'376982539132366848'	'7521.46']
['149760844'	'376982539132366848'	'0.0']->['382615834'	'376982539132366848'	'7521.46']
['149760844'	'376982539132366848'	'0.0']->['175055480'	'376982539132366848'	'7521.47']
['149760844'	'376982539132366848'	'0.0']->['427060892'	'378875390468816896'	'7521.52']
['149760844'	'376982539132366848'	'0.0']->['517017829'	'378875420394790912'	'7521.65']
['149760844'	'376982539132366848'	'0.0']->['821404428'	'378875442632990720'	'7521.73']
['149760844'	'376982539132366848'	'0.0']->['40405833'	'376982539132366848'	'7521.98']
['149760844'	'376982539132366848'	'0.0']->['1688622799'	'376982539132366848'	'7522.24']
['149760844'	'376982539132366848'	'0.0']->['422599396'	'376982539132366848'	'7522.37']
['149760844'	'376982539132366848'	'0.0']->['92518535'	'376982539132366848'	'7522.44']
['149760844'	'376982539132366848'	'0.0']->['231018630'	'376982539132366848'	'7522.47']
['149760844'	'376982539132366848'	'0.0']->['29871729'	'376982539132366848'	'7522.48']
['149760844'	'376982539132366848'	'0.0']->['300713910'	'376982539132366848'	'7522.49']
['149760844'	'376982539132366848'	'0.0']->['825258122'	'376982539132366848'	'7522.5']
['149760844'	'376982539132366848'	'0.0']->['283949966'	'376982539132366848'	'7522.5']
['149760844'	'376982539132366848'	'0.0']->['112750361'	'376982539132366848'	'7522.5']
['149760844'	'376982539132366848'	'0.0']->['593942727'	'376982539132366848'	'7522.5']
['149760844'	'376982539132366848'	'0.0']->['199986501'	'376982539132366848'	'7522.5']
['149760844'	'376982539132366848'	'0.0']->['1676675784'	'376982539132366848'	'7522.5']
['149760844'	'376982539132366848'	'0.0']->['571103443'	'376982539132366848'	'7522.5']
['149760844'	'376982539132366848'	'0.0']->['127672869'	'376982539132366848'	'7522.5']
['149760844'	'376982539132366848'	'0.0']->['940532630'	'376982539132366848'	'7522.5']
['149760844'	'376982539132366848'	'0.0']->['324691010'	'376982539132366848'	'7522.5']
['149760844'	'376982539132366848'	'0.0']->['39982811'	'376982539132366848'	'7522.5']
['149760844'	'376982539132366848'	'0.0']->['344663807'	'376982539132366848'	'7522.5']
['149760844'	'376982539132366848'	'0.0']->['590223976'	'376982539132366848'	'7522.5']
['149760844'	'376982539132366848'	'0.0']->['546559330'	'376982539132366848'	'7522.5']
['149760844'	'376982539132366848'	'0.0']->['192880144'	'376982539132366848'	'7522.5']
['149760844'	'376982539132366848'	'0.0']->['1495595636'	'376982539132366848'	'7522.5']
['149760844'	'376982539132366848'	'0.0']->['921266899'	'376982539132366848'	'7522.5']
['149760844'	'376982539132366848'	'0.0']->['1223497622'	'376982539132366848'	'7522.5']
['149760844'	'376982539132366848'	'0.0']->['165040558'	'376982539132366848'	'7522.5']
['420793983'	'376982539132366848'	'405.32']->['1006312848'	'376982539132366848'	'7522.5']
['149760844'	'376982539132366848'	'0.0']->['255655221'	'376982539132366848'	'7522.5']
['149760844'	'376982539132366848'	'0.0']->['465427244'	'376982539132366848'	'7522.5']
['149760844'	'376982539132366848'	'0.0']->['71645648'	'378875638633234432'	'7522.52']
['149760844'	'376982539132366848'	'0.0']->['1796065466'	'376982539132366848'	'7523.04']
['149760844'	'376982539132366848'	'0.0']->['60184889'	'378875806245605377'	'7523.18']
['149760844'	'376982539132366848'	'0.0']->['625292352'	'376982539132366848'	'7523.31']
['149760844'	'376982539132366848'	'0.0']->['354232216'	'376982539132366848'	'7523.45']
['149760844'	'376982539132366848'	'0.0']->['155905018'	'376982539132366848'	'7523.52']
['149760844'	'376982539132366848'	'0.0']->['356909165'	'376982539132366848'	'7523.55']
['149760844'	'376982539132366848'	'0.0']->['53538535'	'376982539132366848'	'7523.57']
['149760844'	'376982539132366848'	'0.0']->['577452386'	'376982539132366848'	'7523.57']
['149760844'	'376982539132366848'	'0.0']->['213739410'	'376982539132366848'	'7523.58']
['149760844'	'376982539132366848'	'0.0']->['214928569'	'376982539132366848'	'7523.58']
['149760844'	'376982539132366848'	'0.0']->['1246902642'	'376982539132366848'	'7523.58']
['149760844'	'376982539132366848'	'0.0']->['37844698'	'376982539132366848'	'7523.58']
['149760844'	'376982539132366848'	'0.0']->['477144983'	'378875977860120576'	'7523.85']
['149760844'	'376982539132366848'	'0.0']->['886757881'	'376982539132366848'	'7523.94']
['149760844'	'376982539132366848'	'0.0']->['409540143'	'378876030997786624'	'7524.07']
['149760844'	'376982539132366848'	'0.0']->['45814314'	'376982539132366848'	'7524.12']
['149760844'	'376982539132366848'	'0.0']->['499021531'	'376982539132366848'	'7524.21']
['149760844'	'376982539132366848'	'0.0']->['254942612'	'376982539132366848'	'7524.26']
['149760844'	'376982539132366848'	'0.0']->['244275940'	'376982539132366848'	'7524.28']
['149760844'	'376982539132366848'	'0.0']->['140341973'	'376982539132366848'	'7524.29']
['149760844'	'376982539132366848'	'0.0']->['752704664'	'376982539132366848'	'7524.29']
['149760844'	'376982539132366848'	'0.0']->['709916929'	'376982539132366848'	'7524.3']
['149760844'	'376982539132366848'	'0.0']->['1416484327'	'376982539132366848'	'7524.46']
['149760844'	'376982539132366848'	'0.0']->['1265739379'	'376982539132366848'	'7524.54']
['149760844'	'376982539132366848'	'0.0']->['595745595'	'376982539132366848'	'7524.58']
['149760844'	'376982539132366848'	'0.0']->['81366338'	'376982539132366848'	'7524.62']
['149760844'	'376982539132366848'	'0.0']->['778154046'	'378876394857451523'	'7525.52']
['149760844'	'376982539132366848'	'0.0']->['152877855'	'376982539132366848'	'7526.07']
['149760844'	'376982539132366848'	'0.0']->['637155919'	'378876691210182656'	'7526.7']
['590223976'	'376982539132366848'	'7522.5']->['276886958'	'376982539132366848'	'7526.79']
['149760844'	'376982539132366848'	'0.0']->['280534488'	'376982539132366848'	'7527.15']
['149760844'	'376982539132366848'	'0.0']->['283734612'	'378876845103382528'	'7527.3']
['149760844'	'376982539132366848'	'0.0']->['1655880050'	'376982539132366848'	'7527.34']
['149760844'	'376982539132366848'	'0.0']->['345323206'	'376982539132366848'	'7527.43']
['149760844'	'376982539132366848'	'0.0']->['60463725'	'376982539132366848'	'7527.47']
['149760844'	'376982539132366848'	'0.0']->['535862135'	'376982539132366848'	'7527.49']
['149760844'	'376982539132366848'	'0.0']->['412226205'	'376982539132366848'	'7527.51']
['149760844'	'376982539132366848'	'0.0']->['150576017'	'376982539132366848'	'7527.51']
['149760844'	'376982539132366848'	'0.0']->['293973135'	'376982539132366848'	'7527.51']
['149760844'	'376982539132366848'	'0.0']->['1852241851'	'376982539132366848'	'7527.52']
['149760844'	'376982539132366848'	'0.0']->['597883033'	'376982539132366848'	'7527.52']
['149760844'	'376982539132366848'	'0.0']->['250483140'	'376982539132366848'	'7527.52']
['149760844'	'376982539132366848'	'0.0']->['270346670'	'376982539132366848'	'7527.52']
['778154046'	'378876394857451523'	'7525.52']->['915159330'	'378876925520785408'	'7527.62']
['915159330'	'378876925520785408'	'7527.62']->['778154046'	'378876394857451523'	'7525.52']
['149760844'	'376982539132366848'	'0.0']->['93331764'	'376982539132366848'	'7529.14']
['149760844'	'376982539132366848'	'0.0']->['242467295'	'376982539132366848'	'7529.95']
['149760844'	'376982539132366848'	'0.0']->['554201869'	'376982539132366848'	'7530.36']
['149760844'	'376982539132366848'	'0.0']->['264163009'	'376982539132366848'	'7530.56']
['149760844'	'376982539132366848'	'0.0']->['842127200'	'376982539132366848'	'7530.67']
['149760844'	'376982539132366848'	'0.0']->['1089694724'	'376982539132366848'	'7530.72']
['149760844'	'376982539132366848'	'0.0']->['626373864'	'376982539132366848'	'7530.74']
['149760844'	'376982539132366848'	'0.0']->['365980793'	'376982539132366848'	'7530.75']
['149760844'	'376982539132366848'	'0.0']->['152963523'	'376982539132366848'	'7530.77']
['149760844'	'376982539132366848'	'0.0']->['65023914'	'378877753774587904'	'7530.92']
['149760844'	'376982539132366848'	'0.0']->['312617357'	'378878001519525888'	'7531.9']
['149760844'	'376982539132366848'	'0.0']->['173801744'	'378878621701906432'	'7534.37']
['71645648'	'378875638633234432'	'7522.52']->['260806459'	'378879576589733888'	'7538.15']
['149760844'	'376982539132366848'	'0.0']->['162080114'	'378884166118432768'	'7556.4']
['149760844'	'376982539132366848'	'0.0']->['50322917'	'378890280360898560'	'7580.68']
['149760844'	'376982539132366848'	'0.0']->['567933163'	'376982539132366848'	'7585.63']
['50322917'	'378890280360898560'	'7580.68']->['162080114'	'378884166118432768'	'7556.4']
['149760844'	'376982539132366848'	'0.0']->['76573760'	'376982539132366848'	'7613.05']
['76573760'	'376982539132366848'	'7613.05']->['98021291'	'376982539132366848'	'7626.77']
['149760844'	'376982539132366848'	'0.0']->['216639814'	'376982539132366848'	'7633.63']
['149760844'	'376982539132366848'	'0.0']->['564770405'	'376982539132366848'	'7637.05']
['149760844'	'376982539132366848'	'0.0']->['249451525'	'376982539132366848'	'7638.77']
['149760844'	'376982539132366848'	'0.0']->['1354171376'	'376982539132366848'	'7639.63']
['149760844'	'376982539132366848'	'0.0']->['842592991'	'378905114917871617'	'7639.63']
['149760844'	'376982539132366848'	'0.0']->['225896721'	'376982539132366848'	'7640.05']
['149760844'	'376982539132366848'	'0.0']->['576508139'	'376982539132366848'	'7640.27']
['149760844'	'376982539132366848'	'0.0']->['975755516'	'376982539132366848'	'7640.48']
['149760844'	'376982539132366848'	'0.0']->['500184813'	'376982539132366848'	'7837.72']
['149760844'	'376982539132366848'	'0.0']->['741552644'	'378965755393761281'	'7880.6']
['842592991'	'378905114917871617'	'7639.63']->['1042695049'	'379000823251873792'	'8019.95']
['149760844'	'376982539132366848'	'0.0']->['1546675801'	'376982539132366848'	'8034.95']
['149760844'	'376982539132366848'	'0.0']->['1347535332'	'376982539132366848'	'9255.42']
['149760844'	'376982539132366848'	'0.0']->['1334614232'	'376982539132366848'	'9865.65']
['149760844'	'376982539132366848'	'0.0']->['951443054'	'376982539132366848'	'10170.77']
['149760844'	'376982539132366848'	'0.0']->['86290569'	'376982539132366848'	'10323.33']
['156622080'	'376982539132366848'	'3540.02']->['272334076'	'376982539132366848'	'10399.6']
['149760844'	'376982539132366848'	'0.0']->['318186398'	'376982539132366848'	'10437.74']
['149760844'	'376982539132366848'	'0.0']->['1506885368'	'376982539132366848'	'10456.81']
['149760844'	'376982539132366848'	'0.0']->['288049459'	'376982539132366848'	'10466.35']
['149760844'	'376982539132366848'	'0.0']->['338083632'	'376982539132366848'	'10471.12']
['149760844'	'376982539132366848'	'0.0']->['1858676066'	'376982539132366848'	'10473.5']
['149760844'	'376982539132366848'	'0.0']->['1142234107'	'376982539132366848'	'10475.88']
['149760844'	'376982539132366848'	'0.0']->['333621338'	'379618927082758144'	'10476.07']
['149760844'	'376982539132366848'	'0.0']->['584649072'	'376982539132366848'	'10476.08']
['149760844'	'376982539132366848'	'0.0']->['554411057'	'376982539132366848'	'10476.18']
['149760844'	'376982539132366848'	'0.0']->['603544588'	'376982539132366848'	'10476.28']
['149760844'	'376982539132366848'	'0.0']->['144805446'	'376982539132366848'	'10476.43']
['149760844'	'376982539132366848'	'0.0']->['69834928'	'376982539132366848'	'10476.51']
['149760844'	'376982539132366848'	'0.0']->['1048649978'	'376982539132366848'	'10476.58']
['149760844'	'376982539132366848'	'0.0']->['54193095'	'376982539132366848'	'10476.63']
['149760844'	'376982539132366848'	'0.0']->['1482536844'	'376982539132366848'	'10476.67']
['149760844'	'376982539132366848'	'0.0']->['199833400'	'376982539132366848'	'10476.85']
['149760844'	'376982539132366848'	'0.0']->['411137384'	'376982539132366848'	'10476.94']
['149760844'	'376982539132366848'	'0.0']->['348984763'	'376982539132366848'	'10476.99']
['149760844'	'376982539132366848'	'0.0']->['1011936290'	'376982539132366848'	'10477.03']
['149760844'	'376982539132366848'	'0.0']->['304842712'	'379619288296206336'	'10477.5']
['149760844'	'376982539132366848'	'0.0']->['281290884'	'376982539132366848'	'10477.58']
['149760844'	'376982539132366848'	'0.0']->['1046551500'	'376982539132366848'	'10477.63']
['149760844'	'376982539132366848'	'0.0']->['33519632'	'376982539132366848'	'10477.68']
['149760844'	'376982539132366848'	'0.0']->['77859112'	'379619441895800832'	'10478.12']
['149760844'	'376982539132366848'	'0.0']->['242646158'	'376982539132366848'	'10478.82']
['149760844'	'376982539132366848'	'0.0']->['230141500'	'376982539132366848'	'10479.38']
['149760844'	'376982539132366848'	'0.0']->['462806105'	'376982539132366848'	'10479.67']
['149760844'	'376982539132366848'	'0.0']->['355369429'	'376982539132366848'	'10479.81']
['77859112'	'379619441895800832'	'10478.12']->['279868800'	'379619870130044928'	'10479.82']
['149760844'	'376982539132366848'	'0.0']->['852109950'	'376982539132366848'	'10479.88']
['149760844'	'376982539132366848'	'0.0']->['272542167'	'376982539132366848'	'10479.91']
['149760844'	'376982539132366848'	'0.0']->['150414574'	'376982539132366848'	'10479.95']
['279868800'	'379619870130044928'	'10479.82']->['77859112'	'379619441895800832'	'10478.12']
['149760844'	'376982539132366848'	'0.0']->['137966140'	'376982539132366848'	'10481.67']
['149760844'	'376982539132366848'	'0.0']->['307041101'	'376982539132366848'	'10482.52']
['149760844'	'376982539132366848'	'0.0']->['328690036'	'376982539132366848'	'10482.95']
['149760844'	'376982539132366848'	'0.0']->['93249625'	'376982539132366848'	'10483.17']
['149760844'	'376982539132366848'	'0.0']->['1247833728'	'376982539132366848'	'10483.28']
['149760844'	'376982539132366848'	'0.0']->['542455714'	'376982539132366848'	'10483.33']
['149760844'	'376982539132366848'	'0.0']->['311269093'	'376982539132366848'	'10483.36']
['149760844'	'376982539132366848'	'0.0']->['320399363'	'376982539132366848'	'10483.37']
['149760844'	'376982539132366848'	'0.0']->['377299669'	'376982539132366848'	'10483.38']
['149760844'	'376982539132366848'	'0.0']->['286276403'	'376982539132366848'	'10484.22']
['149760844'	'376982539132366848'	'0.0']->['371404750'	'376982539132366848'	'10485.05']
['149760844'	'376982539132366848'	'0.0']->['287588221'	'379622935347990528'	'10492.0']
['149760844'	'376982539132366848'	'0.0']->['61960437'	'376982539132366848'	'10493.12']
['149760844'	'376982539132366848'	'0.0']->['804448278'	'376982539132366848'	'10497.15']
['149760844'	'376982539132366848'	'0.0']->['977972534'	'376982539132366848'	'10499.17']
['149760844'	'376982539132366848'	'0.0']->['459931333'	'379624742279720960'	'10499.18']
['149760844'	'376982539132366848'	'0.0']->['528066913'	'376982539132366848'	'10500.17']
['149760844'	'376982539132366848'	'0.0']->['437030413'	'376982539132366848'	'10500.68']
['149760844'	'376982539132366848'	'0.0']->['347882426'	'376982539132366848'	'10501.18']
['149760844'	'376982539132366848'	'0.0']->['344304048'	'376982539132366848'	'10514.52']
['149760844'	'376982539132366848'	'0.0']->['343322670'	'376982539132366848'	'10521.18']
['149760844'	'376982539132366848'	'0.0']->['968578844'	'376982539132366848'	'10527.85']
['149760844'	'376982539132366848'	'0.0']->['230311188'	'376982539132366848'	'10572.08']
['459931333'	'379624742279720960'	'10499.18']->['497500459'	'379658186103717888'	'10632.07']
['149760844'	'376982539132366848'	'0.0']->['232515422'	'376982539132366848'	'14762.83']
['1506885368'	'376982539132366848'	'10456.81']->['1322172152'	'376982539132366848'	'16858.21']
['299512084'	'376982539132366848'	'1416.63']->['1407466092'	'376982539132366848'	'17905.9']
['149760844'	'376982539132366848'	'0.0']->['1283837790'	'376982539132366848'	'18429.74']
['149760844'	'376982539132366848'	'0.0']->['533929383'	'376982539132366848'	'18691.66']
['149760844'	'376982539132366848'	'0.0']->['197761137'	'376982539132366848'	'18822.62']
['149760844'	'376982539132366848'	'0.0']->['572484625'	'376982539132366848'	'18888.1']
['149760844'	'376982539132366848'	'0.0']->['296659414'	'376982539132366848'	'18920.84']
['149760844'	'376982539132366848'	'0.0']->['1867702626'	'376982539132366848'	'18953.58']
['149760844'	'376982539132366848'	'0.0']->['571966908'	'376982539132366848'	'18953.86']
['149760844'	'376982539132366848'	'0.0']->['167432711'	'376982539132366848'	'18954.0']
['149760844'	'376982539132366848'	'0.0']->['150227003'	'376982539132366848'	'18954.06']
['149760844'	'376982539132366848'	'0.0']->['281018245'	'376982539132366848'	'18954.1']
['149760844'	'376982539132366848'	'0.0']->['259834339'	'376982539132366848'	'18954.13']
['149760844'	'376982539132366848'	'0.0']->['1690356050'	'376982539132366848'	'18954.54']
['149760844'	'376982539132366848'	'0.0']->['532034344'	'376982539132366848'	'18954.75']
['149760844'	'376982539132366848'	'0.0']->['1269517135'	'376982539132366848'	'18954.85']
['149760844'	'376982539132366848'	'0.0']->['742499468'	'376982539132366848'	'18954.9']
['149760844'	'376982539132366848'	'0.0']->['352684515'	'376982539132366848'	'18954.92']
['149760844'	'376982539132366848'	'0.0']->['278368877'	'376982539132366848'	'18954.94']
['149760844'	'376982539132366848'	'0.0']->['369744370'	'376982539132366848'	'18954.94']
['149760844'	'376982539132366848'	'0.0']->['553512954'	'376982539132366848'	'18954.95']
['149760844'	'376982539132366848'	'0.0']->['156992580'	'376982539132366848'	'18955.78']
['149760844'	'376982539132366848'	'0.0']->['89704643'	'376982539132366848'	'18956.2']
['149760844'	'376982539132366848'	'0.0']->['228985788'	'376982539132366848'	'18956.41']
['149760844'	'376982539132366848'	'0.0']->['156764899'	'376982539132366848'	'18956.51']
['149760844'	'376982539132366848'	'0.0']->['392753918'	'376982539132366848'	'18956.56']
['149760844'	'376982539132366848'	'0.0']->['623543514'	'376982539132366848'	'18956.59']
['299512084'	'376982539132366848'	'1416.63']->['126928913'	'376982539132366848'	'18956.6']
['149760844'	'376982539132366848'	'0.0']->['546619204'	'376982539132366848'	'18956.61']
['149760844'	'376982539132366848'	'0.0']->['483989966'	'376982539132366848'	'18956.62']
['149760844'	'376982539132366848'	'0.0']->['576061195'	'376982539132366848'	'18956.89']
['149760844'	'376982539132366848'	'0.0']->['298401710'	'376982539132366848'	'18957.03']
['149760844'	'376982539132366848'	'0.0']->['79358721'	'376982539132366848'	'18957.1']
['149760844'	'376982539132366848'	'0.0']->['86004345'	'376982539132366848'	'18957.13']
['149760844'	'376982539132366848'	'0.0']->['61343394'	'376982539132366848'	'18957.15']
['149760844'	'376982539132366848'	'0.0']->['360775028'	'376982539132366848'	'18957.17']
['149760844'	'376982539132366848'	'0.0']->['1640318762'	'381753555717070849'	'18958.32']
['149760844'	'376982539132366848'	'0.0']->['825631632'	'376982539132366848'	'18958.61']
['149760844'	'376982539132366848'	'0.0']->['308028083'	'376982539132366848'	'18959.33']
['149760844'	'376982539132366848'	'0.0']->['240450226'	'376982539132366848'	'18959.69']
['149760844'	'376982539132366848'	'0.0']->['53283364'	'376982539132366848'	'18959.87']
['149760844'	'376982539132366848'	'0.0']->['1029490998'	'376982539132366848'	'18959.96']
['149760844'	'376982539132366848'	'0.0']->['541066303'	'376982539132366848'	'18960.0']
['149760844'	'376982539132366848'	'0.0']->['69863450'	'376982539132366848'	'18960.03']
['149760844'	'376982539132366848'	'0.0']->['616719605'	'376982539132366848'	'18960.04']
['149760844'	'376982539132366848'	'0.0']->['236435465'	'376982539132366848'	'18960.04']
['149760844'	'376982539132366848'	'0.0']->['49600512'	'376982539132366848'	'18960.05']
['149760844'	'376982539132366848'	'0.0']->['802684098'	'376982539132366848'	'18960.05']
['149760844'	'376982539132366848'	'0.0']->['235042696'	'376982539132366848'	'18960.05']
['149760844'	'376982539132366848'	'0.0']->['538504164'	'376982539132366848'	'18960.05']
['149760844'	'376982539132366848'	'0.0']->['439412247'	'381754095419527168'	'18960.47']
['149760844'	'376982539132366848'	'0.0']->['839897545'	'376982539132366848'	'18960.78']
['439412247'	'381754095419527168'	'18960.47']->['439700704'	'381754241687519232'	'18961.05']
['149760844'	'376982539132366848'	'0.0']->['239094408'	'376982539132366848'	'18961.15']
['149760844'	'376982539132366848'	'0.0']->['1327268084'	'376982539132366848'	'18961.33']
['149760844'	'376982539132366848'	'0.0']->['231695818'	'376982539132366848'	'18961.42']
['149760844'	'376982539132366848'	'0.0']->['387100735'	'376982539132366848'	'18961.47']
['149760844'	'376982539132366848'	'0.0']->['446396924'	'376982539132366848'	'18961.49']
['149760844'	'376982539132366848'	'0.0']->['854913733'	'376982539132366848'	'18961.52']
['149760844'	'376982539132366848'	'0.0']->['336040526'	'376982539132366848'	'18961.78']
['149760844'	'376982539132366848'	'0.0']->['630511215'	'376982539132366848'	'18961.92']
['149760844'	'376982539132366848'	'0.0']->['1682967932'	'376982539132366848'	'18962.05']
['149760844'	'376982539132366848'	'0.0']->['1164873294'	'376982539132366848'	'18967.59']
['149760844'	'376982539132366848'	'0.0']->['218437884'	'376982539132366848'	'18970.36']
['149760844'	'376982539132366848'	'0.0']->['415973476'	'376982539132366848'	'18971.75']
['149760844'	'376982539132366848'	'0.0']->['636794259'	'376982539132366848'	'18972.44']
['149760844'	'376982539132366848'	'0.0']->['260003168'	'376982539132366848'	'18972.79']
['1327268084'	'376982539132366848'	'18961.33']->['1117294610'	'376982539132366848'	'18972.96']
['149760844'	'376982539132366848'	'0.0']->['395278628'	'376982539132366848'	'18973.05']
['149760844'	'376982539132366848'	'0.0']->['306792099'	'376982539132366848'	'18973.09']
['149760844'	'376982539132366848'	'0.0']->['711688573'	'376982539132366848'	'18973.11']
['149760844'	'376982539132366848'	'0.0']->['598901737'	'376982539132366848'	'18973.12']
['61343394'	'376982539132366848'	'18957.15']->['68078759'	'376982539132366848'	'18973.13']
['149760844'	'376982539132366848'	'0.0']->['495294779'	'381848821204262912'	'19336.88']
['495294779'	'381848821204262912'	'19336.88']->['25706119'	'381849020009697280'	'19337.67']
['25706119'	'381849020009697280'	'19337.67']->['495294779'	'381848821204262912'	'19336.88']
['495294779'	'381848821204262912'	'19336.88']->['515455721'	'381849553785192449'	'19339.78']
['149760844'	'376982539132366848'	'0.0']->['325225322'	'376982539132366848'	'19373.85']
['149760844'	'376982539132366848'	'0.0']->['1616143489'	'381876471801061376'	'19446.75']
['149760844'	'376982539132366848'	'0.0']->['1660839913'	'376982539132366848'	'19574.21']
['149760844'	'376982539132366848'	'0.0']->['790049726'	'376982539132366848'	'19674.39']
['742499468'	'376982539132366848'	'18954.9']->['297411945'	'376982539132366848'	'19724.48']
['149760844'	'376982539132366848'	'0.0']->['786196153'	'376982539132366848'	'19749.52']
['149760844'	'376982539132366848'	'0.0']->['732310015'	'376982539132366848'	'19762.04']
['149760844'	'376982539132366848'	'0.0']->['258608377'	'376982539132366848'	'19768.31']
['149760844'	'376982539132366848'	'0.0']->['167478553'	'376982539132366848'	'19771.44']
['149760844'	'376982539132366848'	'0.0']->['1486583988'	'381958544179748864'	'19772.88']
['149760844'	'376982539132366848'	'0.0']->['64922359'	'376982539132366848'	'19773.0']
['149760844'	'376982539132366848'	'0.0']->['588645409'	'381958619551391744'	'19773.18']
['149760844'	'376982539132366848'	'0.0']->['777069158'	'381958742893268992'	'19773.67']
['149760844'	'376982539132366848'	'0.0']->['38791269'	'376982539132366848'	'19773.78']
['149760844'	'376982539132366848'	'0.0']->['220574448'	'376982539132366848'	'19774.18']
['149760844'	'376982539132366848'	'0.0']->['538122633'	'376982539132366848'	'19774.37']
['149760844'	'376982539132366848'	'0.0']->['57435443'	'376982539132366848'	'19774.47']
['149760844'	'376982539132366848'	'0.0']->['75400073'	'376982539132366848'	'19774.52']
['149760844'	'376982539132366848'	'0.0']->['611184679'	'376982539132366848'	'19774.54']
['149760844'	'376982539132366848'	'0.0']->['598752871'	'376982539132366848'	'19774.57']
['1486583988'	'381958544179748864'	'19772.88']->['1523782435'	'381959211275808768'	'19775.53']
['149760844'	'376982539132366848'	'0.0']->['549884066'	'376982539132366848'	'19775.62']
['149760844'	'376982539132366848'	'0.0']->['609382214'	'381959304036638722'	'19775.9']
['149760844'	'376982539132366848'	'0.0']->['586231675'	'376982539132366848'	'19776.14']
['149760844'	'376982539132366848'	'0.0']->['155012846'	'376982539132366848'	'19776.4']
['149760844'	'376982539132366848'	'0.0']->['97926615'	'376982539132366848'	'19776.54']
['149760844'	'376982539132366848'	'0.0']->['708264979'	'376982539132366848'	'19776.6']
['149760844'	'376982539132366848'	'0.0']->['543904392'	'376982539132366848'	'19776.63']
['149760844'	'376982539132366848'	'0.0']->['792665857'	'376982539132366848'	'19776.65']
['708264979'	'376982539132366848'	'19776.6']->['1263309798'	'376982539132366848'	'19776.66']
['149760844'	'376982539132366848'	'0.0']->['1584358794'	'376982539132366848'	'19776.67']
['1523782435'	'381959211275808768'	'19775.53']->['1486583988'	'381958544179748864'	'19772.88']
['149760844'	'376982539132366848'	'0.0']->['54437831'	'376982539132366848'	'19777.82']
['149760844'	'376982539132366848'	'0.0']->['582785131'	'376982539132366848'	'19778.97']
['149760844'	'376982539132366848'	'0.0']->['51204113'	'381960272946421760'	'19779.75']
['149760844'	'376982539132366848'	'0.0']->['1653590502'	'376982539132366848'	'19782.51']
['149760844'	'376982539132366848'	'0.0']->['414444546'	'376982539132366848'	'19784.28']
['149760844'	'376982539132366848'	'0.0']->['787374350'	'376982539132366848'	'19786.05']
['149760844'	'376982539132366848'	'0.0']->['902628901'	'376982539132366848'	'19787.5']
['149760844'	'376982539132366848'	'0.0']->['355850402'	'376982539132366848'	'19788.4']
['149760844'	'376982539132366848'	'0.0']->['544803139'	'376982539132366848'	'19789.3']
['149760844'	'376982539132366848'	'0.0']->['319381484'	'376982539132366848'	'19791.27']
['149760844'	'376982539132366848'	'0.0']->['756569540'	'376982539132366848'	'19792.63']
['149760844'	'376982539132366848'	'0.0']->['270428413'	'376982539132366848'	'19794.47']
['149760844'	'376982539132366848'	'0.0']->['386887805'	'381964099951001600'	'19794.95']
['386887805'	'381964099951001600'	'19794.95']->['445808992'	'381964163494707200'	'19795.2']
['149760844'	'376982539132366848'	'0.0']->['373252089'	'376982539132366848'	'19795.4']
['149760844'	'376982539132366848'	'0.0']->['1319392885'	'376982539132366848'	'19796.32']
['149760844'	'376982539132366848'	'0.0']->['848162419'	'376982539132366848'	'19799.38']
['149760844'	'376982539132366848'	'0.0']->['349878844'	'376982539132366848'	'19800.9']
['149760844'	'376982539132366848'	'0.0']->['60829048'	'376982539132366848'	'19801.67']
['149760844'	'376982539132366848'	'0.0']->['246074383'	'376982539132366848'	'19802.05']
['149760844'	'376982539132366848'	'0.0']->['1152598015'	'376982539132366848'	'19802.43']
['1486583988'	'381958544179748864'	'19772.88']->['134551002'	'381968149081763840'	'19811.05']
['582785131'	'376982539132366848'	'19778.97']->['118801911'	'376982539132366848'	'20181.92']
['118801911'	'376982539132366848'	'20181.92']->['478155077'	'376982539132366848'	'20371.67']
['787374350'	'376982539132366848'	'19786.05']->['308608123'	'376982539132366848'	'20561.42']
['149760844'	'376982539132366848'	'0.0']->['1107859729'	'376982539132366848'	'20906.15']
['149760844'	'376982539132366848'	'0.0']->['1364625560'	'376982539132366848'	'21250.88']
['149760844'	'376982539132366848'	'0.0']->['1600757712'	'376982539132366848'	'21251.26']
['149760844'	'376982539132366848'	'0.0']->['582230161'	'376982539132366848'	'21251.45']
['149760844'	'376982539132366848'	'0.0']->['762321692'	'376982539132366848'	'21251.54']
['149760844'	'376982539132366848'	'0.0']->['756340872'	'382330671823601664'	'21251.58']
['149760844'	'376982539132366848'	'0.0']->['717420264'	'376982539132366848'	'21251.59']
['149760844'	'376982539132366848'	'0.0']->['377065100'	'376982539132366848'	'21251.61']
['149760844'	'376982539132366848'	'0.0']->['115619875'	'376982539132366848'	'21251.62']
['149760844'	'376982539132366848'	'0.0']->['563192138'	'376982539132366848'	'21251.63']
['149760844'	'376982539132366848'	'0.0']->['1884890340'	'376982539132366848'	'21251.63']
['149760844'	'376982539132366848'	'0.0']->['612784555'	'376982539132366848'	'21251.63']
['149760844'	'376982539132366848'	'0.0']->['288200204'	'376982539132366848'	'21251.63']
['149760844'	'376982539132366848'	'0.0']->['1033980342'	'376982539132366848'	'21251.63']
['149760844'	'376982539132366848'	'0.0']->['606489595'	'376982539132366848'	'21251.63']
['149760844'	'376982539132366848'	'0.0']->['631638520'	'376982539132366848'	'21251.63']
['149760844'	'376982539132366848'	'0.0']->['1413742483'	'376982539132366848'	'21251.63']
['149760844'	'376982539132366848'	'0.0']->['95842653'	'376982539132366848'	'21251.63']
['149760844'	'376982539132366848'	'0.0']->['1041270684'	'376982539132366848'	'21251.63']
['1019482489'	'376982539132366848'	'7023.18']->['46384330'	'376982539132366848'	'21251.63']
['149760844'	'376982539132366848'	'0.0']->['483687214'	'376982539132366848'	'21251.63']
['149760844'	'376982539132366848'	'0.0']->['296611413'	'376982539132366848'	'21251.72']
['149760844'	'376982539132366848'	'0.0']->['496571971'	'376982539132366848'	'21251.76']
['149760844'	'376982539132366848'	'0.0']->['79542458'	'376982539132366848'	'21251.78']
['149760844'	'376982539132366848'	'0.0']->['87831292'	'376982539132366848'	'21251.79']
['149760844'	'376982539132366848'	'0.0']->['494402796'	'376982539132366848'	'21251.79']
['149760844'	'376982539132366848'	'0.0']->['624298641'	'376982539132366848'	'21251.8']
['606489595'	'376982539132366848'	'21251.63']->['279297201'	'376982539132366848'	'21252.01']
['87831292'	'376982539132366848'	'21251.79']->['808123442'	'376982539132366848'	'21252.11']
['149760844'	'376982539132366848'	'0.0']->['93081473'	'376982539132366848'	'21252.16']
['149760844'	'376982539132366848'	'0.0']->['320079278'	'376982539132366848'	'21252.19']
['149760844'	'376982539132366848'	'0.0']->['328876886'	'376982539132366848'	'21252.2']
['149760844'	'376982539132366848'	'0.0']->['240036129'	'376982539132366848'	'21252.21']
['149760844'	'376982539132366848'	'0.0']->['719256234'	'376982539132366848'	'21252.21']
['149760844'	'376982539132366848'	'0.0']->['62405359'	'376982539132366848'	'21252.22']
['149760844'	'376982539132366848'	'0.0']->['37776540'	'376982539132366848'	'21252.22']
['149760844'	'376982539132366848'	'0.0']->['1325716542'	'376982539132366848'	'21252.33']
['149760844'	'376982539132366848'	'0.0']->['1593884892'	'376982539132366848'	'21252.38']
['149760844'	'376982539132366848'	'0.0']->['249980091'	'382330879466819584'	'21252.4']
['149760844'	'376982539132366848'	'0.0']->['155995477'	'376982539132366848'	'21252.41']
['149760844'	'376982539132366848'	'0.0']->['939448219'	'376982539132366848'	'21252.42']
['149760844'	'376982539132366848'	'0.0']->['384470407'	'376982539132366848'	'21252.43']
['149760844'	'376982539132366848'	'0.0']->['735021032'	'376982539132366848'	'21252.49']
['149760844'	'376982539132366848'	'0.0']->['759609751'	'376982539132366848'	'21252.52']
['149760844'	'376982539132366848'	'0.0']->['1354959600'	'376982539132366848'	'21252.55']
['149760844'	'376982539132366848'	'0.0']->['315631683'	'376982539132366848'	'21252.6']
['149760844'	'376982539132366848'	'0.0']->['277229598'	'376982539132366848'	'21252.63']
['149760844'	'376982539132366848'	'0.0']->['1179999816'	'376982539132366848'	'21252.65']
['149760844'	'376982539132366848'	'0.0']->['361526732'	'376982539132366848'	'21252.78']
['149760844'	'376982539132366848'	'0.0']->['583373774'	'376982539132366848'	'21252.85']
['149760844'	'376982539132366848'	'0.0']->['1574298517'	'376982539132366848'	'21252.92']
['149760844'	'376982539132366848'	'0.0']->['421582591'	'376982539132366848'	'21253.13']
['149760844'	'376982539132366848'	'0.0']->['506931091'	'376982539132366848'	'21253.23']
['149760844'	'376982539132366848'	'0.0']->['120727036'	'376982539132366848'	'21253.28']
['149760844'	'376982539132366848'	'0.0']->['728901434'	'376982539132366848'	'21253.31']
['149760844'	'376982539132366848'	'0.0']->['123491216'	'376982539132366848'	'21253.33']
['149760844'	'376982539132366848'	'0.0']->['250922173'	'382331123700731904'	'21253.37']
['149760844'	'376982539132366848'	'0.0']->['390876997'	'382331153434574848'	'21253.5']
['149760844'	'376982539132366848'	'0.0']->['588873973'	'382331230085054464'	'21253.8']
['149760844'	'376982539132366848'	'0.0']->['1458578101'	'376982539132366848'	'21253.89']
['149760844'	'376982539132366848'	'0.0']->['155450774'	'376982539132366848'	'21254.17']
['149760844'	'376982539132366848'	'0.0']->['448533873'	'376982539132366848'	'21254.31']
['149760844'	'376982539132366848'	'0.0']->['28931119'	'376982539132366848'	'21254.38']
['149760844'	'376982539132366848'	'0.0']->['711770750'	'376982539132366848'	'21254.42']
['149760844'	'376982539132366848'	'0.0']->['50114715'	'376982539132366848'	'21254.43']
['149760844'	'376982539132366848'	'0.0']->['293826440'	'376982539132366848'	'21254.44']
['149760844'	'376982539132366848'	'0.0']->['52213744'	'376982539132366848'	'21254.45']
['149760844'	'376982539132366848'	'0.0']->['352169306'	'376982539132366848'	'21254.45']
['149760844'	'376982539132366848'	'0.0']->['504904056'	'376982539132366848'	'21254.45']
['149760844'	'376982539132366848'	'0.0']->['731549497'	'376982539132366848'	'21254.45']
['149760844'	'376982539132366848'	'0.0']->['421212409'	'376982539132366848'	'21254.45']
['149760844'	'376982539132366848'	'0.0']->['1201824554'	'376982539132366848'	'21254.98']
['149760844'	'376982539132366848'	'0.0']->['1590010160'	'376982539132366848'	'21255.25']
['149760844'	'376982539132366848'	'0.0']->['145784784'	'376982539132366848'	'21255.38']
['149760844'	'376982539132366848'	'0.0']->['321977688'	'376982539132366848'	'21255.45']
['149760844'	'376982539132366848'	'0.0']->['271700656'	'376982539132366848'	'21255.48']
['149760844'	'376982539132366848'	'0.0']->['492788761'	'376982539132366848'	'21255.5']
['149760844'	'376982539132366848'	'0.0']->['435245955'	'376982539132366848'	'21255.51']
['149760844'	'376982539132366848'	'0.0']->['1013411492'	'376982539132366848'	'21255.51']
['149760844'	'376982539132366848'	'0.0']->['1724864324'	'376982539132366848'	'21255.51']
['149760844'	'376982539132366848'	'0.0']->['586101185'	'376982539132366848'	'21255.52']
['149760844'	'376982539132366848'	'0.0']->['1467346082'	'376982539132366848'	'21256.14']
['149760844'	'376982539132366848'	'0.0']->['83233065'	'376982539132366848'	'21256.45']
['149760844'	'376982539132366848'	'0.0']->['111616284'	'376982539132366848'	'21256.61']
['149760844'	'376982539132366848'	'0.0']->['857345064'	'376982539132366848'	'21256.69']
['149760844'	'376982539132366848'	'0.0']->['363281349'	'376982539132366848'	'21256.73']
['149760844'	'376982539132366848'	'0.0']->['566383662'	'376982539132366848'	'21256.75']
['149760844'	'376982539132366848'	'0.0']->['39952797'	'376982539132366848'	'21256.76']
['149760844'	'376982539132366848'	'0.0']->['64733862'	'376982539132366848'	'21256.76']
['149760844'	'376982539132366848'	'0.0']->['336939666'	'376982539132366848'	'21256.77']
['149760844'	'376982539132366848'	'0.0']->['384934589'	'376982539132366848'	'21256.88']
['149760844'	'376982539132366848'	'0.0']->['596057938'	'382332021936123904'	'21256.95']
['149760844'	'376982539132366848'	'0.0']->['415026997'	'376982539132366848'	'21257.0']
['149760844'	'376982539132366848'	'0.0']->['1620814621'	'376982539132366848'	'21257.08']
['149760844'	'376982539132366848'	'0.0']->['528048013'	'376982539132366848'	'21257.17']
['149760844'	'376982539132366848'	'0.0']->['1326901734'	'382332143479037952'	'21257.43']
['857345064'	'376982539132366848'	'21256.69']->['1719910495'	'376982539132366848'	'21257.47']
['149760844'	'376982539132366848'	'0.0']->['377370716'	'376982539132366848'	'21257.63']
['149760844'	'376982539132366848'	'0.0']->['587099265'	'376982539132366848'	'21257.71']
['149760844'	'376982539132366848'	'0.0']->['304825112'	'376982539132366848'	'21257.78']
['149760844'	'376982539132366848'	'0.0']->['318173133'	'376982539132366848'	'21257.85']
['149760844'	'376982539132366848'	'0.0']->['1154402815'	'376982539132366848'	'21257.92']
['149760844'	'376982539132366848'	'0.0']->['1228681189'	'376982539132366848'	'21258.22']
['149760844'	'376982539132366848'	'0.0']->['270243357'	'376982539132366848'	'21258.37']
['149760844'	'376982539132366848'	'0.0']->['1068910616'	'376982539132366848'	'21258.44']
['149760844'	'376982539132366848'	'0.0']->['841048321'	'376982539132366848'	'21258.48']
['149760844'	'376982539132366848'	'0.0']->['204177252'	'376982539132366848'	'21258.52']
['149760844'	'376982539132366848'	'0.0']->['1035375511'	'376982539132366848'	'21258.56']
['149760844'	'376982539132366848'	'0.0']->['376220636'	'376982539132366848'	'21258.6']
['149760844'	'376982539132366848'	'0.0']->['1158659815'	'376982539132366848'	'21258.63']
['149760844'	'376982539132366848'	'0.0']->['731560674'	'376982539132366848'	'21259.01']
['149760844'	'376982539132366848'	'0.0']->['385203730'	'376982539132366848'	'21259.2']
['149760844'	'376982539132366848'	'0.0']->['1242605568'	'376982539132366848'	'21259.29']
['149760844'	'376982539132366848'	'0.0']->['497240023'	'376982539132366848'	'21259.34']
['149760844'	'376982539132366848'	'0.0']->['352848686'	'376982539132366848'	'21259.38']
['149760844'	'376982539132366848'	'0.0']->['1711003292'	'376982539132366848'	'21259.58']
['149760844'	'376982539132366848'	'0.0']->['73331347'	'376982539132366848'	'21259.67']
['149760844'	'376982539132366848'	'0.0']->['863512693'	'376982539132366848'	'21259.77']
['149760844'	'376982539132366848'	'0.0']->['561658819'	'376982539132366848'	'21259.9']
['149760844'	'376982539132366848'	'0.0']->['993191755'	'382332969123209219'	'21260.7']
['492788761'	'376982539132366848'	'21255.5']->['48328201'	'376982539132366848'	'21260.71']
['288200204'	'376982539132366848'	'21251.63']->['186401388'	'376982539132366848'	'21261.11']
['149760844'	'376982539132366848'	'0.0']->['243645981'	'376982539132366848'	'21261.31']
['149760844'	'376982539132366848'	'0.0']->['420684027'	'376982539132366848'	'21261.42']
['149760844'	'376982539132366848'	'0.0']->['310777875'	'376982539132366848'	'21261.47']
['149760844'	'376982539132366848'	'0.0']->['1400265475'	'376982539132366848'	'21261.49']
['149760844'	'376982539132366848'	'0.0']->['537865663'	'376982539132366848'	'21261.5']
['1400265475'	'376982539132366848'	'21261.49']->['820155463'	'376982539132366848'	'21261.51']
['149760844'	'376982539132366848'	'0.0']->['772231976'	'376982539132366848'	'21261.51']
['149760844'	'376982539132366848'	'0.0']->['1188403164'	'376982539132366848'	'21261.52']
['149760844'	'376982539132366848'	'0.0']->['42482580'	'382333340872753152'	'21262.18']
['993191755'	'382332969123209219'	'21260.7']->['87831292'	'376982539132366848'	'21251.79']
['149760844'	'376982539132366848'	'0.0']->['632141068'	'376982539132366848'	'21262.38']
['149760844'	'376982539132366848'	'0.0']->['334751218'	'376982539132366848'	'21262.8']
['149760844'	'376982539132366848'	'0.0']->['1051867399'	'376982539132366848'	'21263.02']
['149760844'	'376982539132366848'	'0.0']->['1429189658'	'376982539132366848'	'21263.23']
['149760844'	'376982539132366848'	'0.0']->['1018643430'	'376982539132366848'	'21264.33']
['149760844'	'376982539132366848'	'0.0']->['499757032'	'382333902582734848'	'21264.42']
['149760844'	'376982539132366848'	'0.0']->['226824283'	'376982539132366848'	'21264.88']
['149760844'	'376982539132366848'	'0.0']->['878324623'	'376982539132366848'	'21265.16']
['149760844'	'376982539132366848'	'0.0']->['989179848'	'376982539132366848'	'21265.3']
['149760844'	'376982539132366848'	'0.0']->['752928594'	'376982539132366848'	'21265.36']
['149760844'	'376982539132366848'	'0.0']->['495952942'	'376982539132366848'	'21265.4']
['149760844'	'376982539132366848'	'0.0']->['1287290935'	'376982539132366848'	'21265.43']
['28931119'	'376982539132366848'	'21254.38']->['244301878'	'376982539132366848'	'21265.62']
['149760844'	'376982539132366848'	'0.0']->['284730360'	'376982539132366848'	'21265.9']
['149760844'	'376982539132366848'	'0.0']->['231954858'	'376982539132366848'	'21266.05']
['149760844'	'376982539132366848'	'0.0']->['615643623'	'382334363049811969'	'21266.25']
['149760844'	'376982539132366848'	'0.0']->['1368483997'	'376982539132366848'	'21266.77']
['149760844'	'376982539132366848'	'0.0']->['243903512'	'382334533439201281'	'21266.92']
['149760844'	'376982539132366848'	'0.0']->['30105171'	'376982539132366848'	'21267.13']
['615643623'	'382334363049811969'	'21266.25']->['566602471'	'382334622480097280'	'21267.28']
['149760844'	'376982539132366848'	'0.0']->['394394677'	'376982539132366848'	'21267.3']
['149760844'	'376982539132366848'	'0.0']->['252778702'	'376982539132366848'	'21267.39']
['149760844'	'376982539132366848'	'0.0']->['584362782'	'376982539132366848'	'21267.48']
['566602471'	'382334622480097280'	'21267.28']->['615643623'	'382334363049811969'	'21266.25']
['149760844'	'376982539132366848'	'0.0']->['222639563'	'376982539132366848'	'21268.55']
['149760844'	'376982539132366848'	'0.0']->['270216440'	'376982539132366848'	'21269.02']
['149760844'	'376982539132366848'	'0.0']->['142322225'	'376982539132366848'	'21269.25']
['149760844'	'376982539132366848'	'0.0']->['321642218'	'376982539132366848'	'21269.37']
['149760844'	'376982539132366848'	'0.0']->['987851052'	'376982539132366848'	'21269.48']
['149760844'	'376982539132366848'	'0.0']->['382090382'	'382335501468172288'	'21270.77']
['149760844'	'376982539132366848'	'0.0']->['191331048'	'376982539132366848'	'21280.31']
['149760844'	'376982539132366848'	'0.0']->['350699501'	'376982539132366848'	'21285.72']
['149760844'	'376982539132366848'	'0.0']->['266313846'	'376982539132366848'	'21288.43']
['149760844'	'376982539132366848'	'0.0']->['292600004'	'376982539132366848'	'21289.78']
['149760844'	'376982539132366848'	'0.0']->['271724327'	'376982539132366848'	'21290.46']
['149760844'	'376982539132366848'	'0.0']->['362192093'	'376982539132366848'	'21290.8']
['149760844'	'376982539132366848'	'0.0']->['553087292'	'376982539132366848'	'21290.96']
['149760844'	'376982539132366848'	'0.0']->['1359519367'	'376982539132366848'	'21291.13']
['149760844'	'376982539132366848'	'0.0']->['422318318'	'382340870923489281'	'21292.1']
['422318318'	'382340870923489281'	'21292.1']->['868088804'	'382342557830623233'	'21298.82']
['149760844'	'376982539132366848'	'0.0']->['799695092'	'376982539132366848'	'21301.2']
['382090382'	'382335501468172288'	'21270.77']->['183254819'	'382344784662499328'	'21307.65']
['191331048'	'376982539132366848'	'21280.31']->['353458791'	'376982539132366848'	'21308.97']
['149760844'	'376982539132366848'	'0.0']->['1255853894'	'382347473735274497'	'21318.35']
['1255853894'	'382347473735274497'	'21318.35']->['918040916'	'382347641801420800'	'21319.02']
['149760844'	'376982539132366848'	'0.0']->['1449262596'	'382351225661829120'	'21333.25']
['149760844'	'376982539132366848'	'0.0']->['896241620'	'382361541926215680'	'21374.25']
['149760844'	'376982539132366848'	'0.0']->['1319198017'	'376982539132366848'	'21530.51']
['149760844'	'376982539132366848'	'0.0']->['426498849'	'376982539132366848'	'21641.28']
['149760844'	'376982539132366848'	'0.0']->['916712670'	'376982539132366848'	'21752.05']
['149760844'	'376982539132366848'	'0.0']->['378319425'	'382464754214010880'	'21784.37']
['149760844'	'376982539132366848'	'0.0']->['1495698342'	'376982539132366848'	'21898.91']
['149760844'	'376982539132366848'	'0.0']->['415914902'	'376982539132366848'	'21972.34']
['149760844'	'376982539132366848'	'0.0']->['519360850'	'376982539132366848'	'22009.05']
['149760844'	'376982539132366848'	'0.0']->['1216357452'	'376982539132366848'	'22027.41']
['149760844'	'376982539132366848'	'0.0']->['296236038'	'376982539132366848'	'22036.59']
['149760844'	'376982539132366848'	'0.0']->['501289048'	'382529171789848577'	'22040.35']
['149760844'	'376982539132366848'	'0.0']->['404344738'	'382529348227846144'	'22041.05']
['149760844'	'376982539132366848'	'0.0']->['370117436'	'376982539132366848'	'22041.18']
['149760844'	'376982539132366848'	'0.0']->['542890593'	'382529862579519488'	'22043.08']
['149760844'	'376982539132366848'	'0.0']->['195105201'	'382529924542001153'	'22043.33']
['149760844'	'376982539132366848'	'0.0']->['48969368'	'376982539132366848'	'22043.47']
['149760844'	'376982539132366848'	'0.0']->['66690327'	'376982539132366848'	'22044.62']
['149760844'	'376982539132366848'	'0.0']->['416787328'	'376982539132366848'	'22045.19']
['149760844'	'376982539132366848'	'0.0']->['498877267'	'382530403183394816'	'22045.23']
['149760844'	'376982539132366848'	'0.0']->['140912251'	'376982539132366848'	'22045.48']
['149760844'	'376982539132366848'	'0.0']->['257779022'	'376982539132366848'	'22045.62']
['149760844'	'376982539132366848'	'0.0']->['1525655137'	'376982539132366848'	'22045.69']
['149760844'	'376982539132366848'	'0.0']->['29345733'	'376982539132366848'	'22045.73']
['149760844'	'376982539132366848'	'0.0']->['253978971'	'376982539132366848'	'22045.75']
['149760844'	'376982539132366848'	'0.0']->['220753706'	'376982539132366848'	'22045.76']
['149760844'	'376982539132366848'	'0.0']->['967655964'	'376982539132366848'	'22045.76']
['149760844'	'376982539132366848'	'0.0']->['469312580'	'376982539132366848'	'22045.76']
['149760844'	'376982539132366848'	'0.0']->['1653747781'	'376982539132366848'	'22045.77']
['149760844'	'376982539132366848'	'0.0']->['398178486'	'376982539132366848'	'22045.77']
['149760844'	'376982539132366848'	'0.0']->['1202375425'	'376982539132366848'	'22045.77']
['149760844'	'376982539132366848'	'0.0']->['33234182'	'376982539132366848'	'22046.28']
['149760844'	'376982539132366848'	'0.0']->['265803247'	'376982539132366848'	'22046.64']
['149760844'	'376982539132366848'	'0.0']->['1668468854'	'376982539132366848'	'22046.82']
['149760844'	'376982539132366848'	'0.0']->['318045451'	'382530831530487808'	'22046.93']
['149760844'	'376982539132366848'	'0.0']->['1289415847'	'376982539132366848'	'22047.0']
['149760844'	'376982539132366848'	'0.0']->['117130025'	'376982539132366848'	'22048.76']
['149760844'	'376982539132366848'	'0.0']->['542623037'	'376982539132366848'	'22049.64']
['149760844'	'376982539132366848'	'0.0']->['572119529'	'376982539132366848'	'22050.52']
['149760844'	'376982539132366848'	'0.0']->['1048681963'	'376982539132366848'	'22054.98']
['195105201'	'382529924542001153'	'22043.33']->['100079880'	'382534327344451584'	'22060.83']
['149760844'	'376982539132366848'	'0.0']->['937821139'	'382535211054936064'	'22064.35']
['542890593'	'382529862579519488'	'22043.08']->['912221906'	'382542865211326464'	'22094.77']
['912221906'	'382542865211326464'	'22094.77']->['542890593'	'382529862579519488'	'22043.08']
['937821139'	'382535211054936064'	'22064.35']->['1202375425'	'376982539132366848'	'22045.77']
['149760844'	'376982539132366848'	'0.0']->['90030362'	'382562278371262464'	'22171.9']
['90030362'	'382562278371262464'	'22171.9']->['529573106'	'382563017311137793'	'22174.83']
['529573106'	'382563017311137793'	'22174.83']->['90030362'	'382562278371262464'	'22171.9']
['149760844'	'376982539132366848'	'0.0']->['758048256'	'382993018875162624'	'23883.52']
['149760844'	'376982539132366848'	'0.0']->['141868405'	'376982539132366848'	'26312.33']
['149760844'	'376982539132366848'	'0.0']->['120576154'	'383785245826613248'	'27031.53']
['149760844'	'376982539132366848'	'0.0']->['604570648'	'383834169027334144'	'27225.93']
['149760844'	'376982539132366848'	'0.0']->['482796505'	'376982539132366848'	'28441.01']
['149760844'	'376982539132366848'	'0.0']->['251266562'	'376982539132366848'	'29505.35']
['354244331'	'376982539132366848'	'4967.26']->['615997613'	'376982539132366848'	'30037.51']
['149760844'	'376982539132366848'	'0.0']->['456925569'	'376982539132366848'	'30303.6']
['149760844'	'376982539132366848'	'0.0']->['193125351'	'376982539132366848'	'30436.64']
['149760844'	'376982539132366848'	'0.0']->['1039180560'	'376982539132366848'	'30503.16']
['149760844'	'376982539132366848'	'0.0']->['504506739'	'376982539132366848'	'30536.42']
['149760844'	'376982539132366848'	'0.0']->['1235933096'	'376982539132366848'	'30553.05']
['149760844'	'376982539132366848'	'0.0']->['270921922'	'376982539132366848'	'30561.37']
['149760844'	'376982539132366848'	'0.0']->['268620225'	'376982539132366848'	'30565.53']
['149760844'	'376982539132366848'	'0.0']->['186636810'	'376982539132366848'	'30567.6']
['149760844'	'376982539132366848'	'0.0']->['968234832'	'384675638948667392'	'30569.63']
['149760844'	'376982539132366848'	'0.0']->['298994742'	'376982539132366848'	'30569.68']
['149760844'	'376982539132366848'	'0.0']->['162329577'	'384675692241104896'	'30569.85']
['149760844'	'376982539132366848'	'0.0']->['426481784'	'376982539132366848'	'30569.86']
['149760844'	'376982539132366848'	'0.0']->['514549438'	'376982539132366848'	'30569.95']
['149760844'	'376982539132366848'	'0.0']->['566655756'	'376982539132366848'	'30569.99']
['149760844'	'376982539132366848'	'0.0']->['243331723'	'376982539132366848'	'30570.01']
['149760844'	'376982539132366848'	'0.0']->['545996375'	'376982539132366848'	'30570.02']
['149760844'	'376982539132366848'	'0.0']->['277130342'	'376982539132366848'	'30570.03']
['149760844'	'376982539132366848'	'0.0']->['130748792'	'376982539132366848'	'30570.03']
['149760844'	'376982539132366848'	'0.0']->['227194295'	'384675798826762241'	'30570.28']
['149760844'	'376982539132366848'	'0.0']->['564796308'	'384675904854573057'	'30570.7']
['149760844'	'376982539132366848'	'0.0']->['713987174'	'376982539132366848'	'30570.8']
['149760844'	'376982539132366848'	'0.0']->['121905448'	'384675951449096192'	'30570.88']
['149760844'	'376982539132366848'	'0.0']->['534922298'	'376982539132366848'	'30571.18']
['149760844'	'376982539132366848'	'0.0']->['384381596'	'376982539132366848'	'30571.38']
['149760844'	'376982539132366848'	'0.0']->['564047307'	'376982539132366848'	'30571.47']
['149760844'	'376982539132366848'	'0.0']->['456485056'	'376982539132366848'	'30571.52']
['149760844'	'376982539132366848'	'0.0']->['1149678672'	'376982539132366848'	'30571.54']
['149760844'	'376982539132366848'	'0.0']->['88595750'	'376982539132366848'	'30571.55']
['149760844'	'376982539132366848'	'0.0']->['714248257'	'376982539132366848'	'30571.56']
['149760844'	'376982539132366848'	'0.0']->['235072359'	'376982539132366848'	'30571.56']
['149760844'	'376982539132366848'	'0.0']->['407888843'	'376982539132366848'	'30571.57']
['149760844'	'376982539132366848'	'0.0']->['568842189'	'376982539132366848'	'30571.57']
['149760844'	'376982539132366848'	'0.0']->['38804591'	'376982539132366848'	'30571.57']
['149760844'	'376982539132366848'	'0.0']->['214384648'	'376982539132366848'	'30571.57']
['149760844'	'376982539132366848'	'0.0']->['43421552'	'376982539132366848'	'30571.57']
['149760844'	'376982539132366848'	'0.0']->['265205073'	'376982539132366848'	'30571.57']
['149760844'	'376982539132366848'	'0.0']->['543375827'	'376982539132366848'	'30571.58']
['149760844'	'376982539132366848'	'0.0']->['723702420'	'376982539132366848'	'30571.6']
['149760844'	'376982539132366848'	'0.0']->['430236798'	'384676188440240128'	'30571.82']
['149760844'	'376982539132366848'	'0.0']->['197937503'	'384676322330439680'	'30572.35']
['149760844'	'376982539132366848'	'0.0']->['128245958'	'376982539132366848'	'30572.65']
['149760844'	'376982539132366848'	'0.0']->['1273315104'	'384676471522217984'	'30572.95']
['149760844'	'376982539132366848'	'0.0']->['439389910'	'376982539132366848'	'30573.17']
['149760844'	'376982539132366848'	'0.0']->['1289036995'	'376982539132366848'	'30573.44']
['149760844'	'376982539132366848'	'0.0']->['398791985'	'376982539132366848'	'30573.57']
['149760844'	'376982539132366848'	'0.0']->['431311676'	'376982539132366848'	'30573.63']
['149760844'	'376982539132366848'	'0.0']->['977486989'	'376982539132366848'	'30573.67']
['149760844'	'376982539132366848'	'0.0']->['277621951'	'376982539132366848'	'30573.68']
['149760844'	'376982539132366848'	'0.0']->['551633593'	'376982539132366848'	'30573.69']
['149760844'	'376982539132366848'	'0.0']->['839439319'	'376982539132366848'	'30573.7']
['149760844'	'376982539132366848'	'0.0']->['178548637'	'376982539132366848'	'30573.7']
['149760844'	'376982539132366848'	'0.0']->['103718035'	'376982539132366848'	'30573.7']
['149760844'	'376982539132366848'	'0.0']->['215745946'	'376982539132366848'	'30573.7']
['149760844'	'376982539132366848'	'0.0']->['277227364'	'376982539132366848'	'30573.7']
['149760844'	'376982539132366848'	'0.0']->['424687527'	'376982539132366848'	'30573.7']
['149760844'	'376982539132366848'	'0.0']->['162330023'	'376982539132366848'	'30573.7']
['149760844'	'376982539132366848'	'0.0']->['149172991'	'376982539132366848'	'30573.78']
['149760844'	'376982539132366848'	'0.0']->['272390908'	'376982539132366848'	'30573.83']
['149760844'	'376982539132366848'	'0.0']->['1057778918'	'376982539132366848'	'30573.87']
['149760844'	'376982539132366848'	'0.0']->['160172293'	'384676844244439042'	'30574.43']
['149760844'	'376982539132366848'	'0.0']->['142160128'	'376982539132366848'	'30574.46']
['149760844'	'376982539132366848'	'0.0']->['449497566'	'384676872358862848'	'30574.53']
['149760844'	'376982539132366848'	'0.0']->['477587448'	'384676873579405312'	'30574.55']
['149760844'	'376982539132366848'	'0.0']->['160099147'	'384676919981010944'	'30574.73']
['149760844'	'376982539132366848'	'0.0']->['64662616'	'376982539132366848'	'30574.75']
['149760844'	'376982539132366848'	'0.0']->['369377676'	'384676947315261441'	'30574.83']
['149760844'	'376982539132366848'	'0.0']->['488515352'	'376982539132366848'	'30574.9']
['149760844'	'376982539132366848'	'0.0']->['520819892'	'376982539132366848'	'30575.05']
['149760844'	'376982539132366848'	'0.0']->['102811002'	'376982539132366848'	'30575.08']
['149760844'	'376982539132366848'	'0.0']->['1489020956'	'376982539132366848'	'30575.27']
['149760844'	'376982539132366848'	'0.0']->['407010747'	'376982539132366848'	'30575.45']
['149760844'	'376982539132366848'	'0.0']->['592981045'	'384677158167121920'	'30575.68']
['149760844'	'376982539132366848'	'0.0']->['628034652'	'376982539132366848'	'30576.8']
['149760844'	'376982539132366848'	'0.0']->['30952308'	'384677523390750720'	'30577.13']
['214384648'	'376982539132366848'	'30571.57']->['270024735'	'376982539132366848'	'30577.47']
['149760844'	'376982539132366848'	'0.0']->['347710146'	'376982539132366848'	'30577.81']
['149760844'	'376982539132366848'	'0.0']->['1001102227'	'376982539132366848'	'30577.98']
['149760844'	'376982539132366848'	'0.0']->['65841270'	'376982539132366848'	'30578.07']
['149760844'	'376982539132366848'	'0.0']->['304419637'	'376982539132366848'	'30578.11']
['149760844'	'376982539132366848'	'0.0']->['734822150'	'376982539132366848'	'30578.13']
['149760844'	'376982539132366848'	'0.0']->['265380232'	'376982539132366848'	'30578.14']
['149760844'	'376982539132366848'	'0.0']->['1093807189'	'376982539132366848'	'30578.14']
['149760844'	'376982539132366848'	'0.0']->['1391885521'	'376982539132366848'	'30578.15']
['149760844'	'376982539132366848'	'0.0']->['356893832'	'376982539132366848'	'30578.15']
['149760844'	'376982539132366848'	'0.0']->['229330033'	'376982539132366848'	'30578.15']
['149760844'	'376982539132366848'	'0.0']->['224001011'	'376982539132366848'	'30579.73']
['149760844'	'376982539132366848'	'0.0']->['82599275'	'376982539132366848'	'30580.53']
['149760844'	'376982539132366848'	'0.0']->['1498762940'	'376982539132366848'	'30580.92']
['149760844'	'376982539132366848'	'0.0']->['52596560'	'376982539132366848'	'30581.12']
['149760844'	'376982539132366848'	'0.0']->['270768394'	'376982539132366848'	'30581.22']
['149760844'	'376982539132366848'	'0.0']->['268243710'	'376982539132366848'	'30581.27']
['149760844'	'376982539132366848'	'0.0']->['455766486'	'376982539132366848'	'30581.29']
['149760844'	'376982539132366848'	'0.0']->['472268689'	'376982539132366848'	'30581.3']
['149760844'	'376982539132366848'	'0.0']->['173361821'	'384678574693031936'	'30581.3']
['149760844'	'376982539132366848'	'0.0']->['555656316'	'376982539132366848'	'30581.32']
['149760844'	'376982539132366848'	'0.0']->['515763350'	'376982539132366848'	'30581.83']
['149760844'	'376982539132366848'	'0.0']->['850303796'	'376982539132366848'	'30582.09']
['149760844'	'376982539132366848'	'0.0']->['614096951'	'376982539132366848'	'30582.22']
['149760844'	'376982539132366848'	'0.0']->['818861834'	'376982539132366848'	'30582.29']
['149760844'	'376982539132366848'	'0.0']->['377674684'	'376982539132366848'	'30582.32']
['149760844'	'376982539132366848'	'0.0']->['441809340'	'376982539132366848'	'30582.33']
['149760844'	'376982539132366848'	'0.0']->['704267856'	'376982539132366848'	'30582.34']
['149760844'	'376982539132366848'	'0.0']->['157620953'	'376982539132366848'	'30582.35']
['149760844'	'376982539132366848'	'0.0']->['276823178'	'384678928394096640'	'30582.72']
['288200204'	'376982539132366848'	'21251.63']->['745038493'	'376982539132366848'	'30584.8']
['149760844'	'376982539132366848'	'0.0']->['312998973'	'384679531594137600'	'30585.1']
['149760844'	'376982539132366848'	'0.0']->['376584777'	'384679746988417026'	'30585.97']
['149760844'	'376982539132366848'	'0.0']->['309299119'	'376982539132366848'	'30586.03']
['243331723'	'376982539132366848'	'30570.01']->['87781832'	'376982539132366848'	'30587.25']
['818861834'	'376982539132366848'	'30582.29']->['245168439'	'376982539132366848'	'30588.85']
['149760844'	'376982539132366848'	'0.0']->['795383142'	'384680777587654656'	'30590.07']
['149760844'	'376982539132366848'	'0.0']->['1516294213'	'376982539132366848'	'30590.45']
['178548637'	'376982539132366848'	'30573.7']->['164419416'	'376982539132366848'	'30602.03']
['149760844'	'376982539132366848'	'0.0']->['191283997'	'376982539132366848'	'30607.81']
['149760844'	'376982539132366848'	'0.0']->['417635952'	'376982539132366848'	'30610.71']
['149760844'	'376982539132366848'	'0.0']->['1888004534'	'376982539132366848'	'30613.6']
['149760844'	'376982539132366848'	'0.0']->['455466893'	'384707745968320512'	'30697.22']
['455466893'	'384707745968320512'	'30697.22']->['455229547'	'384708197434413056'	'30699.02']
['1273315104'	'384676471522217984'	'30572.95']->['1273814700'	'384708275172028416'	'30699.32']
['455229547'	'384708197434413056'	'30699.02']->['455466893'	'384707745968320512'	'30697.22']
['1273814700'	'384708275172028416'	'30699.32']->['1273315104'	'384676471522217984'	'30572.95']
['149760844'	'376982539132366848'	'0.0']->['492405673'	'384774117934637056'	'30960.97']
['173361821'	'384678574693031936'	'30581.3']->['52488731'	'384798605766590464'	'31058.27']
['149760844'	'376982539132366848'	'0.0']->['821742565'	'384860722573746176'	'31305.1']
['149760844'	'376982539132366848'	'0.0']->['113321977'	'376982539132366848'	'31327.47']
['149760844'	'376982539132366848'	'0.0']->['436139454'	'376982539132366848'	'31684.4']
['149760844'	'376982539132366848'	'0.0']->['865339820'	'376982539132366848'	'31862.87']
['214384648'	'376982539132366848'	'30571.57']->['771163890'	'376982539132366848'	'32041.33']
['149760844'	'376982539132366848'	'0.0']->['189052239'	'376982539132366848'	'37517.93']
['149760844'	'376982539132366848'	'0.0']->['737877810'	'376982539132366848'	'40256.23']
['149760844'	'376982539132366848'	'0.0']->['40408783'	'376982539132366848'	'41625.38']
['149760844'	'376982539132366848'	'0.0']->['442086500'	'376982539132366848'	'42309.96']
['149760844'	'376982539132366848'	'0.0']->['1628401634'	'376982539132366848'	'42652.25']
['149760844'	'376982539132366848'	'0.0']->['1892473796'	'376982539132366848'	'42823.39']
['149760844'	'376982539132366848'	'0.0']->['364619714'	'376982539132366848'	'42908.96']
['299512084'	'376982539132366848'	'1416.63']->['236312115'	'376982539132366848'	'42951.75']
['149760844'	'376982539132366848'	'0.0']->['247864340'	'376982539132366848'	'42994.53']
['149760844'	'376982539132366848'	'0.0']->['303932553'	'376982539132366848'	'42994.82']
['149760844'	'376982539132366848'	'0.0']->['526413010'	'387802536532770816'	'42994.82']
['149760844'	'376982539132366848'	'0.0']->['277319853'	'376982539132366848'	'42994.96']
['149760844'	'376982539132366848'	'0.0']->['240024228'	'376982539132366848'	'42995.03']
['149760844'	'376982539132366848'	'0.0']->['17228772'	'376982539132366848'	'42995.06']
['149760844'	'376982539132366848'	'0.0']->['368621154'	'376982539132366848'	'42995.08']
['149760844'	'376982539132366848'	'0.0']->['430965916'	'376982539132366848'	'42995.09']
['149760844'	'376982539132366848'	'0.0']->['1724410788'	'376982539132366848'	'42995.1']
['149760844'	'376982539132366848'	'0.0']->['292761727'	'376982539132366848'	'42995.13']
['17228772'	'376982539132366848'	'42995.06']->['133451110'	'376982539132366848'	'42995.23']
['149760844'	'376982539132366848'	'0.0']->['312393019'	'376982539132366848'	'42995.28']
['149760844'	'376982539132366848'	'0.0']->['395362047'	'376982539132366848'	'42995.31']
['149760844'	'376982539132366848'	'0.0']->['42030596'	'376982539132366848'	'42995.33']
['149760844'	'376982539132366848'	'0.0']->['373307374'	'376982539132366848'	'42995.35']
['149760844'	'376982539132366848'	'0.0']->['1171729830'	'376982539132366848'	'42995.4']
['149760844'	'376982539132366848'	'0.0']->['318780559'	'387802744800555008'	'42995.65']
['149760844'	'376982539132366848'	'0.0']->['253336935'	'376982539132366848'	'42995.77']
['149760844'	'376982539132366848'	'0.0']->['177119345'	'376982539132366848'	'42995.95']
['149760844'	'376982539132366848'	'0.0']->['112401428'	'376982539132366848'	'42996.04']
['149760844'	'376982539132366848'	'0.0']->['784544329'	'376982539132366848'	'42996.09']
['149760844'	'376982539132366848'	'0.0']->['38640276'	'376982539132366848'	'42996.11']
['149760844'	'376982539132366848'	'0.0']->['1352395363'	'376982539132366848'	'42996.12']
['149760844'	'376982539132366848'	'0.0']->['596138332'	'376982539132366848'	'42996.13']
['149760844'	'376982539132366848'	'0.0']->['34545083'	'376982539132366848'	'42996.13']
['149760844'	'376982539132366848'	'0.0']->['404198547'	'387802928935079936'	'42996.37']
['149760844'	'376982539132366848'	'0.0']->['606669356'	'376982539132366848'	'42996.63']
['149760844'	'376982539132366848'	'0.0']->['349862300'	'376982539132366848'	'42996.87']
['149760844'	'376982539132366848'	'0.0']->['23501703'	'376982539132366848'	'42996.99']
['149760844'	'376982539132366848'	'0.0']->['474364583'	'387803100888567808'	'42997.05']
['149760844'	'376982539132366848'	'0.0']->['61847561'	'376982539132366848'	'42997.06']
['149760844'	'376982539132366848'	'0.0']->['86857227'	'376982539132366848'	'42997.09']
['149760844'	'376982539132366848'	'0.0']->['181707301'	'376982539132366848'	'42997.1']
['149760844'	'376982539132366848'	'0.0']->['303321998'	'376982539132366848'	'42997.11']
['149760844'	'376982539132366848'	'0.0']->['894715116'	'376982539132366848'	'42997.11']
['149760844'	'376982539132366848'	'0.0']->['25610439'	'376982539132366848'	'42997.11']
['149760844'	'376982539132366848'	'0.0']->['355048734'	'376982539132366848'	'42997.12']
['149760844'	'376982539132366848'	'0.0']->['822796591'	'376982539132366848'	'42997.12']
['149760844'	'376982539132366848'	'0.0']->['248493206'	'376982539132366848'	'42997.12']
['149760844'	'376982539132366848'	'0.0']->['225492652'	'387803122082783232'	'42997.13']
['149760844'	'376982539132366848'	'0.0']->['455561347'	'376982539132366848'	'42997.19']
['149760844'	'376982539132366848'	'0.0']->['535978964'	'376982539132366848'	'42997.27']
['149760844'	'376982539132366848'	'0.0']->['384280774'	'387803187241304064'	'42997.4']
['149760844'	'376982539132366848'	'0.0']->['109451051'	'387803205180358656'	'42997.47']
['149760844'	'376982539132366848'	'0.0']->['380066809'	'376982539132366848'	'42997.5']
['149760844'	'376982539132366848'	'0.0']->['504502430'	'376982539132366848'	'42997.62']
['149760844'	'376982539132366848'	'0.0']->['553382400'	'376982539132366848'	'42997.68']
['149760844'	'376982539132366848'	'0.0']->['246800144'	'376982539132366848'	'42997.7']
['149760844'	'376982539132366848'	'0.0']->['54964993'	'376982539132366848'	'42997.73']
['149760844'	'376982539132366848'	'0.0']->['986358596'	'376982539132366848'	'42998.43']
['149760844'	'376982539132366848'	'0.0']->['408980592'	'376982539132366848'	'42998.77']
['149760844'	'376982539132366848'	'0.0']->['418159197'	'376982539132366848'	'42998.94']
['149760844'	'376982539132366848'	'0.0']->['481266066'	'376982539132366848'	'42999.03']
['149760844'	'376982539132366848'	'0.0']->['797936216'	'376982539132366848'	'42999.07']
['149760844'	'376982539132366848'	'0.0']->['591857943'	'376982539132366848'	'42999.12']
['149760844'	'376982539132366848'	'0.0']->['423946516'	'387803639525703680'	'42999.2']
['149760844'	'376982539132366848'	'0.0']->['130108685'	'376982539132366848'	'42999.65']
['149760844'	'376982539132366848'	'0.0']->['332711957'	'387803758723231744'	'42999.67']
['149760844'	'376982539132366848'	'0.0']->['319427956'	'376982539132366848'	'42999.92']
['149760844'	'376982539132366848'	'0.0']->['286483147'	'376982539132366848'	'43000.05']
['149760844'	'376982539132366848'	'0.0']->['300677121'	'376982539132366848'	'43000.12']
['149760844'	'376982539132366848'	'0.0']->['39430359'	'376982539132366848'	'43000.15']
['149760844'	'376982539132366848'	'0.0']->['720893923'	'376982539132366848'	'43000.17']
['149760844'	'376982539132366848'	'0.0']->['490802426'	'376982539132366848'	'43000.18']
['149760844'	'376982539132366848'	'0.0']->['60710435'	'376982539132366848'	'43000.18']
['149760844'	'376982539132366848'	'0.0']->['613620201'	'376982539132366848'	'43000.88']
['149760844'	'376982539132366848'	'0.0']->['41773742'	'376982539132366848'	'43001.23']
['149760844'	'376982539132366848'	'0.0']->['131785579'	'387804181060280320'	'43001.35']
['149760844'	'376982539132366848'	'0.0']->['602267045'	'387804193333190656'	'43001.4']
['149760844'	'376982539132366848'	'0.0']->['53186348'	'376982539132366848'	'43001.41']
['149760844'	'376982539132366848'	'0.0']->['587843599'	'387804202053152768'	'43001.43']
['149760844'	'376982539132366848'	'0.0']->['325931423'	'376982539132366848'	'43001.58']
['149760844'	'376982539132366848'	'0.0']->['418272447'	'376982539132366848'	'43001.68']
['149760844'	'376982539132366848'	'0.0']->['589897093'	'376982539132366848'	'43001.78']
['418159197'	'376982539132366848'	'42998.94']->['760083488'	'376982539132366848'	'43001.91']
['149760844'	'376982539132366848'	'0.0']->['948146011'	'376982539132366848'	'43002.03']
['149760844'	'376982539132366848'	'0.0']->['582879370'	'376982539132366848'	'43002.03']
['149760844'	'376982539132366848'	'0.0']->['212802835'	'376982539132366848'	'43002.34']
['149760844'	'376982539132366848'	'0.0']->['467629919'	'376982539132366848'	'43002.5']
['149760844'	'376982539132366848'	'0.0']->['1611435524'	'376982539132366848'	'43002.65']
['149760844'	'376982539132366848'	'0.0']->['39960223'	'376982539132366848'	'43003.03']
['149760844'	'376982539132366848'	'0.0']->['1577578710'	'387804620032335872'	'43003.1']
['149760844'	'376982539132366848'	'0.0']->['913911674'	'376982539132366848'	'43003.21']
['149760844'	'376982539132366848'	'0.0']->['189188606'	'376982539132366848'	'43003.31']
['149760844'	'376982539132366848'	'0.0']->['508480861'	'376982539132366848'	'43003.4']
['149760844'	'376982539132366848'	'0.0']->['706266306'	'376982539132366848'	'43003.97']
['149760844'	'376982539132366848'	'0.0']->['206380847'	'376982539132366848'	'43004.26']
['149760844'	'376982539132366848'	'0.0']->['303043443'	'376982539132366848'	'43004.41']
['149760844'	'376982539132366848'	'0.0']->['993348913'	'376982539132366848'	'43004.48']
['149760844'	'376982539132366848'	'0.0']->['284760251'	'376982539132366848'	'43004.51']
['149760844'	'376982539132366848'	'0.0']->['543842368'	'376982539132366848'	'43004.55']
['149760844'	'376982539132366848'	'0.0']->['412715194'	'376982539132366848'	'43004.97']
['149760844'	'376982539132366848'	'0.0']->['544813477'	'387805120681218048'	'43005.08']
['149760844'	'376982539132366848'	'0.0']->['187472214'	'387805156496392192'	'43005.23']
['149760844'	'376982539132366848'	'0.0']->['313177428'	'387805171642019840'	'43005.28']
['149760844'	'376982539132366848'	'0.0']->['306333834'	'376982539132366848'	'43006.6']
['149760844'	'376982539132366848'	'0.0']->['1579511732'	'387805510336278528'	'43006.63']
['149760844'	'376982539132366848'	'0.0']->['100735389'	'376982539132366848'	'43007.42']
['149760844'	'376982539132366848'	'0.0']->['948397832'	'387805724551942146'	'43007.48']
['149760844'	'376982539132366848'	'0.0']->['200234025'	'387805800712122368'	'43007.78']
['149760844'	'376982539132366848'	'0.0']->['309808254'	'376982539132366848'	'43007.82']
['149760844'	'376982539132366848'	'0.0']->['363346341'	'376982539132366848'	'43008.03']
['149760844'	'376982539132366848'	'0.0']->['753404053'	'376982539132366848'	'43008.13']
['149760844'	'376982539132366848'	'0.0']->['622348415'	'376982539132366848'	'43008.18']
['149760844'	'376982539132366848'	'0.0']->['725823919'	'376982539132366848'	'43008.21']
['149760844'	'376982539132366848'	'0.0']->['327288041'	'376982539132366848'	'43008.22']
['149760844'	'376982539132366848'	'0.0']->['1349836064'	'376982539132366848'	'43008.23']
['149760844'	'376982539132366848'	'0.0']->['762767947'	'376982539132366848'	'43008.23']
['149760844'	'376982539132366848'	'0.0']->['51608656'	'376982539132366848'	'43008.27']
['149760844'	'376982539132366848'	'0.0']->['196052811'	'376982539132366848'	'43009.42']
['149760844'	'376982539132366848'	'0.0']->['1449834158'	'387806308692676608'	'43009.8']
['149760844'	'376982539132366848'	'0.0']->['518866987'	'376982539132366848'	'43010.57']
['149760844'	'376982539132366848'	'0.0']->['94744484'	'376982539132366848'	'43010.68']
['149760844'	'376982539132366848'	'0.0']->['337876732'	'376982539132366848'	'43010.78']
['149760844'	'376982539132366848'	'0.0']->['378502253'	'376982539132366848'	'43011.82']
['149760844'	'376982539132366848'	'0.0']->['268947694'	'376982539132366848'	'43012.33']
['149760844'	'376982539132366848'	'0.0']->['540464971'	'376982539132366848'	'43012.59']
['149760844'	'376982539132366848'	'0.0']->['290496890'	'376982539132366848'	'43012.85']
['149760844'	'376982539132366848'	'0.0']->['162260807'	'387807103341326336'	'43012.97']
['149760844'	'376982539132366848'	'0.0']->['105999614'	'376982539132366848'	'43014.16']
['149760844'	'376982539132366848'	'0.0']->['239913653'	'376982539132366848'	'43014.81']
['149760844'	'376982539132366848'	'0.0']->['484960752'	'376982539132366848'	'43015.14']
['149760844'	'376982539132366848'	'0.0']->['64016631'	'376982539132366848'	'43015.47']
['149760844'	'376982539132366848'	'0.0']->['423915147'	'376982539132366848'	'43016.07']
['149760844'	'376982539132366848'	'0.0']->['1565491218'	'376982539132366848'	'43016.37']
['149760844'	'376982539132366848'	'0.0']->['85471547'	'376982539132366848'	'43016.52']
['149760844'	'376982539132366848'	'0.0']->['821070362'	'376982539132366848'	'43016.67']
['149760844'	'376982539132366848'	'0.0']->['87673808'	'387808118832246784'	'43017.0']
['149760844'	'376982539132366848'	'0.0']->['539354228'	'387808251561406465'	'43017.52']
['149760844'	'376982539132366848'	'0.0']->['1933924076'	'376982539132366848'	'43018.08']
['149760844'	'376982539132366848'	'0.0']->['1115042365'	'376982539132366848'	'43018.79']
['149760844'	'376982539132366848'	'0.0']->['498368636'	'376982539132366848'	'43019.15']
['149760844'	'376982539132366848'	'0.0']->['156231675'	'376982539132366848'	'43019.5']
['149760844'	'376982539132366848'	'0.0']->['879388698'	'376982539132366848'	'43019.98']
['149760844'	'376982539132366848'	'0.0']->['1059653468'	'376982539132366848'	'43020.47']
['149760844'	'376982539132366848'	'0.0']->['920840094'	'376982539132366848'	'43020.75']
['149760844'	'376982539132366848'	'0.0']->['346380206'	'376982539132366848'	'43021.03']
['149760844'	'376982539132366848'	'0.0']->['307837968'	'376982539132366848'	'43022.42']
['149760844'	'376982539132366848'	'0.0']->['969176371'	'376982539132366848'	'43023.11']
['149760844'	'376982539132366848'	'0.0']->['593062323'	'376982539132366848'	'43023.45']
['149760844'	'376982539132366848'	'0.0']->['316283161'	'376982539132366848'	'43023.63']
['149760844'	'376982539132366848'	'0.0']->['461293565'	'376982539132366848'	'43023.8']
['149760844'	'376982539132366848'	'0.0']->['1607499854'	'387810910133182464'	'43028.08']
['149760844'	'376982539132366848'	'0.0']->['211176514'	'387813102202662912'	'43036.8']
['149760844'	'376982539132366848'	'0.0']->['791826463'	'387813319114899456'	'43037.67']
['791826463'	'387813319114899456'	'43037.67']->['574109706'	'387813738348171264'	'43039.33']
['149760844'	'376982539132366848'	'0.0']->['265677796'	'387816884428894208'	'43051.83']
['149760844'	'376982539132366848'	'0.0']->['568244813'	'387823385293910016'	'43077.67']
['149760844'	'376982539132366848'	'0.0']->['544771886'	'376982539132366848'	'43096.48']
['149760844'	'376982539132366848'	'0.0']->['68891383'	'376982539132366848'	'43132.82']
['149760844'	'376982539132366848'	'0.0']->['146386136'	'387841648648286209'	'43150.23']
['149760844'	'376982539132366848'	'0.0']->['233443162'	'376982539132366848'	'43169.17']
['149760844'	'376982539132366848'	'0.0']->['770791783'	'387910197454200833'	'43422.62']
['1449834158'	'387806308692676608'	'43009.8']->['1005051416'	'387935624369831937'	'43523.67']
['149760844'	'376982539132366848'	'0.0']->['240933976'	'388035365937754112'	'43920.0']
['149760844'	'376982539132366848'	'0.0']->['1026947497'	'376982539132366848'	'47673.06']
['149760844'	'376982539132366848'	'0.0']->['1169119952'	'376982539132366848'	'49925.0']
['149760844'	'376982539132366848'	'0.0']->['340727868'	'376982539132366848'	'51050.98']
['149760844'	'376982539132366848'	'0.0']->['291534740'	'389950199755309056'	'51528.87']
['149760844'	'376982539132366848'	'0.0']->['321917975'	'376982539132366848'	'51613.96']
['149760844'	'376982539132366848'	'0.0']->['740362520'	'376982539132366848'	'51895.46']
['149760844'	'376982539132366848'	'0.0']->['98276429'	'376982539132366848'	'52036.2']
['149760844'	'376982539132366848'	'0.0']->['606393509'	'376982539132366848'	'52106.58']
['149760844'	'376982539132366848'	'0.0']->['321522825'	'376982539132366848'	'52141.76']
['149760844'	'376982539132366848'	'0.0']->['29368185'	'376982539132366848'	'52159.36']
['149760844'	'376982539132366848'	'0.0']->['609800890'	'376982539132366848'	'52168.15']
['149760844'	'376982539132366848'	'0.0']->['223737977'	'376982539132366848'	'52172.55']
['149760844'	'376982539132366848'	'0.0']->['950106234'	'376982539132366848'	'52174.75']
['149760844'	'376982539132366848'	'0.0']->['901405332'	'376982539132366848'	'52175.85']
['149760844'	'376982539132366848'	'0.0']->['554932552'	'376982539132366848'	'52176.4']
['149760844'	'376982539132366848'	'0.0']->['59080598'	'376982539132366848'	'52176.68']
['149760844'	'376982539132366848'	'0.0']->['269560040'	'376982539132366848'	'52176.81']
['149760844'	'376982539132366848'	'0.0']->['1498306147'	'376982539132366848'	'52176.88']
['149760844'	'376982539132366848'	'0.0']->['573218322'	'376982539132366848'	'52176.92']
['149760844'	'376982539132366848'	'0.0']->['91974146'	'376982539132366848'	'52176.93']
['149760844'	'376982539132366848'	'0.0']->['588566007'	'376982539132366848'	'52176.95']
['149760844'	'376982539132366848'	'0.0']->['327958221'	'376982539132366848'	'52177.05']
['149760844'	'376982539132366848'	'0.0']->['627228709'	'390113323892473857'	'52177.07']
['149760844'	'376982539132366848'	'0.0']->['566044618'	'376982539132366848'	'52177.22']
['149760844'	'376982539132366848'	'0.0']->['78767567'	'376982539132366848'	'52177.3']
['149760844'	'376982539132366848'	'0.0']->['219962362'	'376982539132366848'	'52177.38']
['149760844'	'376982539132366848'	'0.0']->['513511107'	'390113404238581760'	'52177.38']
['149760844'	'376982539132366848'	'0.0']->['570292722'	'376982539132366848'	'52177.6']
['149760844'	'376982539132366848'	'0.0']->['1109123258'	'376982539132366848'	'52177.62']
['149760844'	'376982539132366848'	'0.0']->['401989365'	'376982539132366848'	'52177.62']
['149760844'	'376982539132366848'	'0.0']->['461155436'	'390113491484692480'	'52177.72']
['149760844'	'376982539132366848'	'0.0']->['424887615'	'376982539132366848'	'52177.75']
['149760844'	'376982539132366848'	'0.0']->['415292257'	'376982539132366848'	'52177.85']
['149760844'	'376982539132366848'	'0.0']->['457383557'	'376982539132366848'	'52177.93']
['149760844'	'376982539132366848'	'0.0']->['131051199'	'376982539132366848'	'52177.93']
['149760844'	'376982539132366848'	'0.0']->['146482626'	'376982539132366848'	'52178.0']
['149760844'	'376982539132366848'	'0.0']->['145396759'	'376982539132366848'	'52178.03']
['149760844'	'376982539132366848'	'0.0']->['997514912'	'376982539132366848'	'52178.42']
['149760844'	'376982539132366848'	'0.0']->['91468383'	'376982539132366848'	'52178.58']
['149760844'	'376982539132366848'	'0.0']->['908159065'	'376982539132366848'	'52178.75']
['149760844'	'376982539132366848'	'0.0']->['234772189'	'376982539132366848'	'52178.83']
['149760844'	'376982539132366848'	'0.0']->['583712656'	'390113866081792000'	'52179.22']
['149760844'	'376982539132366848'	'0.0']->['352655509'	'376982539132366848'	'52179.23']
['149760844'	'376982539132366848'	'0.0']->['503821881'	'376982539132366848'	'52179.3']
['149760844'	'376982539132366848'	'0.0']->['80209489'	'376982539132366848'	'52179.43']
['149760844'	'376982539132366848'	'0.0']->['296565960'	'376982539132366848'	'52179.58']
['149760844'	'376982539132366848'	'0.0']->['1177946539'	'390113958080028672'	'52179.58']
['149760844'	'376982539132366848'	'0.0']->['38756570'	'376982539132366848'	'52179.93']
['149760844'	'376982539132366848'	'0.0']->['710611302'	'376982539132366848'	'52179.95']
['1177946539'	'390113958080028672'	'52179.58']->['997514912'	'376982539132366848'	'52178.42']
['149760844'	'376982539132366848'	'0.0']->['79675211'	'376982539132366848'	'52180.08']
['234772189'	'376982539132366848'	'52178.83']->['146761229'	'376982539132366848'	'52180.38']
['149760844'	'376982539132366848'	'0.0']->['553158419'	'376982539132366848'	'52180.55']
['149760844'	'376982539132366848'	'0.0']->['74147887'	'376982539132366848'	'52180.57']
['149760844'	'376982539132366848'	'0.0']->['216522240'	'376982539132366848'	'52180.63']
['583712656'	'390113866081792000'	'52179.22']->['1226743152'	'390114292407611392'	'52180.9']
['149760844'	'376982539132366848'	'0.0']->['314350410'	'376982539132366848'	'52181.0']
['149760844'	'376982539132366848'	'0.0']->['144760141'	'376982539132366848'	'52181.55']
['149760844'	'376982539132366848'	'0.0']->['1325794279'	'376982539132366848'	'52181.55']
['1226743152'	'390114292407611392'	'52180.9']->['583712656'	'390113866081792000'	'52179.22']
['149760844'	'376982539132366848'	'0.0']->['115260689'	'376982539132366848'	'52182.1']
['149760844'	'376982539132366848'	'0.0']->['376499568'	'390114674144182272'	'52182.42']
['149760844'	'376982539132366848'	'0.0']->['555076490'	'376982539132366848'	'52182.48']
['149760844'	'376982539132366848'	'0.0']->['630129481'	'376982539132366848'	'52182.77']
['149760844'	'376982539132366848'	'0.0']->['921721244'	'376982539132366848'	'52182.92']
['149760844'	'376982539132366848'	'0.0']->['100772896'	'376982539132366848'	'52182.93']
['149760844'	'376982539132366848'	'0.0']->['866644736'	'376982539132366848'	'52183.07']
['149760844'	'376982539132366848'	'0.0']->['434782180'	'376982539132366848'	'52183.1']
['149760844'	'376982539132366848'	'0.0']->['328302136'	'376982539132366848'	'52183.33']
['149760844'	'376982539132366848'	'0.0']->['536837488'	'376982539132366848'	'52183.48']
['149760844'	'376982539132366848'	'0.0']->['230197800'	'376982539132366848'	'52183.72']
['149760844'	'376982539132366848'	'0.0']->['958510686'	'376982539132366848'	'52183.73']
['149760844'	'376982539132366848'	'0.0']->['249782545'	'376982539132366848'	'52183.75']
['149760844'	'376982539132366848'	'0.0']->['443532269'	'376982539132366848'	'52184.13']
['149760844'	'376982539132366848'	'0.0']->['1392127694'	'376982539132366848'	'52184.15']
['149760844'	'376982539132366848'	'0.0']->['927726061'	'376982539132366848'	'52184.32']
['149760844'	'376982539132366848'	'0.0']->['207270173'	'376982539132366848'	'52184.32']
['443532269'	'376982539132366848'	'52184.13']->['615273678'	'376982539132366848'	'52184.35']
['149760844'	'376982539132366848'	'0.0']->['157610471'	'390115222125441024'	'52184.6']
['149760844'	'376982539132366848'	'0.0']->['192788631'	'376982539132366848'	'52184.67']
['149760844'	'376982539132366848'	'0.0']->['41451292'	'390115286940385280'	'52184.87']
['149760844'	'376982539132366848'	'0.0']->['97375168'	'376982539132366848'	'52185.15']
['149760844'	'376982539132366848'	'0.0']->['282714698'	'376982539132366848'	'52185.22']
['149760844'	'376982539132366848'	'0.0']->['415214754'	'376982539132366848'	'52185.27']
['149760844'	'376982539132366848'	'0.0']->['614678219'	'376982539132366848'	'52185.45']
['149760844'	'376982539132366848'	'0.0']->['72219847'	'376982539132366848'	'52185.6']
['149760844'	'376982539132366848'	'0.0']->['144605161'	'376982539132366848'	'52186.42']
['149760844'	'376982539132366848'	'0.0']->['41473110'	'376982539132366848'	'52186.65']
['149760844'	'376982539132366848'	'0.0']->['259891037'	'390115954342244352'	'52187.52']
['149760844'	'376982539132366848'	'0.0']->['1386594050'	'376982539132366848'	'52187.7']
['72219847'	'376982539132366848'	'52185.6']->['326517051'	'376982539132366848'	'52188.03']
['149760844'	'376982539132366848'	'0.0']->['86966564'	'376982539132366848'	'52188.17']
['149760844'	'376982539132366848'	'0.0']->['964320985'	'376982539132366848'	'52189.18']
['149760844'	'376982539132366848'	'0.0']->['156627375'	'390116641008521216'	'52190.23']
['149760844'	'376982539132366848'	'0.0']->['847700484'	'376982539132366848'	'52190.63']
['149760844'	'376982539132366848'	'0.0']->['765842952'	'376982539132366848'	'52190.73']
['149760844'	'376982539132366848'	'0.0']->['1446066175'	'390116842502905857'	'52191.03']
['149760844'	'376982539132366848'	'0.0']->['535482200'	'390117438093672449'	'52193.4']
['997514912'	'376982539132366848'	'52178.42']->['23193756'	'390118880980398080'	'52199.13']
['23193756'	'390118880980398080'	'52199.13']->['997514912'	'376982539132366848'	'52178.42']
['149760844'	'376982539132366848'	'0.0']->['256371398'	'390119172002545664'	'52200.3']
['149760844'	'376982539132366848'	'0.0']->['112154503'	'390121334790828032'	'52208.88']
['23193756'	'390118880980398080'	'52199.13']->['1177946539'	'390113958080028672'	'52179.58']
['156627375'	'390116641008521216'	'52190.23']->['619423000'	'390130402742259712'	'52244.92']
['619423000'	'390130402742259712'	'52244.92']->['156627375'	'390116641008521216'	'52190.23']
['149760844'	'376982539132366848'	'0.0']->['1419603169'	'376982539132366848'	'52331.97']
['149760844'	'376982539132366848'	'0.0']->['307616201'	'390158716768493568'	'52357.43']
['149760844'	'376982539132366848'	'0.0']->['334539127'	'390172952068915200'	'52414.0']
['149760844'	'376982539132366848'	'0.0']->['176173136'	'376982539132366848'	'52453.68']
['149760844'	'376982539132366848'	'0.0']->['411298285'	'376982539132366848'	'52879.03']
['149760844'	'376982539132366848'	'0.0']->['1404920148'	'376982539132366848'	'68228.02']
['149760844'	'376982539132366848'	'0.0']->['1872758526'	'376982539132366848'	'68274.62']
['149760844'	'376982539132366848'	'0.0']->['926602896'	'376982539132366848'	'96287.62']
['149760844'	'376982539132366848'	'0.0']->['520710281'	'376982539132366848'	'111212.08']
['149760844'	'376982539132366848'	'0.0']->['478896855'	'376982539132366848'	'111321.83']
['520710281'	'376982539132366848'	'111212.08']->['908671076'	'376982539132366848'	'111348.83']
['149760844'	'376982539132366848'	'0.0']->['1194346183'	'376982539132366848'	'134435.65']
['149760844'	'376982539132366848'	'0.0']->['1353556368'	'376982539132366848'	'134455.7']
['149760844'	'376982539132366848'	'0.0']->['286824140'	'376982539132366848'	'143384.13']
['149760844'	'376982539132366848'	'0.0']->['349639628'	'376982539132366848'	'154614.25']
['149760844'	'376982539132366848'	'0.0']->['90164117'	'376982539132366848'	'154614.68']
['149760844'	'376982539132366848'	'0.0']->['2238794579'	'376982539132366848'	'160593.57']
['149760844'	'376982539132366848'	'0.0']->['1168385154'	'376982539132366848'	'263646.72']
