# Supplementary material for: BiMGCL: rumor detection via bi-directional multi-level graph contrastive learning
Source: PeerJ Comput Sci. 2023 Nov 10;9:e1659. doi: 10.7717/peerj-cs.1659 (PMC10703058; doi:10.7717/peerj-cs.1659)
Supplement: Supplemental Information 1 [file peerj-cs-09-1659-s001.zip › rumor_detection_acl2017/twitter15/tree/377002232257855488.txt]

['ROOT'	'ROOT'	'0.0']->['2425231'	'377002232257855488'	'0.0']
['2425231'	'377002232257855488'	'0.0']->['1366506008'	'377002315372179458'	'0.33']
['2425231'	'377002232257855488'	'0.0']->['55460204'	'377002350004936704'	'0.47']
['2425231'	'377002232257855488'	'0.0']->['1508824759'	'377002371961741312'	'0.55']
['2425231'	'377002232257855488'	'0.0']->['615172026'	'377002389728796673'	'0.62']
['2425231'	'377002232257855488'	'0.0']->['40245322'	'377002445450137600'	'0.85']
['2425231'	'377002232257855488'	'0.0']->['57650272'	'377002457982697472'	'0.9']
['2425231'	'377002232257855488'	'0.0']->['436581773'	'377002467244126208'	'0.93']
['2425231'	'377002232257855488'	'0.0']->['39952797'	'377002232257855488'	'1.03']
['2425231'	'377002232257855488'	'0.0']->['1579063315'	'377002232257855488'	'1.03']
['2425231'	'377002232257855488'	'0.0']->['225722904'	'377002232257855488'	'1.03']
['2425231'	'377002232257855488'	'0.0']->['369015822'	'377002232257855488'	'1.03']
['2425231'	'377002232257855488'	'0.0']->['1618627382'	'377002232257855488'	'1.03']
['2425231'	'377002232257855488'	'0.0']->['1590271994'	'377002232257855488'	'1.03']
['2425231'	'377002232257855488'	'0.0']->['1732262246'	'377002232257855488'	'1.03']
['2425231'	'377002232257855488'	'0.0']->['40620791'	'377002232257855488'	'1.03']
['2425231'	'377002232257855488'	'0.0']->['866237407'	'377002232257855488'	'1.03']
['2425231'	'377002232257855488'	'0.0']->['1420705070'	'377002232257855488'	'1.03']
['2425231'	'377002232257855488'	'0.0']->['300141928'	'377002232257855488'	'1.03']
['2425231'	'377002232257855488'	'0.0']->['367642025'	'377002232257855488'	'1.03']
['2425231'	'377002232257855488'	'0.0']->['26342060'	'377002232257855488'	'1.03']
['2425231'	'377002232257855488'	'0.0']->['334537357'	'377002232257855488'	'1.03']
['2425231'	'377002232257855488'	'0.0']->['805666520'	'377002232257855488'	'1.03']
['2425231'	'377002232257855488'	'0.0']->['722198120'	'377002232257855488'	'1.03']
['2425231'	'377002232257855488'	'0.0']->['51274729'	'377002496218398720'	'1.05']
['2425231'	'377002232257855488'	'0.0']->['421207016'	'377002232257855488'	'1.07']
['2425231'	'377002232257855488'	'0.0']->['326709969'	'377002232257855488'	'1.1']
['2425231'	'377002232257855488'	'0.0']->['230650719'	'377002232257855488'	'1.11']
['2425231'	'377002232257855488'	'0.0']->['717606296'	'377002232257855488'	'1.12']
['2425231'	'377002232257855488'	'0.0']->['1104769621'	'377002518414229504'	'1.13']
['2425231'	'377002232257855488'	'0.0']->['742762460'	'377002539159257088'	'1.22']
['2425231'	'377002232257855488'	'0.0']->['349724231'	'377002551297593344'	'1.27']
['2425231'	'377002232257855488'	'0.0']->['1075966147'	'377002232257855488'	'1.33']
['2425231'	'377002232257855488'	'0.0']->['124167055'	'377002575243259904'	'1.35']
['2425231'	'377002232257855488'	'0.0']->['1709890867'	'377002232257855488'	'1.44']
['2425231'	'377002232257855488'	'0.0']->['345296662'	'377002596487032832'	'1.45']
['2425231'	'377002232257855488'	'0.0']->['506114132'	'377002602195865600'	'1.47']
['2425231'	'377002232257855488'	'0.0']->['1004283120'	'377002232257855488'	'1.5']
['2425231'	'377002232257855488'	'0.0']->['113017561'	'377002232257855488'	'1.52']
['2425231'	'377002232257855488'	'0.0']->['994918147'	'377002232257855488'	'1.54']
['2425231'	'377002232257855488'	'0.0']->['60071619'	'377002232257855488'	'1.54']
['2425231'	'377002232257855488'	'0.0']->['1704792026'	'377002232257855488'	'1.55']
['2425231'	'377002232257855488'	'0.0']->['81068351'	'377002232257855488'	'1.55']
['2425231'	'377002232257855488'	'0.0']->['787257313'	'377002232257855488'	'1.55']
['2425231'	'377002232257855488'	'0.0']->['955143565'	'377002232257855488'	'1.55']
['2425231'	'377002232257855488'	'0.0']->['89897213'	'377002232257855488'	'1.55']
['2425231'	'377002232257855488'	'0.0']->['278969529'	'377002232257855488'	'1.55']
['2425231'	'377002232257855488'	'0.0']->['1386150828'	'377002232257855488'	'1.93']
['2425231'	'377002232257855488'	'0.0']->['120729597'	'377002232257855488'	'2.13']
['2425231'	'377002232257855488'	'0.0']->['45073651'	'377002232257855488'	'2.22']
['2425231'	'377002232257855488'	'0.0']->['1686844496'	'377002232257855488'	'2.27']
['2425231'	'377002232257855488'	'0.0']->['1216559209'	'377002802570346496'	'2.27']
['2425231'	'377002232257855488'	'0.0']->['413797348'	'377002232257855488'	'2.29']
['2425231'	'377002232257855488'	'0.0']->['304607478'	'377002232257855488'	'2.3']
['2425231'	'377002232257855488'	'0.0']->['426581550'	'377002232257855488'	'2.31']
['2425231'	'377002232257855488'	'0.0']->['1313396832'	'377002232257855488'	'2.31']
['2425231'	'377002232257855488'	'0.0']->['160141203'	'377002232257855488'	'2.32']
['2425231'	'377002232257855488'	'0.0']->['632775795'	'377002232257855488'	'2.32']
['2425231'	'377002232257855488'	'0.0']->['857832920'	'377002232257855488'	'2.32']
['2425231'	'377002232257855488'	'0.0']->['617116842'	'377002232257855488'	'2.32']
['2425231'	'377002232257855488'	'0.0']->['40726596'	'377002232257855488'	'2.32']
['2425231'	'377002232257855488'	'0.0']->['147924307'	'377002862577856512'	'2.5']
['2425231'	'377002232257855488'	'0.0']->['154681433'	'377002232257855488'	'2.58']
['2425231'	'377002232257855488'	'0.0']->['244727573'	'377002232257855488'	'2.7']
['2425231'	'377002232257855488'	'0.0']->['62406549'	'377002232257855488'	'2.77']
['2425231'	'377002232257855488'	'0.0']->['118289875'	'377002934195589120'	'2.78']
['2425231'	'377002232257855488'	'0.0']->['157064173'	'377002232257855488'	'2.8']
['2425231'	'377002232257855488'	'0.0']->['1581452604'	'377002232257855488'	'2.83']
['2425231'	'377002232257855488'	'0.0']->['1431618456'	'377002232257855488'	'2.93']
['2425231'	'377002232257855488'	'0.0']->['247345780'	'377002232257855488'	'3.12']
['2425231'	'377002232257855488'	'0.0']->['310814433'	'377002232257855488'	'3.21']
['60071619'	'377002232257855488'	'1.54']->['519232761'	'377002232257855488'	'3.25']
['2425231'	'377002232257855488'	'0.0']->['318489298'	'377002232257855488'	'3.28']
['2425231'	'377002232257855488'	'0.0']->['440562087'	'377002232257855488'	'3.3']
['2425231'	'377002232257855488'	'0.0']->['1353144894'	'377002232257855488'	'3.35']
['2425231'	'377002232257855488'	'0.0']->['59976785'	'377002232257855488'	'3.4']
['2425231'	'377002232257855488'	'0.0']->['583059081'	'377003090789949440'	'3.4']
['2425231'	'377002232257855488'	'0.0']->['405738977'	'377002232257855488'	'3.52']
['2425231'	'377002232257855488'	'0.0']->['1224034478'	'377002232257855488'	'3.58']
['2425231'	'377002232257855488'	'0.0']->['292172542'	'377002232257855488'	'3.63']
['2425231'	'377002232257855488'	'0.0']->['218103870'	'377003231739531264'	'3.97']
['2425231'	'377002232257855488'	'0.0']->['1019529781'	'377003307266342912'	'4.27']
['2425231'	'377002232257855488'	'0.0']->['583823228'	'377002232257855488'	'4.91']
['2425231'	'377002232257855488'	'0.0']->['336394712'	'377003481820696577'	'4.97']
['2425231'	'377002232257855488'	'0.0']->['34439141'	'377003550196264960'	'5.23']
['2425231'	'377002232257855488'	'0.0']->['1629719952'	'377003557305589760'	'5.27']
['2425231'	'377002232257855488'	'0.0']->['257496673'	'377002232257855488'	'5.55']
['2425231'	'377002232257855488'	'0.0']->['572580269'	'377003668429484033'	'5.7']
['2425231'	'377002232257855488'	'0.0']->['973231712'	'377002232257855488'	'5.86']
['955143565'	'377002232257855488'	'1.55']->['52397778'	'377002232257855488'	'6.02']
['2425231'	'377002232257855488'	'0.0']->['562664696'	'377002232257855488'	'6.1']
['2425231'	'377002232257855488'	'0.0']->['251408852'	'377002232257855488'	'6.14']
['2425231'	'377002232257855488'	'0.0']->['737211164'	'377002232257855488'	'6.16']
['2425231'	'377002232257855488'	'0.0']->['125090246'	'377002232257855488'	'6.17']
['2425231'	'377002232257855488'	'0.0']->['852912554'	'377002232257855488'	'6.18']
['2425231'	'377002232257855488'	'0.0']->['53012422'	'377002232257855488'	'6.18']
['2425231'	'377002232257855488'	'0.0']->['91588371'	'377002232257855488'	'6.18']
['2425231'	'377002232257855488'	'0.0']->['1454351394'	'377002232257855488'	'6.18']
['2425231'	'377002232257855488'	'0.0']->['1124189964'	'377002232257855488'	'6.18']
['2425231'	'377002232257855488'	'0.0']->['444243461'	'377002232257855488'	'6.18']
['2425231'	'377002232257855488'	'0.0']->['40231316'	'377002232257855488'	'6.18']
['2425231'	'377002232257855488'	'0.0']->['614957354'	'377002232257855488'	'6.18']
['2425231'	'377002232257855488'	'0.0']->['292513360'	'377002232257855488'	'6.18']
['2425231'	'377002232257855488'	'0.0']->['951534254'	'377002232257855488'	'6.18']
['2425231'	'377002232257855488'	'0.0']->['311971689'	'377002232257855488'	'6.18']
['2425231'	'377002232257855488'	'0.0']->['99048241'	'377002232257855488'	'6.18']
['2425231'	'377002232257855488'	'0.0']->['21639168'	'377002232257855488'	'6.18']
['2425231'	'377002232257855488'	'0.0']->['159139440'	'377002232257855488'	'6.18']
['2425231'	'377002232257855488'	'0.0']->['39203308'	'377002232257855488'	'6.18']
['2425231'	'377002232257855488'	'0.0']->['591436426'	'377002232257855488'	'6.18']
['2425231'	'377002232257855488'	'0.0']->['1215830407'	'377002232257855488'	'6.18']
['2425231'	'377002232257855488'	'0.0']->['46600937'	'377003887711887360'	'6.57']
['2425231'	'377002232257855488'	'0.0']->['444024129'	'377002232257855488'	'6.67']
['2425231'	'377002232257855488'	'0.0']->['379085071'	'377002232257855488'	'6.92']
['2425231'	'377002232257855488'	'0.0']->['569284092'	'377002232257855488'	'7.04']
['91588371'	'377002232257855488'	'6.18']->['427098364'	'377002232257855488'	'7.11']
['2425231'	'377002232257855488'	'0.0']->['540382793'	'377002232257855488'	'7.14']
['2425231'	'377002232257855488'	'0.0']->['1361849804'	'377002232257855488'	'7.15']
['2425231'	'377002232257855488'	'0.0']->['427194246'	'377002232257855488'	'7.17']
['2425231'	'377002232257855488'	'0.0']->['88230704'	'377002232257855488'	'7.2']
['2425231'	'377002232257855488'	'0.0']->['1171464474'	'377002232257855488'	'7.22']
['2425231'	'377002232257855488'	'0.0']->['324807981'	'377002232257855488'	'7.23']
['2425231'	'377002232257855488'	'0.0']->['36095580'	'377002232257855488'	'7.92']
['2425231'	'377002232257855488'	'0.0']->['392618440'	'377002232257855488'	'8.27']
['2425231'	'377002232257855488'	'0.0']->['970485757'	'377002232257855488'	'8.44']
['2425231'	'377002232257855488'	'0.0']->['221317929'	'377002232257855488'	'8.53']
['2425231'	'377002232257855488'	'0.0']->['241668359'	'377002232257855488'	'8.57']
['2425231'	'377002232257855488'	'0.0']->['54462702'	'377002232257855488'	'8.6']
['2425231'	'377002232257855488'	'0.0']->['584179352'	'377002232257855488'	'8.61']
['2425231'	'377002232257855488'	'0.0']->['43090720'	'377002232257855488'	'8.62']
['2425231'	'377002232257855488'	'0.0']->['187625057'	'377002232257855488'	'8.9']
['2425231'	'377002232257855488'	'0.0']->['1682215777'	'377002232257855488'	'9.18']
['2425231'	'377002232257855488'	'0.0']->['450906932'	'377002232257855488'	'9.68']
['2425231'	'377002232257855488'	'0.0']->['705788677'	'377002232257855488'	'9.93']
['2425231'	'377002232257855488'	'0.0']->['1459968300'	'377002232257855488'	'10.06']
['2425231'	'377002232257855488'	'0.0']->['271403319'	'377002232257855488'	'10.18']
['2425231'	'377002232257855488'	'0.0']->['306727365'	'377002232257855488'	'10.5']
['1019529781'	'377003307266342912'	'4.27']->['52397778'	'377002232257855488'	'6.02']
['2425231'	'377002232257855488'	'0.0']->['66098480'	'377002232257855488'	'10.82']
['2425231'	'377002232257855488'	'0.0']->['463691498'	'377002232257855488'	'11.4']
['91588371'	'377002232257855488'	'6.18']->['39970749'	'377002232257855488'	'11.69']
['2425231'	'377002232257855488'	'0.0']->['182299984'	'377002232257855488'	'11.84']
['2425231'	'377002232257855488'	'0.0']->['928288693'	'377002232257855488'	'11.98']
['2425231'	'377002232257855488'	'0.0']->['348454232'	'377005254497538048'	'12.0']
['2425231'	'377002232257855488'	'0.0']->['101720601'	'377002232257855488'	'12.27']
['2425231'	'377002232257855488'	'0.0']->['355804986'	'377005353315352576'	'12.4']
['52397778'	'377002232257855488'	'6.02']->['1019529781'	'377003307266342912'	'4.27']
['2425231'	'377002232257855488'	'0.0']->['990656479'	'377002232257855488'	'13.17']
['2425231'	'377002232257855488'	'0.0']->['506277540'	'377002232257855488'	'13.62']
['2425231'	'377002232257855488'	'0.0']->['1405284644'	'377002232257855488'	'13.84']
['2425231'	'377002232257855488'	'0.0']->['1644768079'	'377002232257855488'	'14.07']
['2425231'	'377002232257855488'	'0.0']->['40558311'	'377005887925534720'	'14.52']
['2425231'	'377002232257855488'	'0.0']->['1329132072'	'377002232257855488'	'14.7']
['2425231'	'377002232257855488'	'0.0']->['229632267'	'377002232257855488'	'15.56']
['2425231'	'377002232257855488'	'0.0']->['448088560'	'377002232257855488'	'15.99']
['2425231'	'377002232257855488'	'0.0']->['802276980'	'377002232257855488'	'16.2']
['2425231'	'377002232257855488'	'0.0']->['615784766'	'377002232257855488'	'16.31']
['583823228'	'377002232257855488'	'4.91']->['246852507'	'377002232257855488'	'16.36']
['2425231'	'377002232257855488'	'0.0']->['534640033'	'377002232257855488'	'16.42']
['2425231'	'377002232257855488'	'0.0']->['304534937'	'377002232257855488'	'16.92']
['2425231'	'377002232257855488'	'0.0']->['558903245'	'377002232257855488'	'17.17']
['2425231'	'377002232257855488'	'0.0']->['295558957'	'377006583483363328'	'17.28']
['2425231'	'377002232257855488'	'0.0']->['349544500'	'377002232257855488'	'17.29']
['2425231'	'377002232257855488'	'0.0']->['772029326'	'377002232257855488'	'17.35']
['2425231'	'377002232257855488'	'0.0']->['865624778'	'377002232257855488'	'17.39']
['2425231'	'377002232257855488'	'0.0']->['232745544'	'377002232257855488'	'17.42']
['295558957'	'377006583483363328'	'17.28']->['728459646'	'377006793886416896'	'18.12']
['2425231'	'377002232257855488'	'0.0']->['342410082'	'377002232257855488'	'18.79']
['2425231'	'377002232257855488'	'0.0']->['373252948'	'377007057448472576'	'19.17']
['2425231'	'377002232257855488'	'0.0']->['934629565'	'377002232257855488'	'19.48']
['2425231'	'377002232257855488'	'0.0']->['508296826'	'377002232257855488'	'19.82']
['2425231'	'377002232257855488'	'0.0']->['85753864'	'377002232257855488'	'20.17']
['2425231'	'377002232257855488'	'0.0']->['28819649'	'377002232257855488'	'20.4']
['2425231'	'377002232257855488'	'0.0']->['1177334132'	'377002232257855488'	'21.13']
['2425231'	'377002232257855488'	'0.0']->['856168663'	'377002232257855488'	'21.49']
['2425231'	'377002232257855488'	'0.0']->['1512794035'	'377002232257855488'	'21.85']
['2425231'	'377002232257855488'	'0.0']->['235322188'	'377002232257855488'	'25.84']
['2425231'	'377002232257855488'	'0.0']->['54831091'	'377008785744592897'	'26.03']
['2425231'	'377002232257855488'	'0.0']->['64155961'	'377009145460715520'	'27.47']
['40726596'	'377002232257855488'	'2.32']->['614467922'	'377002232257855488'	'27.84']
['2425231'	'377002232257855488'	'0.0']->['938324786'	'377002232257855488'	'28.84']
['2425231'	'377002232257855488'	'0.0']->['192572227'	'377002232257855488'	'29.33']
['2425231'	'377002232257855488'	'0.0']->['176177255'	'377002232257855488'	'29.58']
['2425231'	'377002232257855488'	'0.0']->['87397315'	'377002232257855488'	'29.71']
['2425231'	'377002232257855488'	'0.0']->['483473443'	'377002232257855488'	'29.77']
['2425231'	'377002232257855488'	'0.0']->['832206968'	'377002232257855488'	'29.8']
['591436426'	'377002232257855488'	'6.18']->['599415176'	'377002232257855488'	'29.82']
['2425231'	'377002232257855488'	'0.0']->['608594134'	'377002232257855488'	'29.83']
['2425231'	'377002232257855488'	'0.0']->['376375155'	'377002232257855488'	'29.83']
['2425231'	'377002232257855488'	'0.0']->['1572533322'	'377002232257855488'	'29.83']
['2425231'	'377002232257855488'	'0.0']->['839917116'	'377010038998450176'	'31.02']
['2425231'	'377002232257855488'	'0.0']->['93979333'	'377010618228027392'	'33.32']
['2425231'	'377002232257855488'	'0.0']->['1283135358'	'377002232257855488'	'33.58']
['2425231'	'377002232257855488'	'0.0']->['561313127'	'377010957504897024'	'34.67']
['2425231'	'377002232257855488'	'0.0']->['708916544'	'377002232257855488'	'35.45']
['2425231'	'377002232257855488'	'0.0']->['1391760133'	'377011396070088704'	'36.42']
['2425231'	'377002232257855488'	'0.0']->['557754266'	'377011508414144512'	'36.85']
['93979333'	'377010618228027392'	'33.32']->['502932318'	'377011525900578816'	'36.92']
['2425231'	'377002232257855488'	'0.0']->['65686772'	'377002232257855488'	'37.32']
['2425231'	'377002232257855488'	'0.0']->['1373945768'	'377012326714441728'	'40.1']
['2425231'	'377002232257855488'	'0.0']->['415083127'	'377012731200962560'	'41.72']
['2425231'	'377002232257855488'	'0.0']->['1404904771'	'377002232257855488'	'42.83']
['415083127'	'377012731200962560'	'41.72']->['123772406'	'377013074995052544'	'43.08']
['2425231'	'377002232257855488'	'0.0']->['345475923'	'377002232257855488'	'45.59']
['2425231'	'377002232257855488'	'0.0']->['298830132'	'377013767529590784'	'45.83']
['2425231'	'377002232257855488'	'0.0']->['367183762'	'377002232257855488'	'46.97']
['2425231'	'377002232257855488'	'0.0']->['103811471'	'377002232257855488'	'47.66']
['2425231'	'377002232257855488'	'0.0']->['288286745'	'377002232257855488'	'48.01']
['2425231'	'377002232257855488'	'0.0']->['1490055416'	'377002232257855488'	'48.18']
['2425231'	'377002232257855488'	'0.0']->['53051926'	'377002232257855488'	'48.26']
['2425231'	'377002232257855488'	'0.0']->['813040698'	'377002232257855488'	'48.35']
['2425231'	'377002232257855488'	'0.0']->['453682342'	'377002232257855488'	'50.23']
['2425231'	'377002232257855488'	'0.0']->['1533863521'	'377002232257855488'	'52.1']
['2425231'	'377002232257855488'	'0.0']->['893033940'	'377016336163278848'	'56.03']
['2425231'	'377002232257855488'	'0.0']->['371513642'	'377002232257855488'	'59.98']
['2425231'	'377002232257855488'	'0.0']->['1601801808'	'377017524271185920'	'60.77']
['2425231'	'377002232257855488'	'0.0']->['96062810'	'377002232257855488'	'63.92']
['2425231'	'377002232257855488'	'0.0']->['992832606'	'377002232257855488'	'65.9']
['2425231'	'377002232257855488'	'0.0']->['607972384'	'377002232257855488'	'66.88']
['2425231'	'377002232257855488'	'0.0']->['314636489'	'377002232257855488'	'67.37']
['2425231'	'377002232257855488'	'0.0']->['1015304016'	'377002232257855488'	'67.62']
['591436426'	'377002232257855488'	'6.18']->['474873954'	'377002232257855488'	'67.74']
['2425231'	'377002232257855488'	'0.0']->['229841820'	'377002232257855488'	'67.87']
['2425231'	'377002232257855488'	'0.0']->['167350476'	'377002232257855488'	'69.17']
['2425231'	'377002232257855488'	'0.0']->['533688611'	'377002232257855488'	'70.48']
['2425231'	'377002232257855488'	'0.0']->['595645897'	'377002232257855488'	'71.0']
['2425231'	'377002232257855488'	'0.0']->['96067465'	'377002232257855488'	'71.52']
['2425231'	'377002232257855488'	'0.0']->['1275648116'	'377002232257855488'	'72.08']
['2425231'	'377002232257855488'	'0.0']->['256026683'	'377020555611762689'	'72.8']
['2425231'	'377002232257855488'	'0.0']->['63763735'	'377002232257855488'	'76.1']
['2425231'	'377002232257855488'	'0.0']->['79770617'	'377002232257855488'	'76.73']
['2425231'	'377002232257855488'	'0.0']->['1039927627'	'377002232257855488'	'78.05']
['2425231'	'377002232257855488'	'0.0']->['363316797'	'377002232257855488'	'82.73']
['2425231'	'377002232257855488'	'0.0']->['1470222620'	'377002232257855488'	'84.83']
['2425231'	'377002232257855488'	'0.0']->['190416340'	'377002232257855488'	'85.9']
['123772406'	'377013074995052544'	'43.08']->['415083127'	'377012731200962560'	'41.72']
['2425231'	'377002232257855488'	'0.0']->['1516736112'	'377002232257855488'	'92.82']
['2425231'	'377002232257855488'	'0.0']->['416352749'	'377002232257855488'	'94.22']
['2425231'	'377002232257855488'	'0.0']->['96645019'	'377002232257855488'	'94.47']
['2425231'	'377002232257855488'	'0.0']->['1518454634'	'377026117313769472'	'94.9']
['2425231'	'377002232257855488'	'0.0']->['370437403'	'377026674690629632'	'97.12']
['2425231'	'377002232257855488'	'0.0']->['238663179'	'377002232257855488'	'98.03']
['2425231'	'377002232257855488'	'0.0']->['426515847'	'377002232257855488'	'102.7']
['2425231'	'377002232257855488'	'0.0']->['391550017'	'377002232257855488'	'104.07']
['2425231'	'377002232257855488'	'0.0']->['45472189'	'377002232257855488'	'110.8']
['2425231'	'377002232257855488'	'0.0']->['1079702454'	'377002232257855488'	'114.68']
['2425231'	'377002232257855488'	'0.0']->['136877570'	'377002232257855488'	'114.87']
['2425231'	'377002232257855488'	'0.0']->['502932318'	'377011525900578816'	'36.92']
['2425231'	'377002232257855488'	'0.0']->['353250116'	'377002232257855488'	'121.4']
['2425231'	'377002232257855488'	'0.0']->['89762414'	'377002232257855488'	'124.37']
['2425231'	'377002232257855488'	'0.0']->['264495367'	'377002232257855488'	'126.58']
['2425231'	'377002232257855488'	'0.0']->['854158788'	'377034133223923713'	'126.75']
['2425231'	'377002232257855488'	'0.0']->['1396126982'	'377002232257855488'	'128.07']
['2425231'	'377002232257855488'	'0.0']->['256123143'	'377002232257855488'	'129.8']
['2425231'	'377002232257855488'	'0.0']->['41086372'	'377002232257855488'	'130.3']
['2425231'	'377002232257855488'	'0.0']->['528480378'	'377002232257855488'	'131.62']
['2425231'	'377002232257855488'	'0.0']->['423933430'	'377036118782271489'	'134.65']
['2425231'	'377002232257855488'	'0.0']->['485404340'	'377002232257855488'	'137.27']
['2425231'	'377002232257855488'	'0.0']->['465492446'	'377037280528965632'	'139.27']
['2425231'	'377002232257855488'	'0.0']->['27345791'	'377002232257855488'	'140.42']
['2425231'	'377002232257855488'	'0.0']->['564998410'	'377002232257855488'	'145.53']
['485404340'	'377002232257855488'	'137.27']->['1415137344'	'377002232257855488'	'148.9']
['502932318'	'377011525900578816'	'36.92']->['93979333'	'377010618228027392'	'33.32']
['2425231'	'377002232257855488'	'0.0']->['94206513'	'377002232257855488'	'156.27']
['2425231'	'377002232257855488'	'0.0']->['723433344'	'377042129866199040'	'158.53']
['2425231'	'377002232257855488'	'0.0']->['477707412'	'377002232257855488'	'158.92']
['2425231'	'377002232257855488'	'0.0']->['280743018'	'377042327938019328'	'159.32']
['2425231'	'377002232257855488'	'0.0']->['235111837'	'377002232257855488'	'160.95']
['2425231'	'377002232257855488'	'0.0']->['1048297374'	'377043711181721600'	'164.82']
['2425231'	'377002232257855488'	'0.0']->['1510654988'	'377002232257855488'	'169.77']
['2425231'	'377002232257855488'	'0.0']->['123359844'	'377045271009456128'	'171.02']
['1048297374'	'377043711181721600'	'164.82']->['397789378'	'377045761625980928'	'172.97']
['2425231'	'377002232257855488'	'0.0']->['1658749962'	'377002232257855488'	'173.35']
['2425231'	'377002232257855488'	'0.0']->['1550618256'	'377046134935416832'	'174.45']
['397789378'	'377045761625980928'	'172.97']->['1048297374'	'377043711181721600'	'164.82']
['2425231'	'377002232257855488'	'0.0']->['576111715'	'377002232257855488'	'176.3']
['2425231'	'377002232257855488'	'0.0']->['709843435'	'377002232257855488'	'183.65']
['450906932'	'377002232257855488'	'9.68']->['293631118'	'377002232257855488'	'186.28']
['2425231'	'377002232257855488'	'0.0']->['424711045'	'377002232257855488'	'196.68']
['2425231'	'377002232257855488'	'0.0']->['92390437'	'377002232257855488'	'199.73']
['123359844'	'377045271009456128'	'171.02']->['532730671'	'377054297231327232'	'206.88']
['2425231'	'377002232257855488'	'0.0']->['404248852'	'377054381063278592'	'207.22']
['348454232'	'377005254497538048'	'12.0']->['424175415'	'377055163678474240'	'210.33']
['2425231'	'377002232257855488'	'0.0']->['54977325'	'377002232257855488'	'216.25']
['2425231'	'377002232257855488'	'0.0']->['1078064594'	'377002232257855488'	'229.63']
['2425231'	'377002232257855488'	'0.0']->['1668246007'	'377002232257855488'	'230.23']
['2425231'	'377002232257855488'	'0.0']->['157076521'	'377063754951057408'	'244.47']
['2425231'	'377002232257855488'	'0.0']->['25599990'	'377002232257855488'	'246.47']
['2425231'	'377002232257855488'	'0.0']->['50906289'	'377002232257855488'	'258.87']
['2425231'	'377002232257855488'	'0.0']->['428227394'	'377002232257855488'	'266.7']
['2425231'	'377002232257855488'	'0.0']->['20553019'	'377002232257855488'	'272.53']
['424175415'	'377055163678474240'	'210.33']->['348454232'	'377005254497538048'	'12.0']
['2425231'	'377002232257855488'	'0.0']->['510267711'	'377002232257855488'	'284.32']
['2425231'	'377002232257855488'	'0.0']->['150500156'	'377002232257855488'	'286.43']
['2425231'	'377002232257855488'	'0.0']->['246175436'	'377002232257855488'	'309.35']
['2425231'	'377002232257855488'	'0.0']->['290795631'	'377002232257855488'	'311.28']
['2425231'	'377002232257855488'	'0.0']->['81841123'	'377081316124413952'	'314.25']
['532730671'	'377054297231327232'	'206.88']->['123359844'	'377045271009456128'	'171.02']
['2425231'	'377002232257855488'	'0.0']->['451591005'	'377090387959349248'	'350.3']
['2425231'	'377002232257855488'	'0.0']->['590301291'	'377090776981073920'	'351.83']
['2425231'	'377002232257855488'	'0.0']->['86466106'	'377002232257855488'	'446.83']
['2425231'	'377002232257855488'	'0.0']->['147020551'	'377119128139870208'	'464.5']
['2425231'	'377002232257855488'	'0.0']->['346079105'	'377002232257855488'	'466.9']
['2425231'	'377002232257855488'	'0.0']->['1206160694'	'377002232257855488'	'468.2']
['2425231'	'377002232257855488'	'0.0']->['559850212'	'377002232257855488'	'469.33']
['2425231'	'377002232257855488'	'0.0']->['1053870116'	'377127595760156672'	'498.15']
['2425231'	'377002232257855488'	'0.0']->['1007064396'	'377002232257855488'	'498.48']
['2425231'	'377002232257855488'	'0.0']->['569352621'	'377002232257855488'	'501.03']
['2425231'	'377002232257855488'	'0.0']->['153058662'	'377140769175650304'	'550.48']
['153058662'	'377140769175650304'	'550.48']->['258879672'	'377002232257855488'	'553.58']
['2425231'	'377002232257855488'	'0.0']->['37302217'	'377002232257855488'	'598.77']
['2425231'	'377002232257855488'	'0.0']->['1360549321'	'377154504216825856'	'605.07']
['2425231'	'377002232257855488'	'0.0']->['1392638556'	'377002232257855488'	'606.4']
['153058662'	'377140769175650304'	'550.48']->['201442215'	'377171447916929024'	'672.4']
['2425231'	'377002232257855488'	'0.0']->['257232669'	'377172524414423041'	'676.68']
['201442215'	'377171447916929024'	'672.4']->['153058662'	'377140769175650304'	'550.48']
['2425231'	'377002232257855488'	'0.0']->['24515483'	'377002232257855488'	'729.3']
['2425231'	'377002232257855488'	'0.0']->['602345537'	'377190705334341632'	'748.92']
['2425231'	'377002232257855488'	'0.0']->['1284942325'	'377002232257855488'	'817.4']
['218103870'	'377003231739531264'	'3.97']->['785034895'	'377208483722317824'	'819.57']
['2425231'	'377002232257855488'	'0.0']->['309323818'	'377216409467899904'	'851.07']
['2425231'	'377002232257855488'	'0.0']->['1107736399'	'377218321219076096'	'858.65']
['1107736399'	'377218321219076096'	'858.65']->['1048695301'	'377218605370572800'	'859.78']
['2425231'	'377002232257855488'	'0.0']->['257048989'	'377237751633952768'	'935.87']
['2425231'	'377002232257855488'	'0.0']->['1162925851'	'377002232257855488'	'1023.07']
['2425231'	'377002232257855488'	'0.0']->['1401014629'	'377002232257855488'	'1425.83']
['785034895'	'377208483722317824'	'819.57']->['218103870'	'377003231739531264'	'3.97']
['257048989'	'377237751633952768'	'935.87']->['340126893'	'377403923868696577'	'1596.17']
['2425231'	'377002232257855488'	'0.0']->['510644887'	'377002232257855488'	'1615.6']
['510644887'	'377002232257855488'	'1615.6']->['247537990'	'377002232257855488'	'1616.07']
['247537990'	'377002232257855488'	'1616.07']->['636800314'	'377002232257855488'	'1616.3']
['2425231'	'377002232257855488'	'0.0']->['34600018'	'377002232257855488'	'1624.42']
['2425231'	'377002232257855488'	'0.0']->['1838117251'	'377464718505836544'	'1837.75']
['2425231'	'377002232257855488'	'0.0']->['1849690956'	'377002232257855488'	'2021.4']
['2425231'	'377002232257855488'	'0.0']->['263247727'	'377002232257855488'	'2085.93']
['534640033'	'377002232257855488'	'16.42']->['389089513'	'377002232257855488'	'2093.82']
['2425231'	'377002232257855488'	'0.0']->['1424654863'	'377002232257855488'	'2623.68']
['2425231'	'377002232257855488'	'0.0']->['255104579'	'377002232257855488'	'2887.9']
['2425231'	'377002232257855488'	'0.0']->['83225800'	'377937765985681409'	'3717.47']
['2425231'	'377002232257855488'	'0.0']->['501109345'	'377002232257855488'	'4874.22']
['2425231'	'377002232257855488'	'0.0']->['1327605037'	'377002232257855488'	'4878.53']
['2425231'	'377002232257855488'	'0.0']->['1228464613'	'377002232257855488'	'4975.47']
['2425231'	'377002232257855488'	'0.0']->['603724278'	'377002232257855488'	'5641.12']
['2425231'	'377002232257855488'	'0.0']->['171393142'	'377002232257855488'	'8457.68']
['2425231'	'377002232257855488'	'0.0']->['491624054'	'377002232257855488'	'138601.15']
