# Supplementary material for: BiMGCL: rumor detection via bi-directional multi-level graph contrastive learning
Source: PeerJ Comput Sci. 2023 Nov 10;9:e1659. doi: 10.7717/peerj-cs.1659 (PMC10703058; doi:10.7717/peerj-cs.1659)
Supplement: Supplemental Information 1 [file peerj-cs-09-1659-s001.zip › rumor_detection_acl2017/twitter15/tree/377519445578895360.txt]

['ROOT'	'ROOT'	'0.0']->['70054190'	'377519445578895360'	'0.0']
['70054190'	'377519445578895360'	'0.0']->['130391166'	'377519501568667648'	'0.22']
['70054190'	'377519445578895360'	'0.0']->['1707564505'	'377519517729300480'	'0.28']
['70054190'	'377519445578895360'	'0.0']->['41022891'	'377519445578895360'	'0.38']
['70054190'	'377519445578895360'	'0.0']->['1187204868'	'377519445578895360'	'0.38']
['70054190'	'377519445578895360'	'0.0']->['189760799'	'377519445578895360'	'0.38']
['70054190'	'377519445578895360'	'0.0']->['767491530'	'377519445578895360'	'0.38']
['70054190'	'377519445578895360'	'0.0']->['31002938'	'377519445578895360'	'0.38']
['70054190'	'377519445578895360'	'0.0']->['873575899'	'377519445578895360'	'0.38']
['70054190'	'377519445578895360'	'0.0']->['1036423717'	'377519445578895360'	'0.38']
['70054190'	'377519445578895360'	'0.0']->['1645871088'	'377519445578895360'	'0.38']
['70054190'	'377519445578895360'	'0.0']->['1660885081'	'377519544992301056'	'0.4']
['70054190'	'377519445578895360'	'0.0']->['1180564184'	'377519577766576128'	'0.52']
['70054190'	'377519445578895360'	'0.0']->['421633270'	'377519581838864384'	'0.53']
['70054190'	'377519445578895360'	'0.0']->['330585108'	'377519445578895360'	'0.54']
['70054190'	'377519445578895360'	'0.0']->['1436852154'	'377519591796129793'	'0.58']
['70054190'	'377519445578895360'	'0.0']->['105692562'	'377519592232734720'	'0.58']
['70054190'	'377519445578895360'	'0.0']->['438025450'	'377519594811822081'	'0.6']
['70054190'	'377519445578895360'	'0.0']->['397522306'	'377519445578895360'	'0.62']
['70054190'	'377519445578895360'	'0.0']->['970468278'	'377519608200437760'	'0.65']
['70054190'	'377519445578895360'	'0.0']->['65229269'	'377519445578895360'	'0.66']
['70054190'	'377519445578895360'	'0.0']->['374679595'	'377519445578895360'	'0.68']
['70054190'	'377519445578895360'	'0.0']->['1658153958'	'377519445578895360'	'0.69']
['70054190'	'377519445578895360'	'0.0']->['1682893058'	'377519445578895360'	'0.7']
['70054190'	'377519445578895360'	'0.0']->['1514971400'	'377519445578895360'	'0.7']
['70054190'	'377519445578895360'	'0.0']->['1331633473'	'377519445578895360'	'0.7']
['70054190'	'377519445578895360'	'0.0']->['187694473'	'377519445578895360'	'0.7']
['70054190'	'377519445578895360'	'0.0']->['811514797'	'377519445578895360'	'0.7']
['70054190'	'377519445578895360'	'0.0']->['589937735'	'377519445578895360'	'0.7']
['70054190'	'377519445578895360'	'0.0']->['865958576'	'377519445578895360'	'0.7']
['70054190'	'377519445578895360'	'0.0']->['571724045'	'377519655146893312'	'0.83']
['70054190'	'377519445578895360'	'0.0']->['1260152816'	'377519739641544704'	'1.17']
['70054190'	'377519445578895360'	'0.0']->['564515128'	'377519803952816128'	'1.42']
['70054190'	'377519445578895360'	'0.0']->['1496461105'	'377519445578895360'	'1.64']
['70054190'	'377519445578895360'	'0.0']->['119107376'	'377519445578895360'	'1.79']
['70054190'	'377519445578895360'	'0.0']->['1152495050'	'377519898052030464'	'1.8']
['70054190'	'377519445578895360'	'0.0']->['630180121'	'377519445578895360'	'1.87']
['70054190'	'377519445578895360'	'0.0']->['1201134913'	'377519445578895360'	'1.93']
['70054190'	'377519445578895360'	'0.0']->['1357030922'	'377519445578895360'	'1.94']
['70054190'	'377519445578895360'	'0.0']->['150903604'	'377519445578895360'	'1.95']
['70054190'	'377519445578895360'	'0.0']->['573929114'	'377519445578895360'	'1.95']
['70054190'	'377519445578895360'	'0.0']->['738953114'	'377519445578895360'	'1.95']
['70054190'	'377519445578895360'	'0.0']->['748249651'	'377519445578895360'	'1.95']
['70054190'	'377519445578895360'	'0.0']->['278895129'	'377519445578895360'	'1.95']
['70054190'	'377519445578895360'	'0.0']->['341184945'	'377519445578895360'	'1.95']
['70054190'	'377519445578895360'	'0.0']->['1262888322'	'377519445578895360'	'1.95']
['70054190'	'377519445578895360'	'0.0']->['731556733'	'377519445578895360'	'1.95']
['70054190'	'377519445578895360'	'0.0']->['604403691'	'377519445578895360'	'1.95']
['70054190'	'377519445578895360'	'0.0']->['920077369'	'377519445578895360'	'1.95']
['70054190'	'377519445578895360'	'0.0']->['1075147723'	'377519445578895360'	'2.13']
['70054190'	'377519445578895360'	'0.0']->['547161042'	'377519445578895360'	'2.28']
['70054190'	'377519445578895360'	'0.0']->['868871946'	'377520019024142336'	'2.28']
['70054190'	'377519445578895360'	'0.0']->['172342842'	'377519445578895360'	'2.37']
['70054190'	'377519445578895360'	'0.0']->['954754729'	'377519445578895360'	'2.42']
['70054190'	'377519445578895360'	'0.0']->['1723852710'	'377520183398891521'	'2.93']
['70054190'	'377519445578895360'	'0.0']->['360203945'	'377519445578895360'	'3.18']
['70054190'	'377519445578895360'	'0.0']->['338255884'	'377519445578895360'	'3.55']
['70054190'	'377519445578895360'	'0.0']->['250293827'	'377519445578895360'	'3.75']
['70054190'	'377519445578895360'	'0.0']->['431425548'	'377519445578895360'	'4.07']
['70054190'	'377519445578895360'	'0.0']->['371777727'	'377519445578895360'	'4.17']
['70054190'	'377519445578895360'	'0.0']->['1355475607'	'377519445578895360'	'4.2']
['70054190'	'377519445578895360'	'0.0']->['1223113398'	'377519445578895360'	'4.38']
['70054190'	'377519445578895360'	'0.0']->['1030293564'	'377519445578895360'	'5.33']
['70054190'	'377519445578895360'	'0.0']->['576295929'	'377520795154923520'	'5.37']
['70054190'	'377519445578895360'	'0.0']->['1325917370'	'377519445578895360'	'5.55']
['70054190'	'377519445578895360'	'0.0']->['1021147231'	'377519445578895360'	'5.68']
['70054190'	'377519445578895360'	'0.0']->['472073097'	'377519445578895360'	'5.73']
['70054190'	'377519445578895360'	'0.0']->['1123108351'	'377519445578895360'	'5.75']
['70054190'	'377519445578895360'	'0.0']->['380674414'	'377520945340350467'	'5.97']
['70054190'	'377519445578895360'	'0.0']->['448883663'	'377519445578895360'	'6.78']
['70054190'	'377519445578895360'	'0.0']->['405991286'	'377519445578895360'	'7.43']
['70054190'	'377519445578895360'	'0.0']->['247451647'	'377519445578895360'	'8.15']
['70054190'	'377519445578895360'	'0.0']->['299782545'	'377519445578895360'	'8.28']
['70054190'	'377519445578895360'	'0.0']->['1405612849'	'377519445578895360'	'8.33']
['70054190'	'377519445578895360'	'0.0']->['84319670'	'377519445578895360'	'8.65']
['70054190'	'377519445578895360'	'0.0']->['521191342'	'377519445578895360'	'8.93']
['70054190'	'377519445578895360'	'0.0']->['1512688476'	'377519445578895360'	'9.67']
['70054190'	'377519445578895360'	'0.0']->['85883221'	'377522043387785216'	'10.32']
['70054190'	'377519445578895360'	'0.0']->['315887422'	'377519445578895360'	'11.62']
['70054190'	'377519445578895360'	'0.0']->['550314177'	'377519445578895360'	'12.02']
['70054190'	'377519445578895360'	'0.0']->['1031647794'	'377519445578895360'	'15.53']
['70054190'	'377519445578895360'	'0.0']->['175950098'	'377519445578895360'	'17.03']
['70054190'	'377519445578895360'	'0.0']->['1282719228'	'377519445578895360'	'17.12']
['70054190'	'377519445578895360'	'0.0']->['54673521'	'377519445578895360'	'17.68']
['70054190'	'377519445578895360'	'0.0']->['964810364'	'377519445578895360'	'20.52']
['70054190'	'377519445578895360'	'0.0']->['37729715'	'377519445578895360'	'20.8']
['70054190'	'377519445578895360'	'0.0']->['1423070420'	'377519445578895360'	'21.38']
['70054190'	'377519445578895360'	'0.0']->['551302622'	'377519445578895360'	'23.72']
['70054190'	'377519445578895360'	'0.0']->['492654846'	'377519445578895360'	'24.32']
['70054190'	'377519445578895360'	'0.0']->['143173585'	'377519445578895360'	'24.82']
['70054190'	'377519445578895360'	'0.0']->['966729253'	'377519445578895360'	'26.68']
['70054190'	'377519445578895360'	'0.0']->['1707429421'	'377519445578895360'	'30.32']
['70054190'	'377519445578895360'	'0.0']->['788087240'	'377519445578895360'	'30.35']
['70054190'	'377519445578895360'	'0.0']->['313157236'	'377519445578895360'	'31.13']
['70054190'	'377519445578895360'	'0.0']->['1631637013'	'377519445578895360'	'36.87']
['70054190'	'377519445578895360'	'0.0']->['738842840'	'377519445578895360'	'38.43']
['70054190'	'377519445578895360'	'0.0']->['258981787'	'377519445578895360'	'40.22']
['70054190'	'377519445578895360'	'0.0']->['1523160386'	'377519445578895360'	'43.77']
['70054190'	'377519445578895360'	'0.0']->['571691639'	'377519445578895360'	'44.0']
['811514797'	'377519445578895360'	'0.7']->['132590105'	'377519445578895360'	'47.92']
['70054190'	'377519445578895360'	'0.0']->['991830972'	'377519445578895360'	'51.03']
['70054190'	'377519445578895360'	'0.0']->['1542885530'	'377519445578895360'	'52.35']
['70054190'	'377519445578895360'	'0.0']->['1131281172'	'377519445578895360'	'54.35']
['70054190'	'377519445578895360'	'0.0']->['1033002858'	'377519445578895360'	'58.35']
['70054190'	'377519445578895360'	'0.0']->['1397999184'	'377519445578895360'	'58.52']
['70054190'	'377519445578895360'	'0.0']->['129040214'	'377519445578895360'	'60.58']
['70054190'	'377519445578895360'	'0.0']->['1556888028'	'377519445578895360'	'61.27']
['70054190'	'377519445578895360'	'0.0']->['1053018440'	'377519445578895360'	'62.65']
['70054190'	'377519445578895360'	'0.0']->['1323227029'	'377519445578895360'	'65.95']
['70054190'	'377519445578895360'	'0.0']->['1350400801'	'377519445578895360'	'66.92']
['70054190'	'377519445578895360'	'0.0']->['846034292'	'377536966859833344'	'69.62']
['70054190'	'377519445578895360'	'0.0']->['497377989'	'377519445578895360'	'73.03']
['70054190'	'377519445578895360'	'0.0']->['1663693400'	'377519445578895360'	'74.07']
['70054190'	'377519445578895360'	'0.0']->['1052574126'	'377519445578895360'	'79.05']
['70054190'	'377519445578895360'	'0.0']->['1724308550'	'377519445578895360'	'99.45']
['70054190'	'377519445578895360'	'0.0']->['1669790034'	'377519445578895360'	'105.62']
['70054190'	'377519445578895360'	'0.0']->['412334687'	'377519445578895360'	'108.88']
['70054190'	'377519445578895360'	'0.0']->['1134050202'	'377519445578895360'	'141.25']
['70054190'	'377519445578895360'	'0.0']->['57466628'	'377519445578895360'	'142.78']
['70054190'	'377519445578895360'	'0.0']->['303104812'	'377519445578895360'	'156.97']
['70054190'	'377519445578895360'	'0.0']->['386323022'	'377519445578895360'	'158.82']
['70054190'	'377519445578895360'	'0.0']->['940569517'	'377519445578895360'	'163.0']
['70054190'	'377519445578895360'	'0.0']->['142039033'	'377519445578895360'	'164.13']
['142039033'	'377519445578895360'	'164.13']->['262296760'	'377519445578895360'	'177.58']
['70054190'	'377519445578895360'	'0.0']->['700266756'	'377519445578895360'	'208.97']
['70054190'	'377519445578895360'	'0.0']->['166315418'	'377519445578895360'	'243.27']
['70054190'	'377519445578895360'	'0.0']->['1644432668'	'377519445578895360'	'279.48']
['811514797'	'377519445578895360'	'0.7']->['359121758'	'377519445578895360'	'451.35']
['70054190'	'377519445578895360'	'0.0']->['1191331692'	'377634675885219840'	'457.88']
['70054190'	'377519445578895360'	'0.0']->['99579065'	'377519445578895360'	'458.62']
['359121758'	'377519445578895360'	'451.35']->['254739584'	'377519445578895360'	'462.07']
['70054190'	'377519445578895360'	'0.0']->['97116913'	'377519445578895360'	'858.1']
['70054190'	'377519445578895360'	'0.0']->['1709637187'	'377519445578895360'	'863.92']
['70054190'	'377519445578895360'	'0.0']->['1391669083'	'377519445578895360'	'871.52']
['70054190'	'377519445578895360'	'0.0']->['1620753818'	'377519445578895360'	'874.93']
['70054190'	'377519445578895360'	'0.0']->['1852605456'	'377762600421195777'	'966.22']
['70054190'	'377519445578895360'	'0.0']->['1693611061'	'377519445578895360'	'1069.52']
['70054190'	'377519445578895360'	'0.0']->['1637394331'	'377519445578895360'	'1124.05']
['70054190'	'377519445578895360'	'0.0']->['316859139'	'377519445578895360'	'1192.93']
['70054190'	'377519445578895360'	'0.0']->['383415086'	'377519445578895360'	'1194.52']
['70054190'	'377519445578895360'	'0.0']->['1436929945'	'377519445578895360'	'1299.57']
['70054190'	'377519445578895360'	'0.0']->['809481894'	'377867624107237376'	'1383.53']
['70054190'	'377519445578895360'	'0.0']->['54059426'	'377519445578895360'	'1466.82']
['70054190'	'377519445578895360'	'0.0']->['402960381'	'377519445578895360'	'1567.95']
['70054190'	'377519445578895360'	'0.0']->['540360046'	'377519445578895360'	'1763.03']
['70054190'	'377519445578895360'	'0.0']->['1905548179'	'377519445578895360'	'753186.15']
