# Supplementary material for: BiMGCL: rumor detection via bi-directional multi-level graph contrastive learning
Source: PeerJ Comput Sci. 2023 Nov 10;9:e1659. doi: 10.7717/peerj-cs.1659 (PMC10703058; doi:10.7717/peerj-cs.1659)
Supplement: Supplemental Information 1 [file peerj-cs-09-1659-s001.zip › rumor_detection_acl2017/twitter15/tree/380055172896272384.txt]

['ROOT'	'ROOT'	'0.0']->['1635754086'	'380055172896272384'	'0.0']
['1635754086'	'380055172896272384'	'0.0']->['263344478'	'380055376785584128'	'0.82']
['1635754086'	'380055172896272384'	'0.0']->['301509093'	'380055172896272384'	'0.87']
['1635754086'	'380055172896272384'	'0.0']->['330494224'	'380055172896272384'	'0.87']
['1635754086'	'380055172896272384'	'0.0']->['706025234'	'380055172896272384'	'0.87']
['1635754086'	'380055172896272384'	'0.0']->['479862373'	'380055172896272384'	'0.87']
['1635754086'	'380055172896272384'	'0.0']->['124352909'	'380055172896272384'	'0.87']
['1635754086'	'380055172896272384'	'0.0']->['60237714'	'380055172896272384'	'0.87']
['1635754086'	'380055172896272384'	'0.0']->['482426359'	'380055172896272384'	'0.87']
['1635754086'	'380055172896272384'	'0.0']->['614882076'	'380055172896272384'	'0.87']
['1635754086'	'380055172896272384'	'0.0']->['343180887'	'380055172896272384'	'0.88']
['1635754086'	'380055172896272384'	'0.0']->['458746909'	'380055575553671168'	'1.6']
['1635754086'	'380055172896272384'	'0.0']->['613072734'	'380055172896272384'	'1.69']
['1635754086'	'380055172896272384'	'0.0']->['463507919'	'380055172896272384'	'2.1']
['1635754086'	'380055172896272384'	'0.0']->['478865854'	'380055172896272384'	'2.3']
['1635754086'	'380055172896272384'	'0.0']->['330116842'	'380055767925002240'	'2.37']
['1635754086'	'380055172896272384'	'0.0']->['134555898'	'380055172896272384'	'2.4']
['1635754086'	'380055172896272384'	'0.0']->['285547853'	'380055172896272384'	'2.45']
['1635754086'	'380055172896272384'	'0.0']->['612433092'	'380055172896272384'	'2.47']
['1635754086'	'380055172896272384'	'0.0']->['456285073'	'380055172896272384'	'2.49']
['1635754086'	'380055172896272384'	'0.0']->['327401295'	'380055172896272384'	'2.49']
['1635754086'	'380055172896272384'	'0.0']->['606867088'	'380055172896272384'	'2.5']
['1635754086'	'380055172896272384'	'0.0']->['729659755'	'380055172896272384'	'2.5']
['1635754086'	'380055172896272384'	'0.0']->['522303285'	'380055172896272384'	'2.5']
['1635754086'	'380055172896272384'	'0.0']->['1074654169'	'380055172896272384'	'2.5']
['1635754086'	'380055172896272384'	'0.0']->['592187365'	'380055172896272384'	'2.5']
['1635754086'	'380055172896272384'	'0.0']->['401557919'	'380055172896272384'	'2.5']
['1635754086'	'380055172896272384'	'0.0']->['40534043'	'380055172896272384'	'2.5']
['1635754086'	'380055172896272384'	'0.0']->['307010742'	'380055172896272384'	'2.5']
['1635754086'	'380055172896272384'	'0.0']->['409732373'	'380055172896272384'	'2.5']
['1635754086'	'380055172896272384'	'0.0']->['606018510'	'380055172896272384'	'2.5']
['1635754086'	'380055172896272384'	'0.0']->['232314072'	'380055172896272384'	'2.5']
['1635754086'	'380055172896272384'	'0.0']->['624010398'	'380055814746431488'	'2.57']
['1635754086'	'380055172896272384'	'0.0']->['457150125'	'380055172896272384'	'3.31']
['1635754086'	'380055172896272384'	'0.0']->['307094801'	'380055172896272384'	'3.71']
['1635754086'	'380055172896272384'	'0.0']->['308186685'	'380055172896272384'	'3.91']
['1635754086'	'380055172896272384'	'0.0']->['39187661'	'380055172896272384'	'4.02']
['1635754086'	'380055172896272384'	'0.0']->['360354157'	'380055172896272384'	'4.07']
['1635754086'	'380055172896272384'	'0.0']->['1318448258'	'380056193684631552'	'4.07']
['1635754086'	'380055172896272384'	'0.0']->['100529391'	'380055172896272384'	'4.09']
['1635754086'	'380055172896272384'	'0.0']->['408071557'	'380055172896272384'	'4.1']
['1635754086'	'380055172896272384'	'0.0']->['187037008'	'380055172896272384'	'4.11']
['1635754086'	'380055172896272384'	'0.0']->['605128480'	'380055172896272384'	'4.11']
['1635754086'	'380055172896272384'	'0.0']->['179628788'	'380055172896272384'	'4.12']
['1635754086'	'380055172896272384'	'0.0']->['533921241'	'380055172896272384'	'4.12']
['1635754086'	'380055172896272384'	'0.0']->['548078041'	'380055172896272384'	'4.12']
['1635754086'	'380055172896272384'	'0.0']->['345082328'	'380055172896272384'	'4.12']
['179628788'	'380055172896272384'	'4.12']->['357300477'	'380055172896272384'	'4.12']
['1635754086'	'380055172896272384'	'0.0']->['950704680'	'380055172896272384'	'4.55']
['1635754086'	'380055172896272384'	'0.0']->['475050553'	'380055172896272384'	'4.77']
['1635754086'	'380055172896272384'	'0.0']->['628010162'	'380055172896272384'	'4.88']
['1635754086'	'380055172896272384'	'0.0']->['342922986'	'380055172896272384'	'4.93']
['1635754086'	'380055172896272384'	'0.0']->['455361252'	'380055172896272384'	'4.98']
['1635754086'	'380055172896272384'	'0.0']->['140589408'	'380055172896272384'	'5.24']
['1635754086'	'380055172896272384'	'0.0']->['631395724'	'380055172896272384'	'5.37']
['1635754086'	'380055172896272384'	'0.0']->['961599650'	'380055172896272384'	'5.44']
['1635754086'	'380055172896272384'	'0.0']->['426852988'	'380055172896272384'	'5.47']
['1635754086'	'380055172896272384'	'0.0']->['868915908'	'380055172896272384'	'5.5']
['1635754086'	'380055172896272384'	'0.0']->['354649678'	'380055172896272384'	'6.08']
['1635754086'	'380055172896272384'	'0.0']->['811506626'	'380055172896272384'	'6.36']
['1635754086'	'380055172896272384'	'0.0']->['62295828'	'380055172896272384'	'6.51']
['1635754086'	'380055172896272384'	'0.0']->['454281493'	'380055172896272384'	'6.58']
['40534043'	'380055172896272384'	'2.5']->['1270778466'	'380055172896272384'	'6.65']
['1635754086'	'380055172896272384'	'0.0']->['501134677'	'380055172896272384'	'7.06']
['1635754086'	'380055172896272384'	'0.0']->['565534147'	'380055172896272384'	'7.47']
['1635754086'	'380055172896272384'	'0.0']->['252313827'	'380057306190598144'	'8.48']
['1635754086'	'380055172896272384'	'0.0']->['448370829'	'380057581059719169'	'9.58']
['1635754086'	'380055172896272384'	'0.0']->['433523412'	'380057719140401152'	'10.13']
['1635754086'	'380055172896272384'	'0.0']->['407344099'	'380057769967370241'	'10.33']
['1635754086'	'380055172896272384'	'0.0']->['16283047'	'380055172896272384'	'11.01']
['1635754086'	'380055172896272384'	'0.0']->['211944566'	'380055172896272384'	'12.78']
['1635754086'	'380055172896272384'	'0.0']->['231531343'	'380055172896272384'	'13.66']
['1635754086'	'380055172896272384'	'0.0']->['798775214'	'380055172896272384'	'14.11']
['1635754086'	'380055172896272384'	'0.0']->['459803311'	'380055172896272384'	'14.33']
['1635754086'	'380055172896272384'	'0.0']->['352830212'	'380055172896272384'	'14.44']
['1635754086'	'380055172896272384'	'0.0']->['81500068'	'380055172896272384'	'14.49']
['1635754086'	'380055172896272384'	'0.0']->['367252241'	'380055172896272384'	'14.52']
['179628788'	'380055172896272384'	'4.12']->['1557206354'	'380055172896272384'	'14.54']
['1635754086'	'380055172896272384'	'0.0']->['63565658'	'380055172896272384'	'14.54']
['1635754086'	'380055172896272384'	'0.0']->['261976624'	'380055172896272384'	'14.55']
['1635754086'	'380055172896272384'	'0.0']->['351273410'	'380055172896272384'	'14.55']
['1635754086'	'380055172896272384'	'0.0']->['41039244'	'380055172896272384'	'14.55']
['1635754086'	'380055172896272384'	'0.0']->['40606110'	'380055172896272384'	'14.55']
['1635754086'	'380055172896272384'	'0.0']->['711782192'	'380055172896272384'	'14.55']
['1635754086'	'380055172896272384'	'0.0']->['1116758863'	'380055172896272384'	'14.55']
['1635754086'	'380055172896272384'	'0.0']->['621432721'	'380055172896272384'	'14.55']
['1635754086'	'380055172896272384'	'0.0']->['567200418'	'380055172896272384'	'19.49']
['1635754086'	'380055172896272384'	'0.0']->['567819450'	'380055172896272384'	'21.96']
['1635754086'	'380055172896272384'	'0.0']->['442086500'	'380055172896272384'	'23.2']
['1635754086'	'380055172896272384'	'0.0']->['319979476'	'380055172896272384'	'23.82']
['1635754086'	'380055172896272384'	'0.0']->['574167589'	'380055172896272384'	'24.12']
['1635754086'	'380055172896272384'	'0.0']->['245390705'	'380055172896272384'	'24.28']
['1635754086'	'380055172896272384'	'0.0']->['1198706562'	'380055172896272384'	'24.36']
['1635754086'	'380055172896272384'	'0.0']->['238024020'	'380055172896272384'	'24.39']
['308186685'	'380055172896272384'	'3.91']->['777458642'	'380055172896272384'	'24.41']
['868915908'	'380055172896272384'	'5.5']->['959318461'	'380055172896272384'	'24.42']
['1635754086'	'380055172896272384'	'0.0']->['1083305754'	'380055172896272384'	'24.43']
['1635754086'	'380055172896272384'	'0.0']->['580762807'	'380055172896272384'	'24.43']
['1635754086'	'380055172896272384'	'0.0']->['531257168'	'380055172896272384'	'24.43']
['1635754086'	'380055172896272384'	'0.0']->['197175994'	'380055172896272384'	'24.43']
['1635754086'	'380055172896272384'	'0.0']->['904882850'	'380055172896272384'	'24.43']
['1635754086'	'380055172896272384'	'0.0']->['752366648'	'380055172896272384'	'24.43']
['1635754086'	'380055172896272384'	'0.0']->['1014144505'	'380055172896272384'	'24.43']
['140589408'	'380055172896272384'	'5.24']->['68313558'	'380055172896272384'	'24.43']
['1635754086'	'380055172896272384'	'0.0']->['1125828740'	'380055172896272384'	'24.43']
['1635754086'	'380055172896272384'	'0.0']->['588390381'	'380055172896272384'	'25.09']
['1635754086'	'380055172896272384'	'0.0']->['473042724'	'380055172896272384'	'25.42']
['1635754086'	'380055172896272384'	'0.0']->['249513727'	'380055172896272384'	'25.75']
['1635754086'	'380055172896272384'	'0.0']->['848187974'	'380055172896272384'	'27.31']
['1635754086'	'380055172896272384'	'0.0']->['706664672'	'380062121804824577'	'27.62']
['1635754086'	'380055172896272384'	'0.0']->['415719054'	'380062124065947648'	'27.63']
['1635754086'	'380055172896272384'	'0.0']->['230109085'	'380062157854875648'	'27.77']
['1635754086'	'380055172896272384'	'0.0']->['573160906'	'380055172896272384'	'28.09']
['1635754086'	'380055172896272384'	'0.0']->['733926834'	'380055172896272384'	'28.48']
['1635754086'	'380055172896272384'	'0.0']->['447735437'	'380055172896272384'	'28.67']
['1635754086'	'380055172896272384'	'0.0']->['444238527'	'380055172896272384'	'28.77']
['1635754086'	'380055172896272384'	'0.0']->['1088450629'	'380055172896272384'	'28.87']
['1635754086'	'380055172896272384'	'0.0']->['531933950'	'380062839227940864'	'30.47']
['1635754086'	'380055172896272384'	'0.0']->['1418478600'	'380063902849327104'	'34.7']
['1635754086'	'380055172896272384'	'0.0']->['97780572'	'380055172896272384'	'40.38']
['1635754086'	'380055172896272384'	'0.0']->['393820913'	'380065801765928960'	'42.25']
['1635754086'	'380055172896272384'	'0.0']->['285966062'	'380065915926093824'	'42.7']
['1635754086'	'380055172896272384'	'0.0']->['1343372540'	'380066183011389440'	'43.75']
['393820913'	'380065801765928960'	'42.25']->['234171264'	'380066329769680896'	'44.33']
['1635754086'	'380055172896272384'	'0.0']->['946513123'	'380055172896272384'	'46.13']
['1635754086'	'380055172896272384'	'0.0']->['1002560928'	'380055172896272384'	'49.01']
['1635754086'	'380055172896272384'	'0.0']->['20743840'	'380055172896272384'	'50.44']
['1635754086'	'380055172896272384'	'0.0']->['164061971'	'380055172896272384'	'51.16']
['1635754086'	'380055172896272384'	'0.0']->['394042413'	'380055172896272384'	'51.52']
['1635754086'	'380055172896272384'	'0.0']->['420129438'	'380055172896272384'	'51.7']
['1635754086'	'380055172896272384'	'0.0']->['515074398'	'380055172896272384'	'51.79']
['1635754086'	'380055172896272384'	'0.0']->['454608752'	'380055172896272384'	'51.84']
['1635754086'	'380055172896272384'	'0.0']->['836487385'	'380055172896272384'	'51.86']
['1635754086'	'380055172896272384'	'0.0']->['824138894'	'380055172896272384'	'51.87']
['40534043'	'380055172896272384'	'2.5']->['1708920097'	'380055172896272384'	'51.88']
['1635754086'	'380055172896272384'	'0.0']->['52914052'	'380055172896272384'	'51.88']
['1635754086'	'380055172896272384'	'0.0']->['1326281576'	'380055172896272384'	'51.88']
['1635754086'	'380055172896272384'	'0.0']->['347008404'	'380055172896272384'	'51.88']
['1635754086'	'380055172896272384'	'0.0']->['332192730'	'380055172896272384'	'51.88']
['567819450'	'380055172896272384'	'21.96']->['445835138'	'380055172896272384'	'51.88']
['1635754086'	'380055172896272384'	'0.0']->['200938769'	'380055172896272384'	'51.88']
['1635754086'	'380055172896272384'	'0.0']->['285410557'	'380055172896272384'	'51.88']
['1635754086'	'380055172896272384'	'0.0']->['308146568'	'380055172896272384'	'54.55']
['1635754086'	'380055172896272384'	'0.0']->['1247864682'	'380055172896272384'	'55.88']
['1247864682'	'380055172896272384'	'55.88']->['424435288'	'380055172896272384'	'56.55']
['40534043'	'380055172896272384'	'2.5']->['852866634'	'380055172896272384'	'56.88']
['1635754086'	'380055172896272384'	'0.0']->['485355963'	'380055172896272384'	'57.05']
['1635754086'	'380055172896272384'	'0.0']->['378780955'	'380055172896272384'	'57.13']
['1635754086'	'380055172896272384'	'0.0']->['1503861122'	'380055172896272384'	'57.22']
['706664672'	'380062121804824577'	'27.62']->['487212378'	'380070015908601857'	'58.98']
['1635754086'	'380055172896272384'	'0.0']->['762937680'	'380055172896272384'	'61.1']
['1635754086'	'380055172896272384'	'0.0']->['1431828745'	'380055172896272384'	'63.04']
['1635754086'	'380055172896272384'	'0.0']->['1141401956'	'380055172896272384'	'64.98']
['487212378'	'380070015908601857'	'58.98']->['706664672'	'380062121804824577'	'27.62']
['1635754086'	'380055172896272384'	'0.0']->['1189814388'	'380072404414128128'	'68.48']
['1635754086'	'380055172896272384'	'0.0']->['369865616'	'380055172896272384'	'68.73']
['852866634'	'380055172896272384'	'56.88']->['1626837438'	'380055172896272384'	'72.44']
['1635754086'	'380055172896272384'	'0.0']->['860913282'	'380055172896272384'	'76.15']
['1635754086'	'380055172896272384'	'0.0']->['328324307'	'380076646423724032'	'85.33']
['1635754086'	'380055172896272384'	'0.0']->['794827206'	'380055172896272384'	'87.6']
['1635754086'	'380055172896272384'	'0.0']->['47758649'	'380078032888672256'	'90.85']
['1635754086'	'380055172896272384'	'0.0']->['433777923'	'380055172896272384'	'93.33']
['1635754086'	'380055172896272384'	'0.0']->['239446051'	'380055172896272384'	'97.62']
['1635754086'	'380055172896272384'	'0.0']->['839217330'	'380079825911693312'	'97.97']
['1635754086'	'380055172896272384'	'0.0']->['1115304564'	'380055172896272384'	'98.33']
['239446051'	'380055172896272384'	'97.62']->['614511749'	'380055172896272384'	'98.69']
['1635754086'	'380055172896272384'	'0.0']->['440669533'	'380055172896272384'	'98.87']
['1635754086'	'380055172896272384'	'0.0']->['148025565'	'380055172896272384'	'99.05']
['1635754086'	'380055172896272384'	'0.0']->['1489229136'	'380055172896272384'	'103.17']
['1635754086'	'380055172896272384'	'0.0']->['174497196'	'380055172896272384'	'105.24']
['1635754086'	'380055172896272384'	'0.0']->['843795750'	'380055172896272384'	'107.3']
['1635754086'	'380055172896272384'	'0.0']->['172877284'	'380082737493061632'	'109.53']
['1635754086'	'380055172896272384'	'0.0']->['252413787'	'380055172896272384'	'111.72']
['1635754086'	'380055172896272384'	'0.0']->['359241146'	'380055172896272384'	'113.94']
['1635754086'	'380055172896272384'	'0.0']->['562442696'	'380055172896272384'	'116.15']
['1635754086'	'380055172896272384'	'0.0']->['167972510'	'380084987628122113'	'118.48']
['1635754086'	'380055172896272384'	'0.0']->['325991220'	'380055172896272384'	'120.05']
['409732373'	'380055172896272384'	'2.5']->['354630674'	'380055172896272384'	'122.0']
['1635754086'	'380055172896272384'	'0.0']->['427971353'	'380055172896272384'	'123.95']
['1635754086'	'380055172896272384'	'0.0']->['390036045'	'380086978806829057'	'126.4']
['390036045'	'380086978806829057'	'126.4']->['286559625'	'380087469074817024'	'128.33']
['1635754086'	'380055172896272384'	'0.0']->['438834786'	'380055172896272384'	'131.24']
['1635754086'	'380055172896272384'	'0.0']->['177820970'	'380089890291351552'	'137.97']
['1635754086'	'380055172896272384'	'0.0']->['1064777100'	'380055172896272384'	'138.53']
['1635754086'	'380055172896272384'	'0.0']->['542171353'	'380055172896272384'	'152.93']
['1635754086'	'380055172896272384'	'0.0']->['489477157'	'380055172896272384'	'185.9']
['1635754086'	'380055172896272384'	'0.0']->['109425613'	'380055172896272384'	'202.38']
['1635754086'	'380055172896272384'	'0.0']->['106209069'	'380055172896272384'	'210.63']
['1635754086'	'380055172896272384'	'0.0']->['421725630'	'380108744425603072'	'212.88']
['1635754086'	'380055172896272384'	'0.0']->['747139387'	'380055172896272384'	'214.75']
['747139387'	'380055172896272384'	'214.75']->['871059656'	'380055172896272384'	'218.87']
['1635754086'	'380055172896272384'	'0.0']->['70560403'	'380115648879149057'	'240.32']
['1635754086'	'380055172896272384'	'0.0']->['387486674'	'380055172896272384'	'244.66']
['1635754086'	'380055172896272384'	'0.0']->['353123070'	'380055172896272384'	'257.55']
['1635754086'	'380055172896272384'	'0.0']->['480811227'	'380055172896272384'	'264.0']
['1635754086'	'380055172896272384'	'0.0']->['375910853'	'380055172896272384'	'267.23']
['1635754086'	'380055172896272384'	'0.0']->['36188485'	'380055172896272384'	'270.45']
['1635754086'	'380055172896272384'	'0.0']->['153255849'	'380055172896272384'	'284.77']
['1635754086'	'380055172896272384'	'0.0']->['1024907281'	'380055172896272384'	'338.28']
['357300477'	'380055172896272384'	'4.12']->['583408952'	'380055172896272384'	'360.32']
['1635754086'	'380055172896272384'	'0.0']->['425548624'	'380055172896272384'	'734.19']
['1635754086'	'380055172896272384'	'0.0']->['332494202'	'380055172896272384'	'921.13']
['1635754086'	'380055172896272384'	'0.0']->['198630268'	'380055172896272384'	'1014.6']
['36188485'	'380055172896272384'	'270.45']->['273098404'	'380055172896272384'	'1061.33']
['1635754086'	'380055172896272384'	'0.0']->['1378421647'	'380327496430137344'	'1082.12']
['1635754086'	'380055172896272384'	'0.0']->['968709811'	'380055172896272384'	'1084.7']
['1635754086'	'380055172896272384'	'0.0']->['42056283'	'380055172896272384'	'1096.38']
['1635754086'	'380055172896272384'	'0.0']->['533549104'	'380331170195439616'	'1096.72']
['1635754086'	'380055172896272384'	'0.0']->['880161876'	'380055172896272384'	'1102.22']
['1635754086'	'380055172896272384'	'0.0']->['1393810166'	'380055172896272384'	'1105.15']
['1635754086'	'380055172896272384'	'0.0']->['434255507'	'380055172896272384'	'1106.61']
['1635754086'	'380055172896272384'	'0.0']->['865809295'	'380055172896272384'	'1108.07']
['1635754086'	'380055172896272384'	'0.0']->['368507565'	'380055172896272384'	'1114.34']
['1635754086'	'380055172896272384'	'0.0']->['748218168'	'380055172896272384'	'1120.62']
['1635754086'	'380055172896272384'	'0.0']->['1236985464'	'380055172896272384'	'1200.55']
['1635754086'	'380055172896272384'	'0.0']->['398979511'	'380055172896272384'	'1240.52']
['1635754086'	'380055172896272384'	'0.0']->['730110583'	'380055172896272384'	'1260.5']
['1635754086'	'380055172896272384'	'0.0']->['1477698794'	'380055172896272384'	'1280.48']
['1635754086'	'380055172896272384'	'0.0']->['608700490'	'380055172896272384'	'1282.16']
['1635754086'	'380055172896272384'	'0.0']->['1129936536'	'380055172896272384'	'1283.0']
['1635754086'	'380055172896272384'	'0.0']->['32679821'	'380055172896272384'	'1283.41']
['1635754086'	'380055172896272384'	'0.0']->['379850856'	'380055172896272384'	'1283.62']
['1635754086'	'380055172896272384'	'0.0']->['356645223'	'380378218634936320'	'1283.68']
['1635754086'	'380055172896272384'	'0.0']->['73233922'	'380055172896272384'	'1283.73']
['1635754086'	'380055172896272384'	'0.0']->['381131814'	'380055172896272384'	'1283.78']
['1635754086'	'380055172896272384'	'0.0']->['1401955380'	'380055172896272384'	'1283.81']
['1635754086'	'380055172896272384'	'0.0']->['331846477'	'380055172896272384'	'1283.83']
['1635754086'	'380055172896272384'	'0.0']->['379930761'	'380378257591255040'	'1283.83']
['1635754086'	'380055172896272384'	'0.0']->['742189795'	'380378281696317440'	'1283.93']
['1635754086'	'380055172896272384'	'0.0']->['1093353614'	'380055172896272384'	'1284.12']
['1635754086'	'380055172896272384'	'0.0']->['278602197'	'380055172896272384'	'1284.26']
['1635754086'	'380055172896272384'	'0.0']->['376211026'	'380378366483783680'	'1284.27']
['1635754086'	'380055172896272384'	'0.0']->['33788856'	'380055172896272384'	'1284.33']
['1635754086'	'380055172896272384'	'0.0']->['350754944'	'380055172896272384'	'1284.36']
['1635754086'	'380055172896272384'	'0.0']->['40952033'	'380055172896272384'	'1284.38']
['1635754086'	'380055172896272384'	'0.0']->['818477262'	'380055172896272384'	'1284.39']
['1635754086'	'380055172896272384'	'0.0']->['787914122'	'380055172896272384'	'1284.4']
['1635754086'	'380055172896272384'	'0.0']->['536394697'	'380055172896272384'	'1284.4']
['1635754086'	'380055172896272384'	'0.0']->['110135518'	'380055172896272384'	'1284.4']
['1635754086'	'380055172896272384'	'0.0']->['1537279112'	'380055172896272384'	'1284.4']
['1635754086'	'380055172896272384'	'0.0']->['796365032'	'380055172896272384'	'1284.4']
['1635754086'	'380055172896272384'	'0.0']->['610183608'	'380055172896272384'	'1284.4']
['1635754086'	'380055172896272384'	'0.0']->['265668130'	'380055172896272384'	'1284.4']
['1635754086'	'380055172896272384'	'0.0']->['481673594'	'380055172896272384'	'1284.4']
['1635754086'	'380055172896272384'	'0.0']->['103665423'	'380055172896272384'	'1284.4']
['1635754086'	'380055172896272384'	'0.0']->['525119580'	'380055172896272384'	'1284.4']
['1635754086'	'380055172896272384'	'0.0']->['429205204'	'380055172896272384'	'1284.4']
['1635754086'	'380055172896272384'	'0.0']->['312989958'	'380055172896272384'	'1284.4']
['1635754086'	'380055172896272384'	'0.0']->['544711778'	'380055172896272384'	'1284.4']
['1635754086'	'380055172896272384'	'0.0']->['95244290'	'380055172896272384'	'1284.4']
['1635754086'	'380055172896272384'	'0.0']->['1397768666'	'380055172896272384'	'1284.4']
['1635754086'	'380055172896272384'	'0.0']->['419357929'	'380055172896272384'	'1284.4']
['1635754086'	'380055172896272384'	'0.0']->['399113814'	'380055172896272384'	'1284.4']
['1635754086'	'380055172896272384'	'0.0']->['1286114557'	'380055172896272384'	'1284.4']
['1635754086'	'380055172896272384'	'0.0']->['63738415'	'380378416479879168'	'1284.47']
['1635754086'	'380055172896272384'	'0.0']->['1499159569'	'380378433118674945'	'1284.53']
['1635754086'	'380055172896272384'	'0.0']->['541744319'	'380055172896272384'	'1284.54']
['1635754086'	'380055172896272384'	'0.0']->['418356301'	'380055172896272384'	'1284.61']
['1635754086'	'380055172896272384'	'0.0']->['1328190164'	'380055172896272384'	'1284.65']
['1635754086'	'380055172896272384'	'0.0']->['1252739762'	'380055172896272384'	'1284.67']
['1635754086'	'380055172896272384'	'0.0']->['311883577'	'380055172896272384'	'1284.67']
['1635754086'	'380055172896272384'	'0.0']->['42660874'	'380055172896272384'	'1284.68']
['381131814'	'380055172896272384'	'1283.78']->['424826514'	'380055172896272384'	'1284.68']
['1635754086'	'380055172896272384'	'0.0']->['389208615'	'380055172896272384'	'1284.68']
['1635754086'	'380055172896272384'	'0.0']->['455469910'	'380055172896272384'	'1284.68']
['1635754086'	'380055172896272384'	'0.0']->['900496652'	'380055172896272384'	'1284.68']
['1635754086'	'380055172896272384'	'0.0']->['197943690'	'380055172896272384'	'1284.68']
['1635754086'	'380055172896272384'	'0.0']->['226829072'	'380378474310934528'	'1284.7']
['1635754086'	'380055172896272384'	'0.0']->['332661628'	'380055172896272384'	'1284.75']
['1635754086'	'380055172896272384'	'0.0']->['447349601'	'380055172896272384'	'1284.83']
['1635754086'	'380055172896272384'	'0.0']->['350658308'	'380055172896272384'	'1284.88']
['1635754086'	'380055172896272384'	'0.0']->['154663739'	'380055172896272384'	'1284.9']
['1635754086'	'380055172896272384'	'0.0']->['55656001'	'380055172896272384'	'1284.9']
['1635754086'	'380055172896272384'	'0.0']->['48776482'	'380055172896272384'	'1284.95']
['1635754086'	'380055172896272384'	'0.0']->['539317937'	'380055172896272384'	'1285.03']
['1635754086'	'380055172896272384'	'0.0']->['421653559'	'380055172896272384'	'1285.07']
['1635754086'	'380055172896272384'	'0.0']->['24217396'	'380055172896272384'	'1285.1']
['1635754086'	'380055172896272384'	'0.0']->['563893588'	'380055172896272384'	'1285.22']
['1635754086'	'380055172896272384'	'0.0']->['587936978'	'380055172896272384'	'1285.23']
['1635754086'	'380055172896272384'	'0.0']->['365306156'	'380055172896272384'	'1285.25']
['1635754086'	'380055172896272384'	'0.0']->['1529738600'	'380055172896272384'	'1285.27']
['1635754086'	'380055172896272384'	'0.0']->['143674312'	'380055172896272384'	'1285.27']
['1635754086'	'380055172896272384'	'0.0']->['1145915328'	'380378638937780224'	'1285.35']
['1635754086'	'380055172896272384'	'0.0']->['756628693'	'380055172896272384'	'1285.5']
['1635754086'	'380055172896272384'	'0.0']->['888957894'	'380378688778289152'	'1285.55']
['1635754086'	'380055172896272384'	'0.0']->['895754959'	'380378704238882816'	'1285.6']
['1635754086'	'380055172896272384'	'0.0']->['307773750'	'380055172896272384'	'1285.62']
['1635754086'	'380055172896272384'	'0.0']->['836813557'	'380055172896272384'	'1285.63']
['1635754086'	'380055172896272384'	'0.0']->['19738557'	'380378713093062656'	'1285.63']
['1635754086'	'380055172896272384'	'0.0']->['258776044'	'380055172896272384'	'1285.68']
['1635754086'	'380055172896272384'	'0.0']->['407257993'	'380055172896272384'	'1285.72']
['1635754086'	'380055172896272384'	'0.0']->['252360345'	'380378732252241920'	'1285.72']
['1635754086'	'380055172896272384'	'0.0']->['220887195'	'380378738187202561'	'1285.73']
['1635754086'	'380055172896272384'	'0.0']->['449840363'	'380055172896272384'	'1285.82']
['1635754086'	'380055172896272384'	'0.0']->['258791044'	'380055172896272384'	'1285.87']
['1635754086'	'380055172896272384'	'0.0']->['390401610'	'380055172896272384'	'1285.98']
['1635754086'	'380055172896272384'	'0.0']->['23838138'	'380055172896272384'	'1286.07']
['1635754086'	'380055172896272384'	'0.0']->['477124304'	'380055172896272384'	'1286.08']
['1635754086'	'380055172896272384'	'0.0']->['1330553526'	'380055172896272384'	'1286.23']
['1635754086'	'380055172896272384'	'0.0']->['608344227'	'380378870001979393'	'1286.27']
['1635754086'	'380055172896272384'	'0.0']->['557020817'	'380055172896272384'	'1286.32']
['1635754086'	'380055172896272384'	'0.0']->['1063214696'	'380055172896272384'	'1286.48']
['1635754086'	'380055172896272384'	'0.0']->['724095193'	'380055172896272384'	'1286.52']
['1635754086'	'380055172896272384'	'0.0']->['437274711'	'380055172896272384'	'1286.57']
['1635754086'	'380055172896272384'	'0.0']->['490831215'	'380055172896272384'	'1286.62']
['1635754086'	'380055172896272384'	'0.0']->['914054468'	'380055172896272384'	'1286.65']
['1635754086'	'380055172896272384'	'0.0']->['167474190'	'380055172896272384'	'1286.68']
['1635754086'	'380055172896272384'	'0.0']->['158375594'	'380055172896272384'	'1286.73']
['252360345'	'380378732252241920'	'1285.72']->['106180574'	'380379000763199488'	'1286.78']
['1635754086'	'380055172896272384'	'0.0']->['73802035'	'380055172896272384'	'1286.82']
['1635754086'	'380055172896272384'	'0.0']->['327714915'	'380055172896272384'	'1286.85']
['1635754086'	'380055172896272384'	'0.0']->['98223125'	'380055172896272384'	'1287.0']
['1635754086'	'380055172896272384'	'0.0']->['898710060'	'380379078701772801'	'1287.1']
['1635754086'	'380055172896272384'	'0.0']->['299443980'	'380055172896272384'	'1287.15']
['1635754086'	'380055172896272384'	'0.0']->['912971965'	'380055172896272384'	'1287.17']
['1635754086'	'380055172896272384'	'0.0']->['928843957'	'380055172896272384'	'1287.28']
['1635754086'	'380055172896272384'	'0.0']->['522954944'	'380379187015450624'	'1287.52']
['1635754086'	'380055172896272384'	'0.0']->['269910592'	'380055172896272384'	'1287.62']
['1635754086'	'380055172896272384'	'0.0']->['519116564'	'380379254669983744'	'1287.8']
['1635754086'	'380055172896272384'	'0.0']->['797214811'	'380055172896272384'	'1287.9']
['1635754086'	'380055172896272384'	'0.0']->['355274881'	'380379355182284800'	'1288.2']
['106180574'	'380379000763199488'	'1286.78']->['252360345'	'380378732252241920'	'1285.72']
['1635754086'	'380055172896272384'	'0.0']->['1439150228'	'380379708191305728'	'1289.6']
['1635754086'	'380055172896272384'	'0.0']->['143530607'	'380379726482649088'	'1289.67']
['1635754086'	'380055172896272384'	'0.0']->['58577300'	'380379761421205504'	'1289.8']
['1635754086'	'380055172896272384'	'0.0']->['27050651'	'380379836411174912'	'1290.1']
['1635754086'	'380055172896272384'	'0.0']->['574855601'	'380379906720686080'	'1290.38']
['1635754086'	'380055172896272384'	'0.0']->['316262088'	'380055172896272384'	'1290.62']
['1635754086'	'380055172896272384'	'0.0']->['481636134'	'380055172896272384'	'1291.35']
['1635754086'	'380055172896272384'	'0.0']->['1205350796'	'380055172896272384'	'1291.68']
['742189795'	'380378281696317440'	'1283.93']->['300572446'	'380380323885744129'	'1292.05']
['1635754086'	'380055172896272384'	'0.0']->['380676950'	'380055172896272384'	'1292.35']
['1635754086'	'380055172896272384'	'0.0']->['572879167'	'380055172896272384'	'1292.4']
['1635754086'	'380055172896272384'	'0.0']->['92039622'	'380380499023523841'	'1292.73']
['1635754086'	'380055172896272384'	'0.0']->['595607173'	'380055172896272384'	'1292.88']
['1635754086'	'380055172896272384'	'0.0']->['206772521'	'380055172896272384'	'1293.37']
['1635754086'	'380055172896272384'	'0.0']->['163508953'	'380055172896272384'	'1293.5']
['1635754086'	'380055172896272384'	'0.0']->['1037777485'	'380055172896272384'	'1296.7']
['1635754086'	'380055172896272384'	'0.0']->['215493844'	'380381712167239680'	'1297.55']
['1037777485'	'380055172896272384'	'1296.7']->['408752356'	'380055172896272384'	'1298.65']
['1635754086'	'380055172896272384'	'0.0']->['420350945'	'380055172896272384'	'1299.12']
['756628693'	'380055172896272384'	'1285.5']->['392731220'	'380055172896272384'	'1300.15']
['1635754086'	'380055172896272384'	'0.0']->['1049800171'	'380382549815476225'	'1300.88']
['1635754086'	'380055172896272384'	'0.0']->['339447551'	'380382567326679040'	'1300.95']
['1635754086'	'380055172896272384'	'0.0']->['1278677730'	'380382738723143680'	'1301.63']
['1635754086'	'380055172896272384'	'0.0']->['405366724'	'380383227233697792'	'1303.58']
['27050651'	'380379836411174912'	'1290.1']->['878577170'	'380383725965426688'	'1305.57']
['1635754086'	'380055172896272384'	'0.0']->['29103618'	'380055172896272384'	'1306.3']
['1635754086'	'380055172896272384'	'0.0']->['300587163'	'380391674637062145'	'1337.15']
['429205204'	'380055172896272384'	'1284.4']->['509694720'	'380055172896272384'	'1338.43']
['1635754086'	'380055172896272384'	'0.0']->['107767468'	'380055172896272384'	'1339.2']
['509694720'	'380055172896272384'	'1338.43']->['48540644'	'380055172896272384'	'1360.62']
['1635754086'	'380055172896272384'	'0.0']->['972617768'	'380402898108035073'	'1381.75']
['1635754086'	'380055172896272384'	'0.0']->['342438387'	'380055172896272384'	'1397.3']
['1635754086'	'380055172896272384'	'0.0']->['298076068'	'380409270648320000'	'1407.07']
['509694720'	'380055172896272384'	'1338.43']->['609956493'	'380055172896272384'	'1412.42']
['98223125'	'380055172896272384'	'1287.0']->['405663416'	'380055172896272384'	'1492.42']
['40534043'	'380055172896272384'	'2.5']->['586017457'	'380055172896272384'	'1552.9']
['1635754086'	'380055172896272384'	'0.0']->['296136303'	'380055172896272384'	'1599.63']
['1635754086'	'380055172896272384'	'0.0']->['328389642'	'380055172896272384'	'1612.58']
['328389642'	'380055172896272384'	'1612.58']->['489423785'	'380055172896272384'	'1613.08']
['1635754086'	'380055172896272384'	'0.0']->['1014076490'	'380055172896272384'	'1648.12']
['1635754086'	'380055172896272384'	'0.0']->['64044823'	'380471789131792384'	'1655.5']
['1635754086'	'380055172896272384'	'0.0']->['489025393'	'380055172896272384'	'1799.9']
['447349601'	'380055172896272384'	'1284.83']->['398044691'	'380055172896272384'	'1895.2']
['1635754086'	'380055172896272384'	'0.0']->['31547051'	'380055172896272384'	'3029.32']
['1635754086'	'380055172896272384'	'0.0']->['726173946'	'380055172896272384'	'3042.6']
['1635754086'	'380055172896272384'	'0.0']->['159664362'	'380055172896272384'	'3049.7']
['1635754086'	'380055172896272384'	'0.0']->['98060578'	'380055172896272384'	'3558.1']
['1635754086'	'380055172896272384'	'0.0']->['125757305'	'381150548919349248'	'4352.63']
['1635754086'	'380055172896272384'	'0.0']->['148452064'	'380055172896272384'	'4356.13']
['1635754086'	'380055172896272384'	'0.0']->['520623826'	'380055172896272384'	'4359.25']
['148452064'	'380055172896272384'	'4356.13']->['321637032'	'380055172896272384'	'4385.93']
['1635754086'	'380055172896272384'	'0.0']->['333800398'	'380055172896272384'	'7707.38']
['333800398'	'380055172896272384'	'7707.38']->['1216423446'	'380055172896272384'	'7714.18']
['1635754086'	'380055172896272384'	'0.0']->['586695947'	'380055172896272384'	'8569.83']
['1635754086'	'380055172896272384'	'0.0']->['310488440'	'380055172896272384'	'11467.95']
['1635754086'	'380055172896272384'	'0.0']->['235000057'	'380055172896272384'	'14679.45']
['1635754086'	'380055172896272384'	'0.0']->['99562020'	'380055172896272384'	'15397.43']
['1635754086'	'380055172896272384'	'0.0']->['766146421'	'380055172896272384'	'16018.77']
['1635754086'	'380055172896272384'	'0.0']->['937838299'	'380055172896272384'	'27112.6']
['1635754086'	'380055172896272384'	'0.0']->['106222693'	'380055172896272384'	'37862.33']
