# Supplementary material for: BiMGCL: rumor detection via bi-directional multi-level graph contrastive learning
Source: PeerJ Comput Sci. 2023 Nov 10;9:e1659. doi: 10.7717/peerj-cs.1659 (PMC10703058; doi:10.7717/peerj-cs.1659)
Supplement: Supplemental Information 1 [file peerj-cs-09-1659-s001.zip › rumor_detection_acl2017/twitter15/tree/380140114552188928.txt]

['ROOT'	'ROOT'	'0.0']->['2883841'	'380140114552188928'	'0.0']
['2883841'	'380140114552188928'	'0.0']->['872371532'	'380140114552188928'	'0.47']
['2883841'	'380140114552188928'	'0.0']->['1877535278'	'380140114552188928'	'0.47']
['2883841'	'380140114552188928'	'0.0']->['115825375'	'380140237181046784'	'0.48']
['2883841'	'380140114552188928'	'0.0']->['1329123259'	'380140244022333440'	'0.52']
['2883841'	'380140114552188928'	'0.0']->['15757611'	'380140114552188928'	'0.61']
['2883841'	'380140114552188928'	'0.0']->['42235201'	'380140114552188928'	'0.68']
['2883841'	'380140114552188928'	'0.0']->['339341023'	'380140114552188928'	'0.71']
['2883841'	'380140114552188928'	'0.0']->['18662685'	'380140295502843904'	'0.72']
['2883841'	'380140114552188928'	'0.0']->['527028154'	'380140114552188928'	'0.73']
['2883841'	'380140114552188928'	'0.0']->['1873853587'	'380140114552188928'	'0.75']
['2883841'	'380140114552188928'	'0.0']->['403717955'	'380140371709149184'	'1.02']
['2883841'	'380140114552188928'	'0.0']->['1360216112'	'380140114552188928'	'1.07']
['2883841'	'380140114552188928'	'0.0']->['226461946'	'380140114552188928'	'1.23']
['2883841'	'380140114552188928'	'0.0']->['91849948'	'380140431335780352'	'1.27']
['2883841'	'380140114552188928'	'0.0']->['30401362'	'380140114552188928'	'1.32']
['2883841'	'380140114552188928'	'0.0']->['1678920025'	'380140114552188928'	'1.36']
['2883841'	'380140114552188928'	'0.0']->['267891280'	'380140461463052288'	'1.38']
['2883841'	'380140114552188928'	'0.0']->['46527364'	'380140462410977280'	'1.38']
['2883841'	'380140114552188928'	'0.0']->['1873181936'	'380140114552188928'	'1.4']
['2883841'	'380140114552188928'	'0.0']->['555249161'	'380140475681746944'	'1.43']
['2883841'	'380140114552188928'	'0.0']->['255818977'	'380140514894299136'	'1.6']
['2883841'	'380140114552188928'	'0.0']->['615778306'	'380140516580409345'	'1.6']
['2883841'	'380140114552188928'	'0.0']->['27999786'	'380140545697263616'	'1.72']
['2883841'	'380140114552188928'	'0.0']->['449324847'	'380140547102371841'	'1.72']
['2883841'	'380140114552188928'	'0.0']->['67319500'	'380140114552188928'	'1.79']
['2883841'	'380140114552188928'	'0.0']->['73718718'	'380140114552188928'	'1.99']
['2883841'	'380140114552188928'	'0.0']->['854113524'	'380140639637094400'	'2.08']
['2883841'	'380140114552188928'	'0.0']->['351689278'	'380140114552188928'	'2.09']
['2883841'	'380140114552188928'	'0.0']->['757451424'	'380140114552188928'	'2.13']
['2883841'	'380140114552188928'	'0.0']->['365833937'	'380140114552188928'	'2.16']
['2883841'	'380140114552188928'	'0.0']->['1468347428'	'380140114552188928'	'2.17']
['2883841'	'380140114552188928'	'0.0']->['1173952705'	'380140114552188928'	'2.18']
['2883841'	'380140114552188928'	'0.0']->['1237755186'	'380140668556824576'	'2.2']
['2883841'	'380140114552188928'	'0.0']->['1265170134'	'380140114552188928'	'2.37']
['2883841'	'380140114552188928'	'0.0']->['207299219'	'380140713520140288'	'2.38']
['2883841'	'380140114552188928'	'0.0']->['300557925'	'380140114552188928'	'2.46']
['2883841'	'380140114552188928'	'0.0']->['301772664'	'380140746365759488'	'2.52']
['2883841'	'380140114552188928'	'0.0']->['1195981874'	'380140114552188928'	'2.55']
['2883841'	'380140114552188928'	'0.0']->['29241593'	'380140114552188928'	'2.63']
['2883841'	'380140114552188928'	'0.0']->['124832176'	'380140785665990656'	'2.67']
['2883841'	'380140114552188928'	'0.0']->['78225301'	'380140114552188928'	'2.72']
['2883841'	'380140114552188928'	'0.0']->['326593298'	'380140807686467584'	'2.75']
['2883841'	'380140114552188928'	'0.0']->['195995490'	'380140872685600768'	'3.02']
['2883841'	'380140114552188928'	'0.0']->['179801091'	'380140888942321664'	'3.08']
['2883841'	'380140114552188928'	'0.0']->['167412935'	'380140899335802880'	'3.12']
['2883841'	'380140114552188928'	'0.0']->['1526979624'	'380140114552188928'	'3.17']
['2883841'	'380140114552188928'	'0.0']->['419110534'	'380140965370925056'	'3.38']
['2883841'	'380140114552188928'	'0.0']->['146154492'	'380140114552188928'	'3.4']
['2883841'	'380140114552188928'	'0.0']->['456869836'	'380140114552188928'	'3.52']
['2883841'	'380140114552188928'	'0.0']->['337357144'	'380140114552188928'	'3.58']
['2883841'	'380140114552188928'	'0.0']->['1521008450'	'380140114552188928'	'3.63']
['2883841'	'380140114552188928'	'0.0']->['632532062'	'380141026347720704'	'3.63']
['2883841'	'380140114552188928'	'0.0']->['497177902'	'380140114552188928'	'3.65']
['2883841'	'380140114552188928'	'0.0']->['25469375'	'380140114552188928'	'3.82']
['2883841'	'380140114552188928'	'0.0']->['300879309'	'380141098615599104'	'3.92']
['2883841'	'380140114552188928'	'0.0']->['32231274'	'380141099794182144'	'3.92']
['2883841'	'380140114552188928'	'0.0']->['569675686'	'380140114552188928'	'3.98']
['2883841'	'380140114552188928'	'0.0']->['229557591'	'380141121784918016'	'4.0']
['2883841'	'380140114552188928'	'0.0']->['1681237651'	'380141130496475136'	'4.03']
['2883841'	'380140114552188928'	'0.0']->['1687519610'	'380141319080796160'	'4.78']
['2883841'	'380140114552188928'	'0.0']->['356959424'	'380141416166346752'	'5.17']
['2883841'	'380140114552188928'	'0.0']->['585119655'	'380140114552188928'	'5.22']
['2883841'	'380140114552188928'	'0.0']->['218765631'	'380141432628998144'	'5.23']
['2883841'	'380140114552188928'	'0.0']->['142956851'	'380141477537779713'	'5.42']
['2883841'	'380140114552188928'	'0.0']->['1048784958'	'380141477810040833'	'5.42']
['2883841'	'380140114552188928'	'0.0']->['1166838931'	'380140114552188928'	'5.85']
['2883841'	'380140114552188928'	'0.0']->['380212604'	'380141607888375808'	'5.93']
['2883841'	'380140114552188928'	'0.0']->['28019652'	'380140114552188928'	'6.16']
['2883841'	'380140114552188928'	'0.0']->['27259390'	'380140114552188928'	'6.31']
['2883841'	'380140114552188928'	'0.0']->['1297005343'	'380140114552188928'	'6.39']
['2883841'	'380140114552188928'	'0.0']->['27390202'	'380140114552188928'	'6.43']
['142956851'	'380141477537779713'	'5.42']->['264509552'	'380141733759442944'	'6.43']
['2883841'	'380140114552188928'	'0.0']->['37732546'	'380140114552188928'	'6.45']
['2883841'	'380140114552188928'	'0.0']->['370144437'	'380140114552188928'	'6.46']
['2883841'	'380140114552188928'	'0.0']->['97064987'	'380140114552188928'	'6.47']
['2883841'	'380140114552188928'	'0.0']->['554787634'	'380140114552188928'	'6.88']
['2883841'	'380140114552188928'	'0.0']->['1231562648'	'380140114552188928'	'7.08']
['2883841'	'380140114552188928'	'0.0']->['280096444'	'380140114552188928'	'7.18']
['2883841'	'380140114552188928'	'0.0']->['1022476729'	'380140114552188928'	'7.23']
['2883841'	'380140114552188928'	'0.0']->['428355997'	'380140114552188928'	'7.28']
['2883841'	'380140114552188928'	'0.0']->['35141221'	'380141946909384704'	'7.28']
['2883841'	'380140114552188928'	'0.0']->['882203084'	'380140114552188928'	'7.35']
['2883841'	'380140114552188928'	'0.0']->['1202368344'	'380140114552188928'	'8.23']
['2883841'	'380140114552188928'	'0.0']->['564703425'	'380140114552188928'	'8.65']
['2883841'	'380140114552188928'	'0.0']->['1700483786'	'380140114552188928'	'9.07']
['2883841'	'380140114552188928'	'0.0']->['1877196451'	'380142420622450690'	'9.17']
['2883841'	'380140114552188928'	'0.0']->['1437109009'	'380142536741769216'	'9.63']
['2883841'	'380140114552188928'	'0.0']->['81921886'	'380140114552188928'	'10.43']
['2883841'	'380140114552188928'	'0.0']->['1602299456'	'380140114552188928'	'12.12']
['2883841'	'380140114552188928'	'0.0']->['352694559'	'380143257335779329'	'12.48']
['2883841'	'380140114552188928'	'0.0']->['387989416'	'380140114552188928'	'12.57']
['2883841'	'380140114552188928'	'0.0']->['413196919'	'380140114552188928'	'12.6']
['2883841'	'380140114552188928'	'0.0']->['416789728'	'380140114552188928'	'12.97']
['2883841'	'380140114552188928'	'0.0']->['836786288'	'380140114552188928'	'13.38']
['2883841'	'380140114552188928'	'0.0']->['45945763'	'380140114552188928'	'13.55']
['2883841'	'380140114552188928'	'0.0']->['283344665'	'380140114552188928'	'13.62']
['2883841'	'380140114552188928'	'0.0']->['450097491'	'380140114552188928'	'14.28']
['2883841'	'380140114552188928'	'0.0']->['1325703913'	'380140114552188928'	'14.53']
['2883841'	'380140114552188928'	'0.0']->['1051414028'	'380140114552188928'	'14.67']
['2883841'	'380140114552188928'	'0.0']->['321206747'	'380140114552188928'	'14.97']
['2883841'	'380140114552188928'	'0.0']->['37095113'	'380140114552188928'	'15.2']
['2883841'	'380140114552188928'	'0.0']->['1532933893'	'380140114552188928'	'16.37']
['2883841'	'380140114552188928'	'0.0']->['1077541764'	'380140114552188928'	'17.53']
['2883841'	'380140114552188928'	'0.0']->['14129705'	'380144530130870272'	'17.55']
['267891280'	'380140461463052288'	'1.38']->['904532492'	'380144933044113408'	'19.15']
['2883841'	'380140114552188928'	'0.0']->['867464923'	'380140114552188928'	'19.35']
['2883841'	'380140114552188928'	'0.0']->['295502540'	'380145408611483648'	'21.03']
['2883841'	'380140114552188928'	'0.0']->['175480442'	'380140114552188928'	'21.38']
['2883841'	'380140114552188928'	'0.0']->['842916746'	'380140114552188928'	'21.4']
['2883841'	'380140114552188928'	'0.0']->['179131084'	'380140114552188928'	'21.52']
['175480442'	'380140114552188928'	'21.38']->['232000598'	'380140114552188928'	'23.1']
['2883841'	'380140114552188928'	'0.0']->['1445255160'	'380140114552188928'	'23.13']
['2883841'	'380140114552188928'	'0.0']->['338508188'	'380140114552188928'	'23.4']
['2883841'	'380140114552188928'	'0.0']->['41283273'	'380140114552188928'	'23.5']
['2883841'	'380140114552188928'	'0.0']->['25124060'	'380140114552188928'	'23.67']
['2883841'	'380140114552188928'	'0.0']->['923364302'	'380140114552188928'	'24.55']
['2883841'	'380140114552188928'	'0.0']->['387302858'	'380140114552188928'	'25.25']
['2883841'	'380140114552188928'	'0.0']->['798722155'	'380146654420013057'	'25.98']
['2883841'	'380140114552188928'	'0.0']->['1689877688'	'380140114552188928'	'26.07']
['2883841'	'380140114552188928'	'0.0']->['26915875'	'380140114552188928'	'27.2']
['2883841'	'380140114552188928'	'0.0']->['59273892'	'380147063666663424'	'27.62']
['2883841'	'380140114552188928'	'0.0']->['340098169'	'380140114552188928'	'28.13']
['2883841'	'380140114552188928'	'0.0']->['24332469'	'380147791219404800'	'30.5']
['2883841'	'380140114552188928'	'0.0']->['599254300'	'380140114552188928'	'30.58']
['2883841'	'380140114552188928'	'0.0']->['14276278'	'380140114552188928'	'31.68']
['2883841'	'380140114552188928'	'0.0']->['25778423'	'380148402782486528'	'32.93']
['2883841'	'380140114552188928'	'0.0']->['1689492319'	'380140114552188928'	'32.97']
['2883841'	'380140114552188928'	'0.0']->['52605308'	'380148426110816257'	'33.03']
['2883841'	'380140114552188928'	'0.0']->['358360661'	'380140114552188928'	'34.2']
['2883841'	'380140114552188928'	'0.0']->['101458961'	'380148720982962176'	'34.2']
['2883841'	'380140114552188928'	'0.0']->['333053951'	'380140114552188928'	'35.77']
['2883841'	'380140114552188928'	'0.0']->['196222813'	'380140114552188928'	'40.85']
['2883841'	'380140114552188928'	'0.0']->['49197962'	'380150721246547969'	'42.15']
['2883841'	'380140114552188928'	'0.0']->['714518575'	'380140114552188928'	'42.17']
['2883841'	'380140114552188928'	'0.0']->['797026272'	'380150850544750592'	'42.67']
['2883841'	'380140114552188928'	'0.0']->['994387202'	'380140114552188928'	'43.43']
['2883841'	'380140114552188928'	'0.0']->['18918776'	'380140114552188928'	'43.65']
['2883841'	'380140114552188928'	'0.0']->['28751311'	'380140114552188928'	'44.97']
['797026272'	'380150850544750592'	'42.67']->['128092725'	'380151869882261506'	'46.72']
['128092725'	'380151869882261506'	'46.72']->['797026272'	'380150850544750592'	'42.67']
['797026272'	'380150850544750592'	'42.67']->['376598122'	'380152697326149632'	'50.0']
['2883841'	'380140114552188928'	'0.0']->['245222835'	'380140114552188928'	'51.23']
['2883841'	'380140114552188928'	'0.0']->['239786626'	'380140114552188928'	'51.97']
['2883841'	'380140114552188928'	'0.0']->['348209246'	'380140114552188928'	'56.5']
['2883841'	'380140114552188928'	'0.0']->['544647741'	'380140114552188928'	'64.6']
['2883841'	'380140114552188928'	'0.0']->['454583988'	'380140114552188928'	'64.67']
['2883841'	'380140114552188928'	'0.0']->['899025511'	'380140114552188928'	'65.1']
['2883841'	'380140114552188928'	'0.0']->['33851653'	'380156501446647808'	'65.12']
['2883841'	'380140114552188928'	'0.0']->['1666591962'	'380140114552188928'	'71.57']
['49197962'	'380150721246547969'	'42.15']->['433742336'	'380158397867253761'	'72.65']
['2883841'	'380140114552188928'	'0.0']->['100549132'	'380158775535349760'	'74.15']
['2883841'	'380140114552188928'	'0.0']->['53782650'	'380140114552188928'	'75.45']
['2883841'	'380140114552188928'	'0.0']->['571157324'	'380159212715642880'	'75.88']
['2883841'	'380140114552188928'	'0.0']->['267395596'	'380140114552188928'	'86.28']
['2883841'	'380140114552188928'	'0.0']->['476172271'	'380140114552188928'	'87.25']
['2883841'	'380140114552188928'	'0.0']->['67434476'	'380140114552188928'	'88.4']
['2883841'	'380140114552188928'	'0.0']->['1651424588'	'380162791845683200'	'90.12']
['2883841'	'380140114552188928'	'0.0']->['225803895'	'380166173712609280'	'103.55']
['2883841'	'380140114552188928'	'0.0']->['1635937308'	'380166473575964672'	'104.75']
['2883841'	'380140114552188928'	'0.0']->['596218122'	'380140114552188928'	'106.97']
['2883841'	'380140114552188928'	'0.0']->['473472787'	'380167139761856512'	'107.38']
['2883841'	'380140114552188928'	'0.0']->['503662709'	'380140114552188928'	'108.67']
['2883841'	'380140114552188928'	'0.0']->['386160461'	'380140114552188928'	'111.25']
['416789728'	'380140114552188928'	'12.97']->['63648574'	'380140114552188928'	'121.5']
['2883841'	'380140114552188928'	'0.0']->['52162640'	'380170850638368769'	'122.13']
['2883841'	'380140114552188928'	'0.0']->['333117675'	'380140114552188928'	'130.82']
['2883841'	'380140114552188928'	'0.0']->['41235731'	'380140114552188928'	'132.02']
['333117675'	'380140114552188928'	'130.82']->['325361774'	'380140114552188928'	'135.77']
['2883841'	'380140114552188928'	'0.0']->['322962932'	'380174760174317568'	'137.67']
['2883841'	'380140114552188928'	'0.0']->['30056221'	'380140114552188928'	'154.62']
['2883841'	'380140114552188928'	'0.0']->['463489131'	'380140114552188928'	'161.53']
['2883841'	'380140114552188928'	'0.0']->['524793751'	'380140114552188928'	'177.95']
['2883841'	'380140114552188928'	'0.0']->['30375028'	'380140114552188928'	'188.68']
['2883841'	'380140114552188928'	'0.0']->['1223375125'	'380140114552188928'	'203.57']
['2883841'	'380140114552188928'	'0.0']->['1657603104'	'380140114552188928'	'236.63']
['714518575'	'380140114552188928'	'42.17']->['461155809'	'380140114552188928'	'259.23']
['2883841'	'380140114552188928'	'0.0']->['741767894'	'380140114552188928'	'333.9']
['2883841'	'380140114552188928'	'0.0']->['276956211'	'380140114552188928'	'334.87']
['2883841'	'380140114552188928'	'0.0']->['275877525'	'380140114552188928'	'472.88']
['376598122'	'380152697326149632'	'50.0']->['192245853'	'380287805198708736'	'586.87']
['2883841'	'380140114552188928'	'0.0']->['51880792'	'380293679660810240'	'610.22']
['2883841'	'380140114552188928'	'0.0']->['260523204'	'380140114552188928'	'614.08']
['2883841'	'380140114552188928'	'0.0']->['378256696'	'380140114552188928'	'654.43']
['2883841'	'380140114552188928'	'0.0']->['28924737'	'380307927019835392'	'666.83']
['2883841'	'380140114552188928'	'0.0']->['875849900'	'380140114552188928'	'729.37']
['2883841'	'380140114552188928'	'0.0']->['228876847'	'380140114552188928'	'804.63']
['2883841'	'380140114552188928'	'0.0']->['391769041'	'380140114552188928'	'909.25']
['2883841'	'380140114552188928'	'0.0']->['22071568'	'380382470727675905'	'963.03']
['2883841'	'380140114552188928'	'0.0']->['157712893'	'380140114552188928'	'1064.83']
['333117675'	'380140114552188928'	'130.82']->['393759233'	'380140114552188928'	'1129.95']
['100549132'	'380158775535349760'	'74.15']->['93995622'	'380482506534830080'	'1360.55']
['2883841'	'380140114552188928'	'0.0']->['325214435'	'380140114552188928'	'1383.03']
['2883841'	'380140114552188928'	'0.0']->['632588335'	'380489059484704768'	'1386.58']
['2883841'	'380140114552188928'	'0.0']->['40900227'	'380140114552188928'	'1387.33']
['632588335'	'380489059484704768'	'1386.58']->['356446636'	'380497576270626816'	'1420.43']
['2883841'	'380140114552188928'	'0.0']->['37233521'	'380140114552188928'	'1433.93']
['2883841'	'380140114552188928'	'0.0']->['140384844'	'380140114552188928'	'2023.95']
['2883841'	'380140114552188928'	'0.0']->['552075795'	'380140114552188928'	'2063.63']
['2883841'	'380140114552188928'	'0.0']->['256698160'	'380140114552188928'	'2064.62']
['2883841'	'380140114552188928'	'0.0']->['258503626'	'380140114552188928'	'4208.92']
