# Supplementary material for: BiMGCL: rumor detection via bi-directional multi-level graph contrastive learning
Source: PeerJ Comput Sci. 2023 Nov 10;9:e1659. doi: 10.7717/peerj-cs.1659 (PMC10703058; doi:10.7717/peerj-cs.1659)
Supplement: Supplemental Information 1 [file peerj-cs-09-1659-s001.zip › rumor_detection_acl2017/twitter15/tree/386682163862986752.txt]

['ROOT'	'ROOT'	'0.0']->['13493302'	'386682163862986752'	'0.0']
['13493302'	'386682163862986752'	'0.0']->['14098607'	'386682163862986752'	'0.83']
['13493302'	'386682163862986752'	'0.0']->['356023004'	'386682163862986752'	'0.83']
['13493302'	'386682163862986752'	'0.0']->['30308283'	'386682163862986752'	'0.83']
['13493302'	'386682163862986752'	'0.0']->['253853186'	'386682163862986752'	'0.83']
['13493302'	'386682163862986752'	'0.0']->['16383235'	'386682436534681600'	'1.08']
['13493302'	'386682163862986752'	'0.0']->['15983306'	'386682163862986752'	'1.24']
['13493302'	'386682163862986752'	'0.0']->['139500494'	'386682163862986752'	'1.45']
['13493302'	'386682163862986752'	'0.0']->['314848033'	'386682163862986752'	'1.55']
['13493302'	'386682163862986752'	'0.0']->['335120647'	'386682163862986752'	'1.65']
['13493302'	'386682163862986752'	'0.0']->['1852321022'	'386682163862986752'	'1.67']
['13493302'	'386682163862986752'	'0.0']->['316247694'	'386682163862986752'	'1.71']
['13493302'	'386682163862986752'	'0.0']->['345741212'	'386682163862986752'	'1.75']
['13493302'	'386682163862986752'	'0.0']->['1876703346'	'386682163862986752'	'1.82']
['13493302'	'386682163862986752'	'0.0']->['172058830'	'386682163862986752'	'1.85']
['13493302'	'386682163862986752'	'0.0']->['810308636'	'386682163862986752'	'3.18']
['13493302'	'386682163862986752'	'0.0']->['324841414'	'386682163862986752'	'3.22']
['13493302'	'386682163862986752'	'0.0']->['38415347'	'386682163862986752'	'3.33']
['13493302'	'386682163862986752'	'0.0']->['63194232'	'386682163862986752'	'3.4']
['13493302'	'386682163862986752'	'0.0']->['1723869366'	'386682163862986752'	'3.57']
['13493302'	'386682163862986752'	'0.0']->['17264634'	'386682163862986752'	'4.03']
['13493302'	'386682163862986752'	'0.0']->['1915296979'	'386682163862986752'	'4.42']
['13493302'	'386682163862986752'	'0.0']->['346976581'	'386683282751889408'	'4.45']
['13493302'	'386682163862986752'	'0.0']->['936996464'	'386683323558273024'	'4.62']
['13493302'	'386682163862986752'	'0.0']->['121543889'	'386682163862986752'	'4.73']
['13493302'	'386682163862986752'	'0.0']->['473544232'	'386682163862986752'	'5.08']
['13493302'	'386682163862986752'	'0.0']->['15129030'	'386682163862986752'	'5.27']
['13493302'	'386682163862986752'	'0.0']->['32783596'	'386682163862986752'	'5.43']
['13493302'	'386682163862986752'	'0.0']->['21340441'	'386682163862986752'	'6.2']
['13493302'	'386682163862986752'	'0.0']->['22076678'	'386682163862986752'	'6.4']
['16383235'	'386682436534681600'	'1.08']->['21340441'	'386682163862986752'	'6.2']
['13493302'	'386682163862986752'	'0.0']->['811232569'	'386682163862986752'	'6.63']
['13493302'	'386682163862986752'	'0.0']->['49251379'	'386683830779645952'	'6.63']
['13493302'	'386682163862986752'	'0.0']->['87785101'	'386682163862986752'	'7.22']
['13493302'	'386682163862986752'	'0.0']->['298541683'	'386682163862986752'	'7.82']
['13493302'	'386682163862986752'	'0.0']->['15766371'	'386682163862986752'	'8.0']
['13493302'	'386682163862986752'	'0.0']->['47258222'	'386682163862986752'	'8.45']
['13493302'	'386682163862986752'	'0.0']->['272076754'	'386682163862986752'	'8.6']
['13493302'	'386682163862986752'	'0.0']->['242414823'	'386682163862986752'	'9.15']
['14098607'	'386682163862986752'	'0.83']->['202774023'	'386682163862986752'	'9.52']
['13493302'	'386682163862986752'	'0.0']->['1137986071'	'386682163862986752'	'9.95']
['13493302'	'386682163862986752'	'0.0']->['71852508'	'386684724816510977'	'10.18']
['13493302'	'386682163862986752'	'0.0']->['922129969'	'386682163862986752'	'10.33']
['13493302'	'386682163862986752'	'0.0']->['16207742'	'386682163862986752'	'11.35']
['13493302'	'386682163862986752'	'0.0']->['1873613592'	'386682163862986752'	'12.37']
['13493302'	'386682163862986752'	'0.0']->['279561308'	'386682163862986752'	'15.15']
['13493302'	'386682163862986752'	'0.0']->['225974993'	'386686737407172608'	'18.18']
['13493302'	'386682163862986752'	'0.0']->['249476443'	'386682163862986752'	'18.83']
['13493302'	'386682163862986752'	'0.0']->['32319266'	'386682163862986752'	'21.28']
['13493302'	'386682163862986752'	'0.0']->['109243781'	'386682163862986752'	'23.6']
['13493302'	'386682163862986752'	'0.0']->['1400238956'	'386682163862986752'	'27.35']
['13493302'	'386682163862986752'	'0.0']->['628629535'	'386682163862986752'	'28.05']
['13493302'	'386682163862986752'	'0.0']->['32810652'	'386682163862986752'	'28.1']
['13493302'	'386682163862986752'	'0.0']->['463073799'	'386689540699598848'	'29.32']
['13493302'	'386682163862986752'	'0.0']->['97106823'	'386682163862986752'	'30.1']
['13493302'	'386682163862986752'	'0.0']->['47198603'	'386682163862986752'	'30.47']
['13493302'	'386682163862986752'	'0.0']->['39609732'	'386682163862986752'	'30.83']
['39609732'	'386682163862986752'	'30.83']->['14526804'	'386682163862986752'	'31.42']
['97106823'	'386682163862986752'	'30.1']->['19410332'	'386682163862986752'	'31.95']
['13493302'	'386682163862986752'	'0.0']->['23150639'	'386682163862986752'	'34.03']
['97106823'	'386682163862986752'	'30.1']->['179816967'	'386682163862986752'	'34.48']
['13493302'	'386682163862986752'	'0.0']->['721141764'	'386691813597130752'	'38.35']
['13493302'	'386682163862986752'	'0.0']->['1646630383'	'386692217047236609'	'39.95']
['97106823'	'386682163862986752'	'30.1']->['15961483'	'386682163862986752'	'40.47']
['13493302'	'386682163862986752'	'0.0']->['24238243'	'386682163862986752'	'40.8']
['13493302'	'386682163862986752'	'0.0']->['1169311568'	'386682163862986752'	'42.47']
['13493302'	'386682163862986752'	'0.0']->['330771231'	'386682163862986752'	'43.23']
['13493302'	'386682163862986752'	'0.0']->['387368241'	'386682163862986752'	'46.93']
['13493302'	'386682163862986752'	'0.0']->['137147158'	'386682163862986752'	'48.12']
['13493302'	'386682163862986752'	'0.0']->['26049570'	'386682163862986752'	'52.88']
['13493302'	'386682163862986752'	'0.0']->['217600068'	'386682163862986752'	'57.65']
['97106823'	'386682163862986752'	'30.1']->['16842734'	'386682163862986752'	'58.87']
['13493302'	'386682163862986752'	'0.0']->['52952810'	'386682163862986752'	'64.67']
['13493302'	'386682163862986752'	'0.0']->['8363232'	'386682163862986752'	'67.93']
['13493302'	'386682163862986752'	'0.0']->['174479897'	'386682163862986752'	'69.95']
['13493302'	'386682163862986752'	'0.0']->['990787051'	'386682163862986752'	'78.18']
['13493302'	'386682163862986752'	'0.0']->['222024790'	'386682163862986752'	'78.45']
['13493302'	'386682163862986752'	'0.0']->['49800332'	'386682163862986752'	'86.85']
['13493302'	'386682163862986752'	'0.0']->['592537971'	'386682163862986752'	'90.88']
['13493302'	'386682163862986752'	'0.0']->['574202775'	'386705088883851265'	'91.1']
['13493302'	'386682163862986752'	'0.0']->['10638'	'386682163862986752'	'95.7']
['10638'	'386682163862986752'	'95.7']->['263792919'	'386682163862986752'	'96.27']
['97106823'	'386682163862986752'	'30.1']->['403452887'	'386682163862986752'	'96.65']
['13493302'	'386682163862986752'	'0.0']->['1540422865'	'386682163862986752'	'107.58']
['13493302'	'386682163862986752'	'0.0']->['952831382'	'386682163862986752'	'121.0']
['14098607'	'386682163862986752'	'0.83']->['20293363'	'386682163862986752'	'129.25']
['13493302'	'386682163862986752'	'0.0']->['1284024205'	'386682163862986752'	'140.72']
['356023004'	'386682163862986752'	'0.83']->['1249398397'	'386682163862986752'	'177.2']
['13493302'	'386682163862986752'	'0.0']->['538928741'	'386682163862986752'	'177.37']
['13493302'	'386682163862986752'	'0.0']->['830607607'	'386682163862986752'	'194.02']
['13493302'	'386682163862986752'	'0.0']->['91734908'	'386682163862986752'	'199.4']
['13493302'	'386682163862986752'	'0.0']->['119989819'	'386682163862986752'	'223.52']
['10638'	'386682163862986752'	'95.7']->['18576450'	'386682163862986752'	'240.17']
['13493302'	'386682163862986752'	'0.0']->['18667883'	'386682163862986752'	'245.78']
['13493302'	'386682163862986752'	'0.0']->['21155072'	'386682163862986752'	'248.05']
['63194232'	'386682163862986752'	'3.4']->['26133121'	'386682163862986752'	'367.8']
['13493302'	'386682163862986752'	'0.0']->['13794412'	'386682163862986752'	'440.88']
['13493302'	'386682163862986752'	'0.0']->['906815816'	'386800970191364096'	'472.1']
['13493302'	'386682163862986752'	'0.0']->['8921662'	'386682163862986752'	'488.52']
['13493302'	'386682163862986752'	'0.0']->['20433598'	'386682163862986752'	'504.35']
['13493302'	'386682163862986752'	'0.0']->['574279451'	'386682163862986752'	'561.52']
['13493302'	'386682163862986752'	'0.0']->['98172943'	'386682163862986752'	'599.75']
['13493302'	'386682163862986752'	'0.0']->['757453645'	'386682163862986752'	'600.0']
['13493302'	'386682163862986752'	'0.0']->['25908599'	'386682163862986752'	'608.13']
['13493302'	'386682163862986752'	'0.0']->['240299965'	'386682163862986752'	'645.1']
['13493302'	'386682163862986752'	'0.0']->['382233723'	'386682163862986752'	'664.48']
['13493302'	'386682163862986752'	'0.0']->['229137518'	'386682163862986752'	'673.6']
['10638'	'386682163862986752'	'95.7']->['18480433'	'386682163862986752'	'695.83']
['18576450'	'386682163862986752'	'240.17']->['31170941'	'386682163862986752'	'736.08']
['20433598'	'386682163862986752'	'504.35']->['18578260'	'386682163862986752'	'740.57']
['13493302'	'386682163862986752'	'0.0']->['128286952'	'386682163862986752'	'746.65']
['13493302'	'386682163862986752'	'0.0']->['475030642'	'386682163862986752'	'759.83']
['13493302'	'386682163862986752'	'0.0']->['526482857'	'386682163862986752'	'807.25']
['13493302'	'386682163862986752'	'0.0']->['19357951'	'386682163862986752'	'828.17']
['13493302'	'386682163862986752'	'0.0']->['124898913'	'386682163862986752'	'994.22']
['13493302'	'386682163862986752'	'0.0']->['20720763'	'386682163862986752'	'996.82']
['13493302'	'386682163862986752'	'0.0']->['328006393'	'386933888221577216'	'1000.27']
['13493302'	'386682163862986752'	'0.0']->['121517711'	'386682163862986752'	'1002.82']
['13493302'	'386682163862986752'	'0.0']->['832405118'	'386682163862986752'	'1020.55']
['328006393'	'386933888221577216'	'1000.27']->['124898913'	'386682163862986752'	'994.22']
['124898913'	'386682163862986752'	'994.22']->['328006393'	'386933888221577216'	'1000.27']
['13493302'	'386682163862986752'	'0.0']->['767036004'	'386682163862986752'	'1412.08']
['13493302'	'386682163862986752'	'0.0']->['429487834'	'386682163862986752'	'1431.53']
['13493302'	'386682163862986752'	'0.0']->['73333278'	'387106525652602880'	'1686.27']
['13493302'	'386682163862986752'	'0.0']->['106041786'	'386682163862986752'	'6437.43']
