# Supplementary material for: BiMGCL: rumor detection via bi-directional multi-level graph contrastive learning
Source: PeerJ Comput Sci. 2023 Nov 10;9:e1659. doi: 10.7717/peerj-cs.1659 (PMC10703058; doi:10.7717/peerj-cs.1659)
Supplement: Supplemental Information 1 [file peerj-cs-09-1659-s001.zip › rumor_detection_acl2017/twitter15/tree/386998038004113409.txt]

['ROOT'	'ROOT'	'0.0']->['1077446982'	'386998038004113409'	'0.0']
['1077446982'	'386998038004113409'	'0.0']->['1405337395'	'386998038004113409'	'24.0']
['1077446982'	'386998038004113409'	'0.0']->['199921283'	'386998038004113409'	'24.0']
['199921283'	'386998038004113409'	'24.0']->['529548616'	'386998038004113409'	'24.0']
['1077446982'	'386998038004113409'	'0.0']->['93288759'	'386998038004113409'	'24.0']
['1077446982'	'386998038004113409'	'0.0']->['28740137'	'386998038004113409'	'24.0']
['1077446982'	'386998038004113409'	'0.0']->['16193690'	'386998038004113409'	'24.0']
['1077446982'	'386998038004113409'	'0.0']->['24935003'	'386998038004113409'	'24.0']
['28740137'	'386998038004113409'	'24.0']->['334582819'	'386998038004113409'	'24.0']
['1077446982'	'386998038004113409'	'0.0']->['791667456'	'386998038004113409'	'24.0']
['1077446982'	'386998038004113409'	'0.0']->['86643035'	'386998038004113409'	'24.0']
['1077446982'	'386998038004113409'	'0.0']->['49694359'	'386998038004113409'	'24.0']
['24935003'	'386998038004113409'	'24.0']->['19140511'	'386998038004113409'	'24.0']
['1077446982'	'386998038004113409'	'0.0']->['1912587738'	'387004702165966849'	'26.48']
['1077446982'	'386998038004113409'	'0.0']->['1091104740'	'386998038004113409'	'32.79']
['1077446982'	'386998038004113409'	'0.0']->['49839932'	'386998038004113409'	'37.19']
['1077446982'	'386998038004113409'	'0.0']->['554816201'	'386998038004113409'	'41.58']
['1077446982'	'386998038004113409'	'0.0']->['372581386'	'386998038004113409'	'45.4']
['1077446982'	'386998038004113409'	'0.0']->['16389986'	'386998038004113409'	'47.31']
['1077446982'	'386998038004113409'	'0.0']->['16176809'	'386998038004113409'	'48.26']
['1077446982'	'386998038004113409'	'0.0']->['26643566'	'387010285904465920'	'48.68']
['1077446982'	'386998038004113409'	'0.0']->['19470319'	'386998038004113409'	'48.74']
['1077446982'	'386998038004113409'	'0.0']->['454980008'	'386998038004113409'	'48.98']
['1077446982'	'386998038004113409'	'0.0']->['24785594'	'386998038004113409'	'49.1']
['199921283'	'386998038004113409'	'24.0']->['296906776'	'386998038004113409'	'49.22']
['1077446982'	'386998038004113409'	'0.0']->['68543202'	'386998038004113409'	'49.41']
['1077446982'	'386998038004113409'	'0.0']->['155105082'	'386998038004113409'	'49.5']
['1077446982'	'386998038004113409'	'0.0']->['1149166550'	'386998038004113409'	'49.6']
['1077446982'	'386998038004113409'	'0.0']->['321477858'	'387010713929019393'	'50.38']
['1077446982'	'386998038004113409'	'0.0']->['124885583'	'387010964060524544'	'51.37']
['1077446982'	'386998038004113409'	'0.0']->['1145792010'	'387011349269602304'	'52.9']
['1077446982'	'386998038004113409'	'0.0']->['476190715'	'386998038004113409'	'54.64']
['1077446982'	'386998038004113409'	'0.0']->['36530776'	'386998038004113409'	'57.16']
['26643566'	'387010285904465920'	'48.68']->['454980008'	'386998038004113409'	'48.98']
['1077446982'	'386998038004113409'	'0.0']->['36890914'	'386998038004113409'	'59.05']
['199921283'	'386998038004113409'	'24.0']->['604671638'	'386998038004113409'	'59.37']
['1077446982'	'386998038004113409'	'0.0']->['21651982'	'386998038004113409'	'59.53']
['1077446982'	'386998038004113409'	'0.0']->['399192605'	'386998038004113409'	'59.6']
['1077446982'	'386998038004113409'	'0.0']->['29970846'	'386998038004113409'	'59.64']
['1077446982'	'386998038004113409'	'0.0']->['55829777'	'386998038004113409'	'59.66']
['1077446982'	'386998038004113409'	'0.0']->['493641728'	'386998038004113409'	'59.67']
['1077446982'	'386998038004113409'	'0.0']->['21357585'	'386998038004113409'	'59.68']
['321477858'	'387010713929019393'	'50.38']->['1276170835'	'387013643633979392'	'62.02']
['1077446982'	'386998038004113409'	'0.0']->['1099015518'	'387014613067247616'	'65.87']
['1077446982'	'386998038004113409'	'0.0']->['41186732'	'387014633237655552'	'65.95']
['1077446982'	'386998038004113409'	'0.0']->['88596401'	'386998038004113409'	'83.54']
['1077446982'	'386998038004113409'	'0.0']->['790639718'	'387020733676658688'	'90.2']
['1077446982'	'386998038004113409'	'0.0']->['55629817'	'387022278338162688'	'96.33']
['1077446982'	'386998038004113409'	'0.0']->['556261148'	'387023199327641600'	'99.98']
['24935003'	'386998038004113409'	'24.0']->['300510997'	'386998038004113409'	'101.44']
['1077446982'	'386998038004113409'	'0.0']->['27183000'	'386998038004113409'	'104.42']
['1077446982'	'386998038004113409'	'0.0']->['578982230'	'386998038004113409'	'105.91']
['1077446982'	'386998038004113409'	'0.0']->['543680992'	'386998038004113409'	'106.65']
['1077446982'	'386998038004113409'	'0.0']->['352665664'	'386998038004113409'	'107.03']
['1077446982'	'386998038004113409'	'0.0']->['52989817'	'386998038004113409'	'107.21']
['454980008'	'386998038004113409'	'48.98']->['469801511'	'386998038004113409'	'107.31']
['1077446982'	'386998038004113409'	'0.0']->['577626277'	'386998038004113409'	'107.35']
['1077446982'	'386998038004113409'	'0.0']->['1918468500'	'386998038004113409'	'107.38']
['1077446982'	'386998038004113409'	'0.0']->['326165355'	'386998038004113409'	'107.39']
['1077446982'	'386998038004113409'	'0.0']->['1050950965'	'386998038004113409'	'107.39']
['1077446982'	'386998038004113409'	'0.0']->['1347011700'	'386998038004113409'	'107.4']
['24935003'	'386998038004113409'	'24.0']->['67026176'	'386998038004113409'	'107.4']
['93288759'	'386998038004113409'	'24.0']->['29615445'	'386998038004113409'	'107.4']
['1077446982'	'386998038004113409'	'0.0']->['49319315'	'386998038004113409'	'107.4']
['93288759'	'386998038004113409'	'24.0']->['796210272'	'386998038004113409'	'107.4']
['1077446982'	'386998038004113409'	'0.0']->['383982265'	'386998038004113409'	'107.4']
['1077446982'	'386998038004113409'	'0.0']->['17478003'	'386998038004113409'	'108.13']
['1077446982'	'386998038004113409'	'0.0']->['282552017'	'387025722910310402'	'110.02']
['1077446982'	'386998038004113409'	'0.0']->['211270184'	'386998038004113409'	'113.76']
['1077446982'	'386998038004113409'	'0.0']->['255359266'	'386998038004113409'	'116.57']
['1077446982'	'386998038004113409'	'0.0']->['22502369'	'386998038004113409'	'117.98']
['1077446982'	'386998038004113409'	'0.0']->['1208683914'	'386998038004113409'	'118.68']
['1077446982'	'386998038004113409'	'0.0']->['32329599'	'386998038004113409'	'119.38']
['1077446982'	'386998038004113409'	'0.0']->['283969398'	'386998038004113409'	'125.45']
['1077446982'	'386998038004113409'	'0.0']->['794467436'	'387029830329724928'	'126.33']
['1077446982'	'386998038004113409'	'0.0']->['51327387'	'387030203630768128'	'127.82']
['1077446982'	'386998038004113409'	'0.0']->['26219019'	'387030255224909824'	'128.03']
['24935003'	'386998038004113409'	'24.0']->['599754248'	'386998038004113409'	'128.48']
['1077446982'	'386998038004113409'	'0.0']->['15562438'	'387030695589072896'	'129.78']
['1077446982'	'386998038004113409'	'0.0']->['144570961'	'386998038004113409'	'130.0']
['1077446982'	'386998038004113409'	'0.0']->['559645321'	'386998038004113409'	'130.76']
['1077446982'	'386998038004113409'	'0.0']->['1531791140'	'387030979451183104'	'130.9']
['1077446982'	'386998038004113409'	'0.0']->['18244206'	'386998038004113409'	'131.14']
['1077446982'	'386998038004113409'	'0.0']->['1426253114'	'387031060778741761'	'131.23']
['18244206'	'386998038004113409'	'131.14']->['28302031'	'386998038004113409'	'131.33']
['21651982'	'386998038004113409'	'59.53']->['1397762330'	'386998038004113409'	'131.42']
['18244206'	'386998038004113409'	'131.14']->['180835650'	'386998038004113409'	'131.47']
['1077446982'	'386998038004113409'	'0.0']->['22513566'	'386998038004113409'	'131.49']
['1091104740'	'386998038004113409'	'32.79']->['627830911'	'386998038004113409'	'131.5']
['1077446982'	'386998038004113409'	'0.0']->['29287030'	'386998038004113409'	'131.51']
['199921283'	'386998038004113409'	'24.0']->['86171689'	'386998038004113409'	'131.51']
['24935003'	'386998038004113409'	'24.0']->['502002359'	'386998038004113409'	'131.52']
['1077446982'	'386998038004113409'	'0.0']->['27897429'	'386998038004113409'	'131.52']
['1077446982'	'386998038004113409'	'0.0']->['48961660'	'386998038004113409'	'131.52']
['399192605'	'386998038004113409'	'59.6']->['1046001414'	'386998038004113409'	'131.52']
['1077446982'	'386998038004113409'	'0.0']->['12477192'	'386998038004113409'	'131.52']
['18244206'	'386998038004113409'	'131.14']->['21190891'	'386998038004113409'	'131.52']
['24935003'	'386998038004113409'	'24.0']->['492718030'	'386998038004113409'	'131.52']
['1077446982'	'386998038004113409'	'0.0']->['19468883'	'386998038004113409'	'131.52']
['28302031'	'386998038004113409'	'131.33']->['15386743'	'386998038004113409'	'131.52']
['1077446982'	'386998038004113409'	'0.0']->['1694902026'	'387031265615949824'	'132.05']
['1077446982'	'386998038004113409'	'0.0']->['73756186'	'387031866852659201'	'134.43']
['1077446982'	'386998038004113409'	'0.0']->['1891728230'	'387032062316015617'	'135.22']
['1077446982'	'386998038004113409'	'0.0']->['220181900'	'387032250078216192'	'135.95']
['18244206'	'386998038004113409'	'131.14']->['109169461'	'386998038004113409'	'139.93']
['282552017'	'387025722910310402'	'110.02']->['211270184'	'386998038004113409'	'113.76']
['21651982'	'386998038004113409'	'59.53']->['247077264'	'386998038004113409'	'144.14']
['1426253114'	'387031060778741761'	'131.23']->['27897429'	'386998038004113409'	'131.52']
['28302031'	'386998038004113409'	'131.33']->['397928244'	'386998038004113409'	'146.25']
['86643035'	'386998038004113409'	'24.0']->['220181900'	'387032250078216192'	'135.95']
['18244206'	'386998038004113409'	'131.14']->['24104706'	'386998038004113409'	'147.82']
['211270184'	'386998038004113409'	'113.76']->['928182889'	'386998038004113409'	'148.09']
['1077446982'	'386998038004113409'	'0.0']->['290911020'	'386998038004113409'	'148.22']
['1077446982'	'386998038004113409'	'0.0']->['94384054'	'386998038004113409'	'148.28']
['24935003'	'386998038004113409'	'24.0']->['1260122196'	'386998038004113409'	'148.32']
['1077446982'	'386998038004113409'	'0.0']->['222888772'	'386998038004113409'	'148.33']
['36890914'	'386998038004113409'	'59.05']->['425883351'	'386998038004113409'	'148.34']
['18244206'	'386998038004113409'	'131.14']->['35651309'	'386998038004113409'	'148.35']
['35651309'	'386998038004113409'	'148.35']->['36035381'	'386998038004113409'	'148.35']
['1077446982'	'386998038004113409'	'0.0']->['35569691'	'386998038004113409'	'148.35']
['27897429'	'386998038004113409'	'131.52']->['1426253114'	'387031060778741761'	'131.23']
['1077446982'	'386998038004113409'	'0.0']->['882998688'	'386998038004113409'	'155.63']
['211270184'	'386998038004113409'	'113.76']->['511091129'	'386998038004113409'	'159.26']
['18244206'	'386998038004113409'	'131.14']->['21010304'	'386998038004113409'	'162.9']
['1077446982'	'386998038004113409'	'0.0']->['62363670'	'387040626878861312'	'169.23']
['1077446982'	'386998038004113409'	'0.0']->['588718308'	'386998038004113409'	'170.32']
['24935003'	'386998038004113409'	'24.0']->['821937560'	'386998038004113409'	'174.04']
['1077446982'	'386998038004113409'	'0.0']->['242453146'	'386998038004113409'	'175.89']
['18244206'	'386998038004113409'	'131.14']->['385638487'	'386998038004113409'	'176.82']
['1077446982'	'386998038004113409'	'0.0']->['396589442'	'386998038004113409'	'177.29']
['24785594'	'386998038004113409'	'49.1']->['547839797'	'386998038004113409'	'177.52']
['24935003'	'386998038004113409'	'24.0']->['17656563'	'386998038004113409'	'177.63']
['18244206'	'386998038004113409'	'131.14']->['375852740'	'386998038004113409'	'177.69']
['24935003'	'386998038004113409'	'24.0']->['263628367'	'386998038004113409'	'177.75']
['375852740'	'386998038004113409'	'177.69']->['194792466'	'386998038004113409'	'182.63']
['283969398'	'386998038004113409'	'125.45']->['1717300700'	'386998038004113409'	'184.05']
['49694359'	'386998038004113409'	'24.0']->['294512589'	'386998038004113409'	'184.13']
['1077446982'	'386998038004113409'	'0.0']->['40293971'	'386998038004113409'	'184.75']
['18244206'	'386998038004113409'	'131.14']->['911441450'	'386998038004113409'	'186.18']
['18244206'	'386998038004113409'	'131.14']->['1733599753'	'386998038004113409'	'188.52']
['1077446982'	'386998038004113409'	'0.0']->['102506034'	'386998038004113409'	'191.98']
['1077446982'	'386998038004113409'	'0.0']->['134959712'	'386998038004113409'	'192.07']
['1077446982'	'386998038004113409'	'0.0']->['244161806'	'387046874072375296'	'194.07']
['86643035'	'386998038004113409'	'24.0']->['570753125'	'386998038004113409'	'195.1']
['18244206'	'386998038004113409'	'131.14']->['869046151'	'386998038004113409'	'200.98']
['17656563'	'386998038004113409'	'177.63']->['760645868'	'386998038004113409'	'205.67']
['24935003'	'386998038004113409'	'24.0']->['1265236850'	'386998038004113409'	'208.38']
['1077446982'	'386998038004113409'	'0.0']->['255696250'	'387051890287988736'	'214.0']
['16193690'	'386998038004113409'	'24.0']->['19097357'	'386998038004113409'	'215.95']
['1077446982'	'386998038004113409'	'0.0']->['1164875467'	'386998038004113409'	'216.8']
['1077446982'	'386998038004113409'	'0.0']->['883035882'	'387053868292788224'	'221.85']
['1077446982'	'386998038004113409'	'0.0']->['176620544'	'386998038004113409'	'222.95']
['1077446982'	'386998038004113409'	'0.0']->['51883210'	'387054874212319232'	'225.85']
['28740137'	'386998038004113409'	'24.0']->['8707402'	'386998038004113409'	'228.58']
['883035882'	'387053868292788224'	'221.85']->['27897429'	'386998038004113409'	'131.52']
['1077446982'	'386998038004113409'	'0.0']->['122104735'	'386998038004113409'	'237.55']
['1077446982'	'386998038004113409'	'0.0']->['338773939'	'386998038004113409'	'239.03']
['1077446982'	'386998038004113409'	'0.0']->['105892267'	'387058206041591808'	'239.1']
['1077446982'	'386998038004113409'	'0.0']->['36673331'	'386998038004113409'	'241.15']
['1077446982'	'386998038004113409'	'0.0']->['36593049'	'386998038004113409'	'241.63']
['1077446982'	'386998038004113409'	'0.0']->['49576954'	'386998038004113409'	'245.37']
['1077446982'	'386998038004113409'	'0.0']->['263429262'	'386998038004113409'	'248.08']
['1077446982'	'386998038004113409'	'0.0']->['14268323'	'386998038004113409'	'251.67']
['1077446982'	'386998038004113409'	'0.0']->['260950582'	'387061808713838592'	'253.42']
['1077446982'	'386998038004113409'	'0.0']->['526793617'	'386998038004113409'	'254.85']
['1077446982'	'386998038004113409'	'0.0']->['134978456'	'386998038004113409'	'258.92']
['1077446982'	'386998038004113409'	'0.0']->['1942910593'	'387065502482173952'	'268.08']
['93288759'	'386998038004113409'	'24.0']->['54462642'	'386998038004113409'	'268.45']
['1077446982'	'386998038004113409'	'0.0']->['60705407'	'387068867799158784'	'281.47']
['1077446982'	'386998038004113409'	'0.0']->['14242376'	'387071693933387776'	'292.68']
['16389986'	'386998038004113409'	'47.31']->['1292106661'	'386998038004113409'	'302.35']
['1077446982'	'386998038004113409'	'0.0']->['526703824'	'386998038004113409'	'307.25']
['502002359'	'386998038004113409'	'131.52']->['291525423'	'386998038004113409'	'308.6']
['1077446982'	'386998038004113409'	'0.0']->['19489668'	'386998038004113409'	'349.48']
['1077446982'	'386998038004113409'	'0.0']->['151491275'	'386998038004113409'	'356.13']
['24935003'	'386998038004113409'	'24.0']->['16298027'	'386998038004113409'	'366.67']
['1077446982'	'386998038004113409'	'0.0']->['151983554'	'387091111333752832'	'369.85']
['1077446982'	'386998038004113409'	'0.0']->['160348847'	'386998038004113409'	'392.18']
['24935003'	'386998038004113409'	'24.0']->['21785996'	'386998038004113409'	'395.78']
['21651982'	'386998038004113409'	'59.53']->['44825797'	'386998038004113409'	'433.08']
['93288759'	'386998038004113409'	'24.0']->['47802592'	'386998038004113409'	'444.18']
['1077446982'	'386998038004113409'	'0.0']->['131322190'	'386998038004113409'	'452.85']
['1077446982'	'386998038004113409'	'0.0']->['18205169'	'386998038004113409'	'478.88']
['1077446982'	'386998038004113409'	'0.0']->['1170780073'	'387137349416546304'	'553.58']
['1077446982'	'386998038004113409'	'0.0']->['1219545444'	'386998038004113409'	'639.55']
['1077446982'	'386998038004113409'	'0.0']->['854992056'	'386998038004113409'	'642.43']
['28740137'	'386998038004113409'	'24.0']->['44099200'	'386998038004113409'	'656.7']
['1077446982'	'386998038004113409'	'0.0']->['30552607'	'386998038004113409'	'659.93']
['1077446982'	'386998038004113409'	'0.0']->['373624354'	'387166372465106944'	'668.92']
['1091104740'	'386998038004113409'	'32.79']->['263006529'	'386998038004113409'	'682.27']
['1077446982'	'386998038004113409'	'0.0']->['258604289'	'386998038004113409'	'716.6']
['1077446982'	'386998038004113409'	'0.0']->['82144210'	'386998038004113409'	'721.23']
['28740137'	'386998038004113409'	'24.0']->['456918786'	'386998038004113409'	'721.58']
['1077446982'	'386998038004113409'	'0.0']->['499200273'	'386998038004113409'	'721.83']
['24935003'	'386998038004113409'	'24.0']->['562966791'	'386998038004113409'	'723.7']
['24935003'	'386998038004113409'	'24.0']->['1626823730'	'386998038004113409'	'724.03']
['1077446982'	'386998038004113409'	'0.0']->['401534412'	'386998038004113409'	'724.7']
['1077446982'	'386998038004113409'	'0.0']->['27866907'	'387180448721686528'	'724.85']
['1077446982'	'386998038004113409'	'0.0']->['28197506'	'386998038004113409'	'725.35']
['1077446982'	'386998038004113409'	'0.0']->['363124757'	'386998038004113409'	'730.07']
['1077446982'	'386998038004113409'	'0.0']->['192959969'	'386998038004113409'	'736.93']
['1077446982'	'386998038004113409'	'0.0']->['390449522'	'387183966135922688'	'738.82']
['1077446982'	'386998038004113409'	'0.0']->['800925944'	'387187320627011584'	'752.15']
['82144210'	'386998038004113409'	'721.23']->['217112925'	'386998038004113409'	'753.33']
['1077446982'	'386998038004113409'	'0.0']->['196076919'	'387192773319077888'	'773.82']
['24935003'	'386998038004113409'	'24.0']->['196076919'	'387192773319077888'	'773.82']
['1077446982'	'386998038004113409'	'0.0']->['1072825087'	'386998038004113409'	'795.37']
['1077446982'	'386998038004113409'	'0.0']->['1360030202'	'387204149278162944'	'819.02']
['1077446982'	'386998038004113409'	'0.0']->['310489394'	'386998038004113409'	'831.38']
['1077446982'	'386998038004113409'	'0.0']->['579791519'	'387207368968130560'	'831.82']
['1077446982'	'386998038004113409'	'0.0']->['115983717'	'386998038004113409'	'838.13']
['24935003'	'386998038004113409'	'24.0']->['380059087'	'386998038004113409'	'839.65']
['1077446982'	'386998038004113409'	'0.0']->['19315260'	'386998038004113409'	'842.53']
['1077446982'	'386998038004113409'	'0.0']->['40532427'	'386998038004113409'	'843.22']
['1077446982'	'386998038004113409'	'0.0']->['76064527'	'386998038004113409'	'845.43']
['68543202'	'386998038004113409'	'49.41']->['16506802'	'386998038004113409'	'846.15']
['604671638'	'386998038004113409'	'59.37']->['454259572'	'386998038004113409'	'846.42']
['1077446982'	'386998038004113409'	'0.0']->['35195343'	'386998038004113409'	'846.67']
['1077446982'	'386998038004113409'	'0.0']->['1337793162'	'386998038004113409'	'850.15']
['35195343'	'386998038004113409'	'846.67']->['76064527'	'386998038004113409'	'845.43']
['102506034'	'386998038004113409'	'191.98']->['38820634'	'386998038004113409'	'858.1']
['68543202'	'386998038004113409'	'49.41']->['16117033'	'386998038004113409'	'872.98']
['1077446982'	'386998038004113409'	'0.0']->['55442706'	'386998038004113409'	'881.48']
['255359266'	'386998038004113409'	'116.57']->['26343939'	'386998038004113409'	'905.6']
['24935003'	'386998038004113409'	'24.0']->['499233189'	'386998038004113409'	'921.58']
['24935003'	'386998038004113409'	'24.0']->['533194831'	'386998038004113409'	'922.3']
['1077446982'	'386998038004113409'	'0.0']->['33811812'	'386998038004113409'	'935.72']
['1077446982'	'386998038004113409'	'0.0']->['534905388'	'387234601938059264'	'940.03']
['1077446982'	'386998038004113409'	'0.0']->['39772880'	'386998038004113409'	'940.25']
['24935003'	'386998038004113409'	'24.0']->['226778874'	'386998038004113409'	'940.4']
['534905388'	'387234601938059264'	'940.03']->['68956490'	'387235397496877056'	'943.18']
['1077446982'	'386998038004113409'	'0.0']->['863889445'	'386998038004113409'	'964.07']
['24935003'	'386998038004113409'	'24.0']->['593929288'	'386998038004113409'	'964.77']
['534905388'	'387234601938059264'	'940.03']->['863889445'	'386998038004113409'	'964.07']
['1077446982'	'386998038004113409'	'0.0']->['443858973'	'386998038004113409'	'975.8']
['1077446982'	'386998038004113409'	'0.0']->['39063635'	'386998038004113409'	'976.2']
['26643566'	'387010285904465920'	'48.68']->['443858973'	'386998038004113409'	'975.8']
['1918468500'	'386998038004113409'	'107.38']->['15652550'	'386998038004113409'	'977.92']
['443858973'	'386998038004113409'	'975.8']->['303246692'	'387244731245133824'	'980.28']
['1077446982'	'386998038004113409'	'0.0']->['278163796'	'386998038004113409'	'980.33']
['303246692'	'387244731245133824'	'980.28']->['443858973'	'386998038004113409'	'975.8']
['24935003'	'386998038004113409'	'24.0']->['24581337'	'386998038004113409'	'985.73']
['1077446982'	'386998038004113409'	'0.0']->['134606802'	'387247156559876096'	'989.92']
['1077446982'	'386998038004113409'	'0.0']->['303246692'	'387244731245133824'	'980.28']
['1077446982'	'386998038004113409'	'0.0']->['144544001'	'386998038004113409'	'999.2']
['599754248'	'386998038004113409'	'128.48']->['74316062'	'386998038004113409'	'1005.9']
['1077446982'	'386998038004113409'	'0.0']->['29195820'	'387251888501968897'	'1008.72']
['1077446982'	'386998038004113409'	'0.0']->['473402397'	'386998038004113409'	'1009.07']
['1077446982'	'386998038004113409'	'0.0']->['106395831'	'386998038004113409'	'1009.52']
['1077446982'	'386998038004113409'	'0.0']->['803537880'	'387256047317970945'	'1025.25']
['24785594'	'386998038004113409'	'49.1']->['1637179832'	'386998038004113409'	'1027.33']
['1077446982'	'386998038004113409'	'0.0']->['16171606'	'390120515681013761'	'12407.62']
['1077446982'	'386998038004113409'	'0.0']->['233798048'	'391973614808866816'	'19771.17']
