# Supplementary material for: BiMGCL: rumor detection via bi-directional multi-level graph contrastive learning
Source: PeerJ Comput Sci. 2023 Nov 10;9:e1659. doi: 10.7717/peerj-cs.1659 (PMC10703058; doi:10.7717/peerj-cs.1659)
Supplement: Supplemental Information 1 [file peerj-cs-09-1659-s001.zip › rumor_detection_acl2017/twitter15/tree/387006553124896768.txt]

['ROOT'	'ROOT'	'0.0']->['19084896'	'387006553124896768'	'0.0']
['19084896'	'387006553124896768'	'0.0']->['17876545'	'387006704774168576'	'0.6']
['19084896'	'387006553124896768'	'0.0']->['399785087'	'387006797921255427'	'0.97']
['19084896'	'387006553124896768'	'0.0']->['24126020'	'387006873385193472'	'1.27']
['19084896'	'387006553124896768'	'0.0']->['50213088'	'387006910450663424'	'1.42']
['19084896'	'387006553124896768'	'0.0']->['72276122'	'387006947339558912'	'1.57']
['19084896'	'387006553124896768'	'0.0']->['118567880'	'387006553124896768'	'4.48']
['19084896'	'387006553124896768'	'0.0']->['570447536'	'387006553124896768'	'4.48']
['19084896'	'387006553124896768'	'0.0']->['530022198'	'387006553124896768'	'4.48']
['19084896'	'387006553124896768'	'0.0']->['61892601'	'387006553124896768'	'4.48']
['19084896'	'387006553124896768'	'0.0']->['14188951'	'387006553124896768'	'4.48']
['19084896'	'387006553124896768'	'0.0']->['223719518'	'387006553124896768'	'4.48']
['19084896'	'387006553124896768'	'0.0']->['564211252'	'387006553124896768'	'4.48']
['19084896'	'387006553124896768'	'0.0']->['860763865'	'387006553124896768'	'4.48']
['223719518'	'387006553124896768'	'4.48']->['1508432108'	'387006553124896768'	'5.02']
['19084896'	'387006553124896768'	'0.0']->['231606907'	'387006553124896768'	'13.68']
['19084896'	'387006553124896768'	'0.0']->['86726621'	'387006553124896768'	'18.02']
['223719518'	'387006553124896768'	'4.48']->['25354156'	'387006553124896768'	'20.18']
['1508432108'	'387006553124896768'	'5.02']->['219607013'	'387006553124896768'	'21.27']
['19084896'	'387006553124896768'	'0.0']->['860566802'	'387006553124896768'	'21.81']
['19084896'	'387006553124896768'	'0.0']->['65793480'	'387006553124896768'	'22.08']
['19084896'	'387006553124896768'	'0.0']->['399192605'	'387006553124896768'	'22.21']
['25354156'	'387006553124896768'	'20.18']->['874740812'	'387006553124896768'	'22.28']
['19084896'	'387006553124896768'	'0.0']->['594355268'	'387006553124896768'	'22.32']
['19084896'	'387006553124896768'	'0.0']->['59377043'	'387006553124896768'	'22.35']
['118567880'	'387006553124896768'	'4.48']->['263456911'	'387006553124896768'	'23.03']
['223719518'	'387006553124896768'	'4.48']->['60152412'	'387006553124896768'	'23.72']
['594355268'	'387006553124896768'	'22.32']->['72415000'	'387006553124896768'	'25.58']
['19084896'	'387006553124896768'	'0.0']->['882998688'	'387006553124896768'	'26.52']
['530022198'	'387006553124896768'	'4.48']->['35414382'	'387006553124896768'	'26.98']
['19084896'	'387006553124896768'	'0.0']->['42291834'	'387006553124896768'	'27.45']
['19084896'	'387006553124896768'	'0.0']->['21357585'	'387006553124896768'	'29.57']
['570447536'	'387006553124896768'	'4.48']->['118542778'	'387006553124896768'	'31.13']
['19084896'	'387006553124896768'	'0.0']->['287371352'	'387006553124896768'	'31.45']
['118542778'	'387006553124896768'	'31.13']->['635639298'	'387006553124896768'	'33.77']
['19084896'	'387006553124896768'	'0.0']->['446272084'	'387006553124896768'	'34.67']
['19084896'	'387006553124896768'	'0.0']->['247101282'	'387006553124896768'	'35.78']
['19084896'	'387006553124896768'	'0.0']->['253653624'	'387006553124896768'	'35.83']
['19084896'	'387006553124896768'	'0.0']->['337113210'	'387006553124896768'	'38.0']
['19084896'	'387006553124896768'	'0.0']->['17930084'	'387006553124896768'	'41.95']
['19084896'	'387006553124896768'	'0.0']->['467874730'	'387006553124896768'	'42.08']
['19084896'	'387006553124896768'	'0.0']->['375902908'	'387006553124896768'	'42.18']
['19084896'	'387006553124896768'	'0.0']->['83162938'	'387006553124896768'	'42.28']
['19084896'	'387006553124896768'	'0.0']->['1281179178'	'387006553124896768'	'43.3']
['19084896'	'387006553124896768'	'0.0']->['352665664'	'387006553124896768'	'50.32']
['19084896'	'387006553124896768'	'0.0']->['489857503'	'387019909525684224'	'53.07']
['17930084'	'387006553124896768'	'41.95']->['457246993'	'387006553124896768'	'61.48']
['19084896'	'387006553124896768'	'0.0']->['27798388'	'387006553124896768'	'65.42']
['19084896'	'387006553124896768'	'0.0']->['326165355'	'387006553124896768'	'67.4']
['19084896'	'387006553124896768'	'0.0']->['178527524'	'387006553124896768'	'69.23']
['19084896'	'387006553124896768'	'0.0']->['21253575'	'387006553124896768'	'71.58']
['19084896'	'387006553124896768'	'0.0']->['917440538'	'387006553124896768'	'71.77']
['178527524'	'387006553124896768'	'69.23']->['172252722'	'387006553124896768'	'71.88']
['19084896'	'387006553124896768'	'0.0']->['618172850'	'387006553124896768'	'73.33']
['223719518'	'387006553124896768'	'4.48']->['567610106'	'387006553124896768'	'74.0']
['19084896'	'387006553124896768'	'0.0']->['371184537'	'387006553124896768'	'74.03']
['19084896'	'387006553124896768'	'0.0']->['133132341'	'387025307263180800'	'74.52']
['19084896'	'387006553124896768'	'0.0']->['798530833'	'387006553124896768'	'75.3']
['19084896'	'387006553124896768'	'0.0']->['19368133'	'387006553124896768'	'78.98']
['59377043'	'387006553124896768'	'22.35']->['26921252'	'387006553124896768'	'83.03']
['253653624'	'387006553124896768'	'35.83']->['30385667'	'387006553124896768'	'83.42']
['19084896'	'387006553124896768'	'0.0']->['220175178'	'387006553124896768'	'83.9']
['19084896'	'387006553124896768'	'0.0']->['1120545734'	'387006553124896768'	'87.08']
['19084896'	'387006553124896768'	'0.0']->['263839855'	'387006553124896768'	'88.38']
['19084896'	'387006553124896768'	'0.0']->['255988147'	'387029449654272000'	'90.98']
['19084896'	'387006553124896768'	'0.0']->['244167280'	'387006553124896768'	'94.05']
['19084896'	'387006553124896768'	'0.0']->['36660057'	'387006553124896768'	'95.62']
['223719518'	'387006553124896768'	'4.48']->['578963077'	'387006553124896768'	'95.68']
['19084896'	'387006553124896768'	'0.0']->['500300203'	'387006553124896768'	'96.97']
['500300203'	'387006553124896768'	'96.97']->['22158282'	'387006553124896768'	'97.37']
['19084896'	'387006553124896768'	'0.0']->['17463686'	'387006553124896768'	'97.5']
['22158282'	'387006553124896768'	'97.37']->['33070699'	'387006553124896768'	'98.78']
['19084896'	'387006553124896768'	'0.0']->['234036636'	'387006553124896768'	'99.03']
['375902908'	'387006553124896768'	'42.18']->['10102272'	'387006553124896768'	'99.15']
['223719518'	'387006553124896768'	'4.48']->['312761487'	'387006553124896768'	'99.18']
['19084896'	'387006553124896768'	'0.0']->['1480835958'	'387006553124896768'	'99.58']
['178527524'	'387006553124896768'	'69.23']->['734199338'	'387006553124896768'	'99.9']
['19084896'	'387006553124896768'	'0.0']->['794467436'	'387031771055144960'	'100.2']
['19084896'	'387006553124896768'	'0.0']->['18566907'	'387006553124896768'	'103.4']
['19084896'	'387006553124896768'	'0.0']->['18774342'	'387006553124896768'	'104.97']
['223719518'	'387006553124896768'	'4.48']->['599754248'	'387006553124896768'	'105.38']
['19084896'	'387006553124896768'	'0.0']->['37798276'	'387006553124896768'	'108.83']
['10102272'	'387006553124896768'	'99.15']->['139796887'	'387006553124896768'	'110.38']
['42291834'	'387006553124896768'	'27.45']->['18499276'	'387006553124896768'	'119.13']
['19084896'	'387006553124896768'	'0.0']->['529979877'	'387006553124896768'	'119.28']
['457246993'	'387006553124896768'	'61.48']->['33043189'	'387006553124896768'	'124.38']
['19084896'	'387006553124896768'	'0.0']->['339734841'	'387006553124896768'	'126.57']
['19084896'	'387006553124896768'	'0.0']->['70477603'	'387006553124896768'	'126.78']
['19084896'	'387006553124896768'	'0.0']->['859059210'	'387006553124896768'	'127.58']
['19084896'	'387006553124896768'	'0.0']->['85134720'	'387006553124896768'	'130.75']
['287371352'	'387006553124896768'	'31.45']->['1541390570'	'387006553124896768'	'131.3']
['287371352'	'387006553124896768'	'31.45']->['21785996'	'387006553124896768'	'144.1']
['10102272'	'387006553124896768'	'99.15']->['21481897'	'387006553124896768'	'144.4']
['19084896'	'387006553124896768'	'0.0']->['40293971'	'387006553124896768'	'153.78']
['19084896'	'387006553124896768'	'0.0']->['16485255'	'387006553124896768'	'158.4']
['19084896'	'387006553124896768'	'0.0']->['18726975'	'387006553124896768'	'166.42']
['17930084'	'387006553124896768'	'41.95']->['88801554'	'387006553124896768'	'182.65']
['1508432108'	'387006553124896768'	'5.02']->['1192028204'	'387006553124896768'	'186.73']
['19084896'	'387006553124896768'	'0.0']->['21055311'	'387054406551621633'	'190.15']
['21055311'	'387054406551621633'	'190.15']->['19084896'	'387006553124896768'	'0.0']
['21055311'	'387054406551621633'	'190.15']->['1192028204'	'387006553124896768'	'186.73']
['19084896'	'387006553124896768'	'0.0']->['85381916'	'387006553124896768'	'195.18']
['1192028204'	'387006553124896768'	'186.73']->['21055311'	'387054406551621633'	'190.15']
['19084896'	'387006553124896768'	'0.0']->['283319878'	'387006553124896768'	'255.93']
['231606907'	'387006553124896768'	'13.68']->['100270267'	'387006553124896768'	'257.72']
['570447536'	'387006553124896768'	'4.48']->['64327721'	'387006553124896768'	'261.18']
['19084896'	'387006553124896768'	'0.0']->['895302740'	'387006553124896768'	'262.82']
['19084896'	'387006553124896768'	'0.0']->['883767894'	'387006553124896768'	'263.05']
['895302740'	'387006553124896768'	'262.82']->['1634626333'	'387006553124896768'	'263.68']
['19084896'	'387006553124896768'	'0.0']->['15161367'	'387006553124896768'	'263.87']
['15161367'	'387006553124896768'	'263.87']->['1413658016'	'387006553124896768'	'264.75']
['1413658016'	'387006553124896768'	'264.75']->['1942834495'	'387006553124896768'	'265.57']
['19084896'	'387006553124896768'	'0.0']->['48790588'	'387006553124896768'	'265.63']
['283319878'	'387006553124896768'	'255.93']->['1449171722'	'387006553124896768'	'266.53']
['19084896'	'387006553124896768'	'0.0']->['525651335'	'387006553124896768'	'268.25']
['133132341'	'387025307263180800'	'74.52']->['702212952'	'387077045890457600'	'280.1']
['702212952'	'387077045890457600'	'280.1']->['374996407'	'387077773296025600'	'283.0']
['374996407'	'387077773296025600'	'283.0']->['702212952'	'387077045890457600'	'280.1']
['19084896'	'387006553124896768'	'0.0']->['106395831'	'387006553124896768'	'314.82']
['19084896'	'387006553124896768'	'0.0']->['255775760'	'387006553124896768'	'353.12']
['19084896'	'387006553124896768'	'0.0']->['1366858741'	'387006553124896768'	'447.77']
['19084896'	'387006553124896768'	'0.0']->['1170780073'	'387138155314286593'	'522.93']
['133132341'	'387025307263180800'	'74.52']->['118252597'	'387178765572251648'	'684.3']
['118252597'	'387178765572251648'	'684.3']->['133132341'	'387025307263180800'	'74.52']
['19084896'	'387006553124896768'	'0.0']->['18856444'	'387006553124896768'	'755.92']
['19084896'	'387006553124896768'	'0.0']->['532457455'	'387006553124896768'	'803.22']
['19084896'	'387006553124896768'	'0.0']->['373954620'	'387006553124896768'	'806.98']
['19084896'	'387006553124896768'	'0.0']->['17970907'	'387006553124896768'	'807.48']
['19084896'	'387006553124896768'	'0.0']->['33811812'	'387006553124896768'	'906.57']
['19084896'	'387006553124896768'	'0.0']->['177182882'	'387006553124896768'	'907.5']
['33811812'	'387006553124896768'	'906.57']->['100246984'	'387006553124896768'	'907.52']
['133132341'	'387025307263180800'	'74.52']->['177182882'	'387006553124896768'	'907.5']
['21253575'	'387006553124896768'	'71.58']->['142002886'	'387006553124896768'	'912.53']
['570447536'	'387006553124896768'	'4.48']->['1511077844'	'387006553124896768'	'915.73']
['33811812'	'387006553124896768'	'906.57']->['339429474'	'387006553124896768'	'918.5']
['19084896'	'387006553124896768'	'0.0']->['896706841'	'387240019275948032'	'927.7']
['33811812'	'387006553124896768'	'906.57']->['206860483'	'387006553124896768'	'944.57']
['19084896'	'387006553124896768'	'0.0']->['863889445'	'387006553124896768'	'996.77']
['72276122'	'387006947339558912'	'1.57']->['863889445'	'387006553124896768'	'996.77']
['19084896'	'387006553124896768'	'0.0']->['928888208'	'387258656862900224'	'1001.77']
['177182882'	'387006553124896768'	'907.5']->['133132341'	'387025307263180800'	'74.52']
['467874730'	'387006553124896768'	'42.08']->['621419621'	'387307387494731776'	'1195.4']
['621419621'	'387307387494731776'	'1195.4']->['467874730'	'387006553124896768'	'42.08']
['863889445'	'387006553124896768'	'996.77']->['72276122'	'387006947339558912'	'1.57']
