# Supplementary material for: BiMGCL: rumor detection via bi-directional multi-level graph contrastive learning
Source: PeerJ Comput Sci. 2023 Nov 10;9:e1659. doi: 10.7717/peerj-cs.1659 (PMC10703058; doi:10.7717/peerj-cs.1659)
Supplement: Supplemental Information 1 [file peerj-cs-09-1659-s001.zip › rumor_detection_acl2017/twitter15/tree/387006700609228801.txt]

['ROOT'	'ROOT'	'0.0']->['469194846'	'387006700609228801'	'0.0']
['469194846'	'387006700609228801'	'0.0']->['515449668'	'387006831987392512'	'0.52']
['469194846'	'387006700609228801'	'0.0']->['360022482'	'387006700609228801'	'0.65']
['469194846'	'387006700609228801'	'0.0']->['1114676563'	'387006700609228801'	'0.65']
['469194846'	'387006700609228801'	'0.0']->['75615407'	'387006700609228801'	'0.65']
['469194846'	'387006700609228801'	'0.0']->['490965244'	'387006700609228801'	'0.68']
['469194846'	'387006700609228801'	'0.0']->['1661641128'	'387006700609228801'	'0.72']
['469194846'	'387006700609228801'	'0.0']->['1915176421'	'387006700609228801'	'0.78']
['469194846'	'387006700609228801'	'0.0']->['1315307786'	'387007086275461120'	'1.53']
['469194846'	'387006700609228801'	'0.0']->['14454814'	'387007144844738560'	'1.77']
['469194846'	'387006700609228801'	'0.0']->['999505526'	'387007238902005760'	'2.13']
['469194846'	'387006700609228801'	'0.0']->['529979877'	'387007613038518272'	'3.62']
['469194846'	'387006700609228801'	'0.0']->['1378552322'	'387006700609228801'	'3.92']
['469194846'	'387006700609228801'	'0.0']->['263456911'	'387007801207177216'	'4.37']
['469194846'	'387006700609228801'	'0.0']->['1902267702'	'387007993545367552'	'5.13']
['469194846'	'387006700609228801'	'0.0']->['452456493'	'387008003938852864'	'5.18']
['469194846'	'387006700609228801'	'0.0']->['565449382'	'387008004215689216'	'5.18']
['469194846'	'387006700609228801'	'0.0']->['36584147'	'387006700609228801'	'5.48']
['469194846'	'387006700609228801'	'0.0']->['245149394'	'387008139523915777'	'5.72']
['469194846'	'387006700609228801'	'0.0']->['66188709'	'387006700609228801'	'6.27']
['469194846'	'387006700609228801'	'0.0']->['20381381'	'387006700609228801'	'6.85']
['469194846'	'387006700609228801'	'0.0']->['23101159'	'387006700609228801'	'6.95']
['469194846'	'387006700609228801'	'0.0']->['226772224'	'387006700609228801'	'7.0']
['469194846'	'387006700609228801'	'0.0']->['236049225'	'387006700609228801'	'7.03']
['469194846'	'387006700609228801'	'0.0']->['101124951'	'387006700609228801'	'7.04']
['469194846'	'387006700609228801'	'0.0']->['600416231'	'387006700609228801'	'7.04']
['469194846'	'387006700609228801'	'0.0']->['36779549'	'387006700609228801'	'7.05']
['469194846'	'387006700609228801'	'0.0']->['1279164704'	'387006700609228801'	'7.05']
['469194846'	'387006700609228801'	'0.0']->['100654436'	'387006700609228801'	'7.05']
['469194846'	'387006700609228801'	'0.0']->['762754596'	'387006700609228801'	'7.05']
['469194846'	'387006700609228801'	'0.0']->['17825554'	'387006700609228801'	'7.05']
['469194846'	'387006700609228801'	'0.0']->['227469180'	'387006700609228801'	'7.05']
['469194846'	'387006700609228801'	'0.0']->['1091104740'	'387006700609228801'	'7.05']
['469194846'	'387006700609228801'	'0.0']->['525862144'	'387006700609228801'	'7.05']
['469194846'	'387006700609228801'	'0.0']->['127693283'	'387006700609228801'	'7.05']
['469194846'	'387006700609228801'	'0.0']->['1938045824'	'387006700609228801'	'7.05']
['469194846'	'387006700609228801'	'0.0']->['49067869'	'387006700609228801'	'7.05']
['1091104740'	'387006700609228801'	'7.05']->['500368977'	'387006700609228801'	'7.05']
['469194846'	'387006700609228801'	'0.0']->['36690325'	'387006700609228801'	'7.05']
['469194846'	'387006700609228801'	'0.0']->['237471615'	'387006700609228801'	'7.05']
['469194846'	'387006700609228801'	'0.0']->['25758887'	'387006700609228801'	'7.05']
['469194846'	'387006700609228801'	'0.0']->['703429596'	'387006700609228801'	'7.05']
['469194846'	'387006700609228801'	'0.0']->['373601625'	'387006700609228801'	'7.05']
['469194846'	'387006700609228801'	'0.0']->['133487623'	'387006700609228801'	'7.05']
['469194846'	'387006700609228801'	'0.0']->['22674471'	'387006700609228801'	'7.05']
['469194846'	'387006700609228801'	'0.0']->['619215615'	'387006700609228801'	'7.05']
['469194846'	'387006700609228801'	'0.0']->['21190891'	'387006700609228801'	'7.05']
['469194846'	'387006700609228801'	'0.0']->['45276167'	'387006700609228801'	'7.05']
['469194846'	'387006700609228801'	'0.0']->['334789487'	'387006700609228801'	'7.05']
['469194846'	'387006700609228801'	'0.0']->['16996474'	'387006700609228801'	'7.05']
['469194846'	'387006700609228801'	'0.0']->['382281165'	'387006700609228801'	'7.05']
['469194846'	'387006700609228801'	'0.0']->['793744861'	'387006700609228801'	'7.05']
['469194846'	'387006700609228801'	'0.0']->['214187580'	'387006700609228801'	'7.27']
['469194846'	'387006700609228801'	'0.0']->['1912628701'	'387006700609228801'	'7.57']
['469194846'	'387006700609228801'	'0.0']->['35829674'	'387006700609228801'	'7.75']
['469194846'	'387006700609228801'	'0.0']->['459869838'	'387006700609228801'	'8.07']
['469194846'	'387006700609228801'	'0.0']->['302353072'	'387006700609228801'	'8.27']
['469194846'	'387006700609228801'	'0.0']->['244135955'	'387006700609228801'	'8.48']
['469194846'	'387006700609228801'	'0.0']->['141682204'	'387008985234411521'	'9.08']
['469194846'	'387006700609228801'	'0.0']->['35756258'	'387006700609228801'	'9.33']
['469194846'	'387006700609228801'	'0.0']->['529548616'	'387006700609228801'	'9.6']
['469194846'	'387006700609228801'	'0.0']->['51599744'	'387006700609228801'	'9.72']
['469194846'	'387006700609228801'	'0.0']->['15582644'	'387006700609228801'	'9.77']
['469194846'	'387006700609228801'	'0.0']->['76376399'	'387009270530600960'	'10.22']
['469194846'	'387006700609228801'	'0.0']->['512762303'	'387006700609228801'	'10.52']
['469194846'	'387006700609228801'	'0.0']->['121184297'	'387006700609228801'	'10.78']
['469194846'	'387006700609228801'	'0.0']->['28099428'	'387006700609228801'	'11.57']
['15582644'	'387006700609228801'	'9.77']->['41952420'	'387006700609228801'	'12.13']
['469194846'	'387006700609228801'	'0.0']->['187708988'	'387010176659644416'	'13.82']
['469194846'	'387006700609228801'	'0.0']->['17125133'	'387006700609228801'	'13.88']
['469194846'	'387006700609228801'	'0.0']->['983804832'	'387006700609228801'	'14.23']
['469194846'	'387006700609228801'	'0.0']->['408224915'	'387006700609228801'	'14.25']
['469194846'	'387006700609228801'	'0.0']->['24278642'	'387006700609228801'	'14.37']
['469194846'	'387006700609228801'	'0.0']->['1004387720'	'387006700609228801'	'14.4']
['469194846'	'387006700609228801'	'0.0']->['14250738'	'387010354598772737'	'14.52']
['469194846'	'387006700609228801'	'0.0']->['893470729'	'387010883505106944'	'16.62']
['469194846'	'387006700609228801'	'0.0']->['283712056'	'387006700609228801'	'16.73']
['469194846'	'387006700609228801'	'0.0']->['274116692'	'387006700609228801'	'16.93']
['469194846'	'387006700609228801'	'0.0']->['209836925'	'387006700609228801'	'17.32']
['469194846'	'387006700609228801'	'0.0']->['91820439'	'387011079584247809'	'17.4']
['469194846'	'387006700609228801'	'0.0']->['39776720'	'387006700609228801'	'18.2']
['469194846'	'387006700609228801'	'0.0']->['742929168'	'387006700609228801'	'19.35']
['469194846'	'387006700609228801'	'0.0']->['561645312'	'387011970295009281'	'20.93']
['469194846'	'387006700609228801'	'0.0']->['897487489'	'387006700609228801'	'21.67']
['17125133'	'387006700609228801'	'13.88']->['328640181'	'387006700609228801'	'22.18']
['469194846'	'387006700609228801'	'0.0']->['28796573'	'387006700609228801'	'23.42']
['469194846'	'387006700609228801'	'0.0']->['1668760046'	'387006700609228801'	'26.53']
['469194846'	'387006700609228801'	'0.0']->['1345747201'	'387006700609228801'	'27.02']
['469194846'	'387006700609228801'	'0.0']->['378914966'	'387006700609228801'	'27.17']
['469194846'	'387006700609228801'	'0.0']->['271562273'	'387006700609228801'	'28.23']
['469194846'	'387006700609228801'	'0.0']->['53265271'	'387006700609228801'	'29.2']
['469194846'	'387006700609228801'	'0.0']->['244010109'	'387006700609228801'	'29.92']
['469194846'	'387006700609228801'	'0.0']->['175612798'	'387006700609228801'	'30.58']
['469194846'	'387006700609228801'	'0.0']->['270535444'	'387006700609228801'	'31.3']
['469194846'	'387006700609228801'	'0.0']->['45192612'	'387006700609228801'	'31.32']
['469194846'	'387006700609228801'	'0.0']->['1546294543'	'387014821545132032'	'32.27']
['469194846'	'387006700609228801'	'0.0']->['400294294'	'387006700609228801'	'33.12']
['469194846'	'387006700609228801'	'0.0']->['33649743'	'387006700609228801'	'34.68']
['469194846'	'387006700609228801'	'0.0']->['52717808'	'387015732875116544'	'35.88']
['469194846'	'387006700609228801'	'0.0']->['1434410095'	'387006700609228801'	'36.62']
['469194846'	'387006700609228801'	'0.0']->['169209848'	'387006700609228801'	'39.15']
['469194846'	'387006700609228801'	'0.0']->['880604274'	'387006700609228801'	'41.17']
['469194846'	'387006700609228801'	'0.0']->['1138838521'	'387006700609228801'	'41.78']
['469194846'	'387006700609228801'	'0.0']->['44284726'	'387017408419885056'	'42.55']
['469194846'	'387006700609228801'	'0.0']->['300030653'	'387017425218043904'	'42.62']
['469194846'	'387006700609228801'	'0.0']->['394487702'	'387006700609228801'	'42.75']
['36690325'	'387006700609228801'	'7.05']->['286479483'	'387006700609228801'	'42.82']
['469194846'	'387006700609228801'	'0.0']->['21768232'	'387006700609228801'	'44.27']
['469194846'	'387006700609228801'	'0.0']->['36590769'	'387006700609228801'	'45.52']
['469194846'	'387006700609228801'	'0.0']->['58510019'	'387006700609228801'	'47.63']
['469194846'	'387006700609228801'	'0.0']->['132965775'	'387006700609228801'	'48.35']
['469194846'	'387006700609228801'	'0.0']->['570969690'	'387006700609228801'	'48.83']
['58510019'	'387006700609228801'	'47.63']->['195110059'	'387006700609228801'	'49.12']
['469194846'	'387006700609228801'	'0.0']->['1277495864'	'387006700609228801'	'49.27']
['469194846'	'387006700609228801'	'0.0']->['29581958'	'387006700609228801'	'50.0']
['469194846'	'387006700609228801'	'0.0']->['51376271'	'387019575721590784'	'51.15']
['469194846'	'387006700609228801'	'0.0']->['22431546'	'387019772749025280'	'51.93']
['469194846'	'387006700609228801'	'0.0']->['283597404'	'387019931159916545'	'52.57']
['469194846'	'387006700609228801'	'0.0']->['379846213'	'387006700609228801'	'53.78']
['469194846'	'387006700609228801'	'0.0']->['50064327'	'387006700609228801'	'54.78']
['469194846'	'387006700609228801'	'0.0']->['24065554'	'387006700609228801'	'57.38']
['469194846'	'387006700609228801'	'0.0']->['904132304'	'387006700609228801'	'65.2']
['469194846'	'387006700609228801'	'0.0']->['19818524'	'387023279342772224'	'65.88']
['469194846'	'387006700609228801'	'0.0']->['58966831'	'387006700609228801'	'67.7']
['703429596'	'387006700609228801'	'7.05']->['1877300190'	'387006700609228801'	'69.6']
['469194846'	'387006700609228801'	'0.0']->['916768412'	'387006700609228801'	'70.33']
['469194846'	'387006700609228801'	'0.0']->['21333697'	'387006700609228801'	'70.43']
['469194846'	'387006700609228801'	'0.0']->['58459311'	'387006700609228801'	'75.1']
['469194846'	'387006700609228801'	'0.0']->['265625793'	'387006700609228801'	'77.68']
['469194846'	'387006700609228801'	'0.0']->['531497189'	'387006700609228801'	'78.13']
['469194846'	'387006700609228801'	'0.0']->['22677881'	'387006700609228801'	'78.15']
['469194846'	'387006700609228801'	'0.0']->['731285940'	'387006700609228801'	'88.27']
['469194846'	'387006700609228801'	'0.0']->['314281034'	'387029133777444864'	'89.13']
['469194846'	'387006700609228801'	'0.0']->['526653979'	'387006700609228801'	'89.47']
['469194846'	'387006700609228801'	'0.0']->['15700586'	'387006700609228801'	'91.45']
['469194846'	'387006700609228801'	'0.0']->['926018732'	'387006700609228801'	'91.82']
['469194846'	'387006700609228801'	'0.0']->['60945707'	'387006700609228801'	'94.28']
['469194846'	'387006700609228801'	'0.0']->['938948774'	'387006700609228801'	'98.13']
['469194846'	'387006700609228801'	'0.0']->['35872240'	'387031506129915904'	'98.57']
['469194846'	'387006700609228801'	'0.0']->['124751017'	'387006700609228801'	'99.17']
['469194846'	'387006700609228801'	'0.0']->['43035602'	'387006700609228801'	'103.25']
['469194846'	'387006700609228801'	'0.0']->['104240343'	'387006700609228801'	'106.35']
['469194846'	'387006700609228801'	'0.0']->['460445777'	'387035816096063488'	'115.68']
['469194846'	'387006700609228801'	'0.0']->['22407854'	'387040955322597377'	'136.12']
['469194846'	'387006700609228801'	'0.0']->['270674659'	'387006700609228801'	'141.92']
['469194846'	'387006700609228801'	'0.0']->['531584567'	'387006700609228801'	'142.5']
['938948774'	'387006700609228801'	'98.13']->['712723506'	'387006700609228801'	'172.0']
['703429596'	'387006700609228801'	'7.05']->['388826147'	'387006700609228801'	'184.42']
['469194846'	'387006700609228801'	'0.0']->['339202637'	'387006700609228801'	'186.63']
['469194846'	'387006700609228801'	'0.0']->['1276453176'	'387054175684947968'	'188.65']
['469194846'	'387006700609228801'	'0.0']->['800582840'	'387006700609228801'	'192.38']
['469194846'	'387006700609228801'	'0.0']->['104850722'	'387006700609228801'	'209.02']
['469194846'	'387006700609228801'	'0.0']->['37396588'	'387006700609228801'	'210.58']
['469194846'	'387006700609228801'	'0.0']->['68319975'	'387006700609228801'	'213.6']
['469194846'	'387006700609228801'	'0.0']->['936112766'	'387006700609228801'	'232.47']
['469194846'	'387006700609228801'	'0.0']->['895302740'	'387006700609228801'	'258.9']
['469194846'	'387006700609228801'	'0.0']->['63496515'	'387006700609228801'	'259.3']
['1091104740'	'387006700609228801'	'7.05']->['23961329'	'387006700609228801'	'294.38']
['469194846'	'387006700609228801'	'0.0']->['635464700'	'387082649698705408'	'301.8']
['469194846'	'387006700609228801'	'0.0']->['1347196416'	'387006700609228801'	'314.58']
['469194846'	'387006700609228801'	'0.0']->['534831016'	'387006700609228801'	'317.57']
['469194846'	'387006700609228801'	'0.0']->['1638031676'	'387006700609228801'	'759.95']
['469194846'	'387006700609228801'	'0.0']->['567626521'	'387006700609228801'	'790.18']
['314281034'	'387029133777444864'	'89.13']->['26527251'	'387209033964216320'	'804.0']
