# Supplementary material for: BiMGCL: rumor detection via bi-directional multi-level graph contrastive learning
Source: PeerJ Comput Sci. 2023 Nov 10;9:e1659. doi: 10.7717/peerj-cs.1659 (PMC10703058; doi:10.7717/peerj-cs.1659)
Supplement: Supplemental Information 1 [file peerj-cs-09-1659-s001.zip › rumor_detection_acl2017/twitter15/tree/387007120689737729.txt]

['ROOT'	'ROOT'	'0.0']->['91038197'	'387007120689737729'	'0.0']
['91038197'	'387007120689737729'	'0.0']->['16451276'	'387007120689737729'	'0.97']
['91038197'	'387007120689737729'	'0.0']->['848076936'	'387007120689737729'	'0.97']
['91038197'	'387007120689737729'	'0.0']->['860607366'	'387007120689737729'	'0.97']
['91038197'	'387007120689737729'	'0.0']->['436888311'	'387007120689737729'	'3.61']
['91038197'	'387007120689737729'	'0.0']->['18888940'	'387007120689737729'	'4.93']
['91038197'	'387007120689737729'	'0.0']->['28934569'	'387007120689737729'	'5.59']
['91038197'	'387007120689737729'	'0.0']->['28740137'	'387007120689737729'	'5.92']
['91038197'	'387007120689737729'	'0.0']->['152464627'	'387007120689737729'	'6.08']
['91038197'	'387007120689737729'	'0.0']->['458039095'	'387007120689737729'	'6.17']
['91038197'	'387007120689737729'	'0.0']->['525652923'	'387007120689737729'	'6.25']
['16451276'	'387007120689737729'	'0.97']->['18835723'	'387007120689737729'	'7.64']
['91038197'	'387007120689737729'	'0.0']->['413902163'	'387007120689737729'	'8.34']
['91038197'	'387007120689737729'	'0.0']->['224828356'	'387007120689737729'	'9.03']
['91038197'	'387007120689737729'	'0.0']->['294342805'	'387007120689737729'	'18.3']
['91038197'	'387007120689737729'	'0.0']->['17934084'	'387007120689737729'	'22.93']
['848076936'	'387007120689737729'	'0.97']->['240854310'	'387007120689737729'	'25.25']
['91038197'	'387007120689737729'	'0.0']->['19808819'	'387007120689737729'	'26.41']
['91038197'	'387007120689737729'	'0.0']->['562554051'	'387007120689737729'	'26.99']
['91038197'	'387007120689737729'	'0.0']->['399192605'	'387007120689737729'	'27.28']
['91038197'	'387007120689737729'	'0.0']->['21253575'	'387007120689737729'	'27.42']
['91038197'	'387007120689737729'	'0.0']->['15710392'	'387007120689737729'	'27.49']
['91038197'	'387007120689737729'	'0.0']->['1176615978'	'387007120689737729'	'27.53']
['21253575'	'387007120689737729'	'27.42']->['305963266'	'387007120689737729'	'27.55']
['17934084'	'387007120689737729'	'22.93']->['14203293'	'387007120689737729'	'27.56']
['91038197'	'387007120689737729'	'0.0']->['340880465'	'387007120689737729'	'27.56']
['91038197'	'387007120689737729'	'0.0']->['253653624'	'387007120689737729'	'27.56']
['91038197'	'387007120689737729'	'0.0']->['42291834'	'387007120689737729'	'27.57']
['91038197'	'387007120689737729'	'0.0']->['21357585'	'387007120689737729'	'27.57']
['91038197'	'387007120689737729'	'0.0']->['1546294543'	'387007120689737729'	'28.13']
['91038197'	'387007120689737729'	'0.0']->['518709658'	'387007120689737729'	'36.53']
['91038197'	'387007120689737729'	'0.0']->['182378105'	'387007120689737729'	'40.73']
['91038197'	'387007120689737729'	'0.0']->['118542778'	'387007120689737729'	'42.83']
['91038197'	'387007120689737729'	'0.0']->['369315938'	'387007120689737729'	'43.88']
['91038197'	'387007120689737729'	'0.0']->['781029062'	'387007120689737729'	'44.41']
['91038197'	'387007120689737729'	'0.0']->['721067167'	'387007120689737729'	'44.67']
['21253575'	'387007120689737729'	'27.42']->['811514036'	'387007120689737729'	'44.8']
['91038197'	'387007120689737729'	'0.0']->['17930084'	'387007120689737729'	'44.87']
['91038197'	'387007120689737729'	'0.0']->['363124757'	'387007120689737729'	'44.9']
['91038197'	'387007120689737729'	'0.0']->['185286485'	'387007120689737729'	'44.93']
['28934569'	'387007120689737729'	'5.59']->['282308674'	'387007120689737729'	'50.13']
['91038197'	'387007120689737729'	'0.0']->['20410334'	'387007120689737729'	'52.72']
['91038197'	'387007120689737729'	'0.0']->['541898023'	'387007120689737729'	'54.02']
['91038197'	'387007120689737729'	'0.0']->['244167280'	'387007120689737729'	'54.67']
['91038197'	'387007120689737729'	'0.0']->['352665664'	'387007120689737729'	'54.99']
['91038197'	'387007120689737729'	'0.0']->['345551240'	'387007120689737729'	'55.15']
['15710392'	'387007120689737729'	'27.49']->['379846213'	'387007120689737729'	'55.24']
['91038197'	'387007120689737729'	'0.0']->['18080620'	'387007120689737729'	'55.28']
['91038197'	'387007120689737729'	'0.0']->['32138442'	'387007120689737729'	'55.3']
['91038197'	'387007120689737729'	'0.0']->['25354156'	'387007120689737729'	'55.31']
['91038197'	'387007120689737729'	'0.0']->['21349567'	'387007120689737729'	'55.31']
['18080620'	'387007120689737729'	'55.28']->['477144441'	'387007120689737729'	'55.31']
['91038197'	'387007120689737729'	'0.0']->['351226763'	'387007120689737729'	'55.32']
['18080620'	'387007120689737729'	'55.28']->['8415882'	'387007120689737729'	'55.32']
['18080620'	'387007120689737729'	'55.28']->['1693181'	'387007120689737729'	'55.32']
['91038197'	'387007120689737729'	'0.0']->['205268866'	'387007120689737729'	'55.32']
['17934084'	'387007120689737729'	'22.93']->['469801511'	'387007120689737729'	'55.32']
['458039095'	'387007120689737729'	'6.17']->['169770210'	'387007120689737729'	'55.32']
['205268866'	'387007120689737729'	'55.32']->['1890441620'	'387007120689737729'	'55.32']
['21253575'	'387007120689737729'	'27.42']->['1290239300'	'387007120689737729'	'59.78']
['91038197'	'387007120689737729'	'0.0']->['15693660'	'387007120689737729'	'62.02']
['18080620'	'387007120689737729'	'55.28']->['94459602'	'387007120689737729'	'63.13']
['352665664'	'387007120689737729'	'54.99']->['17113284'	'387007120689737729'	'63.69']
['91038197'	'387007120689737729'	'0.0']->['38017472'	'387007120689737729'	'63.97']
['91038197'	'387007120689737729'	'0.0']->['49286183'	'387007120689737729'	'64.11']
['17934084'	'387007120689737729'	'22.93']->['220181900'	'387007120689737729'	'64.18']
['91038197'	'387007120689737729'	'0.0']->['25986794'	'387007120689737729'	'64.22']
['18080620'	'387007120689737729'	'55.28']->['128067051'	'387007120689737729'	'64.23']
['25986794'	'387007120689737729'	'64.22']->['770744850'	'387007120689737729'	'64.25']
['91038197'	'387007120689737729'	'0.0']->['326165355'	'387007120689737729'	'64.9']
['345551240'	'387007120689737729'	'55.15']->['1686954974'	'387007120689737729'	'65.55']
['91038197'	'387007120689737729'	'0.0']->['1006609256'	'387007120689737729'	'65.67']
['28740137'	'387007120689737729'	'5.92']->['109415645'	'387007120689737729'	'73.97']
['345551240'	'387007120689737729'	'55.15']->['27968630'	'387007120689737729'	'78.12']
['25986794'	'387007120689737729'	'64.22']->['140656891'	'387007120689737729'	'80.19']
['18080620'	'387007120689737729'	'55.28']->['235289617'	'387007120689737729'	'81.23']
['17930084'	'387007120689737729'	'44.87']->['17078422'	'387007120689737729'	'81.75']
['18080620'	'387007120689737729'	'55.28']->['7134342'	'387007120689737729'	'82.01']
['91038197'	'387007120689737729'	'0.0']->['19368133'	'387007120689737729'	'82.14']
['244167280'	'387007120689737729'	'54.67']->['57858570'	'387007120689737729'	'82.27']
['91038197'	'387007120689737729'	'0.0']->['19570292'	'387007120689737729'	'84.24']
['91038197'	'387007120689737729'	'0.0']->['283969398'	'387007120689737729'	'85.23']
['91038197'	'387007120689737729'	'0.0']->['341236636'	'387007120689737729'	'86.22']
['91038197'	'387007120689737729'	'0.0']->['883228927'	'387007120689737729'	'86.67']
['18080620'	'387007120689737729'	'55.28']->['34653703'	'387007120689737729'	'86.68']
['28740137'	'387007120689737729'	'5.92']->['455461372'	'387007120689737729'	'87.85']
['91038197'	'387007120689737729'	'0.0']->['60429771'	'387007120689737729'	'88.43']
['38017472'	'387007120689737729'	'63.97']->['229017220'	'387007120689737729'	'88.72']
['91038197'	'387007120689737729'	'0.0']->['330581571'	'387007120689737729'	'89.02']
['91038197'	'387007120689737729'	'0.0']->['363224568'	'387007120689737729'	'89.67']
['91038197'	'387007120689737729'	'0.0']->['18244206'	'387007120689737729'	'90.0']
['1693181'	'387007120689737729'	'55.32']->['180835650'	'387007120689737729'	'90.17']
['244167280'	'387007120689737729'	'54.67']->['59816480'	'387007120689737729'	'90.25']
['18244206'	'387007120689737729'	'90.0']->['41570083'	'387007120689737729'	'90.29']
['91038197'	'387007120689737729'	'0.0']->['239526529'	'387007120689737729'	'90.31']
['18244206'	'387007120689737729'	'90.0']->['1091104740'	'387007120689737729'	'90.32']
['18244206'	'387007120689737729'	'90.0']->['1397762330'	'387007120689737729'	'90.33']
['91038197'	'387007120689737729'	'0.0']->['376514554'	'387007120689737729'	'90.33']
['18244206'	'387007120689737729'	'90.0']->['1728814255'	'387007120689737729'	'90.33']
['18244206'	'387007120689737729'	'90.0']->['51327387'	'387007120689737729'	'90.71']
['91038197'	'387007120689737729'	'0.0']->['18774342'	'387007120689737729'	'90.9']
['91038197'	'387007120689737729'	'0.0']->['373601625'	'387007120689737729'	'90.99']
['91038197'	'387007120689737729'	'0.0']->['318393568'	'387007120689737729'	'91.04']
['91038197'	'387007120689737729'	'0.0']->['111381659'	'387007120689737729'	'91.06']
['18244206'	'387007120689737729'	'90.0']->['20421097'	'387007120689737729'	'91.07']
['91038197'	'387007120689737729'	'0.0']->['146239435'	'387007120689737729'	'91.08']
['91038197'	'387007120689737729'	'0.0']->['395026818'	'387007120689737729'	'93.76']
['352665664'	'387007120689737729'	'54.99']->['54949233'	'387007120689737729'	'95.1']
['91038197'	'387007120689737729'	'0.0']->['790587907'	'387007120689737729'	'95.76']
['18080620'	'387007120689737729'	'55.28']->['19942104'	'387007120689737729'	'96.1']
['28740137'	'387007120689737729'	'5.92']->['170336271'	'387007120689737729'	'96.27']
['25986794'	'387007120689737729'	'64.22']->['1850077046'	'387007120689737729'	'96.35']
['18244206'	'387007120689737729'	'90.0']->['284724155'	'387007120689737729'	'96.39']
['18244206'	'387007120689737729'	'90.0']->['109169461'	'387007120689737729'	'96.41']
['18244206'	'387007120689737729'	'90.0']->['589556252'	'387007120689737729'	'96.43']
['1091104740'	'387007120689737729'	'90.32']->['266923165'	'387007120689737729'	'97.83']
['18244206'	'387007120689737729'	'90.0']->['306298215'	'387007120689737729'	'98.52']
['244167280'	'387007120689737729'	'54.67']->['1361168810'	'387007120689737729'	'98.87']
['25986794'	'387007120689737729'	'64.22']->['960833647'	'387007120689737729'	'99.04']
['91038197'	'387007120689737729'	'0.0']->['19468883'	'387007120689737729'	'99.13']
['91038197'	'387007120689737729'	'0.0']->['42127070'	'387007120689737729'	'99.22']
['18244206'	'387007120689737729'	'90.0']->['236123567'	'387007120689737729'	'102.66']
['91038197'	'387007120689737729'	'0.0']->['1031910582'	'387032969363218432'	'102.72']
['91038197'	'387007120689737729'	'0.0']->['28534205'	'387007120689737729'	'104.38']
['91038197'	'387007120689737729'	'0.0']->['21827845'	'387007120689737729'	'105.24']
['49286183'	'387007120689737729'	'64.11']->['23272248'	'387007120689737729'	'105.67']
['541898023'	'387007120689737729'	'54.02']->['1031910582'	'387032969363218432'	'102.72']
['91038197'	'387007120689737729'	'0.0']->['63480415'	'387007120689737729'	'105.99']
['91038197'	'387007120689737729'	'0.0']->['311140916'	'387007120689737729'	'106.05']
['91038197'	'387007120689737729'	'0.0']->['69475311'	'387007120689737729'	'106.07']
['18244206'	'387007120689737729'	'90.0']->['331313828'	'387007120689737729'	'106.09']
['91038197'	'387007120689737729'	'0.0']->['60803872'	'387007120689737729'	'106.09']
['91038197'	'387007120689737729'	'0.0']->['30875069'	'387007120689737729'	'106.1']
['91038197'	'387007120689737729'	'0.0']->['430404616'	'387007120689737729'	'106.8']
['91038197'	'387007120689737729'	'0.0']->['329478794'	'387007120689737729'	'107.83']
['469801511'	'387007120689737729'	'55.32']->['14228234'	'387007120689737729'	'108.85']
['91038197'	'387007120689737729'	'0.0']->['42676342'	'387007120689737729'	'109.38']
['18080620'	'387007120689737729'	'55.28']->['1175485008'	'387007120689737729'	'109.9']
['18244206'	'387007120689737729'	'90.0']->['18067532'	'387007120689737729'	'111.78']
['18080620'	'387007120689737729'	'55.28']->['413097868'	'387007120689737729'	'113.26']
['91038197'	'387007120689737729'	'0.0']->['15611054'	'387007120689737729'	'114.0']
['18080620'	'387007120689737729'	'55.28']->['233043204'	'387007120689737729'	'114.73']
['18244206'	'387007120689737729'	'90.0']->['37427391'	'387007120689737729'	'115.51']
['91038197'	'387007120689737729'	'0.0']->['24424857'	'387007120689737729'	'115.9']
['91038197'	'387007120689737729'	'0.0']->['765008538'	'387007120689737729'	'116.09']
['28740137'	'387007120689737729'	'5.92']->['52084934'	'387007120689737729'	'116.19']
['91038197'	'387007120689737729'	'0.0']->['807933438'	'387007120689737729'	'116.28']
['318393568'	'387007120689737729'	'91.04']->['19136242'	'387007120689737729'	'121.85']
['42291834'	'387007120689737729'	'27.57']->['18499276'	'387007120689737729'	'124.63']
['170336271'	'387007120689737729'	'96.27']->['529979877'	'387007120689737729'	'126.03']
['18835723'	'387007120689737729'	'7.64']->['147238440'	'387007120689737729'	'126.72']
['91038197'	'387007120689737729'	'0.0']->['76641278'	'387007120689737729'	'127.07']
['91038197'	'387007120689737729'	'0.0']->['476278868'	'387007120689737729'	'127.24']
['18244206'	'387007120689737729'	'90.0']->['636201781'	'387007120689737729'	'127.33']
['91038197'	'387007120689737729'	'0.0']->['26504239'	'387007120689737729'	'127.37']
['399192605'	'387007120689737729'	'27.28']->['461428958'	'387007120689737729'	'127.42']
['91038197'	'387007120689737729'	'0.0']->['729493615'	'387007120689737729'	'128.35']
['376514554'	'387007120689737729'	'90.33']->['93990724'	'387007120689737729'	'128.6']
['91038197'	'387007120689737729'	'0.0']->['43964874'	'387007120689737729'	'129.2']
['17934084'	'387007120689737729'	'22.93']->['757542434'	'387007120689737729'	'129.8']
['91038197'	'387007120689737729'	'0.0']->['17876489'	'387007120689737729'	'130.62']
['91038197'	'387007120689737729'	'0.0']->['185978528'	'387007120689737729'	'130.93']
['436888311'	'387007120689737729'	'3.61']->['60722491'	'387007120689737729'	'131.37']
['91038197'	'387007120689737729'	'0.0']->['141349380'	'387007120689737729'	'133.67']
['91038197'	'387007120689737729'	'0.0']->['161540547'	'387007120689737729'	'133.68']
['91038197'	'387007120689737729'	'0.0']->['16687026'	'387040853526855680'	'134.05']
['91038197'	'387007120689737729'	'0.0']->['269541485'	'387007120689737729'	'134.97']
['282308674'	'387007120689737729'	'50.13']->['60119728'	'387007120689737729'	'136.35']
['91038197'	'387007120689737729'	'0.0']->['525640619'	'387007120689737729'	'138.63']
['329478794'	'387007120689737729'	'107.83']->['32881741'	'387007120689737729'	'140.3']
['91038197'	'387007120689737729'	'0.0']->['17580411'	'387007120689737729'	'149.93']
['283969398'	'387007120689737729'	'85.23']->['1717300700'	'387007120689737729'	'150.85']
['18244206'	'387007120689737729'	'90.0']->['1733599753'	'387007120689737729'	'150.97']
['91038197'	'387007120689737729'	'0.0']->['976901094'	'387007120689737729'	'152.02']
['69475311'	'387007120689737729'	'106.07']->['46919361'	'387007120689737729'	'152.8']
['91038197'	'387007120689737729'	'0.0']->['625721234'	'387007120689737729'	'153.75']
['18080620'	'387007120689737729'	'55.28']->['566969451'	'387007120689737729'	'155.55']
['91038197'	'387007120689737729'	'0.0']->['30318790'	'387007120689737729'	'159.03']
['17580411'	'387007120689737729'	'149.93']->['14305275'	'387007120689737729'	'160.78']
['91038197'	'387007120689737729'	'0.0']->['565112744'	'387007120689737729'	'162.55']
['91038197'	'387007120689737729'	'0.0']->['48754301'	'387048815741911040'	'165.68']
['318393568'	'387007120689737729'	'91.04']->['456666441'	'387007120689737729'	'178.45']
['91038197'	'387007120689737729'	'0.0']->['1119607400'	'387007120689737729'	'181.83']
['91038197'	'387007120689737729'	'0.0']->['88801554'	'387007120689737729'	'181.92']
['91038197'	'387007120689737729'	'0.0']->['19097357'	'387053153985646592'	'182.92']
['91038197'	'387007120689737729'	'0.0']->['750239178'	'387007120689737729'	'191.53']
['91038197'	'387007120689737729'	'0.0']->['875809039'	'387007120689737729'	'192.48']
['91038197'	'387007120689737729'	'0.0']->['357944072'	'387007120689737729'	'193.0']
['91038197'	'387007120689737729'	'0.0']->['85381916'	'387007120689737729'	'193.47']
['91038197'	'387007120689737729'	'0.0']->['26459660'	'387007120689737729'	'196.7']
['91038197'	'387007120689737729'	'0.0']->['18533974'	'387007120689737729'	'204.37']
['17934084'	'387007120689737729'	'22.93']->['61928545'	'387007120689737729'	'206.38']
['91038197'	'387007120689737729'	'0.0']->['62890739'	'387007120689737729'	'206.68']
['17934084'	'387007120689737729'	'22.93']->['35414382'	'387007120689737729'	'206.85']
['399192605'	'387007120689737729'	'27.28']->['17641811'	'387007120689737729'	'209.17']
['91038197'	'387007120689737729'	'0.0']->['43577172'	'387007120689737729'	'209.75']
['18244206'	'387007120689737729'	'90.0']->['48828637'	'387007120689737729'	'210.47']
['91038197'	'387007120689737729'	'0.0']->['216962147'	'387007120689737729'	'210.77']
['91038197'	'387007120689737729'	'0.0']->['18276503'	'387007120689737729'	'214.57']
['18244206'	'387007120689737729'	'90.0']->['218349794'	'387007120689737729'	'217.85']
['19468883'	'387007120689737729'	'99.13']->['946948303'	'387007120689737729'	'219.98']
['91038197'	'387007120689737729'	'0.0']->['564824282'	'387007120689737729'	'221.07']
['91038197'	'387007120689737729'	'0.0']->['73155705'	'387007120689737729'	'221.8']
['91038197'	'387007120689737729'	'0.0']->['30746907'	'387065496312352768'	'231.97']
['18080620'	'387007120689737729'	'55.28']->['1263422551'	'387007120689737729'	'233.05']
['73155705'	'387007120689737729'	'221.8']->['1661123646'	'387007120689737729'	'243.13']
['18244206'	'387007120689737729'	'90.0']->['16036909'	'387007120689737729'	'244.28']
['18080620'	'387007120689737729'	'55.28']->['1896142872'	'387007120689737729'	'246.33']
['91038197'	'387007120689737729'	'0.0']->['34481495'	'387007120689737729'	'281.18']
['18080620'	'387007120689737729'	'55.28']->['48268551'	'387007120689737729'	'289.75']
['91038197'	'387007120689737729'	'0.0']->['102201240'	'387007120689737729'	'290.65']
['28934569'	'387007120689737729'	'5.59']->['40153378'	'387007120689737729'	'330.15']
['91038197'	'387007120689737729'	'0.0']->['121630605'	'387007120689737729'	'353.28']
['91038197'	'387007120689737729'	'0.0']->['71690954'	'387007120689737729'	'354.22']
['91038197'	'387007120689737729'	'0.0']->['130952148'	'387007120689737729'	'356.3']
['91038197'	'387007120689737729'	'0.0']->['394479775'	'387007120689737729'	'374.05']
['71690954'	'387007120689737729'	'354.22']->['244768566'	'387007120689737729'	'381.3']
['91038197'	'387007120689737729'	'0.0']->['102785324'	'387007120689737729'	'432.22']
['244167280'	'387007120689737729'	'54.67']->['391329975'	'387007120689737729'	'486.52']
['525652923'	'387007120689737729'	'6.25']->['84831981'	'387007120689737729'	'516.9']
['91038197'	'387007120689737729'	'0.0']->['325241020'	'387007120689737729'	'625.83']
['91038197'	'387007120689737729'	'0.0']->['198030170'	'387007120689737729'	'627.87']
['91038197'	'387007120689737729'	'0.0']->['448092566'	'387168015352995840'	'639.33']
['17934084'	'387007120689737729'	'22.93']->['14228645'	'387007120689737729'	'666.95']
['69475311'	'387007120689737729'	'106.07']->['1158898068'	'387007120689737729'	'709.8']
['91038197'	'387007120689737729'	'0.0']->['75090338'	'387007120689737729'	'740.98']
['18080620'	'387007120689737729'	'55.28']->['1638031676'	'387007120689737729'	'758.57']
['62890739'	'387007120689737729'	'206.68']->['16364490'	'387007120689737729'	'780.7']
['102201240'	'387007120689737729'	'290.65']->['241665167'	'387007120689737729'	'781.8']
['18080620'	'387007120689737729'	'55.28']->['327151773'	'387007120689737729'	'846.53']
['91038197'	'387007120689737729'	'0.0']->['290315972'	'387007120689737729'	'873.08']
['91038197'	'387007120689737729'	'0.0']->['345585033'	'387007120689737729'	'903.72']
['91038197'	'387007120689737729'	'0.0']->['33811812'	'387007120689737729'	'904.65']
['91038197'	'387007120689737729'	'0.0']->['220138198'	'387007120689737729'	'906.2']
['17934084'	'387007120689737729'	'22.93']->['34842563'	'387007120689737729'	'906.65']
['220138198'	'387007120689737729'	'906.2']->['1427600029'	'387007120689737729'	'909.28']
['91038197'	'387007120689737729'	'0.0']->['21626934'	'387007120689737729'	'909.94']
['21253575'	'387007120689737729'	'27.42']->['142002886'	'387007120689737729'	'910.6']
['91038197'	'387007120689737729'	'0.0']->['28473012'	'387007120689737729'	'910.92']
['118542778'	'387007120689737729'	'42.83']->['15147009'	'387007120689737729'	'913.48']
['224828356'	'387007120689737729'	'9.03']->['339429474'	'387007120689737729'	'913.92']
['253653624'	'387007120689737729'	'27.56']->['1511077844'	'387007120689737729'	'914.25']
['85381916'	'387007120689737729'	'193.47']->['601206889'	'387007120689737729'	'946.38']
['91038197'	'387007120689737729'	'0.0']->['863889445'	'387007120689737729'	'954.18']
['91038197'	'387007120689737729'	'0.0']->['74082296'	'387007120689737729'	'1060.32']
['91038197'	'387007120689737729'	'0.0']->['35132974'	'387007120689737729'	'1061.45']
['18835723'	'387007120689737729'	'7.64']->['267271480'	'387007120689737729'	'1061.7']
['28740137'	'387007120689737729'	'5.92']->['125322506'	'387007120689737729'	'1067.48']
['91038197'	'387007120689737729'	'0.0']->['1426201272'	'387007120689737729'	'1461.48']
['18080620'	'387007120689737729'	'55.28']->['100997076'	'387007120689737729'	'2274.82']
['1397762330'	'387007120689737729'	'90.33']->['574765336'	'387007120689737729'	'2395.4']
['91038197'	'387007120689737729'	'0.0']->['353421626'	'387007120689737729'	'2952.07']
['18080620'	'387007120689737729'	'55.28']->['70052828'	'387007120689737729'	'4103.18']
['860607366'	'387007120689737729'	'0.97']->['935266471'	'387007120689737729'	'8437.87']
['91038197'	'387007120689737729'	'0.0']->['782688668'	'387007120689737729'	'8779.47']
['91038197'	'387007120689737729'	'0.0']->['1905584346'	'387007120689737729'	'8860.95']
