# Supplementary material for: BiMGCL: rumor detection via bi-directional multi-level graph contrastive learning
Source: PeerJ Comput Sci. 2023 Nov 10;9:e1659. doi: 10.7717/peerj-cs.1659 (PMC10703058; doi:10.7717/peerj-cs.1659)
Supplement: Supplemental Information 1 [file peerj-cs-09-1659-s001.zip › rumor_detection_acl2017/twitter15/tree/387009577763360768.txt]

['ROOT'	'ROOT'	'0.0']->['15976697'	'387009577763360768'	'0.0']
['15976697'	'387009577763360768'	'0.0']->['551478989'	'387009714497654785'	'0.53']
['15976697'	'387009577763360768'	'0.0']->['322037103'	'387009756277506048'	'0.7']
['15976697'	'387009577763360768'	'0.0']->['16597389'	'387009821985488896'	'0.97']
['15976697'	'387009577763360768'	'0.0']->['1902400610'	'387009867904319489'	'1.15']
['15976697'	'387009577763360768'	'0.0']->['19301351'	'387009890406785025'	'1.23']
['15976697'	'387009577763360768'	'0.0']->['1091104740'	'387009577763360768'	'1.53']
['15976697'	'387009577763360768'	'0.0']->['519434992'	'387009577763360768'	'1.53']
['15976697'	'387009577763360768'	'0.0']->['218733638'	'387009577763360768'	'1.53']
['15976697'	'387009577763360768'	'0.0']->['302353072'	'387009577763360768'	'1.53']
['15976697'	'387009577763360768'	'0.0']->['994391846'	'387009577763360768'	'1.53']
['15976697'	'387009577763360768'	'0.0']->['497251958'	'387009577763360768'	'1.53']
['15976697'	'387009577763360768'	'0.0']->['247076828'	'387009577763360768'	'1.53']
['15976697'	'387009577763360768'	'0.0']->['49576954'	'387009577763360768'	'1.53']
['15976697'	'387009577763360768'	'0.0']->['201116936'	'387009577763360768'	'1.53']
['15976697'	'387009577763360768'	'0.0']->['235735531'	'387009577763360768'	'1.53']
['15976697'	'387009577763360768'	'0.0']->['375461770'	'387009577763360768'	'1.53']
['15976697'	'387009577763360768'	'0.0']->['36573744'	'387009577763360768'	'1.53']
['15976697'	'387009577763360768'	'0.0']->['32281167'	'387009577763360768'	'1.53']
['15976697'	'387009577763360768'	'0.0']->['31128996'	'387009972527050752'	'1.57']
['15976697'	'387009577763360768'	'0.0']->['377735275'	'387009577763360768'	'1.66']
['15976697'	'387009577763360768'	'0.0']->['70188768'	'387010004340862976'	'1.7']
['15976697'	'387009577763360768'	'0.0']->['20342210'	'387010017808744448'	'1.75']
['15976697'	'387009577763360768'	'0.0']->['464841735'	'387009577763360768'	'1.78']
['15976697'	'387009577763360768'	'0.0']->['393073670'	'387010051632013312'	'1.88']
['15976697'	'387009577763360768'	'0.0']->['25947920'	'387010081650266113'	'2.0']
['15976697'	'387009577763360768'	'0.0']->['922499366'	'387010090353438720'	'2.03']
['16597389'	'387009821985488896'	'0.97']->['21369637'	'387010093512130560'	'2.05']
['15976697'	'387009577763360768'	'0.0']->['1728814255'	'387010105406803968'	'2.1']
['15976697'	'387009577763360768'	'0.0']->['811358304'	'387010109714341888'	'2.12']
['15976697'	'387009577763360768'	'0.0']->['33600055'	'387009577763360768'	'2.25']
['15976697'	'387009577763360768'	'0.0']->['1167502861'	'387010169453817856'	'2.35']
['15976697'	'387009577763360768'	'0.0']->['15430389'	'387010197551861760'	'2.47']
['15976697'	'387009577763360768'	'0.0']->['920143872'	'387010215658266624'	'2.53']
['15976697'	'387009577763360768'	'0.0']->['228221958'	'387010217688317952'	'2.53']
['15976697'	'387009577763360768'	'0.0']->['1279164704'	'387009577763360768'	'2.6']
['15976697'	'387009577763360768'	'0.0']->['492769213'	'387009577763360768'	'2.66']
['15976697'	'387009577763360768'	'0.0']->['278618766'	'387009577763360768'	'2.69']
['15976697'	'387009577763360768'	'0.0']->['16890518'	'387009577763360768'	'2.7']
['15976697'	'387009577763360768'	'0.0']->['750623802'	'387009577763360768'	'2.71']
['15976697'	'387009577763360768'	'0.0']->['791667456'	'387009577763360768'	'2.71']
['15976697'	'387009577763360768'	'0.0']->['532198621'	'387009577763360768'	'2.71']
['15976697'	'387009577763360768'	'0.0']->['17452566'	'387009577763360768'	'2.72']
['15976697'	'387009577763360768'	'0.0']->['561725979'	'387009577763360768'	'2.72']
['15976697'	'387009577763360768'	'0.0']->['21651982'	'387009577763360768'	'2.72']
['15976697'	'387009577763360768'	'0.0']->['1924372920'	'387009577763360768'	'2.72']
['15976697'	'387009577763360768'	'0.0']->['226772224'	'387009577763360768'	'2.72']
['15976697'	'387009577763360768'	'0.0']->['15460793'	'387009577763360768'	'2.72']
['15976697'	'387009577763360768'	'0.0']->['19193935'	'387009577763360768'	'2.72']
['15976697'	'387009577763360768'	'0.0']->['629831124'	'387009577763360768'	'2.72']
['15976697'	'387009577763360768'	'0.0']->['20983355'	'387010264228302848'	'2.72']
['15976697'	'387009577763360768'	'0.0']->['100480088'	'387009577763360768'	'2.97']
['15976697'	'387009577763360768'	'0.0']->['151138606'	'387010335141818368'	'3.0']
['15976697'	'387009577763360768'	'0.0']->['809922577'	'387009577763360768'	'3.09']
['15976697'	'387009577763360768'	'0.0']->['1485882079'	'387009577763360768'	'3.15']
['15976697'	'387009577763360768'	'0.0']->['16377693'	'387009577763360768'	'3.19']
['15976697'	'387009577763360768'	'0.0']->['513366951'	'387009577763360768'	'3.22']
['15976697'	'387009577763360768'	'0.0']->['1508541476'	'387010406713004032'	'3.28']
['15976697'	'387009577763360768'	'0.0']->['18212718'	'387009577763360768'	'3.38']
['15976697'	'387009577763360768'	'0.0']->['940579435'	'387009577763360768'	'3.45']
['15976697'	'387009577763360768'	'0.0']->['747883651'	'387010448744140801'	'3.45']
['15976697'	'387009577763360768'	'0.0']->['612754492'	'387009577763360768'	'3.49']
['15976697'	'387009577763360768'	'0.0']->['192435640'	'387009577763360768'	'3.51']
['15976697'	'387009577763360768'	'0.0']->['32951634'	'387009577763360768'	'3.52']
['15976697'	'387009577763360768'	'0.0']->['40285061'	'387009577763360768'	'3.53']
['15976697'	'387009577763360768'	'0.0']->['48790588'	'387009577763360768'	'3.73']
['15976697'	'387009577763360768'	'0.0']->['281655123'	'387010523130118144'	'3.75']
['15976697'	'387009577763360768'	'0.0']->['268428094'	'387009577763360768'	'3.87']
['15976697'	'387009577763360768'	'0.0']->['86728891'	'387009577763360768'	'3.92']
['15976697'	'387009577763360768'	'0.0']->['16633127'	'387010585625231360'	'4.0']
['15976697'	'387009577763360768'	'0.0']->['177182882'	'387009577763360768'	'4.05']
['15976697'	'387009577763360768'	'0.0']->['1912628701'	'387010610099007488'	'4.1']
['15976697'	'387009577763360768'	'0.0']->['469638342'	'387009577763360768'	'4.12']
['15976697'	'387009577763360768'	'0.0']->['497250928'	'387010623889895425'	'4.15']
['15976697'	'387009577763360768'	'0.0']->['20967282'	'387009577763360768'	'4.18']
['15976697'	'387009577763360768'	'0.0']->['499265298'	'387010663790280706'	'4.32']
['15976697'	'387009577763360768'	'0.0']->['48114329'	'387009577763360768'	'4.37']
['15976697'	'387009577763360768'	'0.0']->['18184729'	'387009577763360768'	'4.46']
['15976697'	'387009577763360768'	'0.0']->['592989492'	'387010707406876673'	'4.48']
['15976697'	'387009577763360768'	'0.0']->['802659122'	'387009577763360768'	'4.5']
['15976697'	'387009577763360768'	'0.0']->['20865502'	'387009577763360768'	'4.53']
['15976697'	'387009577763360768'	'0.0']->['493599661'	'387009577763360768'	'4.55']
['15976697'	'387009577763360768'	'0.0']->['1381981250'	'387010784582066176'	'4.8']
['15976697'	'387009577763360768'	'0.0']->['354536012'	'387009577763360768'	'4.94']
['15976697'	'387009577763360768'	'0.0']->['529641301'	'387010847370801153'	'5.03']
['15976697'	'387009577763360768'	'0.0']->['238666005'	'387010870523351041'	'5.13']
['15976697'	'387009577763360768'	'0.0']->['946758018'	'387009577763360768'	'5.14']
['15976697'	'387009577763360768'	'0.0']->['418077616'	'387010878694236160'	'5.17']
['15976697'	'387009577763360768'	'0.0']->['44188914'	'387010893772750848'	'5.23']
['15976697'	'387009577763360768'	'0.0']->['264458813'	'387010894489976832'	'5.23']
['15976697'	'387009577763360768'	'0.0']->['979495020'	'387009577763360768'	'5.24']
['15976697'	'387009577763360768'	'0.0']->['152649168'	'387009577763360768'	'5.28']
['15976697'	'387009577763360768'	'0.0']->['399192605'	'387009577763360768'	'5.31']
['15976697'	'387009577763360768'	'0.0']->['1097099569'	'387009577763360768'	'5.32']
['15976697'	'387009577763360768'	'0.0']->['932390060'	'387009577763360768'	'5.33']
['15976697'	'387009577763360768'	'0.0']->['1925138653'	'387009577763360768'	'5.33']
['15976697'	'387009577763360768'	'0.0']->['499857716'	'387009577763360768'	'5.33']
['15976697'	'387009577763360768'	'0.0']->['382743008'	'387010925628125184'	'5.35']
['15976697'	'387009577763360768'	'0.0']->['32687582'	'387010926832254976'	'5.35']
['15976697'	'387009577763360768'	'0.0']->['1368200876'	'387009577763360768'	'5.51']
['15976697'	'387009577763360768'	'0.0']->['20209883'	'387009577763360768'	'5.6']
['15976697'	'387009577763360768'	'0.0']->['34096620'	'387009577763360768'	'5.68']
['15976697'	'387009577763360768'	'0.0']->['21966911'	'387011020109008896'	'5.73']
['15976697'	'387009577763360768'	'0.0']->['155105082'	'387009577763360768'	'5.96']
['15976697'	'387009577763360768'	'0.0']->['19211387'	'387009577763360768'	'6.1']
['15976697'	'387009577763360768'	'0.0']->['634764983'	'387011119618879488'	'6.12']
['15976697'	'387009577763360768'	'0.0']->['20268039'	'387009577763360768'	'6.16']
['15976697'	'387009577763360768'	'0.0']->['1704319752'	'387011141269848064'	'6.22']
['15976697'	'387009577763360768'	'0.0']->['28266068'	'387009577763360768'	'6.23']
['15976697'	'387009577763360768'	'0.0']->['252329383'	'387009577763360768'	'6.25']
['15976697'	'387009577763360768'	'0.0']->['62885484'	'387011165487759360'	'6.3']
['15976697'	'387009577763360768'	'0.0']->['17909477'	'387009577763360768'	'6.53']
['15976697'	'387009577763360768'	'0.0']->['1085537936'	'387009577763360768'	'6.8']
['15976697'	'387009577763360768'	'0.0']->['319214512'	'387011448276516864'	'7.43']
['15976697'	'387009577763360768'	'0.0']->['389839139'	'387011454211076096'	'7.45']
['15976697'	'387009577763360768'	'0.0']->['759190508'	'387009577763360768'	'7.52']
['15976697'	'387009577763360768'	'0.0']->['581477214'	'387011496209039360'	'7.62']
['15976697'	'387009577763360768'	'0.0']->['88760341'	'387011505457479680'	'7.65']
['15976697'	'387009577763360768'	'0.0']->['940211887'	'387009577763360768'	'7.88']
['21651982'	'387009577763360768'	'2.72']->['1064123172'	'387011577490448384'	'7.95']
['15976697'	'387009577763360768'	'0.0']->['68194336'	'387009577763360768'	'8.05']
['15976697'	'387009577763360768'	'0.0']->['531650817'	'387009577763360768'	'8.14']
['15976697'	'387009577763360768'	'0.0']->['15025532'	'387011628081754112'	'8.15']
['15976697'	'387009577763360768'	'0.0']->['26161422'	'387009577763360768'	'8.19']
['15976697'	'387009577763360768'	'0.0']->['54014477'	'387009577763360768'	'8.21']
['15976697'	'387009577763360768'	'0.0']->['23444224'	'387009577763360768'	'8.23']
['15976697'	'387009577763360768'	'0.0']->['1273117202'	'387011682871955456'	'8.37']
['15976697'	'387009577763360768'	'0.0']->['82268789'	'387009577763360768'	'8.62']
['15976697'	'387009577763360768'	'0.0']->['1887308995'	'387011787679223808'	'8.78']
['15976697'	'387009577763360768'	'0.0']->['308255829'	'387009577763360768'	'8.81']
['21369637'	'387010093512130560'	'2.05']->['21966911'	'387011020109008896'	'5.73']
['15976697'	'387009577763360768'	'0.0']->['243447325'	'387011813113475072'	'8.88']
['15976697'	'387009577763360768'	'0.0']->['1322837568'	'387009577763360768'	'8.9']
['15976697'	'387009577763360768'	'0.0']->['541881526'	'387011820331880448'	'8.9']
['15976697'	'387009577763360768'	'0.0']->['25070976'	'387009577763360768'	'9.0']
['15976697'	'387009577763360768'	'0.0']->['48425496'	'387011911323119616'	'9.27']
['15976697'	'387009577763360768'	'0.0']->['1532631151'	'387011933620019200'	'9.35']
['218733638'	'387009577763360768'	'1.53']->['999505526'	'387011946014195712'	'9.4']
['15976697'	'387009577763360768'	'0.0']->['1931252839'	'387009577763360768'	'9.47']
['15976697'	'387009577763360768'	'0.0']->['17387589'	'387011986006876160'	'9.57']
['15976697'	'387009577763360768'	'0.0']->['36972878'	'387011986434686976'	'9.57']
['15976697'	'387009577763360768'	'0.0']->['100982308'	'387009577763360768'	'9.71']
['15976697'	'387009577763360768'	'0.0']->['26496978'	'387009577763360768'	'9.83']
['15976697'	'387009577763360768'	'0.0']->['462595972'	'387009577763360768'	'9.89']
['15976697'	'387009577763360768'	'0.0']->['23277077'	'387009577763360768'	'9.95']
['1064123172'	'387011577490448384'	'7.95']->['21651982'	'387009577763360768'	'2.72']
['15976697'	'387009577763360768'	'0.0']->['82336885'	'387012085387100160'	'9.97']
['15976697'	'387009577763360768'	'0.0']->['534607633'	'387012116320100353'	'10.08']
['15976697'	'387009577763360768'	'0.0']->['915124153'	'387012138684125184'	'10.17']
['15976697'	'387009577763360768'	'0.0']->['567733956'	'387012272188452864'	'10.7']
['15976697'	'387009577763360768'	'0.0']->['50123896'	'387009577763360768'	'10.78']
['15976697'	'387009577763360768'	'0.0']->['100008246'	'387009577763360768'	'11.2']
['15976697'	'387009577763360768'	'0.0']->['28398741'	'387012439596105728'	'11.37']
['15976697'	'387009577763360768'	'0.0']->['586030298'	'387009577763360768'	'11.41']
['15976697'	'387009577763360768'	'0.0']->['247742109'	'387012458528796672'	'11.45']
['15976697'	'387009577763360768'	'0.0']->['112280016'	'387012463792635904'	'11.47']
['15976697'	'387009577763360768'	'0.0']->['526652030'	'387009577763360768'	'11.51']
['15976697'	'387009577763360768'	'0.0']->['42291834'	'387009577763360768'	'11.56']
['15976697'	'387009577763360768'	'0.0']->['329605815'	'387012492762677249'	'11.58']
['15976697'	'387009577763360768'	'0.0']->['913651933'	'387009577763360768'	'11.59']
['32951634'	'387009577763360768'	'3.52']->['71023771'	'387009577763360768'	'11.6']
['15976697'	'387009577763360768'	'0.0']->['1573472503'	'387009577763360768'	'11.61']
['15976697'	'387009577763360768'	'0.0']->['1848117662'	'387009577763360768'	'11.61']
['15976697'	'387009577763360768'	'0.0']->['58374050'	'387009577763360768'	'11.62']
['15976697'	'387009577763360768'	'0.0']->['744266600'	'387012660002570241'	'12.25']
['15976697'	'387009577763360768'	'0.0']->['463373886'	'387012670207324160'	'12.28']
['1931252839'	'387009577763360768'	'9.47']->['1931252839'	'387009577763360768'	'9.47']
['112280016'	'387012463792635904'	'11.47']->['267443407'	'387012755816849408'	'12.62']
['15976697'	'387009577763360768'	'0.0']->['113200619'	'387012760288374784'	'12.65']
['15976697'	'387009577763360768'	'0.0']->['1067468678'	'387009577763360768'	'12.83']
['112280016'	'387012463792635904'	'11.47']->['17573209'	'387012815237558272'	'12.87']
['15976697'	'387009577763360768'	'0.0']->['1920237084'	'387012934859120641'	'13.33']
['112280016'	'387012463792635904'	'11.47']->['23948429'	'387012954157109249'	'13.42']
['15976697'	'387009577763360768'	'0.0']->['13190562'	'387009577763360768'	'13.44']
['15976697'	'387009577763360768'	'0.0']->['51620687'	'387012970061901824'	'13.48']
['15976697'	'387009577763360768'	'0.0']->['1539063318'	'387009577763360768'	'13.75']
['15976697'	'387009577763360768'	'0.0']->['212683604'	'387009577763360768'	'13.9']
['15976697'	'387009577763360768'	'0.0']->['525803353'	'387009577763360768'	'14.05']
['15976697'	'387009577763360768'	'0.0']->['405760723'	'387013138908217344'	'14.15']
['112280016'	'387012463792635904'	'11.47']->['768131437'	'387013208269012992'	'14.42']
['15976697'	'387009577763360768'	'0.0']->['37135596'	'387009577763360768'	'14.93']
['15976697'	'387009577763360768'	'0.0']->['144577694'	'387013392172466176'	'15.15']
['497250928'	'387010623889895425'	'4.15']->['32281167'	'387009577763360768'	'1.53']
['15976697'	'387009577763360768'	'0.0']->['171938031'	'387009577763360768'	'15.38']
['15976697'	'387009577763360768'	'0.0']->['936027937'	'387009577763360768'	'15.6']
['15976697'	'387009577763360768'	'0.0']->['62362993'	'387009577763360768'	'15.71']
['15976697'	'387009577763360768'	'0.0']->['19296440'	'387009577763360768'	'15.76']
['15976697'	'387009577763360768'	'0.0']->['126622883'	'387009577763360768'	'15.79']
['15976697'	'387009577763360768'	'0.0']->['68602803'	'387009577763360768'	'15.8']
['15976697'	'387009577763360768'	'0.0']->['34179557'	'387009577763360768'	'15.81']
['15976697'	'387009577763360768'	'0.0']->['44745807'	'387009577763360768'	'17.33']
['15976697'	'387009577763360768'	'0.0']->['157135624'	'387009577763360768'	'18.09']
['15976697'	'387009577763360768'	'0.0']->['24126020'	'387014197659181056'	'18.35']
['15976697'	'387009577763360768'	'0.0']->['527008640'	'387009577763360768'	'18.47']
['15976697'	'387009577763360768'	'0.0']->['1726414298'	'387014224892788738'	'18.47']
['15976697'	'387009577763360768'	'0.0']->['1543379786'	'387009577763360768'	'18.66']
['15976697'	'387009577763360768'	'0.0']->['1931548202'	'387009577763360768'	'18.76']
['15976697'	'387009577763360768'	'0.0']->['15605972'	'387009577763360768'	'18.8']
['15976697'	'387009577763360768'	'0.0']->['320037051'	'387009577763360768'	'18.83']
['15976697'	'387009577763360768'	'0.0']->['23145423'	'387009577763360768'	'18.84']
['15976697'	'387009577763360768'	'0.0']->['575846022'	'387009577763360768'	'18.84']
['15976697'	'387009577763360768'	'0.0']->['22406427'	'387009577763360768'	'18.85']
['15976697'	'387009577763360768'	'0.0']->['29012991'	'387014324708859904'	'18.87']
['15976697'	'387009577763360768'	'0.0']->['1416890396'	'387009577763360768'	'19.08']
['15976697'	'387009577763360768'	'0.0']->['35747790'	'387014382053359616'	'19.08']
['15976697'	'387009577763360768'	'0.0']->['783210577'	'387014538564235264'	'19.72']
['15976697'	'387009577763360768'	'0.0']->['27122356'	'387014706424057856'	'20.38']
['15976697'	'387009577763360768'	'0.0']->['108912063'	'387014830370344960'	'20.87']
['15976697'	'387009577763360768'	'0.0']->['162218140'	'387014895138799616'	'21.13']
['112280016'	'387012463792635904'	'11.47']->['20921478'	'387014972674686976'	'21.43']
['15976697'	'387009577763360768'	'0.0']->['1925219245'	'387015087191752705'	'21.88']
['15976697'	'387009577763360768'	'0.0']->['1226296788'	'387009577763360768'	'22.3']
['15976697'	'387009577763360768'	'0.0']->['23245400'	'387015188660371457'	'22.3']
['15976697'	'387009577763360768'	'0.0']->['162115235'	'387015225251098624'	'22.43']
['32281167'	'387009577763360768'	'1.53']->['497250928'	'387010623889895425'	'4.15']
['15976697'	'387009577763360768'	'0.0']->['576416762'	'387009577763360768'	'23.1']
['320037051'	'387009577763360768'	'18.83']->['313075452'	'387009577763360768'	'23.23']
['15976697'	'387009577763360768'	'0.0']->['144699670'	'387009577763360768'	'23.3']
['15976697'	'387009577763360768'	'0.0']->['88814614'	'387009577763360768'	'23.37']
['15976697'	'387009577763360768'	'0.0']->['23234690'	'387009577763360768'	'23.53']
['15976697'	'387009577763360768'	'0.0']->['80829359'	'387015624938909696'	'24.03']
['15976697'	'387009577763360768'	'0.0']->['1107837085'	'387009577763360768'	'24.43']
['15976697'	'387009577763360768'	'0.0']->['37270635'	'387015732292120577'	'24.45']
['15976697'	'387009577763360768'	'0.0']->['450693868'	'387015741838331904'	'24.48']
['15976697'	'387009577763360768'	'0.0']->['552901622'	'387009577763360768'	'24.87']
['15976697'	'387009577763360768'	'0.0']->['245031659'	'387009577763360768'	'25.09']
['15976697'	'387009577763360768'	'0.0']->['219422572'	'387009577763360768'	'25.21']
['15976697'	'387009577763360768'	'0.0']->['216194646'	'387009577763360768'	'25.26']
['15976697'	'387009577763360768'	'0.0']->['363764885'	'387009577763360768'	'25.29']
['15976697'	'387009577763360768'	'0.0']->['1056733165'	'387009577763360768'	'25.3']
['15976697'	'387009577763360768'	'0.0']->['761854909'	'387009577763360768'	'25.31']
['15976697'	'387009577763360768'	'0.0']->['1065853171'	'387009577763360768'	'25.32']
['15976697'	'387009577763360768'	'0.0']->['429353153'	'387016038044286976'	'25.67']
['15976697'	'387009577763360768'	'0.0']->['862371930'	'387009577763360768'	'26.3']
['15976697'	'387009577763360768'	'0.0']->['1016236338'	'387009577763360768'	'26.84']
['23245400'	'387015188660371457'	'22.3']->['48675152'	'387016399480049664'	'27.1']
['15976697'	'387009577763360768'	'0.0']->['36598204'	'387009577763360768'	'27.38']
['15976697'	'387009577763360768'	'0.0']->['194644394'	'387009577763360768'	'28.57']
['15976697'	'387009577763360768'	'0.0']->['163249730'	'387016858424971264'	'28.93']
['15976697'	'387009577763360768'	'0.0']->['1833420302'	'387009577763360768'	'29.17']
['15976697'	'387009577763360768'	'0.0']->['64269672'	'387009577763360768'	'29.77']
['15976697'	'387009577763360768'	'0.0']->['19784140'	'387009577763360768'	'30.05']
['15976697'	'387009577763360768'	'0.0']->['316002510'	'387009577763360768'	'30.19']
['15976697'	'387009577763360768'	'0.0']->['14235863'	'387009577763360768'	'30.26']
['15976697'	'387009577763360768'	'0.0']->['381034452'	'387009577763360768'	'30.33']
['15976697'	'387009577763360768'	'0.0']->['139975708'	'387017432927178752'	'31.22']
['15976697'	'387009577763360768'	'0.0']->['40922831'	'387018101126356992'	'33.87']
['15976697'	'387009577763360768'	'0.0']->['341790892'	'387018160114651136'	'34.1']
['15976697'	'387009577763360768'	'0.0']->['27068567'	'387018407326932993'	'35.08']
['15976697'	'387009577763360768'	'0.0']->['865300364'	'387018511140552704'	'35.5']
['15976697'	'387009577763360768'	'0.0']->['16076580'	'387009577763360768'	'36.3']
['15976697'	'387009577763360768'	'0.0']->['1241637750'	'387009577763360768'	'37.29']
['15976697'	'387009577763360768'	'0.0']->['107792558'	'387009577763360768'	'37.79']
['15976697'	'387009577763360768'	'0.0']->['184997953'	'387009577763360768'	'38.03']
['15976697'	'387009577763360768'	'0.0']->['33833335'	'387009577763360768'	'38.16']
['15976697'	'387009577763360768'	'0.0']->['805496612'	'387009577763360768'	'38.22']
['15976697'	'387009577763360768'	'0.0']->['208276769'	'387009577763360768'	'38.25']
['33833335'	'387009577763360768'	'38.16']->['224894946'	'387009577763360768'	'38.27']
['15976697'	'387009577763360768'	'0.0']->['1596869510'	'387009577763360768'	'38.28']
['15976697'	'387009577763360768'	'0.0']->['25354156'	'387009577763360768'	'38.28']
['15976697'	'387009577763360768'	'0.0']->['52902571'	'387009577763360768'	'38.28']
['15976697'	'387009577763360768'	'0.0']->['53265271'	'387009577763360768'	'38.28']
['15976697'	'387009577763360768'	'0.0']->['73025974'	'387009577763360768'	'38.28']
['15976697'	'387009577763360768'	'0.0']->['361677488'	'387009577763360768'	'38.28']
['20967282'	'387009577763360768'	'4.18']->['413319019'	'387009577763360768'	'38.4']
['15976697'	'387009577763360768'	'0.0']->['512822645'	'387009577763360768'	'39.55']
['15976697'	'387009577763360768'	'0.0']->['970913550'	'387019575990054912'	'39.73']
['15976697'	'387009577763360768'	'0.0']->['51896660'	'387019594751565824'	'39.8']
['15976697'	'387009577763360768'	'0.0']->['81131465'	'387019826503225345'	'40.72']
['15976697'	'387009577763360768'	'0.0']->['366631585'	'387009577763360768'	'40.94']
['15976697'	'387009577763360768'	'0.0']->['351226763'	'387019909206528000'	'41.05']
['15976697'	'387009577763360768'	'0.0']->['381836181'	'387009577763360768'	'41.97']
['15976697'	'387009577763360768'	'0.0']->['164578021'	'387020458849083392'	'43.23']
['15976697'	'387009577763360768'	'0.0']->['575817260'	'387020492282273792'	'43.37']
['15976697'	'387009577763360768'	'0.0']->['1347011700'	'387009577763360768'	'44.42']
['15976697'	'387009577763360768'	'0.0']->['28742922'	'387021069238161408'	'45.67']
['15976697'	'387009577763360768'	'0.0']->['64894618'	'387021242831998976'	'46.35']
['15976697'	'387009577763360768'	'0.0']->['345132135'	'387009577763360768'	'46.87']
['15976697'	'387009577763360768'	'0.0']->['42350706'	'387021713193463809'	'48.22']
['15976697'	'387009577763360768'	'0.0']->['36526063'	'387021895305949184'	'48.95']
['15976697'	'387009577763360768'	'0.0']->['1250640014'	'387022065418530817'	'49.62']
['15976697'	'387009577763360768'	'0.0']->['17945804'	'387009577763360768'	'51.45']
['15976697'	'387009577763360768'	'0.0']->['1942451192'	'387022677807874048'	'52.05']
['15976697'	'387009577763360768'	'0.0']->['424765392'	'387022889587068928'	'52.9']
['15976697'	'387009577763360768'	'0.0']->['48932115'	'387009577763360768'	'53.74']
['15976697'	'387009577763360768'	'0.0']->['18656319'	'387023137193213953'	'53.88']
['15976697'	'387009577763360768'	'0.0']->['28985652'	'387009577763360768'	'54.89']
['15976697'	'387009577763360768'	'0.0']->['36514310'	'387009577763360768'	'55.46']
['15976697'	'387009577763360768'	'0.0']->['313048909'	'387023544779309056'	'55.5']
['15976697'	'387009577763360768'	'0.0']->['28248148'	'387009577763360768'	'55.89']
['15976697'	'387009577763360768'	'0.0']->['46642948'	'387009577763360768'	'55.96']
['15976697'	'387009577763360768'	'0.0']->['1890441620'	'387023673632522240'	'56.02']
['15976697'	'387009577763360768'	'0.0']->['20506605'	'387009577763360768'	'56.03']
['15976697'	'387009577763360768'	'0.0']->['45085223'	'387009577763360768'	'56.83']
['15976697'	'387009577763360768'	'0.0']->['185065687'	'387009577763360768'	'57.22']
['15976697'	'387009577763360768'	'0.0']->['15182732'	'387009577763360768'	'57.42']
['15976697'	'387009577763360768'	'0.0']->['20585798'	'387009577763360768'	'57.62']
['15976697'	'387009577763360768'	'0.0']->['41570083'	'387009577763360768'	'58.35']
['15976697'	'387009577763360768'	'0.0']->['1306304046'	'387009577763360768'	'59.08']
['28248148'	'387009577763360768'	'55.89']->['212820561'	'387009577763360768'	'59.99']
['15976697'	'387009577763360768'	'0.0']->['18336239'	'387024831260004353'	'60.62']
['15976697'	'387009577763360768'	'0.0']->['1419057626'	'387009577763360768'	'60.9']
['424765392'	'387022889587068928'	'52.9']->['53265271'	'387009577763360768'	'38.28']
['15976697'	'387009577763360768'	'0.0']->['751206314'	'387025217325105153'	'62.15']
['15976697'	'387009577763360768'	'0.0']->['301178192'	'387025398992609280'	'62.87']
['15976697'	'387009577763360768'	'0.0']->['793105171'	'387009577763360768'	'63.29']
['15976697'	'387009577763360768'	'0.0']->['1015889958'	'387009577763360768'	'64.49']
['15976697'	'387009577763360768'	'0.0']->['398686048'	'387009577763360768'	'65.09']
['15976697'	'387009577763360768'	'0.0']->['247991761'	'387009577763360768'	'65.38']
['15976697'	'387009577763360768'	'0.0']->['20203838'	'387026061457752064'	'65.5']
['15976697'	'387009577763360768'	'0.0']->['889980282'	'387009577763360768'	'65.53']
['15976697'	'387009577763360768'	'0.0']->['1925198438'	'387009577763360768'	'65.68']
['15976697'	'387009577763360768'	'0.0']->['913517954'	'387026475360083968'	'67.13']
['15976697'	'387009577763360768'	'0.0']->['317145377'	'387009577763360768'	'68.33']
['15976697'	'387009577763360768'	'0.0']->['377129602'	'387026839077941250'	'68.58']
['15976697'	'387009577763360768'	'0.0']->['32496409'	'387027267232079872'	'70.28']
['15976697'	'387009577763360768'	'0.0']->['335851116'	'387009577763360768'	'70.29']
['23245400'	'387015188660371457'	'22.3']->['377129602'	'387026839077941250'	'68.58']
['15976697'	'387009577763360768'	'0.0']->['605713479'	'387009577763360768'	'71.27']
['15976697'	'387009577763360768'	'0.0']->['56403373'	'387009577763360768'	'71.76']
['15976697'	'387009577763360768'	'0.0']->['570969690'	'387009577763360768'	'72.01']
['15976697'	'387009577763360768'	'0.0']->['132300042'	'387009577763360768'	'72.25']
['15976697'	'387009577763360768'	'0.0']->['46900031'	'387009577763360768'	'73.26']
['15976697'	'387009577763360768'	'0.0']->['363434444'	'387028162041106432'	'73.85']
['15976697'	'387009577763360768'	'0.0']->['176614713'	'387009577763360768'	'74.27']
['218733638'	'387009577763360768'	'1.53']->['94628131'	'387028301723623424'	'74.4']
['15976697'	'387009577763360768'	'0.0']->['191665606'	'387009577763360768'	'76.37']
['15976697'	'387009577763360768'	'0.0']->['1003472804'	'387009577763360768'	'77.22']
['15976697'	'387009577763360768'	'0.0']->['315469915'	'387009577763360768'	'77.92']
['15976697'	'387009577763360768'	'0.0']->['1373641752'	'387009577763360768'	'78.62']
['15976697'	'387009577763360768'	'0.0']->['1317878623'	'387009577763360768'	'83.07']
['15976697'	'387009577763360768'	'0.0']->['526301367'	'387030861260275713'	'84.57']
['15976697'	'387009577763360768'	'0.0']->['17230762'	'387009577763360768'	'85.29']
['15976697'	'387009577763360768'	'0.0']->['923418229'	'387009577763360768'	'86.96']
['15976697'	'387009577763360768'	'0.0']->['529979877'	'387009577763360768'	'87.24']
['15976697'	'387009577763360768'	'0.0']->['211078812'	'387009577763360768'	'87.52']
['15976697'	'387009577763360768'	'0.0']->['51553217'	'387009577763360768'	'89.88']
['15976697'	'387009577763360768'	'0.0']->['1287663392'	'387009577763360768'	'90.18']
['15976697'	'387009577763360768'	'0.0']->['527004822'	'387009577763360768'	'93.3']
['15976697'	'387009577763360768'	'0.0']->['499380101'	'387009577763360768'	'94.86']
['15976697'	'387009577763360768'	'0.0']->['599706029'	'387009577763360768'	'95.64']
['15976697'	'387009577763360768'	'0.0']->['319156349'	'387009577763360768'	'96.42']
['15976697'	'387009577763360768'	'0.0']->['904132304'	'387009577763360768'	'98.92']
['15976697'	'387009577763360768'	'0.0']->['183205952'	'387009577763360768'	'101.42']
['15976697'	'387009577763360768'	'0.0']->['21300709'	'387035327690719232'	'102.32']
['15976697'	'387009577763360768'	'0.0']->['28500429'	'387009577763360768'	'107.22']
['15976697'	'387009577763360768'	'0.0']->['952623056'	'387036737756614656'	'107.92']
['15976697'	'387009577763360768'	'0.0']->['1932257412'	'387036856367718400'	'108.4']
['15976697'	'387009577763360768'	'0.0']->['17696108'	'387009577763360768'	'111.38']
['112280016'	'387012463792635904'	'11.47']->['48425496'	'387011911323119616'	'9.27']
['15976697'	'387009577763360768'	'0.0']->['775024602'	'387009577763360768'	'115.55']
['15976697'	'387009577763360768'	'0.0']->['1309748028'	'387009577763360768'	'127.03']
['15976697'	'387009577763360768'	'0.0']->['88102596'	'387041936906801152'	'128.58']
['15976697'	'387009577763360768'	'0.0']->['123984179'	'387009577763360768'	'132.76']
['15976697'	'387009577763360768'	'0.0']->['19840720'	'387043491974356992'	'134.77']
['15976697'	'387009577763360768'	'0.0']->['1720670396'	'387009577763360768'	'138.5']
['15976697'	'387009577763360768'	'0.0']->['474939438'	'387009577763360768'	'139.48']
['15976697'	'387009577763360768'	'0.0']->['489871319'	'387045368829313025'	'142.22']
['15976697'	'387009577763360768'	'0.0']->['1863840511'	'387009577763360768'	'142.48']
['15976697'	'387009577763360768'	'0.0']->['121932410'	'387009577763360768'	'143.98']
['15976697'	'387009577763360768'	'0.0']->['426328401'	'387009577763360768'	'144.73']
['15976697'	'387009577763360768'	'0.0']->['231106441'	'387009577763360768'	'145.11']
['15976697'	'387009577763360768'	'0.0']->['59834450'	'387009577763360768'	'145.48']
['15976697'	'387009577763360768'	'0.0']->['550419093'	'387009577763360768'	'148.9']
['15976697'	'387009577763360768'	'0.0']->['135196719'	'387009577763360768'	'152.0']
['15976697'	'387009577763360768'	'0.0']->['355599226'	'387009577763360768'	'152.13']
['15976697'	'387009577763360768'	'0.0']->['14496963'	'387009577763360768'	'152.3']
['15976697'	'387009577763360768'	'0.0']->['564693984'	'387009577763360768'	'154.13']
['15976697'	'387009577763360768'	'0.0']->['21832240'	'387048980099518466'	'156.57']
['15976697'	'387009577763360768'	'0.0']->['48869607'	'387009577763360768'	'159.15']
['15976697'	'387009577763360768'	'0.0']->['60925624'	'387009577763360768'	'165.3']
['15976697'	'387009577763360768'	'0.0']->['992013948'	'387051264749469696'	'165.65']
['15976697'	'387009577763360768'	'0.0']->['118190794'	'387009577763360768'	'171.12']
['15976697'	'387009577763360768'	'0.0']->['33530715'	'387052892240486400'	'172.12']
['15976697'	'387009577763360768'	'0.0']->['24898961'	'387009577763360768'	'172.35']
['15976697'	'387009577763360768'	'0.0']->['18424276'	'387009577763360768'	'174.5']
['15976697'	'387009577763360768'	'0.0']->['715044396'	'387009577763360768'	'177.83']
['118190794'	'387009577763360768'	'171.12']->['133994499'	'387009577763360768'	'177.92']
['15976697'	'387009577763360768'	'0.0']->['137478994'	'387009577763360768'	'178.23']
['15976697'	'387009577763360768'	'0.0']->['1276453176'	'387009577763360768'	'178.72']
['15976697'	'387009577763360768'	'0.0']->['47540546'	'387009577763360768'	'178.93']
['15976697'	'387009577763360768'	'0.0']->['1720508900'	'387009577763360768'	'179.53']
['15976697'	'387009577763360768'	'0.0']->['393048573'	'387009577763360768'	'180.07']
['15976697'	'387009577763360768'	'0.0']->['1645492662'	'387009577763360768'	'182.92']
['15976697'	'387009577763360768'	'0.0']->['1939713913'	'387055744463298560'	'183.45']
['15976697'	'387009577763360768'	'0.0']->['1434430898'	'387009577763360768'	'185.32']
['15976697'	'387009577763360768'	'0.0']->['52161956'	'387009577763360768'	'185.73']
['15976697'	'387009577763360768'	'0.0']->['14119322'	'387056774408196096'	'187.53']
['15976697'	'387009577763360768'	'0.0']->['1009349359'	'387009577763360768'	'187.88']
['15976697'	'387009577763360768'	'0.0']->['19887080'	'387009577763360768'	'190.3']
['15976697'	'387009577763360768'	'0.0']->['153709440'	'387009577763360768'	'193.87']
['15976697'	'387009577763360768'	'0.0']->['53495315'	'387009577763360768'	'203.45']
['15976697'	'387009577763360768'	'0.0']->['294952079'	'387009577763360768'	'205.03']
['15976697'	'387009577763360768'	'0.0']->['312457155'	'387009577763360768'	'209.42']
['15976697'	'387009577763360768'	'0.0']->['528865100'	'387009577763360768'	'210.67']
['15976697'	'387009577763360768'	'0.0']->['42510653'	'387009577763360768'	'212.18']
['15976697'	'387009577763360768'	'0.0']->['92211651'	'387009577763360768'	'212.65']
['118190794'	'387009577763360768'	'171.12']->['766008385'	'387009577763360768'	'219.42']
['15976697'	'387009577763360768'	'0.0']->['1942681448'	'387064883956576257'	'219.77']
['15976697'	'387009577763360768'	'0.0']->['870417240'	'387009577763360768'	'222.83']
['15976697'	'387009577763360768'	'0.0']->['237908532'	'387009577763360768'	'225.42']
['15976697'	'387009577763360768'	'0.0']->['17027353'	'387067131751190528'	'228.7']
['15976697'	'387009577763360768'	'0.0']->['19844895'	'387009577763360768'	'230.73']
['15976697'	'387009577763360768'	'0.0']->['630654887'	'387009577763360768'	'231.98']
['15976697'	'387009577763360768'	'0.0']->['33235578'	'387068147888427008'	'232.73']
['15976697'	'387009577763360768'	'0.0']->['60705407'	'387068227035365376'	'233.05']
['15976697'	'387009577763360768'	'0.0']->['443191832'	'387009577763360768'	'233.43']
['15976697'	'387009577763360768'	'0.0']->['17143673'	'387068809061740545'	'235.37']
['15976697'	'387009577763360768'	'0.0']->['956476459'	'387009577763360768'	'240.95']
['14496963'	'387009577763360768'	'152.3']->['179397824'	'387009577763360768'	'249.25']
['118190794'	'387009577763360768'	'171.12']->['362328150'	'387009577763360768'	'251.6']
['15976697'	'387009577763360768'	'0.0']->['1109685884'	'387073482657656832'	'253.93']
['15976697'	'387009577763360768'	'0.0']->['26937959'	'387077850475425793'	'271.28']
['15976697'	'387009577763360768'	'0.0']->['1301805978'	'387079448895303681'	'277.63']
['15976697'	'387009577763360768'	'0.0']->['513666117'	'387009577763360768'	'281.23']
['15976697'	'387009577763360768'	'0.0']->['476537959'	'387009577763360768'	'293.85']
['15976697'	'387009577763360768'	'0.0']->['417494840'	'387009577763360768'	'295.37']
['218733638'	'387009577763360768'	'1.53']->['1858709275'	'387009577763360768'	'299.88']
['15976697'	'387009577763360768'	'0.0']->['19489668'	'387009577763360768'	'300.1']
['15976697'	'387009577763360768'	'0.0']->['15419731'	'387085444145377280'	'301.47']
['417494840'	'387009577763360768'	'295.37']->['26667667'	'387009577763360768'	'303.92']
['15976697'	'387009577763360768'	'0.0']->['249973648'	'387009577763360768'	'315.7']
['417494840'	'387009577763360768'	'295.37']->['1429404362'	'387009577763360768'	'327.07']
['417494840'	'387009577763360768'	'295.37']->['16495905'	'387009577763360768'	'344.93']
['15976697'	'387009577763360768'	'0.0']->['7217902'	'387096991840235520'	'347.35']
['15976697'	'387009577763360768'	'0.0']->['1720709018'	'387009577763360768'	'349.92']
['21651982'	'387009577763360768'	'2.72']->['569152397'	'387009577763360768'	'431.33']
['15976697'	'387009577763360768'	'0.0']->['751214924'	'387009577763360768'	'444.12']
['15976697'	'387009577763360768'	'0.0']->['874752151'	'387009577763360768'	'450.47']
['15976697'	'387009577763360768'	'0.0']->['209334443'	'387009577763360768'	'451.02']
['15976697'	'387009577763360768'	'0.0']->['534799418'	'387127207325229056'	'467.42']
['15976697'	'387009577763360768'	'0.0']->['341027410'	'387009577763360768'	'474.85']
['15976697'	'387009577763360768'	'0.0']->['524901955'	'387009577763360768'	'477.2']
['15976697'	'387009577763360768'	'0.0']->['532457531'	'387009577763360768'	'530.47']
['15976697'	'387009577763360768'	'0.0']->['31435069'	'387009577763360768'	'532.67']
['15976697'	'387009577763360768'	'0.0']->['320140450'	'387009577763360768'	'535.87']
['15976697'	'387009577763360768'	'0.0']->['32860524'	'387148917202100224'	'553.68']
['15976697'	'387009577763360768'	'0.0']->['48306879'	'387009577763360768'	'577.85']
['15976697'	'387009577763360768'	'0.0']->['176065463'	'387009577763360768'	'601.1']
['15976697'	'387009577763360768'	'0.0']->['189531437'	'387009577763360768'	'603.23']
['15976697'	'387009577763360768'	'0.0']->['460421895'	'387009577763360768'	'626.57']
['15976697'	'387009577763360768'	'0.0']->['36691363'	'387009577763360768'	'642.4']
['15976697'	'387009577763360768'	'0.0']->['197117842'	'387009577763360768'	'653.2']
['15976697'	'387009577763360768'	'0.0']->['1691911411'	'387009577763360768'	'654.32']
['15976697'	'387009577763360768'	'0.0']->['441728991'	'387009577763360768'	'658.97']
['15976697'	'387009577763360768'	'0.0']->['589263019'	'387177225965293568'	'666.17']
['15976697'	'387009577763360768'	'0.0']->['239366593'	'387183701408227328'	'691.9']
['15976697'	'387009577763360768'	'0.0']->['37656630'	'387009577763360768'	'725.27']
['15976697'	'387009577763360768'	'0.0']->['1895595452'	'387009577763360768'	'731.05']
['15976697'	'387009577763360768'	'0.0']->['456016233'	'387009577763360768'	'772.18']
['15976697'	'387009577763360768'	'0.0']->['38294323'	'387009577763360768'	'780.37']
['15976697'	'387009577763360768'	'0.0']->['29580631'	'387206145296703489'	'781.08']
['15976697'	'387009577763360768'	'0.0']->['532317155'	'387009577763360768'	'800.48']
['15976697'	'387009577763360768'	'0.0']->['115983717'	'387211673670385665'	'803.05']
['15976697'	'387009577763360768'	'0.0']->['44595784'	'387009577763360768'	'812.43']
['15976697'	'387009577763360768'	'0.0']->['20198802'	'387009577763360768'	'816.18']
['17230762'	'387009577763360768'	'85.29']->['1887326982'	'387009577763360768'	'827.33']
['15976697'	'387009577763360768'	'0.0']->['753266484'	'387009577763360768'	'834.7']
['15976697'	'387009577763360768'	'0.0']->['28774609'	'387009577763360768'	'841.08']
['15976697'	'387009577763360768'	'0.0']->['14551462'	'387222897283960832'	'847.65']
['15976697'	'387009577763360768'	'0.0']->['317159023'	'387009577763360768'	'857.02']
['15976697'	'387009577763360768'	'0.0']->['623069902'	'387009577763360768'	'870.33']
['15976697'	'387009577763360768'	'0.0']->['499233189'	'387009577763360768'	'872.0']
['15976697'	'387009577763360768'	'0.0']->['199056422'	'387009577763360768'	'873.47']
['15976697'	'387009577763360768'	'0.0']->['33811812'	'387009577763360768'	'897.15']
['15976697'	'387009577763360768'	'0.0']->['16155881'	'387009577763360768'	'903.2']
['21369637'	'387010093512130560'	'2.05']->['829710272'	'387237938515279872'	'907.42']
['15976697'	'387009577763360768'	'0.0']->['829710272'	'387237938515279872'	'907.42']
['15976697'	'387009577763360768'	'0.0']->['142113417'	'387238723248607233'	'910.53']
['15976697'	'387009577763360768'	'0.0']->['228989699'	'387009577763360768'	'917.57']
['15976697'	'387009577763360768'	'0.0']->['325743258'	'387009577763360768'	'936.37']
['15976697'	'387009577763360768'	'0.0']->['1684560672'	'387245586719576064'	'937.82']
['15976697'	'387009577763360768'	'0.0']->['383391860'	'387247238679769089'	'944.38']
['15976697'	'387009577763360768'	'0.0']->['350904591'	'387009577763360768'	'945.53']
['15976697'	'387009577763360768'	'0.0']->['464148435'	'387252581677809664'	'965.6']
['15976697'	'387009577763360768'	'0.0']->['1303823012'	'387009577763360768'	'976.6']
['15976697'	'387009577763360768'	'0.0']->['1691157554'	'387258815483084800'	'990.38']
['15976697'	'387009577763360768'	'0.0']->['235194432'	'387259675806564352'	'993.8']
['15976697'	'387009577763360768'	'0.0']->['342931335'	'387009577763360768'	'1057.0']
['15976697'	'387009577763360768'	'0.0']->['119481835'	'387341900773986304'	'1320.53']
['15976697'	'387009577763360768'	'0.0']->['539497072'	'387009577763360768'	'1551.1']
['15976697'	'387009577763360768'	'0.0']->['36146663'	'387009577763360768'	'1752.22']
['15976697'	'387009577763360768'	'0.0']->['22066415'	'387478500858290176'	'1863.33']
['15976697'	'387009577763360768'	'0.0']->['1480266361'	'387622225991315457'	'2434.45']
['1508541476'	'387010406713004032'	'3.28']->['31049392'	'388802223750127618'	'7123.33']
