# Supplementary material for: BiMGCL: rumor detection via bi-directional multi-level graph contrastive learning
Source: PeerJ Comput Sci. 2023 Nov 10;9:e1659. doi: 10.7717/peerj-cs.1659 (PMC10703058; doi:10.7717/peerj-cs.1659)
Supplement: Supplemental Information 1 [file peerj-cs-09-1659-s001.zip › rumor_detection_acl2017/twitter15/tree/387010299536355328.txt]

['ROOT'	'ROOT'	'0.0']->['232901331'	'387010299536355328'	'0.0']
['232901331'	'387010299536355328'	'0.0']->['366686144'	'387010759227498496'	'1.82']
['232901331'	'387010299536355328'	'0.0']->['16921339'	'387010953268965376'	'2.6']
['232901331'	'387010299536355328'	'0.0']->['48124610'	'387011294580076545'	'3.95']
['232901331'	'387010299536355328'	'0.0']->['1014126060'	'387011670368714752'	'5.45']
['232901331'	'387010299536355328'	'0.0']->['127659690'	'387010299536355328'	'5.97']
['232901331'	'387010299536355328'	'0.0']->['176152287'	'387010299536355328'	'5.97']
['232901331'	'387010299536355328'	'0.0']->['1090009730'	'387010299536355328'	'5.97']
['232901331'	'387010299536355328'	'0.0']->['1616425044'	'387010299536355328'	'5.97']
['232901331'	'387010299536355328'	'0.0']->['494213047'	'387010299536355328'	'5.97']
['232901331'	'387010299536355328'	'0.0']->['47156427'	'387010299536355328'	'5.97']
['232901331'	'387010299536355328'	'0.0']->['145674260'	'387010299536355328'	'5.97']
['232901331'	'387010299536355328'	'0.0']->['38783922'	'387010299536355328'	'5.97']
['232901331'	'387010299536355328'	'0.0']->['494128669'	'387010299536355328'	'7.74']
['232901331'	'387010299536355328'	'0.0']->['82268789'	'387010299536355328'	'8.63']
['232901331'	'387010299536355328'	'0.0']->['20889358'	'387010299536355328'	'9.07']
['232901331'	'387010299536355328'	'0.0']->['42447922'	'387010299536355328'	'9.29']
['232901331'	'387010299536355328'	'0.0']->['270535444'	'387010299536355328'	'9.41']
['232901331'	'387010299536355328'	'0.0']->['241582266'	'387010299536355328'	'9.46']
['232901331'	'387010299536355328'	'0.0']->['19286059'	'387010299536355328'	'9.52']
['232901331'	'387010299536355328'	'0.0']->['379846213'	'387010299536355328'	'10.23']
['232901331'	'387010299536355328'	'0.0']->['264972111'	'387012897995763713'	'10.32']
['232901331'	'387010299536355328'	'0.0']->['1305789096'	'387012976013635584'	'10.63']
['232901331'	'387010299536355328'	'0.0']->['71625602'	'387010299536355328'	'10.92']
['232901331'	'387010299536355328'	'0.0']->['35878760'	'387010299536355328'	'11.8']
['232901331'	'387010299536355328'	'0.0']->['61051685'	'387010299536355328'	'11.95']
['232901331'	'387010299536355328'	'0.0']->['258506075'	'387010299536355328'	'12.08']
['232901331'	'387010299536355328'	'0.0']->['40933275'	'387013651950862336'	'13.32']
['232901331'	'387010299536355328'	'0.0']->['499857716'	'387013842514890752'	'14.08']
['232901331'	'387010299536355328'	'0.0']->['44438692'	'387010299536355328'	'15.02']
['232901331'	'387010299536355328'	'0.0']->['23245400'	'387014282720067585'	'15.83']
['19286059'	'387010299536355328'	'9.52']->['429353153'	'387010299536355328'	'16.27']
['232901331'	'387010299536355328'	'0.0']->['1594187461'	'387015101464973312'	'19.08']
['232901331'	'387010299536355328'	'0.0']->['533318130'	'387010299536355328'	'21.93']
['19286059'	'387010299536355328'	'9.52']->['38432465'	'387010299536355328'	'22.13']
['232901331'	'387010299536355328'	'0.0']->['32182056'	'387010299536355328'	'26.45']
['232901331'	'387010299536355328'	'0.0']->['1247950627'	'387010299536355328'	'26.52']
['366686144'	'387010759227498496'	'1.82']->['1871780911'	'387017067960213504'	'26.9']
['232901331'	'387010299536355328'	'0.0']->['21651982'	'387010299536355328'	'27.28']
['232901331'	'387010299536355328'	'0.0']->['1278784836'	'387010299536355328'	'28.5']
['232901331'	'387010299536355328'	'0.0']->['295731821'	'387010299536355328'	'28.7']
['232901331'	'387010299536355328'	'0.0']->['1073212812'	'387010299536355328'	'28.8']
['232901331'	'387010299536355328'	'0.0']->['378029485'	'387017778164531200'	'29.72']
['232901331'	'387010299536355328'	'0.0']->['1253757505'	'387010299536355328'	'30.13']
['40933275'	'387013651950862336'	'13.32']->['71625602'	'387010299536355328'	'10.92']
['494213047'	'387010299536355328'	'5.97']->['285496260'	'387010299536355328'	'32.0']
['232901331'	'387010299536355328'	'0.0']->['28885875'	'387010299536355328'	'32.28']
['21651982'	'387010299536355328'	'27.28']->['1247950627'	'387010299536355328'	'26.52']
['40933275'	'387013651950862336'	'13.32']->['16890518'	'387018984949698561'	'34.52']
['40933275'	'387013651950862336'	'13.32']->['609595435'	'387019053073981440'	'34.78']
['378029485'	'387017778164531200'	'29.72']->['534607633'	'387019161404456960'	'35.22']
['232901331'	'387010299536355328'	'0.0']->['244167280'	'387010299536355328'	'35.4']
['232901331'	'387010299536355328'	'0.0']->['23947688'	'387010299536355328'	'39.45']
['232901331'	'387010299536355328'	'0.0']->['38017472'	'387010299536355328'	'44.77']
['232901331'	'387010299536355328'	'0.0']->['33381229'	'387022791557791744'	'49.63']
['232901331'	'387010299536355328'	'0.0']->['326165355'	'387010299536355328'	'53.95']
['21651982'	'387010299536355328'	'27.28']->['1613651070'	'387010299536355328'	'57.63']
['232901331'	'387010299536355328'	'0.0']->['45982224'	'387010299536355328'	'58.9']
['232901331'	'387010299536355328'	'0.0']->['1429583095'	'387025359301926912'	'59.83']
['45982224'	'387010299536355328'	'58.9']->['32776870'	'387010299536355328'	'65.77']
['232901331'	'387010299536355328'	'0.0']->['55359695'	'387010299536355328'	'73.3']
['232901331'	'387010299536355328'	'0.0']->['18244206'	'387010299536355328'	'75.35']
['232901331'	'387010299536355328'	'0.0']->['1145502025'	'387010299536355328'	'75.78']
['18244206'	'387010299536355328'	'75.35']->['1091104740'	'387010299536355328'	'76.18']
['232901331'	'387010299536355328'	'0.0']->['132965775'	'387010299536355328'	'76.83']
['232901331'	'387010299536355328'	'0.0']->['330751600'	'387010299536355328'	'77.3']
['232901331'	'387010299536355328'	'0.0']->['373601625'	'387010299536355328'	'77.47']
['232901331'	'387010299536355328'	'0.0']->['16823282'	'387010299536355328'	'77.62']
['232901331'	'387010299536355328'	'0.0']->['26527588'	'387010299536355328'	'78.55']
['232901331'	'387010299536355328'	'0.0']->['29287030'	'387010299536355328'	'79.25']
['232901331'	'387010299536355328'	'0.0']->['1347011700'	'387010299536355328'	'79.45']
['23245400'	'387014282720067585'	'15.83']->['41531198'	'387030915894894592'	'81.92']
['232901331'	'387010299536355328'	'0.0']->['140641561'	'387010299536355328'	'82.12']
['232901331'	'387010299536355328'	'0.0']->['263107505'	'387010299536355328'	'82.25']
['232901331'	'387010299536355328'	'0.0']->['283969398'	'387010299536355328'	'82.85']
['232901331'	'387010299536355328'	'0.0']->['336434837'	'387010299536355328'	'83.95']
['21651982'	'387010299536355328'	'27.28']->['1361168810'	'387010299536355328'	'86.07']
['232901331'	'387010299536355328'	'0.0']->['41531198'	'387030915894894592'	'81.92']
['29287030'	'387010299536355328'	'79.25']->['546394376'	'387010299536355328'	'86.27']
['18244206'	'387010299536355328'	'75.35']->['39130868'	'387010299536355328'	'88.77']
['232901331'	'387010299536355328'	'0.0']->['517961389'	'387010299536355328'	'89.32']
['232901331'	'387010299536355328'	'0.0']->['535607356'	'387010299536355328'	'91.32']
['232901331'	'387010299536355328'	'0.0']->['427028916'	'387010299536355328'	'94.05']
['232901331'	'387010299536355328'	'0.0']->['110162490'	'387034372937117696'	'95.65']
['232901331'	'387010299536355328'	'0.0']->['47490779'	'387010299536355328'	'97.45']
['232901331'	'387010299536355328'	'0.0']->['152102546'	'387035040305410048'	'98.32']
['47156427'	'387010299536355328'	'5.97']->['23873'	'387010299536355328'	'101.52']
['232901331'	'387010299536355328'	'0.0']->['26504460'	'387010299536355328'	'102.92']
['29287030'	'387010299536355328'	'79.25']->['21169028'	'387010299536355328'	'104.0']
['232901331'	'387010299536355328'	'0.0']->['529979877'	'387010299536355328'	'104.88']
['232901331'	'387010299536355328'	'0.0']->['70477603'	'387010299536355328'	'112.33']
['232901331'	'387010299536355328'	'0.0']->['1906088365'	'387039072071720960'	'114.33']
['232901331'	'387010299536355328'	'0.0']->['782688668'	'387039439253291008'	'115.78']
['232901331'	'387010299536355328'	'0.0']->['117454986'	'387010299536355328'	'116.27']
['232901331'	'387010299536355328'	'0.0']->['73195351'	'387010299536355328'	'137.88']
['232901331'	'387010299536355328'	'0.0']->['77940134'	'387010299536355328'	'139.1']
['19286059'	'387010299536355328'	'9.52']->['15693207'	'387010299536355328'	'149.53']
['232901331'	'387010299536355328'	'0.0']->['528991470'	'387010299536355328'	'155.02']
['232901331'	'387010299536355328'	'0.0']->['33079769'	'387010299536355328'	'181.62']
['232901331'	'387010299536355328'	'0.0']->['494542584'	'387010299536355328'	'181.98']
['232901331'	'387010299536355328'	'0.0']->['352908602'	'387010299536355328'	'182.35']
['270535444'	'387010299536355328'	'9.41']->['926043565'	'387010299536355328'	'183.3']
['232901331'	'387010299536355328'	'0.0']->['1114676563'	'387010299536355328'	'183.7']
['19286059'	'387010299536355328'	'9.52']->['969226080'	'387010299536355328'	'184.85']
['19286059'	'387010299536355328'	'9.52']->['1645492662'	'387010299536355328'	'185.48']
['232901331'	'387010299536355328'	'0.0']->['1125919046'	'387010299536355328'	'186.55']
['232901331'	'387010299536355328'	'0.0']->['912583795'	'387010299536355328'	'187.52']
['19286059'	'387010299536355328'	'9.52']->['1413994688'	'387010299536355328'	'189.43']
['232901331'	'387010299536355328'	'0.0']->['74149336'	'387010299536355328'	'189.8']
['232901331'	'387010299536355328'	'0.0']->['1413994688'	'387010299536355328'	'189.43']
['232901331'	'387010299536355328'	'0.0']->['16659187'	'387058613094592515'	'191.98']
['232901331'	'387010299536355328'	'0.0']->['352367157'	'387010299536355328'	'194.78']
['232901331'	'387010299536355328'	'0.0']->['1369789748'	'387010299536355328'	'197.03']
['21651982'	'387010299536355328'	'27.28']->['861896869'	'387010299536355328'	'202.82']
['232901331'	'387010299536355328'	'0.0']->['31605987'	'387061507600568320'	'203.48']
['232901331'	'387010299536355328'	'0.0']->['861896869'	'387010299536355328'	'202.82']
['232901331'	'387010299536355328'	'0.0']->['425537354'	'387010299536355328'	'215.58']
['33079769'	'387010299536355328'	'181.62']->['1500096860'	'387010299536355328'	'225.82']
['232901331'	'387010299536355328'	'0.0']->['443219268'	'387010299536355328'	'228.87']
['379846213'	'387010299536355328'	'10.23']->['349115827'	'387010299536355328'	'231.57']
['21651982'	'387010299536355328'	'27.28']->['168418797'	'387010299536355328'	'241.38']
['232901331'	'387010299536355328'	'0.0']->['168418797'	'387010299536355328'	'241.38']
['232901331'	'387010299536355328'	'0.0']->['33530715'	'387010299536355328'	'264.65']
['232901331'	'387010299536355328'	'0.0']->['189366606'	'387077774600450048'	'268.12']
['189366606'	'387077774600450048'	'268.12']->['33530715'	'387010299536355328'	'264.65']
['40933275'	'387013651950862336'	'13.32']->['189366606'	'387077774600450048'	'268.12']
['232901331'	'387010299536355328'	'0.0']->['528946654'	'387010299536355328'	'276.07']
['21651982'	'387010299536355328'	'27.28']->['499233189'	'387010299536355328'	'869.0']
['232901331'	'387010299536355328'	'0.0']->['33811812'	'387010299536355328'	'892.75']
['232901331'	'387010299536355328'	'0.0']->['74590093'	'387010299536355328'	'893.63']
['232901331'	'387010299536355328'	'0.0']->['372572032'	'387235221059301376'	'893.75']
['19286059'	'387010299536355328'	'9.52']->['327587904'	'387010299536355328'	'897.1']
['232901331'	'387010299536355328'	'0.0']->['360054481'	'387010299536355328'	'906.58']
['1247950627'	'387010299536355328'	'26.52']->['305963266'	'387010299536355328'	'919.23']
['29287030'	'387010299536355328'	'79.25']->['55957805'	'387010299536355328'	'1000.12']
['19286059'	'387010299536355328'	'9.52']->['349027514'	'387010299536355328'	'1211.03']
['19286059'	'387010299536355328'	'9.52']->['64409703'	'387010299536355328'	'1242.37']
