# Supplementary material for: BiMGCL: rumor detection via bi-directional multi-level graph contrastive learning
Source: PeerJ Comput Sci. 2023 Nov 10;9:e1659. doi: 10.7717/peerj-cs.1659 (PMC10703058; doi:10.7717/peerj-cs.1659)
Supplement: Supplemental Information 1 [file peerj-cs-09-1659-s001.zip › rumor_detection_acl2017/twitter15/tree/387021726007042051.txt]

['ROOT'	'ROOT'	'0.0']->['21888595'	'387021726007042051'	'0.0']
['21888595'	'387021726007042051'	'0.0']->['1091104740'	'387021726007042051'	'1.47']
['21888595'	'387021726007042051'	'0.0']->['317872664'	'387021726007042051'	'1.47']
['21888595'	'387021726007042051'	'0.0']->['148588247'	'387021726007042051'	'1.47']
['21888595'	'387021726007042051'	'0.0']->['49576954'	'387021726007042051'	'1.47']
['21888595'	'387021726007042051'	'0.0']->['868802652'	'387021726007042051'	'1.47']
['21888595'	'387021726007042051'	'0.0']->['21827845'	'387021726007042051'	'1.88']
['21888595'	'387021726007042051'	'0.0']->['31058144'	'387021726007042051'	'1.88']
['21888595'	'387021726007042051'	'0.0']->['218146339'	'387021726007042051'	'2.3']
['21888595'	'387021726007042051'	'0.0']->['1694487284'	'387021726007042051'	'2.33']
['21888595'	'387021726007042051'	'0.0']->['16411851'	'387023405750312961'	'6.68']
['21888595'	'387021726007042051'	'0.0']->['940579435'	'387021726007042051'	'6.77']
['21888595'	'387021726007042051'	'0.0']->['386331159'	'387023808617398275'	'8.28']
['21888595'	'387021726007042051'	'0.0']->['818158974'	'387021726007042051'	'8.98']
['21888595'	'387021726007042051'	'0.0']->['534831016'	'387021726007042051'	'10.09']
['21888595'	'387021726007042051'	'0.0']->['44825797'	'387021726007042051'	'10.65']
['21888595'	'387021726007042051'	'0.0']->['324073939'	'387021726007042051'	'10.92']
['21888595'	'387021726007042051'	'0.0']->['1099539254'	'387021726007042051'	'11.06']
['21888595'	'387021726007042051'	'0.0']->['69774449'	'387021726007042051'	'11.13']
['69774449'	'387021726007042051'	'11.13']->['790529180'	'387021726007042051'	'11.17']
['21888595'	'387021726007042051'	'0.0']->['1938484182'	'387021726007042051'	'11.2']
['16411851'	'387023405750312961'	'6.68']->['790529180'	'387021726007042051'	'11.17']
['21888595'	'387021726007042051'	'0.0']->['185065687'	'387021726007042051'	'17.52']
['21888595'	'387021726007042051'	'0.0']->['34721587'	'387021726007042051'	'23.85']
['21888595'	'387021726007042051'	'0.0']->['1633186988'	'387021726007042051'	'25.03']
['21888595'	'387021726007042051'	'0.0']->['529979877'	'387021726007042051'	'32.54']
['21888595'	'387021726007042051'	'0.0']->['16264039'	'387021726007042051'	'36.89']
['21888595'	'387021726007042051'	'0.0']->['41410702'	'387021726007042051'	'39.06']
['21888595'	'387021726007042051'	'0.0']->['119713624'	'387021726007042051'	'40.15']
['21888595'	'387021726007042051'	'0.0']->['750652153'	'387021726007042051'	'40.69']
['21888595'	'387021726007042051'	'0.0']->['239244397'	'387021726007042051'	'40.96']
['21888595'	'387021726007042051'	'0.0']->['1048343695'	'387021726007042051'	'41.23']
['21888595'	'387021726007042051'	'0.0']->['526982968'	'387021726007042051'	'42.17']
['16411851'	'387023405750312961'	'6.68']->['756445699'	'387032363248533504'	'42.27']
['21888595'	'387021726007042051'	'0.0']->['52399952'	'387021726007042051'	'42.8']
['21888595'	'387021726007042051'	'0.0']->['51310976'	'387021726007042051'	'44.12']
['21888595'	'387021726007042051'	'0.0']->['15611054'	'387021726007042051'	'47.7']
['818158974'	'387021726007042051'	'8.98']->['1077928736'	'387021726007042051'	'50.47']
['21888595'	'387021726007042051'	'0.0']->['18779458'	'387021726007042051'	'51.38']
['41410702'	'387021726007042051'	'39.06']->['37427391'	'387021726007042051'	'55.82']
['21888595'	'387021726007042051'	'0.0']->['73155705'	'387021726007042051'	'56.07']
['21888595'	'387021726007042051'	'0.0']->['180209895'	'387021726007042051'	'64.5']
['21888595'	'387021726007042051'	'0.0']->['55413606'	'387021726007042051'	'66.47']
['21888595'	'387021726007042051'	'0.0']->['129235890'	'387021726007042051'	'66.58']
['534831016'	'387021726007042051'	'10.09']->['502002359'	'387021726007042051'	'67.78']
['534831016'	'387021726007042051'	'10.09']->['717282822'	'387021726007042051'	'67.9']
['21888595'	'387021726007042051'	'0.0']->['19190916'	'387021726007042051'	'70.05']
['21888595'	'387021726007042051'	'0.0']->['435476715'	'387021726007042051'	'72.6']
['21888595'	'387021726007042051'	'0.0']->['570447536'	'387021726007042051'	'72.62']
['21888595'	'387021726007042051'	'0.0']->['66117709'	'387021726007042051'	'73.08']
['21888595'	'387021726007042051'	'0.0']->['147874521'	'387021726007042051'	'78.42']
['21888595'	'387021726007042051'	'0.0']->['114342695'	'387021726007042051'	'83.77']
['21888595'	'387021726007042051'	'0.0']->['14869994'	'387021726007042051'	'85.37']
['21888595'	'387021726007042051'	'0.0']->['88196201'	'387021726007042051'	'97.3']
['41410702'	'387021726007042051'	'39.06']->['759371856'	'387021726007042051'	'98.23']
['756445699'	'387032363248533504'	'42.27']->['16411851'	'387023405750312961'	'6.68']
['21888595'	'387021726007042051'	'0.0']->['431280247'	'387021726007042051'	'100.28']
['790529180'	'387021726007042051'	'11.17']->['16411851'	'387023405750312961'	'6.68']
['21888595'	'387021726007042051'	'0.0']->['27162116'	'387021726007042051'	'102.45']
['147874521'	'387021726007042051'	'78.42']->['1016014652'	'387021726007042051'	'105.63']
['21888595'	'387021726007042051'	'0.0']->['417256444'	'387021726007042051'	'106.25']
['1016014652'	'387021726007042051'	'105.63']->['15933649'	'387021726007042051'	'107.63']
['759371856'	'387021726007042051'	'98.23']->['26336811'	'387021726007042051'	'110.7']
['147874521'	'387021726007042051'	'78.42']->['271187352'	'387021726007042051'	'111.27']
['21888595'	'387021726007042051'	'0.0']->['24438612'	'387021726007042051'	'122.62']
['129235890'	'387021726007042051'	'66.58']->['1252850208'	'387021726007042051'	'126.45']
['21888595'	'387021726007042051'	'0.0']->['153709440'	'387021726007042051'	'131.08']
['41410702'	'387021726007042051'	'39.06']->['825214297'	'387021726007042051'	'132.93']
['21888595'	'387021726007042051'	'0.0']->['1416040430'	'387021726007042051'	'138.88']
['21888595'	'387021726007042051'	'0.0']->['32247017'	'387021726007042051'	'140.63']
['21888595'	'387021726007042051'	'0.0']->['17723084'	'387021726007042051'	'141.72']
['21888595'	'387021726007042051'	'0.0']->['237908532'	'387021726007042051'	'156.2']
['21888595'	'387021726007042051'	'0.0']->['69482151'	'387021726007042051'	'160.78']
['21888595'	'387021726007042051'	'0.0']->['140897785'	'387062732907753473'	'162.95']
['21888595'	'387021726007042051'	'0.0']->['534745180'	'387021726007042051'	'175.52']
['21888595'	'387021726007042051'	'0.0']->['166751914'	'387066958291550209'	'179.73']
['21888595'	'387021726007042051'	'0.0']->['43893656'	'387021726007042051'	'183.25']
['21888595'	'387021726007042051'	'0.0']->['235667071'	'387021726007042051'	'186.72']
['21888595'	'387021726007042051'	'0.0']->['956476459'	'387021726007042051'	'191.52']
['21888595'	'387021726007042051'	'0.0']->['1400690365'	'387021726007042051'	'193.67']
['41410702'	'387021726007042051'	'39.06']->['531848935'	'387021726007042051'	'216.13']
['21888595'	'387021726007042051'	'0.0']->['1500096860'	'387021726007042051'	'225.22']
['21888595'	'387021726007042051'	'0.0']->['31435069'	'387021726007042051'	'234.82']
['21888595'	'387021726007042051'	'0.0']->['485341505'	'387021726007042051'	'235.07']
['21888595'	'387021726007042051'	'0.0']->['28946305'	'387021726007042051'	'236.5']
['21888595'	'387021726007042051'	'0.0']->['476537959'	'387021726007042051'	'245.3']
['21888595'	'387021726007042051'	'0.0']->['15705623'	'387088115619229696'	'263.82']
['129235890'	'387021726007042051'	'66.58']->['175174041'	'387021726007042051'	'272.63']
['21888595'	'387021726007042051'	'0.0']->['16005762'	'387021726007042051'	'352.43']
['21888595'	'387021726007042051'	'0.0']->['317427314'	'387117306066657280'	'379.8']
['317427314'	'387117306066657280'	'379.8']->['16005762'	'387021726007042051'	'352.43']
['41410702'	'387021726007042051'	'39.06']->['15501205'	'387021726007042051'	'510.28']
['21888595'	'387021726007042051'	'0.0']->['48306879'	'387021726007042051'	'528.73']
['21888595'	'387021726007042051'	'0.0']->['65998211'	'387021726007042051'	'543.8']
['21888595'	'387021726007042051'	'0.0']->['24515298'	'387021726007042051'	'554.68']
['21888595'	'387021726007042051'	'0.0']->['36691363'	'387021726007042051'	'593.63']
['21888595'	'387021726007042051'	'0.0']->['1923090918'	'387021726007042051'	'601.48']
['21888595'	'387021726007042051'	'0.0']->['1928043908'	'387021726007042051'	'609.33']
['21888595'	'387021726007042051'	'0.0']->['30644500'	'387021726007042051'	'624.07']
['114342695'	'387021726007042051'	'83.77']->['1905848982'	'387021726007042051'	'716.28']
['21888595'	'387021726007042051'	'0.0']->['485703398'	'387021726007042051'	'727.7']
['21888595'	'387021726007042051'	'0.0']->['39295587'	'387021726007042051'	'731.63']
['21888595'	'387021726007042051'	'0.0']->['1161855631'	'387021726007042051'	'770.68']
['21888595'	'387021726007042051'	'0.0']->['347185949'	'387021726007042051'	'809.73']
['21888595'	'387021726007042051'	'0.0']->['623069902'	'387021726007042051'	'821.75']
['21888595'	'387021726007042051'	'0.0']->['82144210'	'387021726007042051'	'823.85']
['21827845'	'387021726007042051'	'1.88']->['518021356'	'387021726007042051'	'824.22']
['21888595'	'387021726007042051'	'0.0']->['29008860'	'387021726007042051'	'824.63']
['239244397'	'387021726007042051'	'40.96']->['482312055'	'387021726007042051'	'827.15']
['73155705'	'387021726007042051'	'56.07']->['252714778'	'387021726007042051'	'828.83']
['82144210'	'387021726007042051'	'823.85']->['393022910'	'387021726007042051'	'834.52']
['21888595'	'387021726007042051'	'0.0']->['309298818'	'387021726007042051'	'836.8']
['21888595'	'387021726007042051'	'0.0']->['22066346'	'387021726007042051'	'851.86']
['21888595'	'387021726007042051'	'0.0']->['68745647'	'387021726007042051'	'866.92']
['21888595'	'387021726007042051'	'0.0']->['22375126'	'387021726007042051'	'868.95']
['21888595'	'387021726007042051'	'0.0']->['192306323'	'387021726007042051'	'872.77']
['41410702'	'387021726007042051'	'39.06']->['325743258'	'387021726007042051'	'887.58']
['82144210'	'387021726007042051'	'823.85']->['32748961'	'387021726007042051'	'891.58']
['21888595'	'387021726007042051'	'0.0']->['536934410'	'387021726007042051'	'939.25']
['21888595'	'387021726007042051'	'0.0']->['253400271'	'387021726007042051'	'979.9']
['21888595'	'387021726007042051'	'0.0']->['21091983'	'387021726007042051'	'1020.55']
['21888595'	'387021726007042051'	'0.0']->['24823987'	'387021726007042051'	'1022.73']
['21888595'	'387021726007042051'	'0.0']->['132028264'	'387021726007042051'	'1132.15']
['21888595'	'387021726007042051'	'0.0']->['386239018'	'387021726007042051'	'1157.28']
['21888595'	'387021726007042051'	'0.0']->['28473012'	'387021726007042051'	'1158.5']
['21888595'	'387021726007042051'	'0.0']->['147799780'	'387021726007042051'	'1225.35']
['21888595'	'387021726007042051'	'0.0']->['811821134'	'387021726007042051'	'1243.83']
['21888595'	'387021726007042051'	'0.0']->['75190347'	'387335008592986112'	'1244.88']
['21888595'	'387021726007042051'	'0.0']->['316102811'	'387021726007042051'	'1246.17']
['21888595'	'387021726007042051'	'0.0']->['1556853488'	'387021726007042051'	'1249.98']
['21888595'	'387021726007042051'	'0.0']->['1298364756'	'387021726007042051'	'1257.23']
['21888595'	'387021726007042051'	'0.0']->['227085972'	'387021726007042051'	'1270.92']
['940579435'	'387021726007042051'	'6.77']->['470337348'	'387021726007042051'	'1333.28']
['811821134'	'387021726007042051'	'1243.83']->['158803720'	'387021726007042051'	'1458.6']
['21888595'	'387021726007042051'	'0.0']->['8753672'	'387021726007042051'	'1695.55']
['129235890'	'387021726007042051'	'66.58']->['159524468'	'387021726007042051'	'1703.45']
['21888595'	'387021726007042051'	'0.0']->['36146663'	'387021726007042051'	'1703.73']
['8753672'	'387021726007042051'	'1695.55']->['25596709'	'387021726007042051'	'1703.73']
