# Supplementary material for: BiMGCL: rumor detection via bi-directional multi-level graph contrastive learning
Source: PeerJ Comput Sci. 2023 Nov 10;9:e1659. doi: 10.7717/peerj-cs.1659 (PMC10703058; doi:10.7717/peerj-cs.1659)
Supplement: Supplemental Information 1 [file peerj-cs-09-1659-s001.zip › rumor_detection_acl2017/twitter15/tree/387030572779847680.txt]

['ROOT'	'ROOT'	'0.0']->['97994396'	'387030572779847680'	'0.0']
['97994396'	'387030572779847680'	'0.0']->['21369637'	'387030764573188097'	'0.77']
['97994396'	'387030572779847680'	'0.0']->['288555824'	'387030840724979712'	'1.07']
['97994396'	'387030572779847680'	'0.0']->['67727088'	'387030851927564288'	'1.12']
['97994396'	'387030572779847680'	'0.0']->['1276024609'	'387031079590195200'	'2.02']
['97994396'	'387030572779847680'	'0.0']->['361022019'	'387031168811827200'	'2.37']
['97994396'	'387030572779847680'	'0.0']->['21800491'	'387031234569715713'	'2.63']
['97994396'	'387030572779847680'	'0.0']->['1051035865'	'387030572779847680'	'2.98']
['97994396'	'387030572779847680'	'0.0']->['16276235'	'387030572779847680'	'2.98']
['97994396'	'387030572779847680'	'0.0']->['121575701'	'387030572779847680'	'2.98']
['97994396'	'387030572779847680'	'0.0']->['69557178'	'387030572779847680'	'2.98']
['97994396'	'387030572779847680'	'0.0']->['16844678'	'387030572779847680'	'2.98']
['97994396'	'387030572779847680'	'0.0']->['202769487'	'387030572779847680'	'2.98']
['97994396'	'387030572779847680'	'0.0']->['293172481'	'387030572779847680'	'2.98']
['97994396'	'387030572779847680'	'0.0']->['19570292'	'387030572779847680'	'2.98']
['97994396'	'387030572779847680'	'0.0']->['242095072'	'387030572779847680'	'2.98']
['97994396'	'387030572779847680'	'0.0']->['41743201'	'387030572779847680'	'2.98']
['97994396'	'387030572779847680'	'0.0']->['1025158099'	'387030572779847680'	'2.98']
['19570292'	'387030572779847680'	'2.98']->['16727252'	'387030572779847680'	'2.98']
['97994396'	'387030572779847680'	'0.0']->['77114700'	'387030572779847680'	'2.98']
['97994396'	'387030572779847680'	'0.0']->['347486511'	'387030572779847680'	'2.98']
['97994396'	'387030572779847680'	'0.0']->['330751600'	'387030572779847680'	'2.98']
['97994396'	'387030572779847680'	'0.0']->['1888821319'	'387030572779847680'	'2.98']
['97994396'	'387030572779847680'	'0.0']->['708310836'	'387030572779847680'	'3.38']
['97994396'	'387030572779847680'	'0.0']->['386195986'	'387030572779847680'	'3.57']
['97994396'	'387030572779847680'	'0.0']->['1165108939'	'387030572779847680'	'3.77']
['97994396'	'387030572779847680'	'0.0']->['301272193'	'387031618206302209'	'4.17']
['97994396'	'387030572779847680'	'0.0']->['702507757'	'387030572779847680'	'4.26']
['97994396'	'387030572779847680'	'0.0']->['14600722'	'387031668126543872'	'4.37']
['97994396'	'387030572779847680'	'0.0']->['165118813'	'387031673784659969'	'4.38']
['97994396'	'387030572779847680'	'0.0']->['222911412'	'387030572779847680'	'4.5']
['97994396'	'387030572779847680'	'0.0']->['188967072'	'387030572779847680'	'4.63']
['97994396'	'387030572779847680'	'0.0']->['301133446'	'387030572779847680'	'4.69']
['97994396'	'387030572779847680'	'0.0']->['37357059'	'387030572779847680'	'4.75']
['97994396'	'387030572779847680'	'0.0']->['166162558'	'387030572779847680'	'5.3']
['97994396'	'387030572779847680'	'0.0']->['1043371734'	'387030572779847680'	'5.33']
['97994396'	'387030572779847680'	'0.0']->['1941749911'	'387032028753170432'	'5.8']
['97994396'	'387030572779847680'	'0.0']->['36822111'	'387032040094171136'	'5.83']
['97994396'	'387030572779847680'	'0.0']->['858386760'	'387032347549241345'	'7.07']
['97994396'	'387030572779847680'	'0.0']->['546394376'	'387030572779847680'	'7.23']
['97994396'	'387030572779847680'	'0.0']->['17699523'	'387032440495439872'	'7.43']
['97994396'	'387030572779847680'	'0.0']->['13958282'	'387032445779849216'	'7.45']
['97994396'	'387030572779847680'	'0.0']->['372572032'	'387032467972296704'	'7.53']
['97994396'	'387030572779847680'	'0.0']->['16978336'	'387030572779847680'	'8.18']
['97994396'	'387030572779847680'	'0.0']->['14891899'	'387032644023640064'	'8.23']
['97994396'	'387030572779847680'	'0.0']->['35197129'	'387030572779847680'	'8.66']
['97994396'	'387030572779847680'	'0.0']->['251355351'	'387030572779847680'	'8.9']
['97994396'	'387030572779847680'	'0.0']->['305995060'	'387030572779847680'	'9.13']
['97994396'	'387030572779847680'	'0.0']->['25744313'	'387030572779847680'	'9.77']
['97994396'	'387030572779847680'	'0.0']->['370414333'	'387033084035465217'	'9.98']
['97994396'	'387030572779847680'	'0.0']->['227765812'	'387030572779847680'	'10.4']
['97994396'	'387030572779847680'	'0.0']->['45610691'	'387033207503208448'	'10.48']
['97994396'	'387030572779847680'	'0.0']->['179122167'	'387030572779847680'	'11.25']
['97994396'	'387030572779847680'	'0.0']->['121488563'	'387030572779847680'	'12.1']
['97994396'	'387030572779847680'	'0.0']->['1030891646'	'387033866440962050'	'13.1']
['97994396'	'387030572779847680'	'0.0']->['240678961'	'387030572779847680'	'14.81']
['97994396'	'387030572779847680'	'0.0']->['276989151'	'387030572779847680'	'16.16']
['858386760'	'387032347549241345'	'7.07']->['858386760'	'387032347549241345'	'7.07']
['97994396'	'387030572779847680'	'0.0']->['15573614'	'387034783613980672'	'16.73']
['97994396'	'387030572779847680'	'0.0']->['346191704'	'387030572779847680'	'16.84']
['97994396'	'387030572779847680'	'0.0']->['23860719'	'387030572779847680'	'17.18']
['23860719'	'387030572779847680'	'17.18']->['25105915'	'387030572779847680'	'17.35']
['97994396'	'387030572779847680'	'0.0']->['46673454'	'387030572779847680'	'17.52']
['97994396'	'387030572779847680'	'0.0']->['181053526'	'387030572779847680'	'19.5']
['97994396'	'387030572779847680'	'0.0']->['38550646'	'387030572779847680'	'20.49']
['97994396'	'387030572779847680'	'0.0']->['186618551'	'387030572779847680'	'20.99']
['97994396'	'387030572779847680'	'0.0']->['107566251'	'387030572779847680'	'21.24']
['97994396'	'387030572779847680'	'0.0']->['717087091'	'387030572779847680'	'21.48']
['97994396'	'387030572779847680'	'0.0']->['176407708'	'387030572779847680'	'21.55']
['97994396'	'387030572779847680'	'0.0']->['232901331'	'387030572779847680'	'21.65']
['107566251'	'387030572779847680'	'21.24']->['121234202'	'387030572779847680'	'21.85']
['107566251'	'387030572779847680'	'21.24']->['60968019'	'387030572779847680'	'23.37']
['97994396'	'387030572779847680'	'0.0']->['940579435'	'387030572779847680'	'23.62']
['97994396'	'387030572779847680'	'0.0']->['71625602'	'387036566171824130'	'23.82']
['97994396'	'387030572779847680'	'0.0']->['1408853089'	'387036671494995969'	'24.23']
['97994396'	'387030572779847680'	'0.0']->['369181340'	'387030572779847680'	'24.25']
['97994396'	'387030572779847680'	'0.0']->['949782974'	'387030572779847680'	'24.77']
['232901331'	'387030572779847680'	'21.65']->['550578053'	'387030572779847680'	'24.82']
['97994396'	'387030572779847680'	'0.0']->['860658733'	'387036865624559616'	'25.02']
['97994396'	'387030572779847680'	'0.0']->['41836805'	'387036877900877824'	'25.07']
['1408853089'	'387036671494995969'	'24.23']->['1611912684'	'387036965339938817'	'25.4']
['97994396'	'387030572779847680'	'0.0']->['448807130'	'387030572779847680'	'26.05']
['97994396'	'387030572779847680'	'0.0']->['291942173'	'387030572779847680'	'27.03']
['97994396'	'387030572779847680'	'0.0']->['21962518'	'387030572779847680'	'27.65']
['97994396'	'387030572779847680'	'0.0']->['41410702'	'387030572779847680'	'28.35']
['97994396'	'387030572779847680'	'0.0']->['199387685'	'387037854846558209'	'28.95']
['232901331'	'387030572779847680'	'21.65']->['1013221435'	'387030572779847680'	'29.02']
['97994396'	'387030572779847680'	'0.0']->['915124153'	'387030572779847680'	'29.65']
['232901331'	'387030572779847680'	'21.65']->['1315359205'	'387030572779847680'	'29.68']
['97994396'	'387030572779847680'	'0.0']->['18388923'	'387030572779847680'	'30.05']
['97994396'	'387030572779847680'	'0.0']->['116835497'	'387030572779847680'	'31.47']
['41410702'	'387030572779847680'	'28.35']->['260347798'	'387030572779847680'	'31.53']
['186618551'	'387030572779847680'	'20.99']->['885682579'	'387030572779847680'	'31.85']
['18388923'	'387030572779847680'	'30.05']->['476278868'	'387030572779847680'	'32.02']
['97994396'	'387030572779847680'	'0.0']->['49153271'	'387030572779847680'	'32.53']
['97994396'	'387030572779847680'	'0.0']->['37039388'	'387030572779847680'	'33.88']
['97994396'	'387030572779847680'	'0.0']->['1164192290'	'387039101456637952'	'33.9']
['97994396'	'387030572779847680'	'0.0']->['525662400'	'387030572779847680'	'34.37']
['97994396'	'387030572779847680'	'0.0']->['17602996'	'387030572779847680'	'35.12']
['1408853089'	'387036671494995969'	'24.23']->['138276508'	'387039691515891712'	'36.23']
['116835497'	'387030572779847680'	'31.47']->['742929168'	'387030572779847680'	'37.33']
['41410702'	'387030572779847680'	'28.35']->['500368977'	'387030572779847680'	'38.35']
['97994396'	'387030572779847680'	'0.0']->['17983399'	'387030572779847680'	'38.63']
['97994396'	'387030572779847680'	'0.0']->['69475311'	'387030572779847680'	'39.28']
['97994396'	'387030572779847680'	'0.0']->['20850076'	'387040490396581888'	'39.42']
['97994396'	'387030572779847680'	'0.0']->['169370851'	'387040505328332800'	'39.47']
['116835497'	'387030572779847680'	'31.47']->['460607819'	'387030572779847680'	'41.02']
['1051035865'	'387030572779847680'	'2.98']->['43803995'	'387030572779847680'	'41.45']
['232901331'	'387030572779847680'	'21.65']->['538450750'	'387030572779847680'	'42.02']
['97994396'	'387030572779847680'	'0.0']->['500602286'	'387030572779847680'	'42.5']
['97994396'	'387030572779847680'	'0.0']->['24322240'	'387030572779847680'	'42.55']
['97994396'	'387030572779847680'	'0.0']->['43803995'	'387030572779847680'	'41.45']
['232901331'	'387030572779847680'	'21.65']->['116821488'	'387030572779847680'	'44.07']
['97994396'	'387030572779847680'	'0.0']->['203770225'	'387030572779847680'	'44.2']
['97994396'	'387030572779847680'	'0.0']->['21487005'	'387030572779847680'	'45.47']
['97994396'	'387030572779847680'	'0.0']->['1534688612'	'387042088673488896'	'45.77']
['97994396'	'387030572779847680'	'0.0']->['101088916'	'387030572779847680'	'46.48']
['97994396'	'387030572779847680'	'0.0']->['28856718'	'387030572779847680'	'51.42']
['97994396'	'387030572779847680'	'0.0']->['102785324'	'387030572779847680'	'51.65']
['97994396'	'387030572779847680'	'0.0']->['117937359'	'387043635557969920'	'51.92']
['37039388'	'387030572779847680'	'33.88']->['38583476'	'387030572779847680'	'52.62']
['107566251'	'387030572779847680'	'21.24']->['794304139'	'387030572779847680'	'57.35']
['107566251'	'387030572779847680'	'21.24']->['911441450'	'387030572779847680'	'57.93']
['1408853089'	'387036671494995969'	'24.23']->['413097868'	'387045332229824512'	'58.65']
['97994396'	'387030572779847680'	'0.0']->['25881667'	'387030572779847680'	'59.68']
['1534688612'	'387042088673488896'	'45.77']->['17602996'	'387030572779847680'	'35.12']
['17602996'	'387030572779847680'	'35.12']->['1534688612'	'387042088673488896'	'45.77']
['97994396'	'387030572779847680'	'0.0']->['430375073'	'387030572779847680'	'63.08']
['97994396'	'387030572779847680'	'0.0']->['868781534'	'387030572779847680'	'64.2']
['97994396'	'387030572779847680'	'0.0']->['263200541'	'387030572779847680'	'73.35']
['97994396'	'387030572779847680'	'0.0']->['461101913'	'387030572779847680'	'74.45']
['97994396'	'387030572779847680'	'0.0']->['244128388'	'387030572779847680'	'76.63']
['97994396'	'387030572779847680'	'0.0']->['854601384'	'387030572779847680'	'76.63']
['97994396'	'387030572779847680'	'0.0']->['93976740'	'387030572779847680'	'77.45']
['97994396'	'387030572779847680'	'0.0']->['14847702'	'387030572779847680'	'78.22']
['97994396'	'387030572779847680'	'0.0']->['1652247602'	'387050804093259777'	'80.4']
['97994396'	'387030572779847680'	'0.0']->['393151992'	'387030572779847680'	'82.1']
['97994396'	'387030572779847680'	'0.0']->['373169927'	'387030572779847680'	'83.92']
['97994396'	'387030572779847680'	'0.0']->['339889852'	'387030572779847680'	'91.93']
['97994396'	'387030572779847680'	'0.0']->['15177712'	'387030572779847680'	'93.85']
['41410702'	'387030572779847680'	'28.35']->['16578841'	'387030572779847680'	'95.8']
['97994396'	'387030572779847680'	'0.0']->['492881037'	'387030572779847680'	'97.75']
['97994396'	'387030572779847680'	'0.0']->['122400074'	'387030572779847680'	'99.67']
['116835497'	'387030572779847680'	'31.47']->['140604837'	'387030572779847680'	'100.33']
['97994396'	'387030572779847680'	'0.0']->['14250891'	'387030572779847680'	'101.85']
['97994396'	'387030572779847680'	'0.0']->['261056955'	'387030572779847680'	'104.62']
['97994396'	'387030572779847680'	'0.0']->['1543121'	'387030572779847680'	'118.38']
['37039388'	'387030572779847680'	'33.88']->['14831312'	'387030572779847680'	'118.5']
['1543121'	'387030572779847680'	'118.38']->['4103951'	'387030572779847680'	'119.97']
['14831312'	'387030572779847680'	'118.5']->['249372851'	'387030572779847680'	'120.87']
['97994396'	'387030572779847680'	'0.0']->['19346439'	'387030572779847680'	'121.98']
['97994396'	'387030572779847680'	'0.0']->['20268039'	'387030572779847680'	'123.1']
['97994396'	'387030572779847680'	'0.0']->['24979145'	'387030572779847680'	'127.7']
['97994396'	'387030572779847680'	'0.0']->['528118215'	'387064681984045056'	'135.55']
['97994396'	'387030572779847680'	'0.0']->['37794539'	'387030572779847680'	'141.07']
['97994396'	'387030572779847680'	'0.0']->['225437453'	'387067896683196416'	'148.32']
['41410702'	'387030572779847680'	'28.35']->['408224915'	'387030572779847680'	'154.35']
['116835497'	'387030572779847680'	'31.47']->['133818048'	'387030572779847680'	'161.28']
['232901331'	'387030572779847680'	'21.65']->['142997555'	'387030572779847680'	'161.63']
['1543121'	'387030572779847680'	'118.38']->['5023781'	'387030572779847680'	'162.65']
['41410702'	'387030572779847680'	'28.35']->['531848935'	'387030572779847680'	'176.92']
['1408853089'	'387036671494995969'	'24.23']->['188665202'	'387075484011360256'	'178.47']
['97994396'	'387030572779847680'	'0.0']->['454508318'	'387030572779847680'	'179.07']
['1408853089'	'387036671494995969'	'24.23']->['1551611552'	'387076123235868672'	'181.0']
['97994396'	'387030572779847680'	'0.0']->['20562076'	'387030572779847680'	'185.58']
['97994396'	'387030572779847680'	'0.0']->['134978456'	'387030572779847680'	'209.92']
['97994396'	'387030572779847680'	'0.0']->['772351478'	'387087486637191168'	'226.17']
['97994396'	'387030572779847680'	'0.0']->['47784976'	'387030572779847680'	'254.9']
['97994396'	'387030572779847680'	'0.0']->['115287376'	'387107052671082496'	'303.92']
['330751600'	'387030572779847680'	'2.98']->['6314782'	'387030572779847680'	'308.85']
['19346439'	'387030572779847680'	'121.98']->['41442814'	'387030572779847680'	'324.92']
['115287376'	'387107052671082496'	'303.92']->['14608260'	'387115017402716160'	'335.57']
['97994396'	'387030572779847680'	'0.0']->['55359695'	'387030572779847680'	'433.68']
['97994396'	'387030572779847680'	'0.0']->['431188175'	'387030572779847680'	'533.53']
['97994396'	'387030572779847680'	'0.0']->['865773721'	'387030572779847680'	'592.75']
['1408853089'	'387036671494995969'	'24.23']->['1131852632'	'387194408908505090'	'651.03']
['97994396'	'387030572779847680'	'0.0']->['254240179'	'387030572779847680'	'715.78']
['97994396'	'387030572779847680'	'0.0']->['922276880'	'387030572779847680'	'759.33']
['97994396'	'387030572779847680'	'0.0']->['16078189'	'387030572779847680'	'852.8']
['97994396'	'387030572779847680'	'0.0']->['504321120'	'387030572779847680'	'953.18']
['504321120'	'387030572779847680'	'953.18']->['132706417'	'387030572779847680'	'961.27']
