# Supplementary material for: BiMGCL: rumor detection via bi-directional multi-level graph contrastive learning
Source: PeerJ Comput Sci. 2023 Nov 10;9:e1659. doi: 10.7717/peerj-cs.1659 (PMC10703058; doi:10.7717/peerj-cs.1659)
Supplement: Supplemental Information 1 [file peerj-cs-09-1659-s001.zip › rumor_detection_acl2017/twitter15/tree/387031585834278912.txt]

['ROOT'	'ROOT'	'0.0']->['30694631'	'387031585834278912'	'0.0']
['30694631'	'387031585834278912'	'0.0']->['98225550'	'387031585834278912'	'1.55']
['30694631'	'387031585834278912'	'0.0']->['1091104740'	'387031585834278912'	'1.55']
['30694631'	'387031585834278912'	'0.0']->['119713624'	'387031585834278912'	'1.55']
['30694631'	'387031585834278912'	'0.0']->['17748163'	'387031585834278912'	'1.55']
['30694631'	'387031585834278912'	'0.0']->['139975708'	'387031585834278912'	'1.55']
['30694631'	'387031585834278912'	'0.0']->['139392286'	'387031585834278912'	'1.55']
['30694631'	'387031585834278912'	'0.0']->['72180211'	'387031585834278912'	'1.55']
['30694631'	'387031585834278912'	'0.0']->['323414832'	'387031585834278912'	'1.55']
['30694631'	'387031585834278912'	'0.0']->['253653624'	'387031585834278912'	'1.55']
['30694631'	'387031585834278912'	'0.0']->['14898452'	'387031585834278912'	'1.55']
['30694631'	'387031585834278912'	'0.0']->['33381229'	'387031585834278912'	'1.55']
['30694631'	'387031585834278912'	'0.0']->['23008665'	'387031585834278912'	'1.55']
['30694631'	'387031585834278912'	'0.0']->['66224302'	'387031585834278912'	'1.55']
['30694631'	'387031585834278912'	'0.0']->['206794690'	'387031585834278912'	'1.55']
['30694631'	'387031585834278912'	'0.0']->['21190891'	'387031585834278912'	'1.65']
['30694631'	'387031585834278912'	'0.0']->['495132844'	'387031585834278912'	'2.12']
['30694631'	'387031585834278912'	'0.0']->['18358284'	'387031585834278912'	'2.15']
['30694631'	'387031585834278912'	'0.0']->['193976920'	'387031585834278912'	'2.17']
['30694631'	'387031585834278912'	'0.0']->['30882944'	'387032168150466560'	'2.32']
['72180211'	'387031585834278912'	'1.55']->['328640181'	'387031585834278912'	'2.37']
['30694631'	'387031585834278912'	'0.0']->['356308850'	'387032290477359104'	'2.8']
['30694631'	'387031585834278912'	'0.0']->['306298215'	'387031585834278912'	'2.82']
['30694631'	'387031585834278912'	'0.0']->['265084821'	'387031585834278912'	'3.05']
['30694631'	'387031585834278912'	'0.0']->['78746288'	'387031585834278912'	'3.05']
['30694631'	'387031585834278912'	'0.0']->['19288669'	'387032392726499328'	'3.2']
['30694631'	'387031585834278912'	'0.0']->['14170924'	'387031585834278912'	'3.22']
['30694631'	'387031585834278912'	'0.0']->['21360968'	'387031585834278912'	'3.23']
['30694631'	'387031585834278912'	'0.0']->['793773380'	'387031585834278912'	'3.45']
['30694631'	'387031585834278912'	'0.0']->['756445699'	'387031585834278912'	'3.55']
['30694631'	'387031585834278912'	'0.0']->['75029376'	'387031585834278912'	'4.05']
['30694631'	'387031585834278912'	'0.0']->['218349794'	'387031585834278912'	'4.4']
['75029376'	'387031585834278912'	'4.05']->['16956874'	'387031585834278912'	'4.47']
['30694631'	'387031585834278912'	'0.0']->['267366527'	'387032761019547648'	'4.67']
['30694631'	'387031585834278912'	'0.0']->['326914641'	'387031585834278912'	'4.72']
['75029376'	'387031585834278912'	'4.05']->['1546811828'	'387031585834278912'	'4.95']
['30694631'	'387031585834278912'	'0.0']->['16890518'	'387031585834278912'	'5.17']
['30694631'	'387031585834278912'	'0.0']->['50131622'	'387032895392468993'	'5.2']
['30694631'	'387031585834278912'	'0.0']->['101489570'	'387031585834278912'	'5.65']
['30694631'	'387031585834278912'	'0.0']->['61789761'	'387031585834278912'	'5.78']
['30694631'	'387031585834278912'	'0.0']->['1563299498'	'387031585834278912'	'6.45']
['30694631'	'387031585834278912'	'0.0']->['34636457'	'387033505256833024'	'7.63']
['30694631'	'387031585834278912'	'0.0']->['1921520767'	'387031585834278912'	'7.85']
['21190891'	'387031585834278912'	'1.65']->['1297252190'	'387031585834278912'	'8.9']
['30694631'	'387031585834278912'	'0.0']->['172464279'	'387033833100414976'	'8.93']
['75029376'	'387031585834278912'	'4.05']->['25412424'	'387031585834278912'	'9.9']
['98225550'	'387031585834278912'	'1.55']->['272431268'	'387031585834278912'	'10.07']
['30694631'	'387031585834278912'	'0.0']->['135352862'	'387031585834278912'	'10.53']
['30694631'	'387031585834278912'	'0.0']->['25579962'	'387031585834278912'	'10.77']
['30694631'	'387031585834278912'	'0.0']->['1292767316'	'387031585834278912'	'11.65']
['30694631'	'387031585834278912'	'0.0']->['30385667'	'387031585834278912'	'12.17']
['30694631'	'387031585834278912'	'0.0']->['438525406'	'387031585834278912'	'12.87']
['30694631'	'387031585834278912'	'0.0']->['138190423'	'387031585834278912'	'13.55']
['30694631'	'387031585834278912'	'0.0']->['364463924'	'387031585834278912'	'14.25']
['30694631'	'387031585834278912'	'0.0']->['1281908574'	'387031585834278912'	'14.42']
['30694631'	'387031585834278912'	'0.0']->['60968019'	'387031585834278912'	'15.28']
['30694631'	'387031585834278912'	'0.0']->['26960905'	'387031585834278912'	'15.42']
['30694631'	'387031585834278912'	'0.0']->['373601625'	'387031585834278912'	'17.27']
['75029376'	'387031585834278912'	'4.05']->['281836576'	'387031585834278912'	'19.85']
['30694631'	'387031585834278912'	'0.0']->['1562746416'	'387031585834278912'	'20.22']
['30694631'	'387031585834278912'	'0.0']->['84914588'	'387031585834278912'	'21.23']
['30694631'	'387031585834278912'	'0.0']->['247991761'	'387031585834278912'	'22.18']
['253653624'	'387031585834278912'	'1.55']->['575851079'	'387031585834278912'	'22.57']
['30694631'	'387031585834278912'	'0.0']->['134914854'	'387031585834278912'	'23.98']
['30694631'	'387031585834278912'	'0.0']->['636201781'	'387031585834278912'	'24.75']
['575851079'	'387031585834278912'	'22.57']->['73155705'	'387031585834278912'	'34.6']
['75029376'	'387031585834278912'	'4.05']->['375852740'	'387031585834278912'	'39.88']
['23008665'	'387031585834278912'	'1.55']->['1475558274'	'387031585834278912'	'43.77']
['30694631'	'387031585834278912'	'0.0']->['417434949'	'387031585834278912'	'45.32']
['30694631'	'387031585834278912'	'0.0']->['757542434'	'387031585834278912'	'47.07']
['98225550'	'387031585834278912'	'1.55']->['172464279'	'387033833100414976'	'8.93']
['30694631'	'387031585834278912'	'0.0']->['194792466'	'387043632710443008'	'47.87']
['135352862'	'387031585834278912'	'10.53']->['519102918'	'387031585834278912'	'49.52']
['194792466'	'387043632710443008'	'47.87']->['375852740'	'387031585834278912'	'39.88']
['193976920'	'387031585834278912'	'2.17']->['102506034'	'387031585834278912'	'59.0']
['30694631'	'387031585834278912'	'0.0']->['22142402'	'387031585834278912'	'59.5']
['30694631'	'387031585834278912'	'0.0']->['546394376'	'387031585834278912'	'81.33']
['30694631'	'387031585834278912'	'0.0']->['115994820'	'387055179243069441'	'93.75']
['25579962'	'387031585834278912'	'10.77']->['99383453'	'387031585834278912'	'95.05']
['30694631'	'387031585834278912'	'0.0']->['708278636'	'387031585834278912'	'98.13']
['30694631'	'387031585834278912'	'0.0']->['41368430'	'387031585834278912'	'101.7']
['708278636'	'387031585834278912'	'98.13']->['1734500461'	'387031585834278912'	'107.95']
['30694631'	'387031585834278912'	'0.0']->['282371758'	'387031585834278912'	'123.23']
['30694631'	'387031585834278912'	'0.0']->['16667058'	'387031585834278912'	'123.93']
['30694631'	'387031585834278912'	'0.0']->['18294448'	'387031585834278912'	'135.08']
['30694631'	'387031585834278912'	'0.0']->['1169054324'	'387031585834278912'	'162.13']
['30694631'	'387031585834278912'	'0.0']->['47540546'	'387031585834278912'	'166.7']
['30694631'	'387031585834278912'	'0.0']->['414339753'	'387031585834278912'	'167.73']
['14898452'	'387031585834278912'	'1.55']->['604671638'	'387031585834278912'	'168.05']
['30694631'	'387031585834278912'	'0.0']->['35376068'	'387031585834278912'	'182.4']
['30694631'	'387031585834278912'	'0.0']->['72756871'	'387031585834278912'	'196.82']
['30694631'	'387031585834278912'	'0.0']->['33079769'	'387031585834278912'	'212.95']
['30694631'	'387031585834278912'	'0.0']->['68270085'	'387031585834278912'	'215.75']
['33079769'	'387031585834278912'	'212.95']->['14894092'	'387031585834278912'	'215.88']
['30694631'	'387031585834278912'	'0.0']->['1486042717'	'387031585834278912'	'217.37']
['33079769'	'387031585834278912'	'212.95']->['1347196416'	'387031585834278912'	'225.47']
['30694631'	'387031585834278912'	'0.0']->['793744861'	'387031585834278912'	'228.12']
['33079769'	'387031585834278912'	'212.95']->['59002903'	'387031585834278912'	'232.68']
['72180211'	'387031585834278912'	'1.55']->['241144285'	'387031585834278912'	'234.78']
['30694631'	'387031585834278912'	'0.0']->['1913398494'	'387090755639967746'	'235.12']
['30694631'	'387031585834278912'	'0.0']->['1547043138'	'387031585834278912'	'239.48']
['30694631'	'387031585834278912'	'0.0']->['31435069'	'387031585834278912'	'400.38']
['30694631'	'387031585834278912'	'0.0']->['344142213'	'387031585834278912'	'411.03']
['59002903'	'387031585834278912'	'232.68']->['1652539603'	'387031585834278912'	'459.85']
['30694631'	'387031585834278912'	'0.0']->['583456963'	'387031585834278912'	'471.27']
['30694631'	'387031585834278912'	'0.0']->['165533941'	'387031585834278912'	'472.25']
['30694631'	'387031585834278912'	'0.0']->['174046229'	'387031585834278912'	'485.63']
['30694631'	'387031585834278912'	'0.0']->['551642325'	'387031585834278912'	'487.5']
['30694631'	'387031585834278912'	'0.0']->['19316104'	'387031585834278912'	'603.93']
['30694631'	'387031585834278912'	'0.0']->['29890821'	'387031585834278912'	'616.95']
['30694631'	'387031585834278912'	'0.0']->['372924469'	'387031585834278912'	'620.47']
['30694631'	'387031585834278912'	'0.0']->['1697561382'	'387031585834278912'	'740.33']
['30694631'	'387031585834278912'	'0.0']->['921994520'	'387031585834278912'	'779.52']
['30694631'	'387031585834278912'	'0.0']->['179707342'	'387031585834278912'	'848.7']
['30694631'	'387031585834278912'	'0.0']->['539591420'	'387031585834278912'	'869.03']
