# Supplementary material for: BiMGCL: rumor detection via bi-directional multi-level graph contrastive learning
Source: PeerJ Comput Sci. 2023 Nov 10;9:e1659. doi: 10.7717/peerj-cs.1659 (PMC10703058; doi:10.7717/peerj-cs.1659)
Supplement: Supplemental Information 1 [file peerj-cs-09-1659-s001.zip › rumor_detection_acl2017/twitter15/tree/387041762331471872.txt]

['ROOT'	'ROOT'	'0.0']->['58510019'	'387041762331471872'	'0.0']
['58510019'	'387041762331471872'	'0.0']->['1334108503'	'387042077323702272'	'1.25']
['58510019'	'387041762331471872'	'0.0']->['24785594'	'387041762331471872'	'2.15']
['58510019'	'387041762331471872'	'0.0']->['553844990'	'387041762331471872'	'2.15']
['58510019'	'387041762331471872'	'0.0']->['15696011'	'387041762331471872'	'2.15']
['58510019'	'387041762331471872'	'0.0']->['819918535'	'387041762331471872'	'2.15']
['58510019'	'387041762331471872'	'0.0']->['978717643'	'387041762331471872'	'2.15']
['58510019'	'387041762331471872'	'0.0']->['32776870'	'387041762331471872'	'2.52']
['58510019'	'387041762331471872'	'0.0']->['45657792'	'387041762331471872'	'2.88']
['58510019'	'387041762331471872'	'0.0']->['18060177'	'387042732486561792'	'3.85']
['58510019'	'387041762331471872'	'0.0']->['117510407'	'387041762331471872'	'5.74']
['58510019'	'387041762331471872'	'0.0']->['34722389'	'387041762331471872'	'7.17']
['58510019'	'387041762331471872'	'0.0']->['473015654'	'387043667984519168'	'7.58']
['24785594'	'387041762331471872'	'2.15']->['1442153910'	'387041762331471872'	'7.89']
['58510019'	'387041762331471872'	'0.0']->['373691559'	'387041762331471872'	'8.42']
['373691559'	'387041762331471872'	'8.42']->['30508936'	'387041762331471872'	'8.56']
['58510019'	'387041762331471872'	'0.0']->['23946755'	'387041762331471872'	'8.58']
['58510019'	'387041762331471872'	'0.0']->['199921283'	'387041762331471872'	'8.59']
['58510019'	'387041762331471872'	'0.0']->['36700535'	'387041762331471872'	'8.59']
['58510019'	'387041762331471872'	'0.0']->['228299218'	'387041762331471872'	'8.6']
['30508936'	'387041762331471872'	'8.56']->['16449361'	'387041762331471872'	'8.82']
['58510019'	'387041762331471872'	'0.0']->['160574904'	'387041762331471872'	'9.82']
['58510019'	'387041762331471872'	'0.0']->['20932284'	'387041762331471872'	'15.18']
['58510019'	'387041762331471872'	'0.0']->['48754301'	'387041762331471872'	'17.85']
['58510019'	'387041762331471872'	'0.0']->['16054501'	'387041762331471872'	'19.19']
['58510019'	'387041762331471872'	'0.0']->['570753125'	'387041762331471872'	'19.86']
['16054501'	'387041762331471872'	'19.19']->['16485255'	'387041762331471872'	'20.2']
['58510019'	'387041762331471872'	'0.0']->['558215877'	'387041762331471872'	'20.37']
['58510019'	'387041762331471872'	'0.0']->['18204604'	'387041762331471872'	'20.53']
['58510019'	'387041762331471872'	'0.0']->['18726975'	'387041762331471872'	'25.53']
['117510407'	'387041762331471872'	'5.74']->['514873213'	'387041762331471872'	'26.07']
['18726975'	'387041762331471872'	'25.53']->['549849310'	'387041762331471872'	'29.48']
['58510019'	'387041762331471872'	'0.0']->['119085211'	'387041762331471872'	'30.48']
['58510019'	'387041762331471872'	'0.0']->['1223582071'	'387041762331471872'	'31.52']
['58510019'	'387041762331471872'	'0.0']->['309365680'	'387041762331471872'	'31.58']
['58510019'	'387041762331471872'	'0.0']->['65793480'	'387041762331471872'	'32.77']
['58510019'	'387041762331471872'	'0.0']->['28317922'	'387041762331471872'	'35.5']
['18726975'	'387041762331471872'	'25.53']->['26486684'	'387041762331471872'	'37.0']
['58510019'	'387041762331471872'	'0.0']->['632575019'	'387041762331471872'	'38.7']
['58510019'	'387041762331471872'	'0.0']->['758646408'	'387041762331471872'	'39.4']
['58510019'	'387041762331471872'	'0.0']->['272431268'	'387041762331471872'	'41.2']
['58510019'	'387041762331471872'	'0.0']->['876673021'	'387041762331471872'	'46.42']
['58510019'	'387041762331471872'	'0.0']->['565453455'	'387041762331471872'	'46.48']
['58510019'	'387041762331471872'	'0.0']->['884171048'	'387041762331471872'	'46.95']
['58510019'	'387041762331471872'	'0.0']->['30724539'	'387041762331471872'	'47.92']
['58510019'	'387041762331471872'	'0.0']->['1347011700'	'387041762331471872'	'48.63']
['58510019'	'387041762331471872'	'0.0']->['54810602'	'387041762331471872'	'52.52']
['58510019'	'387041762331471872'	'0.0']->['737578796'	'387041762331471872'	'52.73']
['58510019'	'387041762331471872'	'0.0']->['823809320'	'387041762331471872'	'53.82']
['58510019'	'387041762331471872'	'0.0']->['87589250'	'387041762331471872'	'54.27']
['24785594'	'387041762331471872'	'2.15']->['1146093337'	'387041762331471872'	'56.08']
['58510019'	'387041762331471872'	'0.0']->['1662454537'	'387041762331471872'	'56.27']
['58510019'	'387041762331471872'	'0.0']->['488934144'	'387041762331471872'	'58.33']
['58510019'	'387041762331471872'	'0.0']->['984013596'	'387056471667519488'	'58.45']
['823809320'	'387041762331471872'	'53.82']->['261874355'	'387041762331471872'	'60.73']
['58510019'	'387041762331471872'	'0.0']->['494542584'	'387041762331471872'	'63.18']
['58510019'	'387041762331471872'	'0.0']->['83793296'	'387041762331471872'	'65.1']
['58510019'	'387041762331471872'	'0.0']->['581477214'	'387041762331471872'	'70.83']
['58510019'	'387041762331471872'	'0.0']->['66565598'	'387041762331471872'	'72.57']
['15696011'	'387041762331471872'	'2.15']->['115861420'	'387041762331471872'	'80.88']
['58510019'	'387041762331471872'	'0.0']->['74149336'	'387041762331471872'	'84.2']
['58510019'	'387041762331471872'	'0.0']->['537327467'	'387041762331471872'	'84.65']
['823809320'	'387041762331471872'	'53.82']->['1161440250'	'387041762331471872'	'87.05']
['58510019'	'387041762331471872'	'0.0']->['1337793162'	'387041762331471872'	'87.08']
['115861420'	'387041762331471872'	'80.88']->['412785357'	'387041762331471872'	'91.2']
['58510019'	'387041762331471872'	'0.0']->['51274577'	'387041762331471872'	'91.33']
['58510019'	'387041762331471872'	'0.0']->['35171008'	'387041762331471872'	'92.98']
['58510019'	'387041762331471872'	'0.0']->['208105850'	'387041762331471872'	'100.67']
['58510019'	'387041762331471872'	'0.0']->['1003472804'	'387041762331471872'	'101.78']
['58510019'	'387041762331471872'	'0.0']->['19479214'	'387041762331471872'	'104.77']
['58510019'	'387041762331471872'	'0.0']->['541777125'	'387041762331471872'	'105.57']
['58510019'	'387041762331471872'	'0.0']->['16933756'	'387041762331471872'	'106.95']
['58510019'	'387041762331471872'	'0.0']->['75326988'	'387041762331471872'	'107.82']
['549849310'	'387041762331471872'	'29.48']->['52000700'	'387041762331471872'	'107.85']
['58510019'	'387041762331471872'	'0.0']->['44147253'	'387041762331471872'	'111.15']
['537327467'	'387041762331471872'	'84.65']->['44643865'	'387041762331471872'	'115.33']
['58510019'	'387041762331471872'	'0.0']->['861625476'	'387041762331471872'	'115.62']
['58510019'	'387041762331471872'	'0.0']->['54068167'	'387071346653417473'	'117.57']
['58510019'	'387041762331471872'	'0.0']->['177286297'	'387041762331471872'	'119.5']
['58510019'	'387041762331471872'	'0.0']->['318592536'	'387041762331471872'	'120.85']
['58510019'	'387041762331471872'	'0.0']->['107368257'	'387041762331471872'	'131.15']
['58510019'	'387041762331471872'	'0.0']->['1912192807'	'387041762331471872'	'138.02']
['318592536'	'387041762331471872'	'120.85']->['104362261'	'387041762331471872'	'142.28']
['58510019'	'387041762331471872'	'0.0']->['26015406'	'387079893084684288'	'151.52']
['58510019'	'387041762331471872'	'0.0']->['18684086'	'387041762331471872'	'152.67']
['58510019'	'387041762331471872'	'0.0']->['23730725'	'387041762331471872'	'161.4']
['537327467'	'387041762331471872'	'84.65']->['47551318'	'387041762331471872'	'181.0']
['58510019'	'387041762331471872'	'0.0']->['259846474'	'387041762331471872'	'204.15']
['58510019'	'387041762331471872'	'0.0']->['70771720'	'387041762331471872'	'205.88']
['58510019'	'387041762331471872'	'0.0']->['409534243'	'387041762331471872'	'280.55']
['581477214'	'387041762331471872'	'70.83']->['32667636'	'387041762331471872'	'353.3']
['58510019'	'387041762331471872'	'0.0']->['17845170'	'387132803122360320'	'361.77']
['58510019'	'387041762331471872'	'0.0']->['1087200324'	'387041762331471872'	'414.92']
['58510019'	'387041762331471872'	'0.0']->['56260787'	'387041762331471872'	'478.67']
['58510019'	'387041762331471872'	'0.0']->['22628879'	'387041762331471872'	'509.43']
['58510019'	'387041762331471872'	'0.0']->['1053985250'	'387041762331471872'	'519.33']
['58510019'	'387041762331471872'	'0.0']->['45939788'	'387041762331471872'	'533.95']
['58510019'	'387041762331471872'	'0.0']->['345551240'	'387041762331471872'	'537.4']
['58510019'	'387041762331471872'	'0.0']->['946137247'	'387041762331471872'	'547.63']
['345551240'	'387041762331471872'	'537.4']->['534753926'	'387041762331471872'	'549.23']
['58510019'	'387041762331471872'	'0.0']->['226675993'	'387041762331471872'	'556.92']
['58510019'	'387041762331471872'	'0.0']->['934785902'	'387041762331471872'	'559.18']
['58510019'	'387041762331471872'	'0.0']->['51752582'	'387041762331471872'	'560.13']
['58510019'	'387041762331471872'	'0.0']->['539160364'	'387041762331471872'	'560.57']
['737578796'	'387041762331471872'	'52.73']->['388361921'	'387041762331471872'	'561.02']
['58510019'	'387041762331471872'	'0.0']->['590320358'	'387041762331471872'	'563.52']
['58510019'	'387041762331471872'	'0.0']->['18385910'	'387041762331471872'	'563.62']
['58510019'	'387041762331471872'	'0.0']->['463332152'	'387041762331471872'	'566.33']
['58510019'	'387041762331471872'	'0.0']->['908064396'	'387041762331471872'	'569.55']
['934785902'	'387041762331471872'	'559.18']->['906604656'	'387041762331471872'	'577.07']
['58510019'	'387041762331471872'	'0.0']->['471348673'	'387041762331471872'	'580.57']
['58510019'	'387041762331471872'	'0.0']->['362813558'	'387041762331471872'	'581.62']
['58510019'	'387041762331471872'	'0.0']->['347567132'	'387041762331471872'	'590.07']
['58510019'	'387041762331471872'	'0.0']->['457820209'	'387041762331471872'	'638.7']
['58510019'	'387041762331471872'	'0.0']->['853162106'	'387041762331471872'	'670.6']
['58510019'	'387041762331471872'	'0.0']->['44595784'	'387041762331471872'	'707.13']
['58510019'	'387041762331471872'	'0.0']->['28774609'	'387041762331471872'	'719.27']
['58510019'	'387041762331471872'	'0.0']->['27965034'	'387041762331471872'	'723.1']
['58510019'	'387041762331471872'	'0.0']->['382209139'	'387041762331471872'	'725.72']
['58510019'	'387041762331471872'	'0.0']->['499233189'	'387041762331471872'	'742.5']
['58510019'	'387041762331471872'	'0.0']->['109623426'	'387041762331471872'	'784.9']
['58510019'	'387041762331471872'	'0.0']->['906406458'	'387298117185331200'	'1018.67']
['58510019'	'387041762331471872'	'0.0']->['52107647'	'387041762331471872'	'1423.7']
['58510019'	'387041762331471872'	'0.0']->['311758102'	'387041762331471872'	'2172.2']
