# Supplementary material for: BiMGCL: rumor detection via bi-directional multi-level graph contrastive learning
Source: PeerJ Comput Sci. 2023 Nov 10;9:e1659. doi: 10.7717/peerj-cs.1659 (PMC10703058; doi:10.7717/peerj-cs.1659)
Supplement: Supplemental Information 1 [file peerj-cs-09-1659-s001.zip › rumor_detection_acl2017/twitter15/tree/387050178932654080.txt]

['ROOT'	'ROOT'	'0.0']->['17971747'	'387050178932654080'	'0.0']
['17971747'	'387050178932654080'	'0.0']->['205600474'	'387050437222076416'	'1.02']
['17971747'	'387050178932654080'	'0.0']->['341884929'	'387050178932654080'	'1.72']
['17971747'	'387050178932654080'	'0.0']->['60355875'	'387050178932654080'	'1.72']
['17971747'	'387050178932654080'	'0.0']->['18093701'	'387050178932654080'	'1.72']
['17971747'	'387050178932654080'	'0.0']->['904090399'	'387050178932654080'	'1.72']
['17971747'	'387050178932654080'	'0.0']->['123481439'	'387050178932654080'	'1.72']
['17971747'	'387050178932654080'	'0.0']->['486285787'	'387050178932654080'	'1.72']
['17971747'	'387050178932654080'	'0.0']->['328733609'	'387050178932654080'	'1.72']
['18093701'	'387050178932654080'	'1.72']->['55616713'	'387050178932654080'	'1.72']
['17971747'	'387050178932654080'	'0.0']->['19506742'	'387050178932654080'	'1.72']
['17971747'	'387050178932654080'	'0.0']->['538799334'	'387050178932654080'	'1.72']
['17971747'	'387050178932654080'	'0.0']->['340292059'	'387050178932654080'	'1.94']
['486285787'	'387050178932654080'	'1.72']->['220764841'	'387050178932654080'	'2.17']
['17971747'	'387050178932654080'	'0.0']->['246151786'	'387050178932654080'	'2.3']
['17971747'	'387050178932654080'	'0.0']->['567209572'	'387050790864429057'	'2.43']
['17971747'	'387050178932654080'	'0.0']->['1592101442'	'387050178932654080'	'2.48']
['17971747'	'387050178932654080'	'0.0']->['565930344'	'387050178932654080'	'2.57']
['17971747'	'387050178932654080'	'0.0']->['1093772010'	'387050178932654080'	'2.67']
['17971747'	'387050178932654080'	'0.0']->['700674725'	'387050178932654080'	'2.8']
['904090399'	'387050178932654080'	'1.72']->['433708455'	'387050178932654080'	'2.8']
['17971747'	'387050178932654080'	'0.0']->['1273978958'	'387050178932654080'	'3.08']
['17971747'	'387050178932654080'	'0.0']->['225038645'	'387051057488330752'	'3.48']
['17971747'	'387050178932654080'	'0.0']->['105560657'	'387050178932654080'	'3.52']
['17971747'	'387050178932654080'	'0.0']->['787092025'	'387051065239035904'	'3.52']
['17971747'	'387050178932654080'	'0.0']->['610497806'	'387050178932654080'	'4.63']
['17971747'	'387050178932654080'	'0.0']->['30672541'	'387050178932654080'	'4.78']
['17971747'	'387050178932654080'	'0.0']->['985901666'	'387050178932654080'	'5.05']
['205600474'	'387050437222076416'	'1.02']->['288137190'	'387050178932654080'	'5.07']
['17971747'	'387050178932654080'	'0.0']->['317965552'	'387050178932654080'	'5.65']
['17971747'	'387050178932654080'	'0.0']->['68270085'	'387050178932654080'	'5.87']
['17971747'	'387050178932654080'	'0.0']->['186276307'	'387050178932654080'	'6.18']
['68270085'	'387050178932654080'	'5.87']->['26395193'	'387050178932654080'	'6.5']
['17971747'	'387050178932654080'	'0.0']->['631310817'	'387051926245761024'	'6.93']
['17971747'	'387050178932654080'	'0.0']->['364261105'	'387051946336854016'	'7.02']
['17971747'	'387050178932654080'	'0.0']->['937761522'	'387050178932654080'	'7.23']
['17971747'	'387050178932654080'	'0.0']->['325829429'	'387050178932654080'	'7.3']
['17971747'	'387050178932654080'	'0.0']->['98503524'	'387050178932654080'	'7.32']
['17971747'	'387050178932654080'	'0.0']->['209375348'	'387050178932654080'	'7.53']
['787092025'	'387051065239035904'	'3.52']->['1863134390'	'387052137512833025'	'7.78']
['17971747'	'387050178932654080'	'0.0']->['1863134390'	'387052137512833025'	'7.78']
['17971747'	'387050178932654080'	'0.0']->['203779185'	'387050178932654080'	'8.18']
['17971747'	'387050178932654080'	'0.0']->['1289846305'	'387050178932654080'	'8.35']
['17971747'	'387050178932654080'	'0.0']->['297057993'	'387050178932654080'	'8.42']
['610497806'	'387050178932654080'	'4.63']->['317590343'	'387050178932654080'	'8.48']
['17971747'	'387050178932654080'	'0.0']->['974904397'	'387050178932654080'	'8.5']
['17971747'	'387050178932654080'	'0.0']->['14966484'	'387050178932654080'	'9.28']
['17971747'	'387050178932654080'	'0.0']->['26805609'	'387050178932654080'	'9.52']
['17971747'	'387050178932654080'	'0.0']->['135356045'	'387050178932654080'	'10.0']
['203779185'	'387050178932654080'	'8.18']->['35497969'	'387050178932654080'	'10.25']
['17971747'	'387050178932654080'	'0.0']->['293834769'	'387050178932654080'	'10.27']
['17971747'	'387050178932654080'	'0.0']->['531365201'	'387050178932654080'	'10.48']
['17971747'	'387050178932654080'	'0.0']->['10321162'	'387050178932654080'	'10.95']
['17971747'	'387050178932654080'	'0.0']->['986653819'	'387050178932654080'	'11.5']
['17971747'	'387050178932654080'	'0.0']->['489621426'	'387050178932654080'	'12.05']
['631310817'	'387051926245761024'	'6.93']->['1093266444'	'387053641183424512'	'13.75']
['17971747'	'387050178932654080'	'0.0']->['216705818'	'387050178932654080'	'14.02']
['17971747'	'387050178932654080'	'0.0']->['501495428'	'387053738881335296'	'14.15']
['17971747'	'387050178932654080'	'0.0']->['18155852'	'387050178932654080'	'14.47']
['17971747'	'387050178932654080'	'0.0']->['1166283674'	'387050178932654080'	'14.68']
['17971747'	'387050178932654080'	'0.0']->['1247725933'	'387050178932654080'	'15.97']
['17971747'	'387050178932654080'	'0.0']->['356584566'	'387050178932654080'	'16.13']
['17971747'	'387050178932654080'	'0.0']->['289135684'	'387050178932654080'	'18.75']
['17971747'	'387050178932654080'	'0.0']->['427023102'	'387050178932654080'	'22.87']
['17971747'	'387050178932654080'	'0.0']->['1249379712'	'387050178932654080'	'23.92']
['209375348'	'387050178932654080'	'7.53']->['895413804'	'387050178932654080'	'23.97']
['17971747'	'387050178932654080'	'0.0']->['371492610'	'387056566194544640'	'25.38']
['98503524'	'387050178932654080'	'7.32']->['380482547'	'387050178932654080'	'25.98']
['17971747'	'387050178932654080'	'0.0']->['123134034'	'387050178932654080'	'27.75']
['17971747'	'387050178932654080'	'0.0']->['380109484'	'387050178932654080'	'28.13']
['17971747'	'387050178932654080'	'0.0']->['621177510'	'387050178932654080'	'28.25']
['17971747'	'387050178932654080'	'0.0']->['81754062'	'387050178932654080'	'28.62']
['289135684'	'387050178932654080'	'18.75']->['287262309'	'387050178932654080'	'28.97']
['17971747'	'387050178932654080'	'0.0']->['104165880'	'387050178932654080'	'29.02']
['17971747'	'387050178932654080'	'0.0']->['62885484'	'387050178932654080'	'29.77']
['17971747'	'387050178932654080'	'0.0']->['74644440'	'387050178932654080'	'30.97']
['17971747'	'387050178932654080'	'0.0']->['268013990'	'387050178932654080'	'32.05']
['74644440'	'387050178932654080'	'30.97']->['308239207'	'387050178932654080'	'32.27']
['17971747'	'387050178932654080'	'0.0']->['1326330290'	'387050178932654080'	'32.37']
['17971747'	'387050178932654080'	'0.0']->['360407303'	'387050178932654080'	'33.3']
['17971747'	'387050178932654080'	'0.0']->['322342664'	'387050178932654080'	'35.04']
['17971747'	'387050178932654080'	'0.0']->['420678292'	'387050178932654080'	'36.78']
['17971747'	'387050178932654080'	'0.0']->['266829947'	'387050178932654080'	'39.65']
['17971747'	'387050178932654080'	'0.0']->['374052792'	'387050178932654080'	'40.07']
['17971747'	'387050178932654080'	'0.0']->['132299087'	'387050178932654080'	'40.95']
['17971747'	'387050178932654080'	'0.0']->['29048085'	'387050178932654080'	'41.5']
['17971747'	'387050178932654080'	'0.0']->['618489253'	'387050178932654080'	'43.58']
['17971747'	'387050178932654080'	'0.0']->['798530833'	'387050178932654080'	'44.1']
['289135684'	'387050178932654080'	'18.75']->['46212793'	'387050178932654080'	'45.6']
['17971747'	'387050178932654080'	'0.0']->['430255743'	'387050178932654080'	'47.0']
['360407303'	'387050178932654080'	'33.3']->['76158735'	'387050178932654080'	'48.0']
['17971747'	'387050178932654080'	'0.0']->['40803149'	'387050178932654080'	'57.95']
['17971747'	'387050178932654080'	'0.0']->['350430751'	'387050178932654080'	'58.77']
['123134034'	'387050178932654080'	'27.75']->['17782751'	'387050178932654080'	'59.98']
['17971747'	'387050178932654080'	'0.0']->['214419637'	'387050178932654080'	'64.52']
['17971747'	'387050178932654080'	'0.0']->['63005954'	'387050178932654080'	'68.95']
['17971747'	'387050178932654080'	'0.0']->['898628568'	'387068279841239040'	'71.92']
['17971747'	'387050178932654080'	'0.0']->['38787065'	'387050178932654080'	'73.38']
['17971747'	'387050178932654080'	'0.0']->['1652091715'	'387050178932654080'	'76.33']
['135356045'	'387050178932654080'	'10.0']->['43178862'	'387050178932654080'	'79.13']
['618489253'	'387050178932654080'	'43.58']->['26774053'	'387050178932654080'	'81.48']
['17971747'	'387050178932654080'	'0.0']->['480398336'	'387050178932654080'	'81.92']
['17971747'	'387050178932654080'	'0.0']->['17870122'	'387050178932654080'	'93.27']
['17971747'	'387050178932654080'	'0.0']->['350169856'	'387050178932654080'	'102.55']
['123134034'	'387050178932654080'	'27.75']->['162085198'	'387050178932654080'	'102.8']
['501495428'	'387053738881335296'	'14.15']->['1273978958'	'387050178932654080'	'3.08']
['17971747'	'387050178932654080'	'0.0']->['24192032'	'387050178932654080'	'137.53']
['17971747'	'387050178932654080'	'0.0']->['26156936'	'387086631314141184'	'144.85']
['17971747'	'387050178932654080'	'0.0']->['25921483'	'387050178932654080'	'172.25']
['17971747'	'387050178932654080'	'0.0']->['17726933'	'387050178932654080'	'338.3']
['17971747'	'387050178932654080'	'0.0']->['1532305741'	'387050178932654080'	'341.02']
['17971747'	'387050178932654080'	'0.0']->['558337671'	'387050178932654080'	'378.97']
['17971747'	'387050178932654080'	'0.0']->['188442792'	'387050178932654080'	'459.81']
['340292059'	'387050178932654080'	'1.94']->['866631492'	'387050178932654080'	'540.65']
['17971747'	'387050178932654080'	'0.0']->['1852861843'	'387050178932654080'	'607.82']
['17971747'	'387050178932654080'	'0.0']->['867287382'	'387050178932654080'	'610.82']
['17971747'	'387050178932654080'	'0.0']->['459858827'	'387050178932654080'	'678.67']
['17971747'	'387050178932654080'	'0.0']->['1480260218'	'387050178932654080'	'751.57']
['17971747'	'387050178932654080'	'0.0']->['48451010'	'387050178932654080'	'874.1']
['17971747'	'387050178932654080'	'0.0']->['1847178114'	'387050178932654080'	'970.02']
['1273978958'	'387050178932654080'	'3.08']->['501495428'	'387053738881335296'	'14.15']
['17971747'	'387050178932654080'	'0.0']->['1237633219'	'387050178932654080'	'1603.32']
['17971747'	'387050178932654080'	'0.0']->['1144474542'	'387050178932654080'	'2236.62']
['17971747'	'387050178932654080'	'0.0']->['47347012'	'387050178932654080'	'2435.1']
['26774053'	'387050178932654080'	'81.48']->['109643011'	'387050178932654080'	'3001.07']
['109643011'	'387050178932654080'	'3001.07']->['227791159'	'387050178932654080'	'3007.58']
