# Supplementary material for: BiMGCL: rumor detection via bi-directional multi-level graph contrastive learning
Source: PeerJ Comput Sci. 2023 Nov 10;9:e1659. doi: 10.7717/peerj-cs.1659 (PMC10703058; doi:10.7717/peerj-cs.1659)
Supplement: Supplemental Information 1 [file peerj-cs-09-1659-s001.zip › rumor_detection_acl2017/twitter15/tree/387220814531395584.txt]

['ROOT'	'ROOT'	'0.0']->['14173315'	'387220814531395584'	'0.0']
['14173315'	'387220814531395584'	'0.0']->['40612919'	'387220814531395584'	'0.3']
['14173315'	'387220814531395584'	'0.0']->['386259081'	'387220814531395584'	'0.3']
['14173315'	'387220814531395584'	'0.0']->['16064403'	'387220814531395584'	'0.56']
['14173315'	'387220814531395584'	'0.0']->['138186434'	'387220814531395584'	'0.69']
['14173315'	'387220814531395584'	'0.0']->['15650210'	'387220814531395584'	'0.75']
['14173315'	'387220814531395584'	'0.0']->['33813186'	'387220814531395584'	'0.78']
['14173315'	'387220814531395584'	'0.0']->['552637742'	'387220814531395584'	'0.8']
['14173315'	'387220814531395584'	'0.0']->['49309992'	'387220814531395584'	'0.82']
['14173315'	'387220814531395584'	'0.0']->['275576581'	'387221034614538240'	'0.87']
['14173315'	'387220814531395584'	'0.0']->['309298818'	'387220814531395584'	'1.19']
['14173315'	'387220814531395584'	'0.0']->['630738430'	'387220814531395584'	'1.38']
['14173315'	'387220814531395584'	'0.0']->['17389503'	'387220814531395584'	'1.47']
['14173315'	'387220814531395584'	'0.0']->['59801369'	'387220814531395584'	'1.52']
['14173315'	'387220814531395584'	'0.0']->['28774609'	'387220814531395584'	'1.54']
['14173315'	'387220814531395584'	'0.0']->['17525510'	'387220814531395584'	'1.55']
['14173315'	'387220814531395584'	'0.0']->['58125945'	'387220814531395584'	'1.56']
['14173315'	'387220814531395584'	'0.0']->['17082120'	'387220814531395584'	'1.56']
['14173315'	'387220814531395584'	'0.0']->['545189350'	'387220814531395584'	'1.57']
['14173315'	'387220814531395584'	'0.0']->['38291699'	'387220814531395584'	'1.57']
['14173315'	'387220814531395584'	'0.0']->['54920289'	'387220814531395584'	'1.57']
['14173315'	'387220814531395584'	'0.0']->['395603917'	'387220814531395584'	'1.57']
['14173315'	'387220814531395584'	'0.0']->['362304409'	'387220814531395584'	'1.66']
['14173315'	'387220814531395584'	'0.0']->['274379978'	'387220814531395584'	'1.75']
['14173315'	'387220814531395584'	'0.0']->['146643007'	'387221263972052992'	'1.78']
['14173315'	'387220814531395584'	'0.0']->['54342579'	'387221274273255424'	'1.82']
['14173315'	'387220814531395584'	'0.0']->['216534004'	'387221279918419968'	'1.85']
['14173315'	'387220814531395584'	'0.0']->['306542823'	'387220814531395584'	'1.98']
['14173315'	'387220814531395584'	'0.0']->['290286750'	'387220814531395584'	'2.09']
['14173315'	'387220814531395584'	'0.0']->['839080159'	'387220814531395584'	'2.14']
['14173315'	'387220814531395584'	'0.0']->['59564136'	'387220814531395584'	'2.17']
['14173315'	'387220814531395584'	'0.0']->['26839462'	'387220814531395584'	'2.2']
['14173315'	'387220814531395584'	'0.0']->['443527120'	'387220814531395584'	'2.33']
['14173315'	'387220814531395584'	'0.0']->['386398136'	'387221421945937920'	'2.4']
['14173315'	'387220814531395584'	'0.0']->['876831522'	'387220814531395584'	'2.63']
['14173315'	'387220814531395584'	'0.0']->['291762449'	'387221490824794114'	'2.68']
['14173315'	'387220814531395584'	'0.0']->['64762814'	'387221517089914880'	'2.78']
['14173315'	'387220814531395584'	'0.0']->['15357193'	'387220814531395584'	'3.42']
['14173315'	'387220814531395584'	'0.0']->['1926815174'	'387221768231854081'	'3.78']
['14173315'	'387220814531395584'	'0.0']->['16123423'	'387220814531395584'	'3.81']
['14173315'	'387220814531395584'	'0.0']->['234363826'	'387220814531395584'	'4.0']
['14173315'	'387220814531395584'	'0.0']->['16146535'	'387220814531395584'	'4.1']
['14173315'	'387220814531395584'	'0.0']->['58606388'	'387220814531395584'	'4.15']
['14173315'	'387220814531395584'	'0.0']->['24656801'	'387220814531395584'	'4.18']
['14173315'	'387220814531395584'	'0.0']->['14469996'	'387220814531395584'	'4.19']
['14173315'	'387220814531395584'	'0.0']->['186009100'	'387220814531395584'	'4.19']
['14173315'	'387220814531395584'	'0.0']->['552032094'	'387220814531395584'	'4.2']
['16146535'	'387220814531395584'	'4.1']->['132905590'	'387220814531395584'	'4.2']
['14173315'	'387220814531395584'	'0.0']->['1431117876'	'387220814531395584'	'4.2']
['14173315'	'387220814531395584'	'0.0']->['16791906'	'387220814531395584'	'4.2']
['14173315'	'387220814531395584'	'0.0']->['587433629'	'387221986222817280'	'4.65']
['14173315'	'387220814531395584'	'0.0']->['1539063318'	'387222123196198912'	'5.2']
['14173315'	'387220814531395584'	'0.0']->['345296662'	'387220814531395584'	'5.34']
['14173315'	'387220814531395584'	'0.0']->['623219998'	'387222210861363201'	'5.53']
['291762449'	'387221490824794114'	'2.68']->['26421626'	'387222300493217792'	'5.9']
['14173315'	'387220814531395584'	'0.0']->['120303328'	'387220814531395584'	'5.91']
['14173315'	'387220814531395584'	'0.0']->['1865009706'	'387222368550002688'	'6.17']
['14173315'	'387220814531395584'	'0.0']->['278294763'	'387220814531395584'	'6.2']
['216534004'	'387221279918419968'	'1.85']->['26421626'	'387222300493217792'	'5.9']
['14173315'	'387220814531395584'	'0.0']->['19957596'	'387220814531395584'	'6.34']
['14173315'	'387220814531395584'	'0.0']->['1898800525'	'387220814531395584'	'6.41']
['14173315'	'387220814531395584'	'0.0']->['1268245674'	'387220814531395584'	'6.45']
['14173315'	'387220814531395584'	'0.0']->['1669934971'	'387220814531395584'	'6.47']
['14173315'	'387220814531395584'	'0.0']->['172232963'	'387220814531395584'	'6.47']
['14173315'	'387220814531395584'	'0.0']->['633327076'	'387220814531395584'	'6.48']
['14173315'	'387220814531395584'	'0.0']->['49188946'	'387220814531395584'	'6.48']
['14173315'	'387220814531395584'	'0.0']->['61976268'	'387220814531395584'	'6.48']
['14173315'	'387220814531395584'	'0.0']->['42291075'	'387220814531395584'	'6.48']
['14173315'	'387220814531395584'	'0.0']->['186478597'	'387220814531395584'	'6.48']
['14173315'	'387220814531395584'	'0.0']->['21866718'	'387220814531395584'	'6.48']
['345296662'	'387220814531395584'	'5.34']->['226813337'	'387220814531395584'	'6.48']
['14173315'	'387220814531395584'	'0.0']->['466120689'	'387220814531395584'	'6.48']
['14173315'	'387220814531395584'	'0.0']->['75855052'	'387220814531395584'	'6.72']
['14173315'	'387220814531395584'	'0.0']->['935018288'	'387222811791482882'	'7.93']
['14173315'	'387220814531395584'	'0.0']->['23409558'	'387222871434469376'	'8.17']
['14173315'	'387220814531395584'	'0.0']->['1270960308'	'387220814531395584'	'8.32']
['14173315'	'387220814531395584'	'0.0']->['1730219438'	'387220814531395584'	'9.12']
['14173315'	'387220814531395584'	'0.0']->['1508178456'	'387220814531395584'	'9.52']
['17525510'	'387220814531395584'	'1.55']->['594180221'	'387220814531395584'	'9.72']
['14173315'	'387220814531395584'	'0.0']->['5774442'	'387220814531395584'	'9.87']
['14173315'	'387220814531395584'	'0.0']->['701094366'	'387223297781268480'	'9.87']
['14173315'	'387220814531395584'	'0.0']->['13789392'	'387220814531395584'	'9.89']
['14173315'	'387220814531395584'	'0.0']->['612180411'	'387220814531395584'	'9.9']
['14173315'	'387220814531395584'	'0.0']->['93079172'	'387220814531395584'	'9.91']
['16123423'	'387220814531395584'	'3.81']->['454587604'	'387220814531395584'	'9.91']
['14173315'	'387220814531395584'	'0.0']->['299883816'	'387220814531395584'	'9.92']
['14173315'	'387220814531395584'	'0.0']->['158957616'	'387220814531395584'	'9.92']
['14173315'	'387220814531395584'	'0.0']->['132691256'	'387220814531395584'	'9.92']
['14173315'	'387220814531395584'	'0.0']->['1323422954'	'387220814531395584'	'9.92']
['14173315'	'387220814531395584'	'0.0']->['1331458627'	'387220814531395584'	'9.92']
['14173315'	'387220814531395584'	'0.0']->['424583747'	'387220814531395584'	'9.92']
['14173315'	'387220814531395584'	'0.0']->['1936263577'	'387220814531395584'	'9.92']
['14173315'	'387220814531395584'	'0.0']->['80901277'	'387220814531395584'	'10.46']
['14173315'	'387220814531395584'	'0.0']->['22707692'	'387223460381851649'	'10.5']
['14173315'	'387220814531395584'	'0.0']->['1402694713'	'387220814531395584'	'10.73']
['14173315'	'387220814531395584'	'0.0']->['1656086203'	'387220814531395584'	'11.0']
['14173315'	'387220814531395584'	'0.0']->['426961925'	'387220814531395584'	'11.13']
['14173315'	'387220814531395584'	'0.0']->['864183505'	'387220814531395584'	'11.25']
['14173315'	'387220814531395584'	'0.0']->['20341653'	'387223672114515970'	'11.35']
['14173315'	'387220814531395584'	'0.0']->['296814825'	'387220814531395584'	'11.48']
['14173315'	'387220814531395584'	'0.0']->['608670513'	'387220814531395584'	'11.6']
['14173315'	'387220814531395584'	'0.0']->['711040945'	'387223899450388480'	'12.25']
['14173315'	'387220814531395584'	'0.0']->['24568985'	'387224036235034625'	'12.8']
['14173315'	'387220814531395584'	'0.0']->['19940961'	'387224156149784578'	'13.27']
['14173315'	'387220814531395584'	'0.0']->['406654833'	'387224191256510464'	'13.42']
['14173315'	'387220814531395584'	'0.0']->['27679646'	'387224209023565824'	'13.48']
['14173315'	'387220814531395584'	'0.0']->['118017268'	'387220814531395584'	'13.68']
['14173315'	'387220814531395584'	'0.0']->['44595784'	'387220814531395584'	'14.72']
['14173315'	'387220814531395584'	'0.0']->['1692228474'	'387220814531395584'	'15.25']
['14173315'	'387220814531395584'	'0.0']->['801543930'	'387220814531395584'	'15.64']
['14173315'	'387220814531395584'	'0.0']->['428762753'	'387220814531395584'	'15.7']
['14173315'	'387220814531395584'	'0.0']->['299511554'	'387220814531395584'	'15.73']
['14173315'	'387220814531395584'	'0.0']->['17634947'	'387220814531395584'	'15.75']
['14173315'	'387220814531395584'	'0.0']->['1852355611'	'387220814531395584'	'15.77']
['26421626'	'387222300493217792'	'5.9']->['291762449'	'387221490824794114'	'2.68']
['14173315'	'387220814531395584'	'0.0']->['581491824'	'387220814531395584'	'16.73']
['14173315'	'387220814531395584'	'0.0']->['450984270'	'387220814531395584'	'17.2']
['14173315'	'387220814531395584'	'0.0']->['1252757400'	'387220814531395584'	'17.44']
['14173315'	'387220814531395584'	'0.0']->['73667093'	'387220814531395584'	'17.56']
['14469996'	'387220814531395584'	'4.19']->['14086059'	'387220814531395584'	'17.62']
['14173315'	'387220814531395584'	'0.0']->['548573417'	'387220814531395584'	'17.68']
['14173315'	'387220814531395584'	'0.0']->['1865016156'	'387225386351742976'	'18.17']
['14173315'	'387220814531395584'	'0.0']->['27945899'	'387225829593214976'	'19.92']
['14173315'	'387220814531395584'	'0.0']->['796493114'	'387225855446876160'	'20.02']
['14173315'	'387220814531395584'	'0.0']->['151669627'	'387225966084648960'	'20.47']
['14173315'	'387220814531395584'	'0.0']->['41010575'	'387226413759492097'	'22.25']
['14173315'	'387220814531395584'	'0.0']->['104241482'	'387220814531395584'	'24.31']
['14173315'	'387220814531395584'	'0.0']->['31865528'	'387226964185980928'	'24.43']
['14173315'	'387220814531395584'	'0.0']->['440267624'	'387227028749299712'	'24.68']
['14173315'	'387220814531395584'	'0.0']->['31889189'	'387220814531395584'	'25.41']
['14173315'	'387220814531395584'	'0.0']->['1320219499'	'387220814531395584'	'25.96']
['14173315'	'387220814531395584'	'0.0']->['275679005'	'387220814531395584'	'26.24']
['14173315'	'387220814531395584'	'0.0']->['21888038'	'387220814531395584'	'26.38']
['14173315'	'387220814531395584'	'0.0']->['353561938'	'387220814531395584'	'26.45']
['14173315'	'387220814531395584'	'0.0']->['1904088906'	'387220814531395584'	'26.48']
['14173315'	'387220814531395584'	'0.0']->['464232039'	'387220814531395584'	'26.5']
['14173315'	'387220814531395584'	'0.0']->['877846682'	'387220814531395584'	'26.51']
['14173315'	'387220814531395584'	'0.0']->['64318575'	'387220814531395584'	'26.51']
['14173315'	'387220814531395584'	'0.0']->['789152472'	'387220814531395584'	'26.51']
['14173315'	'387220814531395584'	'0.0']->['164756200'	'387220814531395584'	'26.52']
['14173315'	'387220814531395584'	'0.0']->['53957355'	'387220814531395584'	'26.52']
['14173315'	'387220814531395584'	'0.0']->['14768154'	'387220814531395584'	'26.52']
['14173315'	'387220814531395584'	'0.0']->['27623712'	'387220814531395584'	'26.52']
['14173315'	'387220814531395584'	'0.0']->['620973437'	'387220814531395584'	'26.52']
['14173315'	'387220814531395584'	'0.0']->['271689049'	'387220814531395584'	'26.52']
['789152472'	'387220814531395584'	'26.51']->['253346821'	'387220814531395584'	'26.52']
['14173315'	'387220814531395584'	'0.0']->['457994639'	'387220814531395584'	'26.52']
['14173315'	'387220814531395584'	'0.0']->['462511052'	'387220814531395584'	'26.52']
['14173315'	'387220814531395584'	'0.0']->['1939002361'	'387220814531395584'	'27.18']
['14173315'	'387220814531395584'	'0.0']->['1140060974'	'387220814531395584'	'27.85']
['27623712'	'387220814531395584'	'26.52']->['51279335'	'387220814531395584'	'28.2']
['27623712'	'387220814531395584'	'26.52']->['76650860'	'387220814531395584'	'28.55']
['14173315'	'387220814531395584'	'0.0']->['1917618337'	'387220814531395584'	'28.85']
['14173315'	'387220814531395584'	'0.0']->['598867298'	'387220814531395584'	'29.13']
['14173315'	'387220814531395584'	'0.0']->['20563092'	'387220814531395584'	'29.27']
['14173315'	'387220814531395584'	'0.0']->['36112410'	'387220814531395584'	'29.35']
['14173315'	'387220814531395584'	'0.0']->['376426788'	'387220814531395584'	'29.42']
['14173315'	'387220814531395584'	'0.0']->['357699093'	'387220814531395584'	'30.34']
['14173315'	'387220814531395584'	'0.0']->['63102629'	'387220814531395584'	'30.8']
['14173315'	'387220814531395584'	'0.0']->['104669921'	'387220814531395584'	'31.04']
['14173315'	'387220814531395584'	'0.0']->['16579954'	'387220814531395584'	'31.27']
['14173315'	'387220814531395584'	'0.0']->['1891405866'	'387228809516175361'	'31.77']
['14173315'	'387220814531395584'	'0.0']->['785930216'	'387229036960694272'	'32.67']
['14173315'	'387220814531395584'	'0.0']->['15011455'	'387229045412622336'	'32.7']
['14173315'	'387220814531395584'	'0.0']->['22383485'	'387220814531395584'	'32.99']
['14173315'	'387220814531395584'	'0.0']->['175085457'	'387220814531395584'	'33.85']
['14173315'	'387220814531395584'	'0.0']->['470680423'	'387220814531395584'	'34.72']
['14173315'	'387220814531395584'	'0.0']->['19278004'	'387229611085398016'	'34.95']
['14173315'	'387220814531395584'	'0.0']->['307074531'	'387220814531395584'	'36.68']
['41010575'	'387226413759492097'	'22.25']->['41010575'	'387226413759492097'	'22.25']
['14173315'	'387220814531395584'	'0.0']->['22095749'	'387230473530789889'	'38.37']
['14173315'	'387220814531395584'	'0.0']->['1096213296'	'387230677311438848'	'39.18']
['14173315'	'387220814531395584'	'0.0']->['65126890'	'387220814531395584'	'40.18']
['14173315'	'387220814531395584'	'0.0']->['518646310'	'387220814531395584'	'42.81']
['14173315'	'387220814531395584'	'0.0']->['1073605898'	'387220814531395584'	'43.25']
['14173315'	'387220814531395584'	'0.0']->['473472787'	'387220814531395584'	'43.46']
['14173315'	'387220814531395584'	'0.0']->['61485448'	'387220814531395584'	'43.57']
['14173315'	'387220814531395584'	'0.0']->['1607701897'	'387220814531395584'	'43.68']
['14173315'	'387220814531395584'	'0.0']->['19135582'	'387220814531395584'	'45.11']
['14173315'	'387220814531395584'	'0.0']->['529024149'	'387220814531395584'	'46.53']
['14173315'	'387220814531395584'	'0.0']->['117602759'	'387220814531395584'	'47.02']
['14173315'	'387220814531395584'	'0.0']->['870550297'	'387220814531395584'	'47.52']
['14173315'	'387220814531395584'	'0.0']->['284843592'	'387220814531395584'	'50.01']
['14173315'	'387220814531395584'	'0.0']->['937480040'	'387220814531395584'	'51.25']
['14173315'	'387220814531395584'	'0.0']->['24187097'	'387220814531395584'	'52.5']
['14173315'	'387220814531395584'	'0.0']->['14483383'	'387220814531395584'	'53.75']
['58125945'	'387220814531395584'	'1.56']->['19912776'	'387220814531395584'	'54.33']
['14173315'	'387220814531395584'	'0.0']->['13557812'	'387220814531395584'	'55.17']
['14173315'	'387220814531395584'	'0.0']->['50710988'	'387220814531395584'	'55.87']
['14173315'	'387220814531395584'	'0.0']->['304361964'	'387235135138975744'	'56.9']
['14173315'	'387220814531395584'	'0.0']->['212636771'	'387235747897425920'	'59.33']
['14173315'	'387220814531395584'	'0.0']->['174936528'	'387220814531395584'	'59.88']
['14173315'	'387220814531395584'	'0.0']->['286141401'	'387220814531395584'	'60.0']
['14173315'	'387220814531395584'	'0.0']->['770934246'	'387220814531395584'	'62.13']
['14173315'	'387220814531395584'	'0.0']->['619601244'	'387220814531395584'	'64.52']
['14173315'	'387220814531395584'	'0.0']->['242344936'	'387220814531395584'	'65.57']
['14173315'	'387220814531395584'	'0.0']->['25868950'	'387220814531395584'	'69.68']
['14173315'	'387220814531395584'	'0.0']->['62342306'	'387220814531395584'	'70.22']
['14173315'	'387220814531395584'	'0.0']->['577748870'	'387220814531395584'	'70.52']
['14173315'	'387220814531395584'	'0.0']->['519731321'	'387220814531395584'	'73.82']
['14173315'	'387220814531395584'	'0.0']->['17194257'	'387220814531395584'	'76.33']
['14173315'	'387220814531395584'	'0.0']->['377448543'	'387220814531395584'	'76.63']
['53957355'	'387220814531395584'	'26.52']->['349083975'	'387220814531395584'	'76.73']
['14173315'	'387220814531395584'	'0.0']->['811748226'	'387220814531395584'	'78.7']
['14173315'	'387220814531395584'	'0.0']->['152759932'	'387220814531395584'	'78.98']
['14173315'	'387220814531395584'	'0.0']->['1927853977'	'387220814531395584'	'79.17']
['14173315'	'387220814531395584'	'0.0']->['211244672'	'387220814531395584'	'79.23']
['14173315'	'387220814531395584'	'0.0']->['1675585410'	'387220814531395584'	'82.68']
['14173315'	'387220814531395584'	'0.0']->['912744312'	'387220814531395584'	'83.83']
['14173315'	'387220814531395584'	'0.0']->['506167000'	'387220814531395584'	'87.68']
['14173315'	'387220814531395584'	'0.0']->['17115467'	'387243567837495296'	'90.4']
['14173315'	'387220814531395584'	'0.0']->['245623021'	'387220814531395584'	'93.87']
['41010575'	'387226413759492097'	'22.25']->['382401063'	'387246641347969024'	'102.62']
['14173315'	'387220814531395584'	'0.0']->['382401063'	'387246641347969024'	'102.62']
['14173315'	'387220814531395584'	'0.0']->['24635989'	'387220814531395584'	'106.38']
['14173315'	'387220814531395584'	'0.0']->['790786939'	'387247935324307457'	'107.77']
['14173315'	'387220814531395584'	'0.0']->['233371718'	'387220814531395584'	'111.28']
['14173315'	'387220814531395584'	'0.0']->['213795580'	'387220814531395584'	'115.57']
['14173315'	'387220814531395584'	'0.0']->['1236618986'	'387220814531395584'	'117.68']
['233371718'	'387220814531395584'	'111.28']->['48559146'	'387220814531395584'	'119.5']
['14173315'	'387220814531395584'	'0.0']->['1339646520'	'387220814531395584'	'120.68']
['14173315'	'387220814531395584'	'0.0']->['72163006'	'387220814531395584'	'121.92']
['58125945'	'387220814531395584'	'1.56']->['278181543'	'387220814531395584'	'122.48']
['17525510'	'387220814531395584'	'1.55']->['324233411'	'387220814531395584'	'131.95']
['612180411'	'387220814531395584'	'9.9']->['171779327'	'387220814531395584'	'134.45']
['17194257'	'387220814531395584'	'76.33']->['270928647'	'387220814531395584'	'135.48']
['14173315'	'387220814531395584'	'0.0']->['260075421'	'387220814531395584'	'144.32']
['14173315'	'387220814531395584'	'0.0']->['101978553'	'387259089069170688'	'152.08']
['270928647'	'387220814531395584'	'135.48']->['253411685'	'387220814531395584'	'163.12']
['14173315'	'387220814531395584'	'0.0']->['298198699'	'387262652512485376'	'166.25']
['382401063'	'387246641347969024'	'102.62']->['41010575'	'387226413759492097'	'22.25']
['14173315'	'387220814531395584'	'0.0']->['35326916'	'387220814531395584'	'179.55']
['14173315'	'387220814531395584'	'0.0']->['1560491755'	'387220814531395584'	'188.93']
['14173315'	'387220814531395584'	'0.0']->['484467213'	'387220814531395584'	'189.77']
['14173315'	'387220814531395584'	'0.0']->['27758330'	'387269337469313025'	'192.8']
['14173315'	'387220814531395584'	'0.0']->['342445112'	'387220814531395584'	'193.78']
['14173315'	'387220814531395584'	'0.0']->['14479255'	'387220814531395584'	'194.65']
['14173315'	'387220814531395584'	'0.0']->['1593723722'	'387220814531395584'	'195.98']
['14173315'	'387220814531395584'	'0.0']->['774341786'	'387220814531395584'	'206.08']
['14173315'	'387220814531395584'	'0.0']->['1132193502'	'387220814531395584'	'213.98']
['1593723722'	'387220814531395584'	'195.98']->['47780751'	'387220814531395584'	'219.33']
['14173315'	'387220814531395584'	'0.0']->['63120001'	'387220814531395584'	'228.75']
['14173315'	'387220814531395584'	'0.0']->['484270244'	'387220814531395584'	'236.47']
['14173315'	'387220814531395584'	'0.0']->['14748123'	'387220814531395584'	'322.85']
['14173315'	'387220814531395584'	'0.0']->['1325000900'	'387220814531395584'	'323.43']
['14173315'	'387220814531395584'	'0.0']->['40378366'	'387337035410706432'	'461.82']
['14173315'	'387220814531395584'	'0.0']->['602211120'	'387220814531395584'	'511.78']
['14173315'	'387220814531395584'	'0.0']->['17393059'	'387220814531395584'	'526.52']
['14173315'	'387220814531395584'	'0.0']->['467808330'	'387353438662586368'	'527.0']
['14173315'	'387220814531395584'	'0.0']->['704165260'	'387220814531395584'	'535.72']
['14173315'	'387220814531395584'	'0.0']->['846425046'	'387220814531395584'	'538.88']
['14173315'	'387220814531395584'	'0.0']->['31330652'	'387220814531395584'	'555.88']
['14173315'	'387220814531395584'	'0.0']->['536566058'	'387220814531395584'	'578.42']
['14173315'	'387220814531395584'	'0.0']->['32394756'	'387371426896158720'	'598.47']
['14173315'	'387220814531395584'	'0.0']->['1607319140'	'387220814531395584'	'600.38']
['14173315'	'387220814531395584'	'0.0']->['1678409120'	'387220814531395584'	'637.47']
['14173315'	'387220814531395584'	'0.0']->['154745606'	'387220814531395584'	'654.73']
['14173315'	'387220814531395584'	'0.0']->['42858599'	'387220814531395584'	'667.47']
['14173315'	'387220814531395584'	'0.0']->['574846561'	'387389582372659200'	'670.62']
['14173315'	'387220814531395584'	'0.0']->['553910271'	'387220814531395584'	'671.17']
['14173315'	'387220814531395584'	'0.0']->['1009856054'	'387220814531395584'	'699.45']
['14173315'	'387220814531395584'	'0.0']->['325162085'	'387220814531395584'	'750.68']
['63102629'	'387220814531395584'	'30.8']->['44866971'	'387220814531395584'	'802.5']
['14173315'	'387220814531395584'	'0.0']->['363999426'	'387220814531395584'	'804.12']
['14173315'	'387220814531395584'	'0.0']->['147269216'	'387220814531395584'	'1305.35']
['14173315'	'387220814531395584'	'0.0']->['823983870'	'387564340704202752'	'1365.05']
['21866718'	'387220814531395584'	'6.48']->['1058615658'	'387220814531395584'	'1416.77']
['14173315'	'387220814531395584'	'0.0']->['61779381'	'387220814531395584'	'1443.43']
['14173315'	'387220814531395584'	'0.0']->['1043293964'	'387613108702695424'	'1558.83']
['14173315'	'387220814531395584'	'0.0']->['590679441'	'387617173721853952'	'1574.98']
['14173315'	'387220814531395584'	'0.0']->['40879099'	'387220814531395584'	'2193.48']
['40879099'	'387220814531395584'	'2193.48']->['154172791'	'387220814531395584'	'2193.67']
['242344936'	'387220814531395584'	'65.57']->['623225879'	'387220814531395584'	'2203.25']
['14173315'	'387220814531395584'	'0.0']->['322379632'	'387220814531395584'	'2208.43']
['14173315'	'387220814531395584'	'0.0']->['591385653'	'387220814531395584'	'4416.02']
['14173315'	'387220814531395584'	'0.0']->['591380208'	'387220814531395584'	'5667.8']
['14173315'	'387220814531395584'	'0.0']->['722152752'	'387220814531395584'	'5672.02']
['14173315'	'387220814531395584'	'0.0']->['513051520'	'387220814531395584'	'5757.48']
