# Supplementary material for: BiMGCL: rumor detection via bi-directional multi-level graph contrastive learning
Source: PeerJ Comput Sci. 2023 Nov 10;9:e1659. doi: 10.7717/peerj-cs.1659 (PMC10703058; doi:10.7717/peerj-cs.1659)
Supplement: Supplemental Information 1 [file peerj-cs-09-1659-s001.zip › rumor_detection_acl2017/twitter15/tree/387233034350514176.txt]

['ROOT'	'ROOT'	'0.0']->['301108020'	'387233034350514176'	'0.0']
['301108020'	'387233034350514176'	'0.0']->['934537075'	'387233971974594560'	'3.73']
['301108020'	'387233034350514176'	'0.0']->['505010328'	'387236388472909824'	'13.33']
['301108020'	'387233034350514176'	'0.0']->['54628695'	'387239875461652480'	'27.18']
['301108020'	'387233034350514176'	'0.0']->['63361049'	'387233034350514176'	'31.03']
['301108020'	'387233034350514176'	'0.0']->['31157393'	'387233034350514176'	'31.03']
['301108020'	'387233034350514176'	'0.0']->['125222558'	'387233034350514176'	'31.03']
['301108020'	'387233034350514176'	'0.0']->['143562810'	'387233034350514176'	'31.03']
['301108020'	'387233034350514176'	'0.0']->['855654883'	'387233034350514176'	'31.03']
['301108020'	'387233034350514176'	'0.0']->['594069871'	'387233034350514176'	'31.03']
['301108020'	'387233034350514176'	'0.0']->['16132734'	'387233034350514176'	'31.03']
['301108020'	'387233034350514176'	'0.0']->['216534004'	'387233034350514176'	'31.03']
['216534004'	'387233034350514176'	'31.03']->['525918537'	'387233034350514176'	'31.03']
['301108020'	'387233034350514176'	'0.0']->['36542668'	'387233034350514176'	'31.03']
['301108020'	'387233034350514176'	'0.0']->['1428464731'	'387233034350514176'	'31.03']
['855654883'	'387233034350514176'	'31.03']->['621151628'	'387233034350514176'	'44.22']
['301108020'	'387233034350514176'	'0.0']->['28273116'	'387233034350514176'	'58.53']
['301108020'	'387233034350514176'	'0.0']->['915137490'	'387233034350514176'	'59.27']
['301108020'	'387233034350514176'	'0.0']->['94464086'	'387233034350514176'	'70.0']
['301108020'	'387233034350514176'	'0.0']->['55829777'	'387233034350514176'	'72.83']
['301108020'	'387233034350514176'	'0.0']->['50427053'	'387233034350514176'	'73.87']
['301108020'	'387233034350514176'	'0.0']->['20564986'	'387233034350514176'	'74.82']
['301108020'	'387233034350514176'	'0.0']->['49576954'	'387233034350514176'	'74.83']
['301108020'	'387233034350514176'	'0.0']->['47802592'	'387233034350514176'	'82.67']
['915137490'	'387233034350514176'	'59.27']->['24369345'	'387233034350514176'	'85.18']
['54628695'	'387239875461652480'	'27.18']->['145004689'	'387233034350514176'	'85.47']
['301108020'	'387233034350514176'	'0.0']->['380059087'	'387233034350514176'	'89.27']
['301108020'	'387233034350514176'	'0.0']->['180074028'	'387233034350514176'	'92.43']
['54628695'	'387239875461652480'	'27.18']->['469801511'	'387233034350514176'	'94.15']
['301108020'	'387233034350514176'	'0.0']->['308210202'	'387233034350514176'	'94.32']
['16132734'	'387233034350514176'	'31.03']->['475090830'	'387233034350514176'	'96.0']
['301108020'	'387233034350514176'	'0.0']->['34939720'	'387233034350514176'	'96.87']
['301108020'	'387233034350514176'	'0.0']->['16411611'	'387233034350514176'	'99.38']
['301108020'	'387233034350514176'	'0.0']->['816007820'	'387233034350514176'	'100.85']
['301108020'	'387233034350514176'	'0.0']->['581477214'	'387233034350514176'	'109.37']
['180074028'	'387233034350514176'	'92.43']->['19425312'	'387233034350514176'	'112.7']
['301108020'	'387233034350514176'	'0.0']->['309365680'	'387233034350514176'	'113.57']
['94464086'	'387233034350514176'	'70.0']->['890807208'	'387233034350514176'	'113.95']
['301108020'	'387233034350514176'	'0.0']->['259846474'	'387233034350514176'	'131.43']
['301108020'	'387233034350514176'	'0.0']->['47673765'	'387233034350514176'	'134.47']
['301108020'	'387233034350514176'	'0.0']->['19648957'	'387233034350514176'	'137.85']
['301108020'	'387233034350514176'	'0.0']->['452655392'	'387233034350514176'	'144.67']
['301108020'	'387233034350514176'	'0.0']->['241054148'	'387233034350514176'	'146.37']
['301108020'	'387233034350514176'	'0.0']->['281685471'	'387233034350514176'	'150.48']
['301108020'	'387233034350514176'	'0.0']->['189003435'	'387233034350514176'	'150.97']
['301108020'	'387233034350514176'	'0.0']->['247903672'	'387233034350514176'	'151.92']
['301108020'	'387233034350514176'	'0.0']->['125508222'	'387233034350514176'	'155.18']
['301108020'	'387233034350514176'	'0.0']->['361228527'	'387233034350514176'	'164.5']
['301108020'	'387233034350514176'	'0.0']->['24063889'	'387233034350514176'	'168.55']
['301108020'	'387233034350514176'	'0.0']->['570911869'	'387233034350514176'	'178.08']
['301108020'	'387233034350514176'	'0.0']->['29327994'	'387233034350514176'	'178.52']
['301108020'	'387233034350514176'	'0.0']->['1618216136'	'387277990477824001'	'178.63']
['570911869'	'387233034350514176'	'178.08']->['47656216'	'387233034350514176'	'179.32']
['301108020'	'387233034350514176'	'0.0']->['67293615'	'387233034350514176'	'179.52']
['301108020'	'387233034350514176'	'0.0']->['127248799'	'387233034350514176'	'180.4']
['281685471'	'387233034350514176'	'150.48']->['360030463'	'387233034350514176'	'181.8']
['145004689'	'387233034350514176'	'85.47']->['170336271'	'387233034350514176'	'182.1']
['570911869'	'387233034350514176'	'178.08']->['145718395'	'387233034350514176'	'182.33']
['180074028'	'387233034350514176'	'92.43']->['85630907'	'387233034350514176'	'182.9']
['570911869'	'387233034350514176'	'178.08']->['394916608'	'387233034350514176'	'183.05']
['301108020'	'387233034350514176'	'0.0']->['1577706050'	'387233034350514176'	'183.37']
['570911869'	'387233034350514176'	'178.08']->['22404402'	'387233034350514176'	'184.98']
['301108020'	'387233034350514176'	'0.0']->['289914953'	'387233034350514176'	'198.38']
['301108020'	'387233034350514176'	'0.0']->['1354432244'	'387233034350514176'	'204.63']
['301108020'	'387233034350514176'	'0.0']->['223719518'	'387233034350514176'	'205.65']
['452655392'	'387233034350514176'	'144.67']->['25502928'	'387233034350514176'	'206.55']
['855654883'	'387233034350514176'	'31.03']->['937823144'	'387233034350514176'	'212.5']
['301108020'	'387233034350514176'	'0.0']->['210071271'	'387233034350514176'	'225.17']
['210071271'	'387233034350514176'	'225.17']->['21096280'	'387233034350514176'	'236.87']
['301108020'	'387233034350514176'	'0.0']->['1901039672'	'387294440663953408'	'244.0']
['594069871'	'387233034350514176'	'31.03']->['151622477'	'387233034350514176'	'251.27']
['301108020'	'387233034350514176'	'0.0']->['294512589'	'387233034350514176'	'316.43']
['301108020'	'387233034350514176'	'0.0']->['294805299'	'387233034350514176'	'317.13']
['301108020'	'387233034350514176'	'0.0']->['36590769'	'387233034350514176'	'322.12']
['301108020'	'387233034350514176'	'0.0']->['202367059'	'387233034350514176'	'323.73']
['915137490'	'387233034350514176'	'59.27']->['872327408'	'387233034350514176'	'355.27']
['301108020'	'387233034350514176'	'0.0']->['635013909'	'387233034350514176'	'365.88']
['301108020'	'387233034350514176'	'0.0']->['34701889'	'387233034350514176'	'411.57']
['301108020'	'387233034350514176'	'0.0']->['237438331'	'387336784427761665'	'412.27']
['301108020'	'387233034350514176'	'0.0']->['328608272'	'387233034350514176'	'413.25']
['28273116'	'387233034350514176'	'58.53']->['373691559'	'387233034350514176'	'414.42']
['301108020'	'387233034350514176'	'0.0']->['47540546'	'387233034350514176'	'420.05']
['301108020'	'387233034350514176'	'0.0']->['22289130'	'387341285507354624'	'430.15']
['301108020'	'387233034350514176'	'0.0']->['23038023'	'387233034350514176'	'486.07']
['23038023'	'387233034350514176'	'486.07']->['15127179'	'387233034350514176'	'490.23']
['67293615'	'387233034350514176'	'179.52']->['68578835'	'387233034350514176'	'492.07']
['301108020'	'387233034350514176'	'0.0']->['595862307'	'387233034350514176'	'495.2']
['301108020'	'387233034350514176'	'0.0']->['372924469'	'387233034350514176'	'504.33']
['301108020'	'387233034350514176'	'0.0']->['8524102'	'387233034350514176'	'520.6']
['301108020'	'387233034350514176'	'0.0']->['342737639'	'387233034350514176'	'522.82']
['301108020'	'387233034350514176'	'0.0']->['18026027'	'387233034350514176'	'524.53']
['855654883'	'387233034350514176'	'31.03']->['861625476'	'387233034350514176'	'529.52']
['301108020'	'387233034350514176'	'0.0']->['44353878'	'387233034350514176'	'546.53']
['301108020'	'387233034350514176'	'0.0']->['49694359'	'387233034350514176'	'548.38']
['54628695'	'387239875461652480'	'27.18']->['322800499'	'387233034350514176'	'552.62']
['301108020'	'387233034350514176'	'0.0']->['20126604'	'387233034350514176'	'573.3']
['247903672'	'387233034350514176'	'151.92']->['25237017'	'387233034350514176'	'573.72']
['301108020'	'387233034350514176'	'0.0']->['25237017'	'387233034350514176'	'573.72']
['301108020'	'387233034350514176'	'0.0']->['848346864'	'387233034350514176'	'593.73']
['8524102'	'387233034350514176'	'520.6']->['1301362039'	'387233034350514176'	'622.72']
['301108020'	'387233034350514176'	'0.0']->['277489977'	'387233034350514176'	'639.35']
['915137490'	'387233034350514176'	'59.27']->['340567206'	'387233034350514176'	'643.6']
['28273116'	'387233034350514176'	'58.53']->['605428058'	'387233034350514176'	'646.45']
['301108020'	'387233034350514176'	'0.0']->['68578293'	'387233034350514176'	'664.65']
['301108020'	'387233034350514176'	'0.0']->['40334543'	'387233034350514176'	'675.72']
['301108020'	'387233034350514176'	'0.0']->['226778874'	'387233034350514176'	'769.67']
['301108020'	'387233034350514176'	'0.0']->['292082175'	'387233034350514176'	'905.87']
['301108020'	'387233034350514176'	'0.0']->['578889059'	'387233034350514176'	'1311.43']
['301108020'	'387233034350514176'	'0.0']->['1583391097'	'387233034350514176'	'1312.33']
['301108020'	'387233034350514176'	'0.0']->['74841347'	'387233034350514176'	'1609.3']
['54628695'	'387239875461652480'	'27.18']->['23024501'	'387233034350514176'	'1609.92']
['594069871'	'387233034350514176'	'31.03']->['98116167'	'387233034350514176'	'1617.28']
['301108020'	'387233034350514176'	'0.0']->['98116167'	'387233034350514176'	'1617.28']
['259846474'	'387233034350514176'	'131.43']->['587986069'	'387233034350514176'	'1635.02']
