# Supplementary material for: BiMGCL: rumor detection via bi-directional multi-level graph contrastive learning
Source: PeerJ Comput Sci. 2023 Nov 10;9:e1659. doi: 10.7717/peerj-cs.1659 (PMC10703058; doi:10.7717/peerj-cs.1659)
Supplement: Supplemental Information 1 [file peerj-cs-09-1659-s001.zip › rumor_detection_acl2017/twitter15/tree/387236601450864641.txt]

['ROOT'	'ROOT'	'0.0']->['1059240924'	'387236601450864641'	'0.0']
['1059240924'	'387236601450864641'	'0.0']->['81927440'	'387237101877473280'	'1.98']
['1059240924'	'387236601450864641'	'0.0']->['463371329'	'387236601450864641'	'3.35']
['1059240924'	'387236601450864641'	'0.0']->['16729563'	'387236601450864641'	'3.35']
['1059240924'	'387236601450864641'	'0.0']->['37605181'	'387236601450864641'	'3.35']
['1059240924'	'387236601450864641'	'0.0']->['91493488'	'387236601450864641'	'3.35']
['1059240924'	'387236601450864641'	'0.0']->['24581337'	'387236601450864641'	'3.35']
['1059240924'	'387236601450864641'	'0.0']->['950435708'	'387236601450864641'	'3.35']
['1059240924'	'387236601450864641'	'0.0']->['14245145'	'387236601450864641'	'3.35']
['1059240924'	'387236601450864641'	'0.0']->['19766278'	'387236601450864641'	'3.35']
['1059240924'	'387236601450864641'	'0.0']->['1405337395'	'387236601450864641'	'3.35']
['1059240924'	'387236601450864641'	'0.0']->['25888359'	'387236601450864641'	'3.35']
['1059240924'	'387236601450864641'	'0.0']->['26287372'	'387236601450864641'	'3.35']
['1059240924'	'387236601450864641'	'0.0']->['34987581'	'387236601450864641'	'3.35']
['1059240924'	'387236601450864641'	'0.0']->['18704035'	'387236601450864641'	'3.35']
['1059240924'	'387236601450864641'	'0.0']->['1114676563'	'387236601450864641'	'3.35']
['1059240924'	'387236601450864641'	'0.0']->['1644440222'	'387236601450864641'	'3.35']
['81927440'	'387237101877473280'	'1.98']->['68956490'	'387237959281295360'	'5.38']
['1059240924'	'387236601450864641'	'0.0']->['1689087260'	'387238108980199424'	'5.98']
['81927440'	'387237101877473280'	'1.98']->['1689087260'	'387238108980199424'	'5.98']
['68956490'	'387237959281295360'	'5.38']->['1403387060'	'387238507724304384'	'7.57']
['1689087260'	'387238108980199424'	'5.98']->['91493488'	'387236601450864641'	'3.35']
['1059240924'	'387236601450864641'	'0.0']->['1146093337'	'387236601450864641'	'7.98']
['1059240924'	'387236601450864641'	'0.0']->['21958995'	'387236601450864641'	'10.3']
['1059240924'	'387236601450864641'	'0.0']->['33811812'	'387236601450864641'	'11.46']
['1059240924'	'387236601450864641'	'0.0']->['40941197'	'387236601450864641'	'12.04']
['1059240924'	'387236601450864641'	'0.0']->['24868543'	'387236601450864641'	'12.33']
['1059240924'	'387236601450864641'	'0.0']->['371240077'	'387236601450864641'	'12.47']
['1059240924'	'387236601450864641'	'0.0']->['64111799'	'387236601450864641'	'12.54']
['1059240924'	'387236601450864641'	'0.0']->['23632929'	'387236601450864641'	'12.62']
['1059240924'	'387236601450864641'	'0.0']->['257912242'	'387236601450864641'	'28.39']
['1059240924'	'387236601450864641'	'0.0']->['327694252'	'387236601450864641'	'36.28']
['1059240924'	'387236601450864641'	'0.0']->['7401212'	'387236601450864641'	'40.22']
['19766278'	'387236601450864641'	'3.35']->['43811472'	'387236601450864641'	'42.19']
['7401212'	'387236601450864641'	'40.22']->['36514310'	'387236601450864641'	'43.18']
['1059240924'	'387236601450864641'	'0.0']->['54887383'	'387236601450864641'	'43.67']
['7401212'	'387236601450864641'	'40.22']->['817994863'	'387236601450864641'	'43.92']
['54887383'	'387236601450864641'	'43.67']->['64183867'	'387236601450864641'	'44.04']
['1059240924'	'387236601450864641'	'0.0']->['893856362'	'387236601450864641'	'44.11']
['1059240924'	'387236601450864641'	'0.0']->['233390760'	'387236601450864641'	'44.14']
['1059240924'	'387236601450864641'	'0.0']->['387948805'	'387236601450864641'	'44.15']
['893856362'	'387236601450864641'	'44.11']->['885563592'	'387236601450864641'	'44.16']
['19766278'	'387236601450864641'	'3.35']->['38827646'	'387236601450864641'	'44.16']
['1059240924'	'387236601450864641'	'0.0']->['60996277'	'387236601450864641'	'44.16']
['36514310'	'387236601450864641'	'43.18']->['135242770'	'387236601450864641'	'44.17']
['1059240924'	'387236601450864641'	'0.0']->['1507208682'	'387236601450864641'	'49.18']
['1059240924'	'387236601450864641'	'0.0']->['106395831'	'387236601450864641'	'63.31']
['1059240924'	'387236601450864641'	'0.0']->['415196079'	'387253858658832384'	'68.57']
['1059240924'	'387236601450864641'	'0.0']->['1942674259'	'387236601450864641'	'70.37']
['893856362'	'387236601450864641'	'44.11']->['211882764'	'387236601450864641'	'73.9']
['1059240924'	'387236601450864641'	'0.0']->['34701889'	'387236601450864641'	'75.67']
['1059240924'	'387236601450864641'	'0.0']->['1015788055'	'387236601450864641'	'76.55']
['1059240924'	'387236601450864641'	'0.0']->['86989456'	'387236601450864641'	'76.99']
['1059240924'	'387236601450864641'	'0.0']->['143626530'	'387236601450864641'	'77.21']
['1059240924'	'387236601450864641'	'0.0']->['441097962'	'387256059330846720'	'77.32']
['1059240924'	'387236601450864641'	'0.0']->['424601971'	'387236601450864641'	'77.43']
['441097962'	'387256059330846720'	'77.32']->['215501705'	'387256449728282624'	'78.87']
['1059240924'	'387236601450864641'	'0.0']->['292674813'	'387236601450864641'	'78.93']
['1059240924'	'387236601450864641'	'0.0']->['377735275'	'387236601450864641'	'96.03']
['1059240924'	'387236601450864641'	'0.0']->['446272084'	'387236601450864641'	'104.58']
['1059240924'	'387236601450864641'	'0.0']->['18364362'	'387236601450864641'	'108.86']
['1059240924'	'387236601450864641'	'0.0']->['582438876'	'387236601450864641'	'111.0']
['446272084'	'387236601450864641'	'104.58']->['402127143'	'387236601450864641'	'112.06']
['1059240924'	'387236601450864641'	'0.0']->['438009484'	'387236601450864641'	'112.6']
['1059240924'	'387236601450864641'	'0.0']->['1692555433'	'387236601450864641'	'112.87']
['1059240924'	'387236601450864641'	'0.0']->['1523505684'	'387236601450864641'	'113.0']
['1692555433'	'387236601450864641'	'112.87']->['1873141704'	'387236601450864641'	'113.13']
['1059240924'	'387236601450864641'	'0.0']->['23257880'	'387236601450864641'	'130.35']
['1059240924'	'387236601450864641'	'0.0']->['62890739'	'387236601450864641'	'138.96']
['26287372'	'387236601450864641'	'3.35']->['76992827'	'387236601450864641'	'143.26']
['7401212'	'387236601450864641'	'40.22']->['63346196'	'387236601450864641'	'147.57']
['1059240924'	'387236601450864641'	'0.0']->['308464109'	'387236601450864641'	'155.02']
['1059240924'	'387236601450864641'	'0.0']->['589085530'	'387276638318510080'	'159.08']
['1059240924'	'387236601450864641'	'0.0']->['531790647'	'387236601450864641'	'160.38']
['1059240924'	'387236601450864641'	'0.0']->['193883545'	'387236601450864641'	'162.45']
['1059240924'	'387236601450864641'	'0.0']->['437863554'	'387236601450864641'	'162.93']
['1059240924'	'387236601450864641'	'0.0']->['219507091'	'387236601450864641'	'262.38']
['1059240924'	'387236601450864641'	'0.0']->['68270085'	'387236601450864641'	'264.15']
['1059240924'	'387236601450864641'	'0.0']->['391176291'	'387236601450864641'	'264.65']
['1059240924'	'387236601450864641'	'0.0']->['618172850'	'387236601450864641'	'266.7']
['1059240924'	'387236601450864641'	'0.0']->['1938484182'	'387304011805622272'	'267.85']
['1938484182'	'387304011805622272'	'267.85']->['68270085'	'387236601450864641'	'264.15']
['1059240924'	'387236601450864641'	'0.0']->['98507228'	'387236601450864641'	'273.68']
['1059240924'	'387236601450864641'	'0.0']->['878719854'	'387236601450864641'	'274.6']
['1059240924'	'387236601450864641'	'0.0']->['344438276'	'387236601450864641'	'285.07']
['1059240924'	'387236601450864641'	'0.0']->['33079769'	'387236601450864641'	'293.25']
['1059240924'	'387236601450864641'	'0.0']->['874606098'	'387236601450864641'	'293.82']
['1059240924'	'387236601450864641'	'0.0']->['212369811'	'387236601450864641'	'294.33']
['1059240924'	'387236601450864641'	'0.0']->['321099097'	'387310732192137216'	'294.57']
['1059240924'	'387236601450864641'	'0.0']->['562876988'	'387310886374756352'	'295.17']
['1059240924'	'387236601450864641'	'0.0']->['1014248527'	'387236601450864641'	'296.15']
['33079769'	'387236601450864641'	'293.25']->['1056475747'	'387236601450864641'	'297.53']
['33079769'	'387236601450864641'	'293.25']->['537804549'	'387236601450864641'	'298.18']
['1059240924'	'387236601450864641'	'0.0']->['1561539391'	'387236601450864641'	'298.23']
['33079769'	'387236601450864641'	'293.25']->['1327886762'	'387236601450864641'	'300.3']
['1059240924'	'387236601450864641'	'0.0']->['1512460285'	'387236601450864641'	'301.08']
['1059240924'	'387236601450864641'	'0.0']->['1439177893'	'387236601450864641'	'304.78']
['1059240924'	'387236601450864641'	'0.0']->['1190648683'	'387236601450864641'	'311.6']
['68270085'	'387236601450864641'	'264.15']->['1938484182'	'387304011805622272'	'267.85']
['33079769'	'387236601450864641'	'293.25']->['1047975170'	'387236601450864641'	'362.9']
['1059240924'	'387236601450864641'	'0.0']->['575640880'	'387236601450864641'	'376.47']
['1059240924'	'387236601450864641'	'0.0']->['368544047'	'387236601450864641'	'406.12']
['1059240924'	'387236601450864641'	'0.0']->['194615561'	'387236601450864641'	'407.28']
['1059240924'	'387236601450864641'	'0.0']->['1069636147'	'387340465952919553'	'412.72']
['1059240924'	'387236601450864641'	'0.0']->['747599983'	'387236601450864641'	'419.15']
['1059240924'	'387236601450864641'	'0.0']->['172894461'	'387236601450864641'	'420.08']
['1059240924'	'387236601450864641'	'0.0']->['211445666'	'387236601450864641'	'430.47']
['1059240924'	'387236601450864641'	'0.0']->['1697561382'	'387236601450864641'	'448.1']
['1059240924'	'387236601450864641'	'0.0']->['1848117662'	'387236601450864641'	'455.28']
['33811812'	'387236601450864641'	'11.46']->['1901646103'	'387236601450864641'	'483.38']
['1059240924'	'387236601450864641'	'0.0']->['18011418'	'387236601450864641'	'497.92']
['1059240924'	'387236601450864641'	'0.0']->['306848694'	'387236601450864641'	'499.92']
['562876988'	'387310886374756352'	'295.17']->['471324897'	'387363028187885568'	'502.37']
['1059240924'	'387236601450864641'	'0.0']->['544709328'	'387236601450864641'	'504.38']
['1059240924'	'387236601450864641'	'0.0']->['216534004'	'387236601450864641'	'507.35']
['1059240924'	'387236601450864641'	'0.0']->['632540961'	'387365535362465792'	'512.33']
['1059240924'	'387236601450864641'	'0.0']->['269488377'	'387236601450864641'	'514.65']
['1059240924'	'387236601450864641'	'0.0']->['1696880310'	'387368821553508352'	'525.38']
['1059240924'	'387236601450864641'	'0.0']->['1170021997'	'387236601450864641'	'542.95']
['18011418'	'387236601450864641'	'497.92']->['220268011'	'387236601450864641'	'548.03']
['1059240924'	'387236601450864641'	'0.0']->['1549516382'	'387236601450864641'	'548.77']
['893856362'	'387236601450864641'	'44.11']->['480082947'	'387236601450864641'	'593.35']
['1059240924'	'387236601450864641'	'0.0']->['89509129'	'387236601450864641'	'636.03']
['1059240924'	'387236601450864641'	'0.0']->['162287291'	'387236601450864641'	'863.63']
['1059240924'	'387236601450864641'	'0.0']->['62884010'	'387236601450864641'	'1211.28']
['1059240924'	'387236601450864641'	'0.0']->['22144998'	'387236601450864641'	'1215.7']
['1059240924'	'387236601450864641'	'0.0']->['106156892'	'387236601450864641'	'1495.22']
['1059240924'	'387236601450864641'	'0.0']->['16000199'	'387236601450864641'	'1498.48']
['1059240924'	'387236601450864641'	'0.0']->['45842696'	'387236601450864641'	'1501.47']
['1059240924'	'387236601450864641'	'0.0']->['1700167184'	'387236601450864641'	'1504.7']
['68270085'	'387236601450864641'	'264.15']->['424534694'	'387616608153128960'	'1510.0']
['1059240924'	'387236601450864641'	'0.0']->['47802592'	'387236601450864641'	'1511.6']
['1059240924'	'387236601450864641'	'0.0']->['872327408'	'387236601450864641'	'1524.3']
['1059240924'	'387236601450864641'	'0.0']->['861445200'	'387236601450864641'	'1543.08']
['1059240924'	'387236601450864641'	'0.0']->['23038023'	'387236601450864641'	'1545.03']
['1059240924'	'387236601450864641'	'0.0']->['599044962'	'387236601450864641'	'1546.22']
['1059240924'	'387236601450864641'	'0.0']->['82277624'	'387236601450864641'	'1547.5']
['1059240924'	'387236601450864641'	'0.0']->['447957260'	'387236601450864641'	'1553.9']
['1059240924'	'387236601450864641'	'0.0']->['570911869'	'387236601450864641'	'1589.55']
['1059240924'	'387236601450864641'	'0.0']->['16131748'	'387236601450864641'	'1589.95']
['1059240924'	'387236601450864641'	'0.0']->['1206885618'	'387236601450864641'	'1590.53']
['1059240924'	'387236601450864641'	'0.0']->['62981355'	'387236601450864641'	'1591.63']
['1059240924'	'387236601450864641'	'0.0']->['372924469'	'387236601450864641'	'1591.85']
['1059240924'	'387236601450864641'	'0.0']->['1230295188'	'387637228387573760'	'1591.93']
['1059240924'	'387236601450864641'	'0.0']->['1901773363'	'387236601450864641'	'1595.92']
['1059240924'	'387236601450864641'	'0.0']->['622211618'	'387236601450864641'	'1596.5']
['19766278'	'387236601450864641'	'3.35']->['8086532'	'387236601450864641'	'1598.3']
['1059240924'	'387236601450864641'	'0.0']->['602089650'	'387236601450864641'	'1607.58']
['1059240924'	'387236601450864641'	'0.0']->['380059087'	'387236601450864641'	'1611.67']
['1059240924'	'387236601450864641'	'0.0']->['58932601'	'387642710582366208'	'1613.72']
['1059240924'	'387236601450864641'	'0.0']->['19315260'	'387236601450864641'	'1615.3']
['893856362'	'387236601450864641'	'44.11']->['457181663'	'387236601450864641'	'1617.77']
['1059240924'	'387236601450864641'	'0.0']->['1005126732'	'387236601450864641'	'1623.83']
['1059240924'	'387236601450864641'	'0.0']->['525643462'	'387236601450864641'	'1644.08']
['570911869'	'387236601450864641'	'1589.55']->['69659840'	'387236601450864641'	'1706.45']
['1059240924'	'387236601450864641'	'0.0']->['30259841'	'387236601450864641'	'1739.7']
['1059240924'	'387236601450864641'	'0.0']->['38852182'	'387236601450864641'	'1762.45']
['33811812'	'387236601450864641'	'11.46']->['41960566'	'387236601450864641'	'1786.92']
['1059240924'	'387236601450864641'	'0.0']->['41960566'	'387236601450864641'	'1786.92']
['1059240924'	'387236601450864641'	'0.0']->['24369345'	'387236601450864641'	'1836.95']
['1059240924'	'387236601450864641'	'0.0']->['1132706005'	'387236601450864641'	'1866.92']
['308464109'	'387236601450864641'	'155.02']->['755645887'	'387236601450864641'	'1868.23']
['1059240924'	'387236601450864641'	'0.0']->['373624354'	'387236601450864641'	'1922.85']
['1059240924'	'387236601450864641'	'0.0']->['226778874'	'387236601450864641'	'2069.92']
['1059240924'	'387236601450864641'	'0.0']->['39663920'	'387236601450864641'	'2160.92']
['377735275'	'387236601450864641'	'96.03']->['1440171428'	'387236601450864641'	'2898.08']
['1059240924'	'387236601450864641'	'0.0']->['704306828'	'387236601450864641'	'2978.33']
['1059240924'	'387236601450864641'	'0.0']->['72717549'	'387236601450864641'	'3762.68']
['1059240924'	'387236601450864641'	'0.0']->['261589142'	'387236601450864641'	'3820.87']
['1059240924'	'387236601450864641'	'0.0']->['623683844'	'387236601450864641'	'5697.07']
['1059240924'	'387236601450864641'	'0.0']->['438492337'	'387236601450864641'	'88086.95']
