# Supplementary material for: BiMGCL: rumor detection via bi-directional multi-level graph contrastive learning
Source: PeerJ Comput Sci. 2023 Nov 10;9:e1659. doi: 10.7717/peerj-cs.1659 (PMC10703058; doi:10.7717/peerj-cs.1659)
Supplement: Supplemental Information 1 [file peerj-cs-09-1659-s001.zip › rumor_detection_acl2017/twitter15/tree/387237225286479872.txt]

['ROOT'	'ROOT'	'0.0']->['1059240924'	'387237225286479872'	'0.0']
['1059240924'	'387237225286479872'	'0.0']->['1405337395'	'387237225286479872'	'0.55']
['1059240924'	'387237225286479872'	'0.0']->['57493651'	'387237225286479872'	'0.55']
['1059240924'	'387237225286479872'	'0.0']->['57849550'	'387237225286479872'	'0.97']
['1059240924'	'387237225286479872'	'0.0']->['5799722'	'387237482439671808'	'1.02']
['1059240924'	'387237225286479872'	'0.0']->['75934946'	'387237508146139136'	'1.13']
['1059240924'	'387237225286479872'	'0.0']->['1230507932'	'387237225286479872'	'1.38']
['1059240924'	'387237225286479872'	'0.0']->['145708791'	'387237225286479872'	'6.15']
['75934946'	'387237508146139136'	'1.13']->['219533695'	'387239192843272192'	'7.82']
['219533695'	'387239192843272192'	'7.82']->['75934946'	'387237508146139136'	'1.13']
['1059240924'	'387237225286479872'	'0.0']->['74644440'	'387237225286479872'	'8.53']
['1059240924'	'387237225286479872'	'0.0']->['512549711'	'387237225286479872'	'9.72']
['1059240924'	'387237225286479872'	'0.0']->['198017327'	'387237225286479872'	'10.32']
['1059240924'	'387237225286479872'	'0.0']->['934785902'	'387239879434047488'	'10.55']
['1059240924'	'387237225286479872'	'0.0']->['461759120'	'387237225286479872'	'10.62']
['1059240924'	'387237225286479872'	'0.0']->['21958995'	'387237225286479872'	'10.77']
['1059240924'	'387237225286479872'	'0.0']->['1529667816'	'387237225286479872'	'10.84']
['1059240924'	'387237225286479872'	'0.0']->['16523905'	'387237225286479872'	'10.88']
['1059240924'	'387237225286479872'	'0.0']->['468999414'	'387237225286479872'	'10.9']
['1059240924'	'387237225286479872'	'0.0']->['879242574'	'387237225286479872'	'10.91']
['1230507932'	'387237225286479872'	'1.38']->['244330042'	'387237225286479872'	'10.91']
['1059240924'	'387237225286479872'	'0.0']->['18224096'	'387237225286479872'	'10.91']
['1059240924'	'387237225286479872'	'0.0']->['86621558'	'387237225286479872'	'10.92']
['1059240924'	'387237225286479872'	'0.0']->['150507465'	'387237225286479872'	'10.92']
['1059240924'	'387237225286479872'	'0.0']->['934537075'	'387237225286479872'	'10.92']
['57849550'	'387237225286479872'	'0.97']->['219533695'	'387239192843272192'	'7.82']
['1059240924'	'387237225286479872'	'0.0']->['294338666'	'387237225286479872'	'10.92']
['1059240924'	'387237225286479872'	'0.0']->['406318939'	'387237225286479872'	'10.92']
['145708791'	'387237225286479872'	'6.15']->['240514183'	'387237225286479872'	'10.92']
['1059240924'	'387237225286479872'	'0.0']->['51510721'	'387237225286479872'	'10.92']
['1059240924'	'387237225286479872'	'0.0']->['17125133'	'387237225286479872'	'10.92']
['1059240924'	'387237225286479872'	'0.0']->['487191523'	'387237225286479872'	'10.92']
['1059240924'	'387237225286479872'	'0.0']->['177231355'	'387237225286479872'	'10.92']
['1059240924'	'387237225286479872'	'0.0']->['76210015'	'387237225286479872'	'10.92']
['1059240924'	'387237225286479872'	'0.0']->['23566487'	'387240434356871168'	'12.75']
['150507465'	'387237225286479872'	'10.92']->['1289846305'	'387237225286479872'	'12.9']
['1059240924'	'387237225286479872'	'0.0']->['34987581'	'387237225286479872'	'13.89']
['934785902'	'387239879434047488'	'10.55']->['491959881'	'387237225286479872'	'14.39']
['1059240924'	'387237225286479872'	'0.0']->['1944319824'	'387237225286479872'	'14.88']
['1059240924'	'387237225286479872'	'0.0']->['53265271'	'387237225286479872'	'24.52']
['1059240924'	'387237225286479872'	'0.0']->['268792491'	'387244282999869441'	'28.05']
['934785902'	'387239879434047488'	'10.55']->['305963266'	'387237225286479872'	'29.35']
['468999414'	'387237225286479872'	'10.9']->['93189203'	'387237225286479872'	'31.76']
['1059240924'	'387237225286479872'	'0.0']->['38741415'	'387237225286479872'	'32.96']
['1059240924'	'387237225286479872'	'0.0']->['257912242'	'387237225286479872'	'33.56']
['1059240924'	'387237225286479872'	'0.0']->['28578720'	'387237225286479872'	'33.87']
['1059240924'	'387237225286479872'	'0.0']->['230952531'	'387237225286479872'	'34.02']
['1059240924'	'387237225286479872'	'0.0']->['506958753'	'387237225286479872'	'34.09']
['57849550'	'387237225286479872'	'0.97']->['242557507'	'387237225286479872'	'34.13']
['1059240924'	'387237225286479872'	'0.0']->['1065717565'	'387237225286479872'	'34.15']
['1059240924'	'387237225286479872'	'0.0']->['106735519'	'387237225286479872'	'34.17']
['1059240924'	'387237225286479872'	'0.0']->['930962220'	'387246557210218497'	'37.08']
['75934946'	'387237508146139136'	'1.13']->['930962220'	'387246557210218497'	'37.08']
['1059240924'	'387237225286479872'	'0.0']->['43975485'	'387237225286479872'	'39.75']
['1059240924'	'387237225286479872'	'0.0']->['18774342'	'387237225286479872'	'42.54']
['305963266'	'387237225286479872'	'29.35']->['305715280'	'387237225286479872'	'43.94']
['930962220'	'387246557210218497'	'37.08']->['75934946'	'387237508146139136'	'1.13']
['1059240924'	'387237225286479872'	'0.0']->['26287372'	'387237225286479872'	'44.64']
['1059240924'	'387237225286479872'	'0.0']->['387948805'	'387237225286479872'	'44.98']
['1059240924'	'387237225286479872'	'0.0']->['893856362'	'387237225286479872'	'45.16']
['1059240924'	'387237225286479872'	'0.0']->['46642948'	'387237225286479872'	'45.25']
['893856362'	'387237225286479872'	'45.16']->['885563592'	'387237225286479872'	'45.29']
['26287372'	'387237225286479872'	'44.64']->['214266498'	'387237225286479872'	'45.31']
['57849550'	'387237225286479872'	'0.97']->['56202097'	'387237225286479872'	'45.32']
['1059240924'	'387237225286479872'	'0.0']->['414779767'	'387237225286479872'	'45.33']
['1059240924'	'387237225286479872'	'0.0']->['125341629'	'387237225286479872'	'45.33']
['414779767'	'387237225286479872'	'45.33']->['39919486'	'387237225286479872'	'45.33']
['1059240924'	'387237225286479872'	'0.0']->['19050225'	'387237225286479872'	'45.33']
['1059240924'	'387237225286479872'	'0.0']->['935018288'	'387237225286479872'	'45.33']
['1059240924'	'387237225286479872'	'0.0']->['1201680852'	'387237225286479872'	'45.33']
['1059240924'	'387237225286479872'	'0.0']->['88814614'	'387237225286479872'	'45.33']
['1059240924'	'387237225286479872'	'0.0']->['71162244'	'387237225286479872'	'45.63']
['1059240924'	'387237225286479872'	'0.0']->['529553473'	'387237225286479872'	'45.92']
['1059240924'	'387237225286479872'	'0.0']->['19603858'	'387237225286479872'	'45.97']
['1059240924'	'387237225286479872'	'0.0']->['52644968'	'387248835577139200'	'46.13']
['1059240924'	'387237225286479872'	'0.0']->['976901094'	'387237225286479872'	'46.91']
['1059240924'	'387237225286479872'	'0.0']->['596623838'	'387237225286479872'	'47.85']
['1059240924'	'387237225286479872'	'0.0']->['805428673'	'387237225286479872'	'48.88']
['1059240924'	'387237225286479872'	'0.0']->['23162975'	'387237225286479872'	'49.39']
['1059240924'	'387237225286479872'	'0.0']->['846945457'	'387237225286479872'	'49.64']
['1059240924'	'387237225286479872'	'0.0']->['552802620'	'387237225286479872'	'49.77']
['38741415'	'387237225286479872'	'32.96']->['426774771'	'387237225286479872'	'49.84']
['1059240924'	'387237225286479872'	'0.0']->['900475718'	'387237225286479872'	'49.9']
['1059240924'	'387237225286479872'	'0.0']->['588793422'	'387237225286479872'	'53.53']
['426774771'	'387237225286479872'	'49.84']->['342329840'	'387237225286479872'	'55.35']
['1059240924'	'387237225286479872'	'0.0']->['932642034'	'387237225286479872'	'56.26']
['1059240924'	'387237225286479872'	'0.0']->['21619958'	'387251419431964672'	'56.4']
['1059240924'	'387237225286479872'	'0.0']->['106395831'	'387237225286479872'	'56.71']
['1059240924'	'387237225286479872'	'0.0']->['22146250'	'387237225286479872'	'56.94']
['1059240924'	'387237225286479872'	'0.0']->['33946024'	'387237225286479872'	'57.05']
['56202097'	'387237225286479872'	'45.32']->['115994919'	'387237225286479872'	'57.17']
['1059240924'	'387237225286479872'	'0.0']->['17970907'	'387237225286479872'	'58.64']
['1059240924'	'387237225286479872'	'0.0']->['34701889'	'387237225286479872'	'59.38']
['1059240924'	'387237225286479872'	'0.0']->['62890739'	'387237225286479872'	'59.75']
['1059240924'	'387237225286479872'	'0.0']->['14353849'	'387252283324387329'	'59.83']
['1059240924'	'387237225286479872'	'0.0']->['109011175'	'387237225286479872'	'60.12']
['468999414'	'387237225286479872'	'10.9']->['510752036'	'387237225286479872'	'61.92']
['1059240924'	'387237225286479872'	'0.0']->['49576954'	'387237225286479872'	'62.82']
['1059240924'	'387237225286479872'	'0.0']->['464758759'	'387237225286479872'	'63.27']
['426774771'	'387237225286479872'	'49.84']->['455703354'	'387237225286479872'	'63.49']
['1059240924'	'387237225286479872'	'0.0']->['20564986'	'387237225286479872'	'63.6']
['1059240924'	'387237225286479872'	'0.0']->['134959712'	'387237225286479872'	'63.66']
['1059240924'	'387237225286479872'	'0.0']->['1145485878'	'387237225286479872'	'63.69']
['588793422'	'387237225286479872'	'53.53']->['195600835'	'387237225286479872'	'63.72']
['387948805'	'387237225286479872'	'44.98']->['514893603'	'387237225286479872'	'65.95']
['934785902'	'387239879434047488'	'10.55']->['139975708'	'387237225286479872'	'67.07']
['1059240924'	'387237225286479872'	'0.0']->['50427053'	'387237225286479872'	'67.63']
['1059240924'	'387237225286479872'	'0.0']->['383213541'	'387237225286479872'	'67.9']
['1059240924'	'387237225286479872'	'0.0']->['249135168'	'387237225286479872'	'68.04']
['56202097'	'387237225286479872'	'45.32']->['23822149'	'387237225286479872'	'68.18']
['1059240924'	'387237225286479872'	'0.0']->['582438876'	'387237225286479872'	'68.54']
['1059240924'	'387237225286479872'	'0.0']->['386776833'	'387237225286479872'	'68.9']
['1059240924'	'387237225286479872'	'0.0']->['703690071'	'387255486158217216'	'72.57']
['1059240924'	'387237225286479872'	'0.0']->['447957260'	'387237225286479872'	'73.72']
['1059240924'	'387237225286479872'	'0.0']->['222861547'	'387256259520393216'	'75.63']
['242557507'	'387237225286479872'	'34.13']->['707457865'	'387237225286479872'	'76.14']
['1059240924'	'387237225286479872'	'0.0']->['552295722'	'387237225286479872'	'77.34']
['1059240924'	'387237225286479872'	'0.0']->['19766278'	'387237225286479872'	'77.95']
['1059240924'	'387237225286479872'	'0.0']->['1346991799'	'387237225286479872'	'78.25']
['1059240924'	'387237225286479872'	'0.0']->['342737639'	'387237225286479872'	'78.4']
['1059240924'	'387237225286479872'	'0.0']->['509018908'	'387237225286479872'	'78.47']
['1059240924'	'387237225286479872'	'0.0']->['908532632'	'387237225286479872'	'78.51']
['56202097'	'387237225286479872'	'45.32']->['305909204'	'387237225286479872'	'78.53']
['1059240924'	'387237225286479872'	'0.0']->['906992988'	'387237225286479872'	'78.54']
['33946024'	'387237225286479872'	'57.05']->['20628670'	'387237225286479872'	'78.55']
['1059240924'	'387237225286479872'	'0.0']->['937704163'	'387237225286479872'	'78.55']
['74644440'	'387237225286479872'	'8.53']->['60414868'	'387237225286479872'	'78.55']
['1059240924'	'387237225286479872'	'0.0']->['906345576'	'387237225286479872'	'78.55']
['34701889'	'387237225286479872'	'59.38']->['589352994'	'387237225286479872'	'78.55']
['1059240924'	'387237225286479872'	'0.0']->['19086319'	'387237225286479872'	'78.55']
['305963266'	'387237225286479872'	'29.35']->['780383773'	'387237225286479872'	'78.55']
['1059240924'	'387237225286479872'	'0.0']->['380059087'	'387237225286479872'	'78.55']
['1059240924'	'387237225286479872'	'0.0']->['1015788055'	'387237225286479872'	'78.55']
['1059240924'	'387237225286479872'	'0.0']->['374554939'	'387237225286479872'	'78.55']
['75934946'	'387237508146139136'	'1.13']->['611214518'	'387257772460363776'	'81.65']
['380059087'	'387237225286479872'	'78.55']->['51621287'	'387237225286479872'	'83.06']
['1059240924'	'387237225286479872'	'0.0']->['1043634536'	'387258385264951296'	'84.08']
['611214518'	'387257772460363776'	'81.65']->['75934946'	'387237508146139136'	'1.13']
['26287372'	'387237225286479872'	'44.64']->['16097257'	'387237225286479872'	'85.31']
['1059240924'	'387237225286479872'	'0.0']->['474094828'	'387237225286479872'	'86.44']
['1059240924'	'387237225286479872'	'0.0']->['18364362'	'387237225286479872'	'87.0']
['1059240924'	'387237225286479872'	'0.0']->['1318982232'	'387237225286479872'	'87.28']
['1059240924'	'387237225286479872'	'0.0']->['377735275'	'387237225286479872'	'87.43']
['1059240924'	'387237225286479872'	'0.0']->['848329375'	'387237225286479872'	'87.5']
['1059240924'	'387237225286479872'	'0.0']->['816007820'	'387259252802203648'	'87.53']
['1059240924'	'387237225286479872'	'0.0']->['40993444'	'387237225286479872'	'87.57']
['1059240924'	'387237225286479872'	'0.0']->['761968219'	'387237225286479872'	'92.61']
['611214518'	'387257772460363776'	'81.65']->['611214518'	'387257772460363776'	'81.65']
['1059240924'	'387237225286479872'	'0.0']->['493718461'	'387237225286479872'	'95.13']
['56202097'	'387237225286479872'	'45.32']->['275310938'	'387237225286479872'	'97.65']
['1059240924'	'387237225286479872'	'0.0']->['178527524'	'387261999341518848'	'98.45']
['1059240924'	'387237225286479872'	'0.0']->['1691420486'	'387262168711712768'	'99.12']
['1059240924'	'387237225286479872'	'0.0']->['61008645'	'387237225286479872'	'99.97']
['934785902'	'387239879434047488'	'10.55']->['19425312'	'387237225286479872'	'100.36']
['1059240924'	'387237225286479872'	'0.0']->['146239435'	'387237225286479872'	'100.75']
['1691420486'	'387262168711712768'	'99.12']->['178527524'	'387261999341518848'	'98.45']
['33946024'	'387237225286479872'	'57.05']->['558215877'	'387237225286479872'	'104.62']
['1059240924'	'387237225286479872'	'0.0']->['278163796'	'387237225286479872'	'106.55']
['1059240924'	'387237225286479872'	'0.0']->['16036909'	'387237225286479872'	'108.48']
['1059240924'	'387237225286479872'	'0.0']->['246418423'	'387237225286479872'	'116.67']
['1059240924'	'387237225286479872'	'0.0']->['1700167184'	'387237225286479872'	'120.77']
['1059240924'	'387237225286479872'	'0.0']->['311806969'	'387237225286479872'	'122.82']
['62890739'	'387237225286479872'	'59.75']->['16364490'	'387237225286479872'	'123.84']
['1059240924'	'387237225286479872'	'0.0']->['35216399'	'387237225286479872'	'124.35']
['934785902'	'387239879434047488'	'10.55']->['1681857542'	'387237225286479872'	'124.61']
['1059240924'	'387237225286479872'	'0.0']->['803537880'	'387237225286479872'	'124.74']
['1059240924'	'387237225286479872'	'0.0']->['238726677'	'387237225286479872'	'124.8']
['934785902'	'387239879434047488'	'10.55']->['526975727'	'387237225286479872'	'124.83']
['1059240924'	'387237225286479872'	'0.0']->['113842205'	'387237225286479872'	'124.87']
['75934946'	'387237508146139136'	'1.13']->['1579456562'	'387269736503209984'	'129.2']
['1059240924'	'387237225286479872'	'0.0']->['1579456562'	'387269736503209984'	'129.2']
['1059240924'	'387237225286479872'	'0.0']->['19648957'	'387237225286479872'	'139.46']
['35216399'	'387237225286479872'	'124.35']->['1579456562'	'387269736503209984'	'129.2']
['552802620'	'387237225286479872'	'49.77']->['249028866'	'387237225286479872'	'150.4']
['242557507'	'387237225286479872'	'34.13']->['1287220346'	'387237225286479872'	'152.23']
['1059240924'	'387237225286479872'	'0.0']->['98507228'	'387237225286479872'	'153.14']
['1059240924'	'387237225286479872'	'0.0']->['500109617'	'387275774178250753'	'153.18']
['934785902'	'387239879434047488'	'10.55']->['141457038'	'387237225286479872'	'153.59']
['1059240924'	'387237225286479872'	'0.0']->['23999320'	'387237225286479872'	'153.82']
['1059240924'	'387237225286479872'	'0.0']->['1697315450'	'387237225286479872'	'153.94']
['1059240924'	'387237225286479872'	'0.0']->['842217397'	'387237225286479872'	'153.99']
['1059240924'	'387237225286479872'	'0.0']->['105604742'	'387237225286479872'	'154.02']
['1059240924'	'387237225286479872'	'0.0']->['45746929'	'387237225286479872'	'154.04']
['1059240924'	'387237225286479872'	'0.0']->['16752148'	'387237225286479872'	'154.04']
['56202097'	'387237225286479872'	'45.32']->['1703288420'	'387237225286479872'	'154.05']
['56202097'	'387237225286479872'	'45.32']->['1202123160'	'387237225286479872'	'162.42']
['1059240924'	'387237225286479872'	'0.0']->['27563757'	'387278894367113216'	'165.58']
['1059240924'	'387237225286479872'	'0.0']->['52161956'	'387237225286479872'	'166.6']
['846945457'	'387237225286479872'	'49.64']->['291484965'	'387237225286479872'	'168.69']
['1059240924'	'387237225286479872'	'0.0']->['42222564'	'387237225286479872'	'169.74']
['1059240924'	'387237225286479872'	'0.0']->['570911869'	'387237225286479872'	'170.26']
['42222564'	'387237225286479872'	'169.74']->['14441486'	'387237225286479872'	'170.52']
['1059240924'	'387237225286479872'	'0.0']->['62981355'	'387237225286479872'	'170.65']
['893856362'	'387237225286479872'	'45.16']->['1064651766'	'387237225286479872'	'170.72']
['1059240924'	'387237225286479872'	'0.0']->['400294294'	'387237225286479872'	'170.75']
['1059240924'	'387237225286479872'	'0.0']->['22877265'	'387237225286479872'	'170.77']
['1059240924'	'387237225286479872'	'0.0']->['174503471'	'387237225286479872'	'170.78']
['1059240924'	'387237225286479872'	'0.0']->['33000207'	'387237225286479872'	'170.78']
['1059240924'	'387237225286479872'	'0.0']->['127678075'	'387237225286479872'	'170.78']
['1059240924'	'387237225286479872'	'0.0']->['21190891'	'387237225286479872'	'170.78']
['570911869'	'387237225286479872'	'170.26']->['18880715'	'387237225286479872'	'170.78']
['934785902'	'387239879434047488'	'10.55']->['247724651'	'387237225286479872'	'170.78']
['570911869'	'387237225286479872'	'170.26']->['355939225'	'387237225286479872'	'170.78']
['1059240924'	'387237225286479872'	'0.0']->['1379413123'	'387237225286479872'	'170.78']
['1059240924'	'387237225286479872'	'0.0']->['480127976'	'387237225286479872'	'170.78']
['1059240924'	'387237225286479872'	'0.0']->['76064434'	'387281274236588032'	'175.03']
['1059240924'	'387237225286479872'	'0.0']->['539453078'	'387237225286479872'	'177.25']
['937704163'	'387237225286479872'	'78.55']->['33511967'	'387237225286479872'	'180.48']
['56202097'	'387237225286479872'	'45.32']->['42508703'	'387237225286479872'	'182.1']
['22877265'	'387237225286479872'	'170.77']->['287352471'	'387237225286479872'	'182.91']
['570911869'	'387237225286479872'	'170.26']->['289914953'	'387237225286479872'	'183.72']
['98507228'	'387237225286479872'	'153.14']->['411583695'	'387237225286479872'	'187.75']
['1059240924'	'387237225286479872'	'0.0']->['39776720'	'387237225286479872'	'192.37']
['34701889'	'387237225286479872'	'59.38']->['125540668'	'387237225286479872'	'204.63']
['33000207'	'387237225286479872'	'170.78']->['20216717'	'387237225286479872'	'204.67']
['570911869'	'387237225286479872'	'170.26']->['139728950'	'387237225286479872'	'205.37']
['1059240924'	'387237225286479872'	'0.0']->['26572089'	'387237225286479872'	'205.65']
['74644440'	'387237225286479872'	'8.53']->['182378105'	'387237225286479872'	'205.82']
['1059240924'	'387237225286479872'	'0.0']->['34939720'	'387237225286479872'	'205.95']
['1059240924'	'387237225286479872'	'0.0']->['22375126'	'387237225286479872'	'206.27']
['1059240924'	'387237225286479872'	'0.0']->['570447536'	'387237225286479872'	'206.73']
['1059240924'	'387237225286479872'	'0.0']->['163491404'	'387237225286479872'	'207.07']
['57849550'	'387237225286479872'	'0.97']->['30694631'	'387237225286479872'	'207.22']
['1059240924'	'387237225286479872'	'0.0']->['562876988'	'387237225286479872'	'207.88']
['1059240924'	'387237225286479872'	'0.0']->['1462723416'	'387237225286479872'	'208.17']
['1059240924'	'387237225286479872'	'0.0']->['1097027300'	'387237225286479872'	'208.25']
['62890739'	'387237225286479872'	'59.75']->['1040495982'	'387237225286479872'	'208.67']
['1059240924'	'387237225286479872'	'0.0']->['17950625'	'387237225286479872'	'209.23']
['75934946'	'387237508146139136'	'1.13']->['1097027300'	'387237225286479872'	'208.25']
['30694631'	'387237225286479872'	'207.22']->['952161805'	'387237225286479872'	'209.92']
['1059240924'	'387237225286479872'	'0.0']->['1131822504'	'387237225286479872'	'209.92']
['1059240924'	'387237225286479872'	'0.0']->['812079846'	'387237225286479872'	'210.42']
['1059240924'	'387237225286479872'	'0.0']->['14242376'	'387290313431474176'	'210.95']
['214266498'	'387237225286479872'	'45.31']->['18152451'	'387237225286479872'	'211.12']
['1059240924'	'387237225286479872'	'0.0']->['18387340'	'387237225286479872'	'212.07']
['1097027300'	'387237225286479872'	'208.25']->['75934946'	'387237508146139136'	'1.13']
['30694631'	'387237225286479872'	'207.22']->['47398058'	'387237225286479872'	'215.13']
['1059240924'	'387237225286479872'	'0.0']->['141763079'	'387237225286479872'	'215.25']
['1059240924'	'387237225286479872'	'0.0']->['247991761'	'387237225286479872'	'215.53']
['468999414'	'387237225286479872'	'10.9']->['531734567'	'387237225286479872'	'218.47']
['30694631'	'387237225286479872'	'207.22']->['47612554'	'387237225286479872'	'218.47']
['56202097'	'387237225286479872'	'45.32']->['636310070'	'387237225286479872'	'219.83']
['1059240924'	'387237225286479872'	'0.0']->['64008841'	'387237225286479872'	'219.85']
['1059240924'	'387237225286479872'	'0.0']->['1641258655'	'387237225286479872'	'221.9']
['1059240924'	'387237225286479872'	'0.0']->['31128996'	'387237225286479872'	'222.95']
['1059240924'	'387237225286479872'	'0.0']->['59825685'	'387237225286479872'	'223.05']
['22375126'	'387237225286479872'	'206.27']->['395281761'	'387237225286479872'	'225.3']
['1059240924'	'387237225286479872'	'0.0']->['134978456'	'387237225286479872'	'225.83']
['1059240924'	'387237225286479872'	'0.0']->['193976920'	'387237225286479872'	'227.95']
['1059240924'	'387237225286479872'	'0.0']->['48425496'	'387295115393245184'	'230.03']
['1059240924'	'387237225286479872'	'0.0']->['293705300'	'387237225286479872'	'230.23']
['1059240924'	'387237225286479872'	'0.0']->['69641315'	'387237225286479872'	'231.42']
['50427053'	'387237225286479872'	'67.63']->['55380782'	'387237225286479872'	'232.4']
['75934946'	'387237508146139136'	'1.13']->['48425496'	'387295115393245184'	'230.03']
['48425496'	'387295115393245184'	'230.03']->['75934946'	'387237508146139136'	'1.13']
['893856362'	'387237225286479872'	'45.16']->['429353153'	'387237225286479872'	'237.47']
['1059240924'	'387237225286479872'	'0.0']->['26778857'	'387237225286479872'	'238.82']
['48425496'	'387295115393245184'	'230.03']->['48425496'	'387295115393245184'	'230.03']
['242557507'	'387237225286479872'	'34.13']->['24365356'	'387237225286479872'	'246.82']
['1059240924'	'387237225286479872'	'0.0']->['282409352'	'387237225286479872'	'247.72']
['1059240924'	'387237225286479872'	'0.0']->['892355978'	'387237225286479872'	'253.88']
['1059240924'	'387237225286479872'	'0.0']->['21572910'	'387301317099524096'	'254.68']
['1059240924'	'387237225286479872'	'0.0']->['258422983'	'387237225286479872'	'256.12']
['30694631'	'387237225286479872'	'207.22']->['15786188'	'387237225286479872'	'256.4']
['30694631'	'387237225286479872'	'207.22']->['80179237'	'387237225286479872'	'257.42']
['1059240924'	'387237225286479872'	'0.0']->['219507091'	'387237225286479872'	'259.73']
['1059240924'	'387237225286479872'	'0.0']->['618172850'	'387237225286479872'	'265.07']
['106395831'	'387237225286479872'	'56.71']->['96305443'	'387237225286479872'	'266.15']
['1059240924'	'387237225286479872'	'0.0']->['17549739'	'387310362925596672'	'290.63']
['30694631'	'387237225286479872'	'207.22']->['1021168321'	'387237225286479872'	'293.98']
['1059240924'	'387237225286479872'	'0.0']->['29075651'	'387237225286479872'	'296.13']
['842217397'	'387237225286479872'	'153.99']->['44696434'	'387237225286479872'	'296.68']
['1059240924'	'387237225286479872'	'0.0']->['1276736990'	'387237225286479872'	'309.5']
['1059240924'	'387237225286479872'	'0.0']->['44604466'	'387237225286479872'	'317.55']
['1059240924'	'387237225286479872'	'0.0']->['14308987'	'387237225286479872'	'321.17']
['1059240924'	'387237225286479872'	'0.0']->['599813808'	'387237225286479872'	'321.63']
['930962220'	'387246557210218497'	'37.08']->['43975485'	'387237225286479872'	'39.75']
['30694631'	'387237225286479872'	'207.22']->['29890821'	'387237225286479872'	'337.32']
['30694631'	'387237225286479872'	'207.22']->['274658967'	'387237225286479872'	'343.68']
['1059240924'	'387237225286479872'	'0.0']->['1880168863'	'387237225286479872'	'350.35']
['1059240924'	'387237225286479872'	'0.0']->['908064396'	'387237225286479872'	'390.57']
['1059240924'	'387237225286479872'	'0.0']->['1938445567'	'387237225286479872'	'410.55']
['893856362'	'387237225286479872'	'45.16']->['1045465489'	'387237225286479872'	'414.48']
['1059240924'	'387237225286479872'	'0.0']->['547128330'	'387237225286479872'	'421.43']
['1059240924'	'387237225286479872'	'0.0']->['404541957'	'387237225286479872'	'423.62']
['34939720'	'387237225286479872'	'205.95']->['24467920'	'387237225286479872'	'428.72']
['30694631'	'387237225286479872'	'207.22']->['539591420'	'387237225286479872'	'463.57']
['1059240924'	'387237225286479872'	'0.0']->['23038023'	'387237225286479872'	'471.63']
['1059240924'	'387237225286479872'	'0.0']->['306848694'	'387237225286479872'	'497.23']
['1059240924'	'387237225286479872'	'0.0']->['1097099569'	'387237225286479872'	'497.7']
['1059240924'	'387237225286479872'	'0.0']->['17730796'	'387362687765602304'	'498.55']
['934785902'	'387239879434047488'	'10.55']->['1357969682'	'387237225286479872'	'503.17']
['1059240924'	'387237225286479872'	'0.0']->['618541222'	'387365054410395648'	'507.95']
['618541222'	'387365054410395648'	'507.95']->['306848694'	'387237225286479872'	'497.23']
['306848694'	'387237225286479872'	'497.23']->['618541222'	'387365054410395648'	'507.95']
['17730796'	'387362687765602304'	'498.55']->['306848694'	'387237225286479872'	'497.23']
['30694631'	'387237225286479872'	'207.22']->['265523175'	'387237225286479872'	'623.48']
['1059240924'	'387237225286479872'	'0.0']->['306862693'	'387237225286479872'	'636.97']
['30694631'	'387237225286479872'	'207.22']->['1873970172'	'387237225286479872'	'667.25']
['75934946'	'387237508146139136'	'1.13']->['1873970172'	'387237225286479872'	'667.25']
['1873970172'	'387237225286479872'	'667.25']->['75934946'	'387237508146139136'	'1.13']
['1059240924'	'387237225286479872'	'0.0']->['52107647'	'387237225286479872'	'686.52']
['1059240924'	'387237225286479872'	'0.0']->['331467423'	'387237225286479872'	'687.3']
['1059240924'	'387237225286479872'	'0.0']->['15933649'	'387237225286479872'	'691.95']
['1059240924'	'387237225286479872'	'0.0']->['460271344'	'387237225286479872'	'700.58']
['53265271'	'387237225286479872'	'24.52']->['836073864'	'387237225286479872'	'712.82']
['1059240924'	'387237225286479872'	'0.0']->['1602536844'	'387237225286479872'	'720.42']
['30694631'	'387237225286479872'	'207.22']->['16565243'	'387237225286479872'	'720.88']
['1059240924'	'387237225286479872'	'0.0']->['127049815'	'387237225286479872'	'817.15']
['893856362'	'387237225286479872'	'45.16']->['1735349358'	'387237225286479872'	'838.4']
['1059240924'	'387237225286479872'	'0.0']->['162287291'	'387237225286479872'	'860.8']
['1059240924'	'387237225286479872'	'0.0']->['31136700'	'387237225286479872'	'871.27']
['934785902'	'387239879434047488'	'10.55']->['29359894'	'387237225286479872'	'921.5']
['1059240924'	'387237225286479872'	'0.0']->['31320874'	'387237225286479872'	'1312.03']
['1059240924'	'387237225286479872'	'0.0']->['124021349'	'387237225286479872'	'1480.22']
['1059240924'	'387237225286479872'	'0.0']->['124046030'	'387237225286479872'	'1760.42']
['74644440'	'387237225286479872'	'8.53']->['64082627'	'387237225286479872'	'2173.4']
['75934946'	'387237508146139136'	'1.13']->['721424930'	'458059354109800448'	'281421.87']
['721424930'	'458059354109800448'	'281421.87']->['75934946'	'387237508146139136'	'1.13']
