# Supplementary material for: BiMGCL: rumor detection via bi-directional multi-level graph contrastive learning
Source: PeerJ Comput Sci. 2023 Nov 10;9:e1659. doi: 10.7717/peerj-cs.1659 (PMC10703058; doi:10.7717/peerj-cs.1659)
Supplement: Supplemental Information 1 [file peerj-cs-09-1659-s001.zip › rumor_detection_acl2017/twitter15/tree/387281927427727360.txt]

['ROOT'	'ROOT'	'0.0']->['249219716'	'387281927427727360'	'0.0']
['249219716'	'387281927427727360'	'0.0']->['326412173'	'387283079229759489'	'4.58']
['249219716'	'387281927427727360'	'0.0']->['392159449'	'387283407757004800'	'5.88']
['249219716'	'387281927427727360'	'0.0']->['16156569'	'387283536845082624'	'6.4']
['249219716'	'387281927427727360'	'0.0']->['531636104'	'387283581749317633'	'6.57']
['249219716'	'387281927427727360'	'0.0']->['34430171'	'387283849530441729'	'7.63']
['249219716'	'387281927427727360'	'0.0']->['21795901'	'387281927427727360'	'8.03']
['249219716'	'387281927427727360'	'0.0']->['20406676'	'387281927427727360'	'8.03']
['249219716'	'387281927427727360'	'0.0']->['820621218'	'387281927427727360'	'8.03']
['249219716'	'387281927427727360'	'0.0']->['44129727'	'387281927427727360'	'8.03']
['249219716'	'387281927427727360'	'0.0']->['18124830'	'387281927427727360'	'8.03']
['18124830'	'387281927427727360'	'8.03']->['80664786'	'387281927427727360'	'8.03']
['249219716'	'387281927427727360'	'0.0']->['153876973'	'387281927427727360'	'8.03']
['18124830'	'387281927427727360'	'8.03']->['450732687'	'387281927427727360'	'8.03']
['249219716'	'387281927427727360'	'0.0']->['122462526'	'387281927427727360'	'8.03']
['249219716'	'387281927427727360'	'0.0']->['406318939'	'387281927427727360'	'8.03']
['18124830'	'387281927427727360'	'8.03']->['29202852'	'387281927427727360'	'8.03']
['18124830'	'387281927427727360'	'8.03']->['16272310'	'387281927427727360'	'8.03']
['249219716'	'387281927427727360'	'0.0']->['570115053'	'387281927427727360'	'8.03']
['18124830'	'387281927427727360'	'8.03']->['549026358'	'387281927427727360'	'8.03']
['18124830'	'387281927427727360'	'8.03']->['583792055'	'387281927427727360'	'8.03']
['249219716'	'387281927427727360'	'0.0']->['44828198'	'387281927427727360'	'8.03']
['21795901'	'387281927427727360'	'8.03']->['219855746'	'387281927427727360'	'8.03']
['249219716'	'387281927427727360'	'0.0']->['348283415'	'387284134684413952'	'8.77']
['249219716'	'387281927427727360'	'0.0']->['239336698'	'387284724110344192'	'11.12']
['249219716'	'387281927427727360'	'0.0']->['545048641'	'387285192224014336'	'12.97']
['249219716'	'387281927427727360'	'0.0']->['1176615978'	'387285309974536192'	'13.43']
['249219716'	'387281927427727360'	'0.0']->['469638342'	'387286778433896448'	'19.28']
['249219716'	'387281927427727360'	'0.0']->['281048614'	'387287390529654785'	'21.72']
['249219716'	'387281927427727360'	'0.0']->['92905075'	'387287799612715008'	'23.33']
['249219716'	'387281927427727360'	'0.0']->['432486797'	'387289067714392065'	'28.37']
['249219716'	'387281927427727360'	'0.0']->['380200497'	'387281927427727360'	'30.36']
['249219716'	'387281927427727360'	'0.0']->['1302283879'	'387291736281595904'	'38.98']
['249219716'	'387281927427727360'	'0.0']->['63032931'	'387281927427727360'	'41.52']
['249219716'	'387281927427727360'	'0.0']->['1879980750'	'387292871876825088'	'43.48']
['249219716'	'387281927427727360'	'0.0']->['16513258'	'387293208507449345'	'44.83']
['249219716'	'387281927427727360'	'0.0']->['1406293777'	'387281927427727360'	'47.1']
['18124830'	'387281927427727360'	'8.03']->['545048641'	'387285192224014336'	'12.97']
['249219716'	'387281927427727360'	'0.0']->['63493530'	'387281927427727360'	'51.29']
['18124830'	'387281927427727360'	'8.03']->['1861885849'	'387281927427727360'	'51.99']
['249219716'	'387281927427727360'	'0.0']->['1444853400'	'387281927427727360'	'52.33']
['249219716'	'387281927427727360'	'0.0']->['417388541'	'387281927427727360'	'52.51']
['249219716'	'387281927427727360'	'0.0']->['1113008846'	'387295151682768896'	'52.55']
['249219716'	'387281927427727360'	'0.0']->['25476011'	'387281927427727360'	'52.6']
['249219716'	'387281927427727360'	'0.0']->['51316600'	'387281927427727360'	'52.64']
['18124830'	'387281927427727360'	'8.03']->['1366778569'	'387281927427727360'	'52.66']
['63032931'	'387281927427727360'	'41.52']->['410189712'	'387281927427727360'	'52.67']
['249219716'	'387281927427727360'	'0.0']->['75882186'	'387281927427727360'	'52.68']
['18124830'	'387281927427727360'	'8.03']->['23083312'	'387281927427727360'	'52.68']
['18124830'	'387281927427727360'	'8.03']->['566224425'	'387281927427727360'	'52.68']
['249219716'	'387281927427727360'	'0.0']->['96476726'	'387281927427727360'	'52.68']
['417388541'	'387281927427727360'	'52.51']->['861625476'	'387281927427727360'	'52.68']
['249219716'	'387281927427727360'	'0.0']->['285602644'	'387281927427727360'	'52.68']
['249219716'	'387281927427727360'	'0.0']->['604782756'	'387281927427727360'	'52.68']
['18124830'	'387281927427727360'	'8.03']->['432486797'	'387289067714392065'	'28.37']
['249219716'	'387281927427727360'	'0.0']->['885517404'	'387281927427727360'	'52.68']
['249219716'	'387281927427727360'	'0.0']->['236182540'	'387281927427727360'	'52.68']
['249219716'	'387281927427727360'	'0.0']->['34360376'	'387281927427727360'	'52.68']
['249219716'	'387281927427727360'	'0.0']->['578525346'	'387281927427727360'	'52.68']
['417388541'	'387281927427727360'	'52.51']->['25208451'	'387281927427727360'	'52.68']
['249219716'	'387281927427727360'	'0.0']->['885902718'	'387281927427727360'	'52.68']
['18124830'	'387281927427727360'	'8.03']->['46097846'	'387281927427727360'	'52.68']
['249219716'	'387281927427727360'	'0.0']->['138635034'	'387281927427727360'	'52.68']
['249219716'	'387281927427727360'	'0.0']->['874752151'	'387281927427727360'	'52.68']
['18124830'	'387281927427727360'	'8.03']->['41427918'	'387281927427727360'	'52.68']
['249219716'	'387281927427727360'	'0.0']->['838399572'	'387281927427727360'	'52.68']
['249219716'	'387281927427727360'	'0.0']->['19795220'	'387281927427727360'	'52.68']
['417388541'	'387281927427727360'	'52.51']->['94011057'	'387281927427727360'	'52.68']
['249219716'	'387281927427727360'	'0.0']->['27514343'	'387281927427727360'	'52.68']
['249219716'	'387281927427727360'	'0.0']->['189427379'	'387281927427727360'	'52.68']
['249219716'	'387281927427727360'	'0.0']->['14457043'	'387281927427727360'	'52.68']
['249219716'	'387281927427727360'	'0.0']->['1336169892'	'387281927427727360'	'52.68']
['18124830'	'387281927427727360'	'8.03']->['518023834'	'387281927427727360'	'52.68']
['249219716'	'387281927427727360'	'0.0']->['16817222'	'387281927427727360'	'52.68']
['249219716'	'387281927427727360'	'0.0']->['25492182'	'387281927427727360'	'52.68']
['249219716'	'387281927427727360'	'0.0']->['471038551'	'387281927427727360'	'52.68']
['417388541'	'387281927427727360'	'52.51']->['34817173'	'387281927427727360'	'52.68']
['18124830'	'387281927427727360'	'8.03']->['552802620'	'387281927427727360'	'52.68']
['249219716'	'387281927427727360'	'0.0']->['594914359'	'387281927427727360'	'52.68']
['249219716'	'387281927427727360'	'0.0']->['271146912'	'387281927427727360'	'52.68']
['249219716'	'387281927427727360'	'0.0']->['34662379'	'387281927427727360'	'52.68']
['20406676'	'387281927427727360'	'8.03']->['347011893'	'387281927427727360'	'52.68']
['820621218'	'387281927427727360'	'8.03']->['1327527962'	'387281927427727360'	'52.68']
['861625476'	'387281927427727360'	'52.68']->['298045359'	'387281927427727360'	'52.68']
['249219716'	'387281927427727360'	'0.0']->['400452123'	'387281927427727360'	'57.33']
['249219716'	'387281927427727360'	'0.0']->['1177749511'	'387296496707579906'	'57.9']
['249219716'	'387281927427727360'	'0.0']->['18102514'	'387296556430270464'	'58.13']
['249219716'	'387281927427727360'	'0.0']->['343042963'	'387296656573878272'	'58.53']
['249219716'	'387281927427727360'	'0.0']->['22966253'	'387281927427727360'	'59.66']
['249219716'	'387281927427727360'	'0.0']->['299161165'	'387281927427727360'	'60.82']
['417388541'	'387281927427727360'	'52.51']->['962630989'	'387281927427727360'	'61.4']
['22966253'	'387281927427727360'	'59.66']->['928091767'	'387281927427727360'	'61.69']
['249219716'	'387281927427727360'	'0.0']->['743425316'	'387281927427727360'	'61.84']
['16272310'	'387281927427727360'	'8.03']->['1021229786'	'387281927427727360'	'61.91']
['22966253'	'387281927427727360'	'59.66']->['314216526'	'387281927427727360'	'61.95']
['18124830'	'387281927427727360'	'8.03']->['78070018'	'387281927427727360'	'61.97']
['22966253'	'387281927427727360'	'59.66']->['793744861'	'387281927427727360'	'61.97']
['249219716'	'387281927427727360'	'0.0']->['1611788748'	'387281927427727360'	'61.98']
['22966253'	'387281927427727360'	'59.66']->['1658991950'	'387281927427727360'	'61.98']
['249219716'	'387281927427727360'	'0.0']->['15723099'	'387297747537125376'	'62.87']
['249219716'	'387281927427727360'	'0.0']->['1658991950'	'387281927427727360'	'61.98']
['249219716'	'387281927427727360'	'0.0']->['367632903'	'387297914147454976'	'63.53']
['15723099'	'387297747537125376'	'62.87']->['803537880'	'387298106443718656'	'64.28']
['249219716'	'387281927427727360'	'0.0']->['1596552614'	'387298166971723776'	'64.53']
['249219716'	'387281927427727360'	'0.0']->['199387685'	'387299832987021313'	'71.15']
['249219716'	'387281927427727360'	'0.0']->['758528190'	'387300625274249216'	'74.3']
['249219716'	'387281927427727360'	'0.0']->['16742064'	'387281927427727360'	'76.17']
['249219716'	'387281927427727360'	'0.0']->['520948400'	'387301524184915969'	'77.87']
['18124830'	'387281927427727360'	'8.03']->['871913618'	'387281927427727360'	'83.26']
['249219716'	'387281927427727360'	'0.0']->['599791991'	'387303259553398784'	'84.77']
['249219716'	'387281927427727360'	'0.0']->['88861467'	'387281927427727360'	'86.8']
['249219716'	'387281927427727360'	'0.0']->['154759765'	'387281927427727360'	'88.58']
['249219716'	'387281927427727360'	'0.0']->['555028043'	'387281927427727360'	'89.46']
['249219716'	'387281927427727360'	'0.0']->['21324543'	'387281927427727360'	'89.91']
['20406676'	'387281927427727360'	'8.03']->['21091298'	'387281927427727360'	'90.13']
['249219716'	'387281927427727360'	'0.0']->['987925238'	'387281927427727360'	'90.24']
['18124830'	'387281927427727360'	'8.03']->['1089186284'	'387281927427727360'	'90.29']
['249219716'	'387281927427727360'	'0.0']->['70838833'	'387281927427727360'	'90.32']
['249219716'	'387281927427727360'	'0.0']->['152133436'	'387281927427727360'	'90.34']
['249219716'	'387281927427727360'	'0.0']->['1792744610'	'387281927427727360'	'90.34']
['153876973'	'387281927427727360'	'8.03']->['937362823'	'387281927427727360'	'90.35']
['249219716'	'387281927427727360'	'0.0']->['38100957'	'387281927427727360'	'90.35']
['249219716'	'387281927427727360'	'0.0']->['16155881'	'387281927427727360'	'90.35']
['189427379'	'387281927427727360'	'52.68']->['782649109'	'387281927427727360'	'90.35']
['594914359'	'387281927427727360'	'52.68']->['226222898'	'387281927427727360'	'90.35']
['249219716'	'387281927427727360'	'0.0']->['841039189'	'387281927427727360'	'90.35']
['249219716'	'387281927427727360'	'0.0']->['953991390'	'387281927427727360'	'90.35']
['249219716'	'387281927427727360'	'0.0']->['1465344140'	'387281927427727360'	'90.35']
['18124830'	'387281927427727360'	'8.03']->['917745888'	'387281927427727360'	'90.35']
['29202852'	'387281927427727360'	'8.03']->['885454746'	'387281927427727360'	'90.35']
['249219716'	'387281927427727360'	'0.0']->['848040139'	'387281927427727360'	'90.35']
['249219716'	'387281927427727360'	'0.0']->['413536521'	'387281927427727360'	'90.35']
['249219716'	'387281927427727360'	'0.0']->['606864789'	'387281927427727360'	'90.35']
['18124830'	'387281927427727360'	'8.03']->['1439436578'	'387281927427727360'	'90.35']
['249219716'	'387281927427727360'	'0.0']->['38017472'	'387281927427727360'	'90.35']
['249219716'	'387281927427727360'	'0.0']->['613232816'	'387281927427727360'	'90.35']
['249219716'	'387281927427727360'	'0.0']->['68166416'	'387281927427727360'	'90.35']
['417388541'	'387281927427727360'	'52.51']->['1708240063'	'387281927427727360'	'90.35']
['249219716'	'387281927427727360'	'0.0']->['257366448'	'387307974001049600'	'103.5']
['249219716'	'387281927427727360'	'0.0']->['18810387'	'387281927427727360'	'128.24']
['249219716'	'387281927427727360'	'0.0']->['364509829'	'387315852854300672'	'134.82']
['249219716'	'387281927427727360'	'0.0']->['21203828'	'387316921592315905'	'139.05']
['249219716'	'387281927427727360'	'0.0']->['23868952'	'387317589640085504'	'141.72']
['249219716'	'387281927427727360'	'0.0']->['312938622'	'387281927427727360'	'147.19']
['249219716'	'387281927427727360'	'0.0']->['172037475'	'387319506991083520'	'149.33']
['249219716'	'387281927427727360'	'0.0']->['259562750'	'387281927427727360'	'156.66']
['249219716'	'387281927427727360'	'0.0']->['46479775'	'387281927427727360'	'161.4']
['417388541'	'387281927427727360'	'52.51']->['946758018'	'387281927427727360'	'163.77']
['18124830'	'387281927427727360'	'8.03']->['1541390570'	'387281927427727360'	'164.95']
['249219716'	'387281927427727360'	'0.0']->['1311152898'	'387323467013443584'	'165.07']
['249219716'	'387281927427727360'	'0.0']->['58869220'	'387281927427727360'	'165.54']
['249219716'	'387281927427727360'	'0.0']->['1419210638'	'387281927427727360'	'165.84']
['18124830'	'387281927427727360'	'8.03']->['56149359'	'387281927427727360'	'165.99']
['249219716'	'387281927427727360'	'0.0']->['27432747'	'387281927427727360'	'166.06']
['18124830'	'387281927427727360'	'8.03']->['353019703'	'387281927427727360'	'166.1']
['18124830'	'387281927427727360'	'8.03']->['363748837'	'387281927427727360'	'166.11']
['18124830'	'387281927427727360'	'8.03']->['1076201833'	'387281927427727360'	'166.12']
['249219716'	'387281927427727360'	'0.0']->['167305932'	'387281927427727360'	'166.13']
['153876973'	'387281927427727360'	'8.03']->['21424405'	'387281927427727360'	'166.13']
['249219716'	'387281927427727360'	'0.0']->['501709599'	'387281927427727360'	'166.13']
['450732687'	'387281927427727360'	'8.03']->['301764623'	'387281927427727360'	'166.13']
['18124830'	'387281927427727360'	'8.03']->['1612001484'	'387281927427727360'	'166.13']
['249219716'	'387281927427727360'	'0.0']->['73408582'	'387281927427727360'	'166.13']
['22966253'	'387281927427727360'	'59.66']->['860460307'	'387281927427727360'	'166.13']
['189427379'	'387281927427727360'	'52.68']->['1291945848'	'387281927427727360'	'166.13']
['22966253'	'387281927427727360'	'59.66']->['17592536'	'387281927427727360'	'166.13']
['249219716'	'387281927427727360'	'0.0']->['1135449900'	'387281927427727360'	'166.13']
['249219716'	'387281927427727360'	'0.0']->['62884010'	'387281927427727360'	'166.13']
['249219716'	'387281927427727360'	'0.0']->['356199275'	'387281927427727360'	'166.13']
['18124830'	'387281927427727360'	'8.03']->['573204391'	'387281927427727360'	'166.13']
['249219716'	'387281927427727360'	'0.0']->['63793216'	'387281927427727360'	'166.13']
['249219716'	'387281927427727360'	'0.0']->['263203020'	'387281927427727360'	'166.13']
['27514343'	'387281927427727360'	'52.68']->['23038023'	'387281927427727360'	'166.13']
['18124830'	'387281927427727360'	'8.03']->['77850977'	'387281927427727360'	'166.13']
['249219716'	'387281927427727360'	'0.0']->['1444446630'	'387281927427727360'	'166.13']
['18124830'	'387281927427727360'	'8.03']->['863082703'	'387281927427727360'	'166.13']
['249219716'	'387281927427727360'	'0.0']->['481298678'	'387281927427727360'	'166.13']
['18124830'	'387281927427727360'	'8.03']->['898034858'	'387281927427727360'	'166.13']
['249219716'	'387281927427727360'	'0.0']->['428081159'	'387281927427727360'	'166.13']
['249219716'	'387281927427727360'	'0.0']->['947843994'	'387281927427727360'	'166.13']
['18124830'	'387281927427727360'	'8.03']->['149252738'	'387281927427727360'	'166.13']
['249219716'	'387281927427727360'	'0.0']->['1577706050'	'387281927427727360'	'166.13']
['1444853400'	'387281927427727360'	'52.33']->['1889342322'	'387281927427727360'	'166.13']
['249219716'	'387281927427727360'	'0.0']->['273387066'	'387281927427727360'	'166.13']
['937362823'	'387281927427727360'	'90.35']->['24684830'	'387281927427727360'	'166.13']
['249219716'	'387281927427727360'	'0.0']->['618172850'	'387281927427727360'	'166.13']
['249219716'	'387281927427727360'	'0.0']->['282224096'	'387281927427727360'	'166.13']
['417388541'	'387281927427727360'	'52.51']->['21203828'	'387316921592315905'	'139.05']
['249219716'	'387281927427727360'	'0.0']->['864996444'	'387281927427727360'	'166.13']
['249219716'	'387281927427727360'	'0.0']->['1109469626'	'387281927427727360'	'166.13']
['249219716'	'387281927427727360'	'0.0']->['560079868'	'387281927427727360'	'166.13']
['249219716'	'387281927427727360'	'0.0']->['25895250'	'387281927427727360'	'166.13']
['73408582'	'387281927427727360'	'166.13']->['23868952'	'387317589640085504'	'141.72']
['249219716'	'387281927427727360'	'0.0']->['526425913'	'387281927427727360'	'166.13']
['249219716'	'387281927427727360'	'0.0']->['1419413276'	'387281927427727360'	'166.13']
['947843994'	'387281927427727360'	'166.13']->['576679032'	'387281927427727360'	'166.13']
['18124830'	'387281927427727360'	'8.03']->['487185707'	'387281927427727360'	'166.13']
['249219716'	'387281927427727360'	'0.0']->['308464109'	'387281927427727360'	'166.13']
['18124830'	'387281927427727360'	'8.03']->['1099408663'	'387281927427727360'	'166.13']
['249219716'	'387281927427727360'	'0.0']->['194615561'	'387281927427727360'	'166.13']
['249219716'	'387281927427727360'	'0.0']->['221159014'	'387281927427727360'	'166.13']
['249219716'	'387281927427727360'	'0.0']->['576642618'	'387324010247114752'	'167.22']
['249219716'	'387281927427727360'	'0.0']->['342931335'	'387324051607150592'	'167.38']
['249219716'	'387281927427727360'	'0.0']->['598582552'	'387324283737088000'	'168.32']
['249219716'	'387281927427727360'	'0.0']->['17549739'	'387324587207192576'	'169.52']
['249219716'	'387281927427727360'	'0.0']->['1661481450'	'387327278155194368'	'180.2']
['249219716'	'387281927427727360'	'0.0']->['562349265'	'387330456523243520'	'192.83']
['249219716'	'387281927427727360'	'0.0']->['891939067'	'387340905398534144'	'234.35']
['249219716'	'387281927427727360'	'0.0']->['372338018'	'387341019206807552'	'234.82']
['249219716'	'387281927427727360'	'0.0']->['546964632'	'387341176962940928'	'235.43']
['249219716'	'387281927427727360'	'0.0']->['42608496'	'387281927427727360'	'239.73']
['249219716'	'387281927427727360'	'0.0']->['172894461'	'387343282432651265'	'243.8']
['249219716'	'387281927427727360'	'0.0']->['621190517'	'387343311893061632'	'243.92']
['1861885849'	'387281927427727360'	'51.99']->['139975708'	'387281927427727360'	'252.0']
['236182540'	'387281927427727360'	'52.68']->['25808658'	'387281927427727360'	'258.13']
['249219716'	'387281927427727360'	'0.0']->['568614476'	'387281927427727360'	'261.2']
['92905075'	'387287799612715008'	'23.33']->['105911241'	'387348011983978496'	'262.6']
['249219716'	'387281927427727360'	'0.0']->['727472528'	'387281927427727360'	'262.73']
['727472528'	'387281927427727360'	'262.73']->['24100384'	'387281927427727360'	'263.5']
['249219716'	'387281927427727360'	'0.0']->['1380817154'	'387348265986834432'	'263.6']
['417388541'	'387281927427727360'	'52.51']->['1047975170'	'387281927427727360'	'263.88']
['450732687'	'387281927427727360'	'8.03']->['464676049'	'387281927427727360'	'264.07']
['18124830'	'387281927427727360'	'8.03']->['18589031'	'387281927427727360'	'264.17']
['18124830'	'387281927427727360'	'8.03']->['562349265'	'387330456523243520'	'192.83']
['249219716'	'387281927427727360'	'0.0']->['612983619'	'387281927427727360'	'264.24']
['249219716'	'387281927427727360'	'0.0']->['261589142'	'387281927427727360'	'264.25']
['18124830'	'387281927427727360'	'8.03']->['1260122196'	'387281927427727360'	'264.26']
['18124830'	'387281927427727360'	'8.03']->['1251623082'	'387281927427727360'	'264.26']
['727472528'	'387281927427727360'	'262.73']->['16000199'	'387281927427727360'	'264.27']
['19795220'	'387281927427727360'	'52.68']->['716042407'	'387281927427727360'	'264.27']
['249219716'	'387281927427727360'	'0.0']->['346924655'	'387281927427727360'	'264.27']
['18124830'	'387281927427727360'	'8.03']->['491432017'	'387281927427727360'	'264.27']
['417388541'	'387281927427727360'	'52.51']->['1472944368'	'387281927427727360'	'264.27']
['18124830'	'387281927427727360'	'8.03']->['885811801'	'387281927427727360'	'264.27']
['249219716'	'387281927427727360'	'0.0']->['861431089'	'387281927427727360'	'264.27']
['18124830'	'387281927427727360'	'8.03']->['372338018'	'387341019206807552'	'234.82']
['249219716'	'387281927427727360'	'0.0']->['422821099'	'387281927427727360'	'264.27']
['417388541'	'387281927427727360'	'52.51']->['317590343'	'387281927427727360'	'264.27']
['249219716'	'387281927427727360'	'0.0']->['828151412'	'387281927427727360'	'264.27']
['249219716'	'387281927427727360'	'0.0']->['862217688'	'387281927427727360'	'264.27']
['249219716'	'387281927427727360'	'0.0']->['1173485852'	'387281927427727360'	'264.27']
['249219716'	'387281927427727360'	'0.0']->['898620354'	'387281927427727360'	'264.27']
['138635034'	'387281927427727360'	'52.68']->['26692880'	'387281927427727360'	'264.27']
['249219716'	'387281927427727360'	'0.0']->['270535444'	'387281927427727360'	'264.27']
['249219716'	'387281927427727360'	'0.0']->['811821134'	'387281927427727360'	'264.27']
['249219716'	'387281927427727360'	'0.0']->['456284723'	'387281927427727360'	'264.27']
['22966253'	'387281927427727360'	'59.66']->['1613859912'	'387281927427727360'	'264.27']
['249219716'	'387281927427727360'	'0.0']->['1063790546'	'387348437152169984'	'264.28']
['249219716'	'387281927427727360'	'0.0']->['27435796'	'387281927427727360'	'264.85']
['18124830'	'387281927427727360'	'8.03']->['276332413'	'387281927427727360'	'265.14']
['249219716'	'387281927427727360'	'0.0']->['201931078'	'387281927427727360'	'265.43']
['249219716'	'387281927427727360'	'0.0']->['487191523'	'387281927427727360'	'274.97']
['249219716'	'387281927427727360'	'0.0']->['28602420'	'387281927427727360'	'279.73']
['249219716'	'387281927427727360'	'0.0']->['293267862'	'387281927427727360'	'282.12']
['25808658'	'387281927427727360'	'258.13']->['328172331'	'387281927427727360'	'283.31']
['417388541'	'387281927427727360'	'52.51']->['558124219'	'387281927427727360'	'283.9']
['861625476'	'387281927427727360'	'52.68']->['1729225566'	'387281927427727360'	'284.5']
['18124830'	'387281927427727360'	'8.03']->['38566396'	'387281927427727360'	'287.7']
['249219716'	'387281927427727360'	'0.0']->['400294294'	'387281927427727360'	'289.3']
['249219716'	'387281927427727360'	'0.0']->['63188134'	'387281927427727360'	'290.1']
['249219716'	'387281927427727360'	'0.0']->['309054008'	'387281927427727360'	'290.5']
['249219716'	'387281927427727360'	'0.0']->['30585102'	'387281927427727360'	'290.9']
['249219716'	'387281927427727360'	'0.0']->['22289130'	'387355486208950272'	'292.3']
['249219716'	'387281927427727360'	'0.0']->['833990756'	'387355674868318209'	'293.05']
['249219716'	'387281927427727360'	'0.0']->['177182882'	'387358380316041216'	'303.8']
['249219716'	'387281927427727360'	'0.0']->['113488773'	'387281927427727360'	'304.65']
['249219716'	'387281927427727360'	'0.0']->['48526013'	'387281927427727360'	'311.52']
['249219716'	'387281927427727360'	'0.0']->['26775504'	'387360835317665792'	'313.55']
['249219716'	'387281927427727360'	'0.0']->['16411611'	'387281927427727360'	'314.96']
['249219716'	'387281927427727360'	'0.0']->['157336687'	'387361587889045504'	'316.55']
['428081159'	'387281927427727360'	'166.13']->['315318985'	'387281927427727360'	'316.68']
['249219716'	'387281927427727360'	'0.0']->['428415988'	'387281927427727360'	'317.54']
['309054008'	'387281927427727360'	'290.5']->['181359073'	'387281927427727360'	'318.19']
['249219716'	'387281927427727360'	'0.0']->['941136523'	'387281927427727360'	'318.29']
['249219716'	'387281927427727360'	'0.0']->['568394922'	'387281927427727360'	'318.35']
['249219716'	'387281927427727360'	'0.0']->['32423076'	'387281927427727360'	'318.37']
['249219716'	'387281927427727360'	'0.0']->['633420489'	'387281927427727360'	'318.4']
['26775504'	'387360835317665792'	'313.55']->['456337949'	'387362264439087104'	'319.23']
['249219716'	'387281927427727360'	'0.0']->['952623056'	'387365007060525056'	'330.13']
['952623056'	'387365007060525056'	'330.13']->['952623056'	'387365007060525056'	'330.13']
['249219716'	'387281927427727360'	'0.0']->['22984882'	'387281927427727360'	'339.55']
['249219716'	'387281927427727360'	'0.0']->['235119199'	'387281927427727360'	'350.13']
['249219716'	'387281927427727360'	'0.0']->['523782755'	'387281927427727360'	'355.41']
['249219716'	'387281927427727360'	'0.0']->['404474615'	'387281927427727360'	'358.06']
['18124830'	'387281927427727360'	'8.03']->['81895365'	'387281927427727360'	'359.38']
['80664786'	'387281927427727360'	'8.03']->['305963266'	'387281927427727360'	'360.04']
['18810387'	'387281927427727360'	'128.24']->['470780372'	'387281927427727360'	'360.37']
['249219716'	'387281927427727360'	'0.0']->['17274913'	'387281927427727360'	'360.53']
['249219716'	'387281927427727360'	'0.0']->['1081054218'	'387281927427727360'	'360.7']
['249219716'	'387281927427727360'	'0.0']->['1945462418'	'387375641777025024'	'372.38']
['249219716'	'387281927427727360'	'0.0']->['632961346'	'387375697473179648'	'372.62']
['249219716'	'387281927427727360'	'0.0']->['526610167'	'387376287838257152'	'374.95']
['249219716'	'387281927427727360'	'0.0']->['389188265'	'387376982247616512'	'377.72']
['249219716'	'387281927427727360'	'0.0']->['42400767'	'387281927427727360'	'377.86']
['249219716'	'387281927427727360'	'0.0']->['53999460'	'387378972696133632'	'385.62']
['249219716'	'387281927427727360'	'0.0']->['1317689665'	'387281927427727360'	'386.44']
['249219716'	'387281927427727360'	'0.0']->['751214924'	'387281927427727360'	'392.87']
['53999460'	'387378972696133632'	'385.62']->['751214924'	'387281927427727360'	'392.87']
['249219716'	'387281927427727360'	'0.0']->['68270085'	'387281927427727360'	'393.94']
['417388541'	'387281927427727360'	'52.51']->['269000185'	'387281927427727360'	'394.48']
['417388541'	'387281927427727360'	'52.51']->['1648804147'	'387281927427727360'	'394.75']
['249219716'	'387281927427727360'	'0.0']->['1661566926'	'387281927427727360'	'394.88']
['249219716'	'387281927427727360'	'0.0']->['1069137992'	'387281927427727360'	'395.02']
['249219716'	'387281927427727360'	'0.0']->['1618216136'	'387382849852014593'	'401.03']
['312938622'	'387281927427727360'	'147.19']->['1552331912'	'387281927427727360'	'401.88']
['249219716'	'387281927427727360'	'0.0']->['33611715'	'387281927427727360'	'405.32']
['1336169892'	'387281927427727360'	'52.68']->['1656770132'	'387281927427727360'	'407.03']
['152133436'	'387281927427727360'	'90.34']->['632934491'	'387281927427727360'	'407.89']
['18124830'	'387281927427727360'	'8.03']->['231923744'	'387281927427727360'	'408.32']
['18124830'	'387281927427727360'	'8.03']->['935266471'	'387281927427727360'	'408.54']
['96476726'	'387281927427727360'	'52.68']->['110454549'	'387281927427727360'	'408.64']
['249219716'	'387281927427727360'	'0.0']->['27814413'	'387281927427727360'	'408.75']
['249219716'	'387281927427727360'	'0.0']->['254855062'	'387281927427727360'	'410.1']
['249219716'	'387281927427727360'	'0.0']->['1918468500'	'387281927427727360'	'411.45']
['249219716'	'387281927427727360'	'0.0']->['742067498'	'387281927427727360'	'416.92']
['18124830'	'387281927427727360'	'8.03']->['630802892'	'387281927427727360'	'428.58']
['249219716'	'387281927427727360'	'0.0']->['17648725'	'387281927427727360'	'428.95']
['428081159'	'387281927427727360'	'166.13']->['446459668'	'387281927427727360'	'429.78']
['578525346'	'387281927427727360'	'52.68']->['1904293598'	'387281927427727360'	'429.97']
['18124830'	'387281927427727360'	'8.03']->['27301234'	'387281927427727360'	'430.27']
['578525346'	'387281927427727360'	'52.68']->['199474876'	'387281927427727360'	'430.62']
['249219716'	'387281927427727360'	'0.0']->['1536820238'	'387390542050381826'	'431.6']
['18124830'	'387281927427727360'	'8.03']->['33467574'	'387281927427727360'	'432.15']
['417388541'	'387281927427727360'	'52.51']->['605428058'	'387281927427727360'	'432.47']
['249219716'	'387281927427727360'	'0.0']->['1600088660'	'387391645567557632'	'435.98']
['249219716'	'387281927427727360'	'0.0']->['66034438'	'387281927427727360'	'442.3']
['26775504'	'387360835317665792'	'313.55']->['250132805'	'387393859434471425'	'444.78']
['250132805'	'387393859434471425'	'444.78']->['250132805'	'387393859434471425'	'444.78']
['249219716'	'387281927427727360'	'0.0']->['807604742'	'387395416481742848'	'450.97']
['413536521'	'387281927427727360'	'90.35']->['809264905'	'387281927427727360'	'454.93']
['417388541'	'387281927427727360'	'52.51']->['398435091'	'387281927427727360'	'459.73']
['417388541'	'387281927427727360'	'52.51']->['1519536698'	'387281927427727360'	'460.95']
['18124830'	'387281927427727360'	'8.03']->['41161599'	'387281927427727360'	'468.27']
['417388541'	'387281927427727360'	'52.51']->['632540961'	'387281927427727360'	'482.1']
['249219716'	'387281927427727360'	'0.0']->['188508059'	'387281927427727360'	'484.13']
['417388541'	'387281927427727360'	'52.51']->['482471798'	'387281927427727360'	'486.97']
['249219716'	'387281927427727360'	'0.0']->['159478788'	'387404861614358528'	'488.5']
['249219716'	'387281927427727360'	'0.0']->['329688737'	'387281927427727360'	'493.17']
['21795901'	'387281927427727360'	'8.03']->['990091230'	'387281927427727360'	'493.93']
['1069137992'	'387281927427727360'	'395.02']->['95965719'	'387281927427727360'	'496.73']
['249219716'	'387281927427727360'	'0.0']->['272497924'	'387407011878797312'	'497.03']
['249219716'	'387281927427727360'	'0.0']->['782772602'	'387408445512908800'	'502.73']
['249219716'	'387281927427727360'	'0.0']->['352665664'	'387281927427727360'	'504.17']
['249219716'	'387281927427727360'	'0.0']->['541700059'	'387281927427727360'	'511.63']
['249219716'	'387281927427727360'	'0.0']->['1728405805'	'387411319759986688'	'514.17']
['18124830'	'387281927427727360'	'8.03']->['1728405805'	'387411319759986688'	'514.17']
['309054008'	'387281927427727360'	'290.5']->['16312963'	'387281927427727360'	'526.7']
['249219716'	'387281927427727360'	'0.0']->['21091983'	'387281927427727360'	'530.42']
['249219716'	'387281927427727360'	'0.0']->['236195607'	'387281927427727360'	'534.4']
['249219716'	'387281927427727360'	'0.0']->['626781025'	'387281927427727360'	'535.28']
['88861467'	'387281927427727360'	'86.8']->['313956434'	'387281927427727360'	'561.55']
['249219716'	'387281927427727360'	'0.0']->['621620724'	'387281927427727360'	'568.43']
['18124830'	'387281927427727360'	'8.03']->['30131327'	'387281927427727360'	'602.57']
['428081159'	'387281927427727360'	'166.13']->['22249769'	'387281927427727360'	'603.27']
['249219716'	'387281927427727360'	'0.0']->['52717808'	'387434165429215234'	'604.93']
['249219716'	'387281927427727360'	'0.0']->['45861527'	'387281927427727360'	'606.22']
['52717808'	'387434165429215234'	'604.93']->['30131327'	'387281927427727360'	'602.57']
['30131327'	'387281927427727360'	'602.57']->['52717808'	'387434165429215234'	'604.93']
['249219716'	'387281927427727360'	'0.0']->['748477502'	'387281927427727360'	'653.93']
['18124830'	'387281927427727360'	'8.03']->['1306263212'	'387281927427727360'	'656.17']
['249219716'	'387281927427727360'	'0.0']->['80793585'	'387281927427727360'	'756.67']
['154759765'	'387281927427727360'	'88.58']->['178212604'	'387281927427727360'	'802.95']
['178212604'	'387281927427727360'	'802.95']->['473806591'	'387281927427727360'	'806.55']
['18124830'	'387281927427727360'	'8.03']->['23331973'	'387281927427727360'	'820.65']
['428081159'	'387281927427727360'	'166.13']->['15565715'	'387281927427727360'	'844.62']
['18124830'	'387281927427727360'	'8.03']->['244801695'	'387281927427727360'	'845.77']
['96476726'	'387281927427727360'	'52.68']->['55072011'	'387281927427727360'	'938.42']
['249219716'	'387281927427727360'	'0.0']->['1515254905'	'387281927427727360'	'942.12']
['249219716'	'387281927427727360'	'0.0']->['1181842302'	'387281927427727360'	'985.15']
['249219716'	'387281927427727360'	'0.0']->['745591364'	'387281927427727360'	'1022.17']
['249219716'	'387281927427727360'	'0.0']->['23197119'	'387281927427727360'	'1025.18']
['249219716'	'387281927427727360'	'0.0']->['308791726'	'387540319580856320'	'1026.75']
['249219716'	'387281927427727360'	'0.0']->['91856333'	'387281927427727360'	'1029.3']
['249219716'	'387281927427727360'	'0.0']->['590509696'	'387541402751479810'	'1031.07']
['249219716'	'387281927427727360'	'0.0']->['518184499'	'387281927427727360'	'1031.88']
['1444853400'	'387281927427727360'	'52.33']->['396870453'	'387281927427727360'	'1033.42']
['18124830'	'387281927427727360'	'8.03']->['432674236'	'387281927427727360'	'1042.52']
['249219716'	'387281927427727360'	'0.0']->['532547274'	'387547514162786304'	'1055.35']
['249219716'	'387281927427727360'	'0.0']->['84584229'	'387281927427727360'	'1072.0']
['18124830'	'387281927427727360'	'8.03']->['1645492662'	'387281927427727360'	'1073.55']
['249219716'	'387281927427727360'	'0.0']->['1436790152'	'387281927427727360'	'1075.55']
['249219716'	'387281927427727360'	'0.0']->['233853114'	'387281927427727360'	'1107.92']
['18124830'	'387281927427727360'	'8.03']->['743518910'	'387281927427727360'	'1155.48']
['249219716'	'387281927427727360'	'0.0']->['634598384'	'387281927427727360'	'1157.97']
['18124830'	'387281927427727360'	'8.03']->['53558955'	'387281927427727360'	'1167.13']
['18124830'	'387281927427727360'	'8.03']->['73409332'	'387281927427727360'	'1167.3']
['249219716'	'387281927427727360'	'0.0']->['22087935'	'387281927427727360'	'1170.52']
['63793216'	'387281927427727360'	'166.13']->['342808547'	'387281927427727360'	'1213.57']
['249219716'	'387281927427727360'	'0.0']->['27301268'	'387281927427727360'	'1231.87']
['18124830'	'387281927427727360'	'8.03']->['119085211'	'387281927427727360'	'1239.65']
['26775504'	'387360835317665792'	'313.55']->['1431324780'	'387594615068819456'	'1242.52']
['249219716'	'387281927427727360'	'0.0']->['1357779576'	'387602757923790850'	'1274.87']
['249219716'	'387281927427727360'	'0.0']->['732980827'	'387281927427727360'	'1303.55']
['417388541'	'387281927427727360'	'52.51']->['373475158'	'387281927427727360'	'1304.7']
['249219716'	'387281927427727360'	'0.0']->['373475158'	'387281927427727360'	'1304.7']
['249219716'	'387281927427727360'	'0.0']->['234388164'	'387281927427727360'	'1324.03']
['249219716'	'387281927427727360'	'0.0']->['389314624'	'387281927427727360'	'1330.75']
['249219716'	'387281927427727360'	'0.0']->['1531932516'	'387617813155696640'	'1334.68']
['18124830'	'387281927427727360'	'8.03']->['1161440250'	'387281927427727360'	'1339.77']
['249219716'	'387281927427727360'	'0.0']->['14633875'	'387281927427727360'	'1340.8']
['417388541'	'387281927427727360'	'52.51']->['26558549'	'387281927427727360'	'1345.33']
['249219716'	'387281927427727360'	'0.0']->['247724651'	'387621436547817472'	'1349.08']
['249219716'	'387281927427727360'	'0.0']->['1476028855'	'387281927427727360'	'1423.0']
['249219716'	'387281927427727360'	'0.0']->['88051266'	'387281927427727360'	'1433.08']
['249219716'	'387281927427727360'	'0.0']->['1688095981'	'387281927427727360'	'1435.07']
['22966253'	'387281927427727360'	'59.66']->['48190679'	'387281927427727360'	'1479.55']
['18124830'	'387281927427727360'	'8.03']->['1602111528'	'387281927427727360'	'1706.67']
['18124830'	'387281927427727360'	'8.03']->['627440949'	'387281927427727360'	'2496.18']
['249219716'	'387281927427727360'	'0.0']->['464682020'	'387910373417840641'	'2497.22']
['464682020'	'387910373417840641'	'2497.22']->['627440949'	'387281927427727360'	'2496.18']
['249219716'	'387281927427727360'	'0.0']->['29048085'	'387281927427727360'	'3068.52']
['249219716'	'387281927427727360'	'0.0']->['210407329'	'387281927427727360'	'3082.32']
['249219716'	'387281927427727360'	'0.0']->['1546900026'	'388058661194833920'	'3086.47']
['18124830'	'387281927427727360'	'8.03']->['1546900026'	'388058661194833920'	'3086.47']
['249219716'	'387281927427727360'	'0.0']->['33320422'	'387281927427727360'	'6151.45']
['249219716'	'387281927427727360'	'0.0']->['47540546'	'387281927427727360'	'6155.45']
['249219716'	'387281927427727360'	'0.0']->['26388848'	'388831926884507648'	'6159.15']
['80664786'	'387281927427727360'	'8.03']->['533098601'	'387281927427727360'	'6179.87']
['249219716'	'387281927427727360'	'0.0']->['245683175'	'387281927427727360'	'8340.83']
['249219716'	'387281927427727360'	'0.0']->['845719214'	'387281927427727360'	'8454.43']
['346924655'	'387281927427727360'	'264.27']->['394992992'	'387281927427727360'	'12572.73']
['249219716'	'387281927427727360'	'0.0']->['1850025186'	'387281927427727360'	'36156.72']
['249219716'	'387281927427727360'	'0.0']->['1908512005'	'387281927427727360'	'40322.23']
['364509829'	'387315852854300672'	'134.82']->['19865950'	'399165198671831041'	'47219.88']
['19865950'	'399165198671831041'	'47219.88']->['782688668'	'399259012425736192'	'47592.67']
['249219716'	'387281927427727360'	'0.0']->['510729672'	'387281927427727360'	'47627.57']
['782688668'	'399259012425736192'	'47592.67']->['510729672'	'387281927427727360'	'47627.57']
['510729672'	'387281927427727360'	'47627.57']->['364509829'	'387315852854300672'	'134.82']
['510729672'	'387281927427727360'	'47627.57']->['510729672'	'387281927427727360'	'47627.57']
['510729672'	'387281927427727360'	'47627.57']->['782688668'	'399259012425736192'	'47592.67']
['249219716'	'387281927427727360'	'0.0']->['737294036'	'387281927427727360'	'47849.85']
['364509829'	'387315852854300672'	'134.82']->['510729672'	'387281927427727360'	'47627.57']
