# Supplementary material for: BiMGCL: rumor detection via bi-directional multi-level graph contrastive learning
Source: PeerJ Comput Sci. 2023 Nov 10;9:e1659. doi: 10.7717/peerj-cs.1659 (PMC10703058; doi:10.7717/peerj-cs.1659)
Supplement: Supplemental Information 1 [file peerj-cs-09-1659-s001.zip › rumor_detection_acl2017/twitter15/tree/387309869080281088.txt]

['ROOT'	'ROOT'	'0.0']->['18622869'	'387309869080281088'	'0.0']
['18622869'	'387309869080281088'	'0.0']->['49226976'	'387310338816757760'	'1.87']
['18622869'	'387309869080281088'	'0.0']->['628229818'	'387310447113678849'	'2.3']
['18622869'	'387309869080281088'	'0.0']->['22067368'	'387310516017692672'	'2.57']
['18622869'	'387309869080281088'	'0.0']->['634785875'	'387310577691156480'	'2.82']
['18622869'	'387309869080281088'	'0.0']->['191843163'	'387310607948476416'	'2.93']
['18622869'	'387309869080281088'	'0.0']->['1575301334'	'387310679583371264'	'3.22']
['18622869'	'387309869080281088'	'0.0']->['89083818'	'387309869080281088'	'3.28']
['18622869'	'387309869080281088'	'0.0']->['284738545'	'387309869080281088'	'3.28']
['18622869'	'387309869080281088'	'0.0']->['27707176'	'387309869080281088'	'3.28']
['18622869'	'387309869080281088'	'0.0']->['574959395'	'387309869080281088'	'3.28']
['18622869'	'387309869080281088'	'0.0']->['751486134'	'387309869080281088'	'3.28']
['18622869'	'387309869080281088'	'0.0']->['369705071'	'387309869080281088'	'3.28']
['18622869'	'387309869080281088'	'0.0']->['18482912'	'387309869080281088'	'3.28']
['18622869'	'387309869080281088'	'0.0']->['63008614'	'387309869080281088'	'3.28']
['18622869'	'387309869080281088'	'0.0']->['14560097'	'387309869080281088'	'3.28']
['18622869'	'387309869080281088'	'0.0']->['24703549'	'387309869080281088'	'3.28']
['18622869'	'387309869080281088'	'0.0']->['723048458'	'387309869080281088'	'3.28']
['18622869'	'387309869080281088'	'0.0']->['21531471'	'387309869080281088'	'3.28']
['18622869'	'387309869080281088'	'0.0']->['465085194'	'387309869080281088'	'3.28']
['18622869'	'387309869080281088'	'0.0']->['118128875'	'387309869080281088'	'3.28']
['18622869'	'387309869080281088'	'0.0']->['23387108'	'387309869080281088'	'3.28']
['18622869'	'387309869080281088'	'0.0']->['111158353'	'387309869080281088'	'3.28']
['18622869'	'387309869080281088'	'0.0']->['22251459'	'387309869080281088'	'3.28']
['18622869'	'387309869080281088'	'0.0']->['27598687'	'387309869080281088'	'3.28']
['18622869'	'387309869080281088'	'0.0']->['148580269'	'387309869080281088'	'3.28']
['18622869'	'387309869080281088'	'0.0']->['28115285'	'387309869080281088'	'3.28']
['18622869'	'387309869080281088'	'0.0']->['10071422'	'387309869080281088'	'3.48']
['18622869'	'387309869080281088'	'0.0']->['1082007318'	'387309869080281088'	'3.89']
['18622869'	'387309869080281088'	'0.0']->['16392046'	'387309869080281088'	'4.3']
['18622869'	'387309869080281088'	'0.0']->['230821038'	'387309869080281088'	'4.32']
['18622869'	'387309869080281088'	'0.0']->['80365738'	'387309869080281088'	'5.0']
['18622869'	'387309869080281088'	'0.0']->['1594659090'	'387309869080281088'	'5.34']
['18622869'	'387309869080281088'	'0.0']->['274773011'	'387309869080281088'	'5.51']
['18622869'	'387309869080281088'	'0.0']->['297050712'	'387309869080281088'	'5.68']
['18622869'	'387309869080281088'	'0.0']->['19753026'	'387309869080281088'	'6.31']
['18622869'	'387309869080281088'	'0.0']->['8448722'	'387309869080281088'	'6.62']
['8448722'	'387309869080281088'	'6.62']->['764979343'	'387309869080281088'	'6.78']
['18622869'	'387309869080281088'	'0.0']->['20399893'	'387309869080281088'	'6.93']
['18622869'	'387309869080281088'	'0.0']->['86550463'	'387309869080281088'	'7.88']
['18622869'	'387309869080281088'	'0.0']->['102280060'	'387311951954866176'	'8.27']
['18622869'	'387309869080281088'	'0.0']->['267928013'	'387311988772069377'	'8.42']
['18622869'	'387309869080281088'	'0.0']->['16144186'	'387309869080281088'	'9.1']
['18622869'	'387309869080281088'	'0.0']->['467216368'	'387312334999273472'	'9.8']
['18622869'	'387309869080281088'	'0.0']->['208246140'	'387309869080281088'	'10.72']
['18622869'	'387309869080281088'	'0.0']->['344888747'	'387312592735059968'	'10.82']
['18622869'	'387309869080281088'	'0.0']->['8287732'	'387312756711387136'	'11.47']
['18622869'	'387309869080281088'	'0.0']->['370222416'	'387309869080281088'	'11.67']
['18622869'	'387309869080281088'	'0.0']->['370564193'	'387313028125171712'	'12.55']
['18622869'	'387309869080281088'	'0.0']->['553740112'	'387309869080281088'	'12.65']
['18622869'	'387309869080281088'	'0.0']->['34543818'	'387309869080281088'	'13.45']
['18622869'	'387309869080281088'	'0.0']->['622053158'	'387309869080281088'	'13.85']
['18622869'	'387309869080281088'	'0.0']->['17889886'	'387309869080281088'	'15.18']
['18622869'	'387309869080281088'	'0.0']->['1927205629'	'387313691856998401'	'15.18']
['18622869'	'387309869080281088'	'0.0']->['1929625639'	'387309869080281088'	'15.77']
['18622869'	'387309869080281088'	'0.0']->['27969549'	'387309869080281088'	'15.95']
['18622869'	'387309869080281088'	'0.0']->['32143700'	'387309869080281088'	'16.23']
['18622869'	'387309869080281088'	'0.0']->['178230381'	'387309869080281088'	'16.98']
['18622869'	'387309869080281088'	'0.0']->['16368616'	'387309869080281088'	'16.98']
['18622869'	'387309869080281088'	'0.0']->['18678924'	'387309869080281088'	'17.02']
['18622869'	'387309869080281088'	'0.0']->['23150639'	'387309869080281088'	'17.35']
['18678924'	'387309869080281088'	'17.02']->['18998170'	'387309869080281088'	'17.37']
['18622869'	'387309869080281088'	'0.0']->['236026761'	'387309869080281088'	'17.73']
['18622869'	'387309869080281088'	'0.0']->['19542622'	'387309869080281088'	'17.88']
['18622869'	'387309869080281088'	'0.0']->['517181403'	'387309869080281088'	'18.85']
['18622869'	'387309869080281088'	'0.0']->['197237293'	'387309869080281088'	'19.12']
['18678924'	'387309869080281088'	'17.02']->['239123755'	'387309869080281088'	'19.18']
['18622869'	'387309869080281088'	'0.0']->['22813666'	'387309869080281088'	'19.35']
['18622869'	'387309869080281088'	'0.0']->['812380615'	'387309869080281088'	'19.6']
['18622869'	'387309869080281088'	'0.0']->['137718722'	'387309869080281088'	'27.33']
['18622869'	'387309869080281088'	'0.0']->['20293363'	'387317100638765056'	'28.73']
['517181403'	'387309869080281088'	'18.85']->['20293363'	'387317100638765056'	'28.73']
['18622869'	'387309869080281088'	'0.0']->['65535919'	'387309869080281088'	'29.42']
['18622869'	'387309869080281088'	'0.0']->['19448916'	'387309869080281088'	'30.43']
['18622869'	'387309869080281088'	'0.0']->['95488919'	'387309869080281088'	'31.3']
['18622869'	'387309869080281088'	'0.0']->['21048236'	'387309869080281088'	'32.82']
['18622869'	'387309869080281088'	'0.0']->['408575617'	'387318213014347777'	'33.15']
['18622869'	'387309869080281088'	'0.0']->['17010163'	'387309869080281088'	'35.5']
['18622869'	'387309869080281088'	'0.0']->['316763437'	'387309869080281088'	'36.27']
['18622869'	'387309869080281088'	'0.0']->['785676811'	'387309869080281088'	'36.63']
['18622869'	'387309869080281088'	'0.0']->['919476812'	'387309869080281088'	'36.73']
['18622869'	'387309869080281088'	'0.0']->['24653175'	'387309869080281088'	'37.08']
['236026761'	'387309869080281088'	'17.73']->['227827584'	'387309869080281088'	'37.12']
['18622869'	'387309869080281088'	'0.0']->['17197717'	'387309869080281088'	'38.5']
['18622869'	'387309869080281088'	'0.0']->['32272710'	'387319584346607616'	'38.6']
['18622869'	'387309869080281088'	'0.0']->['131050067'	'387309869080281088'	'39.13']
['18622869'	'387309869080281088'	'0.0']->['736403342'	'387309869080281088'	'42.55']
['18622869'	'387309869080281088'	'0.0']->['402947769'	'387309869080281088'	'42.98']
['18622869'	'387309869080281088'	'0.0']->['148422960'	'387309869080281088'	'44.02']
['18622869'	'387309869080281088'	'0.0']->['225160394'	'387309869080281088'	'46.88']
['18622869'	'387309869080281088'	'0.0']->['25617699'	'387309869080281088'	'52.73']
['18622869'	'387309869080281088'	'0.0']->['14838866'	'387309869080281088'	'53.82']
['18622869'	'387309869080281088'	'0.0']->['538480913'	'387309869080281088'	'58.07']
['18622869'	'387309869080281088'	'0.0']->['133092322'	'387309869080281088'	'59.52']
['18622869'	'387309869080281088'	'0.0']->['270439261'	'387326312051773440'	'65.33']
['18622869'	'387309869080281088'	'0.0']->['49303660'	'387309869080281088'	'76.27']
['18622869'	'387309869080281088'	'0.0']->['1181305388'	'387329476461199360'	'77.92']
['18622869'	'387309869080281088'	'0.0']->['483507980'	'387329792250773504'	'79.17']
['18622869'	'387309869080281088'	'0.0']->['68062559'	'387309869080281088'	'80.8']
['18622869'	'387309869080281088'	'0.0']->['11395432'	'387309869080281088'	'83.58']
['18622869'	'387309869080281088'	'0.0']->['628063967'	'387309869080281088'	'87.63']
['18622869'	'387309869080281088'	'0.0']->['3060651'	'387309869080281088'	'89.45']
['18622869'	'387309869080281088'	'0.0']->['1897581332'	'387309869080281088'	'91.53']
['18622869'	'387309869080281088'	'0.0']->['1651599349'	'387309869080281088'	'94.25']
['18622869'	'387309869080281088'	'0.0']->['37251617'	'387309869080281088'	'101.0']
['18622869'	'387309869080281088'	'0.0']->['110094172'	'387336941919694848'	'107.57']
['18622869'	'387309869080281088'	'0.0']->['1193801665'	'387338592559067136'	'114.13']
['18622869'	'387309869080281088'	'0.0']->['147676995'	'387309869080281088'	'116.25']
['18622869'	'387309869080281088'	'0.0']->['475030642'	'387309869080281088'	'116.53']
['18622869'	'387309869080281088'	'0.0']->['352439938'	'387309869080281088'	'118.7']
['18622869'	'387309869080281088'	'0.0']->['282304193'	'387309869080281088'	'124.28']
['18622869'	'387309869080281088'	'0.0']->['174796848'	'387309869080281088'	'133.9']
['18622869'	'387309869080281088'	'0.0']->['382756955'	'387309869080281088'	'138.47']
['18622869'	'387309869080281088'	'0.0']->['442061349'	'387309869080281088'	'177.3']
['18622869'	'387309869080281088'	'0.0']->['149155812'	'387309869080281088'	'180.78']
['18622869'	'387309869080281088'	'0.0']->['739179062'	'387309869080281088'	'183.6']
['18622869'	'387309869080281088'	'0.0']->['513739938'	'387309869080281088'	'184.4']
['18622869'	'387309869080281088'	'0.0']->['30409772'	'387309869080281088'	'202.13']
['18622869'	'387309869080281088'	'0.0']->['83861749'	'387309869080281088'	'226.27']
['18622869'	'387309869080281088'	'0.0']->['1343349343'	'387309869080281088'	'232.27']
['18622869'	'387309869080281088'	'0.0']->['54011127'	'387309869080281088'	'250.78']
['18622869'	'387309869080281088'	'0.0']->['50356171'	'387309869080281088'	'318.97']
['18622869'	'387309869080281088'	'0.0']->['291520268'	'387309869080281088'	'325.63']
['18622869'	'387309869080281088'	'0.0']->['1136041518'	'387309869080281088'	'337.6']
['18622869'	'387309869080281088'	'0.0']->['501216851'	'387309869080281088'	'345.7']
['18622869'	'387309869080281088'	'0.0']->['317907435'	'387309869080281088'	'346.33']
['18622869'	'387309869080281088'	'0.0']->['46887082'	'387309869080281088'	'363.63']
['18622869'	'387309869080281088'	'0.0']->['328336153'	'387402150021980160'	'366.68']
['18622869'	'387309869080281088'	'0.0']->['21378105'	'387309869080281088'	'367.62']
['18622869'	'387309869080281088'	'0.0']->['40083800'	'387404360176521216'	'375.47']
['18622869'	'387309869080281088'	'0.0']->['15338284'	'387309869080281088'	'380.37']
['18622869'	'387309869080281088'	'0.0']->['857269880'	'387309869080281088'	'386.23']
['18622869'	'387309869080281088'	'0.0']->['11584622'	'387309869080281088'	'400.98']
['18622869'	'387309869080281088'	'0.0']->['345502543'	'387309869080281088'	'421.07']
['18622869'	'387309869080281088'	'0.0']->['7825642'	'387309869080281088'	'572.9']
['18622869'	'387309869080281088'	'0.0']->['278672435'	'387309869080281088'	'583.63']
['442061349'	'387309869080281088'	'177.3']->['392947359'	'387309869080281088'	'679.33']
['442061349'	'387309869080281088'	'177.3']->['872303750'	'387309869080281088'	'816.75']
['18622869'	'387309869080281088'	'0.0']->['296571098'	'387548799171719168'	'949.42']
['18622869'	'387309869080281088'	'0.0']->['74660931'	'387309869080281088'	'953.1']
['18622869'	'387309869080281088'	'0.0']->['48133894'	'387309869080281088'	'966.83']
['18622869'	'387309869080281088'	'0.0']->['260307431'	'387309869080281088'	'967.68']
['18622869'	'387309869080281088'	'0.0']->['542640167'	'387309869080281088'	'988.22']
['18622869'	'387309869080281088'	'0.0']->['718957124'	'387309869080281088'	'1010.75']
['18622869'	'387309869080281088'	'0.0']->['34127080'	'387309869080281088'	'1087.83']
