# Supplementary material for: BiMGCL: rumor detection via bi-directional multi-level graph contrastive learning
Source: PeerJ Comput Sci. 2023 Nov 10;9:e1659. doi: 10.7717/peerj-cs.1659 (PMC10703058; doi:10.7717/peerj-cs.1659)
Supplement: Supplemental Information 1 [file peerj-cs-09-1659-s001.zip › rumor_detection_acl2017/twitter15/tree/387353560356118528.txt]

['ROOT'	'ROOT'	'0.0']->['8953122'	'387353560356118528'	'0.0']
['8953122'	'387353560356118528'	'0.0']->['18221558'	'387353560356118528'	'2.0']
['8953122'	'387353560356118528'	'0.0']->['242999257'	'387353560356118528'	'2.0']
['8953122'	'387353560356118528'	'0.0']->['221065541'	'387353560356118528'	'2.0']
['8953122'	'387353560356118528'	'0.0']->['14153981'	'387353560356118528'	'2.0']
['8953122'	'387353560356118528'	'0.0']->['11650472'	'387353560356118528'	'2.0']
['8953122'	'387353560356118528'	'0.0']->['104580782'	'387353560356118528'	'2.0']
['8953122'	'387353560356118528'	'0.0']->['1978091'	'387353560356118528'	'2.0']
['8953122'	'387353560356118528'	'0.0']->['243457916'	'387353560356118528'	'2.0']
['8953122'	'387353560356118528'	'0.0']->['1438602337'	'387353560356118528'	'2.0']
['8953122'	'387353560356118528'	'0.0']->['1664012502'	'387353560356118528'	'2.0']
['8953122'	'387353560356118528'	'0.0']->['28246428'	'387354332556840960'	'3.07']
['8953122'	'387353560356118528'	'0.0']->['16156569'	'387354422885773312'	'3.42']
['8953122'	'387353560356118528'	'0.0']->['19075702'	'387355114542858240'	'6.17']
['8953122'	'387353560356118528'	'0.0']->['22513016'	'387355206863699968'	'6.53']
['8953122'	'387353560356118528'	'0.0']->['15688781'	'387353560356118528'	'8.87']
['8953122'	'387353560356118528'	'0.0']->['310586465'	'387355817827004416'	'8.97']
['8953122'	'387353560356118528'	'0.0']->['1250049600'	'387353560356118528'	'12.3']
['8953122'	'387353560356118528'	'0.0']->['1365938886'	'387356980232208384'	'13.58']
['8953122'	'387353560356118528'	'0.0']->['327932987'	'387353560356118528'	'14.02']
['8953122'	'387353560356118528'	'0.0']->['15410898'	'387353560356118528'	'14.88']
['8953122'	'387353560356118528'	'0.0']->['1610850560'	'387353560356118528'	'15.52']
['8953122'	'387353560356118528'	'0.0']->['14268812'	'387353560356118528'	'15.63']
['104580782'	'387353560356118528'	'2.0']->['133138637'	'387353560356118528'	'15.68']
['8953122'	'387353560356118528'	'0.0']->['23631058'	'387353560356118528'	'15.71']
['8953122'	'387353560356118528'	'0.0']->['423275465'	'387353560356118528'	'15.72']
['8953122'	'387353560356118528'	'0.0']->['27500009'	'387353560356118528'	'15.73']
['8953122'	'387353560356118528'	'0.0']->['1488517507'	'387353560356118528'	'15.73']
['8953122'	'387353560356118528'	'0.0']->['807251274'	'387353560356118528'	'15.73']
['8953122'	'387353560356118528'	'0.0']->['245688940'	'387353560356118528'	'15.73']
['8953122'	'387353560356118528'	'0.0']->['26150677'	'387353560356118528'	'15.73']
['8953122'	'387353560356118528'	'0.0']->['319826032'	'387353560356118528'	'15.73']
['8953122'	'387353560356118528'	'0.0']->['177980183'	'387353560356118528'	'15.73']
['8953122'	'387353560356118528'	'0.0']->['9637102'	'387353560356118528'	'15.73']
['8953122'	'387353560356118528'	'0.0']->['409503621'	'387353560356118528'	'15.73']
['8953122'	'387353560356118528'	'0.0']->['24979145'	'387353560356118528'	'15.73']
['8953122'	'387353560356118528'	'0.0']->['26312332'	'387353560356118528'	'15.73']
['8953122'	'387353560356118528'	'0.0']->['39188711'	'387353560356118528'	'15.73']
['8953122'	'387353560356118528'	'0.0']->['52541572'	'387353560356118528'	'15.73']
['8953122'	'387353560356118528'	'0.0']->['73789771'	'387353560356118528'	'15.73']
['8953122'	'387353560356118528'	'0.0']->['34837782'	'387353560356118528'	'15.73']
['8953122'	'387353560356118528'	'0.0']->['1469671'	'387353560356118528'	'15.73']
['15410898'	'387353560356118528'	'14.88']->['15398868'	'387353560356118528'	'15.73']
['8953122'	'387353560356118528'	'0.0']->['19471269'	'387353560356118528'	'16.99']
['423275465'	'387353560356118528'	'15.72']->['14991772'	'387353560356118528'	'17.62']
['8953122'	'387353560356118528'	'0.0']->['13133312'	'387358118125924352'	'18.1']
['15688781'	'387353560356118528'	'8.87']->['14072395'	'387353560356118528'	'18.25']
['22513016'	'387355206863699968'	'6.53']->['13133312'	'387358118125924352'	'18.1']
['15688781'	'387353560356118528'	'8.87']->['766672476'	'387353560356118528'	'24.08']
['8953122'	'387353560356118528'	'0.0']->['142113417'	'387353560356118528'	'27.0']
['8953122'	'387353560356118528'	'0.0']->['253731945'	'387353560356118528'	'28.46']
['8953122'	'387353560356118528'	'0.0']->['25132519'	'387353560356118528'	'29.19']
['8953122'	'387353560356118528'	'0.0']->['281293041'	'387353560356118528'	'29.92']
['8953122'	'387353560356118528'	'0.0']->['70035742'	'387361306707521536'	'30.78']
['13133312'	'387358118125924352'	'18.1']->['24979145'	'387353560356118528'	'15.73']
['8953122'	'387353560356118528'	'0.0']->['94666940'	'387353560356118528'	'41.34']
['8953122'	'387353560356118528'	'0.0']->['323418112'	'387353560356118528'	'47.05']
['8953122'	'387353560356118528'	'0.0']->['350545629'	'387353560356118528'	'49.91']
['26312332'	'387353560356118528'	'15.73']->['1072771328'	'387353560356118528'	'51.34']
['8953122'	'387353560356118528'	'0.0']->['27551534'	'387353560356118528'	'52.05']
['8953122'	'387353560356118528'	'0.0']->['15786332'	'387353560356118528'	'52.41']
['8953122'	'387353560356118528'	'0.0']->['262838865'	'387353560356118528'	'52.59']
['8953122'	'387353560356118528'	'0.0']->['963447074'	'387353560356118528'	'52.68']
['8953122'	'387353560356118528'	'0.0']->['78770936'	'387353560356118528'	'52.72']
['8953122'	'387353560356118528'	'0.0']->['393138878'	'387353560356118528'	'52.74']
['8953122'	'387353560356118528'	'0.0']->['1169473657'	'387353560356118528'	'52.76']
['8953122'	'387353560356118528'	'0.0']->['363270641'	'387353560356118528'	'52.76']
['8953122'	'387353560356118528'	'0.0']->['701123731'	'387353560356118528'	'52.76']
['8953122'	'387353560356118528'	'0.0']->['6951682'	'387353560356118528'	'52.77']
['8953122'	'387353560356118528'	'0.0']->['22707692'	'387353560356118528'	'52.77']
['8953122'	'387353560356118528'	'0.0']->['315504688'	'387353560356118528'	'52.77']
['8953122'	'387353560356118528'	'0.0']->['274832905'	'387353560356118528'	'52.77']
['8953122'	'387353560356118528'	'0.0']->['39175988'	'387353560356118528'	'59.93']
['13133312'	'387358118125924352'	'18.1']->['22513016'	'387355206863699968'	'6.53']
['8953122'	'387353560356118528'	'0.0']->['41360745'	'387353560356118528'	'63.52']
['8953122'	'387353560356118528'	'0.0']->['168807484'	'387353560356118528'	'67.1']
['8953122'	'387353560356118528'	'0.0']->['38260652'	'387370762723540992'	'68.35']
['8953122'	'387353560356118528'	'0.0']->['275752881'	'387353560356118528'	'68.97']
['8953122'	'387353560356118528'	'0.0']->['227180012'	'387353560356118528'	'70.47']
['8953122'	'387353560356118528'	'0.0']->['269010799'	'387373914919165952'	'80.88']
['8953122'	'387353560356118528'	'0.0']->['21954892'	'387353560356118528'	'90.59']
['963447074'	'387353560356118528'	'52.68']->['336890611'	'387353560356118528'	'100.65']
['8953122'	'387353560356118528'	'0.0']->['17222116'	'387353560356118528'	'105.69']
['8953122'	'387353560356118528'	'0.0']->['103132526'	'387353560356118528'	'108.2']
['8953122'	'387353560356118528'	'0.0']->['137751142'	'387353560356118528'	'109.46']
['8953122'	'387353560356118528'	'0.0']->['381276559'	'387353560356118528'	'110.09']
['8953122'	'387353560356118528'	'0.0']->['1068480204'	'387353560356118528'	'110.4']
['8953122'	'387353560356118528'	'0.0']->['22036565'	'387353560356118528'	'110.56']
['8953122'	'387353560356118528'	'0.0']->['35567361'	'387353560356118528'	'110.64']
['8953122'	'387353560356118528'	'0.0']->['17531305'	'387353560356118528'	'110.72']
['8953122'	'387353560356118528'	'0.0']->['14260321'	'387353560356118528'	'118.73']
['8953122'	'387353560356118528'	'0.0']->['63050805'	'387353560356118528'	'134.78']
['8953122'	'387353560356118528'	'0.0']->['338064242'	'387391802216435712'	'151.95']
['8953122'	'387353560356118528'	'0.0']->['371759916'	'387353560356118528'	'155.28']
['8953122'	'387353560356118528'	'0.0']->['102859597'	'387353560356118528'	'165.53']
['8953122'	'387353560356118528'	'0.0']->['1451548838'	'387353560356118528'	'175.78']
['8953122'	'387353560356118528'	'0.0']->['209874230'	'387353560356118528'	'198.68']
['8953122'	'387353560356118528'	'0.0']->['16713085'	'387353560356118528'	'242.43']
['8953122'	'387353560356118528'	'0.0']->['18774740'	'387353560356118528'	'258.78']
['8953122'	'387353560356118528'	'0.0']->['16026929'	'387353560356118528'	'263.68']
['8953122'	'387353560356118528'	'0.0']->['345035453'	'387353560356118528'	'289.57']
['8953122'	'387353560356118528'	'0.0']->['838746608'	'387353560356118528'	'319.53']
['8953122'	'387353560356118528'	'0.0']->['16179751'	'387353560356118528'	'366.08']
['8953122'	'387353560356118528'	'0.0']->['711619902'	'387446947079921664'	'371.08']
['8953122'	'387353560356118528'	'0.0']->['15446551'	'387353560356118528'	'381.8']
['8953122'	'387353560356118528'	'0.0']->['299983531'	'387353560356118528'	'382.32']
['8953122'	'387353560356118528'	'0.0']->['118997881'	'387353560356118528'	'382.35']
['8953122'	'387353560356118528'	'0.0']->['319971600'	'387353560356118528'	'382.63']
['8953122'	'387353560356118528'	'0.0']->['209215642'	'387353560356118528'	'383.65']
['8953122'	'387353560356118528'	'0.0']->['300463030'	'387353560356118528'	'384.05']
['8953122'	'387353560356118528'	'0.0']->['232851192'	'387353560356118528'	'384.13']
['8953122'	'387353560356118528'	'0.0']->['271219601'	'387353560356118528'	'384.22']
['8953122'	'387353560356118528'	'0.0']->['818863208'	'387353560356118528'	'384.5']
['8953122'	'387353560356118528'	'0.0']->['45214513'	'387353560356118528'	'384.63']
['8953122'	'387353560356118528'	'0.0']->['1731811'	'387353560356118528'	'386.12']
['8953122'	'387353560356118528'	'0.0']->['207745397'	'387353560356118528'	'386.23']
['8953122'	'387353560356118528'	'0.0']->['16132719'	'387353560356118528'	'386.43']
['8953122'	'387353560356118528'	'0.0']->['134971995'	'387353560356118528'	'388.6']
['8953122'	'387353560356118528'	'0.0']->['36748078'	'387353560356118528'	'394.15']
['8953122'	'387353560356118528'	'0.0']->['119554572'	'387353560356118528'	'411.92']
['8953122'	'387353560356118528'	'0.0']->['161752401'	'387353560356118528'	'412.67']
['161752401'	'387353560356118528'	'412.67']->['259089382'	'387353560356118528'	'415.48']
['13133312'	'387358118125924352'	'18.1']->['243428066'	'387465777248759808'	'445.9']
['8953122'	'387353560356118528'	'0.0']->['1517157650'	'387353560356118528'	'447.23']
['8953122'	'387353560356118528'	'0.0']->['705564782'	'387353560356118528'	'453.98']
['15446551'	'387353560356118528'	'381.8']->['30724469'	'387353560356118528'	'465.43']
['8953122'	'387353560356118528'	'0.0']->['75425872'	'387353560356118528'	'471.1']
['8953122'	'387353560356118528'	'0.0']->['262038458'	'387353560356118528'	'517.77']
['8953122'	'387353560356118528'	'0.0']->['196836383'	'387353560356118528'	'675.88']
['8953122'	'387353560356118528'	'0.0']->['35235637'	'387353560356118528'	'691.05']
['8953122'	'387353560356118528'	'0.0']->['259442070'	'387353560356118528'	'753.87']
['8953122'	'387353560356118528'	'0.0']->['166072134'	'387353560356118528'	'817.12']
['8953122'	'387353560356118528'	'0.0']->['354508662'	'387353560356118528'	'823.55']
['8953122'	'387353560356118528'	'0.0']->['100987374'	'387573766093811712'	'875.02']
['319971600'	'387353560356118528'	'382.63']->['131346197'	'387353560356118528'	'876.4']
['8953122'	'387353560356118528'	'0.0']->['28252180'	'387353560356118528'	'887.42']
['22036565'	'387353560356118528'	'110.56']->['19121098'	'387353560356118528'	'900.07']
['8953122'	'387353560356118528'	'0.0']->['49021031'	'387353560356118528'	'906.8']
['49021031'	'387353560356118528'	'906.8']->['1634451854'	'387353560356118528'	'907.5']
['8953122'	'387353560356118528'	'0.0']->['19030740'	'387353560356118528'	'907.78']
['8953122'	'387353560356118528'	'0.0']->['105633714'	'387353560356118528'	'907.87']
['8953122'	'387353560356118528'	'0.0']->['161279293'	'387353560356118528'	'908.8']
['8953122'	'387353560356118528'	'0.0']->['105463286'	'387353560356118528'	'912.17']
['8953122'	'387353560356118528'	'0.0']->['532617991'	'387353560356118528'	'912.78']
['350545629'	'387353560356118528'	'49.91']->['387162020'	'387353560356118528'	'926.47']
['15446551'	'387353560356118528'	'381.8']->['27680392'	'387353560356118528'	'926.62']
['8953122'	'387353560356118528'	'0.0']->['239025975'	'387353560356118528'	'937.97']
['8953122'	'387353560356118528'	'0.0']->['19632597'	'387353560356118528'	'939.88']
['11650472'	'387353560356118528'	'2.0']->['21261373'	'387353560356118528'	'967.53']
['8953122'	'387353560356118528'	'0.0']->['109854452'	'387353560356118528'	'1024.65']
['49021031'	'387353560356118528'	'906.8']->['21811025'	'387353560356118528'	'1025.62']
['8953122'	'387353560356118528'	'0.0']->['22804865'	'387353560356118528'	'1030.6']
['8953122'	'387353560356118528'	'0.0']->['124898913'	'387353560356118528'	'1032.1']
['8953122'	'387353560356118528'	'0.0']->['413533828'	'387353560356118528'	'1032.32']
['15446551'	'387353560356118528'	'381.8']->['768588614'	'387353560356118528'	'1052.95']
['8953122'	'387353560356118528'	'0.0']->['378229136'	'387353560356118528'	'1118.62']
['8953122'	'387353560356118528'	'0.0']->['57792214'	'387353560356118528'	'1126.37']
['8953122'	'387353560356118528'	'0.0']->['26070572'	'387353560356118528'	'1128.38']
['8953122'	'387353560356118528'	'0.0']->['24408156'	'387353560356118528'	'1128.85']
['8953122'	'387353560356118528'	'0.0']->['523871901'	'387353560356118528'	'1160.3']
['8953122'	'387353560356118528'	'0.0']->['1003130904'	'387353560356118528'	'1161.35']
['8953122'	'387353560356118528'	'0.0']->['800748296'	'387353560356118528'	'1181.5']
['8953122'	'387353560356118528'	'0.0']->['17402533'	'387353560356118528'	'1216.5']
['8953122'	'387353560356118528'	'0.0']->['55425945'	'387353560356118528'	'1223.5']
['8953122'	'387353560356118528'	'0.0']->['324132906'	'387353560356118528'	'1277.87']
['8953122'	'387353560356118528'	'0.0']->['8049642'	'387353560356118528'	'1504.47']
['15446551'	'387353560356118528'	'381.8']->['312255324'	'387353560356118528'	'1526.37']
['8953122'	'387353560356118528'	'0.0']->['1192516423'	'387353560356118528'	'2642.18']
['8953122'	'387353560356118528'	'0.0']->['322382076'	'387353560356118528'	'4168.32']
['8953122'	'387353560356118528'	'0.0']->['326957691'	'387353560356118528'	'4169.07']
['322382076'	'387353560356118528'	'4168.32']->['250776493'	'387353560356118528'	'4169.97']
['8953122'	'387353560356118528'	'0.0']->['54257746'	'387353560356118528'	'4178.73']
['8953122'	'387353560356118528'	'0.0']->['628629535'	'387353560356118528'	'4235.5']
['8953122'	'387353560356118528'	'0.0']->['145862955'	'387353560356118528'	'9626.15']
['209215642'	'387353560356118528'	'383.65']->['35359301'	'387353560356118528'	'9627.3']
['8953122'	'387353560356118528'	'0.0']->['270528803'	'387353560356118528'	'9628.52']
['8953122'	'387353560356118528'	'0.0']->['24023991'	'387353560356118528'	'9629.58']
['8953122'	'387353560356118528'	'0.0']->['1566650000'	'387353560356118528'	'29779.78']
['15446551'	'387353560356118528'	'381.8']->['883421593'	'387353560356118528'	'29791.9']
['8953122'	'387353560356118528'	'0.0']->['139500494'	'387353560356118528'	'63340.25']
['8953122'	'387353560356118528'	'0.0']->['53503202'	'387353560356118528'	'71965.97']
['8953122'	'387353560356118528'	'0.0']->['254663576'	'387353560356118528'	'71966.65']
['1610850560'	'387353560356118528'	'15.52']->['125122538'	'387353560356118528'	'83472.35']
