# Supplementary material for: BiMGCL: rumor detection via bi-directional multi-level graph contrastive learning
Source: PeerJ Comput Sci. 2023 Nov 10;9:e1659. doi: 10.7717/peerj-cs.1659 (PMC10703058; doi:10.7717/peerj-cs.1659)
Supplement: Supplemental Information 1 [file peerj-cs-09-1659-s001.zip › rumor_detection_acl2017/twitter15/tree/407156621450571777.txt]

['ROOT'	'ROOT'	'0.0']->['283799359'	'407156621450571777'	'0.0']
['283799359'	'407156621450571777'	'0.0']->['1138210064'	'407156621450571777'	'0.38']
['283799359'	'407156621450571777'	'0.0']->['410866640'	'407156621450571777'	'0.38']
['1138210064'	'407156621450571777'	'0.38']->['91236895'	'407156621450571777'	'0.38']
['283799359'	'407156621450571777'	'0.0']->['549317464'	'407156621450571777'	'0.41']
['91236895'	'407156621450571777'	'0.38']->['624782745'	'407156621450571777'	'0.43']
['283799359'	'407156621450571777'	'0.0']->['506947995'	'407156742699892736'	'0.48']
['283799359'	'407156621450571777'	'0.0']->['556738793'	'407156621450571777'	'0.55']
['283799359'	'407156621450571777'	'0.0']->['746450538'	'407156621450571777'	'0.61']
['283799359'	'407156621450571777'	'0.0']->['1646461496'	'407156781912039424'	'0.65']
['283799359'	'407156621450571777'	'0.0']->['85031663'	'407156621450571777'	'0.67']
['283799359'	'407156621450571777'	'0.0']->['287014893'	'407156621450571777'	'0.72']
['283799359'	'407156621450571777'	'0.0']->['383410571'	'407156621450571777'	'0.72']
['283799359'	'407156621450571777'	'0.0']->['503862009'	'407156621450571777'	'0.72']
['283799359'	'407156621450571777'	'0.0']->['319585213'	'407156621450571777'	'0.78']
['283799359'	'407156621450571777'	'0.0']->['632408695'	'407156621450571777'	'0.8']
['283799359'	'407156621450571777'	'0.0']->['1378104032'	'407156867291680768'	'0.98']
['549317464'	'407156621450571777'	'0.41']->['540261340'	'407156621450571777'	'1.28']
['283799359'	'407156621450571777'	'0.0']->['882929389'	'407156621450571777'	'1.3']
['283799359'	'407156621450571777'	'0.0']->['1954340324'	'407156621450571777'	'1.43']
['283799359'	'407156621450571777'	'0.0']->['329792927'	'407156621450571777'	'1.87']
['283799359'	'407156621450571777'	'0.0']->['584625714'	'407156621450571777'	'2.28']
['283799359'	'407156621450571777'	'0.0']->['910656528'	'407156621450571777'	'2.4']
['283799359'	'407156621450571777'	'0.0']->['259564082'	'407156621450571777'	'2.5']
['283799359'	'407156621450571777'	'0.0']->['198938014'	'407156621450571777'	'2.57']
['283799359'	'407156621450571777'	'0.0']->['295151476'	'407156621450571777'	'2.7']
['283799359'	'407156621450571777'	'0.0']->['1278983616'	'407156621450571777'	'2.72']
['283799359'	'407156621450571777'	'0.0']->['416310015'	'407156621450571777'	'3.07']
['283799359'	'407156621450571777'	'0.0']->['328691041'	'407156621450571777'	'3.22']
['283799359'	'407156621450571777'	'0.0']->['1389466700'	'407156621450571777'	'3.27']
['283799359'	'407156621450571777'	'0.0']->['560155493'	'407156621450571777'	'3.27']
['283799359'	'407156621450571777'	'0.0']->['84833001'	'407156621450571777'	'3.4']
['283799359'	'407156621450571777'	'0.0']->['293099141'	'407156621450571777'	'3.68']
['283799359'	'407156621450571777'	'0.0']->['1696751616'	'407156621450571777'	'4.33']
['283799359'	'407156621450571777'	'0.0']->['215756069'	'407156621450571777'	'4.33']
['283799359'	'407156621450571777'	'0.0']->['1382004798'	'407156621450571777'	'4.97']
['1138210064'	'407156621450571777'	'0.38']->['354780605'	'407156621450571777'	'5.73']
['198938014'	'407156621450571777'	'2.57']->['496954384'	'407156621450571777'	'5.9']
['283799359'	'407156621450571777'	'0.0']->['435307496'	'407156621450571777'	'6.22']
['283799359'	'407156621450571777'	'0.0']->['496954384'	'407156621450571777'	'5.9']
['283799359'	'407156621450571777'	'0.0']->['1856956112'	'407156621450571777'	'6.77']
['283799359'	'407156621450571777'	'0.0']->['1593677906'	'407158383192444928'	'7.0']
['215756069'	'407156621450571777'	'4.33']->['564481049'	'407156621450571777'	'7.6']
['283799359'	'407156621450571777'	'0.0']->['388303158'	'407156621450571777'	'7.67']
['283799359'	'407156621450571777'	'0.0']->['1292571780'	'407156621450571777'	'7.73']
['283799359'	'407156621450571777'	'0.0']->['450280552'	'407156621450571777'	'8.33']
['283799359'	'407156621450571777'	'0.0']->['273704981'	'407156621450571777'	'10.6']
['283799359'	'407156621450571777'	'0.0']->['882393025'	'407156621450571777'	'11.23']
['283799359'	'407156621450571777'	'0.0']->['1632985010'	'407156621450571777'	'11.5']
['215756069'	'407156621450571777'	'4.33']->['1472426281'	'407156621450571777'	'11.52']
['283799359'	'407156621450571777'	'0.0']->['731961332'	'407156621450571777'	'12.83']
['283799359'	'407156621450571777'	'0.0']->['1606523257'	'407156621450571777'	'13.18']
['283799359'	'407156621450571777'	'0.0']->['222565697'	'407156621450571777'	'13.77']
['283799359'	'407156621450571777'	'0.0']->['1235413536'	'407156621450571777'	'14.82']
['283799359'	'407156621450571777'	'0.0']->['1402557049'	'407156621450571777'	'14.88']
['283799359'	'407156621450571777'	'0.0']->['1674291344'	'407156621450571777'	'15.62']
['283799359'	'407156621450571777'	'0.0']->['398744994'	'407156621450571777'	'16.83']
['1138210064'	'407156621450571777'	'0.38']->['1565888186'	'407156621450571777'	'17.57']
['283799359'	'407156621450571777'	'0.0']->['442845506'	'407156621450571777'	'18.43']
['283799359'	'407156621450571777'	'0.0']->['912920064'	'407156621450571777'	'19.3']
['442845506'	'407156621450571777'	'18.43']->['544088418'	'407156621450571777'	'19.45']
['215756069'	'407156621450571777'	'4.33']->['964984898'	'407156621450571777'	'19.93']
['283799359'	'407156621450571777'	'0.0']->['400150767'	'407156621450571777'	'21.18']
['624782745'	'407156621450571777'	'0.43']->['413458515'	'407156621450571777'	'23.52']
['400150767'	'407156621450571777'	'21.18']->['1212040892'	'407156621450571777'	'24.53']
['222565697'	'407156621450571777'	'13.77']->['1053465008'	'407156621450571777'	'25.27']
['283799359'	'407156621450571777'	'0.0']->['476698275'	'407156621450571777'	'25.72']
['1053465008'	'407156621450571777'	'25.27']->['1698867434'	'407156621450571777'	'26.85']
['283799359'	'407156621450571777'	'0.0']->['766437344'	'407156621450571777'	'27.12']
['215756069'	'407156621450571777'	'4.33']->['1914495367'	'407156621450571777'	'27.4']
['283799359'	'407156621450571777'	'0.0']->['1964199968'	'407156621450571777'	'27.5']
['283799359'	'407156621450571777'	'0.0']->['976650762'	'407156621450571777'	'28.02']
['283799359'	'407156621450571777'	'0.0']->['786581828'	'407156621450571777'	'31.57']
['1964199968'	'407156621450571777'	'27.5']->['1727605374'	'407156621450571777'	'37.17']
['283799359'	'407156621450571777'	'0.0']->['246921192'	'407156621450571777'	'45.25']
['383410571'	'407156621450571777'	'0.72']->['567360307'	'407156621450571777'	'47.35']
['283799359'	'407156621450571777'	'0.0']->['317856430'	'407156621450571777'	'50.87']
['215756069'	'407156621450571777'	'4.33']->['1034313415'	'407156621450571777'	'53.2']
['283799359'	'407156621450571777'	'0.0']->['79133558'	'407156621450571777'	'58.17']
['283799359'	'407156621450571777'	'0.0']->['806520182'	'407156621450571777'	'61.2']
['283799359'	'407156621450571777'	'0.0']->['586762266'	'407156621450571777'	'62.03']
['283799359'	'407156621450571777'	'0.0']->['284970010'	'407156621450571777'	'65.05']
['283799359'	'407156621450571777'	'0.0']->['491196743'	'407156621450571777'	'67.38']
['283799359'	'407156621450571777'	'0.0']->['1279230272'	'407156621450571777'	'69.0']
['283799359'	'407156621450571777'	'0.0']->['1104385818'	'407156621450571777'	'81.28']
['283799359'	'407156621450571777'	'0.0']->['1564271804'	'407156621450571777'	'82.6']
['283799359'	'407156621450571777'	'0.0']->['444693995'	'407156621450571777'	'84.57']
['283799359'	'407156621450571777'	'0.0']->['180334127'	'407156621450571777'	'107.35']
['283799359'	'407156621450571777'	'0.0']->['1582618890'	'407156621450571777'	'108.67']
['283799359'	'407156621450571777'	'0.0']->['297494777'	'407156621450571777'	'143.0']
['1138210064'	'407156621450571777'	'0.38']->['914205607'	'407156621450571777'	'161.35']
['283799359'	'407156621450571777'	'0.0']->['231245921'	'407156621450571777'	'164.42']
['283799359'	'407156621450571777'	'0.0']->['1975761902'	'407156621450571777'	'204.02']
['283799359'	'407156621450571777'	'0.0']->['2157845489'	'407156621450571777'	'228.3']
['283799359'	'407156621450571777'	'0.0']->['1975276662'	'407156621450571777'	'747.43']
['1964199968'	'407156621450571777'	'27.5']->['1234087766'	'407156621450571777'	'1383.08']
