# Supplementary material for: BiMGCL: rumor detection via bi-directional multi-level graph contrastive learning
Source: PeerJ Comput Sci. 2023 Nov 10;9:e1659. doi: 10.7717/peerj-cs.1659 (PMC10703058; doi:10.7717/peerj-cs.1659)
Supplement: Supplemental Information 1 [file peerj-cs-09-1659-s001.zip › rumor_detection_acl2017/twitter15/tree/407158558158254081.txt]

['ROOT'	'ROOT'	'0.0']->['40076725'	'407158558158254081'	'0.0']
['40076725'	'407158558158254081'	'0.0']->['103176544'	'407158558158254081'	'0.7']
['40076725'	'407158558158254081'	'0.0']->['86833592'	'407158558158254081'	'0.7']
['40076725'	'407158558158254081'	'0.0']->['1337993072'	'407158558158254081'	'0.7']
['40076725'	'407158558158254081'	'0.0']->['53348800'	'407158558158254081'	'0.7']
['40076725'	'407158558158254081'	'0.0']->['1270286324'	'407158558158254081'	'0.7']
['40076725'	'407158558158254081'	'0.0']->['1436832752'	'407158558158254081'	'0.7']
['40076725'	'407158558158254081'	'0.0']->['254983400'	'407158558158254081'	'0.7']
['40076725'	'407158558158254081'	'0.0']->['133080323'	'407158558158254081'	'0.7']
['40076725'	'407158558158254081'	'0.0']->['302256492'	'407158558158254081'	'0.7']
['40076725'	'407158558158254081'	'0.0']->['1141280744'	'407158558158254081'	'0.84']
['40076725'	'407158558158254081'	'0.0']->['1593785972'	'407158558158254081'	'0.91']
['40076725'	'407158558158254081'	'0.0']->['1664352308'	'407158558158254081'	'0.95']
['40076725'	'407158558158254081'	'0.0']->['76919249'	'407158558158254081'	'0.97']
['40076725'	'407158558158254081'	'0.0']->['149992148'	'407158558158254081'	'0.97']
['40076725'	'407158558158254081'	'0.0']->['482038949'	'407158558158254081'	'0.98']
['40076725'	'407158558158254081'	'0.0']->['2191883994'	'407158558158254081'	'0.98']
['40076725'	'407158558158254081'	'0.0']->['363292926'	'407158558158254081'	'1.18']
['53348800'	'407158558158254081'	'0.7']->['573131692'	'407158558158254081'	'1.28']
['40076725'	'407158558158254081'	'0.0']->['1184311104'	'407158558158254081'	'1.33']
['40076725'	'407158558158254081'	'0.0']->['627621642'	'407158558158254081'	'1.36']
['40076725'	'407158558158254081'	'0.0']->['359921517'	'407158558158254081'	'1.37']
['40076725'	'407158558158254081'	'0.0']->['376300627'	'407158558158254081'	'1.38']
['40076725'	'407158558158254081'	'0.0']->['164947628'	'407158558158254081'	'1.38']
['40076725'	'407158558158254081'	'0.0']->['916763586'	'407158558158254081'	'1.38']
['40076725'	'407158558158254081'	'0.0']->['220758999'	'407158558158254081'	'1.55']
['40076725'	'407158558158254081'	'0.0']->['1289993696'	'407158558158254081'	'1.63']
['40076725'	'407158558158254081'	'0.0']->['212840487'	'407158558158254081'	'1.68']
['40076725'	'407158558158254081'	'0.0']->['78019219'	'407158558158254081'	'1.7']
['40076725'	'407158558158254081'	'0.0']->['339358739'	'407158558158254081'	'1.71']
['40076725'	'407158558158254081'	'0.0']->['766031924'	'407158558158254081'	'1.71']
['40076725'	'407158558158254081'	'0.0']->['1039120976'	'407158558158254081'	'1.72']
['40076725'	'407158558158254081'	'0.0']->['1969679766'	'407158558158254081'	'2.01']
['40076725'	'407158558158254081'	'0.0']->['163303947'	'407158558158254081'	'2.15']
['40076725'	'407158558158254081'	'0.0']->['1163959525'	'407158558158254081'	'2.23']
['40076725'	'407158558158254081'	'0.0']->['1599664532'	'407158558158254081'	'2.26']
['40076725'	'407158558158254081'	'0.0']->['42910071'	'407158558158254081'	'2.28']
['40076725'	'407158558158254081'	'0.0']->['86534199'	'407158558158254081'	'2.29']
['40076725'	'407158558158254081'	'0.0']->['228739223'	'407158558158254081'	'2.3']
['40076725'	'407158558158254081'	'0.0']->['346914029'	'407158558158254081'	'2.3']
['40076725'	'407158558158254081'	'0.0']->['349286755'	'407158558158254081'	'2.3']
['40076725'	'407158558158254081'	'0.0']->['705058694'	'407158558158254081'	'2.3']
['40076725'	'407158558158254081'	'0.0']->['129490646'	'407158558158254081'	'2.3']
['40076725'	'407158558158254081'	'0.0']->['74041831'	'407158558158254081'	'2.3']
['40076725'	'407158558158254081'	'0.0']->['1666147746'	'407158558158254081'	'2.32']
['40076725'	'407158558158254081'	'0.0']->['231282463'	'407158558158254081'	'2.65']
['40076725'	'407158558158254081'	'0.0']->['28054561'	'407159250004094976'	'2.75']
['40076725'	'407158558158254081'	'0.0']->['289012861'	'407158558158254081'	'2.82']
['40076725'	'407158558158254081'	'0.0']->['94540397'	'407158558158254081'	'2.9']
['40076725'	'407158558158254081'	'0.0']->['152244577'	'407158558158254081'	'2.94']
['40076725'	'407158558158254081'	'0.0']->['183917000'	'407158558158254081'	'2.96']
['40076725'	'407158558158254081'	'0.0']->['250866137'	'407158558158254081'	'2.97']
['40076725'	'407158558158254081'	'0.0']->['18009221'	'407158558158254081'	'2.98']
['40076725'	'407158558158254081'	'0.0']->['392109720'	'407158558158254081'	'2.98']
['40076725'	'407158558158254081'	'0.0']->['397259939'	'407158558158254081'	'3.23']
['40076725'	'407158558158254081'	'0.0']->['1329193670'	'407158558158254081'	'3.35']
['40076725'	'407158558158254081'	'0.0']->['517848571'	'407158558158254081'	'3.41']
['40076725'	'407158558158254081'	'0.0']->['364430983'	'407158558158254081'	'3.44']
['40076725'	'407158558158254081'	'0.0']->['432616966'	'407158558158254081'	'3.45']
['40076725'	'407158558158254081'	'0.0']->['294012331'	'407158558158254081'	'3.46']
['40076725'	'407158558158254081'	'0.0']->['818281338'	'407158558158254081'	'3.47']
['40076725'	'407158558158254081'	'0.0']->['764800147'	'407158558158254081'	'4.26']
['40076725'	'407158558158254081'	'0.0']->['1334346991'	'407158558158254081'	'4.65']
['40076725'	'407158558158254081'	'0.0']->['1597270368'	'407158558158254081'	'4.85']
['40076725'	'407158558158254081'	'0.0']->['231238491'	'407158558158254081'	'4.95']
['40076725'	'407158558158254081'	'0.0']->['232773272'	'407158558158254081'	'5.0']
['40076725'	'407158558158254081'	'0.0']->['82000767'	'407158558158254081'	'5.03']
['40076725'	'407158558158254081'	'0.0']->['1000850456'	'407158558158254081'	'5.04']
['40076725'	'407158558158254081'	'0.0']->['1910581993'	'407158558158254081'	'5.04']
['40076725'	'407158558158254081'	'0.0']->['2166424086'	'407158558158254081'	'5.05']
['40076725'	'407158558158254081'	'0.0']->['718236131'	'407158558158254081'	'5.05']
['40076725'	'407158558158254081'	'0.0']->['1911868574'	'407158558158254081'	'5.05']
['40076725'	'407158558158254081'	'0.0']->['121356706'	'407158558158254081'	'5.05']
['40076725'	'407158558158254081'	'0.0']->['309324952'	'407158558158254081'	'5.05']
['40076725'	'407158558158254081'	'0.0']->['900926346'	'407158558158254081'	'5.21']
['40076725'	'407158558158254081'	'0.0']->['303674303'	'407159888289087488'	'5.28']
['40076725'	'407158558158254081'	'0.0']->['481561617'	'407158558158254081'	'5.29']
['40076725'	'407158558158254081'	'0.0']->['269386897'	'407158558158254081'	'5.33']
['40076725'	'407158558158254081'	'0.0']->['104683823'	'407158558158254081'	'5.37']
['40076725'	'407158558158254081'	'0.0']->['19290046'	'407158558158254081'	'5.78']
['40076725'	'407158558158254081'	'0.0']->['68546235'	'407160018257973249'	'5.8']
['40076725'	'407158558158254081'	'0.0']->['35159967'	'407158558158254081'	'5.98']
['40076725'	'407158558158254081'	'0.0']->['178447487'	'407158558158254081'	'6.08']
['40076725'	'407158558158254081'	'0.0']->['239955700'	'407158558158254081'	'6.13']
['40076725'	'407158558158254081'	'0.0']->['24492495'	'407158558158254081'	'6.16']
['40076725'	'407158558158254081'	'0.0']->['1188204096'	'407158558158254081'	'6.17']
['40076725'	'407158558158254081'	'0.0']->['562970797'	'407158558158254081'	'6.18']
['40076725'	'407158558158254081'	'0.0']->['322262889'	'407158558158254081'	'6.32']
['40076725'	'407158558158254081'	'0.0']->['252109720'	'407158558158254081'	'6.45']
['40076725'	'407158558158254081'	'0.0']->['244550259'	'407160209157537792'	'6.57']
['40076725'	'407158558158254081'	'0.0']->['869788172'	'407158558158254081'	'6.61']
['40076725'	'407158558158254081'	'0.0']->['1858806542'	'407158558158254081'	'6.69']
['40076725'	'407158558158254081'	'0.0']->['1486854295'	'407158558158254081'	'6.73']
['40076725'	'407158558158254081'	'0.0']->['534301092'	'407158558158254081'	'6.77']
['40076725'	'407158558158254081'	'0.0']->['186174493'	'407158558158254081'	'7.17']
['40076725'	'407158558158254081'	'0.0']->['68135028'	'407158558158254081'	'7.38']
['40076725'	'407158558158254081'	'0.0']->['531913230'	'407158558158254081'	'7.48']
['40076725'	'407158558158254081'	'0.0']->['632205893'	'407158558158254081'	'7.53']
['40076725'	'407158558158254081'	'0.0']->['163088604'	'407158558158254081'	'7.58']
['40076725'	'407158558158254081'	'0.0']->['123025798'	'407158558158254081'	'7.67']
['40076725'	'407158558158254081'	'0.0']->['358173272'	'407158558158254081'	'7.71']
['40076725'	'407158558158254081'	'0.0']->['227544532'	'407158558158254081'	'7.73']
['40076725'	'407158558158254081'	'0.0']->['717882462'	'407158558158254081'	'7.75']
['40076725'	'407158558158254081'	'0.0']->['1396210790'	'407158558158254081'	'7.78']
['40076725'	'407158558158254081'	'0.0']->['1146754950'	'407158558158254081'	'8.13']
['40076725'	'407158558158254081'	'0.0']->['1915679946'	'407158558158254081'	'8.3']
['40076725'	'407158558158254081'	'0.0']->['102658251'	'407158558158254081'	'8.38']
['40076725'	'407158558158254081'	'0.0']->['143608798'	'407158558158254081'	'8.42']
['40076725'	'407158558158254081'	'0.0']->['122079674'	'407158558158254081'	'8.45']
['40076725'	'407158558158254081'	'0.0']->['284938882'	'407158558158254081'	'8.46']
['40076725'	'407158558158254081'	'0.0']->['132087306'	'407158558158254081'	'8.47']
['40076725'	'407158558158254081'	'0.0']->['89378380'	'407158558158254081'	'9.64']
['40076725'	'407158558158254081'	'0.0']->['623930453'	'407158558158254081'	'10.23']
['40076725'	'407158558158254081'	'0.0']->['560262691'	'407158558158254081'	'10.52']
['40076725'	'407158558158254081'	'0.0']->['361871190'	'407158558158254081'	'10.67']
['40076725'	'407158558158254081'	'0.0']->['482033863'	'407158558158254081'	'10.74']
['40076725'	'407158558158254081'	'0.0']->['187485871'	'407158558158254081'	'10.78']
['40076725'	'407158558158254081'	'0.0']->['527103508'	'407158558158254081'	'10.8']
['40076725'	'407158558158254081'	'0.0']->['51306266'	'407158558158254081'	'10.81']
['40076725'	'407158558158254081'	'0.0']->['110941173'	'407158558158254081'	'10.81']
['40076725'	'407158558158254081'	'0.0']->['558437218'	'407158558158254081'	'10.81']
['40076725'	'407158558158254081'	'0.0']->['591527139'	'407158558158254081'	'10.82']
['40076725'	'407158558158254081'	'0.0']->['1686417271'	'407158558158254081'	'10.82']
['40076725'	'407158558158254081'	'0.0']->['1539287028'	'407161326595616768'	'11.0']
['40076725'	'407158558158254081'	'0.0']->['203803303'	'407158558158254081'	'11.03']
['28054561'	'407159250004094976'	'2.75']->['20088541'	'407161778125012992'	'12.8']
['40076725'	'407158558158254081'	'0.0']->['862052347'	'407158558158254081'	'13.07']
['40076725'	'407158558158254081'	'0.0']->['265168795'	'407161862623887360'	'13.13']
['40076725'	'407158558158254081'	'0.0']->['83171355'	'407158558158254081'	'14.08']
['40076725'	'407158558158254081'	'0.0']->['807801852'	'407158558158254081'	'14.59']
['40076725'	'407158558158254081'	'0.0']->['50476279'	'407158558158254081'	'14.85']
['40076725'	'407158558158254081'	'0.0']->['562758533'	'407158558158254081'	'14.97']
['40076725'	'407158558158254081'	'0.0']->['262888315'	'407158558158254081'	'15.04']
['40076725'	'407158558158254081'	'0.0']->['330784453'	'407158558158254081'	'15.07']
['40076725'	'407158558158254081'	'0.0']->['1713577321'	'407158558158254081'	'15.08']
['40076725'	'407158558158254081'	'0.0']->['627118786'	'407158558158254081'	'15.09']
['40076725'	'407158558158254081'	'0.0']->['63966230'	'407158558158254081'	'15.1']
['40076725'	'407158558158254081'	'0.0']->['494415181'	'407158558158254081'	'15.1']
['40076725'	'407158558158254081'	'0.0']->['310425001'	'407158558158254081'	'16.29']
['40076725'	'407158558158254081'	'0.0']->['357197167'	'407158558158254081'	'16.89']
['40076725'	'407158558158254081'	'0.0']->['1444414064'	'407158558158254081'	'17.19']
['40076725'	'407158558158254081'	'0.0']->['20597953'	'407158558158254081'	'17.33']
['40076725'	'407158558158254081'	'0.0']->['376437175'	'407158558158254081'	'17.41']
['40076725'	'407158558158254081'	'0.0']->['65988073'	'407158558158254081'	'17.45']
['40076725'	'407158558158254081'	'0.0']->['132214580'	'407158558158254081'	'17.48']
['40076725'	'407158558158254081'	'0.0']->['257154170'	'407158558158254081'	'18.28']
['40076725'	'407158558158254081'	'0.0']->['1720137404'	'407163219896066048'	'18.53']
['40076725'	'407158558158254081'	'0.0']->['1957268862'	'407158558158254081'	'18.68']
['40076725'	'407158558158254081'	'0.0']->['275127364'	'407158558158254081'	'19.08']
['40076725'	'407158558158254081'	'0.0']->['592938279'	'407158558158254081'	'19.68']
['40076725'	'407158558158254081'	'0.0']->['848094553'	'407158558158254081'	'19.98']
['40076725'	'407158558158254081'	'0.0']->['539412209'	'407158558158254081'	'20.13']
['40076725'	'407158558158254081'	'0.0']->['399779285'	'407158558158254081'	'20.21']
['40076725'	'407158558158254081'	'0.0']->['2222029110'	'407158558158254081'	'20.25']
['40076725'	'407158558158254081'	'0.0']->['1469500255'	'407158558158254081'	'20.26']
['40076725'	'407158558158254081'	'0.0']->['201424009'	'407158558158254081'	'20.27']
['399779285'	'407158558158254081'	'20.21']->['88544496'	'407158558158254081'	'20.28']
['40076725'	'407158558158254081'	'0.0']->['478264480'	'407158558158254081'	'20.28']
['40076725'	'407158558158254081'	'0.0']->['222663226'	'407158558158254081'	'20.28']
['40076725'	'407158558158254081'	'0.0']->['2367911'	'407158558158254081'	'20.58']
['40076725'	'407158558158254081'	'0.0']->['818970511'	'407158558158254081'	'20.73']
['2367911'	'407158558158254081'	'20.58']->['28296918'	'407158558158254081'	'20.81']
['40076725'	'407158558158254081'	'0.0']->['991338416'	'407158558158254081'	'20.85']
['40076725'	'407158558158254081'	'0.0']->['1611765463'	'407158558158254081'	'20.86']
['40076725'	'407158558158254081'	'0.0']->['637173585'	'407158558158254081'	'20.88']
['40076725'	'407158558158254081'	'0.0']->['149297451'	'407158558158254081'	'21.22']
['40076725'	'407158558158254081'	'0.0']->['23351897'	'407158558158254081'	'21.38']
['2367911'	'407158558158254081'	'20.58']->['17168689'	'407158558158254081'	'21.47']
['2367911'	'407158558158254081'	'20.58']->['2159472618'	'407158558158254081'	'21.51']
['40076725'	'407158558158254081'	'0.0']->['109905133'	'407158558158254081'	'21.55']
['40076725'	'407158558158254081'	'0.0']->['1237027806'	'407158558158254081'	'21.72']
['40076725'	'407158558158254081'	'0.0']->['1247528772'	'407158558158254081'	'21.8']
['2367911'	'407158558158254081'	'20.58']->['1667945606'	'407158558158254081'	'21.88']
['2367911'	'407158558158254081'	'20.58']->['1416949622'	'407158558158254081'	'21.93']
['2367911'	'407158558158254081'	'20.58']->['1952226619'	'407158558158254081'	'22.08']
['40076725'	'407158558158254081'	'0.0']->['1846743204'	'407158558158254081'	'22.16']
['40076725'	'407158558158254081'	'0.0']->['1136808235'	'407158558158254081'	'22.2']
['40076725'	'407158558158254081'	'0.0']->['103742364'	'407158558158254081'	'22.23']
['2367911'	'407158558158254081'	'20.58']->['615802017'	'407158558158254081'	'22.37']
['2367911'	'407158558158254081'	'20.58']->['1480693087'	'407158558158254081'	'22.47']
['2367911'	'407158558158254081'	'20.58']->['1706682290'	'407158558158254081'	'22.51']
['40076725'	'407158558158254081'	'0.0']->['839893656'	'407158558158254081'	'22.53']
['40076725'	'407158558158254081'	'0.0']->['1246686445'	'407158558158254081'	'22.55']
['40076725'	'407158558158254081'	'0.0']->['42974696'	'407158558158254081'	'22.73']
['40076725'	'407158558158254081'	'0.0']->['915685075'	'407158558158254081'	'22.82']
['2367911'	'407158558158254081'	'20.58']->['1116151183'	'407158558158254081'	'22.87']
['40076725'	'407158558158254081'	'0.0']->['722750257'	'407158558158254081'	'22.89']
['2367911'	'407158558158254081'	'20.58']->['571441826'	'407158558158254081'	'22.92']
['40076725'	'407158558158254081'	'0.0']->['2225099413'	'407164371345760257'	'23.1']
['40076725'	'407158558158254081'	'0.0']->['1540813351'	'407158558158254081'	'23.27']
['2367911'	'407158558158254081'	'20.58']->['1511707376'	'407158558158254081'	'23.45']
['40076725'	'407158558158254081'	'0.0']->['1299438889'	'407158558158254081'	'23.54']
['2367911'	'407158558158254081'	'20.58']->['129036085'	'407158558158254081'	'23.59']
['40076725'	'407158558158254081'	'0.0']->['242639416'	'407158558158254081'	'23.61']
['2367911'	'407158558158254081'	'20.58']->['1243805989'	'407158558158254081'	'23.63']
['40076725'	'407158558158254081'	'0.0']->['1042315290'	'407158558158254081'	'23.66']
['2367911'	'407158558158254081'	'20.58']->['266626917'	'407158558158254081'	'23.68']
['40076725'	'407158558158254081'	'0.0']->['402033029'	'407164556662693889'	'23.83']
['2367911'	'407158558158254081'	'20.58']->['579628938'	'407158558158254081'	'23.86']
['2367911'	'407158558158254081'	'20.58']->['83187595'	'407158558158254081'	'23.95']
['2367911'	'407158558158254081'	'20.58']->['415811063'	'407158558158254081'	'24.03']
['2367911'	'407158558158254081'	'20.58']->['1143653436'	'407158558158254081'	'24.03']
['40076725'	'407158558158254081'	'0.0']->['572829381'	'407164623104643072'	'24.1']
['40076725'	'407158558158254081'	'0.0']->['605005425'	'407158558158254081'	'24.11']
['40076725'	'407158558158254081'	'0.0']->['1163356904'	'407158558158254081'	'24.15']
['40076725'	'407158558158254081'	'0.0']->['879531878'	'407158558158254081'	'24.16']
['1469500255'	'407158558158254081'	'20.26']->['2177971164'	'407158558158254081'	'24.17']
['2367911'	'407158558158254081'	'20.58']->['746940920'	'407158558158254081'	'24.18']
['2367911'	'407158558158254081'	'20.58']->['1001983554'	'407158558158254081'	'24.18']
['40076725'	'407158558158254081'	'0.0']->['922209096'	'407158558158254081'	'24.57']
['40076725'	'407158558158254081'	'0.0']->['705799054'	'407158558158254081'	'24.77']
['2367911'	'407158558158254081'	'20.58']->['1955311448'	'407158558158254081'	'24.87']
['40076725'	'407158558158254081'	'0.0']->['1140116077'	'407158558158254081'	'24.92']
['40076725'	'407158558158254081'	'0.0']->['588436964'	'407158558158254081'	'24.95']
['2367911'	'407158558158254081'	'20.58']->['399636063'	'407158558158254081'	'24.96']
['2367911'	'407158558158254081'	'20.58']->['2223202987'	'407158558158254081'	'24.96']
['2367911'	'407158558158254081'	'20.58']->['19091658'	'407158558158254081'	'24.97']
['2367911'	'407158558158254081'	'20.58']->['240133940'	'407158558158254081'	'24.97']
['40076725'	'407158558158254081'	'0.0']->['110585404'	'407158558158254081'	'24.97']
['2367911'	'407158558158254081'	'20.58']->['621728595'	'407158558158254081'	'24.97']
['40076725'	'407158558158254081'	'0.0']->['2202466473'	'407164937103216641'	'25.35']
['2367911'	'407158558158254081'	'20.58']->['319183542'	'407158558158254081'	'25.39']
['40076725'	'407158558158254081'	'0.0']->['51477629'	'407158558158254081'	'25.6']
['2367911'	'407158558158254081'	'20.58']->['1633291009'	'407158558158254081'	'25.71']
['2367911'	'407158558158254081'	'20.58']->['733238641'	'407158558158254081'	'25.76']
['40076725'	'407158558158254081'	'0.0']->['1454187582'	'407158558158254081'	'25.79']
['2367911'	'407158558158254081'	'20.58']->['68382304'	'407158558158254081'	'25.8']
['2367911'	'407158558158254081'	'20.58']->['1098239706'	'407158558158254081'	'25.81']
['40076725'	'407158558158254081'	'0.0']->['1652692202'	'407158558158254081'	'25.82']
['40076725'	'407158558158254081'	'0.0']->['1914715903'	'407158558158254081'	'26.01']
['40076725'	'407158558158254081'	'0.0']->['325917119'	'407158558158254081'	'26.2']
['40076725'	'407158558158254081'	'0.0']->['436351491'	'407158558158254081'	'26.28']
['2367911'	'407158558158254081'	'20.58']->['235501327'	'407158558158254081'	'26.32']
['40076725'	'407158558158254081'	'0.0']->['94184530'	'407158558158254081'	'26.37']
['40076725'	'407158558158254081'	'0.0']->['1394099684'	'407158558158254081'	'26.51']
['2367911'	'407158558158254081'	'20.58']->['1711022928'	'407158558158254081'	'26.65']
['40076725'	'407158558158254081'	'0.0']->['707319445'	'407158558158254081'	'26.67']
['2367911'	'407158558158254081'	'20.58']->['182228103'	'407158558158254081'	'27.07']
['2367911'	'407158558158254081'	'20.58']->['173631189'	'407158558158254081'	'27.27']
['2367911'	'407158558158254081'	'20.58']->['25735574'	'407158558158254081'	'27.37']
['40076725'	'407158558158254081'	'0.0']->['30286813'	'407158558158254081'	'27.42']
['2367911'	'407158558158254081'	'20.58']->['1126498309'	'407158558158254081'	'27.44']
['40076725'	'407158558158254081'	'0.0']->['2225021178'	'407158558158254081'	'27.47']
['2367911'	'407158558158254081'	'20.58']->['367255376'	'407158558158254081'	'27.68']
['2367911'	'407158558158254081'	'20.58']->['1831158175'	'407158558158254081'	'27.9']
['2367911'	'407158558158254081'	'20.58']->['191028005'	'407158558158254081'	'28.02']
['2367911'	'407158558158254081'	'20.58']->['1594415467'	'407158558158254081'	'28.13']
['40076725'	'407158558158254081'	'0.0']->['1064834226'	'407158558158254081'	'28.37']
['40076725'	'407158558158254081'	'0.0']->['224613703'	'407158558158254081'	'28.48']
['2367911'	'407158558158254081'	'20.58']->['350468146'	'407158558158254081'	'28.6']
['2367911'	'407158558158254081'	'20.58']->['303455099'	'407158558158254081'	'28.6']
['2367911'	'407158558158254081'	'20.58']->['1204321098'	'407158558158254081'	'28.88']
['40076725'	'407158558158254081'	'0.0']->['23005582'	'407158558158254081'	'29.29']
['2367911'	'407158558158254081'	'20.58']->['113126114'	'407158558158254081'	'29.5']
['2367911'	'407158558158254081'	'20.58']->['409884437'	'407158558158254081'	'29.7']
['40076725'	'407158558158254081'	'0.0']->['421384727'	'407158558158254081'	'29.98']
['40076725'	'407158558158254081'	'0.0']->['45185033'	'407158558158254081'	'30.13']
['40076725'	'407158558158254081'	'0.0']->['339624398'	'407158558158254081'	'30.27']
['40076725'	'407158558158254081'	'0.0']->['1703561227'	'407166249597407232'	'30.57']
['2367911'	'407158558158254081'	'20.58']->['727076508'	'407158558158254081'	'31.07']
['40076725'	'407158558158254081'	'0.0']->['407328152'	'407158558158254081'	'31.47']
['40076725'	'407158558158254081'	'0.0']->['511061984'	'407158558158254081'	'31.67']
['2367911'	'407158558158254081'	'20.58']->['925549746'	'407158558158254081'	'31.77']
['40076725'	'407158558158254081'	'0.0']->['288328476'	'407158558158254081'	'31.82']
['2367911'	'407158558158254081'	'20.58']->['127761752'	'407158558158254081'	'31.84']
['2367911'	'407158558158254081'	'20.58']->['1336448329'	'407158558158254081'	'31.85']
['2367911'	'407158558158254081'	'20.58']->['65558795'	'407158558158254081'	'31.86']
['2367911'	'407158558158254081'	'20.58']->['30429964'	'407158558158254081'	'31.86']
['40076725'	'407158558158254081'	'0.0']->['144630399'	'407158558158254081'	'31.87']
['2367911'	'407158558158254081'	'20.58']->['262086387'	'407158558158254081'	'31.87']
['2367911'	'407158558158254081'	'20.58']->['33275410'	'407158558158254081'	'31.87']
['2367911'	'407158558158254081'	'20.58']->['175906845'	'407158558158254081'	'31.87']
['40076725'	'407158558158254081'	'0.0']->['173151535'	'407158558158254081'	'32.33']
['40076725'	'407158558158254081'	'0.0']->['117232254'	'407158558158254081'	'32.55']
['40076725'	'407158558158254081'	'0.0']->['1631861964'	'407158558158254081'	'32.67']
['2367911'	'407158558158254081'	'20.58']->['24306607'	'407158558158254081'	'32.73']
['40076725'	'407158558158254081'	'0.0']->['370117436'	'407158558158254081'	'32.75']
['2367911'	'407158558158254081'	'20.58']->['1880985530'	'407158558158254081'	'32.78']
['40076725'	'407158558158254081'	'0.0']->['120055719'	'407158558158254081'	'33.07']
['40076725'	'407158558158254081'	'0.0']->['383170555'	'407158558158254081'	'33.21']
['40076725'	'407158558158254081'	'0.0']->['605673658'	'407158558158254081'	'33.35']
['40076725'	'407158558158254081'	'0.0']->['1176486067'	'407158558158254081'	'34.08']
['2367911'	'407158558158254081'	'20.58']->['287924701'	'407158558158254081'	'34.45']
['2367911'	'407158558158254081'	'20.58']->['28156683'	'407158558158254081'	'34.63']
['2367911'	'407158558158254081'	'20.58']->['2149865226'	'407158558158254081'	'34.73']
['40076725'	'407158558158254081'	'0.0']->['241814302'	'407158558158254081'	'34.77']
['2367911'	'407158558158254081'	'20.58']->['537197820'	'407158558158254081'	'34.82']
['40076725'	'407158558158254081'	'0.0']->['470982421'	'407158558158254081'	'35.51']
['40076725'	'407158558158254081'	'0.0']->['287995021'	'407158558158254081'	'35.85']
['2367911'	'407158558158254081'	'20.58']->['190917032'	'407158558158254081'	'36.2']
['40076725'	'407158558158254081'	'0.0']->['1146862015'	'407167758187900928'	'36.57']
['2367911'	'407158558158254081'	'20.58']->['1468338108'	'407158558158254081'	'36.82']
['40076725'	'407158558158254081'	'0.0']->['24577901'	'407158558158254081'	'36.85']
['2367911'	'407158558158254081'	'20.58']->['477879684'	'407158558158254081'	'36.88']
['40076725'	'407158558158254081'	'0.0']->['333062878'	'407158558158254081'	'37.0']
['40076725'	'407158558158254081'	'0.0']->['2202054502'	'407158558158254081'	'37.12']
['40076725'	'407158558158254081'	'0.0']->['1619463432'	'407158558158254081'	'37.6']
['2367911'	'407158558158254081'	'20.58']->['22673457'	'407158558158254081'	'37.84']
['40076725'	'407158558158254081'	'0.0']->['441153789'	'407158558158254081'	'37.96']
['2367911'	'407158558158254081'	'20.58']->['583087635'	'407158558158254081'	'38.02']
['2367911'	'407158558158254081'	'20.58']->['149012047'	'407158558158254081'	'38.08']
['40076725'	'407158558158254081'	'0.0']->['2189871313'	'407158558158254081'	'38.23']
['40076725'	'407158558158254081'	'0.0']->['176813854'	'407158558158254081'	'38.33']
['2367911'	'407158558158254081'	'20.58']->['1041204823'	'407158558158254081'	'38.42']
['40076725'	'407158558158254081'	'0.0']->['1511345316'	'407158558158254081'	'38.58']
['40076725'	'407158558158254081'	'0.0']->['900153456'	'407158558158254081'	'38.67']
['2367911'	'407158558158254081'	'20.58']->['2188676510'	'407158558158254081'	'38.75']
['40076725'	'407158558158254081'	'0.0']->['190917032'	'407158558158254081'	'36.2']
['2367911'	'407158558158254081'	'20.58']->['155116509'	'407158558158254081'	'39.83']
['2367911'	'407158558158254081'	'20.58']->['32353207'	'407158558158254081'	'40.38']
['40076725'	'407158558158254081'	'0.0']->['1317424993'	'407158558158254081'	'40.65']
['40076725'	'407158558158254081'	'0.0']->['250637303'	'407158558158254081'	'40.78']
['2367911'	'407158558158254081'	'20.58']->['32914634'	'407158558158254081'	'40.85']
['40076725'	'407158558158254081'	'0.0']->['1572018115'	'407158558158254081'	'40.88']
['2367911'	'407158558158254081'	'20.58']->['1022737542'	'407158558158254081'	'40.92']
['2367911'	'407158558158254081'	'20.58']->['485393014'	'407158558158254081'	'41.42']
['2367911'	'407158558158254081'	'20.58']->['1038810188'	'407158558158254081'	'41.67']
['2367911'	'407158558158254081'	'20.58']->['52059555'	'407158558158254081'	'41.92']
['40076725'	'407158558158254081'	'0.0']->['1604720113'	'407169192517857280'	'42.25']
['2367911'	'407158558158254081'	'20.58']->['149286425'	'407158558158254081'	'42.37']
['120055719'	'407158558158254081'	'33.07']->['994160582'	'407158558158254081'	'42.68']
['2367911'	'407158558158254081'	'20.58']->['782765401'	'407158558158254081'	'43.54']
['2367911'	'407158558158254081'	'20.58']->['41908117'	'407158558158254081'	'43.97']
['2367911'	'407158558158254081'	'20.58']->['935153042'	'407158558158254081'	'44.19']
['40076725'	'407158558158254081'	'0.0']->['860149285'	'407158558158254081'	'44.29']
['40076725'	'407158558158254081'	'0.0']->['248383985'	'407158558158254081'	'44.35']
['40076725'	'407158558158254081'	'0.0']->['361649033'	'407158558158254081'	'44.37']
['2367911'	'407158558158254081'	'20.58']->['302984903'	'407158558158254081'	'44.39']
['40076725'	'407158558158254081'	'0.0']->['1206415662'	'407158558158254081'	'44.4']
['2367911'	'407158558158254081'	'20.58']->['2174578889'	'407158558158254081'	'44.6']
['2367911'	'407158558158254081'	'20.58']->['419627991'	'407158558158254081'	'45.58']
['40076725'	'407158558158254081'	'0.0']->['253278754'	'407158558158254081'	'46.08']
['2367911'	'407158558158254081'	'20.58']->['178406007'	'407158558158254081'	'46.32']
['2367911'	'407158558158254081'	'20.58']->['172075421'	'407158558158254081'	'46.44']
['2367911'	'407158558158254081'	'20.58']->['276389104'	'407158558158254081'	'46.51']
['40076725'	'407158558158254081'	'0.0']->['486596451'	'407158558158254081'	'46.54']
['40076725'	'407158558158254081'	'0.0']->['199111686'	'407158558158254081'	'46.55']
['2367911'	'407158558158254081'	'20.58']->['220780060'	'407158558158254081'	'46.56']
['2367911'	'407158558158254081'	'20.58']->['153594933'	'407158558158254081'	'46.56']
['153594933'	'407158558158254081'	'46.56']->['256932149'	'407158558158254081'	'46.56']
['40076725'	'407158558158254081'	'0.0']->['214743940'	'407158558158254081'	'46.57']
['40076725'	'407158558158254081'	'0.0']->['29351386'	'407158558158254081'	'46.62']
['40076725'	'407158558158254081'	'0.0']->['328696752'	'407158558158254081'	'46.67']
['40076725'	'407158558158254081'	'0.0']->['1960568083'	'407158558158254081'	'47.27']
['40076725'	'407158558158254081'	'0.0']->['276256917'	'407158558158254081'	'47.58']
['40076725'	'407158558158254081'	'0.0']->['445669022'	'407158558158254081'	'47.73']
['40076725'	'407158558158254081'	'0.0']->['404872356'	'407158558158254081'	'47.81']
['40076725'	'407158558158254081'	'0.0']->['182513042'	'407158558158254081'	'47.85']
['40076725'	'407158558158254081'	'0.0']->['134619417'	'407158558158254081'	'47.86']
['2367911'	'407158558158254081'	'20.58']->['300986345'	'407158558158254081'	'47.88']
['2367911'	'407158558158254081'	'20.58']->['1320430993'	'407158558158254081'	'48.07']
['40076725'	'407158558158254081'	'0.0']->['343838236'	'407158558158254081'	'48.16']
['2367911'	'407158558158254081'	'20.58']->['1558833127'	'407158558158254081'	'48.25']
['2367911'	'407158558158254081'	'20.58']->['1163876167'	'407158558158254081'	'48.59']
['2367911'	'407158558158254081'	'20.58']->['250483333'	'407158558158254081'	'48.93']
['40076725'	'407158558158254081'	'0.0']->['1147120850'	'407158558158254081'	'49.33']
['2367911'	'407158558158254081'	'20.58']->['197422039'	'407158558158254081'	'50.09']
['2367911'	'407158558158254081'	'20.58']->['566385565'	'407158558158254081'	'50.85']
['2367911'	'407158558158254081'	'20.58']->['2176371887'	'407158558158254081'	'51.18']
['40076725'	'407158558158254081'	'0.0']->['831320066'	'407171590481133568'	'51.78']
['40076725'	'407158558158254081'	'0.0']->['147477231'	'407158558158254081'	'52.05']
['2367911'	'407158558158254081'	'20.58']->['498833535'	'407158558158254081'	'52.48']
['40076725'	'407158558158254081'	'0.0']->['115433918'	'407158558158254081'	'52.7']
['40076725'	'407158558158254081'	'0.0']->['216888265'	'407158558158254081'	'52.81']
['40076725'	'407158558158254081'	'0.0']->['1334149340'	'407158558158254081'	'52.92']
['40076725'	'407158558158254081'	'0.0']->['1276568126'	'407158558158254081'	'53.07']
['40076725'	'407158558158254081'	'0.0']->['834672494'	'407158558158254081'	'53.85']
['40076725'	'407158558158254081'	'0.0']->['1347128641'	'407158558158254081'	'54.24']
['2367911'	'407158558158254081'	'20.58']->['114932810'	'407158558158254081'	'54.44']
['2367911'	'407158558158254081'	'20.58']->['239746781'	'407158558158254081'	'54.54']
['2367911'	'407158558158254081'	'20.58']->['50529782'	'407158558158254081'	'54.63']
['40076725'	'407158558158254081'	'0.0']->['237276658'	'407158558158254081'	'54.92']
['2367911'	'407158558158254081'	'20.58']->['360057766'	'407158558158254081'	'55.23']
['2367911'	'407158558158254081'	'20.58']->['458359371'	'407158558158254081'	'55.87']
['40076725'	'407158558158254081'	'0.0']->['453682342'	'407158558158254081'	'58.67']
['2367911'	'407158558158254081'	'20.58']->['54608326'	'407158558158254081'	'60.07']
['2367911'	'407158558158254081'	'20.58']->['167979809'	'407158558158254081'	'60.77']
['40076725'	'407158558158254081'	'0.0']->['1026217459'	'407158558158254081'	'61.12']
['40076725'	'407158558158254081'	'0.0']->['338726345'	'407158558158254081'	'61.29']
['2367911'	'407158558158254081'	'20.58']->['33626250'	'407158558158254081'	'61.38']
['2367911'	'407158558158254081'	'20.58']->['56332930'	'407158558158254081'	'61.42']
['40076725'	'407158558158254081'	'0.0']->['257639323'	'407158558158254081'	'61.44']
['2367911'	'407158558158254081'	'20.58']->['15462784'	'407158558158254081'	'61.46']
['40076725'	'407158558158254081'	'0.0']->['746023645'	'407158558158254081'	'61.47']
['40076725'	'407158558158254081'	'0.0']->['1352606558'	'407174149082464256'	'61.95']
['2367911'	'407158558158254081'	'20.58']->['346621268'	'407158558158254081'	'61.97']
['2367911'	'407158558158254081'	'20.58']->['541148489'	'407158558158254081'	'62.47']
['40076725'	'407158558158254081'	'0.0']->['239431797'	'407158558158254081'	'62.72']
['40076725'	'407158558158254081'	'0.0']->['870781002'	'407158558158254081'	'63.4']
['40076725'	'407158558158254081'	'0.0']->['1142873730'	'407158558158254081'	'63.74']
['40076725'	'407158558158254081'	'0.0']->['768394812'	'407158558158254081'	'63.91']
['40076725'	'407158558158254081'	'0.0']->['970491889'	'407158558158254081'	'64.0']
['2367911'	'407158558158254081'	'20.58']->['2183788859'	'407158558158254081'	'64.08']
['40076725'	'407158558158254081'	'0.0']->['1002396608'	'407175005391572992'	'65.35']
['40076725'	'407158558158254081'	'0.0']->['1216592365'	'407158558158254081'	'65.66']
['2367911'	'407158558158254081'	'20.58']->['1058290705'	'407158558158254081'	'67.23']
['2367911'	'407158558158254081'	'20.58']->['1469293836'	'407158558158254081'	'67.68']
['2367911'	'407158558158254081'	'20.58']->['1327813662'	'407158558158254081'	'68.57']
['40076725'	'407158558158254081'	'0.0']->['1166712266'	'407158558158254081'	'68.75']
['2367911'	'407158558158254081'	'20.58']->['46225686'	'407158558158254081'	'68.93']
['2367911'	'407158558158254081'	'20.58']->['549885870'	'407158558158254081'	'69.12']
['2367911'	'407158558158254081'	'20.58']->['145521820'	'407158558158254081'	'70.05']
['40076725'	'407158558158254081'	'0.0']->['593054549'	'407158558158254081'	'70.75']
['40076725'	'407158558158254081'	'0.0']->['606824990'	'407158558158254081'	'71.1']
['2367911'	'407158558158254081'	'20.58']->['1678304995'	'407158558158254081'	'71.45']
['2367911'	'407158558158254081'	'20.58']->['26946510'	'407158558158254081'	'73.04']
['40076725'	'407158558158254081'	'0.0']->['90695427'	'407158558158254081'	'73.84']
['40076725'	'407158558158254081'	'0.0']->['978400776'	'407158558158254081'	'74.24']
['40076725'	'407158558158254081'	'0.0']->['49210558'	'407158558158254081'	'74.43']
['2367911'	'407158558158254081'	'20.58']->['2154435703'	'407158558158254081'	'74.53']
['2367911'	'407158558158254081'	'20.58']->['1873518391'	'407158558158254081'	'74.63']
['2367911'	'407158558158254081'	'20.58']->['848688799'	'407158558158254081'	'74.72']
['2367911'	'407158558158254081'	'20.58']->['120200568'	'407158558158254081'	'74.82']
['2367911'	'407158558158254081'	'20.58']->['1024858411'	'407158558158254081'	'75.82']
['40076725'	'407158558158254081'	'0.0']->['838764812'	'407158558158254081'	'76.32']
['2367911'	'407158558158254081'	'20.58']->['1042221860'	'407158558158254081'	'76.57']
['40076725'	'407158558158254081'	'0.0']->['446557808'	'407158558158254081'	'76.82']
['40076725'	'407158558158254081'	'0.0']->['1433331097'	'407158558158254081'	'77.1']
['40076725'	'407158558158254081'	'0.0']->['189849629'	'407158558158254081'	'77.38']
['40076725'	'407158558158254081'	'0.0']->['1358316150'	'407158558158254081'	'77.7']
['40076725'	'407158558158254081'	'0.0']->['1705256196'	'407158558158254081'	'78.02']
['40076725'	'407158558158254081'	'0.0']->['2172762524'	'407158558158254081'	'78.17']
['2367911'	'407158558158254081'	'20.58']->['1084077420'	'407158558158254081'	'78.33']
['2367911'	'407158558158254081'	'20.58']->['365063143'	'407158558158254081'	'80.24']
['2367911'	'407158558158254081'	'20.58']->['2171661526'	'407158558158254081'	'81.2']
['2367911'	'407158558158254081'	'20.58']->['55764594'	'407158558158254081'	'82.15']
['2367911'	'407158558158254081'	'20.58']->['83718693'	'407158558158254081'	'82.43']
['2367911'	'407158558158254081'	'20.58']->['1904725496'	'407158558158254081'	'82.72']
['78019219'	'407158558158254081'	'1.7']->['1126929619'	'407158558158254081'	'82.73']
['2367911'	'407158558158254081'	'20.58']->['1856877390'	'407158558158254081'	'83.93']
['2367911'	'407158558158254081'	'20.58']->['339631305'	'407158558158254081'	'85.13']
['2367911'	'407158558158254081'	'20.58']->['138633040'	'407158558158254081'	'85.43']
['40076725'	'407158558158254081'	'0.0']->['336708259'	'407158558158254081'	'86.32']
['2367911'	'407158558158254081'	'20.58']->['1594795214'	'407158558158254081'	'87.2']
['40076725'	'407158558158254081'	'0.0']->['1240519159'	'407158558158254081'	'88.53']
['40076725'	'407158558158254081'	'0.0']->['145712049'	'407158558158254081'	'89.87']
['2367911'	'407158558158254081'	'20.58']->['1698220243'	'407158558158254081'	'90.57']
['40076725'	'407158558158254081'	'0.0']->['1912770253'	'407158558158254081'	'91.49']
['40076725'	'407158558158254081'	'0.0']->['209973728'	'407181657091735552'	'91.78']
['2367911'	'407158558158254081'	'20.58']->['79354930'	'407158558158254081'	'91.95']
['2367911'	'407158558158254081'	'20.58']->['350654234'	'407158558158254081'	'92.42']
['2367911'	'407158558158254081'	'20.58']->['41898885'	'407158558158254081'	'93.62']
['40076725'	'407158558158254081'	'0.0']->['1455099404'	'407158558158254081'	'102.27']
['40076725'	'407158558158254081'	'0.0']->['1636566259'	'407158558158254081'	'106.59']
['2367911'	'407158558158254081'	'20.58']->['731919588'	'407158558158254081'	'108.75']
['2367911'	'407158558158254081'	'20.58']->['926710740'	'407158558158254081'	'109.84']
['40076725'	'407158558158254081'	'0.0']->['227470672'	'407158558158254081'	'110.38']
['40076725'	'407158558158254081'	'0.0']->['1198189453'	'407158558158254081'	'110.65']
['2367911'	'407158558158254081'	'20.58']->['1349650538'	'407158558158254081'	'110.92']
['2367911'	'407158558158254081'	'20.58']->['27792679'	'407158558158254081'	'112.52']
['40076725'	'407158558158254081'	'0.0']->['35148873'	'407158558158254081'	'113.32']
['40076725'	'407158558158254081'	'0.0']->['706035451'	'407158558158254081'	'114.12']
['40076725'	'407158558158254081'	'0.0']->['1599442052'	'407158558158254081'	'114.38']
['40076725'	'407158558158254081'	'0.0']->['434352483'	'407158558158254081'	'117.59']
['40076725'	'407158558158254081'	'0.0']->['1417185702'	'407158558158254081'	'119.2']
['40076725'	'407158558158254081'	'0.0']->['336269758'	'407158558158254081'	'120.0']
['2367911'	'407158558158254081'	'20.58']->['1688813024'	'407158558158254081'	'120.8']
['40076725'	'407158558158254081'	'0.0']->['726378450'	'407158558158254081'	'122.8']
['26946510'	'407158558158254081'	'73.04']->['20209742'	'407158558158254081'	'123.8']
['40076725'	'407158558158254081'	'0.0']->['387935147'	'407158558158254081'	'124.3']
['2367911'	'407158558158254081'	'20.58']->['31011076'	'407158558158254081'	'124.55']
['302984903'	'407158558158254081'	'44.39']->['362229714'	'407158558158254081'	'124.8']
['2367911'	'407158558158254081'	'20.58']->['442855139'	'407158558158254081'	'126.87']
['2367911'	'407158558158254081'	'20.58']->['2168144403'	'407158558158254081'	'127.9']
['40076725'	'407158558158254081'	'0.0']->['2174362291'	'407158558158254081'	'128.42']
['40076725'	'407158558158254081'	'0.0']->['370432690'	'407158558158254081'	'128.68']
['2367911'	'407158558158254081'	'20.58']->['797048545'	'407158558158254081'	'128.93']
['40076725'	'407158558158254081'	'0.0']->['1629335593'	'407158558158254081'	'130.1']
['40076725'	'407158558158254081'	'0.0']->['406245617'	'407158558158254081'	'131.62']
['2367911'	'407158558158254081'	'20.58']->['1348322845'	'407158558158254081'	'135.48']
['40076725'	'407158558158254081'	'0.0']->['877693387'	'407158558158254081'	'137.05']
['2367911'	'407158558158254081'	'20.58']->['6524622'	'407158558158254081'	'137.67']
['40076725'	'407158558158254081'	'0.0']->['1140104521'	'407158558158254081'	'143.92']
['40076725'	'407158558158254081'	'0.0']->['608044214'	'407158558158254081'	'143.93']
['2367911'	'407158558158254081'	'20.58']->['286978281'	'407158558158254081'	'144.73']
['40076725'	'407158558158254081'	'0.0']->['500970865'	'407158558158254081'	'144.75']
['40076725'	'407158558158254081'	'0.0']->['28142014'	'407158558158254081'	'147.67']
['40076725'	'407158558158254081'	'0.0']->['730940785'	'407195754152099840'	'147.8']
['40076725'	'407158558158254081'	'0.0']->['240485833'	'407158558158254081'	'149.55']
['40076725'	'407158558158254081'	'0.0']->['40185483'	'407158558158254081'	'151.07']
['2367911'	'407158558158254081'	'20.58']->['1491624120'	'407158558158254081'	'152.22']
['2367911'	'407158558158254081'	'20.58']->['61800645'	'407158558158254081'	'152.72']
['40185483'	'407158558158254081'	'151.07']->['244130179'	'407158558158254081'	'153.73']
['40076725'	'407158558158254081'	'0.0']->['1132384026'	'407158558158254081'	'154.83']
['40076725'	'407158558158254081'	'0.0']->['118519748'	'407158558158254081'	'157.52']
['2367911'	'407158558158254081'	'20.58']->['29814876'	'407158558158254081'	'158.68']
['2367911'	'407158558158254081'	'20.58']->['899836328'	'407158558158254081'	'159.53']
['2367911'	'407158558158254081'	'20.58']->['95132286'	'407158558158254081'	'161.22']
['2367911'	'407158558158254081'	'20.58']->['724398031'	'407158558158254081'	'162.52']
['2367911'	'407158558158254081'	'20.58']->['1467373500'	'407158558158254081'	'163.88']
['40076725'	'407158558158254081'	'0.0']->['1682417780'	'407200053254963200'	'164.88']
['40076725'	'407158558158254081'	'0.0']->['501032162'	'407158558158254081'	'168.02']
['40076725'	'407158558158254081'	'0.0']->['461797280'	'407158558158254081'	'171.32']
['40076725'	'407158558158254081'	'0.0']->['475225711'	'407158558158254081'	'173.57']
['1629335593'	'407158558158254081'	'130.1']->['397042088'	'407158558158254081'	'173.78']
['40076725'	'407158558158254081'	'0.0']->['172625397'	'407158558158254081'	'178.02']
['40076725'	'407158558158254081'	'0.0']->['299959506'	'407158558158254081'	'179.97']
['2367911'	'407158558158254081'	'20.58']->['335155714'	'407158558158254081'	'181.48']
['40076725'	'407158558158254081'	'0.0']->['2203415119'	'407158558158254081'	'183.67']
['2367911'	'407158558158254081'	'20.58']->['1919979636'	'407158558158254081'	'186.98']
['40076725'	'407158558158254081'	'0.0']->['70793511'	'407158558158254081'	'193.83']
['40076725'	'407158558158254081'	'0.0']->['288464933'	'407158558158254081'	'198.07']
['40076725'	'407158558158254081'	'0.0']->['1549648166'	'407158558158254081'	'198.07']
['2367911'	'407158558158254081'	'20.58']->['2174623730'	'407158558158254081'	'201.98']
['2367911'	'407158558158254081'	'20.58']->['1228836624'	'407158558158254081'	'204.13']
['40076725'	'407158558158254081'	'0.0']->['1325451115'	'407158558158254081'	'205.17']
['2367911'	'407158558158254081'	'20.58']->['1575852061'	'407158558158254081'	'214.53']
['2367911'	'407158558158254081'	'20.58']->['975590268'	'407158558158254081'	'220.07']
['40076725'	'407158558158254081'	'0.0']->['438874559'	'407158558158254081'	'223.48']
['2367911'	'407158558158254081'	'20.58']->['617371699'	'407158558158254081'	'235.08']
['2367911'	'407158558158254081'	'20.58']->['397034097'	'407158558158254081'	'236.6']
['40076725'	'407158558158254081'	'0.0']->['590292070'	'407158558158254081'	'244.85']
['40076725'	'407158558158254081'	'0.0']->['104460302'	'407158558158254081'	'246.83']
['2367911'	'407158558158254081'	'20.58']->['399175881'	'407158558158254081'	'247.88']
['2367911'	'407158558158254081'	'20.58']->['399098687'	'407158558158254081'	'260.02']
['2367911'	'407158558158254081'	'20.58']->['2182112844'	'407158558158254081'	'260.48']
['40076725'	'407158558158254081'	'0.0']->['1098215245'	'407224257635024896'	'261.07']
['40076725'	'407158558158254081'	'0.0']->['959465677'	'407158558158254081'	'264.52']
['2367911'	'407158558158254081'	'20.58']->['21962548'	'407158558158254081'	'265.78']
['40076725'	'407158558158254081'	'0.0']->['1912153465'	'407158558158254081'	'279.85']
['40076725'	'407158558158254081'	'0.0']->['2192676559'	'407158558158254081'	'282.52']
['40076725'	'407158558158254081'	'0.0']->['125771211'	'407158558158254081'	'283.57']
['40076725'	'407158558158254081'	'0.0']->['173995544'	'407158558158254081'	'290.02']
['2367911'	'407158558158254081'	'20.58']->['1392699967'	'407158558158254081'	'294.45']
['40076725'	'407158558158254081'	'0.0']->['99756087'	'407158558158254081'	'297.63']
['2367911'	'407158558158254081'	'20.58']->['466042631'	'407158558158254081'	'303.93']
['40076725'	'407158558158254081'	'0.0']->['28091737'	'407158558158254081'	'319.15']
['40076725'	'407158558158254081'	'0.0']->['1914493826'	'407158558158254081'	'330.12']
['40076725'	'407158558158254081'	'0.0']->['1230400045'	'407158558158254081'	'331.0']
['2367911'	'407158558158254081'	'20.58']->['215674624'	'407158558158254081'	'334.43']
['458359371'	'407158558158254081'	'55.87']->['347878113'	'407158558158254081'	'356.17']
['2367911'	'407158558158254081'	'20.58']->['731719598'	'407158558158254081'	'366.82']
['2367911'	'407158558158254081'	'20.58']->['791355606'	'407158558158254081'	'367.38']
['347878113'	'407158558158254081'	'356.17']->['1976877589'	'407158558158254081'	'374.42']
['2367911'	'407158558158254081'	'20.58']->['146427907'	'407158558158254081'	'382.7']
['40076725'	'407158558158254081'	'0.0']->['844707242'	'407158558158254081'	'385.58']
['40076725'	'407158558158254081'	'0.0']->['354905179'	'407158558158254081'	'391.08']
['2367911'	'407158558158254081'	'20.58']->['778320152'	'407158558158254081'	'395.1']
['40076725'	'407158558158254081'	'0.0']->['1225214648'	'407158558158254081'	'395.18']
['40076725'	'407158558158254081'	'0.0']->['553031125'	'407158558158254081'	'399.62']
['40076725'	'407158558158254081'	'0.0']->['1542171902'	'407158558158254081'	'435.47']
['2367911'	'407158558158254081'	'20.58']->['403589141'	'407158558158254081'	'458.02']
['40076725'	'407158558158254081'	'0.0']->['1136365028'	'407158558158254081'	'493.77']
['40076725'	'407158558158254081'	'0.0']->['2194686256'	'407283980875337728'	'498.38']
['40076725'	'407158558158254081'	'0.0']->['301275065'	'407158558158254081'	'512.35']
['40076725'	'407158558158254081'	'0.0']->['787246284'	'407158558158254081'	'570.18']
['2367911'	'407158558158254081'	'20.58']->['357732968'	'407158558158254081'	'682.08']
['40076725'	'407158558158254081'	'0.0']->['1094235626'	'407158558158254081'	'697.93']
['2367911'	'407158558158254081'	'20.58']->['319388699'	'407158558158254081'	'721.42']
['40076725'	'407158558158254081'	'0.0']->['1513542385'	'407158558158254081'	'836.82']
['40076725'	'407158558158254081'	'0.0']->['1039098714'	'407158558158254081'	'1007.3']
['2367911'	'407158558158254081'	'20.58']->['1362829195'	'407158558158254081'	'1071.95']
['2367911'	'407158558158254081'	'20.58']->['2176173963'	'407158558158254081'	'1236.1']
['2367911'	'407158558158254081'	'20.58']->['367389081'	'407158558158254081'	'1458.9']
['2367911'	'407158558158254081'	'20.58']->['279711788'	'407158558158254081'	'1533.8']
['2367911'	'407158558158254081'	'20.58']->['987107424'	'407158558158254081'	'1818.62']
['40076725'	'407158558158254081'	'0.0']->['271445539'	'407158558158254081'	'2352.38']
['2367911'	'407158558158254081'	'20.58']->['454469541'	'407158558158254081'	'3130.82']
['40076725'	'407158558158254081'	'0.0']->['1336087777'	'407158558158254081'	'3929.8']
['2367911'	'407158558158254081'	'20.58']->['233963084'	'407158558158254081'	'4349.33']
['40076725'	'407158558158254081'	'0.0']->['1064980178'	'407158558158254081'	'7159.73']
['40076725'	'407158558158254081'	'0.0']->['476328584'	'409142575518318592'	'7883.78']
