# Supplementary material for: BiMGCL: rumor detection via bi-directional multi-level graph contrastive learning
Source: PeerJ Comput Sci. 2023 Nov 10;9:e1659. doi: 10.7717/peerj-cs.1659 (PMC10703058; doi:10.7717/peerj-cs.1659)
Supplement: Supplemental Information 1 [file peerj-cs-09-1659-s001.zip › rumor_detection_acl2017/twitter15/tree/407159686786732032.txt]

['ROOT'	'ROOT'	'0.0']->['20012204'	'407159686786732032'	'0.0']
['20012204'	'407159686786732032'	'0.0']->['419234337'	'407159686786732032'	'1.03']
['20012204'	'407159686786732032'	'0.0']->['227919540'	'407159686786732032'	'1.03']
['20012204'	'407159686786732032'	'0.0']->['31417891'	'407159686786732032'	'1.03']
['20012204'	'407159686786732032'	'0.0']->['114932810'	'407159686786732032'	'1.03']
['20012204'	'407159686786732032'	'0.0']->['23553876'	'407159686786732032'	'1.03']
['20012204'	'407159686786732032'	'0.0']->['63317775'	'407159686786732032'	'1.68']
['20012204'	'407159686786732032'	'0.0']->['214905810'	'407159686786732032'	'2.0']
['20012204'	'407159686786732032'	'0.0']->['474478930'	'407159686786732032'	'2.16']
['20012204'	'407159686786732032'	'0.0']->['247096313'	'407159686786732032'	'2.24']
['20012204'	'407159686786732032'	'0.0']->['501441900'	'407159686786732032'	'2.32']
['20012204'	'407159686786732032'	'0.0']->['314711843'	'407159686786732032'	'2.43']
['20012204'	'407159686786732032'	'0.0']->['37220980'	'407159686786732032'	'2.97']
['20012204'	'407159686786732032'	'0.0']->['238046738'	'407159686786732032'	'3.4']
['20012204'	'407159686786732032'	'0.0']->['362834456'	'407159686786732032'	'3.5']
['20012204'	'407159686786732032'	'0.0']->['185118839'	'407159686786732032'	'3.75']
['20012204'	'407159686786732032'	'0.0']->['559606646'	'407159686786732032'	'4.17']
['20012204'	'407159686786732032'	'0.0']->['38802732'	'407159686786732032'	'4.87']
['20012204'	'407159686786732032'	'0.0']->['1420165183'	'407159686786732032'	'5.17']
['20012204'	'407159686786732032'	'0.0']->['206578316'	'407159686786732032'	'6.3']
['20012204'	'407159686786732032'	'0.0']->['27809385'	'407159686786732032'	'6.32']
['20012204'	'407159686786732032'	'0.0']->['541148764'	'407159686786732032'	'6.9']
['20012204'	'407159686786732032'	'0.0']->['51306266'	'407159686786732032'	'6.93']
['20012204'	'407159686786732032'	'0.0']->['83171355'	'407159686786732032'	'7.08']
['20012204'	'407159686786732032'	'0.0']->['30465520'	'407159686786732032'	'7.72']
['20012204'	'407159686786732032'	'0.0']->['31457643'	'407159686786732032'	'8.42']
['20012204'	'407159686786732032'	'0.0']->['1444228290'	'407159686786732032'	'8.6']
['20012204'	'407159686786732032'	'0.0']->['133860468'	'407159686786732032'	'8.72']
['20012204'	'407159686786732032'	'0.0']->['36239461'	'407159686786732032'	'10.83']
['20012204'	'407159686786732032'	'0.0']->['967113620'	'407159686786732032'	'11.12']
['20012204'	'407159686786732032'	'0.0']->['131781924'	'407159686786732032'	'11.37']
['20012204'	'407159686786732032'	'0.0']->['491461070'	'407159686786732032'	'11.4']
['20012204'	'407159686786732032'	'0.0']->['36066162'	'407159686786732032'	'12.88']
['20012204'	'407159686786732032'	'0.0']->['210496949'	'407159686786732032'	'14.9']
['20012204'	'407159686786732032'	'0.0']->['141600522'	'407159686786732032'	'16.32']
['20012204'	'407159686786732032'	'0.0']->['300243561'	'407159686786732032'	'16.43']
['20012204'	'407159686786732032'	'0.0']->['40553239'	'407159686786732032'	'18.47']
['20012204'	'407159686786732032'	'0.0']->['325067920'	'407159686786732032'	'22.13']
['20012204'	'407159686786732032'	'0.0']->['913814905'	'407159686786732032'	'22.63']
['20012204'	'407159686786732032'	'0.0']->['132629841'	'407159686786732032'	'24.25']
['20012204'	'407159686786732032'	'0.0']->['400831022'	'407159686786732032'	'24.82']
['20012204'	'407159686786732032'	'0.0']->['1588438352'	'407159686786732032'	'25.63']
['20012204'	'407159686786732032'	'0.0']->['25735574'	'407159686786732032'	'27.48']
['20012204'	'407159686786732032'	'0.0']->['881388631'	'407167317949550592'	'30.33']
['20012204'	'407159686786732032'	'0.0']->['401862785'	'407159686786732032'	'30.57']
['20012204'	'407159686786732032'	'0.0']->['122348359'	'407159686786732032'	'31.48']
['20012204'	'407159686786732032'	'0.0']->['110709920'	'407159686786732032'	'34.58']
['20012204'	'407159686786732032'	'0.0']->['297019861'	'407159686786732032'	'35.1']
['20012204'	'407159686786732032'	'0.0']->['1909890613'	'407159686786732032'	'35.3']
['20012204'	'407159686786732032'	'0.0']->['303458778'	'407159686786732032'	'35.4']
['20012204'	'407159686786732032'	'0.0']->['835881398'	'407159686786732032'	'36.78']
['20012204'	'407159686786732032'	'0.0']->['200123543'	'407159686786732032'	'37.58']
['20012204'	'407159686786732032'	'0.0']->['37769480'	'407159686786732032'	'39.2']
['20012204'	'407159686786732032'	'0.0']->['952891350'	'407159686786732032'	'40.7']
['20012204'	'407159686786732032'	'0.0']->['174414584'	'407159686786732032'	'42.93']
['20012204'	'407159686786732032'	'0.0']->['994743433'	'407159686786732032'	'44.75']
['20012204'	'407159686786732032'	'0.0']->['60275582'	'407172335264083969'	'50.27']
['20012204'	'407159686786732032'	'0.0']->['18076706'	'407159686786732032'	'51.2']
['20012204'	'407159686786732032'	'0.0']->['1321077932'	'407159686786732032'	'52.65']
['20012204'	'407159686786732032'	'0.0']->['46754347'	'407159686786732032'	'57.32']
['20012204'	'407159686786732032'	'0.0']->['122134730'	'407159686786732032'	'63.85']
['20012204'	'407159686786732032'	'0.0']->['115227954'	'407175864569565185'	'64.28']
['20012204'	'407159686786732032'	'0.0']->['248383985'	'407159686786732032'	'65.17']
['20012204'	'407159686786732032'	'0.0']->['22590881'	'407159686786732032'	'66.35']
['20012204'	'407159686786732032'	'0.0']->['159993529'	'407159686786732032'	'66.87']
['20012204'	'407159686786732032'	'0.0']->['1066082593'	'407176905314406400'	'68.42']
['20012204'	'407159686786732032'	'0.0']->['345727250'	'407159686786732032'	'68.67']
['20012204'	'407159686786732032'	'0.0']->['182453878'	'407159686786732032'	'75.38']
['20012204'	'407159686786732032'	'0.0']->['126006743'	'407159686786732032'	'78.48']
['20012204'	'407159686786732032'	'0.0']->['88228769'	'407159686786732032'	'84.0']
['20012204'	'407159686786732032'	'0.0']->['365556215'	'407159686786732032'	'85.3']
['37220980'	'407159686786732032'	'2.97']->['543800372'	'407159686786732032'	'87.13']
['20012204'	'407159686786732032'	'0.0']->['184103254'	'407159686786732032'	'89.27']
['20012204'	'407159686786732032'	'0.0']->['252996077'	'407159686786732032'	'99.08']
['20012204'	'407159686786732032'	'0.0']->['35514835'	'407159686786732032'	'114.87']
['20012204'	'407159686786732032'	'0.0']->['936151177'	'407159686786732032'	'115.97']
['20012204'	'407159686786732032'	'0.0']->['291963058'	'407159686786732032'	'119.65']
['20012204'	'407159686786732032'	'0.0']->['296588553'	'407159686786732032'	'135.18']
['20012204'	'407159686786732032'	'0.0']->['282237994'	'407159686786732032'	'168.02']
['38802732'	'407159686786732032'	'4.87']->['252810665'	'407159686786732032'	'225.18']
['20012204'	'407159686786732032'	'0.0']->['296520482'	'407159686786732032'	'262.05']
['20012204'	'407159686786732032'	'0.0']->['1935715916'	'407159686786732032'	'269.63']
['20012204'	'407159686786732032'	'0.0']->['320563579'	'407159686786732032'	'292.67']
['20012204'	'407159686786732032'	'0.0']->['48201596'	'407159686786732032'	'370.3']
['20012204'	'407159686786732032'	'0.0']->['309821035'	'407255363512049665'	'380.18']
['20012204'	'407159686786732032'	'0.0']->['161415313'	'407159686786732032'	'449.3']
['20012204'	'407159686786732032'	'0.0']->['717927478'	'407159686786732032'	'613.07']
['20012204'	'407159686786732032'	'0.0']->['104660676'	'407159686786732032'	'844.8']
['20012204'	'407159686786732032'	'0.0']->['188025660'	'407159686786732032'	'2445.63']
['20012204'	'407159686786732032'	'0.0']->['26049453'	'407159686786732032'	'6603.85']
