# Supplementary material for: BiMGCL: rumor detection via bi-directional multi-level graph contrastive learning
Source: PeerJ Comput Sci. 2023 Nov 10;9:e1659. doi: 10.7717/peerj-cs.1659 (PMC10703058; doi:10.7717/peerj-cs.1659)
Supplement: Supplemental Information 1 [file peerj-cs-09-1659-s001.zip › rumor_detection_acl2017/twitter15/tree/407161635439013888.txt]

['ROOT'	'ROOT'	'0.0']->['1438331173'	'407161635439013888'	'0.0']
['1438331173'	'407161635439013888'	'0.0']->['555798994'	'407161635439013888'	'4.03']
['1438331173'	'407161635439013888'	'0.0']->['204304527'	'407161635439013888'	'4.03']
['1438331173'	'407161635439013888'	'0.0']->['1445643986'	'407161635439013888'	'4.03']
['1438331173'	'407161635439013888'	'0.0']->['126250901'	'407161635439013888'	'4.03']
['1438331173'	'407161635439013888'	'0.0']->['264723416'	'407161635439013888'	'4.03']
['1438331173'	'407161635439013888'	'0.0']->['563669037'	'407161635439013888'	'4.03']
['1438331173'	'407161635439013888'	'0.0']->['156554241'	'407161635439013888'	'4.03']
['1438331173'	'407161635439013888'	'0.0']->['75303394'	'407161635439013888'	'4.03']
['1438331173'	'407161635439013888'	'0.0']->['243563700'	'407161635439013888'	'4.03']
['1438331173'	'407161635439013888'	'0.0']->['534084010'	'407161635439013888'	'4.03']
['1438331173'	'407161635439013888'	'0.0']->['554212828'	'407161635439013888'	'4.03']
['1438331173'	'407161635439013888'	'0.0']->['1646915532'	'407161635439013888'	'4.03']
['1438331173'	'407161635439013888'	'0.0']->['434860322'	'407161635439013888'	'4.03']
['1438331173'	'407161635439013888'	'0.0']->['1383969211'	'407161635439013888'	'4.03']
['1438331173'	'407161635439013888'	'0.0']->['585501630'	'407161635439013888'	'4.03']
['1438331173'	'407161635439013888'	'0.0']->['1568352229'	'407161635439013888'	'4.03']
['1438331173'	'407161635439013888'	'0.0']->['385441787'	'407161635439013888'	'77.03']
['1438331173'	'407161635439013888'	'0.0']->['526348980'	'407161635439013888'	'113.53']
['385441787'	'407161635439013888'	'77.03']->['433537724'	'407161635439013888'	'131.78']
['1438331173'	'407161635439013888'	'0.0']->['912920064'	'407161635439013888'	'140.91']
['1438331173'	'407161635439013888'	'0.0']->['214382850'	'407161635439013888'	'145.47']
['214382850'	'407161635439013888'	'145.47']->['220570487'	'407161635439013888'	'147.75']
['1438331173'	'407161635439013888'	'0.0']->['441895224'	'407161635439013888'	'148.89']
['1438331173'	'407161635439013888'	'0.0']->['839406936'	'407161635439013888'	'149.46']
['1438331173'	'407161635439013888'	'0.0']->['373986284'	'407161635439013888'	'149.75']
['1438331173'	'407161635439013888'	'0.0']->['1070630857'	'407161635439013888'	'150.03']
['1438331173'	'407161635439013888'	'0.0']->['908573665'	'407161635439013888'	'557.34']
['1438331173'	'407161635439013888'	'0.0']->['391961451'	'407161635439013888'	'761.0']
['1438331173'	'407161635439013888'	'0.0']->['470130559'	'407161635439013888'	'862.82']
['1438331173'	'407161635439013888'	'0.0']->['335144151'	'407161635439013888'	'964.65']
['1438331173'	'407161635439013888'	'0.0']->['1495489242'	'407161635439013888'	'969.83']
['1438331173'	'407161635439013888'	'0.0']->['247229760'	'407161635439013888'	'2689.05']
['563669037'	'407161635439013888'	'4.03']->['528415515'	'407161635439013888'	'2722.1']
['1438331173'	'407161635439013888'	'0.0']->['122678692'	'407161635439013888'	'2722.57']
['528415515'	'407161635439013888'	'2722.1']->['982283994'	'407161635439013888'	'2722.58']
['1438331173'	'407161635439013888'	'0.0']->['115071687'	'407161635439013888'	'2722.68']
['526348980'	'407161635439013888'	'113.53']->['287018014'	'407161635439013888'	'2723.43']
['1438331173'	'407161635439013888'	'0.0']->['445480208'	'407161635439013888'	'2723.47']
['528415515'	'407161635439013888'	'2722.1']->['1110169591'	'407161635439013888'	'2724.13']
['1438331173'	'407161635439013888'	'0.0']->['115019179'	'407161635439013888'	'2724.22']
['528415515'	'407161635439013888'	'2722.1']->['191081092'	'407161635439013888'	'2724.38']
['1438331173'	'407161635439013888'	'0.0']->['356135795'	'407161635439013888'	'2724.46']
['1438331173'	'407161635439013888'	'0.0']->['424689523'	'407161635439013888'	'2724.53']
['115019179'	'407161635439013888'	'2724.22']->['2223453180'	'407161635439013888'	'2724.93']
['1438331173'	'407161635439013888'	'0.0']->['1100917122'	'407161635439013888'	'2724.97']
['1438331173'	'407161635439013888'	'0.0']->['623859859'	'407161635439013888'	'2725.77']
['528415515'	'407161635439013888'	'2722.1']->['595200247'	'407161635439013888'	'2726.45']
['528415515'	'407161635439013888'	'2722.1']->['567976616'	'407161635439013888'	'2726.7']
['1438331173'	'407161635439013888'	'0.0']->['1015229586'	'407161635439013888'	'2727.12']
['528415515'	'407161635439013888'	'2722.1']->['830589361'	'407161635439013888'	'2727.18']
['1438331173'	'407161635439013888'	'0.0']->['990515197'	'407161635439013888'	'2727.93']
['1438331173'	'407161635439013888'	'0.0']->['128555047'	'407161635439013888'	'2728.37']
['1438331173'	'407161635439013888'	'0.0']->['745095618'	'407161635439013888'	'2729.55']
['528415515'	'407161635439013888'	'2722.1']->['366525042'	'407161635439013888'	'2729.58']
['528415515'	'407161635439013888'	'2722.1']->['756834288'	'407161635439013888'	'2729.62']
['1438331173'	'407161635439013888'	'0.0']->['607994833'	'407161635439013888'	'2730.25']
['1438331173'	'407161635439013888'	'0.0']->['1598290886'	'407161635439013888'	'2730.42']
['1438331173'	'407161635439013888'	'0.0']->['1548251510'	'407161635439013888'	'2730.58']
['528415515'	'407161635439013888'	'2722.1']->['1228991689'	'407161635439013888'	'2731.83']
['1110169591'	'407161635439013888'	'2724.13']->['165254310'	'407161635439013888'	'2732.77']
['1438331173'	'407161635439013888'	'0.0']->['1097441281'	'407161635439013888'	'2733.78']
['1438331173'	'407161635439013888'	'0.0']->['465334219'	'407161635439013888'	'2733.83']
['528415515'	'407161635439013888'	'2722.1']->['872727782'	'407161635439013888'	'2735.6']
['356135795'	'407161635439013888'	'2724.46']->['87685550'	'407161635439013888'	'2739.47']
['1438331173'	'407161635439013888'	'0.0']->['970162154'	'407161635439013888'	'2743.1']
['528415515'	'407161635439013888'	'2722.1']->['532321282'	'407161635439013888'	'2752.58']
['1438331173'	'407161635439013888'	'0.0']->['710373408'	'407161635439013888'	'2754.12']
['1438331173'	'407161635439013888'	'0.0']->['511521052'	'407161635439013888'	'2755.03']
['1438331173'	'407161635439013888'	'0.0']->['1086383768'	'407161635439013888'	'2757.45']
['1438331173'	'407161635439013888'	'0.0']->['819923546'	'407161635439013888'	'2759.88']
['528415515'	'407161635439013888'	'2722.1']->['1160176814'	'407161635439013888'	'2770.43']
['528415515'	'407161635439013888'	'2722.1']->['934437961'	'407161635439013888'	'2774.12']
['1438331173'	'407161635439013888'	'0.0']->['499606135'	'407161635439013888'	'2866.93']
['1438331173'	'407161635439013888'	'0.0']->['996979808'	'407161635439013888'	'2867.96']
['499606135'	'407161635439013888'	'2866.93']->['295652364'	'407161635439013888'	'2868.98']
['710373408'	'407161635439013888'	'2754.12']->['721648422'	'407161635439013888'	'2885.0']
['1438331173'	'407161635439013888'	'0.0']->['982013143'	'407161635439013888'	'2888.12']
['528415515'	'407161635439013888'	'2722.1']->['594612122'	'407161635439013888'	'2894.85']
['528415515'	'407161635439013888'	'2722.1']->['87172331'	'407161635439013888'	'2900.83']
['528415515'	'407161635439013888'	'2722.1']->['1317349590'	'407161635439013888'	'3512.12']
['1438331173'	'407161635439013888'	'0.0']->['547457348'	'407161635439013888'	'3517.33']
['547457348'	'407161635439013888'	'3517.33']->['542318423'	'407161635439013888'	'3519.28']
['1438331173'	'407161635439013888'	'0.0']->['420475403'	'407161635439013888'	'4296.58']
['420475403'	'407161635439013888'	'4296.58']->['284977061'	'407161635439013888'	'4297.85']
['1438331173'	'407161635439013888'	'0.0']->['454819023'	'407161635439013888'	'4313.28']
['1438331173'	'407161635439013888'	'0.0']->['1186621712'	'407161635439013888'	'5156.62']
['1438331173'	'407161635439013888'	'0.0']->['1016852227'	'407161635439013888'	'5257.47']
['1438331173'	'407161635439013888'	'0.0']->['1079273010'	'407161635439013888'	'5265.77']
['1438331173'	'407161635439013888'	'0.0']->['519212901'	'407161635439013888'	'5501.02']
['1438331173'	'407161635439013888'	'0.0']->['595410419'	'407161635439013888'	'5711.4']
['595410419'	'407161635439013888'	'5711.4']->['624411686'	'407161635439013888'	'5752.82']
['1445643986'	'407161635439013888'	'4.03']->['609774816'	'407161635439013888'	'6765.13']
['528415515'	'407161635439013888'	'2722.1']->['794949578'	'407161635439013888'	'6987.02']
['1438331173'	'407161635439013888'	'0.0']->['1139385696'	'407161635439013888'	'8528.37']
['1139385696'	'407161635439013888'	'8528.37']->['117695832'	'407161635439013888'	'8534.05']
['1438331173'	'407161635439013888'	'0.0']->['340193407'	'407161635439013888'	'11443.3']
['340193407'	'407161635439013888'	'11443.3']->['406980824'	'407161635439013888'	'11449.83']
['406980824'	'407161635439013888'	'11449.83']->['498802461'	'407161635439013888'	'11460.72']
['340193407'	'407161635439013888'	'11443.3']->['361386712'	'407161635439013888'	'11466.47']
['498802461'	'407161635439013888'	'11460.72']->['499839667'	'407161635439013888'	'11478.82']
['1438331173'	'407161635439013888'	'0.0']->['145192711'	'407161635439013888'	'11536.28']
['1438331173'	'407161635439013888'	'0.0']->['1238075240'	'407161635439013888'	'40025.2']
['1438331173'	'407161635439013888'	'0.0']->['1085412655'	'407161635439013888'	'61998.18']
