# Supplementary material for: BiMGCL: rumor detection via bi-directional multi-level graph contrastive learning
Source: PeerJ Comput Sci. 2023 Nov 10;9:e1659. doi: 10.7717/peerj-cs.1659 (PMC10703058; doi:10.7717/peerj-cs.1659)
Supplement: Supplemental Information 1 [file peerj-cs-09-1659-s001.zip › rumor_detection_acl2017/twitter15/tree/407162181059612672.txt]

['ROOT'	'ROOT'	'0.0']->['20012204'	'407162181059612672'	'0.0']
['20012204'	'407162181059612672'	'0.0']->['627181606'	'407162181059612672'	'0.18']
['20012204'	'407162181059612672'	'0.0']->['137638849'	'407162181059612672'	'0.4']
['20012204'	'407162181059612672'	'0.0']->['307015139'	'407162181059612672'	'0.62']
['20012204'	'407162181059612672'	'0.0']->['1685421714'	'407162181059612672'	'0.99']
['20012204'	'407162181059612672'	'0.0']->['807801852'	'407162181059612672'	'1.18']
['20012204'	'407162181059612672'	'0.0']->['24438170'	'407162181059612672'	'1.27']
['20012204'	'407162181059612672'	'0.0']->['419234337'	'407162181059612672'	'1.32']
['20012204'	'407162181059612672'	'0.0']->['217639149'	'407162181059612672'	'1.34']
['20012204'	'407162181059612672'	'0.0']->['1018857854'	'407162181059612672'	'1.37']
['20012204'	'407162181059612672'	'0.0']->['1858806542'	'407162181059612672'	'1.64']
['20012204'	'407162181059612672'	'0.0']->['414216169'	'407162181059612672'	'1.78']
['20012204'	'407162181059612672'	'0.0']->['364016254'	'407162181059612672'	'1.92']
['20012204'	'407162181059612672'	'0.0']->['29213391'	'407162181059612672'	'2.48']
['20012204'	'407162181059612672'	'0.0']->['83171355'	'407162181059612672'	'2.77']
['20012204'	'407162181059612672'	'0.0']->['43748217'	'407162181059612672'	'3.05']
['20012204'	'407162181059612672'	'0.0']->['1944261169'	'407163008939737088'	'3.28']
['20012204'	'407162181059612672'	'0.0']->['365696037'	'407162181059612672'	'4.45']
['20012204'	'407162181059612672'	'0.0']->['168622733'	'407163516303323136'	'5.3']
['20012204'	'407162181059612672'	'0.0']->['26505358'	'407162181059612672'	'5.39']
['20012204'	'407162181059612672'	'0.0']->['307002766'	'407162181059612672'	'5.86']
['20012204'	'407162181059612672'	'0.0']->['830230400'	'407162181059612672'	'6.1']
['20012204'	'407162181059612672'	'0.0']->['228936049'	'407162181059612672'	'6.22']
['20012204'	'407162181059612672'	'0.0']->['210496949'	'407162181059612672'	'6.27']
['20012204'	'407162181059612672'	'0.0']->['300243561'	'407162181059612672'	'6.33']
['20012204'	'407162181059612672'	'0.0']->['355601652'	'407162181059612672'	'6.97']
['20012204'	'407162181059612672'	'0.0']->['2178408084'	'407162181059612672'	'7.6']
['20012204'	'407162181059612672'	'0.0']->['49578063'	'407164107599937536'	'7.65']
['20012204'	'407162181059612672'	'0.0']->['369841790'	'407162181059612672'	'8.07']
['20012204'	'407162181059612672'	'0.0']->['1108995212'	'407162181059612672'	'8.55']
['20012204'	'407162181059612672'	'0.0']->['1100735538'	'407162181059612672'	'8.89']
['20012204'	'407162181059612672'	'0.0']->['38127260'	'407162181059612672'	'9.23']
['20012204'	'407162181059612672'	'0.0']->['24095724'	'407162181059612672'	'9.4']
['20012204'	'407162181059612672'	'0.0']->['108694888'	'407162181059612672'	'9.6']
['20012204'	'407162181059612672'	'0.0']->['198627819'	'407162181059612672'	'10.28']
['20012204'	'407162181059612672'	'0.0']->['45206230'	'407162181059612672'	'10.43']
['20012204'	'407162181059612672'	'0.0']->['361360818'	'407162181059612672'	'10.63']
['20012204'	'407162181059612672'	'0.0']->['325067920'	'407162181059612672'	'11.37']
['20012204'	'407162181059612672'	'0.0']->['28052070'	'407162181059612672'	'11.42']
['20012204'	'407162181059612672'	'0.0']->['119428487'	'407162181059612672'	'11.77']
['20012204'	'407162181059612672'	'0.0']->['555142523'	'407162181059612672'	'12.33']
['20012204'	'407162181059612672'	'0.0']->['101308910'	'407162181059612672'	'12.47']
['20012204'	'407162181059612672'	'0.0']->['321735788'	'407162181059612672'	'15.0']
['20012204'	'407162181059612672'	'0.0']->['113884077'	'407162181059612672'	'15.27']
['20012204'	'407162181059612672'	'0.0']->['2150231712'	'407162181059612672'	'15.3']
['20012204'	'407162181059612672'	'0.0']->['76505909'	'407162181059612672'	'16.32']
['20012204'	'407162181059612672'	'0.0']->['24191677'	'407162181059612672'	'16.55']
['20012204'	'407162181059612672'	'0.0']->['73321602'	'407162181059612672'	'16.7']
['20012204'	'407162181059612672'	'0.0']->['86237230'	'407162181059612672'	'19.13']
['20012204'	'407162181059612672'	'0.0']->['110709920'	'407162181059612672'	'21.27']
['20012204'	'407162181059612672'	'0.0']->['1436582166'	'407162181059612672'	'21.47']
['20012204'	'407162181059612672'	'0.0']->['35136435'	'407162181059612672'	'21.5']
['20012204'	'407162181059612672'	'0.0']->['529612459'	'407162181059612672'	'21.63']
['20012204'	'407162181059612672'	'0.0']->['794093569'	'407162181059612672'	'21.8']
['20012204'	'407162181059612672'	'0.0']->['27329869'	'407167667758317568'	'21.8']
['20012204'	'407162181059612672'	'0.0']->['226650243'	'407162181059612672'	'22.1']
['20012204'	'407162181059612672'	'0.0']->['297019861'	'407162181059612672'	'24.65']
['20012204'	'407162181059612672'	'0.0']->['194172342'	'407162181059612672'	'24.87']
['20012204'	'407162181059612672'	'0.0']->['403463739'	'407162181059612672'	'25.2']
['20012204'	'407162181059612672'	'0.0']->['1227440940'	'407162181059612672'	'25.52']
['20012204'	'407162181059612672'	'0.0']->['451174035'	'407162181059612672'	'29.87']
['20012204'	'407162181059612672'	'0.0']->['952891350'	'407162181059612672'	'31.07']
['20012204'	'407162181059612672'	'0.0']->['460488916'	'407170364637446144'	'32.52']
['20012204'	'407162181059612672'	'0.0']->['335881672'	'407162181059612672'	'37.28']
['20012204'	'407162181059612672'	'0.0']->['172555275'	'407162181059612672'	'37.9']
['20012204'	'407162181059612672'	'0.0']->['231605872'	'407162181059612672'	'39.0']
['20012204'	'407162181059612672'	'0.0']->['1196007260'	'407162181059612672'	'39.13']
['20012204'	'407162181059612672'	'0.0']->['114932810'	'407162181059612672'	'40.22']
['20012204'	'407162181059612672'	'0.0']->['119578104'	'407162181059612672'	'40.38']
['20012204'	'407162181059612672'	'0.0']->['446418604'	'407162181059612672'	'41.8']
['20012204'	'407162181059612672'	'0.0']->['2183241298'	'407172751997558785'	'42.0']
['20012204'	'407162181059612672'	'0.0']->['546228016'	'407162181059612672'	'47.95']
['20012204'	'407162181059612672'	'0.0']->['43271067'	'407162181059612672'	'49.25']
['20012204'	'407162181059612672'	'0.0']->['21064751'	'407162181059612672'	'51.15']
['20012204'	'407162181059612672'	'0.0']->['248383985'	'407162181059612672'	'55.2']
['20012204'	'407162181059612672'	'0.0']->['838764812'	'407162181059612672'	'59.83']
['20012204'	'407162181059612672'	'0.0']->['549709032'	'407162181059612672'	'63.73']
['20012204'	'407162181059612672'	'0.0']->['369129243'	'407162181059612672'	'69.22']
['20012204'	'407162181059612672'	'0.0']->['58571473'	'407162181059612672'	'70.38']
['20012204'	'407162181059612672'	'0.0']->['1688732918'	'407162181059612672'	'70.63']
['20012204'	'407162181059612672'	'0.0']->['88228769'	'407162181059612672'	'72.48']
['20012204'	'407162181059612672'	'0.0']->['998692963'	'407162181059612672'	'74.12']
['20012204'	'407162181059612672'	'0.0']->['73615047'	'407162181059612672'	'74.28']
['20012204'	'407162181059612672'	'0.0']->['365556215'	'407162181059612672'	'75.37']
['20012204'	'407162181059612672'	'0.0']->['144938530'	'407162181059612672'	'81.6']
['20012204'	'407162181059612672'	'0.0']->['305147957'	'407162181059612672'	'92.38']
['20012204'	'407162181059612672'	'0.0']->['112519435'	'407162181059612672'	'96.7']
['20012204'	'407162181059612672'	'0.0']->['156433210'	'407187476038447104'	'100.52']
['20012204'	'407162181059612672'	'0.0']->['547099087'	'407162181059612672'	'105.15']
['20012204'	'407162181059612672'	'0.0']->['435716891'	'407162181059612672'	'114.58']
['20012204'	'407162181059612672'	'0.0']->['236528599'	'407162181059612672'	'117.45']
['20012204'	'407162181059612672'	'0.0']->['314039274'	'407162181059612672'	'119.62']
['20012204'	'407162181059612672'	'0.0']->['1592688698'	'407162181059612672'	'148.52']
['20012204'	'407162181059612672'	'0.0']->['34176192'	'407162181059612672'	'151.27']
['20012204'	'407162181059612672'	'0.0']->['762775766'	'407162181059612672'	'155.15']
['20012204'	'407162181059612672'	'0.0']->['17676523'	'407162181059612672'	'191.35']
['20012204'	'407162181059612672'	'0.0']->['368578737'	'407162181059612672'	'196.18']
['20012204'	'407162181059612672'	'0.0']->['296520482'	'407162181059612672'	'245.73']
['20012204'	'407162181059612672'	'0.0']->['320563579'	'407162181059612672'	'282.45']
['20012204'	'407162181059612672'	'0.0']->['87597615'	'407236821442375680'	'296.58']
['20012204'	'407162181059612672'	'0.0']->['434411513'	'407162181059612672'	'302.5']
['20012204'	'407162181059612672'	'0.0']->['161415313'	'407162181059612672'	'439.27']
['20012204'	'407162181059612672'	'0.0']->['108992945'	'407461742113865728'	'1190.35']
['20012204'	'407162181059612672'	'0.0']->['1948784252'	'407162181059612672'	'1208.7']
['20012204'	'407162181059612672'	'0.0']->['156886290'	'407162181059612672'	'1247.23']
['20012204'	'407162181059612672'	'0.0']->['127324570'	'407162181059612672'	'1849.17']
['20012204'	'407162181059612672'	'0.0']->['466545618'	'407677063789682688'	'2045.95']
['20012204'	'407162181059612672'	'0.0']->['188025660'	'407162181059612672'	'2435.87']
