# Supplementary material for: BiMGCL: rumor detection via bi-directional multi-level graph contrastive learning
Source: PeerJ Comput Sci. 2023 Nov 10;9:e1659. doi: 10.7717/peerj-cs.1659 (PMC10703058; doi:10.7717/peerj-cs.1659)
Supplement: Supplemental Information 1 [file peerj-cs-09-1659-s001.zip › rumor_detection_acl2017/twitter15/tree/407163499723624449.txt]

['ROOT'	'ROOT'	'0.0']->['14511951'	'407163499723624449'	'0.0']
['14511951'	'407163499723624449'	'0.0']->['843795894'	'407163499723624449'	'1.87']
['14511951'	'407163499723624449'	'0.0']->['38102517'	'407163499723624449'	'1.87']
['14511951'	'407163499723624449'	'0.0']->['1702200792'	'407163499723624449'	'1.87']
['14511951'	'407163499723624449'	'0.0']->['919781168'	'407163499723624449'	'1.87']
['14511951'	'407163499723624449'	'0.0']->['42586132'	'407163499723624449'	'1.87']
['14511951'	'407163499723624449'	'0.0']->['224448199'	'407163499723624449'	'1.87']
['14511951'	'407163499723624449'	'0.0']->['139992657'	'407163499723624449'	'1.87']
['14511951'	'407163499723624449'	'0.0']->['280633045'	'407163499723624449'	'1.87']
['14511951'	'407163499723624449'	'0.0']->['259975235'	'407163499723624449'	'1.87']
['14511951'	'407163499723624449'	'0.0']->['321120449'	'407163499723624449'	'1.87']
['14511951'	'407163499723624449'	'0.0']->['566337558'	'407163499723624449'	'1.87']
['14511951'	'407163499723624449'	'0.0']->['1395878064'	'407163499723624449'	'1.87']
['14511951'	'407163499723624449'	'0.0']->['49523738'	'407163499723624449'	'1.87']
['14511951'	'407163499723624449'	'0.0']->['108810407'	'407163499723624449'	'1.97']
['14511951'	'407163499723624449'	'0.0']->['138811907'	'407163499723624449'	'2.07']
['14511951'	'407163499723624449'	'0.0']->['370031938'	'407164068848353280'	'2.27']
['14511951'	'407163499723624449'	'0.0']->['1573738567'	'407163499723624449'	'2.76']
['14511951'	'407163499723624449'	'0.0']->['218104926'	'407164227796094976'	'2.9']
['14511951'	'407163499723624449'	'0.0']->['506956991'	'407163499723624449'	'3.1']
['14511951'	'407163499723624449'	'0.0']->['33054130'	'407163499723624449'	'3.28']
['14511951'	'407163499723624449'	'0.0']->['145909824'	'407163499723624449'	'3.36']
['14511951'	'407163499723624449'	'0.0']->['490558553'	'407163499723624449'	'3.41']
['14511951'	'407163499723624449'	'0.0']->['373683936'	'407163499723624449'	'3.43']
['14511951'	'407163499723624449'	'0.0']->['19010329'	'407163499723624449'	'3.44']
['14511951'	'407163499723624449'	'0.0']->['63012400'	'407163499723624449'	'3.44']
['14511951'	'407163499723624449'	'0.0']->['627118786'	'407163499723624449'	'3.45']
['14511951'	'407163499723624449'	'0.0']->['97018193'	'407163499723624449'	'3.45']
['14511951'	'407163499723624449'	'0.0']->['49738490'	'407163499723624449'	'3.45']
['14511951'	'407163499723624449'	'0.0']->['1491913753'	'407163499723624449'	'3.45']
['14511951'	'407163499723624449'	'0.0']->['223596160'	'407163499723624449'	'3.45']
['14511951'	'407163499723624449'	'0.0']->['728514914'	'407163499723624449'	'4.13']
['14511951'	'407163499723624449'	'0.0']->['829099554'	'407163499723624449'	'4.47']
['14511951'	'407163499723624449'	'0.0']->['81158667'	'407164636723564544'	'4.52']
['14511951'	'407163499723624449'	'0.0']->['235326476'	'407163499723624449'	'4.65']
['14511951'	'407163499723624449'	'0.0']->['1532933893'	'407163499723624449'	'4.73']
['14511951'	'407163499723624449'	'0.0']->['878399528'	'407163499723624449'	'4.77']
['14511951'	'407163499723624449'	'0.0']->['121087430'	'407163499723624449'	'4.8']
['14511951'	'407163499723624449'	'0.0']->['18269733'	'407163499723624449'	'4.82']
['14511951'	'407163499723624449'	'0.0']->['2188181080'	'407163499723624449'	'5.56']
['14511951'	'407163499723624449'	'0.0']->['242400837'	'407163499723624449'	'5.93']
['14511951'	'407163499723624449'	'0.0']->['400724393'	'407163499723624449'	'6.11']
['14511951'	'407163499723624449'	'0.0']->['40505322'	'407163499723624449'	'6.21']
['14511951'	'407163499723624449'	'0.0']->['85947416'	'407163499723624449'	'6.25']
['14511951'	'407163499723624449'	'0.0']->['16339446'	'407163499723624449'	'6.28']
['14511951'	'407163499723624449'	'0.0']->['67275343'	'407163499723624449'	'6.29']
['14511951'	'407163499723624449'	'0.0']->['799512914'	'407163499723624449'	'6.3']
['14511951'	'407163499723624449'	'0.0']->['14523067'	'407163499723624449'	'6.45']
['14511951'	'407163499723624449'	'0.0']->['46944166'	'407163499723624449'	'6.53']
['14511951'	'407163499723624449'	'0.0']->['452320875'	'407163499723624449'	'6.6']
['14511951'	'407163499723624449'	'0.0']->['1945760131'	'407165238035746816'	'6.92']
['14511951'	'407163499723624449'	'0.0']->['879489139'	'407163499723624449'	'6.99']
['14511951'	'407163499723624449'	'0.0']->['191529646'	'407163499723624449'	'7.19']
['14511951'	'407163499723624449'	'0.0']->['44835535'	'407163499723624449'	'7.29']
['14511951'	'407163499723624449'	'0.0']->['399381942'	'407163499723624449'	'7.33']
['14511951'	'407163499723624449'	'0.0']->['587646902'	'407163499723624449'	'7.36']
['14511951'	'407163499723624449'	'0.0']->['329739437'	'407163499723624449'	'7.38']
['14511951'	'407163499723624449'	'0.0']->['34937905'	'407163499723624449'	'7.92']
['14511951'	'407163499723624449'	'0.0']->['246538626'	'407165527015292928'	'8.07']
['14511951'	'407163499723624449'	'0.0']->['192154260'	'407163499723624449'	'8.2']
['14511951'	'407163499723624449'	'0.0']->['97607389'	'407163499723624449'	'8.33']
['14511951'	'407163499723624449'	'0.0']->['25235791'	'407163499723624449'	'8.47']
['14511951'	'407163499723624449'	'0.0']->['154834522'	'407163499723624449'	'9.07']
['14511951'	'407163499723624449'	'0.0']->['271519746'	'407163499723624449'	'9.37']
['14511951'	'407163499723624449'	'0.0']->['105040525'	'407163499723624449'	'9.52']
['242400837'	'407163499723624449'	'5.93']->['58965734'	'407163499723624449'	'9.59']
['14511951'	'407163499723624449'	'0.0']->['561258257'	'407163499723624449'	'9.67']
['14511951'	'407163499723624449'	'0.0']->['176582754'	'407163499723624449'	'10.02']
['14511951'	'407163499723624449'	'0.0']->['51234755'	'407163499723624449'	'10.19']
['14511951'	'407163499723624449'	'0.0']->['298551929'	'407163499723624449'	'10.28']
['14511951'	'407163499723624449'	'0.0']->['19981866'	'407163499723624449'	'10.32']
['14511951'	'407163499723624449'	'0.0']->['938715085'	'407163499723624449'	'10.34']
['14511951'	'407163499723624449'	'0.0']->['57424114'	'407163499723624449'	'10.37']
['14511951'	'407163499723624449'	'0.0']->['18663575'	'407163499723624449'	'11.84']
['14511951'	'407163499723624449'	'0.0']->['188949181'	'407163499723624449'	'12.58']
['14511951'	'407163499723624449'	'0.0']->['1927136593'	'407163499723624449'	'12.95']
['14511951'	'407163499723624449'	'0.0']->['357481637'	'407163499723624449'	'13.13']
['14511951'	'407163499723624449'	'0.0']->['23180284'	'407163499723624449'	'13.22']
['14511951'	'407163499723624449'	'0.0']->['95508609'	'407163499723624449'	'13.32']
['14511951'	'407163499723624449'	'0.0']->['259307617'	'407163499723624449'	'13.75']
['14511951'	'407163499723624449'	'0.0']->['852275136'	'407163499723624449'	'13.97']
['14511951'	'407163499723624449'	'0.0']->['62749943'	'407163499723624449'	'14.07']
['14511951'	'407163499723624449'	'0.0']->['645503'	'407163499723624449'	'14.13']
['14511951'	'407163499723624449'	'0.0']->['614791670'	'407163499723624449'	'14.16']
['14511951'	'407163499723624449'	'0.0']->['393680407'	'407163499723624449'	'14.18']
['14511951'	'407163499723624449'	'0.0']->['62591883'	'407167395481264128'	'15.48']
['14511951'	'407163499723624449'	'0.0']->['26318677'	'407163499723624449'	'17.06']
['14511951'	'407163499723624449'	'0.0']->['168163071'	'407163499723624449'	'18.5']
['14511951'	'407163499723624449'	'0.0']->['132156136'	'407163499723624449'	'19.21']
['14511951'	'407163499723624449'	'0.0']->['736041192'	'407163499723624449'	'19.57']
['14511951'	'407163499723624449'	'0.0']->['32187968'	'407163499723624449'	'19.75']
['14511951'	'407163499723624449'	'0.0']->['373975969'	'407163499723624449'	'19.84']
['14511951'	'407163499723624449'	'0.0']->['1613580920'	'407163499723624449'	'19.89']
['14511951'	'407163499723624449'	'0.0']->['12919472'	'407163499723624449'	'19.91']
['14511951'	'407163499723624449'	'0.0']->['209462363'	'407163499723624449'	'19.92']
['14511951'	'407163499723624449'	'0.0']->['117888283'	'407163499723624449'	'19.93']
['14511951'	'407163499723624449'	'0.0']->['75542870'	'407163499723624449'	'19.93']
['919781168'	'407163499723624449'	'1.87']->['77885112'	'407163499723624449'	'19.93']
['14511951'	'407163499723624449'	'0.0']->['845505313'	'407163499723624449'	'19.93']
['14511951'	'407163499723624449'	'0.0']->['522105471'	'407163499723624449'	'20.02']
['14511951'	'407163499723624449'	'0.0']->['56204005'	'407163499723624449'	'20.18']
['14511951'	'407163499723624449'	'0.0']->['835881398'	'407163499723624449'	'21.57']
['14511951'	'407163499723624449'	'0.0']->['25315940'	'407163499723624449'	'22.26']
['14511951'	'407163499723624449'	'0.0']->['70636316'	'407163499723624449'	'22.6']
['14511951'	'407163499723624449'	'0.0']->['588775038'	'407163499723624449'	'22.78']
['14511951'	'407163499723624449'	'0.0']->['189935217'	'407163499723624449'	'22.86']
['14511951'	'407163499723624449'	'0.0']->['187708230'	'407163499723624449'	'22.95']
['14511951'	'407163499723624449'	'0.0']->['265000660'	'407169277091794944'	'22.97']
['14511951'	'407163499723624449'	'0.0']->['44125464'	'407170116430745600'	'26.3']
['14511951'	'407163499723624449'	'0.0']->['172818660'	'407163499723624449'	'27.3']
['14511951'	'407163499723624449'	'0.0']->['1727371872'	'407170631176708096'	'28.33']
['14511951'	'407163499723624449'	'0.0']->['17198385'	'407163499723624449'	'29.48']
['14511951'	'407163499723624449'	'0.0']->['299522187'	'407163499723624449'	'30.56']
['14511951'	'407163499723624449'	'0.0']->['69031127'	'407163499723624449'	'31.11']
['14511951'	'407163499723624449'	'0.0']->['37017409'	'407163499723624449'	'31.38']
['14511951'	'407163499723624449'	'0.0']->['258153625'	'407163499723624449'	'31.51']
['14511951'	'407163499723624449'	'0.0']->['330738380'	'407163499723624449'	'31.58']
['14511951'	'407163499723624449'	'0.0']->['322334055'	'407163499723624449'	'31.62']
['14511951'	'407163499723624449'	'0.0']->['147477231'	'407163499723624449'	'31.63']
['14511951'	'407163499723624449'	'0.0']->['130601251'	'407163499723624449'	'31.64']
['14511951'	'407163499723624449'	'0.0']->['74550611'	'407163499723624449'	'31.65']
['14511951'	'407163499723624449'	'0.0']->['713255964'	'407163499723624449'	'31.65']
['14511951'	'407163499723624449'	'0.0']->['95053140'	'407163499723624449'	'31.65']
['14511951'	'407163499723624449'	'0.0']->['156258282'	'407163499723624449'	'31.65']
['14511951'	'407163499723624449'	'0.0']->['1634740566'	'407163499723624449'	'32.48']
['14511951'	'407163499723624449'	'0.0']->['1256596382'	'407163499723624449'	'33.32']
['14511951'	'407163499723624449'	'0.0']->['81147404'	'407163499723624449'	'33.53']
['14511951'	'407163499723624449'	'0.0']->['1613026796'	'407163499723624449'	'33.75']
['14511951'	'407163499723624449'	'0.0']->['118316208'	'407163499723624449'	'34.08']
['14511951'	'407163499723624449'	'0.0']->['90177360'	'407163499723624449'	'34.24']
['14511951'	'407163499723624449'	'0.0']->['1351497392'	'407163499723624449'	'34.4']
['14511951'	'407163499723624449'	'0.0']->['1064263278'	'407163499723624449'	'34.42']
['14511951'	'407163499723624449'	'0.0']->['768953233'	'407163499723624449'	'34.72']
['14511951'	'407163499723624449'	'0.0']->['119578104'	'407163499723624449'	'34.87']
['14511951'	'407163499723624449'	'0.0']->['926174304'	'407163499723624449'	'35.02']
['14511951'	'407163499723624449'	'0.0']->['245085179'	'407163499723624449'	'39.86']
['14511951'	'407163499723624449'	'0.0']->['582076488'	'407163499723624449'	'42.28']
['14511951'	'407163499723624449'	'0.0']->['234149479'	'407163499723624449'	'43.49']
['14511951'	'407163499723624449'	'0.0']->['43328016'	'407163499723624449'	'44.09']
['14511951'	'407163499723624449'	'0.0']->['546228016'	'407163499723624449'	'44.4']
['14511951'	'407163499723624449'	'0.0']->['113679847'	'407163499723624449'	'44.55']
['14511951'	'407163499723624449'	'0.0']->['1076695171'	'407163499723624449'	'44.62']
['14511951'	'407163499723624449'	'0.0']->['1077319964'	'407163499723624449'	'44.7']
['14511951'	'407163499723624449'	'0.0']->['251041629'	'407163499723624449'	'45.05']
['14511951'	'407163499723624449'	'0.0']->['110315411'	'407163499723624449'	'45.68']
['14511951'	'407163499723624449'	'0.0']->['297614716'	'407163499723624449'	'46.3']
['14511951'	'407163499723624449'	'0.0']->['47630466'	'407163499723624449'	'46.92']
['14511951'	'407163499723624449'	'0.0']->['272096191'	'407163499723624449'	'47.12']
['14511951'	'407163499723624449'	'0.0']->['2169260479'	'407163499723624449'	'47.25']
['14511951'	'407163499723624449'	'0.0']->['24829229'	'407163499723624449'	'49.65']
['14511951'	'407163499723624449'	'0.0']->['21417221'	'407163499723624449'	'50.03']
['14511951'	'407163499723624449'	'0.0']->['39786581'	'407163499723624449'	'51.4']
['14511951'	'407163499723624449'	'0.0']->['1913904080'	'407163499723624449'	'53.83']
['132156136'	'407163499723624449'	'19.21']->['36198545'	'407163499723624449'	'54.45']
['14511951'	'407163499723624449'	'0.0']->['535765244'	'407163499723624449'	'55.87']
['14511951'	'407163499723624449'	'0.0']->['30172769'	'407163499723624449'	'57.15']
['14511951'	'407163499723624449'	'0.0']->['231856710'	'407163499723624449'	'58.77']
['14511951'	'407163499723624449'	'0.0']->['280154196'	'407179420575608832'	'63.27']
['14511951'	'407163499723624449'	'0.0']->['28532355'	'407163499723624449'	'64.5']
['14511951'	'407163499723624449'	'0.0']->['335603368'	'407163499723624449'	'65.88']
['14511951'	'407163499723624449'	'0.0']->['245076198'	'407163499723624449'	'66.45']
['14511951'	'407163499723624449'	'0.0']->['1169187360'	'407163499723624449'	'67.48']
['14511951'	'407163499723624449'	'0.0']->['102255244'	'407163499723624449'	'71.15']
['14511951'	'407163499723624449'	'0.0']->['27639792'	'407181438685949953'	'71.28']
['14511951'	'407163499723624449'	'0.0']->['239904567'	'407163499723624449'	'72.57']
['14511951'	'407163499723624449'	'0.0']->['460014765'	'407163499723624449'	'75.08']
['14511951'	'407163499723624449'	'0.0']->['300446594'	'407163499723624449'	'75.08']
['14511951'	'407163499723624449'	'0.0']->['211168538'	'407163499723624449'	'76.03']
['14511951'	'407163499723624449'	'0.0']->['236627727'	'407163499723624449'	'76.08']
['14511951'	'407163499723624449'	'0.0']->['81148122'	'407163499723624449'	'76.93']
['14511951'	'407163499723624449'	'0.0']->['1472933395'	'407163499723624449'	'77.3']
['14511951'	'407163499723624449'	'0.0']->['311268713'	'407163499723624449'	'78.77']
['14511951'	'407163499723624449'	'0.0']->['201066086'	'407163499723624449'	'79.53']
['14511951'	'407163499723624449'	'0.0']->['721735872'	'407163499723624449'	'80.1']
['14511951'	'407163499723624449'	'0.0']->['1518412644'	'407163499723624449'	'80.78']
['14511951'	'407163499723624449'	'0.0']->['214785391'	'407163499723624449'	'81.63']
['311268713'	'407163499723624449'	'78.77']->['242638772'	'407163499723624449'	'84.38']
['14511951'	'407163499723624449'	'0.0']->['392499394'	'407163499723624449'	'85.77']
['14511951'	'407163499723624449'	'0.0']->['552117307'	'407187150699249664'	'93.98']
['14511951'	'407163499723624449'	'0.0']->['2200756316'	'407163499723624449'	'97.33']
['14511951'	'407163499723624449'	'0.0']->['734570989'	'407163499723624449'	'100.97']
['14511951'	'407163499723624449'	'0.0']->['1615249897'	'407163499723624449'	'101.25']
['14511951'	'407163499723624449'	'0.0']->['1701859742'	'407163499723624449'	'102.77']
['14511951'	'407163499723624449'	'0.0']->['455347944'	'407163499723624449'	'108.37']
['14511951'	'407163499723624449'	'0.0']->['21050135'	'407163499723624449'	'112.28']
['14511951'	'407163499723624449'	'0.0']->['1333188962'	'407163499723624449'	'112.3']
['14511951'	'407163499723624449'	'0.0']->['136029972'	'407163499723624449'	'121.8']
['14511951'	'407163499723624449'	'0.0']->['603023840'	'407163499723624449'	'128.03']
['14511951'	'407163499723624449'	'0.0']->['76128922'	'407163499723624449'	'135.7']
['14511951'	'407163499723624449'	'0.0']->['42919671'	'407163499723624449'	'145.67']
['14511951'	'407163499723624449'	'0.0']->['40367593'	'407163499723624449'	'147.37']
['14511951'	'407163499723624449'	'0.0']->['32254330'	'407163499723624449'	'148.95']
['14511951'	'407163499723624449'	'0.0']->['279438215'	'407163499723624449'	'159.22']
['14511951'	'407163499723624449'	'0.0']->['231418072'	'407163499723624449'	'160.3']
['14511951'	'407163499723624449'	'0.0']->['926139860'	'407163499723624449'	'168.22']
['14511951'	'407163499723624449'	'0.0']->['1703348892'	'407163499723624449'	'172.5']
['14511951'	'407163499723624449'	'0.0']->['33496073'	'407163499723624449'	'174.83']
['14511951'	'407163499723624449'	'0.0']->['855021530'	'407163499723624449'	'175.57']
['14511951'	'407163499723624449'	'0.0']->['42858599'	'407163499723624449'	'177.55']
['14511951'	'407163499723624449'	'0.0']->['493311235'	'407163499723624449'	'179.93']
['14511951'	'407163499723624449'	'0.0']->['580028925'	'407163499723624449'	'192.88']
['14511951'	'407163499723624449'	'0.0']->['821898744'	'407163499723624449'	'200.73']
['14511951'	'407163499723624449'	'0.0']->['481426228'	'407163499723624449'	'203.83']
['14511951'	'407163499723624449'	'0.0']->['1125338190'	'407163499723624449'	'238.48']
['1702200792'	'407163499723624449'	'1.87']->['1663689498'	'407163499723624449'	'240.4']
['14511951'	'407163499723624449'	'0.0']->['38269503'	'407163499723624449'	'260.52']
['14511951'	'407163499723624449'	'0.0']->['19468968'	'407163499723624449'	'280.45']
['14511951'	'407163499723624449'	'0.0']->['570385083'	'407163499723624449'	'287.0']
['14511951'	'407163499723624449'	'0.0']->['389246543'	'407163499723624449'	'297.77']
['14511951'	'407163499723624449'	'0.0']->['1286373727'	'407163499723624449'	'328.75']
['14511951'	'407163499723624449'	'0.0']->['620660687'	'407163499723624449'	'350.75']
['14511951'	'407163499723624449'	'0.0']->['239986772'	'407259672270229504'	'382.17']
['14511951'	'407163499723624449'	'0.0']->['171758257'	'407163499723624449'	'402.0']
['14511951'	'407163499723624449'	'0.0']->['356297133'	'407163499723624449'	'436.97']
['14511951'	'407163499723624449'	'0.0']->['79667668'	'407163499723624449'	'746.48']
['14511951'	'407163499723624449'	'0.0']->['407051134'	'407163499723624449'	'749.43']
['14511951'	'407163499723624449'	'0.0']->['1856302279'	'407163499723624449'	'878.73']
['14511951'	'407163499723624449'	'0.0']->['387717026'	'407163499723624449'	'971.23']
['14511951'	'407163499723624449'	'0.0']->['1279814888'	'407163499723624449'	'1072.92']
['14511951'	'407163499723624449'	'0.0']->['1639999406'	'407163499723624449'	'1298.48']
['14511951'	'407163499723624449'	'0.0']->['1149267450'	'407163499723624449'	'1303.3']
['14511951'	'407163499723624449'	'0.0']->['474825937'	'407163499723624449'	'1305.93']
['14511951'	'407163499723624449'	'0.0']->['35772277'	'407163499723624449'	'1360.65']
['14511951'	'407163499723624449'	'0.0']->['36798599'	'407163499723624449'	'1437.63']
['14511951'	'407163499723624449'	'0.0']->['144439275'	'407163499723624449'	'1475.93']
['14511951'	'407163499723624449'	'0.0']->['201154405'	'407163499723624449'	'1517.33']
['14511951'	'407163499723624449'	'0.0']->['1279611001'	'407163499723624449'	'3073.18']
