# Supplementary material for: BiMGCL: rumor detection via bi-directional multi-level graph contrastive learning
Source: PeerJ Comput Sci. 2023 Nov 10;9:e1659. doi: 10.7717/peerj-cs.1659 (PMC10703058; doi:10.7717/peerj-cs.1659)
Supplement: Supplemental Information 1 [file peerj-cs-09-1659-s001.zip › rumor_detection_acl2017/twitter15/tree/407163869673443328.txt]

['ROOT'	'ROOT'	'0.0']->['22540123'	'407163869673443328'	'0.0']
['22540123'	'407163869673443328'	'0.0']->['46027598'	'407163869673443328'	'0.3']
['22540123'	'407163869673443328'	'0.0']->['1923863676'	'407163869673443328'	'0.32']
['22540123'	'407163869673443328'	'0.0']->['606326006'	'407163869673443328'	'0.42']
['22540123'	'407163869673443328'	'0.0']->['876961980'	'407163869673443328'	'0.48']
['22540123'	'407163869673443328'	'0.0']->['35208345'	'407163869673443328'	'0.51']
['22540123'	'407163869673443328'	'0.0']->['25081051'	'407163869673443328'	'0.52']
['22540123'	'407163869673443328'	'0.0']->['26275676'	'407163869673443328'	'0.53']
['22540123'	'407163869673443328'	'0.0']->['116892661'	'407163869673443328'	'0.53']
['22540123'	'407163869673443328'	'0.0']->['283798437'	'407163869673443328'	'0.53']
['22540123'	'407163869673443328'	'0.0']->['193939474'	'407163869673443328'	'0.82']
['22540123'	'407163869673443328'	'0.0']->['397347661'	'407163869673443328'	'0.96']
['22540123'	'407163869673443328'	'0.0']->['29538314'	'407163869673443328'	'1.03']
['22540123'	'407163869673443328'	'0.0']->['51983995'	'407163869673443328'	'1.06']
['22540123'	'407163869673443328'	'0.0']->['758931768'	'407163869673443328'	'1.08']
['22540123'	'407163869673443328'	'0.0']->['7347312'	'407163869673443328'	'1.09']
['22540123'	'407163869673443328'	'0.0']->['114196966'	'407163869673443328'	'1.1']
['22540123'	'407163869673443328'	'0.0']->['23944325'	'407163869673443328'	'1.1']
['22540123'	'407163869673443328'	'0.0']->['92818073'	'407163869673443328'	'1.1']
['22540123'	'407163869673443328'	'0.0']->['23975320'	'407164185391661056'	'1.27']
['22540123'	'407163869673443328'	'0.0']->['19097628'	'407164206148882432'	'1.35']
['22540123'	'407163869673443328'	'0.0']->['57631004'	'407163869673443328'	'1.39']
['22540123'	'407163869673443328'	'0.0']->['356761489'	'407163869673443328'	'1.54']
['22540123'	'407163869673443328'	'0.0']->['402257159'	'407163869673443328'	'1.61']
['22540123'	'407163869673443328'	'0.0']->['364504025'	'407163869673443328'	'1.65']
['22540123'	'407163869673443328'	'0.0']->['45819332'	'407163869673443328'	'1.67']
['22540123'	'407163869673443328'	'0.0']->['19010329'	'407163869673443328'	'1.67']
['22540123'	'407163869673443328'	'0.0']->['351034782'	'407163869673443328'	'1.68']
['22540123'	'407163869673443328'	'0.0']->['45450889'	'407163869673443328'	'1.68']
['22540123'	'407163869673443328'	'0.0']->['203670563'	'407163869673443328'	'1.68']
['22540123'	'407163869673443328'	'0.0']->['518335582'	'407163869673443328'	'1.68']
['22540123'	'407163869673443328'	'0.0']->['45638122'	'407163869673443328'	'1.68']
['22540123'	'407163869673443328'	'0.0']->['383433589'	'407164436806643712'	'2.27']
['22540123'	'407163869673443328'	'0.0']->['52852734'	'407163869673443328'	'2.42']
['22540123'	'407163869673443328'	'0.0']->['14703510'	'407164488337465344'	'2.47']
['22540123'	'407163869673443328'	'0.0']->['19691168'	'407164515139084288'	'2.57']
['22540123'	'407163869673443328'	'0.0']->['117059231'	'407163869673443328'	'2.8']
['22540123'	'407163869673443328'	'0.0']->['244430716'	'407163869673443328'	'2.98']
['22540123'	'407163869673443328'	'0.0']->['273956652'	'407163869673443328'	'3.07']
['22540123'	'407163869673443328'	'0.0']->['432984910'	'407163869673443328'	'3.12']
['22540123'	'407163869673443328'	'0.0']->['211741721'	'407163869673443328'	'3.14']
['22540123'	'407163869673443328'	'0.0']->['309724766'	'407163869673443328'	'3.16']
['22540123'	'407163869673443328'	'0.0']->['8573542'	'407163869673443328'	'3.16']
['22540123'	'407163869673443328'	'0.0']->['16532913'	'407163869673443328'	'3.16']
['22540123'	'407163869673443328'	'0.0']->['32148675'	'407163869673443328'	'3.17']
['22540123'	'407163869673443328'	'0.0']->['58283166'	'407163869673443328'	'3.17']
['22540123'	'407163869673443328'	'0.0']->['491171906'	'407163869673443328'	'3.17']
['22540123'	'407163869673443328'	'0.0']->['110094802'	'407163869673443328'	'3.17']
['22540123'	'407163869673443328'	'0.0']->['1628961325'	'407164846820831232'	'3.88']
['58283166'	'407163869673443328'	'3.17']->['85224993'	'407163869673443328'	'4.03']
['22540123'	'407163869673443328'	'0.0']->['419424160'	'407164903279972352'	'4.12']
['22540123'	'407163869673443328'	'0.0']->['231276867'	'407164924624777217'	'4.2']
['22540123'	'407163869673443328'	'0.0']->['54904314'	'407163869673443328'	'4.67']
['22540123'	'407163869673443328'	'0.0']->['31326007'	'407163869673443328'	'4.78']
['22540123'	'407163869673443328'	'0.0']->['36083646'	'407163869673443328'	'4.83']
['45819332'	'407163869673443328'	'1.67']->['96565489'	'407163869673443328'	'4.86']
['22540123'	'407163869673443328'	'0.0']->['206060186'	'407163869673443328'	'4.88']
['22540123'	'407163869673443328'	'0.0']->['40359131'	'407163869673443328'	'5.05']
['22540123'	'407163869673443328'	'0.0']->['23852902'	'407165157316759552'	'5.12']
['22540123'	'407163869673443328'	'0.0']->['282807535'	'407163869673443328'	'5.22']
['22540123'	'407163869673443328'	'0.0']->['201830110'	'407163869673443328'	'5.73']
['22540123'	'407163869673443328'	'0.0']->['1975046516'	'407165326279708672'	'5.8']
['45819332'	'407163869673443328'	'1.67']->['2215308247'	'407163869673443328'	'5.99']
['22540123'	'407163869673443328'	'0.0']->['203449368'	'407163869673443328'	'6.12']
['22540123'	'407163869673443328'	'0.0']->['24070541'	'407163869673443328'	'6.19']
['22540123'	'407163869673443328'	'0.0']->['26874227'	'407163869673443328'	'6.22']
['22540123'	'407163869673443328'	'0.0']->['23508908'	'407163869673443328'	'6.25']
['22540123'	'407163869673443328'	'0.0']->['720312024'	'407163869673443328'	'6.36']
['22540123'	'407163869673443328'	'0.0']->['66827870'	'407163869673443328'	'6.41']
['22540123'	'407163869673443328'	'0.0']->['926551068'	'407163869673443328'	'6.47']
['22540123'	'407163869673443328'	'0.0']->['480322170'	'407163869673443328'	'6.73']
['22540123'	'407163869673443328'	'0.0']->['871971266'	'407163869673443328'	'6.87']
['22540123'	'407163869673443328'	'0.0']->['30286813'	'407163869673443328'	'6.93']
['22540123'	'407163869673443328'	'0.0']->['192180208'	'407163869673443328'	'7.0']
['22540123'	'407163869673443328'	'0.0']->['129982699'	'407163869673443328'	'7.44']
['22540123'	'407163869673443328'	'0.0']->['1114679700'	'407163869673443328'	'7.66']
['16532913'	'407163869673443328'	'3.16']->['14097162'	'407163869673443328'	'7.77']
['22540123'	'407163869673443328'	'0.0']->['294258392'	'407163869673443328'	'7.83']
['22540123'	'407163869673443328'	'0.0']->['37857460'	'407163869673443328'	'7.86']
['22540123'	'407163869673443328'	'0.0']->['265453412'	'407163869673443328'	'7.88']
['22540123'	'407163869673443328'	'0.0']->['194201943'	'407163869673443328'	'8.56']
['22540123'	'407163869673443328'	'0.0']->['14966359'	'407163869673443328'	'8.9']
['22540123'	'407163869673443328'	'0.0']->['1467779702'	'407166141191426048'	'9.03']
['22540123'	'407163869673443328'	'0.0']->['50034855'	'407163869673443328'	'9.06']
['22540123'	'407163869673443328'	'0.0']->['434293075'	'407163869673443328'	'9.15']
['22540123'	'407163869673443328'	'0.0']->['187339331'	'407163869673443328'	'9.19']
['22540123'	'407163869673443328'	'0.0']->['142470047'	'407163869673443328'	'9.21']
['22540123'	'407163869673443328'	'0.0']->['633143492'	'407163869673443328'	'9.22']
['22540123'	'407163869673443328'	'0.0']->['35605827'	'407163869673443328'	'9.23']
['22540123'	'407163869673443328'	'0.0']->['41615605'	'407163869673443328'	'9.23']
['22540123'	'407163869673443328'	'0.0']->['26757743'	'407163869673443328'	'9.23']
['22540123'	'407163869673443328'	'0.0']->['257499748'	'407163869673443328'	'9.23']
['22540123'	'407163869673443328'	'0.0']->['252387581'	'407163869673443328'	'9.23']
['22540123'	'407163869673443328'	'0.0']->['19366484'	'407163869673443328'	'9.3']
['22540123'	'407163869673443328'	'0.0']->['343803649'	'407163869673443328'	'9.37']
['22540123'	'407163869673443328'	'0.0']->['274275773'	'407163869673443328'	'10.1']
['22540123'	'407163869673443328'	'0.0']->['28415402'	'407163869673443328'	'10.47']
['22540123'	'407163869673443328'	'0.0']->['287904880'	'407166523460300801'	'10.55']
['22540123'	'407163869673443328'	'0.0']->['1550681929'	'407163869673443328'	'10.83']
['22540123'	'407163869673443328'	'0.0']->['54268633'	'407163869673443328'	'11.08']
['22540123'	'407163869673443328'	'0.0']->['375345292'	'407163869673443328'	'11.33']
['22540123'	'407163869673443328'	'0.0']->['19298939'	'407163869673443328'	'11.61']
['22540123'	'407163869673443328'	'0.0']->['27586582'	'407163869673443328'	'11.88']
['22540123'	'407163869673443328'	'0.0']->['56619622'	'407163869673443328'	'12.07']
['22540123'	'407163869673443328'	'0.0']->['212717894'	'407163869673443328'	'12.16']
['22540123'	'407163869673443328'	'0.0']->['239072257'	'407163869673443328'	'12.25']
['22540123'	'407163869673443328'	'0.0']->['287425740'	'407166992819683328'	'12.42']
['22540123'	'407163869673443328'	'0.0']->['1022553673'	'407163869673443328'	'12.44']
['22540123'	'407163869673443328'	'0.0']->['85714528'	'407163869673443328'	'12.54']
['22540123'	'407163869673443328'	'0.0']->['337213827'	'407163869673443328'	'12.63']
['22540123'	'407163869673443328'	'0.0']->['99140355'	'407163869673443328'	'13.99']
['22540123'	'407163869673443328'	'0.0']->['300560434'	'407163869673443328'	'14.67']
['22540123'	'407163869673443328'	'0.0']->['172580549'	'407163869673443328'	'15.01']
['22540123'	'407163869673443328'	'0.0']->['90877516'	'407163869673443328'	'15.18']
['22540123'	'407163869673443328'	'0.0']->['160279987'	'407163869673443328'	'15.27']
['22540123'	'407163869673443328'	'0.0']->['38886051'	'407163869673443328'	'15.31']
['22540123'	'407163869673443328'	'0.0']->['176541961'	'407163869673443328'	'15.33']
['22540123'	'407163869673443328'	'0.0']->['363897883'	'407163869673443328'	'15.35']
['22540123'	'407163869673443328'	'0.0']->['344663543'	'407163869673443328'	'15.66']
['22540123'	'407163869673443328'	'0.0']->['23016843'	'407163869673443328'	'15.81']
['22540123'	'407163869673443328'	'0.0']->['33567395'	'407163869673443328'	'15.89']
['160279987'	'407163869673443328'	'15.27']->['16111057'	'407163869673443328'	'15.93']
['22540123'	'407163869673443328'	'0.0']->['1345445713'	'407163869673443328'	'15.97']
['22540123'	'407163869673443328'	'0.0']->['61854923'	'407163869673443328'	'16.31']
['22540123'	'407163869673443328'	'0.0']->['179466648'	'407163869673443328'	'16.65']
['22540123'	'407163869673443328'	'0.0']->['398943826'	'407163869673443328'	'17.13']
['22540123'	'407163869673443328'	'0.0']->['52489026'	'407163869673443328'	'17.38']
['22540123'	'407163869673443328'	'0.0']->['42085348'	'407163869673443328'	'17.5']
['22540123'	'407163869673443328'	'0.0']->['88935220'	'407163869673443328'	'17.56']
['22540123'	'407163869673443328'	'0.0']->['22532954'	'407163869673443328'	'17.59']
['22540123'	'407163869673443328'	'0.0']->['52059555'	'407163869673443328'	'17.62']
['22540123'	'407163869673443328'	'0.0']->['182832676'	'407163869673443328'	'17.62']
['22540123'	'407163869673443328'	'0.0']->['1604852882'	'407163869673443328'	'17.65']
['22540123'	'407163869673443328'	'0.0']->['592743409'	'407168562722115584'	'18.65']
['1628961325'	'407164846820831232'	'3.88']->['979275048'	'407163869673443328'	'18.93']
['22540123'	'407163869673443328'	'0.0']->['601634247'	'407163869673443328'	'19.57']
['22540123'	'407163869673443328'	'0.0']->['60350966'	'407163869673443328'	'19.9']
['22540123'	'407163869673443328'	'0.0']->['807492758'	'407163869673443328'	'20.06']
['22540123'	'407163869673443328'	'0.0']->['29799453'	'407163869673443328'	'20.14']
['22540123'	'407163869673443328'	'0.0']->['28813512'	'407163869673443328'	'20.22']
['22540123'	'407163869673443328'	'0.0']->['262645096'	'407163869673443328'	'20.4']
['22540123'	'407163869673443328'	'0.0']->['479195677'	'407169155851620352'	'21.02']
['22540123'	'407163869673443328'	'0.0']->['1653580993'	'407163869673443328'	'22.01']
['22540123'	'407163869673443328'	'0.0']->['214744084'	'407163869673443328'	'23.21']
['22540123'	'407163869673443328'	'0.0']->['868719114'	'407163869673443328'	'23.42']
['22540123'	'407163869673443328'	'0.0']->['736066068'	'407163869673443328'	'23.52']
['22540123'	'407163869673443328'	'0.0']->['27690330'	'407163869673443328'	'23.57']
['22540123'	'407163869673443328'	'0.0']->['189269774'	'407163869673443328'	'23.59']
['22540123'	'407163869673443328'	'0.0']->['465049280'	'407163869673443328'	'23.62']
['22540123'	'407163869673443328'	'0.0']->['1654542739'	'407170245636661248'	'25.35']
['22540123'	'407163869673443328'	'0.0']->['18350522'	'407163869673443328'	'25.57']
['22540123'	'407163869673443328'	'0.0']->['309713623'	'407163869673443328'	'26.55']
['22540123'	'407163869673443328'	'0.0']->['23312340'	'407170634775396352'	'26.88']
['22540123'	'407163869673443328'	'0.0']->['509561504'	'407163869673443328'	'27.04']
['22540123'	'407163869673443328'	'0.0']->['207960037'	'407163869673443328'	'27.29']
['206060186'	'407163869673443328'	'4.88']->['196182278'	'407163869673443328'	'27.41']
['22540123'	'407163869673443328'	'0.0']->['800530928'	'407163869673443328'	'27.53']
['18350522'	'407163869673443328'	'25.57']->['16561730'	'407163869673443328'	'27.99']
['22540123'	'407163869673443328'	'0.0']->['371958673'	'407163869673443328'	'28.45']
['22540123'	'407163869673443328'	'0.0']->['116331121'	'407163869673443328'	'30.04']
['22540123'	'407163869673443328'	'0.0']->['25466441'	'407163869673443328'	'30.84']
['22540123'	'407163869673443328'	'0.0']->['1161433615'	'407171648744611840'	'30.92']
['22540123'	'407163869673443328'	'0.0']->['857058092'	'407163869673443328'	'31.24']
['22540123'	'407163869673443328'	'0.0']->['103483596'	'407163869673443328'	'31.43']
['51983995'	'407163869673443328'	'1.06']->['16219308'	'407163869673443328'	'31.53']
['22540123'	'407163869673443328'	'0.0']->['1271157018'	'407163869673443328'	'31.58']
['22540123'	'407163869673443328'	'0.0']->['374490512'	'407163869673443328'	'31.61']
['22540123'	'407163869673443328'	'0.0']->['388664749'	'407163869673443328'	'31.62']
['22540123'	'407163869673443328'	'0.0']->['730272602'	'407163869673443328'	'31.63']
['22540123'	'407163869673443328'	'0.0']->['48340215'	'407171884082405377'	'31.85']
['374490512'	'407163869673443328'	'31.61']->['291532946'	'407163869673443328'	'32.11']
['22540123'	'407163869673443328'	'0.0']->['433869040'	'407163869673443328'	'32.35']
['22540123'	'407163869673443328'	'0.0']->['26887448'	'407163869673443328'	'32.46']
['22540123'	'407163869673443328'	'0.0']->['945899419'	'407163869673443328'	'32.58']
['22540123'	'407163869673443328'	'0.0']->['479115638'	'407163869673443328'	'33.7']
['22540123'	'407163869673443328'	'0.0']->['75563444'	'407163869673443328'	'34.26']
['22540123'	'407163869673443328'	'0.0']->['1488707096'	'407163869673443328'	'34.54']
['22540123'	'407163869673443328'	'0.0']->['18403211'	'407163869673443328'	'34.82']
['22540123'	'407163869673443328'	'0.0']->['1305985027'	'407163869673443328'	'35.12']
['22540123'	'407163869673443328'	'0.0']->['257096354'	'407163869673443328'	'35.88']
['22540123'	'407163869673443328'	'0.0']->['89785317'	'407163869673443328'	'36.27']
['22540123'	'407163869673443328'	'0.0']->['1859497544'	'407163869673443328'	'36.65']
['22540123'	'407163869673443328'	'0.0']->['44713048'	'407163869673443328'	'37.08']
['22540123'	'407163869673443328'	'0.0']->['146704693'	'407163869673443328'	'37.66']
['22540123'	'407163869673443328'	'0.0']->['92157849'	'407163869673443328'	'37.95']
['22540123'	'407163869673443328'	'0.0']->['846247406'	'407163869673443328'	'38.23']
['22540123'	'407163869673443328'	'0.0']->['551977052'	'407163869673443328'	'38.43']
['22540123'	'407163869673443328'	'0.0']->['1086446388'	'407163869673443328'	'38.63']
['22540123'	'407163869673443328'	'0.0']->['142078968'	'407163869673443328'	'38.7']
['22540123'	'407163869673443328'	'0.0']->['29525542'	'407174252165468160'	'41.27']
['22540123'	'407163869673443328'	'0.0']->['33023188'	'407163869673443328'	'41.64']
['22540123'	'407163869673443328'	'0.0']->['818448727'	'407163869673443328'	'43.11']
['22540123'	'407163869673443328'	'0.0']->['702031328'	'407174829138513920'	'43.55']
['22540123'	'407163869673443328'	'0.0']->['300533707'	'407163869673443328'	'43.85']
['22540123'	'407163869673443328'	'0.0']->['66934843'	'407163869673443328'	'44.22']
['22540123'	'407163869673443328'	'0.0']->['297752376'	'407163869673443328'	'44.4']
['22540123'	'407163869673443328'	'0.0']->['58634363'	'407163869673443328'	'44.49']
['22540123'	'407163869673443328'	'0.0']->['1469447618'	'407163869673443328'	'44.58']
['22540123'	'407163869673443328'	'0.0']->['1293013255'	'407163869673443328'	'45.8']
['22540123'	'407163869673443328'	'0.0']->['35404023'	'407163869673443328'	'47.03']
['22540123'	'407163869673443328'	'0.0']->['469919376'	'407175793127997441'	'47.38']
['22540123'	'407163869673443328'	'0.0']->['21462502'	'407163869673443328'	'47.65']
['22540123'	'407163869673443328'	'0.0']->['841497230'	'407163869673443328'	'48.11']
['22540123'	'407163869673443328'	'0.0']->['261999973'	'407163869673443328'	'48.19']
['22540123'	'407163869673443328'	'0.0']->['248850722'	'407163869673443328'	'48.23']
['22540123'	'407163869673443328'	'0.0']->['833657190'	'407163869673443328'	'48.27']
['22540123'	'407163869673443328'	'0.0']->['525087368'	'407163869673443328'	'48.42']
['22540123'	'407163869673443328'	'0.0']->['233091623'	'407163869673443328'	'48.57']
['22540123'	'407163869673443328'	'0.0']->['266111280'	'407163869673443328'	'51.54']
['22540123'	'407163869673443328'	'0.0']->['90313287'	'407177165797867520'	'52.83']
['22540123'	'407163869673443328'	'0.0']->['19050388'	'407163869673443328'	'53.03']
['22540123'	'407163869673443328'	'0.0']->['27577292'	'407177269405171712'	'53.25']
['22540123'	'407163869673443328'	'0.0']->['396511540'	'407163869673443328'	'54.52']
['29799453'	'407163869673443328'	'20.14']->['26315594'	'407163869673443328'	'56.75']
['22540123'	'407163869673443328'	'0.0']->['35993764'	'407178378958372864'	'57.67']
['18350522'	'407163869673443328'	'25.57']->['15518971'	'407163869673443328'	'58.98']
['22540123'	'407163869673443328'	'0.0']->['5888882'	'407163869673443328'	'60.1']
['22540123'	'407163869673443328'	'0.0']->['493146797'	'407179089213403136'	'60.48']
['31326007'	'407163869673443328'	'4.78']->['114490196'	'407163869673443328'	'62.15']
['22540123'	'407163869673443328'	'0.0']->['406043979'	'407163869673443328'	'63.17']
['22540123'	'407163869673443328'	'0.0']->['53827534'	'407163869673443328'	'63.69']
['22540123'	'407163869673443328'	'0.0']->['325653066'	'407163869673443328'	'63.94']
['22540123'	'407163869673443328'	'0.0']->['33749406'	'407163869673443328'	'64.07']
['22540123'	'407163869673443328'	'0.0']->['530857688'	'407163869673443328'	'64.2']
['22540123'	'407163869673443328'	'0.0']->['27812679'	'407163869673443328'	'67.48']
['22540123'	'407163869673443328'	'0.0']->['24174519'	'407163869673443328'	'69.13']
['22540123'	'407163869673443328'	'0.0']->['350053393'	'407181442175610880'	'69.83']
['22540123'	'407163869673443328'	'0.0']->['60110737'	'407163869673443328'	'69.95']
['22540123'	'407163869673443328'	'0.0']->['237479250'	'407163869673443328'	'70.36']
['22540123'	'407163869673443328'	'0.0']->['32917696'	'407163869673443328'	'70.56']
['22540123'	'407163869673443328'	'0.0']->['103445397'	'407163869673443328'	'70.66']
['22540123'	'407163869673443328'	'0.0']->['316589411'	'407163869673443328'	'70.72']
['22540123'	'407163869673443328'	'0.0']->['14857565'	'407163869673443328'	'70.74']
['22540123'	'407163869673443328'	'0.0']->['75341537'	'407163869673443328'	'70.75']
['22540123'	'407163869673443328'	'0.0']->['22379707'	'407163869673443328'	'70.76']
['33749406'	'407163869673443328'	'64.07']->['35814330'	'407163869673443328'	'70.76']
['22540123'	'407163869673443328'	'0.0']->['184246601'	'407163869673443328'	'70.77']
['114490196'	'407163869673443328'	'62.15']->['18738071'	'407163869673443328'	'71.63']
['316589411'	'407163869673443328'	'70.72']->['277076339'	'407163869673443328'	'72.72']
['22540123'	'407163869673443328'	'0.0']->['1152525871'	'407163869673443328'	'73.26']
['22540123'	'407163869673443328'	'0.0']->['117574165'	'407163869673443328'	'73.8']
['22540123'	'407163869673443328'	'0.0']->['342462293'	'407163869673443328'	'79.94']
['22540123'	'407163869673443328'	'0.0']->['30556793'	'407163869673443328'	'83.01']
['22540123'	'407163869673443328'	'0.0']->['67419485'	'407163869673443328'	'84.55']
['22540123'	'407163869673443328'	'0.0']->['32535526'	'407163869673443328'	'86.08']
['22540123'	'407163869673443328'	'0.0']->['139375651'	'407163869673443328'	'86.88']
['22540123'	'407163869673443328'	'0.0']->['26117621'	'407163869673443328'	'87.68']
['22540123'	'407163869673443328'	'0.0']->['857514270'	'407163869673443328'	'89.53']
['22540123'	'407163869673443328'	'0.0']->['744256212'	'407163869673443328'	'90.98']
['22540123'	'407163869673443328'	'0.0']->['1161495716'	'407163869673443328'	'91.78']
['22540123'	'407163869673443328'	'0.0']->['76686678'	'407163869673443328'	'92.86']
['22540123'	'407163869673443328'	'0.0']->['23856480'	'407187276238553088'	'93.02']
['22540123'	'407163869673443328'	'0.0']->['1022481348'	'407163869673443328'	'93.93']
['22540123'	'407163869673443328'	'0.0']->['795141198'	'407163869673443328'	'94.28']
['22540123'	'407163869673443328'	'0.0']->['224443134'	'407163869673443328'	'94.62']
['22540123'	'407163869673443328'	'0.0']->['1179730380'	'407163869673443328'	'97.55']
['22540123'	'407163869673443328'	'0.0']->['26893628'	'407163869673443328'	'102.81']
['22540123'	'407163869673443328'	'0.0']->['1536387271'	'407190210028384256'	'104.67']
['22540123'	'407163869673443328'	'0.0']->['328439029'	'407163869673443328'	'105.44']
['22540123'	'407163869673443328'	'0.0']->['227884780'	'407163869673443328'	'106.75']
['22540123'	'407163869673443328'	'0.0']->['213620032'	'407163869673443328'	'108.07']
['22540123'	'407163869673443328'	'0.0']->['138231664'	'407163869673443328'	'110.45']
['22540123'	'407163869673443328'	'0.0']->['61858334'	'407163869673443328'	'111.0']
['22540123'	'407163869673443328'	'0.0']->['23995141'	'407192556296863745'	'114.0']
['22540123'	'407163869673443328'	'0.0']->['69188756'	'407163869673443328'	'115.02']
['22540123'	'407163869673443328'	'0.0']->['43740349'	'407163869673443328'	'115.55']
['22540123'	'407163869673443328'	'0.0']->['50539267'	'407163869673443328'	'120.58']
['22540123'	'407163869673443328'	'0.0']->['58618677'	'407163869673443328'	'121.78']
['22540123'	'407163869673443328'	'0.0']->['53298297'	'407163869673443328'	'125.77']
['22540123'	'407163869673443328'	'0.0']->['1320995641'	'407163869673443328'	'126.93']
['22540123'	'407163869673443328'	'0.0']->['1123436052'	'407163869673443328'	'127.47']
['22540123'	'407163869673443328'	'0.0']->['212738743'	'407163869673443328'	'127.83']
['22540123'	'407163869673443328'	'0.0']->['364458531'	'407163869673443328'	'129.53']
['22540123'	'407163869673443328'	'0.0']->['64520184'	'407163869673443328'	'130.75']
['22540123'	'407163869673443328'	'0.0']->['318028954'	'407163869673443328'	'133.68']
['22540123'	'407163869673443328'	'0.0']->['37832702'	'407163869673443328'	'137.87']
['22540123'	'407163869673443328'	'0.0']->['210973272'	'407163869673443328'	'138.7']
['364458531'	'407163869673443328'	'129.53']->['1624594508'	'407163869673443328'	'141.18']
['22540123'	'407163869673443328'	'0.0']->['278786208'	'407163869673443328'	'141.28']
['22540123'	'407163869673443328'	'0.0']->['1702547779'	'407163869673443328'	'145.25']
['22540123'	'407163869673443328'	'0.0']->['23911725'	'407163869673443328'	'145.32']
['22540123'	'407163869673443328'	'0.0']->['950577818'	'407163869673443328'	'148.38']
['22540123'	'407163869673443328'	'0.0']->['99668706'	'407163869673443328'	'152.37']
['99668706'	'407163869673443328'	'152.37']->['26939863'	'407163869673443328'	'152.93']
['22540123'	'407163869673443328'	'0.0']->['95118709'	'407163869673443328'	'154.07']
['22540123'	'407163869673443328'	'0.0']->['118222558'	'407163869673443328'	'162.97']
['22540123'	'407163869673443328'	'0.0']->['304712586'	'407163869673443328'	'164.4']
['22540123'	'407163869673443328'	'0.0']->['118183468'	'407163869673443328'	'167.62']
['469919376'	'407175793127997441'	'47.38']->['52900616'	'407163869673443328'	'168.33']
['22540123'	'407163869673443328'	'0.0']->['44707412'	'407163869673443328'	'174.45']
['22540123'	'407163869673443328'	'0.0']->['43015781'	'407163869673443328'	'174.6']
['22540123'	'407163869673443328'	'0.0']->['24555538'	'407163869673443328'	'185.53']
['22540123'	'407163869673443328'	'0.0']->['1206273170'	'407163869673443328'	'194.87']
['22540123'	'407163869673443328'	'0.0']->['615891096'	'407163869673443328'	'197.4']
['22540123'	'407163869673443328'	'0.0']->['602940884'	'407163869673443328'	'197.95']
['22540123'	'407163869673443328'	'0.0']->['176496065'	'407163869673443328'	'202.12']
['22540123'	'407163869673443328'	'0.0']->['386375414'	'407163869673443328'	'205.18']
['22540123'	'407163869673443328'	'0.0']->['338636996'	'407163869673443328'	'206.15']
['22540123'	'407163869673443328'	'0.0']->['776978677'	'407163869673443328'	'209.73']
['22540123'	'407163869673443328'	'0.0']->['467708780'	'407218703713837056'	'217.9']
['114490196'	'407163869673443328'	'62.15']->['15149233'	'407163869673443328'	'225.13']
['22540123'	'407163869673443328'	'0.0']->['2164141245'	'407163869673443328'	'226.53']
['22540123'	'407163869673443328'	'0.0']->['462587941'	'407163869673443328'	'233.05']
['22540123'	'407163869673443328'	'0.0']->['33273089'	'407163869673443328'	'253.35']
['22540123'	'407163869673443328'	'0.0']->['371101222'	'407163869673443328'	'258.17']
['22540123'	'407163869673443328'	'0.0']->['2151675289'	'407163869673443328'	'282.87']
['22540123'	'407163869673443328'	'0.0']->['72910548'	'407163869673443328'	'315.85']
['22540123'	'407163869673443328'	'0.0']->['35800190'	'407163869673443328'	'323.87']
['22540123'	'407163869673443328'	'0.0']->['285953817'	'407163869673443328'	'334.22']
['22540123'	'407163869673443328'	'0.0']->['282181068'	'407163869673443328'	'335.42']
['22540123'	'407163869673443328'	'0.0']->['1101585295'	'407163869673443328'	'354.6']
['22540123'	'407163869673443328'	'0.0']->['40223315'	'407253595822632962'	'356.55']
['22540123'	'407163869673443328'	'0.0']->['24373275'	'407163869673443328'	'372.18']
['22540123'	'407163869673443328'	'0.0']->['18889069'	'407163869673443328'	'374.25']
['33273089'	'407163869673443328'	'253.35']->['1064539369'	'407163869673443328'	'375.83']
['22540123'	'407163869673443328'	'0.0']->['322107257'	'407163869673443328'	'413.57']
['257499748'	'407163869673443328'	'9.23']->['290629970'	'407163869673443328'	'464.13']
['22540123'	'407163869673443328'	'0.0']->['249259071'	'407163869673443328'	'467.77']
['22540123'	'407163869673443328'	'0.0']->['20208129'	'407163869673443328'	'471.47']
['22540123'	'407163869673443328'	'0.0']->['44474180'	'407163869673443328'	'531.3']
['22540123'	'407163869673443328'	'0.0']->['77600549'	'407298954590961664'	'536.78']
['22540123'	'407163869673443328'	'0.0']->['291669123'	'407163869673443328'	'581.47']
['22540123'	'407163869673443328'	'0.0']->['1865541458'	'407163869673443328'	'632.25']
['22540123'	'407163869673443328'	'0.0']->['194423458'	'407163869673443328'	'665.78']
['22540123'	'407163869673443328'	'0.0']->['22493872'	'407163869673443328'	'665.88']
['22540123'	'407163869673443328'	'0.0']->['84338885'	'407163869673443328'	'691.53']
['22540123'	'407163869673443328'	'0.0']->['290239467'	'407163869673443328'	'731.52']
['22540123'	'407163869673443328'	'0.0']->['2188537095'	'407350727678631936'	'742.52']
['22540123'	'407163869673443328'	'0.0']->['793306855'	'407163869673443328'	'769.97']
['22540123'	'407163869673443328'	'0.0']->['1700510196'	'407163869673443328'	'786.77']
['22540123'	'407163869673443328'	'0.0']->['28969897'	'407163869673443328'	'812.67']
['22540123'	'407163869673443328'	'0.0']->['2185488880'	'407163869673443328'	'909.62']
['22540123'	'407163869673443328'	'0.0']->['23962531'	'407163869673443328'	'984.0']
['22540123'	'407163869673443328'	'0.0']->['188005555'	'407163869673443328'	'1244.67']
['22540123'	'407163869673443328'	'0.0']->['1649361158'	'407163869673443328'	'1248.03']
['22540123'	'407163869673443328'	'0.0']->['61769718'	'407163869673443328'	'1364.42']
['22540123'	'407163869673443328'	'0.0']->['506792658'	'407163869673443328'	'1516.55']
['22540123'	'407163869673443328'	'0.0']->['1466994248'	'407594006990684160'	'1709.22']
['22540123'	'407163869673443328'	'0.0']->['417612338'	'407163869673443328'	'1811.83']
['22540123'	'407163869673443328'	'0.0']->['77591301'	'407876129568337920'	'2830.27']
['22540123'	'407163869673443328'	'0.0']->['779277750'	'407163869673443328'	'2866.03']
['22540123'	'407163869673443328'	'0.0']->['1591297861'	'407163869673443328'	'3035.52']
['22540123'	'407163869673443328'	'0.0']->['118587027'	'407163869673443328'	'3608.3']
['22540123'	'407163869673443328'	'0.0']->['802537188'	'407163869673443328'	'4538.68']
['22540123'	'407163869673443328'	'0.0']->['27822810'	'409466543366365184'	'9150.02']
['207960037'	'407163869673443328'	'27.29']->['34812783'	'407163869673443328'	'11884.0']
