# Supplementary material for: BiMGCL: rumor detection via bi-directional multi-level graph contrastive learning
Source: PeerJ Comput Sci. 2023 Nov 10;9:e1659. doi: 10.7717/peerj-cs.1659 (PMC10703058; doi:10.7717/peerj-cs.1659)
Supplement: Supplemental Information 1 [file peerj-cs-09-1659-s001.zip › rumor_detection_acl2017/twitter15/tree/407164247768977409.txt]

['ROOT'	'ROOT'	'0.0']->['461275704'	'407164247768977409'	'0.0']
['461275704'	'407164247768977409'	'0.0']->['576877624'	'407164331772481536'	'0.33']
['461275704'	'407164247768977409'	'0.0']->['442599976'	'407164247768977409'	'0.38']
['461275704'	'407164247768977409'	'0.0']->['1369507808'	'407164247768977409'	'0.38']
['461275704'	'407164247768977409'	'0.0']->['40213575'	'407164247768977409'	'0.38']
['461275704'	'407164247768977409'	'0.0']->['296780602'	'407164247768977409'	'0.38']
['461275704'	'407164247768977409'	'0.0']->['232743311'	'407164247768977409'	'0.38']
['461275704'	'407164247768977409'	'0.0']->['130429504'	'407164247768977409'	'0.38']
['461275704'	'407164247768977409'	'0.0']->['154110383'	'407164247768977409'	'0.42']
['461275704'	'407164247768977409'	'0.0']->['59798350'	'407164247768977409'	'0.45']
['461275704'	'407164247768977409'	'0.0']->['197865347'	'407164247768977409'	'0.73']
['461275704'	'407164247768977409'	'0.0']->['632906176'	'407164247768977409'	'0.88']
['461275704'	'407164247768977409'	'0.0']->['59700674'	'407164247768977409'	'0.95']
['461275704'	'407164247768977409'	'0.0']->['2181980083'	'407164247768977409'	'0.98']
['461275704'	'407164247768977409'	'0.0']->['552751302'	'407164247768977409'	'1.0']
['461275704'	'407164247768977409'	'0.0']->['288555499'	'407164247768977409'	'1.01']
['461275704'	'407164247768977409'	'0.0']->['1396854324'	'407164247768977409'	'1.01']
['461275704'	'407164247768977409'	'0.0']->['767308140'	'407164247768977409'	'1.01']
['461275704'	'407164247768977409'	'0.0']->['422470522'	'407164247768977409'	'1.02']
['461275704'	'407164247768977409'	'0.0']->['763954410'	'407164247768977409'	'1.02']
['461275704'	'407164247768977409'	'0.0']->['408493226'	'407164247768977409'	'1.36']
['461275704'	'407164247768977409'	'0.0']->['1275280189'	'407164617626882048'	'1.47']
['461275704'	'407164247768977409'	'0.0']->['2197561166'	'407164247768977409'	'1.53']
['461275704'	'407164247768977409'	'0.0']->['1371449298'	'407164247768977409'	'1.61']
['461275704'	'407164247768977409'	'0.0']->['914157996'	'407164247768977409'	'1.66']
['154110383'	'407164247768977409'	'0.42']->['1252010118'	'407164247768977409'	'1.68']
['461275704'	'407164247768977409'	'0.0']->['345405190'	'407164247768977409'	'1.69']
['461275704'	'407164247768977409'	'0.0']->['919975820'	'407164247768977409'	'1.69']
['763954410'	'407164247768977409'	'1.02']->['150090911'	'407164247768977409'	'1.7']
['461275704'	'407164247768977409'	'0.0']->['1146570950'	'407164247768977409'	'1.7']
['461275704'	'407164247768977409'	'0.0']->['547704593'	'407164739932803074'	'1.95']
['461275704'	'407164247768977409'	'0.0']->['1312457869'	'407164247768977409'	'2.02']
['461275704'	'407164247768977409'	'0.0']->['1450655960'	'407164247768977409'	'2.19']
['461275704'	'407164247768977409'	'0.0']->['2199405692'	'407164247768977409'	'2.27']
['461275704'	'407164247768977409'	'0.0']->['1073319882'	'407164247768977409'	'2.31']
['150090911'	'407164247768977409'	'1.7']->['1372442250'	'407164247768977409'	'2.33']
['461275704'	'407164247768977409'	'0.0']->['306671979'	'407164247768977409'	'2.34']
['461275704'	'407164247768977409'	'0.0']->['295161183'	'407164247768977409'	'2.34']
['461275704'	'407164247768977409'	'0.0']->['407979139'	'407164247768977409'	'2.35']
['461275704'	'407164247768977409'	'0.0']->['364255120'	'407164247768977409'	'2.35']
['461275704'	'407164247768977409'	'0.0']->['579668538'	'407164247768977409'	'2.35']
['154110383'	'407164247768977409'	'0.42']->['1627705406'	'407164247768977409'	'2.35']
['461275704'	'407164247768977409'	'0.0']->['1863743432'	'407164247768977409'	'3.13']
['461275704'	'407164247768977409'	'0.0']->['591957104'	'407164247768977409'	'3.52']
['461275704'	'407164247768977409'	'0.0']->['560807858'	'407164247768977409'	'3.72']
['461275704'	'407164247768977409'	'0.0']->['1473962468'	'407164247768977409'	'3.82']
['461275704'	'407164247768977409'	'0.0']->['2181655063'	'407164247768977409'	'3.87']
['461275704'	'407164247768977409'	'0.0']->['210825476'	'407164247768977409'	'3.89']
['461275704'	'407164247768977409'	'0.0']->['1034207654'	'407164247768977409'	'3.9']
['560807858'	'407164247768977409'	'3.72']->['123553211'	'407164247768977409'	'3.91']
['461275704'	'407164247768977409'	'0.0']->['446277085'	'407164247768977409'	'3.91']
['461275704'	'407164247768977409'	'0.0']->['1686034009'	'407164247768977409'	'3.92']
['461275704'	'407164247768977409'	'0.0']->['41708536'	'407164247768977409'	'3.92']
['461275704'	'407164247768977409'	'0.0']->['181697205'	'407164247768977409'	'4.6']
['461275704'	'407164247768977409'	'0.0']->['1934527201'	'407164247768977409'	'4.94']
['461275704'	'407164247768977409'	'0.0']->['344623987'	'407165525307838464'	'5.07']
['461275704'	'407164247768977409'	'0.0']->['338926896'	'407164247768977409'	'5.11']
['461275704'	'407164247768977409'	'0.0']->['1425711349'	'407164247768977409'	'5.2']
['461275704'	'407164247768977409'	'0.0']->['2218594452'	'407164247768977409'	'5.24']
['461275704'	'407164247768977409'	'0.0']->['1685616944'	'407164247768977409'	'5.26']
['461275704'	'407164247768977409'	'0.0']->['44007674'	'407164247768977409'	'5.27']
['461275704'	'407164247768977409'	'0.0']->['428770607'	'407164247768977409'	'5.28']
['461275704'	'407164247768977409'	'0.0']->['164616072'	'407164247768977409'	'5.28']
['197865347'	'407164247768977409'	'0.73']->['19055679'	'407164247768977409'	'5.28']
['461275704'	'407164247768977409'	'0.0']->['470654468'	'407164247768977409'	'5.28']
['461275704'	'407164247768977409'	'0.0']->['117699756'	'407164247768977409'	'5.28']
['461275704'	'407164247768977409'	'0.0']->['301992085'	'407164247768977409'	'5.55']
['461275704'	'407164247768977409'	'0.0']->['1119232453'	'407164247768977409'	'5.68']
['461275704'	'407164247768977409'	'0.0']->['609680046'	'407164247768977409'	'5.75']
['461275704'	'407164247768977409'	'0.0']->['2208814632'	'407164247768977409'	'5.82']
['461275704'	'407164247768977409'	'0.0']->['456823849'	'407164247768977409'	'6.24']
['461275704'	'407164247768977409'	'0.0']->['1718382805'	'407164247768977409'	'6.67']
['461275704'	'407164247768977409'	'0.0']->['1095690842'	'407164247768977409'	'6.81']
['461275704'	'407164247768977409'	'0.0']->['243175142'	'407164247768977409'	'6.95']
['461275704'	'407164247768977409'	'0.0']->['542317675'	'407164247768977409'	'7.12']
['461275704'	'407164247768977409'	'0.0']->['497010249'	'407164247768977409'	'7.28']
['461275704'	'407164247768977409'	'0.0']->['170976992'	'407166122970976257'	'7.45']
['19055679'	'407164247768977409'	'5.28']->['480846106'	'407164247768977409'	'8.62']
['461275704'	'407164247768977409'	'0.0']->['94930901'	'407166425443225600'	'8.65']
['19055679'	'407164247768977409'	'5.28']->['350505780'	'407164247768977409'	'9.28']
['461275704'	'407164247768977409'	'0.0']->['79693004'	'407164247768977409'	'9.62']
['632906176'	'407164247768977409'	'0.88']->['1070131650'	'407164247768977409'	'9.78']
['79693004'	'407164247768977409'	'9.62']->['55688681'	'407164247768977409'	'9.87']
['480846106'	'407164247768977409'	'8.62']->['66527810'	'407164247768977409'	'9.91']
['461275704'	'407164247768977409'	'0.0']->['124575417'	'407164247768977409'	'9.93']
['461275704'	'407164247768977409'	'0.0']->['2150706590'	'407164247768977409'	'9.94']
['461275704'	'407164247768977409'	'0.0']->['298474384'	'407164247768977409'	'9.94']
['19055679'	'407164247768977409'	'5.28']->['926050885'	'407164247768977409'	'9.95']
['1369507808'	'407164247768977409'	'0.38']->['551767706'	'407164247768977409'	'9.95']
['461275704'	'407164247768977409'	'0.0']->['327810384'	'407164247768977409'	'9.95']
['461275704'	'407164247768977409'	'0.0']->['98916912'	'407164247768977409'	'10.18']
['461275704'	'407164247768977409'	'0.0']->['2200757168'	'407164247768977409'	'10.42']
['461275704'	'407164247768977409'	'0.0']->['1672800037'	'407164247768977409'	'10.6']
['461275704'	'407164247768977409'	'0.0']->['1287672648'	'407164247768977409'	'10.78']
['461275704'	'407164247768977409'	'0.0']->['1699380168'	'407164247768977409'	'11.02']
['461275704'	'407164247768977409'	'0.0']->['1686443060'	'407164247768977409'	'12.07']
['461275704'	'407164247768977409'	'0.0']->['2199372721'	'407164247768977409'	'12.6']
['461275704'	'407164247768977409'	'0.0']->['936955136'	'407164247768977409'	'12.87']
['461275704'	'407164247768977409'	'0.0']->['557766441'	'407164247768977409'	'13.0']
['461275704'	'407164247768977409'	'0.0']->['1343644106'	'407164247768977409'	'13.13']
['461275704'	'407164247768977409'	'0.0']->['1390085142'	'407164247768977409'	'16.08']
['1390085142'	'407164247768977409'	'16.08']->['771739608'	'407164247768977409'	'17.56']
['461275704'	'407164247768977409'	'0.0']->['1299744060'	'407164247768977409'	'18.3']
['461275704'	'407164247768977409'	'0.0']->['281476491'	'407164247768977409'	'18.66']
['461275704'	'407164247768977409'	'0.0']->['406764534'	'407164247768977409'	'19.03']
['1863743432'	'407164247768977409'	'3.13']->['234694687'	'407164247768977409'	'21.48']
['461275704'	'407164247768977409'	'0.0']->['279068434'	'407164247768977409'	'22.71']
['461275704'	'407164247768977409'	'0.0']->['566497397'	'407170027737980929'	'22.97']
['461275704'	'407164247768977409'	'0.0']->['628912084'	'407164247768977409'	'23.32']
['461275704'	'407164247768977409'	'0.0']->['547643805'	'407164247768977409'	'23.63']
['461275704'	'407164247768977409'	'0.0']->['1161604464'	'407164247768977409'	'23.78']
['461275704'	'407164247768977409'	'0.0']->['313285502'	'407170232797519872'	'23.78']
['345405190'	'407164247768977409'	'1.69']->['469825554'	'407164247768977409'	'23.86']
['461275704'	'407164247768977409'	'0.0']->['721124544'	'407164247768977409'	'23.93']
['461275704'	'407164247768977409'	'0.0']->['552607835'	'407164247768977409'	'24.46']
['456823849'	'407164247768977409'	'6.24']->['1685288460'	'407164247768977409'	'24.72']
['461275704'	'407164247768977409'	'0.0']->['905723029'	'407164247768977409'	'24.98']
['461275704'	'407164247768977409'	'0.0']->['1682799151'	'407164247768977409'	'27.18']
['461275704'	'407164247768977409'	'0.0']->['132165126'	'407164247768977409'	'28.27']
['461275704'	'407164247768977409'	'0.0']->['482972190'	'407164247768977409'	'29.37']
['542317675'	'407164247768977409'	'7.12']->['246814928'	'407164247768977409'	'36.15']
['461275704'	'407164247768977409'	'0.0']->['1369635133'	'407164247768977409'	'39.54']
['246814928'	'407164247768977409'	'36.15']->['68156466'	'407164247768977409'	'41.24']
['461275704'	'407164247768977409'	'0.0']->['1065076874'	'407164247768977409'	'42.09']
['461275704'	'407164247768977409'	'0.0']->['235572364'	'407164247768977409'	'42.51']
['461275704'	'407164247768977409'	'0.0']->['49283774'	'407164247768977409'	'42.72']
['461275704'	'407164247768977409'	'0.0']->['2195655109'	'407164247768977409'	'42.93']
['49283774'	'407164247768977409'	'42.72']->['42619666'	'407164247768977409'	'48.21']
['1682799151'	'407164247768977409'	'27.18']->['500679277'	'407164247768977409'	'50.85']
['461275704'	'407164247768977409'	'0.0']->['311340573'	'407164247768977409'	'52.16']
['461275704'	'407164247768977409'	'0.0']->['118355184'	'407164247768977409'	'52.82']
['42619666'	'407164247768977409'	'48.21']->['900194274'	'407164247768977409'	'53.15']
['461275704'	'407164247768977409'	'0.0']->['163107791'	'407164247768977409'	'53.32']
['461275704'	'407164247768977409'	'0.0']->['108224681'	'407164247768977409'	'53.4']
['19055679'	'407164247768977409'	'5.28']->['87025116'	'407164247768977409'	'53.48']
['461275704'	'407164247768977409'	'0.0']->['1458890558'	'407164247768977409'	'59.57']
['66527810'	'407164247768977409'	'9.91']->['43476450'	'407164247768977409'	'65.65']
['926050885'	'407164247768977409'	'9.95']->['531320639'	'407164247768977409'	'76.48']
['461275704'	'407164247768977409'	'0.0']->['286525945'	'407164247768977409'	'76.52']
['461275704'	'407164247768977409'	'0.0']->['1165703084'	'407164247768977409'	'92.6']
['461275704'	'407164247768977409'	'0.0']->['561084214'	'407192238037295104'	'111.22']
['279068434'	'407164247768977409'	'22.71']->['91077872'	'407164247768977409'	'172.5']
['461275704'	'407164247768977409'	'0.0']->['890063066'	'407164247768977409'	'215.75']
['461275704'	'407164247768977409'	'0.0']->['105762205'	'407164247768977409'	'238.28']
['461275704'	'407164247768977409'	'0.0']->['622939383'	'407164247768977409'	'244.77']
['461275704'	'407164247768977409'	'0.0']->['275875754'	'407164247768977409'	'262.2']
['124575417'	'407164247768977409'	'9.93']->['1084998817'	'407164247768977409'	'290.55']
['461275704'	'407164247768977409'	'0.0']->['2222148517'	'407164247768977409'	'414.07']
['461275704'	'407164247768977409'	'0.0']->['1892493062'	'407164247768977409'	'500.77']
['456823849'	'407164247768977409'	'6.24']->['2166395236'	'407164247768977409'	'500.85']
['461275704'	'407164247768977409'	'0.0']->['123831260'	'407164247768977409'	'564.52']
['461275704'	'407164247768977409'	'0.0']->['261417984'	'407164247768977409'	'673.48']
['461275704'	'407164247768977409'	'0.0']->['912027612'	'407164247768977409'	'676.17']
['461275704'	'407164247768977409'	'0.0']->['578275164'	'407164247768977409'	'684.12']
['461275704'	'407164247768977409'	'0.0']->['1171402597'	'407164247768977409'	'711.3']
['461275704'	'407164247768977409'	'0.0']->['38833117'	'407164247768977409'	'752.3']
['461275704'	'407164247768977409'	'0.0']->['2221229346'	'407164247768977409'	'767.08']
['578275164'	'407164247768977409'	'684.12']->['1026199861'	'407164247768977409'	'914.77']
['461275704'	'407164247768977409'	'0.0']->['557619551'	'407164247768977409'	'1122.68']
['461275704'	'407164247768977409'	'0.0']->['486137739'	'407164247768977409'	'1133.1']
['461275704'	'407164247768977409'	'0.0']->['1297856173'	'407164247768977409'	'1140.73']
['461275704'	'407164247768977409'	'0.0']->['1456297616'	'407164247768977409'	'1181.55']
['486137739'	'407164247768977409'	'1133.1']->['588394387'	'407164247768977409'	'1232.53']
['461275704'	'407164247768977409'	'0.0']->['518116176'	'407164247768977409'	'1256.43']
['461275704'	'407164247768977409'	'0.0']->['561703963'	'407164247768977409'	'1258.65']
['461275704'	'407164247768977409'	'0.0']->['1208573742'	'407164247768977409'	'1267.13']
['518116176'	'407164247768977409'	'1256.43']->['604564877'	'407164247768977409'	'1298.77']
['461275704'	'407164247768977409'	'0.0']->['1263980070'	'407164247768977409'	'1309.57']
['461275704'	'407164247768977409'	'0.0']->['139098063'	'407164247768977409'	'1318.63']
['461275704'	'407164247768977409'	'0.0']->['245492253'	'407164247768977409'	'1320.6']
['461275704'	'407164247768977409'	'0.0']->['1134106398'	'407164247768977409'	'1323.82']
['461275704'	'407164247768977409'	'0.0']->['1971624204'	'407164247768977409'	'1332.63']
['461275704'	'407164247768977409'	'0.0']->['1165870010'	'407164247768977409'	'1334.03']
['461275704'	'407164247768977409'	'0.0']->['1016763740'	'407164247768977409'	'1334.3']
['461275704'	'407164247768977409'	'0.0']->['629961268'	'407164247768977409'	'1345.52']
['2181980083'	'407164247768977409'	'0.98']->['707083242'	'407164247768977409'	'1361.27']
['461275704'	'407164247768977409'	'0.0']->['628476862'	'407164247768977409'	'1387.6']
['461275704'	'407164247768977409'	'0.0']->['1670313530'	'407164247768977409'	'1414.52']
['461275704'	'407164247768977409'	'0.0']->['91738519'	'407164247768977409'	'1444.05']
['707083242'	'407164247768977409'	'1361.27']->['1568075414'	'407164247768977409'	'2138.57']
['461275704'	'407164247768977409'	'0.0']->['527976258'	'407164247768977409'	'2166.35']
['461275704'	'407164247768977409'	'0.0']->['468123533'	'407164247768977409'	'2495.92']
['461275704'	'407164247768977409'	'0.0']->['143846944'	'407164247768977409'	'2565.2']
['461275704'	'407164247768977409'	'0.0']->['1034344688'	'407164247768977409'	'2729.13']
['461275704'	'407164247768977409'	'0.0']->['60042639'	'407164247768977409'	'2736.47']
['461275704'	'407164247768977409'	'0.0']->['285991821'	'407164247768977409'	'2747.63']
['461275704'	'407164247768977409'	'0.0']->['73568609'	'407164247768977409'	'2809.18']
['461275704'	'407164247768977409'	'0.0']->['2177920290'	'407164247768977409'	'2841.13']
['461275704'	'407164247768977409'	'0.0']->['598411374'	'407164247768977409'	'3665.72']
['461275704'	'407164247768977409'	'0.0']->['1127596459'	'407164247768977409'	'4080.38']
['461275704'	'407164247768977409'	'0.0']->['1548307622'	'407164247768977409'	'4370.0']
['461275704'	'407164247768977409'	'0.0']->['464301750'	'407164247768977409'	'5400.58']
['461275704'	'407164247768977409'	'0.0']->['1420653044'	'407164247768977409'	'7017.62']
['461275704'	'407164247768977409'	'0.0']->['1245993662'	'407164247768977409'	'7065.52']
['1034344688'	'407164247768977409'	'2729.13']->['410654472'	'407164247768977409'	'8417.73']
