# Supplementary material for: BiMGCL: rumor detection via bi-directional multi-level graph contrastive learning
Source: PeerJ Comput Sci. 2023 Nov 10;9:e1659. doi: 10.7717/peerj-cs.1659 (PMC10703058; doi:10.7717/peerj-cs.1659)
Supplement: Supplemental Information 1 [file peerj-cs-09-1659-s001.zip › rumor_detection_acl2017/twitter15/tree/407164597511393280.txt]

['ROOT'	'ROOT'	'0.0']->['149655776'	'407164597511393280'	'0.0']
['149655776'	'407164597511393280'	'0.0']->['1348101835'	'407164648236920832'	'0.2']
['149655776'	'407164597511393280'	'0.0']->['268817878'	'407164597511393280'	'0.32']
['149655776'	'407164597511393280'	'0.0']->['167225181'	'407164597511393280'	'0.32']
['149655776'	'407164597511393280'	'0.0']->['327819508'	'407164597511393280'	'0.32']
['149655776'	'407164597511393280'	'0.0']->['90017193'	'407164597511393280'	'0.32']
['149655776'	'407164597511393280'	'0.0']->['411465711'	'407164597511393280'	'0.37']
['149655776'	'407164597511393280'	'0.0']->['299682585'	'407164597511393280'	'0.39']
['149655776'	'407164597511393280'	'0.0']->['561096810'	'407164597511393280'	'0.4']
['149655776'	'407164597511393280'	'0.0']->['70304635'	'407164597511393280'	'0.41']
['149655776'	'407164597511393280'	'0.0']->['29390077'	'407164597511393280'	'0.41']
['149655776'	'407164597511393280'	'0.0']->['758704333'	'407164597511393280'	'0.42']
['149655776'	'407164597511393280'	'0.0']->['712709918'	'407164597511393280'	'0.53']
['149655776'	'407164597511393280'	'0.0']->['143110811'	'407164597511393280'	'0.58']
['149655776'	'407164597511393280'	'0.0']->['478356295'	'407164597511393280'	'0.61']
['149655776'	'407164597511393280'	'0.0']->['119735412'	'407164597511393280'	'0.62']
['149655776'	'407164597511393280'	'0.0']->['177499442'	'407164597511393280'	'0.63']
['149655776'	'407164597511393280'	'0.0']->['324211143'	'407164597511393280'	'0.63']
['149655776'	'407164597511393280'	'0.0']->['411220857'	'407164597511393280'	'0.63']
['149655776'	'407164597511393280'	'0.0']->['303833917'	'407164597511393280'	'0.63']
['149655776'	'407164597511393280'	'0.0']->['403656945'	'407164597511393280'	'0.63']
['149655776'	'407164597511393280'	'0.0']->['244101804'	'407164597511393280'	'0.63']
['149655776'	'407164597511393280'	'0.0']->['372618044'	'407164597511393280'	'0.63']
['149655776'	'407164597511393280'	'0.0']->['132653510'	'407164597511393280'	'0.63']
['149655776'	'407164597511393280'	'0.0']->['82366407'	'407164597511393280'	'0.63']
['149655776'	'407164597511393280'	'0.0']->['1612106185'	'407164597511393280'	'0.67']
['149655776'	'407164597511393280'	'0.0']->['37912526'	'407164597511393280'	'0.68']
['149655776'	'407164597511393280'	'0.0']->['273914268'	'407164597511393280'	'0.69']
['149655776'	'407164597511393280'	'0.0']->['727658306'	'407164597511393280'	'0.7']
['149655776'	'407164597511393280'	'0.0']->['1643021467'	'407164597511393280'	'0.7']
['149655776'	'407164597511393280'	'0.0']->['161983063'	'407164597511393280'	'0.76']
['149655776'	'407164597511393280'	'0.0']->['288511456'	'407164597511393280'	'0.79']
['149655776'	'407164597511393280'	'0.0']->['460954154'	'407164597511393280'	'0.8']
['149655776'	'407164597511393280'	'0.0']->['589596682'	'407164800146636800'	'0.8']
['149655776'	'407164597511393280'	'0.0']->['613917691'	'407164597511393280'	'0.81']
['149655776'	'407164597511393280'	'0.0']->['194591892'	'407164597511393280'	'0.81']
['149655776'	'407164597511393280'	'0.0']->['1408844174'	'407164597511393280'	'0.81']
['149655776'	'407164597511393280'	'0.0']->['195308639'	'407164597511393280'	'0.82']
['149655776'	'407164597511393280'	'0.0']->['195990321'	'407164597511393280'	'0.82']
['149655776'	'407164597511393280'	'0.0']->['865407296'	'407164597511393280'	'0.82']
['149655776'	'407164597511393280'	'0.0']->['83828177'	'407164597511393280'	'0.82']
['149655776'	'407164597511393280'	'0.0']->['559940971'	'407164597511393280'	'0.82']
['149655776'	'407164597511393280'	'0.0']->['279401315'	'407164597511393280'	'0.82']
['149655776'	'407164597511393280'	'0.0']->['252174538'	'407164597511393280'	'0.82']
['149655776'	'407164597511393280'	'0.0']->['787824716'	'407164597511393280'	'0.86']
['149655776'	'407164597511393280'	'0.0']->['59915392'	'407164597511393280'	'0.88']
['149655776'	'407164597511393280'	'0.0']->['838847330'	'407164597511393280'	'0.89']
['149655776'	'407164597511393280'	'0.0']->['84508265'	'407164597511393280'	'0.89']
['149655776'	'407164597511393280'	'0.0']->['400593621'	'407164597511393280'	'0.9']
['149655776'	'407164597511393280'	'0.0']->['30496133'	'407164597511393280'	'0.9']
['149655776'	'407164597511393280'	'0.0']->['1005974965'	'407164597511393280'	'0.9']
['149655776'	'407164597511393280'	'0.0']->['260016058'	'407164597511393280'	'0.9']
['149655776'	'407164597511393280'	'0.0']->['70659921'	'407164597511393280'	'0.98']
['149655776'	'407164597511393280'	'0.0']->['127702254'	'407164844974936064'	'0.98']
['149655776'	'407164597511393280'	'0.0']->['1143090240'	'407164597511393280'	'1.02']
['149655776'	'407164597511393280'	'0.0']->['49738490'	'407164855108775936'	'1.02']
['149655776'	'407164597511393280'	'0.0']->['549471499'	'407164597511393280'	'1.05']
['149655776'	'407164597511393280'	'0.0']->['265407646'	'407164597511393280'	'1.06']
['149655776'	'407164597511393280'	'0.0']->['1013989970'	'407164597511393280'	'1.06']
['149655776'	'407164597511393280'	'0.0']->['276886459'	'407164597511393280'	'1.06']
['149655776'	'407164597511393280'	'0.0']->['2176156879'	'407164597511393280'	'1.07']
['149655776'	'407164597511393280'	'0.0']->['193792660'	'407164597511393280'	'1.07']
['149655776'	'407164597511393280'	'0.0']->['87103083'	'407164597511393280'	'1.07']
['149655776'	'407164597511393280'	'0.0']->['104794604'	'407164597511393280'	'1.07']
['149655776'	'407164597511393280'	'0.0']->['985417220'	'407164597511393280'	'1.07']
['149655776'	'407164597511393280'	'0.0']->['38806050'	'407164597511393280'	'1.07']
['149655776'	'407164597511393280'	'0.0']->['262301073'	'407164597511393280'	'1.09']
['149655776'	'407164597511393280'	'0.0']->['146716263'	'407164597511393280'	'1.1']
['149655776'	'407164597511393280'	'0.0']->['1076428112'	'407164597511393280'	'1.12']
['149655776'	'407164597511393280'	'0.0']->['885303794'	'407164597511393280'	'1.31']
['149655776'	'407164597511393280'	'0.0']->['930046987'	'407164597511393280'	'1.4']
['149655776'	'407164597511393280'	'0.0']->['176506321'	'407164597511393280'	'1.45']
['149655776'	'407164597511393280'	'0.0']->['1337730866'	'407164597511393280'	'1.48']
['149655776'	'407164597511393280'	'0.0']->['932743214'	'407164597511393280'	'1.49']
['149655776'	'407164597511393280'	'0.0']->['184705158'	'407164597511393280'	'1.49']
['149655776'	'407164597511393280'	'0.0']->['149794103'	'407164597511393280'	'1.5']
['149655776'	'407164597511393280'	'0.0']->['1615664317'	'407164597511393280'	'1.5']
['149655776'	'407164597511393280'	'0.0']->['118117724'	'407164597511393280'	'1.5']
['149655776'	'407164597511393280'	'0.0']->['469117118'	'407164597511393280'	'1.5']
['149655776'	'407164597511393280'	'0.0']->['898141248'	'407164597511393280'	'1.5']
['149655776'	'407164597511393280'	'0.0']->['291591684'	'407164597511393280'	'1.5']
['149655776'	'407164597511393280'	'0.0']->['620654625'	'407164597511393280'	'1.5']
['149655776'	'407164597511393280'	'0.0']->['208430432'	'407164597511393280'	'1.5']
['149655776'	'407164597511393280'	'0.0']->['254945618'	'407164987933995008'	'1.55']
['149655776'	'407164597511393280'	'0.0']->['362889843'	'407164597511393280'	'1.64']
['149655776'	'407164597511393280'	'0.0']->['440396228'	'407165015406702593'	'1.67']
['149655776'	'407164597511393280'	'0.0']->['76196583'	'407164597511393280'	'1.71']
['149655776'	'407164597511393280'	'0.0']->['45857550'	'407164597511393280'	'1.75']
['149655776'	'407164597511393280'	'0.0']->['380621286'	'407164597511393280'	'1.77']
['149655776'	'407164597511393280'	'0.0']->['195306470'	'407164597511393280'	'1.77']
['149655776'	'407164597511393280'	'0.0']->['443878300'	'407164597511393280'	'1.78']
['898141248'	'407164597511393280'	'1.5']->['723108020'	'407164597511393280'	'1.78']
['149655776'	'407164597511393280'	'0.0']->['288092999'	'407164597511393280'	'1.78']
['149655776'	'407164597511393280'	'0.0']->['411106988'	'407164597511393280'	'1.78']
['149655776'	'407164597511393280'	'0.0']->['138370462'	'407164597511393280'	'1.78']
['149655776'	'407164597511393280'	'0.0']->['932632879'	'407164597511393280'	'1.78']
['149655776'	'407164597511393280'	'0.0']->['1264013610'	'407164597511393280'	'1.78']
['149655776'	'407164597511393280'	'0.0']->['419183466'	'407164597511393280'	'1.78']
['149655776'	'407164597511393280'	'0.0']->['170265294'	'407164597511393280'	'1.78']
['149655776'	'407164597511393280'	'0.0']->['288300464'	'407164597511393280'	'1.79']
['149655776'	'407164597511393280'	'0.0']->['578967570'	'407164597511393280'	'1.8']
['149655776'	'407164597511393280'	'0.0']->['631986849'	'407164597511393280'	'1.8']
['149655776'	'407164597511393280'	'0.0']->['61745350'	'407164597511393280'	'1.99']
['149655776'	'407164597511393280'	'0.0']->['371227073'	'407164597511393280'	'2.09']
['149655776'	'407164597511393280'	'0.0']->['310494323'	'407164597511393280'	'2.14']
['149655776'	'407164597511393280'	'0.0']->['1406823397'	'407164597511393280'	'2.16']
['149655776'	'407164597511393280'	'0.0']->['375455540'	'407164597511393280'	'2.17']
['149655776'	'407164597511393280'	'0.0']->['286521018'	'407164597511393280'	'2.18']
['149655776'	'407164597511393280'	'0.0']->['349167427'	'407164597511393280'	'2.18']
['149655776'	'407164597511393280'	'0.0']->['590971628'	'407164597511393280'	'2.18']
['149655776'	'407164597511393280'	'0.0']->['184722765'	'407164597511393280'	'2.18']
['149655776'	'407164597511393280'	'0.0']->['152502829'	'407164597511393280'	'2.18']
['149655776'	'407164597511393280'	'0.0']->['68382304'	'407164597511393280'	'2.18']
['59915392'	'407164597511393280'	'0.88']->['208503662'	'407164597511393280'	'2.18']
['149655776'	'407164597511393280'	'0.0']->['1523645816'	'407164597511393280'	'2.18']
['149655776'	'407164597511393280'	'0.0']->['1056227611'	'407164597511393280'	'2.18']
['149655776'	'407164597511393280'	'0.0']->['113666327'	'407164597511393280'	'2.18']
['149655776'	'407164597511393280'	'0.0']->['233386985'	'407165154212581376'	'2.22']
['149655776'	'407164597511393280'	'0.0']->['392565196'	'407164597511393280'	'2.25']
['149655776'	'407164597511393280'	'0.0']->['613141239'	'407164597511393280'	'2.28']
['149655776'	'407164597511393280'	'0.0']->['359104247'	'407164597511393280'	'2.3']
['149655776'	'407164597511393280'	'0.0']->['264265884'	'407164597511393280'	'2.31']
['149655776'	'407164597511393280'	'0.0']->['262731408'	'407164597511393280'	'2.32']
['149655776'	'407164597511393280'	'0.0']->['24243229'	'407165194196881408'	'2.37']
['1523645816'	'407164597511393280'	'2.18']->['715666741'	'407164597511393280'	'2.49']
['149655776'	'407164597511393280'	'0.0']->['200875896'	'407165227621310464'	'2.5']
['149655776'	'407164597511393280'	'0.0']->['62698928'	'407165237171744768'	'2.53']
['149655776'	'407164597511393280'	'0.0']->['710686742'	'407164597511393280'	'2.58']
['149655776'	'407164597511393280'	'0.0']->['279878350'	'407164597511393280'	'2.62']
['149655776'	'407164597511393280'	'0.0']->['365742167'	'407164597511393280'	'2.64']
['149655776'	'407164597511393280'	'0.0']->['366447029'	'407164597511393280'	'2.66']
['149655776'	'407164597511393280'	'0.0']->['314781704'	'407164597511393280'	'2.66']
['149655776'	'407164597511393280'	'0.0']->['605458925'	'407164597511393280'	'2.66']
['149655776'	'407164597511393280'	'0.0']->['313973685'	'407164597511393280'	'2.67']
['195306470'	'407164597511393280'	'1.77']->['40492289'	'407164597511393280'	'2.67']
['104794604'	'407164597511393280'	'1.07']->['446316004'	'407164597511393280'	'2.67']
['149655776'	'407164597511393280'	'0.0']->['189371671'	'407164597511393280'	'2.67']
['149655776'	'407164597511393280'	'0.0']->['281113350'	'407164597511393280'	'2.67']
['149655776'	'407164597511393280'	'0.0']->['149686731'	'407164597511393280'	'2.68']
['149655776'	'407164597511393280'	'0.0']->['242573896'	'407164597511393280'	'2.69']
['149655776'	'407164597511393280'	'0.0']->['87285890'	'407164597511393280'	'2.7']
['149655776'	'407164597511393280'	'0.0']->['379800240'	'407164597511393280'	'2.72']
['149655776'	'407164597511393280'	'0.0']->['351314892'	'407164597511393280'	'2.77']
['149655776'	'407164597511393280'	'0.0']->['224048499'	'407164597511393280'	'2.8']
['149655776'	'407164597511393280'	'0.0']->['45684095'	'407164597511393280'	'2.82']
['149655776'	'407164597511393280'	'0.0']->['94343764'	'407164597511393280'	'2.83']
['149655776'	'407164597511393280'	'0.0']->['562431369'	'407164597511393280'	'2.83']
['149655776'	'407164597511393280'	'0.0']->['304974635'	'407164597511393280'	'2.89']
['149655776'	'407164597511393280'	'0.0']->['286706393'	'407164597511393280'	'2.92']
['715666741'	'407164597511393280'	'2.49']->['1940344464'	'407164597511393280'	'2.94']
['149655776'	'407164597511393280'	'0.0']->['338196035'	'407164597511393280'	'2.95']
['149655776'	'407164597511393280'	'0.0']->['203623960'	'407165351827611648'	'3.0']
['149655776'	'407164597511393280'	'0.0']->['112215445'	'407164597511393280'	'3.01']
['149655776'	'407164597511393280'	'0.0']->['231256818'	'407164597511393280'	'3.04']
['149655776'	'407164597511393280'	'0.0']->['614823106'	'407164597511393280'	'3.05']
['149655776'	'407164597511393280'	'0.0']->['737540364'	'407164597511393280'	'3.06']
['149655776'	'407164597511393280'	'0.0']->['754479420'	'407164597511393280'	'3.07']
['149655776'	'407164597511393280'	'0.0']->['478733904'	'407164597511393280'	'3.16']
['149655776'	'407164597511393280'	'0.0']->['217201909'	'407164597511393280'	'3.2']
['149655776'	'407164597511393280'	'0.0']->['863420900'	'407164597511393280'	'3.23']
['149655776'	'407164597511393280'	'0.0']->['166896533'	'407164597511393280'	'3.24']
['149655776'	'407164597511393280'	'0.0']->['912469537'	'407164597511393280'	'3.24']
['149655776'	'407164597511393280'	'0.0']->['619489807'	'407164597511393280'	'3.25']
['149655776'	'407164597511393280'	'0.0']->['72494012'	'407164597511393280'	'3.25']
['149655776'	'407164597511393280'	'0.0']->['53905789'	'407164597511393280'	'3.28']
['184722765'	'407164597511393280'	'2.18']->['1272352159'	'407164597511393280'	'3.32']
['76196583'	'407164597511393280'	'1.71']->['35373276'	'407164597511393280'	'3.35']
['149655776'	'407164597511393280'	'0.0']->['190378325'	'407164597511393280'	'3.38']
['366447029'	'407164597511393280'	'2.66']->['265411626'	'407164597511393280'	'3.45']
['149655776'	'407164597511393280'	'0.0']->['387847953'	'407164597511393280'	'3.48']
['149655776'	'407164597511393280'	'0.0']->['978818917'	'407164597511393280'	'3.5']
['149655776'	'407164597511393280'	'0.0']->['2167744574'	'407164597511393280'	'3.51']
['149655776'	'407164597511393280'	'0.0']->['59128306'	'407164597511393280'	'3.51']
['231256818'	'407164597511393280'	'3.04']->['39653275'	'407164597511393280'	'3.52']
['149655776'	'407164597511393280'	'0.0']->['66998285'	'407164597511393280'	'3.52']
['149655776'	'407164597511393280'	'0.0']->['449419665'	'407164597511393280'	'3.55']
['715666741'	'407164597511393280'	'2.49']->['1272365088'	'407164597511393280'	'3.58']
['149655776'	'407164597511393280'	'0.0']->['147951182'	'407164597511393280'	'3.8']
['149655776'	'407164597511393280'	'0.0']->['414093670'	'407164597511393280'	'3.91']
['149655776'	'407164597511393280'	'0.0']->['309616835'	'407164597511393280'	'3.96']
['149655776'	'407164597511393280'	'0.0']->['520030652'	'407164597511393280'	'3.99']
['327819508'	'407164597511393280'	'0.32']->['92804966'	'407164597511393280'	'4.0']
['149655776'	'407164597511393280'	'0.0']->['389314440'	'407164597511393280'	'4.01']
['149655776'	'407164597511393280'	'0.0']->['550733141'	'407164597511393280'	'4.01']
['2167744574'	'407164597511393280'	'3.51']->['619327823'	'407164597511393280'	'4.01']
['149655776'	'407164597511393280'	'0.0']->['241214175'	'407164597511393280'	'4.02']
['149655776'	'407164597511393280'	'0.0']->['113099783'	'407164597511393280'	'4.02']
['149655776'	'407164597511393280'	'0.0']->['35135621'	'407164597511393280'	'4.13']
['149655776'	'407164597511393280'	'0.0']->['260688877'	'407164597511393280'	'4.18']
['149655776'	'407164597511393280'	'0.0']->['254175248'	'407164597511393280'	'4.21']
['149655776'	'407164597511393280'	'0.0']->['1135261470'	'407164597511393280'	'4.22']
['149655776'	'407164597511393280'	'0.0']->['1358738282'	'407164597511393280'	'4.23']
['149655776'	'407164597511393280'	'0.0']->['307997250'	'407164597511393280'	'4.23']
['40492289'	'407164597511393280'	'2.67']->['170968505'	'407164597511393280'	'4.23']
['149655776'	'407164597511393280'	'0.0']->['276328764'	'407164597511393280'	'4.27']
['149655776'	'407164597511393280'	'0.0']->['412605084'	'407164597511393280'	'4.28']
['149655776'	'407164597511393280'	'0.0']->['860304576'	'407164597511393280'	'4.3']
['149655776'	'407164597511393280'	'0.0']->['122858451'	'407164597511393280'	'4.32']
['149655776'	'407164597511393280'	'0.0']->['28780064'	'407164597511393280'	'4.33']
['149655776'	'407164597511393280'	'0.0']->['380836522'	'407164597511393280'	'4.33']
['149655776'	'407164597511393280'	'0.0']->['29208389'	'407165686927351808'	'4.33']
['149655776'	'407164597511393280'	'0.0']->['1114679700'	'407164597511393280'	'4.53']
['149655776'	'407164597511393280'	'0.0']->['259060015'	'407164597511393280'	'4.62']
['149655776'	'407164597511393280'	'0.0']->['192799776'	'407164597511393280'	'4.67']
['149655776'	'407164597511393280'	'0.0']->['126995527'	'407164597511393280'	'4.69']
['149655776'	'407164597511393280'	'0.0']->['233481567'	'407164597511393280'	'4.7']
['149655776'	'407164597511393280'	'0.0']->['1705939088'	'407164597511393280'	'4.71']
['149655776'	'407164597511393280'	'0.0']->['1489906682'	'407164597511393280'	'4.71']
['149655776'	'407164597511393280'	'0.0']->['50191244'	'407164597511393280'	'4.72']
['149655776'	'407164597511393280'	'0.0']->['229094893'	'407164597511393280'	'4.72']
['242573896'	'407164597511393280'	'2.69']->['1064525466'	'407164597511393280'	'4.72']
['149655776'	'407164597511393280'	'0.0']->['457747831'	'407164597511393280'	'4.82']
['149655776'	'407164597511393280'	'0.0']->['125469486'	'407164597511393280'	'4.87']
['149655776'	'407164597511393280'	'0.0']->['203839197'	'407164597511393280'	'4.89']
['149655776'	'407164597511393280'	'0.0']->['597299575'	'407164597511393280'	'4.9']
['149655776'	'407164597511393280'	'0.0']->['104020976'	'407164597511393280'	'4.92']
['149655776'	'407164597511393280'	'0.0']->['30736291'	'407164597511393280'	'5.0']
['149655776'	'407164597511393280'	'0.0']->['912528294'	'407165858512138240'	'5.02']
['149655776'	'407164597511393280'	'0.0']->['406802703'	'407164597511393280'	'5.04']
['149655776'	'407164597511393280'	'0.0']->['74818956'	'407164597511393280'	'5.06']
['149655776'	'407164597511393280'	'0.0']->['397892137'	'407164597511393280'	'5.07']
['149655776'	'407164597511393280'	'0.0']->['468571867'	'407164597511393280'	'5.08']
['149655776'	'407164597511393280'	'0.0']->['581136802'	'407164597511393280'	'5.08']
['149655776'	'407164597511393280'	'0.0']->['1064650627'	'407164597511393280'	'5.08']
['149655776'	'407164597511393280'	'0.0']->['1214548656'	'407164597511393280'	'5.08']
['122858451'	'407164597511393280'	'4.32']->['238389498'	'407164597511393280'	'5.17']
['149655776'	'407164597511393280'	'0.0']->['183955063'	'407164597511393280'	'5.21']
['149655776'	'407164597511393280'	'0.0']->['74551928'	'407164597511393280'	'5.23']
['149655776'	'407164597511393280'	'0.0']->['363184954'	'407164597511393280'	'5.25']
['149655776'	'407164597511393280'	'0.0']->['106768341'	'407164597511393280'	'5.28']
['149655776'	'407164597511393280'	'0.0']->['436454658'	'407164597511393280'	'5.32']
['149655776'	'407164597511393280'	'0.0']->['217690868'	'407164597511393280'	'5.33']
['149655776'	'407164597511393280'	'0.0']->['617342101'	'407165955354021889'	'5.4']
['288511456'	'407164597511393280'	'0.79']->['753362244'	'407164597511393280'	'5.47']
['149655776'	'407164597511393280'	'0.0']->['286211867'	'407164597511393280'	'5.55']
['149655776'	'407164597511393280'	'0.0']->['1276944368'	'407164597511393280'	'5.58']
['149655776'	'407164597511393280'	'0.0']->['189144400'	'407164597511393280'	'5.6']
['550733141'	'407164597511393280'	'4.01']->['366573213'	'407164597511393280'	'5.61']
['149655776'	'407164597511393280'	'0.0']->['257275057'	'407164597511393280'	'5.61']
['149655776'	'407164597511393280'	'0.0']->['361754347'	'407164597511393280'	'5.61']
['149655776'	'407164597511393280'	'0.0']->['287178031'	'407164597511393280'	'5.62']
['149655776'	'407164597511393280'	'0.0']->['372204530'	'407164597511393280'	'5.62']
['149655776'	'407164597511393280'	'0.0']->['495331108'	'407164597511393280'	'5.62']
['149655776'	'407164597511393280'	'0.0']->['1434455419'	'407164597511393280'	'5.62']
['559940971'	'407164597511393280'	'0.82']->['328081717'	'407164597511393280'	'5.62']
['149655776'	'407164597511393280'	'0.0']->['340245941'	'407166065207033857'	'5.83']
['149655776'	'407164597511393280'	'0.0']->['111774146'	'407164597511393280'	'5.99']
['112215445'	'407164597511393280'	'3.01']->['1144143187'	'407164597511393280'	'6.18']
['138370462'	'407164597511393280'	'1.78']->['287593578'	'407164597511393280'	'6.27']
['149655776'	'407164597511393280'	'0.0']->['581414799'	'407164597511393280'	'6.32']
['149655776'	'407164597511393280'	'0.0']->['185222150'	'407164597511393280'	'6.34']
['149655776'	'407164597511393280'	'0.0']->['243619672'	'407164597511393280'	'6.35']
['149655776'	'407164597511393280'	'0.0']->['1050248186'	'407164597511393280'	'6.36']
['149655776'	'407164597511393280'	'0.0']->['173508406'	'407164597511393280'	'6.36']
['118117724'	'407164597511393280'	'1.5']->['309331377'	'407164597511393280'	'6.37']
['149655776'	'407164597511393280'	'0.0']->['326035178'	'407164597511393280'	'6.37']
['149655776'	'407164597511393280'	'0.0']->['540442574'	'407164597511393280'	'6.37']
['149655776'	'407164597511393280'	'0.0']->['132556121'	'407164597511393280'	'6.37']
['149655776'	'407164597511393280'	'0.0']->['277523396'	'407164597511393280'	'6.37']
['149655776'	'407164597511393280'	'0.0']->['33468788'	'407164597511393280'	'6.37']
['149655776'	'407164597511393280'	'0.0']->['256770037'	'407164597511393280'	'6.37']
['495331108'	'407164597511393280'	'5.62']->['1535627114'	'407164597511393280'	'6.37']
['149655776'	'407164597511393280'	'0.0']->['405375079'	'407164597511393280'	'6.37']
['1358738282'	'407164597511393280'	'4.23']->['1719046796'	'407164597511393280'	'6.37']
['620654625'	'407164597511393280'	'1.5']->['63129706'	'407164597511393280'	'6.37']
['149655776'	'407164597511393280'	'0.0']->['54227221'	'407164597511393280'	'6.37']
['149655776'	'407164597511393280'	'0.0']->['233465166'	'407164597511393280'	'6.37']
['149655776'	'407164597511393280'	'0.0']->['1623449384'	'407164597511393280'	'6.37']
['38806050'	'407164597511393280'	'1.07']->['32795561'	'407164597511393280'	'6.37']
['149655776'	'407164597511393280'	'0.0']->['270364899'	'407164597511393280'	'6.37']
['149655776'	'407164597511393280'	'0.0']->['230337749'	'407164597511393280'	'6.37']
['149655776'	'407164597511393280'	'0.0']->['338950294'	'407164597511393280'	'6.47']
['387847953'	'407164597511393280'	'3.48']->['929847823'	'407164597511393280'	'6.52']
['149655776'	'407164597511393280'	'0.0']->['282658080'	'407164597511393280'	'6.54']
['149655776'	'407164597511393280'	'0.0']->['1090217298'	'407164597511393280'	'6.57']
['149655776'	'407164597511393280'	'0.0']->['120437974'	'407164597511393280'	'6.65']
['149655776'	'407164597511393280'	'0.0']->['549223566'	'407164597511393280'	'6.69']
['149655776'	'407164597511393280'	'0.0']->['109773501'	'407164597511393280'	'6.71']
['149655776'	'407164597511393280'	'0.0']->['1021451070'	'407164597511393280'	'6.72']
['149655776'	'407164597511393280'	'0.0']->['53632383'	'407164597511393280'	'6.73']
['149655776'	'407164597511393280'	'0.0']->['181465107'	'407164597511393280'	'6.94']
['149655776'	'407164597511393280'	'0.0']->['278732719'	'407164597511393280'	'7.05']
['712709918'	'407164597511393280'	'0.53']->['822030282'	'407164597511393280'	'7.1']
['149655776'	'407164597511393280'	'0.0']->['317342962'	'407164597511393280'	'7.12']
['149655776'	'407164597511393280'	'0.0']->['193399947'	'407164597511393280'	'7.14']
['1358738282'	'407164597511393280'	'4.23']->['741530443'	'407164597511393280'	'7.14']
['149655776'	'407164597511393280'	'0.0']->['43152344'	'407164597511393280'	'7.15']
['307997250'	'407164597511393280'	'4.23']->['358747974'	'407164597511393280'	'7.15']
['149655776'	'407164597511393280'	'0.0']->['398502490'	'407164597511393280'	'7.15']
['149655776'	'407164597511393280'	'0.0']->['352554316'	'407164597511393280'	'7.15']
['149655776'	'407164597511393280'	'0.0']->['273033104'	'407164597511393280'	'7.15']
['149655776'	'407164597511393280'	'0.0']->['62968176'	'407164597511393280'	'7.15']
['149655776'	'407164597511393280'	'0.0']->['56692239'	'407164597511393280'	'7.15']
['149655776'	'407164597511393280'	'0.0']->['615010615'	'407164597511393280'	'7.15']
['549223566'	'407164597511393280'	'6.69']->['194537272'	'407164597511393280'	'7.15']
['149655776'	'407164597511393280'	'0.0']->['155427661'	'407164597511393280'	'7.33']
['149655776'	'407164597511393280'	'0.0']->['379102673'	'407166445433675776'	'7.35']
['149655776'	'407164597511393280'	'0.0']->['79420493'	'407164597511393280'	'7.41']
['270364899'	'407164597511393280'	'6.37']->['136215945'	'407164597511393280'	'7.46']
['149655776'	'407164597511393280'	'0.0']->['165049003'	'407164597511393280'	'7.48']
['590971628'	'407164597511393280'	'2.18']->['294760941'	'407164597511393280'	'7.49']
['149655776'	'407164597511393280'	'0.0']->['283433530'	'407164597511393280'	'7.5']
['149655776'	'407164597511393280'	'0.0']->['444648191'	'407164597511393280'	'7.53']
['147951182'	'407164597511393280'	'3.8']->['320252800'	'407164597511393280'	'7.64']
['270364899'	'407164597511393280'	'6.37']->['391924894'	'407164597511393280'	'7.7']
['149655776'	'407164597511393280'	'0.0']->['505400483'	'407164597511393280'	'7.75']
['149655776'	'407164597511393280'	'0.0']->['606340395'	'407164597511393280'	'7.79']
['149655776'	'407164597511393280'	'0.0']->['321891641'	'407164597511393280'	'7.83']
['149655776'	'407164597511393280'	'0.0']->['610405834'	'407164597511393280'	'7.86']
['149655776'	'407164597511393280'	'0.0']->['54173978'	'407164597511393280'	'7.88']
['149655776'	'407164597511393280'	'0.0']->['574427260'	'407166619278798848'	'8.03']
['149655776'	'407164597511393280'	'0.0']->['1295710814'	'407164597511393280'	'8.07']
['149655776'	'407164597511393280'	'0.0']->['608968955'	'407164597511393280'	'8.16']
['149655776'	'407164597511393280'	'0.0']->['369463646'	'407164597511393280'	'8.2']
['149655776'	'407164597511393280'	'0.0']->['1728166226'	'407164597511393280'	'8.23']
['520030652'	'407164597511393280'	'3.99']->['206747588'	'407164597511393280'	'8.24']
['149655776'	'407164597511393280'	'0.0']->['312690519'	'407164597511393280'	'8.24']
['149655776'	'407164597511393280'	'0.0']->['411728922'	'407164597511393280'	'8.25']
['149655776'	'407164597511393280'	'0.0']->['354133035'	'407164597511393280'	'8.25']
['631986849'	'407164597511393280'	'1.8']->['567192291'	'407164597511393280'	'8.25']
['147951182'	'407164597511393280'	'3.8']->['380209027'	'407164597511393280'	'8.25']
['149655776'	'407164597511393280'	'0.0']->['724946696'	'407164597511393280'	'8.3']
['149655776'	'407164597511393280'	'0.0']->['210019213'	'407164597511393280'	'8.32']
['149655776'	'407164597511393280'	'0.0']->['341498494'	'407164597511393280'	'8.35']
['149655776'	'407164597511393280'	'0.0']->['163019476'	'407164597511393280'	'8.37']
['149655776'	'407164597511393280'	'0.0']->['394689052'	'407166710442364928'	'8.4']
['149655776'	'407164597511393280'	'0.0']->['308334681'	'407164597511393280'	'8.47']
['149655776'	'407164597511393280'	'0.0']->['1247833728'	'407164597511393280'	'8.57']
['149655776'	'407164597511393280'	'0.0']->['1719650222'	'407164597511393280'	'8.63']
['149655776'	'407164597511393280'	'0.0']->['1668554930'	'407164597511393280'	'8.66']
['149655776'	'407164597511393280'	'0.0']->['613200342'	'407164597511393280'	'8.67']
['149655776'	'407164597511393280'	'0.0']->['148004112'	'407164597511393280'	'8.68']
['149655776'	'407164597511393280'	'0.0']->['204844191'	'407164597511393280'	'8.68']
['149655776'	'407164597511393280'	'0.0']->['50390617'	'407164597511393280'	'8.68']
['149655776'	'407164597511393280'	'0.0']->['1625810918'	'407164597511393280'	'8.83']
['149655776'	'407164597511393280'	'0.0']->['309404240'	'407164597511393280'	'8.91']
['149655776'	'407164597511393280'	'0.0']->['24877664'	'407166839685668864'	'8.92']
['321891641'	'407164597511393280'	'7.83']->['1671900528'	'407164597511393280'	'8.95']
['1408844174'	'407164597511393280'	'0.81']->['1247232996'	'407164597511393280'	'8.96']
['338196035'	'407164597511393280'	'2.95']->['1717537477'	'407164597511393280'	'8.97']
['278732719'	'407164597511393280'	'7.05']->['853686445'	'407164597511393280'	'8.98']
['149655776'	'407164597511393280'	'0.0']->['40586653'	'407164597511393280'	'8.98']
['149655776'	'407164597511393280'	'0.0']->['27084721'	'407164597511393280'	'9.08']
['149655776'	'407164597511393280'	'0.0']->['12919472'	'407164597511393280'	'9.13']
['149655776'	'407164597511393280'	'0.0']->['700024448'	'407164597511393280'	'9.18']
['149655776'	'407164597511393280'	'0.0']->['263570210'	'407164597511393280'	'9.26']
['149655776'	'407164597511393280'	'0.0']->['50741896'	'407164597511393280'	'9.3']
['149655776'	'407164597511393280'	'0.0']->['537757167'	'407164597511393280'	'9.31']
['149655776'	'407164597511393280'	'0.0']->['1533130093'	'407164597511393280'	'9.33']
['149655776'	'407164597511393280'	'0.0']->['269440951'	'407164597511393280'	'9.33']
['379800240'	'407164597511393280'	'2.72']->['343052852'	'407164597511393280'	'9.47']
['149655776'	'407164597511393280'	'0.0']->['125282584'	'407164597511393280'	'9.53']
['613200342'	'407164597511393280'	'8.67']->['355877670'	'407164597511393280'	'9.57']
['149655776'	'407164597511393280'	'0.0']->['467624064'	'407164597511393280'	'9.58']
['149655776'	'407164597511393280'	'0.0']->['1245649346'	'407164597511393280'	'9.59']
['149655776'	'407164597511393280'	'0.0']->['249695919'	'407164597511393280'	'9.6']
['149655776'	'407164597511393280'	'0.0']->['113236764'	'407167068811706368'	'9.82']
['149655776'	'407164597511393280'	'0.0']->['96392295'	'407164597511393280'	'9.87']
['1358738282'	'407164597511393280'	'4.23']->['1276968000'	'407164597511393280'	'10.0']
['149655776'	'407164597511393280'	'0.0']->['634271528'	'407164597511393280'	'10.07']
['149655776'	'407164597511393280'	'0.0']->['249967463'	'407164597511393280'	'10.1']
['149655776'	'407164597511393280'	'0.0']->['806411010'	'407164597511393280'	'10.12']
['230337749'	'407164597511393280'	'6.37']->['241878127'	'407164597511393280'	'10.13']
['149655776'	'407164597511393280'	'0.0']->['1481114233'	'407164597511393280'	'10.17']
['149655776'	'407164597511393280'	'0.0']->['460166718'	'407164597511393280'	'10.2']
['149655776'	'407164597511393280'	'0.0']->['538115800'	'407164597511393280'	'10.27']
['149655776'	'407164597511393280'	'0.0']->['443533063'	'407164597511393280'	'10.3']
['149655776'	'407164597511393280'	'0.0']->['1024789974'	'407164597511393280'	'10.33']
['149655776'	'407164597511393280'	'0.0']->['26714780'	'407167198050807808'	'10.33']
['317342962'	'407164597511393280'	'7.12']->['73678995'	'407164597511393280'	'10.63']
['559940971'	'407164597511393280'	'0.82']->['363841679'	'407164597511393280'	'10.78']
['379800240'	'407164597511393280'	'2.72']->['182973977'	'407164597511393280'	'10.86']
['149655776'	'407164597511393280'	'0.0']->['43421552'	'407164597511393280'	'10.9']
['149655776'	'407164597511393280'	'0.0']->['908722220'	'407164597511393280'	'10.91']
['149655776'	'407164597511393280'	'0.0']->['140386138'	'407164597511393280'	'10.93']
['112215445'	'407164597511393280'	'3.01']->['944163006'	'407164597511393280'	'11.03']
['149655776'	'407164597511393280'	'0.0']->['39386507'	'407164597511393280'	'11.08']
['715666741'	'407164597511393280'	'2.49']->['1282637648'	'407164597511393280'	'11.13']
['149655776'	'407164597511393280'	'0.0']->['549285217'	'407164597511393280'	'11.18']
['149655776'	'407164597511393280'	'0.0']->['115647014'	'407164597511393280'	'11.28']
['149655776'	'407164597511393280'	'0.0']->['236932028'	'407164597511393280'	'11.28']
['149655776'	'407164597511393280'	'0.0']->['57539882'	'407164597511393280'	'11.48']
['149655776'	'407164597511393280'	'0.0']->['1521506328'	'407164597511393280'	'11.58']
['149655776'	'407164597511393280'	'0.0']->['143945227'	'407164597511393280'	'11.63']
['149655776'	'407164597511393280'	'0.0']->['472262642'	'407164597511393280'	'11.66']
['149655776'	'407164597511393280'	'0.0']->['254687589'	'407164597511393280'	'11.67']
['149655776'	'407164597511393280'	'0.0']->['2178386812'	'407164597511393280'	'11.68']
['149655776'	'407164597511393280'	'0.0']->['371354070'	'407164597511393280'	'11.68']
['39386507'	'407164597511393280'	'11.08']->['2158006415'	'407164597511393280'	'11.68']
['149655776'	'407164597511393280'	'0.0']->['362821875'	'407164597511393280'	'11.72']
['149655776'	'407164597511393280'	'0.0']->['392067830'	'407164597511393280'	'11.77']
['149655776'	'407164597511393280'	'0.0']->['765747686'	'407167566742695936'	'11.8']
['146716263'	'407164597511393280'	'1.1']->['139970394'	'407164597511393280'	'11.82']
['149655776'	'407164597511393280'	'0.0']->['169082334'	'407164597511393280'	'11.87']
['371354070'	'407164597511393280'	'11.68']->['2211456896'	'407164597511393280'	'11.94']
['567192291'	'407164597511393280'	'8.25']->['414575898'	'407164597511393280'	'11.98']
['149655776'	'407164597511393280'	'0.0']->['592993720'	'407164597511393280'	'12.02']
['149655776'	'407164597511393280'	'0.0']->['173774139'	'407164597511393280'	'12.07']
['149655776'	'407164597511393280'	'0.0']->['438849161'	'407164597511393280'	'12.1']
['613200342'	'407164597511393280'	'8.67']->['567716729'	'407164597511393280'	'12.12']
['149655776'	'407164597511393280'	'0.0']->['2150309266'	'407164597511393280'	'12.13']
['149655776'	'407164597511393280'	'0.0']->['255276289'	'407164597511393280'	'12.13']
['392067830'	'407164597511393280'	'11.77']->['201436329'	'407164597511393280'	'12.13']
['149655776'	'407164597511393280'	'0.0']->['497916884'	'407164597511393280'	'12.24']
['392067830'	'407164597511393280'	'11.77']->['407175490'	'407164597511393280'	'12.3']
['149655776'	'407164597511393280'	'0.0']->['80324815'	'407164597511393280'	'12.32']
['149655776'	'407164597511393280'	'0.0']->['132743531'	'407167699715125248'	'12.33']
['307997250'	'407164597511393280'	'4.23']->['493034830'	'407164597511393280'	'12.34']
['149655776'	'407164597511393280'	'0.0']->['252002852'	'407164597511393280'	'12.34']
['149655776'	'407164597511393280'	'0.0']->['214597208'	'407164597511393280'	'12.35']
['149655776'	'407164597511393280'	'0.0']->['16925516'	'407164597511393280'	'12.63']
['149655776'	'407164597511393280'	'0.0']->['418493595'	'407164597511393280'	'12.76']
['149655776'	'407164597511393280'	'0.0']->['1384704385'	'407164597511393280'	'12.83']
['149655776'	'407164597511393280'	'0.0']->['147421718'	'407164597511393280'	'12.87']
['149655776'	'407164597511393280'	'0.0']->['99041777'	'407164597511393280'	'12.88']
['562431369'	'407164597511393280'	'2.83']->['597363580'	'407164597511393280'	'12.89']
['149655776'	'407164597511393280'	'0.0']->['562925203'	'407164597511393280'	'12.9']
['149655776'	'407164597511393280'	'0.0']->['1161854180'	'407164597511393280'	'12.93']
['265411626'	'407164597511393280'	'3.45']->['1312472490'	'407164597511393280'	'12.95']
['149655776'	'407164597511393280'	'0.0']->['606658914'	'407164597511393280'	'12.97']
['149655776'	'407164597511393280'	'0.0']->['276770733'	'407167864949706752'	'12.98']
['149655776'	'407164597511393280'	'0.0']->['1861413222'	'407164597511393280'	'13.14']
['29390077'	'407164597511393280'	'0.41']->['129075907'	'407164597511393280'	'13.23']
['149655776'	'407164597511393280'	'0.0']->['43692883'	'407164597511393280'	'13.27']
['495331108'	'407164597511393280'	'5.62']->['411831280'	'407164597511393280'	'13.29']
['149655776'	'407164597511393280'	'0.0']->['284409772'	'407164597511393280'	'13.31']
['94343764'	'407164597511393280'	'2.83']->['734847002'	'407164597511393280'	'13.32']
['149655776'	'407164597511393280'	'0.0']->['61249863'	'407164597511393280'	'13.37']
['1050248186'	'407164597511393280'	'6.36']->['1567280875'	'407164597511393280'	'13.47']
['944163006'	'407164597511393280'	'11.03']->['2159409868'	'407164597511393280'	'13.53']
['149655776'	'407164597511393280'	'0.0']->['161085324'	'407164597511393280'	'13.58']
['1521506328'	'407164597511393280'	'11.58']->['171846106'	'407164597511393280'	'13.67']
['149655776'	'407164597511393280'	'0.0']->['552767196'	'407164597511393280'	'13.75']
['149655776'	'407164597511393280'	'0.0']->['154325576'	'407164597511393280'	'13.9']
['149655776'	'407164597511393280'	'0.0']->['306127931'	'407164597511393280'	'13.97']
['149655776'	'407164597511393280'	'0.0']->['1380681032'	'407164597511393280'	'14.01']
['149655776'	'407164597511393280'	'0.0']->['168861077'	'407164597511393280'	'14.05']
['149655776'	'407164597511393280'	'0.0']->['178621660'	'407164597511393280'	'14.22']
['149655776'	'407164597511393280'	'0.0']->['633190460'	'407164597511393280'	'14.31']
['149655776'	'407164597511393280'	'0.0']->['226573524'	'407164597511393280'	'14.36']
['149655776'	'407164597511393280'	'0.0']->['178196262'	'407164597511393280'	'14.38']
['149655776'	'407164597511393280'	'0.0']->['164178725'	'407164597511393280'	'14.4']
['149655776'	'407164597511393280'	'0.0']->['2187388747'	'407164597511393280'	'14.45']
['177499442'	'407164597511393280'	'0.63']->['948170084'	'407164597511393280'	'14.5']
['149655776'	'407164597511393280'	'0.0']->['334838033'	'407164597511393280'	'14.59']
['149655776'	'407164597511393280'	'0.0']->['173908676'	'407168272799641600'	'14.6']
['149655776'	'407164597511393280'	'0.0']->['2180084512'	'407164597511393280'	'14.64']
['149655776'	'407164597511393280'	'0.0']->['2189384988'	'407164597511393280'	'14.66']
['912469537'	'407164597511393280'	'3.24']->['176589173'	'407164597511393280'	'14.67']
['214597208'	'407164597511393280'	'12.35']->['192718518'	'407164597511393280'	'14.68']
['149655776'	'407164597511393280'	'0.0']->['801286129'	'407164597511393280'	'14.68']
['495331108'	'407164597511393280'	'5.62']->['1439795010'	'407164597511393280'	'14.68']
['149655776'	'407164597511393280'	'0.0']->['165261208'	'407164597511393280'	'14.68']
['149655776'	'407164597511393280'	'0.0']->['314946900'	'407164597511393280'	'14.76']
['149655776'	'407164597511393280'	'0.0']->['282988788'	'407168311785308161'	'14.77']
['149655776'	'407164597511393280'	'0.0']->['420350524'	'407164597511393280'	'14.83']
['149655776'	'407164597511393280'	'0.0']->['249139546'	'407164597511393280'	'14.92']
['149655776'	'407164597511393280'	'0.0']->['571130095'	'407164597511393280'	'15.02']
['149655776'	'407164597511393280'	'0.0']->['303527676'	'407164597511393280'	'15.14']
['288511456'	'407164597511393280'	'0.79']->['471354980'	'407164597511393280'	'15.2']
['149655776'	'407164597511393280'	'0.0']->['1242724567'	'407164597511393280'	'15.27']
['149655776'	'407164597511393280'	'0.0']->['87280304'	'407164597511393280'	'15.77']
['149655776'	'407164597511393280'	'0.0']->['136982765'	'407164597511393280'	'16.02']
['169082334'	'407164597511393280'	'11.87']->['479360454'	'407164597511393280'	'16.14']
['149655776'	'407164597511393280'	'0.0']->['240200482'	'407168661393506304'	'16.15']
['149655776'	'407164597511393280'	'0.0']->['216295688'	'407164597511393280'	'16.2']
['184722765'	'407164597511393280'	'2.18']->['94820104'	'407164597511393280'	'16.24']
['149655776'	'407164597511393280'	'0.0']->['147760881'	'407164597511393280'	'16.25']
['29390077'	'407164597511393280'	'0.41']->['334175708'	'407164597511393280'	'16.26']
['860304576'	'407164597511393280'	'4.3']->['57507517'	'407164597511393280'	'16.26']
['149655776'	'407164597511393280'	'0.0']->['41765519'	'407164597511393280'	'16.26']
['359104247'	'407164597511393280'	'2.3']->['758999220'	'407164597511393280'	'16.27']
['45857550'	'407164597511393280'	'1.75']->['222311219'	'407164597511393280'	'16.27']
['149655776'	'407164597511393280'	'0.0']->['403130824'	'407164597511393280'	'16.27']
['149655776'	'407164597511393280'	'0.0']->['288559414'	'407164597511393280'	'16.27']
['149655776'	'407164597511393280'	'0.0']->['248695571'	'407164597511393280'	'16.28']
['149655776'	'407164597511393280'	'0.0']->['72319174'	'407164597511393280'	'16.29']
['149655776'	'407164597511393280'	'0.0']->['17206548'	'407164597511393280'	'16.3']
['149655776'	'407164597511393280'	'0.0']->['424589075'	'407164597511393280'	'16.46']
['149655776'	'407164597511393280'	'0.0']->['1415129780'	'407164597511393280'	'16.54']
['149655776'	'407164597511393280'	'0.0']->['172280707'	'407164597511393280'	'16.58']
['149655776'	'407164597511393280'	'0.0']->['21136969'	'407164597511393280'	'16.62']
['76196583'	'407164597511393280'	'1.71']->['67140253'	'407164597511393280'	'16.75']
['149655776'	'407164597511393280'	'0.0']->['1919227261'	'407164597511393280'	'16.82']
['149655776'	'407164597511393280'	'0.0']->['66733855'	'407164597511393280'	'16.85']
['283433530'	'407164597511393280'	'7.5']->['317439062'	'407164597511393280'	'16.88']
['149655776'	'407164597511393280'	'0.0']->['113197289'	'407164597511393280'	'17.03']
['449419665'	'407164597511393280'	'3.55']->['209622665'	'407164597511393280'	'17.11']
['149655776'	'407164597511393280'	'0.0']->['184250360'	'407164597511393280'	'17.15']
['149655776'	'407164597511393280'	'0.0']->['334816761'	'407164597511393280'	'17.16']
['149655776'	'407164597511393280'	'0.0']->['231817335'	'407164597511393280'	'17.17']
['149655776'	'407164597511393280'	'0.0']->['740518345'	'407164597511393280'	'17.18']
['149655776'	'407164597511393280'	'0.0']->['588089831'	'407164597511393280'	'17.23']
['149655776'	'407164597511393280'	'0.0']->['906676112'	'407164597511393280'	'17.27']
['149655776'	'407164597511393280'	'0.0']->['330947846'	'407164597511393280'	'17.48']
['149655776'	'407164597511393280'	'0.0']->['101635708'	'407164597511393280'	'17.59']
['149655776'	'407164597511393280'	'0.0']->['99445889'	'407164597511393280'	'17.65']
['149655776'	'407164597511393280'	'0.0']->['161714076'	'407164597511393280'	'17.67']
['149655776'	'407164597511393280'	'0.0']->['1621079088'	'407164597511393280'	'17.69']
['149655776'	'407164597511393280'	'0.0']->['265727477'	'407164597511393280'	'17.69']
['149655776'	'407164597511393280'	'0.0']->['91495647'	'407164597511393280'	'17.7']
['149655776'	'407164597511393280'	'0.0']->['356687813'	'407164597511393280'	'18.06']
['149655776'	'407164597511393280'	'0.0']->['1689174860'	'407164597511393280'	'18.24']
['149655776'	'407164597511393280'	'0.0']->['221484513'	'407164597511393280'	'18.33']
['149655776'	'407164597511393280'	'0.0']->['97447710'	'407164597511393280'	'18.37']
['149655776'	'407164597511393280'	'0.0']->['518415514'	'407164597511393280'	'18.39']
['149655776'	'407164597511393280'	'0.0']->['339379216'	'407164597511393280'	'18.41']
['149655776'	'407164597511393280'	'0.0']->['291393120'	'407164597511393280'	'18.41']
['149655776'	'407164597511393280'	'0.0']->['152173301'	'407164597511393280'	'18.41']
['149655776'	'407164597511393280'	'0.0']->['50456692'	'407164597511393280'	'18.42']
['161085324'	'407164597511393280'	'13.58']->['259002528'	'407164597511393280'	'18.42']
['149655776'	'407164597511393280'	'0.0']->['153842294'	'407164597511393280'	'18.42']
['149655776'	'407164597511393280'	'0.0']->['470263774'	'407164597511393280'	'18.42']
['149655776'	'407164597511393280'	'0.0']->['104736121'	'407164597511393280'	'18.42']
['173774139'	'407164597511393280'	'12.07']->['221031776'	'407164597511393280'	'18.5']
['149655776'	'407164597511393280'	'0.0']->['172818660'	'407169274693042176'	'18.58']
['149655776'	'407164597511393280'	'0.0']->['96552784'	'407164597511393280'	'18.73']
['149655776'	'407164597511393280'	'0.0']->['356564866'	'407164597511393280'	'18.85']
['149655776'	'407164597511393280'	'0.0']->['587396688'	'407164597511393280'	'18.91']
['149655776'	'407164597511393280'	'0.0']->['153420511'	'407164597511393280'	'18.94']
['149655776'	'407164597511393280'	'0.0']->['286904643'	'407164597511393280'	'18.95']
['149655776'	'407164597511393280'	'0.0']->['1540498224'	'407164597511393280'	'18.96']
['588089831'	'407164597511393280'	'17.23']->['1389213534'	'407164597511393280'	'18.96']
['149655776'	'407164597511393280'	'0.0']->['183739924'	'407164597511393280'	'18.97']
['149655776'	'407164597511393280'	'0.0']->['190917032'	'407169383291957248'	'19.02']
['518415514'	'407164597511393280'	'18.39']->['373022710'	'407164597511393280'	'19.09']
['149655776'	'407164597511393280'	'0.0']->['50375854'	'407164597511393280'	'19.22']
['149655776'	'407164597511393280'	'0.0']->['29154712'	'407169445656670208'	'19.27']
['149655776'	'407164597511393280'	'0.0']->['44345531'	'407164597511393280'	'19.92']
['149655776'	'407164597511393280'	'0.0']->['363031246'	'407164597511393280'	'20.27']
['149655776'	'407164597511393280'	'0.0']->['49307725'	'407164597511393280'	'20.44']
['96552784'	'407164597511393280'	'18.73']->['171437501'	'407164597511393280'	'20.53']
['149655776'	'407164597511393280'	'0.0']->['458845847'	'407169769444372481'	'20.55']
['1919227261'	'407164597511393280'	'16.82']->['798210426'	'407164597511393280'	'20.57']
['149655776'	'407164597511393280'	'0.0']->['385482229'	'407164597511393280'	'20.59']
['149655776'	'407164597511393280'	'0.0']->['193682594'	'407164597511393280'	'20.61']
['149655776'	'407164597511393280'	'0.0']->['141256974'	'407164597511393280'	'20.61']
['149655776'	'407164597511393280'	'0.0']->['399258756'	'407164597511393280'	'20.61']
['149655776'	'407164597511393280'	'0.0']->['187708230'	'407164597511393280'	'20.62']
['194591892'	'407164597511393280'	'0.81']->['437762835'	'407164597511393280'	'20.62']
['149655776'	'407164597511393280'	'0.0']->['608840125'	'407164597511393280'	'20.62']
['149655776'	'407164597511393280'	'0.0']->['404270389'	'407164597511393280'	'20.62']
['149655776'	'407164597511393280'	'0.0']->['253849406'	'407164597511393280'	'20.62']
['149655776'	'407164597511393280'	'0.0']->['455964058'	'407164597511393280'	'20.62']
['149655776'	'407164597511393280'	'0.0']->['533951920'	'407164597511393280'	'20.62']
['149655776'	'407164597511393280'	'0.0']->['592281042'	'407164597511393280'	'20.62']
['149655776'	'407164597511393280'	'0.0']->['565611151'	'407164597511393280'	'21.33']
['149655776'	'407164597511393280'	'0.0']->['399126460'	'407170006149906432'	'21.48']
['149655776'	'407164597511393280'	'0.0']->['903143556'	'407164597511393280'	'21.69']
['414575898'	'407164597511393280'	'11.98']->['1640534766'	'407164597511393280'	'21.87']
['149655776'	'407164597511393280'	'0.0']->['605946128'	'407164597511393280'	'21.96']
['149655776'	'407164597511393280'	'0.0']->['120948050'	'407164597511393280'	'22.01']
['149655776'	'407164597511393280'	'0.0']->['1319253828'	'407164597511393280'	'22.03']
['149655776'	'407164597511393280'	'0.0']->['57478955'	'407164597511393280'	'22.04']
['149655776'	'407164597511393280'	'0.0']->['294688940'	'407164597511393280'	'22.04']
['149655776'	'407164597511393280'	'0.0']->['521345352'	'407164597511393280'	'22.05']
['149655776'	'407164597511393280'	'0.0']->['1630717123'	'407164597511393280'	'22.05']
['35135621'	'407164597511393280'	'4.13']->['454350237'	'407164597511393280'	'22.05']
['149655776'	'407164597511393280'	'0.0']->['986529332'	'407164597511393280'	'22.05']
['479360454'	'407164597511393280'	'16.14']->['167742015'	'407164597511393280'	'22.05']
['149655776'	'407164597511393280'	'0.0']->['68819367'	'407164597511393280'	'22.3']
['149655776'	'407164597511393280'	'0.0']->['492332056'	'407164597511393280'	'22.43']
['149655776'	'407164597511393280'	'0.0']->['41326484'	'407164597511393280'	'22.49']
['149655776'	'407164597511393280'	'0.0']->['216260907'	'407164597511393280'	'22.52']
['1295710814'	'407164597511393280'	'8.07']->['272086485'	'407164597511393280'	'22.53']
['363841679'	'407164597511393280'	'10.78']->['231677627'	'407164597511393280'	'22.55']
['608840125'	'407164597511393280'	'20.62']->['311483920'	'407164597511393280'	'22.7']
['149655776'	'407164597511393280'	'0.0']->['406867749'	'407164597511393280'	'22.77']
['149655776'	'407164597511393280'	'0.0']->['325512681'	'407164597511393280'	'22.81']
['149655776'	'407164597511393280'	'0.0']->['511404410'	'407164597511393280'	'22.85']
['149655776'	'407164597511393280'	'0.0']->['483213175'	'407164597511393280'	'23.14']
['149655776'	'407164597511393280'	'0.0']->['276293177'	'407164597511393280'	'23.29']
['149655776'	'407164597511393280'	'0.0']->['444261556'	'407164597511393280'	'23.36']
['149655776'	'407164597511393280'	'0.0']->['79719336'	'407164597511393280'	'23.4']
['550733141'	'407164597511393280'	'4.01']->['256383092'	'407164597511393280'	'23.42']
['149655776'	'407164597511393280'	'0.0']->['356003581'	'407164597511393280'	'23.43']
['483213175'	'407164597511393280'	'23.14']->['386307756'	'407164597511393280'	'23.82']
['149655776'	'407164597511393280'	'0.0']->['106688703'	'407164597511393280'	'24.02']
['328081717'	'407164597511393280'	'5.62']->['627155942'	'407164597511393280'	'24.12']
['149655776'	'407164597511393280'	'0.0']->['563303334'	'407164597511393280'	'24.17']
['149655776'	'407164597511393280'	'0.0']->['334718170'	'407164597511393280'	'24.19']
['195306470'	'407164597511393280'	'1.77']->['823474866'	'407164597511393280'	'24.2']
['149655776'	'407164597511393280'	'0.0']->['32373619'	'407164597511393280'	'24.21']
['149655776'	'407164597511393280'	'0.0']->['247717674'	'407164597511393280'	'24.22']
['272086485'	'407164597511393280'	'22.53']->['284612850'	'407164597511393280'	'24.41']
['149655776'	'407164597511393280'	'0.0']->['425485826'	'407164597511393280'	'24.5']
['149655776'	'407164597511393280'	'0.0']->['429464323'	'407170773321658368'	'24.53']
['149655776'	'407164597511393280'	'0.0']->['156908059'	'407164597511393280'	'24.55']
['149655776'	'407164597511393280'	'0.0']->['452138342'	'407164597511393280'	'24.58']
['149655776'	'407164597511393280'	'0.0']->['790381316'	'407164597511393280'	'24.59']
['149655776'	'407164597511393280'	'0.0']->['198474378'	'407164597511393280'	'24.6']
['149655776'	'407164597511393280'	'0.0']->['24012201'	'407164597511393280'	'24.9']
['149655776'	'407164597511393280'	'0.0']->['562435842'	'407164597511393280'	'25.05']
['149655776'	'407164597511393280'	'0.0']->['400756075'	'407164597511393280'	'25.13']
['452138342'	'407164597511393280'	'24.58']->['42325044'	'407164597511393280'	'25.16']
['149655776'	'407164597511393280'	'0.0']->['1851283890'	'407164597511393280'	'25.18']
['149655776'	'407164597511393280'	'0.0']->['340292320'	'407164597511393280'	'25.19']
['149655776'	'407164597511393280'	'0.0']->['283051382'	'407164597511393280'	'25.2']
['149655776'	'407164597511393280'	'0.0']->['194906581'	'407164597511393280'	'25.2']
['386307756'	'407164597511393280'	'23.82']->['541386457'	'407164597511393280'	'25.2']
['149655776'	'407164597511393280'	'0.0']->['227543709'	'407164597511393280'	'25.35']
['149655776'	'407164597511393280'	'0.0']->['46466918'	'407164597511393280'	'25.5']
['356564866'	'407164597511393280'	'18.85']->['243894749'	'407164597511393280'	'25.63']
['1481114233'	'407164597511393280'	'10.17']->['2195547111'	'407164597511393280'	'25.69']
['359104247'	'407164597511393280'	'2.3']->['252285483'	'407164597511393280'	'25.75']
['541386457'	'407164597511393280'	'25.2']->['1163197104'	'407164597511393280'	'25.95']
['149655776'	'407164597511393280'	'0.0']->['76099783'	'407164597511393280'	'26.05']
['149655776'	'407164597511393280'	'0.0']->['1426396800'	'407164597511393280'	'26.1']
['311483920'	'407164597511393280'	'22.7']->['1550082055'	'407164597511393280'	'26.13']
['149655776'	'407164597511393280'	'0.0']->['365468427'	'407164597511393280'	'26.15']
['184705158'	'407164597511393280'	'1.49']->['78193232'	'407164597511393280'	'26.29']
['149655776'	'407164597511393280'	'0.0']->['29044468'	'407164597511393280'	'26.36']
['479360454'	'407164597511393280'	'16.14']->['170202419'	'407164597511393280'	'26.43']
['149655776'	'407164597511393280'	'0.0']->['739145288'	'407164597511393280'	'26.52']
['149655776'	'407164597511393280'	'0.0']->['100791248'	'407164597511393280'	'26.62']
['149655776'	'407164597511393280'	'0.0']->['188390606'	'407164597511393280'	'26.72']
['29044468'	'407164597511393280'	'26.36']->['278099922'	'407164597511393280'	'27.01']
['404270389'	'407164597511393280'	'20.62']->['791603084'	'407164597511393280'	'27.15']
['149655776'	'407164597511393280'	'0.0']->['168609480'	'407171430124503041'	'27.15']
['29044468'	'407164597511393280'	'26.36']->['2197757949'	'407164597511393280'	'27.3']
['380209027'	'407164597511393280'	'8.25']->['933890690'	'407164597511393280'	'27.43']
['149655776'	'407164597511393280'	'0.0']->['1413220214'	'407164597511393280'	'28.43']
['149655776'	'407164597511393280'	'0.0']->['105691709'	'407164597511393280'	'28.93']
['334175708'	'407164597511393280'	'16.26']->['427650582'	'407164597511393280'	'29.18']
['149655776'	'407164597511393280'	'0.0']->['195707649'	'407164597511393280'	'29.31']
['149655776'	'407164597511393280'	'0.0']->['38704686'	'407164597511393280'	'29.37']
['149655776'	'407164597511393280'	'0.0']->['39707338'	'407164597511393280'	'29.4']
['340292320'	'407164597511393280'	'25.19']->['851733709'	'407164597511393280'	'29.42']
['72319174'	'407164597511393280'	'16.29']->['325249789'	'407164597511393280'	'29.43']
['149794103'	'407164597511393280'	'1.5']->['194508174'	'407164597511393280'	'29.43']
['149655776'	'407164597511393280'	'0.0']->['52931475'	'407164597511393280'	'29.43']
['149655776'	'407164597511393280'	'0.0']->['167225311'	'407164597511393280'	'29.43']
['149655776'	'407164597511393280'	'0.0']->['922607324'	'407164597511393280'	'29.43']
['149655776'	'407164597511393280'	'0.0']->['432607953'	'407164597511393280'	'29.43']
['149655776'	'407164597511393280'	'0.0']->['213947292'	'407164597511393280'	'29.43']
['359104247'	'407164597511393280'	'2.3']->['1037879910'	'407164597511393280'	'29.57']
['149655776'	'407164597511393280'	'0.0']->['212636272'	'407164597511393280'	'29.7']
['149655776'	'407164597511393280'	'0.0']->['309740080'	'407164597511393280'	'29.94']
['149655776'	'407164597511393280'	'0.0']->['467104094'	'407164597511393280'	'30.06']
['149655776'	'407164597511393280'	'0.0']->['221927479'	'407164597511393280'	'30.12']
['149655776'	'407164597511393280'	'0.0']->['305156029'	'407164597511393280'	'30.15']
['149655776'	'407164597511393280'	'0.0']->['163317966'	'407164597511393280'	'30.18']
['149655776'	'407164597511393280'	'0.0']->['325319324'	'407172204757938176'	'30.23']
['149655776'	'407164597511393280'	'0.0']->['476386058'	'407164597511393280'	'30.35']
['278099922'	'407164597511393280'	'27.01']->['454139727'	'407164597511393280'	'30.52']
['149655776'	'407164597511393280'	'0.0']->['616252699'	'407164597511393280'	'30.58']
['149655776'	'407164597511393280'	'0.0']->['423579775'	'407164597511393280'	'30.65']
['149655776'	'407164597511393280'	'0.0']->['170438346'	'407164597511393280'	'30.74']
['32795561'	'407164597511393280'	'6.37']->['318765388'	'407164597511393280'	'30.83']
['265411626'	'407164597511393280'	'3.45']->['415645407'	'407164597511393280'	'30.99']
['149655776'	'407164597511393280'	'0.0']->['107693011'	'407164597511393280'	'31.15']
['149655776'	'407164597511393280'	'0.0']->['118838162'	'407164597511393280'	'31.29']
['309740080'	'407164597511393280'	'29.94']->['554163967'	'407164597511393280'	'31.43']
['758999220'	'407164597511393280'	'16.27']->['865276699'	'407164597511393280'	'31.65']
['385482229'	'407164597511393280'	'20.59']->['392409732'	'407164597511393280'	'31.76']
['454350237'	'407164597511393280'	'22.05']->['334428211'	'407164597511393280'	'31.87']
['149655776'	'407164597511393280'	'0.0']->['1020174534'	'407172629162782720'	'31.92']
['149655776'	'407164597511393280'	'0.0']->['1241753910'	'407164597511393280'	'31.94']
['149655776'	'407164597511393280'	'0.0']->['1880696960'	'407164597511393280'	'32.02']
['149655776'	'407164597511393280'	'0.0']->['346964133'	'407164597511393280'	'32.39']
['149655776'	'407164597511393280'	'0.0']->['955826412'	'407164597511393280'	'32.58']
['149655776'	'407164597511393280'	'0.0']->['361892511'	'407164597511393280'	'32.67']
['317342962'	'407164597511393280'	'7.12']->['96212245'	'407164597511393280'	'32.72']
['149655776'	'407164597511393280'	'0.0']->['473230298'	'407164597511393280'	'32.74']
['173508406'	'407164597511393280'	'6.36']->['64381010'	'407164597511393280'	'32.77']
['149655776'	'407164597511393280'	'0.0']->['320216012'	'407164597511393280'	'32.97']
['279401315'	'407164597511393280'	'0.82']->['117021435'	'407164597511393280'	'33.04']
['149655776'	'407164597511393280'	'0.0']->['99298885'	'407164597511393280'	'33.12']
['149655776'	'407164597511393280'	'0.0']->['98428736'	'407164597511393280'	'33.51']
['149655776'	'407164597511393280'	'0.0']->['223271475'	'407164597511393280'	'33.7']
['149655776'	'407164597511393280'	'0.0']->['62196869'	'407164597511393280'	'33.8']
['1389213534'	'407164597511393280'	'18.96']->['439112001'	'407164597511393280'	'33.85']
['1615664317'	'407164597511393280'	'1.5']->['562515069'	'407164597511393280'	'33.88']
['149655776'	'407164597511393280'	'0.0']->['1374254580'	'407164597511393280'	'33.89']
['149655776'	'407164597511393280'	'0.0']->['74308401'	'407164597511393280'	'33.89']
['243894749'	'407164597511393280'	'25.63']->['1284483409'	'407164597511393280'	'33.9']
['283051382'	'407164597511393280'	'25.2']->['71738505'	'407164597511393280'	'34.83']
['149655776'	'407164597511393280'	'0.0']->['71719678'	'407164597511393280'	'35.3']
['209622665'	'407164597511393280'	'17.11']->['978444860'	'407164597511393280'	'35.53']
['455964058'	'407164597511393280'	'20.62']->['628204822'	'407164597511393280'	'35.65']
['149655776'	'407164597511393280'	'0.0']->['389604060'	'407164597511393280'	'35.71']
['149655776'	'407164597511393280'	'0.0']->['1702836920'	'407164597511393280'	'35.77']
['24012201'	'407164597511393280'	'24.9']->['1308183812'	'407164597511393280'	'35.9']
['149655776'	'407164597511393280'	'0.0']->['175559985'	'407164597511393280'	'35.97']
['149655776'	'407164597511393280'	'0.0']->['331733489'	'407164597511393280'	'36.03']
['559940971'	'407164597511393280'	'0.82']->['1636170931'	'407164597511393280'	'36.19']
['149655776'	'407164597511393280'	'0.0']->['915836792'	'407164597511393280'	'36.27']
['149655776'	'407164597511393280'	'0.0']->['111877174'	'407164597511393280'	'36.35']
['1643021467'	'407164597511393280'	'0.7']->['885915744'	'407164597511393280'	'36.48']
['149655776'	'407164597511393280'	'0.0']->['44884443'	'407164597511393280'	'36.62']
['2195547111'	'407164597511393280'	'25.69']->['1053426690'	'407164597511393280'	'36.99']
['149655776'	'407164597511393280'	'0.0']->['361648415'	'407173913831944192'	'37.02']
['389604060'	'407164597511393280'	'35.71']->['351320499'	'407164597511393280'	'37.18']
['149655776'	'407164597511393280'	'0.0']->['207779261'	'407164597511393280'	'37.27']
['149655776'	'407164597511393280'	'0.0']->['1879960716'	'407164597511393280'	'37.32']
['149655776'	'407164597511393280'	'0.0']->['350426785'	'407164597511393280'	'37.34']
['149655776'	'407164597511393280'	'0.0']->['979505029'	'407164597511393280'	'37.35']
['149655776'	'407164597511393280'	'0.0']->['784836090'	'407164597511393280'	'37.37']
['149655776'	'407164597511393280'	'0.0']->['570359925'	'407164597511393280'	'37.64']
['415645407'	'407164597511393280'	'30.99']->['821573976'	'407164597511393280'	'37.78']
['149655776'	'407164597511393280'	'0.0']->['725248340'	'407164597511393280'	'37.85']
['149655776'	'407164597511393280'	'0.0']->['172980830'	'407164597511393280'	'37.92']
['389604060'	'407164597511393280'	'35.71']->['911650477'	'407164597511393280'	'38.23']
['1053426690'	'407164597511393280'	'36.99']->['939352944'	'407164597511393280'	'38.39']
['1879960716'	'407164597511393280'	'37.32']->['20854796'	'407164597511393280'	'38.47']
['149655776'	'407164597511393280'	'0.0']->['70781335'	'407164597511393280'	'38.51']
['259002528'	'407164597511393280'	'18.42']->['361027800'	'407164597511393280'	'38.53']
['149655776'	'407164597511393280'	'0.0']->['279451470'	'407164597511393280'	'38.54']
['208503662'	'407164597511393280'	'2.18']->['413281748'	'407164597511393280'	'38.55']
['149655776'	'407164597511393280'	'0.0']->['1564742486'	'407164597511393280'	'38.55']
['149655776'	'407164597511393280'	'0.0']->['370577495'	'407164597511393280'	'38.55']
['149655776'	'407164597511393280'	'0.0']->['1038715568'	'407164597511393280'	'38.55']
['1163197104'	'407164597511393280'	'25.95']->['745471038'	'407164597511393280'	'38.55']
['149655776'	'407164597511393280'	'0.0']->['1608392556'	'407164597511393280'	'38.7']
['149655776'	'407164597511393280'	'0.0']->['1092633901'	'407164597511393280'	'38.77']
['149655776'	'407164597511393280'	'0.0']->['355280041'	'407164597511393280'	'38.81']
['149655776'	'407164597511393280'	'0.0']->['391230684'	'407164597511393280'	'38.85']
['71738505'	'407164597511393280'	'34.83']->['1431865028'	'407164597511393280'	'39.01']
['149655776'	'407164597511393280'	'0.0']->['268715929'	'407164597511393280'	'39.09']
['562435842'	'407164597511393280'	'25.05']->['44792785'	'407164597511393280'	'39.17']
['149655776'	'407164597511393280'	'0.0']->['223173247'	'407164597511393280'	'39.33']
['149655776'	'407164597511393280'	'0.0']->['456924384'	'407164597511393280'	'40.02']
['149655776'	'407164597511393280'	'0.0']->['871739161'	'407164597511393280'	'40.36']
['309404240'	'407164597511393280'	'8.91']->['321634469'	'407164597511393280'	'40.53']
['149655776'	'407164597511393280'	'0.0']->['607868600'	'407164597511393280'	'40.61']
['149655776'	'407164597511393280'	'0.0']->['1645336530'	'407164597511393280'	'40.66']
['387847953'	'407164597511393280'	'3.48']->['2148990695'	'407164597511393280'	'40.68']
['149655776'	'407164597511393280'	'0.0']->['37209861'	'407164597511393280'	'40.69']
['149655776'	'407164597511393280'	'0.0']->['143794651'	'407164597511393280'	'40.69']
['28780064'	'407164597511393280'	'4.33']->['89976409'	'407164597511393280'	'40.7']
['149655776'	'407164597511393280'	'0.0']->['421184655'	'407164597511393280'	'40.7']
['456924384'	'407164597511393280'	'40.02']->['385565663'	'407164597511393280'	'40.7']
['149655776'	'407164597511393280'	'0.0']->['458131370'	'407164597511393280'	'40.79']
['149655776'	'407164597511393280'	'0.0']->['322663940'	'407164597511393280'	'40.84']
['149655776'	'407164597511393280'	'0.0']->['107330321'	'407164597511393280'	'40.88']
['149655776'	'407164597511393280'	'0.0']->['476284041'	'407174952719495169'	'41.15']
['607868600'	'407164597511393280'	'40.61']->['355934010'	'407164597511393280'	'41.32']
['149655776'	'407164597511393280'	'0.0']->['351075577'	'407164597511393280'	'41.53']
['149655776'	'407164597511393280'	'0.0']->['451151395'	'407164597511393280'	'41.64']
['29044468'	'407164597511393280'	'26.36']->['40192415'	'407164597511393280'	'41.7']
['1645336530'	'407164597511393280'	'40.66']->['857115470'	'407164597511393280'	'41.72']
['541386457'	'407164597511393280'	'25.2']->['803733510'	'407164597511393280'	'41.74']
['321634469'	'407164597511393280'	'40.53']->['1166630988'	'407164597511393280'	'41.74']
['149655776'	'407164597511393280'	'0.0']->['704031888'	'407164597511393280'	'41.75']
['149655776'	'407164597511393280'	'0.0']->['459664510'	'407164597511393280'	'41.75']
['149655776'	'407164597511393280'	'0.0']->['541316823'	'407164597511393280'	'41.75']
['167225181'	'407164597511393280'	'0.32']->['406560427'	'407164597511393280'	'41.75']
['358747974'	'407164597511393280'	'7.15']->['962980459'	'407164597511393280'	'41.75']
['149655776'	'407164597511393280'	'0.0']->['134185650'	'407164597511393280'	'41.75']
['149655776'	'407164597511393280'	'0.0']->['1881569809'	'407164597511393280'	'41.8']
['194591892'	'407164597511393280'	'0.81']->['620210458'	'407164597511393280'	'41.83']
['149655776'	'407164597511393280'	'0.0']->['89527124'	'407164597511393280'	'42.13']
['149655776'	'407164597511393280'	'0.0']->['39088744'	'407175226921738240'	'42.23']
['476284041'	'407174952719495169'	'41.15']->['66578756'	'407175235163942912'	'42.27']
['149655776'	'407164597511393280'	'0.0']->['255824946'	'407164597511393280'	'42.42']
['149655776'	'407164597511393280'	'0.0']->['380477206'	'407164597511393280'	'42.92']
['268715929'	'407164597511393280'	'39.09']->['403676723'	'407164597511393280'	'43.18']
['149655776'	'407164597511393280'	'0.0']->['391750349'	'407164597511393280'	'43.31']
['1166630988'	'407164597511393280'	'41.74']->['586183452'	'407164597511393280'	'43.37']
['586183452'	'407164597511393280'	'43.37']->['2172863849'	'407164597511393280'	'43.4']
['149655776'	'407164597511393280'	'0.0']->['134985425'	'407164597511393280'	'43.42']
['170202419'	'407164597511393280'	'26.43']->['411495037'	'407164597511393280'	'43.43']
['149655776'	'407164597511393280'	'0.0']->['58781330'	'407164597511393280'	'43.77']
['223173247'	'407164597511393280'	'39.33']->['74205715'	'407164597511393280'	'43.93']
['149655776'	'407164597511393280'	'0.0']->['724995518'	'407164597511393280'	'44.02']
['149655776'	'407164597511393280'	'0.0']->['396312568'	'407164597511393280'	'44.1']
['1861413222'	'407164597511393280'	'13.14']->['1884793807'	'407164597511393280'	'44.28']
['149655776'	'407164597511393280'	'0.0']->['290629072'	'407164597511393280'	'44.47']
['149655776'	'407164597511393280'	'0.0']->['34373060'	'407175787587330048'	'44.47']
['149655776'	'407164597511393280'	'0.0']->['298358107'	'407164597511393280'	'45.25']
['149655776'	'407164597511393280'	'0.0']->['233673920'	'407176012645285889'	'45.37']
['149655776'	'407164597511393280'	'0.0']->['275309715'	'407164597511393280'	'45.64']
['149655776'	'407164597511393280'	'0.0']->['531742653'	'407176127074295808'	'45.82']
['149655776'	'407164597511393280'	'0.0']->['420215742'	'407164597511393280'	'45.84']
['149655776'	'407164597511393280'	'0.0']->['550655264'	'407164597511393280'	'45.94']
['456924384'	'407164597511393280'	'40.02']->['432836918'	'407164597511393280'	'45.98']
['149655776'	'407164597511393280'	'0.0']->['299556764'	'407164597511393280'	'46.01']
['149655776'	'407164597511393280'	'0.0']->['408162638'	'407164597511393280'	'46.02']
['408162638'	'407164597511393280'	'46.02']->['722779615'	'407164597511393280'	'46.03']
['149655776'	'407164597511393280'	'0.0']->['557014974'	'407164597511393280'	'46.03']
['149655776'	'407164597511393280'	'0.0']->['17277843'	'407176315930816512'	'46.57']
['259002528'	'407164597511393280'	'18.42']->['311292614'	'407164597511393280'	'46.81']
['149655776'	'407164597511393280'	'0.0']->['363546547'	'407176402018893824'	'46.9']
['408162638'	'407164597511393280'	'46.02']->['722913582'	'407164597511393280'	'47.2']
['149655776'	'407164597511393280'	'0.0']->['397667744'	'407164597511393280'	'47.39']
['149655776'	'407164597511393280'	'0.0']->['549542012'	'407164597511393280'	'47.49']
['149655776'	'407164597511393280'	'0.0']->['78919113'	'407164597511393280'	'47.53']
['787824716'	'407164597511393280'	'0.86']->['597490648'	'407164597511393280'	'47.56']
['149655776'	'407164597511393280'	'0.0']->['371285175'	'407164597511393280'	'47.57']
['149655776'	'407164597511393280'	'0.0']->['1672527877'	'407164597511393280'	'47.58']
['408162638'	'407164597511393280'	'46.02']->['915969836'	'407164597511393280'	'47.58']
['149655776'	'407164597511393280'	'0.0']->['1674583105'	'407164597511393280'	'47.58']
['456924384'	'407164597511393280'	'40.02']->['1531912765'	'407164597511393280'	'47.58']
['149655776'	'407164597511393280'	'0.0']->['636575149'	'407164597511393280'	'47.58']
['149655776'	'407164597511393280'	'0.0']->['114458539'	'407164597511393280'	'47.58']
['184722765'	'407164597511393280'	'2.18']->['189040725'	'407164597511393280'	'48.06']
['149655776'	'407164597511393280'	'0.0']->['1656878749'	'407176709289418752'	'48.13']
['149655776'	'407164597511393280'	'0.0']->['189549218'	'407164597511393280'	'48.3']
['149655776'	'407164597511393280'	'0.0']->['92026838'	'407164597511393280'	'48.41']
['149655776'	'407164597511393280'	'0.0']->['279700636'	'407164597511393280'	'48.47']
['149655776'	'407164597511393280'	'0.0']->['565857788'	'407164597511393280'	'48.53']
['722913582'	'407164597511393280'	'47.2']->['565084055'	'407164597511393280'	'48.58']
['278099922'	'407164597511393280'	'27.01']->['300324393'	'407164597511393280'	'48.61']
['149655776'	'407164597511393280'	'0.0']->['1726394904'	'407164597511393280'	'48.63']
['233481567'	'407164597511393280'	'4.7']->['206987781'	'407164597511393280'	'48.88']
['149655776'	'407164597511393280'	'0.0']->['714895190'	'407164597511393280'	'49.01']
['143110811'	'407164597511393280'	'0.58']->['342488873'	'407164597511393280'	'49.07']
['309740080'	'407164597511393280'	'29.94']->['1197168565'	'407164597511393280'	'49.1']
['178621660'	'407164597511393280'	'14.22']->['98254483'	'407164597511393280'	'49.12']
['149655776'	'407164597511393280'	'0.0']->['498201669'	'407164597511393280'	'49.13']
['149655776'	'407164597511393280'	'0.0']->['776143843'	'407176990224297984'	'49.25']
['149655776'	'407164597511393280'	'0.0']->['277620169'	'407164597511393280'	'49.67']
['149655776'	'407164597511393280'	'0.0']->['231707849'	'407164597511393280'	'49.95']
['557014974'	'407164597511393280'	'46.03']->['307225557'	'407164597511393280'	'50.08']
['149655776'	'407164597511393280'	'0.0']->['334810388'	'407164597511393280'	'50.15']
['149655776'	'407164597511393280'	'0.0']->['229431805'	'407164597511393280'	'50.18']
['149655776'	'407164597511393280'	'0.0']->['42054801'	'407164597511393280'	'50.2']
['231707849'	'407164597511393280'	'49.95']->['131759000'	'407164597511393280'	'50.22']
['149655776'	'407164597511393280'	'0.0']->['1143421446'	'407164597511393280'	'50.9']
['620210458'	'407164597511393280'	'41.83']->['362757997'	'407164597511393280'	'51.24']
['149655776'	'407164597511393280'	'0.0']->['583087561'	'407164597511393280'	'51.41']
['149655776'	'407164597511393280'	'0.0']->['257549365'	'407164597511393280'	'51.5']
['149655776'	'407164597511393280'	'0.0']->['320343864'	'407164597511393280'	'51.58']
['149655776'	'407164597511393280'	'0.0']->['219890523'	'407164597511393280'	'52.25']
['149655776'	'407164597511393280'	'0.0']->['156208299'	'407164597511393280'	'52.36']
['1092633901'	'407164597511393280'	'38.77']->['593927475'	'407164597511393280'	'52.47']
['149655776'	'407164597511393280'	'0.0']->['164319946'	'407164597511393280'	'52.65']
['206987781'	'407164597511393280'	'48.88']->['122658328'	'407164597511393280'	'53.18']
['149655776'	'407164597511393280'	'0.0']->['633410272'	'407164597511393280'	'53.45']
['605946128'	'407164597511393280'	'21.96']->['246612816'	'407164597511393280'	'53.58']
['149655776'	'407164597511393280'	'0.0']->['82053054'	'407164597511393280'	'53.72']
['149655776'	'407164597511393280'	'0.0']->['274492438'	'407164597511393280'	'53.97']
['257549365'	'407164597511393280'	'51.5']->['618174284'	'407164597511393280'	'53.98']
['149655776'	'407164597511393280'	'0.0']->['172877284'	'407164597511393280'	'54.35']
['99298885'	'407164597511393280'	'33.12']->['242786224'	'407164597511393280'	'54.72']
['149655776'	'407164597511393280'	'0.0']->['528612073'	'407178428920913920'	'54.97']
['2195547111'	'407164597511393280'	'25.69']->['1038828259'	'407164597511393280'	'55.87']
['149655776'	'407164597511393280'	'0.0']->['179465637'	'407164597511393280'	'56.44']
['149655776'	'407164597511393280'	'0.0']->['733469143'	'407164597511393280'	'56.73']
['149655776'	'407164597511393280'	'0.0']->['173619260'	'407164597511393280'	'56.87']
['149655776'	'407164597511393280'	'0.0']->['76720488'	'407164597511393280'	'57.02']
['149655776'	'407164597511393280'	'0.0']->['471440620'	'407164597511393280'	'57.41']
['385482229'	'407164597511393280'	'20.59']->['261847834'	'407164597511393280'	'57.6']
['1374254580'	'407164597511393280'	'33.89']->['941355480'	'407164597511393280'	'57.8']
['149655776'	'407164597511393280'	'0.0']->['22527380'	'407164597511393280'	'58.42']
['149655776'	'407164597511393280'	'0.0']->['324123504'	'407164597511393280'	'58.74']
['149655776'	'407164597511393280'	'0.0']->['251180208'	'407164597511393280'	'58.89']
['149655776'	'407164597511393280'	'0.0']->['1034989687'	'407164597511393280'	'58.97']
['149655776'	'407164597511393280'	'0.0']->['166113921'	'407164597511393280'	'59.01']
['149655776'	'407164597511393280'	'0.0']->['878905026'	'407164597511393280'	'59.03']
['149655776'	'407164597511393280'	'0.0']->['1037556163'	'407164597511393280'	'59.04']
['149655776'	'407164597511393280'	'0.0']->['457571370'	'407164597511393280'	'59.05']
['149655776'	'407164597511393280'	'0.0']->['63030699'	'407164597511393280'	'59.05']
['149655776'	'407164597511393280'	'0.0']->['2189758233'	'407164597511393280'	'59.05']
['305156029'	'407164597511393280'	'30.15']->['23986139'	'407164597511393280'	'59.56']
['149655776'	'407164597511393280'	'0.0']->['20470560'	'407164597511393280'	'60.07']
['592281042'	'407164597511393280'	'20.62']->['69468770'	'407164597511393280'	'60.29']
['149655776'	'407164597511393280'	'0.0']->['45944280'	'407164597511393280'	'60.4']
['149655776'	'407164597511393280'	'0.0']->['758174726'	'407164597511393280'	'60.52']
['334816761'	'407164597511393280'	'17.16']->['326476076'	'407164597511393280'	'60.56']
['149655776'	'407164597511393280'	'0.0']->['507536934'	'407164597511393280'	'60.6']
['149655776'	'407164597511393280'	'0.0']->['249102528'	'407164597511393280'	'61.24']
['149655776'	'407164597511393280'	'0.0']->['256269009'	'407164597511393280'	'61.56']
['149655776'	'407164597511393280'	'0.0']->['1279632060'	'407164597511393280'	'61.72']
['149655776'	'407164597511393280'	'0.0']->['1624331238'	'407164597511393280'	'61.8']
['149655776'	'407164597511393280'	'0.0']->['573249004'	'407164597511393280'	'61.84']
['557014974'	'407164597511393280'	'46.03']->['140027003'	'407164597511393280'	'61.86']
['149655776'	'407164597511393280'	'0.0']->['1089741691'	'407164597511393280'	'61.87']
['1624331238'	'407164597511393280'	'61.8']->['2149803990'	'407164597511393280'	'61.88']
['76196583'	'407164597511393280'	'1.71']->['339020640'	'407164597511393280'	'61.88']
['149655776'	'407164597511393280'	'0.0']->['900566228'	'407164597511393280'	'62.23']
['326476076'	'407164597511393280'	'60.56']->['179004825'	'407164597511393280'	'62.44']
['149655776'	'407164597511393280'	'0.0']->['38828275'	'407164597511393280'	'62.55']
['149655776'	'407164597511393280'	'0.0']->['2187444937'	'407164597511393280'	'62.6']
['63030699'	'407164597511393280'	'59.05']->['288040160'	'407164597511393280'	'62.65']
['149655776'	'407164597511393280'	'0.0']->['363297624'	'407164597511393280'	'62.68']
['149655776'	'407164597511393280'	'0.0']->['57719748'	'407164597511393280'	'63.11']
['573249004'	'407164597511393280'	'61.84']->['628549332'	'407164597511393280'	'63.32']
['179465637'	'407164597511393280'	'56.44']->['136687126'	'407164597511393280'	'63.43']
['149655776'	'407164597511393280'	'0.0']->['378794760'	'407164597511393280'	'63.48']
['620654625'	'407164597511393280'	'1.5']->['408828520'	'407164597511393280'	'63.51']
['149655776'	'407164597511393280'	'0.0']->['380300884'	'407164597511393280'	'63.52']
['149655776'	'407164597511393280'	'0.0']->['312144840'	'407164597511393280'	'63.53']
['149655776'	'407164597511393280'	'0.0']->['624197758'	'407164597511393280'	'63.53']
['900566228'	'407164597511393280'	'62.23']->['610284447'	'407164597511393280'	'63.53']
['243894749'	'407164597511393280'	'25.63']->['282592442'	'407164597511393280'	'63.85']
['149655776'	'407164597511393280'	'0.0']->['734188831'	'407164597511393280'	'64.01']
['149655776'	'407164597511393280'	'0.0']->['330301805'	'407164597511393280'	'64.09']
['179004825'	'407164597511393280'	'62.44']->['510615985'	'407164597511393280'	'64.17']
['50741896'	'407164597511393280'	'9.3']->['460767484'	'407164597511393280'	'64.83']
['149655776'	'407164597511393280'	'0.0']->['359719879'	'407164597511393280'	'65.17']
['149655776'	'407164597511393280'	'0.0']->['554938982'	'407164597511393280'	'65.33']
['149655776'	'407164597511393280'	'0.0']->['373604080'	'407181048410144768'	'65.37']
['149655776'	'407164597511393280'	'0.0']->['337937525'	'407164597511393280'	'65.42']
['2187444937'	'407164597511393280'	'62.6']->['1606469522'	'407164597511393280'	'65.46']
['149655776'	'407164597511393280'	'0.0']->['512447629'	'407164597511393280'	'65.48']
['149655776'	'407164597511393280'	'0.0']->['1310557892'	'407164597511393280'	'65.49']
['149655776'	'407164597511393280'	'0.0']->['349710105'	'407164597511393280'	'65.5']
['346964133'	'407164597511393280'	'32.39']->['342267374'	'407164597511393280'	'65.63']
['803733510'	'407164597511393280'	'41.74']->['925785792'	'407164597511393280'	'66.09']
['380300884'	'407164597511393280'	'63.52']->['622776411'	'407164597511393280'	'66.32']
['149655776'	'407164597511393280'	'0.0']->['398567162'	'407164597511393280'	'66.44']
['149655776'	'407164597511393280'	'0.0']->['57673759'	'407164597511393280'	'66.55']
['149655776'	'407164597511393280'	'0.0']->['567377444'	'407181475432648705'	'67.07']
['573249004'	'407164597511393280'	'61.84']->['461703197'	'407164597511393280'	'67.98']
['288040160'	'407164597511393280'	'62.65']->['76417824'	'407164597511393280'	'68.7']
['628549332'	'407164597511393280'	'63.32']->['557306960'	'407164597511393280'	'69.06']
['149655776'	'407164597511393280'	'0.0']->['1861628700'	'407164597511393280'	'69.24']
['149655776'	'407164597511393280'	'0.0']->['150838931'	'407164597511393280'	'69.33']
['346964133'	'407164597511393280'	'32.39']->['423696033'	'407164597511393280'	'69.37']
['29390077'	'407164597511393280'	'0.41']->['187751989'	'407164597511393280'	'69.39']
['149655776'	'407164597511393280'	'0.0']->['470763299'	'407164597511393280'	'69.41']
['149655776'	'407164597511393280'	'0.0']->['148003807'	'407164597511393280'	'69.41']
['734188831'	'407164597511393280'	'64.01']->['537586475'	'407164597511393280'	'69.41']
['149655776'	'407164597511393280'	'0.0']->['234158260'	'407164597511393280'	'69.42']
['149655776'	'407164597511393280'	'0.0']->['1188603967'	'407164597511393280'	'69.59']
['507536934'	'407164597511393280'	'60.6']->['1030335103'	'407164597511393280'	'69.77']
['149655776'	'407164597511393280'	'0.0']->['379465555'	'407164597511393280'	'69.82']
['149655776'	'407164597511393280'	'0.0']->['738347382'	'407164597511393280'	'69.88']
['291393120'	'407164597511393280'	'18.41']->['586806211'	'407164597511393280'	'70.08']
['149655776'	'407164597511393280'	'0.0']->['161647950'	'407164597511393280'	'70.34']
['149655776'	'407164597511393280'	'0.0']->['256032882'	'407164597511393280'	'70.47']
['149655776'	'407164597511393280'	'0.0']->['66601182'	'407164597511393280'	'70.6']
['149655776'	'407164597511393280'	'0.0']->['336601304'	'407164597511393280'	'70.78']
['423696033'	'407164597511393280'	'69.37']->['1161854786'	'407164597511393280'	'70.88']
['586806211'	'407164597511393280'	'70.08']->['564147074'	'407164597511393280'	'70.92']
['149655776'	'407164597511393280'	'0.0']->['1715892762'	'407164597511393280'	'70.97']
['233465166'	'407164597511393280'	'6.37']->['485708706'	'407164597511393280'	'71.47']
['628549332'	'407164597511393280'	'63.32']->['276698427'	'407164597511393280'	'71.73']
['1161854786'	'407164597511393280'	'70.88']->['289055684'	'407164597511393280'	'71.86']
['1214548656'	'407164597511393280'	'5.08']->['311763578'	'407164597511393280'	'71.92']
['900566228'	'407164597511393280'	'62.23']->['19800303'	'407164597511393280'	'71.95']
['149655776'	'407164597511393280'	'0.0']->['249736664'	'407164597511393280'	'71.98']
['149655776'	'407164597511393280'	'0.0']->['325241444'	'407164597511393280'	'72.13']
['243894749'	'407164597511393280'	'25.63']->['366298901'	'407164597511393280'	'72.27']
['342267374'	'407164597511393280'	'65.63']->['165217279'	'407164597511393280'	'73.16']
['573249004'	'407164597511393280'	'61.84']->['377615522'	'407164597511393280'	'73.6']
['325241444'	'407164597511393280'	'72.13']->['452585681'	'407164597511393280'	'73.83']
['411728922'	'407164597511393280'	'8.25']->['1486686061'	'407164597511393280'	'73.94']
['363297624'	'407164597511393280'	'62.68']->['1894553882'	'407164597511393280'	'73.99']
['149655776'	'407164597511393280'	'0.0']->['234156341'	'407164597511393280'	'74.05']
['149655776'	'407164597511393280'	'0.0']->['59347246'	'407164597511393280'	'74.21']
['149655776'	'407164597511393280'	'0.0']->['2149264741'	'407164597511393280'	'74.29']
['979505029'	'407164597511393280'	'37.35']->['835584799'	'407164597511393280'	'74.37']
['149655776'	'407164597511393280'	'0.0']->['86711675'	'407164597511393280'	'74.5']
['149655776'	'407164597511393280'	'0.0']->['389592391'	'407164597511393280'	'74.62']
['234156341'	'407164597511393280'	'74.05']->['220629906'	'407164597511393280'	'74.63']
['149655776'	'407164597511393280'	'0.0']->['180044541'	'407164597511393280'	'75.51']
['149655776'	'407164597511393280'	'0.0']->['98540072'	'407183667383906304'	'75.78']
['149655776'	'407164597511393280'	'0.0']->['865787532'	'407164597511393280'	'75.95']
['129075907'	'407164597511393280'	'13.23']->['101601512'	'407164597511393280'	'76.16']
['164178725'	'407164597511393280'	'14.4']->['244321539'	'407164597511393280'	'76.27']
['149655776'	'407164597511393280'	'0.0']->['73457098'	'407164597511393280'	'76.33']
['978444860'	'407164597511393280'	'35.53']->['178989564'	'407164597511393280'	'76.36']
['408162638'	'407164597511393280'	'46.02']->['325761653'	'407164597511393280'	'76.37']
['149655776'	'407164597511393280'	'0.0']->['173943656'	'407164597511393280'	'76.38']
['194591892'	'407164597511393280'	'0.81']->['814035344'	'407164597511393280'	'76.38']
['149655776'	'407164597511393280'	'0.0']->['343097450'	'407164597511393280'	'76.38']
['340292320'	'407164597511393280'	'25.19']->['359875950'	'407164597511393280'	'76.44']
['149655776'	'407164597511393280'	'0.0']->['121029185'	'407164597511393280'	'76.47']
['149655776'	'407164597511393280'	'0.0']->['472329597'	'407164597511393280'	'76.5']
['408828520'	'407164597511393280'	'63.51']->['1195488522'	'407164597511393280'	'76.81']
['149655776'	'407164597511393280'	'0.0']->['346871174'	'407164597511393280'	'76.96']
['149655776'	'407164597511393280'	'0.0']->['2194778578'	'407164597511393280'	'77.12']
['149655776'	'407164597511393280'	'0.0']->['226032847'	'407164597511393280'	'77.6']
['1486686061'	'407164597511393280'	'73.94']->['1674554592'	'407164597511393280'	'77.84']
['149655776'	'407164597511393280'	'0.0']->['391105058'	'407164597511393280'	'77.96']
['149655776'	'407164597511393280'	'0.0']->['188555575'	'407164597511393280'	'78.02']
['131759000'	'407164597511393280'	'50.22']->['757125541'	'407164597511393280'	'78.08']
['714895190'	'407164597511393280'	'49.01']->['1528281655'	'407164597511393280'	'78.16']
['234156341'	'407164597511393280'	'74.05']->['617425394'	'407164597511393280'	'78.23']
['311763578'	'407164597511393280'	'71.92']->['289389212'	'407164597511393280'	'78.75']
['149655776'	'407164597511393280'	'0.0']->['472848732'	'407164597511393280'	'79.01']
['962980459'	'407164597511393280'	'41.75']->['1001048600'	'407164597511393280'	'79.14']
['149655776'	'407164597511393280'	'0.0']->['1250025678'	'407164597511393280'	'79.2']
['149655776'	'407164597511393280'	'0.0']->['1889023560'	'407164597511393280'	'79.23']
['757125541'	'407164597511393280'	'78.08']->['176681835'	'407164597511393280'	'79.27']
['573249004'	'407164597511393280'	'61.84']->['525886065'	'407164597511393280'	'80.12']
['149655776'	'407164597511393280'	'0.0']->['217353317'	'407164597511393280'	'80.54']
['149655776'	'407164597511393280'	'0.0']->['170874739'	'407164597511393280'	'80.75']
['412605084'	'407164597511393280'	'4.28']->['271182196'	'407164597511393280'	'80.86']
['111877174'	'407164597511393280'	'36.35']->['221727123'	'407164597511393280'	'80.91']
['220629906'	'407164597511393280'	'74.63']->['279036117'	'407164597511393280'	'80.97']
['149655776'	'407164597511393280'	'0.0']->['597913648'	'407164597511393280'	'81.26']
['131759000'	'407164597511393280'	'50.22']->['104768967'	'407164597511393280'	'81.55']
['52931475'	'407164597511393280'	'29.43']->['223659064'	'407164597511393280'	'81.78']
['149655776'	'407164597511393280'	'0.0']->['498337044'	'407164597511393280'	'81.9']
['149655776'	'407164597511393280'	'0.0']->['314833921'	'407164597511393280'	'81.96']
['313973685'	'407164597511393280'	'2.67']->['796702614'	'407164597511393280'	'82.02']
['254945618'	'407164987933995008'	'1.55']->['288952837'	'407185393004838912'	'82.63']
['73457098'	'407164597511393280'	'76.33']->['228401090'	'407164597511393280'	'82.68']
['149655776'	'407164597511393280'	'0.0']->['43785568'	'407164597511393280'	'82.83']
['149655776'	'407164597511393280'	'0.0']->['193218683'	'407164597511393280'	'82.9']
['1889023560'	'407164597511393280'	'79.23']->['1699787538'	'407164597511393280'	'82.97']
['149655776'	'407164597511393280'	'0.0']->['1431510361'	'407164597511393280'	'83.23']
['149655776'	'407164597511393280'	'0.0']->['587917617'	'407164597511393280'	'83.5']
['86711675'	'407164597511393280'	'74.5']->['156311216'	'407164597511393280'	'83.53']
['359875950'	'407164597511393280'	'76.44']->['92965962'	'407164597511393280'	'83.61']
['98428736'	'407164597511393280'	'33.51']->['966396780'	'407164597511393280'	'83.65']
['149655776'	'407164597511393280'	'0.0']->['209725166'	'407164597511393280'	'83.68']
['1431510361'	'407164597511393280'	'83.23']->['54408552'	'407164597511393280'	'84.2']
['149655776'	'407164597511393280'	'0.0']->['24023077'	'407164597511393280'	'84.46']
['149655776'	'407164597511393280'	'0.0']->['322660019'	'407164597511393280'	'84.59']
['101601512'	'407164597511393280'	'76.16']->['129863127'	'407164597511393280'	'84.65']
['149655776'	'407164597511393280'	'0.0']->['1626403280'	'407164597511393280'	'84.72']
['149655776'	'407164597511393280'	'0.0']->['413545978'	'407164597511393280'	'84.95']
['149655776'	'407164597511393280'	'0.0']->['320855578'	'407164597511393280'	'85.07']
['149655776'	'407164597511393280'	'0.0']->['1273823443'	'407164597511393280'	'85.13']
['149655776'	'407164597511393280'	'0.0']->['1581403452'	'407164597511393280'	'85.15']
['385482229'	'407164597511393280'	'20.59']->['158120146'	'407164597511393280'	'85.18']
['118117724'	'407164597511393280'	'1.5']->['242817643'	'407164597511393280'	'85.8']
['537757167'	'407164597511393280'	'9.31']->['442234010'	'407164597511393280'	'86.11']
['377615522'	'407164597511393280'	'73.6']->['316650289'	'407164597511393280'	'86.26']
['900566228'	'407164597511393280'	'62.23']->['362803328'	'407164597511393280'	'86.34']
['149655776'	'407164597511393280'	'0.0']->['480914401'	'407164597511393280'	'86.38']
['149655776'	'407164597511393280'	'0.0']->['463648781'	'407164597511393280'	'86.4']
['1030335103'	'407164597511393280'	'69.77']->['577118606'	'407164597511393280'	'86.42']
['149655776'	'407164597511393280'	'0.0']->['32345581'	'407164597511393280'	'86.53']
['149655776'	'407164597511393280'	'0.0']->['396977448'	'407164597511393280'	'86.9']
['149655776'	'407164597511393280'	'0.0']->['54595657'	'407164597511393280'	'87.08']
['149655776'	'407164597511393280'	'0.0']->['229009666'	'407164597511393280'	'87.17']
['149655776'	'407164597511393280'	'0.0']->['56325262'	'407164597511393280'	'87.22']
['149655776'	'407164597511393280'	'0.0']->['218741278'	'407164597511393280'	'87.27']
['334810388'	'407164597511393280'	'50.15']->['142089665'	'407164597511393280'	'87.56']
['149655776'	'407164597511393280'	'0.0']->['1209695978'	'407164597511393280'	'87.7']
['129863127'	'407164597511393280'	'84.65']->['612175568'	'407164597511393280'	'87.85']
['149655776'	'407164597511393280'	'0.0']->['299368789'	'407164597511393280'	'89.29']
['149655776'	'407164597511393280'	'0.0']->['988965428'	'407164597511393280'	'90.01']
['231707849'	'407164597511393280'	'49.95']->['101418582'	'407164597511393280'	'90.37']
['452585681'	'407164597511393280'	'73.83']->['928118928'	'407164597511393280'	'90.55']
['928118928'	'407164597511393280'	'90.55']->['960268176'	'407164597511393280'	'90.64']
['165217279'	'407164597511393280'	'73.16']->['116926042'	'407164597511393280'	'90.69']
['149655776'	'407164597511393280'	'0.0']->['533683290'	'407164597511393280'	'90.71']
['129863127'	'407164597511393280'	'84.65']->['322417168'	'407164597511393280'	'90.72']
['342267374'	'407164597511393280'	'65.63']->['348848629'	'407164597511393280'	'90.73']
['149655776'	'407164597511393280'	'0.0']->['78779468'	'407164597511393280'	'90.73']
['149655776'	'407164597511393280'	'0.0']->['272691357'	'407164597511393280'	'91.47']
['149655776'	'407164597511393280'	'0.0']->['174015704'	'407164597511393280'	'91.85']
['279700636'	'407164597511393280'	'48.47']->['27160951'	'407164597511393280'	'92.03']
['174015704'	'407164597511393280'	'91.85']->['44927392'	'407164597511393280'	'92.12']
['149655776'	'407164597511393280'	'0.0']->['488557188'	'407164597511393280'	'92.22']
['96392295'	'407164597511393280'	'9.87']->['946088702'	'407164597511393280'	'92.42']
['149655776'	'407164597511393280'	'0.0']->['276656078'	'407164597511393280'	'92.52']
['129863127'	'407164597511393280'	'84.65']->['526608637'	'407164597511393280'	'92.62']
['362803328'	'407164597511393280'	'86.34']->['569561036'	'407164597511393280'	'92.67']
['149655776'	'407164597511393280'	'0.0']->['547940640'	'407164597511393280'	'93.22']
['1001048600'	'407164597511393280'	'79.14']->['1055476422'	'407164597511393280'	'93.5']
['69468770'	'407164597511393280'	'60.29']->['1480321453'	'407164597511393280'	'93.64']
['413545978'	'407164597511393280'	'84.95']->['176511725'	'407164597511393280'	'93.71']
['377615522'	'407164597511393280'	'73.6']->['381292586'	'407164597511393280'	'93.78']
['149655776'	'407164597511393280'	'0.0']->['56573961'	'407164597511393280'	'93.91']
['149655776'	'407164597511393280'	'0.0']->['230808619'	'407164597511393280'	'94.03']
['452585681'	'407164597511393280'	'73.83']->['700653514'	'407164597511393280'	'94.65']
['149655776'	'407164597511393280'	'0.0']->['1107746006'	'407164597511393280'	'94.96']
['309740080'	'407164597511393280'	'29.94']->['535344016'	'407164597511393280'	'95.11']
['173508406'	'407164597511393280'	'6.36']->['81999213'	'407164597511393280'	'95.27']
['170874739'	'407164597511393280'	'80.75']->['233613423'	'407164597511393280'	'96.52']
['149655776'	'407164597511393280'	'0.0']->['560539861'	'407164597511393280'	'97.14']
['149655776'	'407164597511393280'	'0.0']->['239574120'	'407164597511393280'	'97.45']
['149655776'	'407164597511393280'	'0.0']->['1924521626'	'407164597511393280'	'97.61']
['149655776'	'407164597511393280'	'0.0']->['391008700'	'407164597511393280'	'97.69']
['233613423'	'407164597511393280'	'96.52']->['554658328'	'407164597511393280'	'97.73']
['149655776'	'407164597511393280'	'0.0']->['107537284'	'407164597511393280'	'97.77']
['339020640'	'407164597511393280'	'61.88']->['624107658'	'407164597511393280'	'98.27']
['562925203'	'407164597511393280'	'12.9']->['363409707'	'407164597511393280'	'98.77']
['149655776'	'407164597511393280'	'0.0']->['594075725'	'407164597511393280'	'99.65']
['165217279'	'407164597511393280'	'73.16']->['101502333'	'407164597511393280'	'100.09']
['149655776'	'407164597511393280'	'0.0']->['164022751'	'407164597511393280'	'100.53']
['272691357'	'407164597511393280'	'91.47']->['382973150'	'407164597511393280'	'100.89']
['174015704'	'407164597511393280'	'91.85']->['266948993'	'407164597511393280'	'101.25']
['249736664'	'407164597511393280'	'71.98']->['246584769'	'407164597511393280'	'101.33']
['149655776'	'407164597511393280'	'0.0']->['166498370'	'407164597511393280'	'101.4']
['573249004'	'407164597511393280'	'61.84']->['1891605517'	'407164597511393280'	'101.97']
['382973150'	'407164597511393280'	'100.89']->['345242882'	'407164597511393280'	'102.26']
['359104247'	'407164597511393280'	'2.3']->['895635373'	'407164597511393280'	'102.55']
['20470560'	'407164597511393280'	'60.07']->['1685564779'	'407164597511393280'	'103.05']
['391008700'	'407164597511393280'	'97.69']->['341833842'	'407164597511393280'	'103.3']
['382973150'	'407164597511393280'	'100.89']->['1364804714'	'407164597511393280'	'103.42']
['149655776'	'407164597511393280'	'0.0']->['1270231644'	'407164597511393280'	'103.49']
['149655776'	'407164597511393280'	'0.0']->['239053074'	'407164597511393280'	'103.52']
['149655776'	'407164597511393280'	'0.0']->['1016083460'	'407164597511393280'	'103.55']
['149655776'	'407164597511393280'	'0.0']->['223384447'	'407164597511393280'	'103.67']
['149655776'	'407164597511393280'	'0.0']->['98393084'	'407164597511393280'	'103.78']
['1270231644'	'407164597511393280'	'103.49']->['457577055'	'407164597511393280'	'104.97']
['149655776'	'407164597511393280'	'0.0']->['564060745'	'407164597511393280'	'105.56']
['149655776'	'407164597511393280'	'0.0']->['186401519'	'407164597511393280'	'105.85']
['628549332'	'407164597511393280'	'63.32']->['602133371'	'407164597511393280'	'106.0']
['149655776'	'407164597511393280'	'0.0']->['119617153'	'407164597511393280'	'106.08']
['149655776'	'407164597511393280'	'0.0']->['550654684'	'407164597511393280'	'106.11']
['149655776'	'407164597511393280'	'0.0']->['455081272'	'407164597511393280'	'106.13']
['149655776'	'407164597511393280'	'0.0']->['617048295'	'407164597511393280'	'106.15']
['1270231644'	'407164597511393280'	'103.49']->['569574629'	'407164597511393280'	'106.63']
['351314892'	'407164597511393280'	'2.77']->['838989596'	'407164597511393280'	'106.86']
['194906581'	'407164597511393280'	'25.2']->['350121345'	'407164597511393280'	'106.98']
['1364804714'	'407164597511393280'	'103.42']->['409721108'	'407164597511393280'	'107.04']
['149655776'	'407164597511393280'	'0.0']->['506373557'	'407164597511393280'	'107.07']
['149655776'	'407164597511393280'	'0.0']->['250069509'	'407164597511393280'	'107.1']
['288511456'	'407164597511393280'	'0.79']->['1955521530'	'407164597511393280'	'108.06']
['457577055'	'407164597511393280'	'104.97']->['261560587'	'407164597511393280'	'108.54']
['149655776'	'407164597511393280'	'0.0']->['612137310'	'407191945665327104'	'108.67']
['409721108'	'407164597511393280'	'107.04']->['569964212'	'407164597511393280'	'108.78']
['409721108'	'407164597511393280'	'107.04']->['720668197'	'407164597511393280'	'108.9']
['149655776'	'407164597511393280'	'0.0']->['322835114'	'407164597511393280'	'108.96']
['286706393'	'407164597511393280'	'2.92']->['91615973'	'407164597511393280'	'108.99']
['149655776'	'407164597511393280'	'0.0']->['544625548'	'407164597511393280'	'109.02']
['149655776'	'407164597511393280'	'0.0']->['1405634022'	'407164597511393280'	'109.22']
['473230298'	'407164597511393280'	'32.74']->['349247663'	'407164597511393280'	'109.83']
['149655776'	'407164597511393280'	'0.0']->['157665194'	'407164597511393280'	'109.88']
['396977448'	'407164597511393280'	'86.9']->['340343105'	'407164597511393280'	'110.21']
['311763578'	'407164597511393280'	'71.92']->['225829106'	'407164597511393280'	'110.37']
['89976409'	'407164597511393280'	'40.7']->['311462975'	'407164597511393280'	'110.53']
['339379216'	'407164597511393280'	'18.41']->['499370583'	'407164597511393280'	'110.62']
['149655776'	'407164597511393280'	'0.0']->['1656888830'	'407164597511393280'	'110.95']
['597913648'	'407164597511393280'	'81.26']->['425920189'	'407164597511393280'	'111.12']
['340343105'	'407164597511393280'	'110.21']->['1276150645'	'407164597511393280'	'111.2']
['149655776'	'407164597511393280'	'0.0']->['414048653'	'407164597511393280'	'111.28']
['149655776'	'407164597511393280'	'0.0']->['1294725985'	'407164597511393280'	'111.88']
['1276150645'	'407164597511393280'	'111.2']->['450294591'	'407164597511393280'	'112.18']
['290629072'	'407164597511393280'	'44.47']->['262182428'	'407164597511393280'	'112.48']
['149655776'	'407164597511393280'	'0.0']->['270940172'	'407164597511393280'	'114.6']
['149655776'	'407164597511393280'	'0.0']->['585886949'	'407164597511393280'	'114.97']
['149655776'	'407164597511393280'	'0.0']->['174144474'	'407164597511393280'	'115.35']
['149655776'	'407164597511393280'	'0.0']->['2201103071'	'407193799522533376'	'116.03']
['814035344'	'407164597511393280'	'76.38']->['789403968'	'407164597511393280'	'116.88']
['149655776'	'407164597511393280'	'0.0']->['71751041'	'407164597511393280'	'117.65']
['311763578'	'407164597511393280'	'71.92']->['1601924611'	'407164597511393280'	'118.03']
['149655776'	'407164597511393280'	'0.0']->['481713184'	'407164597511393280'	'118.22']
['149655776'	'407164597511393280'	'0.0']->['414469917'	'407164597511393280'	'118.32']
['362803328'	'407164597511393280'	'86.34']->['977289476'	'407164597511393280'	'118.37']
['382973150'	'407164597511393280'	'100.89']->['420458773'	'407164597511393280'	'118.39']
['149655776'	'407164597511393280'	'0.0']->['64529460'	'407164597511393280'	'118.4']
['149655776'	'407164597511393280'	'0.0']->['52650535'	'407164597511393280'	'118.41']
['322835114'	'407164597511393280'	'108.96']->['51833421'	'407164597511393280'	'118.41']
['149655776'	'407164597511393280'	'0.0']->['252987100'	'407164597511393280'	'118.42']
['457577055'	'407164597511393280'	'104.97']->['616739507'	'407164597511393280'	'118.42']
['149655776'	'407164597511393280'	'0.0']->['316276960'	'407164597511393280'	'119.33']
['149655776'	'407164597511393280'	'0.0']->['969974078'	'407164597511393280'	'119.79']
['149655776'	'407164597511393280'	'0.0']->['522250035'	'407194751877017600'	'119.82']
['149655776'	'407164597511393280'	'0.0']->['1447778023'	'407164597511393280'	'120.02']
['149655776'	'407164597511393280'	'0.0']->['1520856224'	'407164597511393280'	'120.25']
['246584769'	'407164597511393280'	'101.33']->['300035796'	'407164597511393280'	'121.37']
['1089741691'	'407164597511393280'	'61.87']->['1037474844'	'407164597511393280'	'121.92']
['174015704'	'407164597511393280'	'91.85']->['44016597'	'407164597511393280'	'122.2']
['149655776'	'407164597511393280'	'0.0']->['129401636'	'407164597511393280'	'122.48']
['1358738282'	'407164597511393280'	'4.23']->['316338984'	'407164597511393280'	'123.71']
['149655776'	'407164597511393280'	'0.0']->['964670426'	'407164597511393280'	'124.32']
['149655776'	'407164597511393280'	'0.0']->['477904241'	'407164597511393280'	'124.93']
['1089741691'	'407164597511393280'	'61.87']->['1121924245'	'407164597511393280'	'126.08']
['300035796'	'407164597511393280'	'121.37']->['259421730'	'407164597511393280'	'126.66']
['391008700'	'407164597511393280'	'97.69']->['1590024708'	'407164597511393280'	'126.95']
['346964133'	'407164597511393280'	'32.39']->['316804644'	'407164597511393280'	'127.09']
['149655776'	'407164597511393280'	'0.0']->['499349169'	'407164597511393280'	'127.16']
['1431510361'	'407164597511393280'	'83.23']->['548087232'	'407164597511393280'	'127.2']
['149655776'	'407164597511393280'	'0.0']->['425460325'	'407164597511393280'	'127.23']
['261560587'	'407164597511393280'	'108.54']->['327537839'	'407164597511393280'	'127.58']
['550655264'	'407164597511393280'	'45.94']->['702279949'	'407164597511393280'	'127.76']
['149655776'	'407164597511393280'	'0.0']->['600538383'	'407164597511393280'	'127.93']
['149655776'	'407164597511393280'	'0.0']->['247171847'	'407164597511393280'	'129.13']
['149655776'	'407164597511393280'	'0.0']->['1394457631'	'407164597511393280'	'129.32']
['19800303'	'407164597511393280'	'71.95']->['273721930'	'407164597511393280'	'129.82']
['461703197'	'407164597511393280'	'67.98']->['993846344'	'407164597511393280'	'130.18']
['283433530'	'407164597511393280'	'7.5']->['592379244'	'407164597511393280'	'130.64']
['149655776'	'407164597511393280'	'0.0']->['737582664'	'407164597511393280'	'131.1']
['446316004'	'407164597511393280'	'2.67']->['277371900'	'407164597511393280'	'132.87']
['149655776'	'407164597511393280'	'0.0']->['407968989'	'407164597511393280'	'133.75']
['149655776'	'407164597511393280'	'0.0']->['618379425'	'407164597511393280'	'134.19']
['149655776'	'407164597511393280'	'0.0']->['252888748'	'407164597511393280'	'134.63']
['455081272'	'407164597511393280'	'106.13']->['598027037'	'407164597511393280'	'135.0']
['407968989'	'407164597511393280'	'133.75']->['547226527'	'407164597511393280'	'135.18']
['243894749'	'407164597511393280'	'25.63']->['404343483'	'407164597511393280'	'135.37']
['149655776'	'407164597511393280'	'0.0']->['513853390'	'407164597511393280'	'135.52']
['149655776'	'407164597511393280'	'0.0']->['451131159'	'407164597511393280'	'136.13']
['149655776'	'407164597511393280'	'0.0']->['772072393'	'407164597511393280'	'136.44']
['149655776'	'407164597511393280'	'0.0']->['385477790'	'407164597511393280'	'136.6']
['149655776'	'407164597511393280'	'0.0']->['1349627401'	'407164597511393280'	'136.75']
['149655776'	'407164597511393280'	'0.0']->['134859391'	'407164597511393280'	'136.95']
['547226527'	'407164597511393280'	'135.18']->['455187279'	'407164597511393280'	'137.9']
['618379425'	'407164597511393280'	'134.19']->['1410186834'	'407164597511393280'	'138.38']
['149655776'	'407164597511393280'	'0.0']->['470667420'	'407164597511393280'	'138.61']
['177499442'	'407164597511393280'	'0.63']->['157714948'	'407164597511393280'	'138.73']
['592379244'	'407164597511393280'	'130.64']->['611189348'	'407164597511393280'	'138.85']
['550655264'	'407164597511393280'	'45.94']->['547215986'	'407164597511393280'	'139.28']
['252888748'	'407164597511393280'	'134.63']->['485125666'	'407164597511393280'	'139.7']
['259421730'	'407164597511393280'	'126.66']->['601261443'	'407164597511393280'	'143.38']
['149655776'	'407164597511393280'	'0.0']->['705277578'	'407164597511393280'	'145.21']
['149655776'	'407164597511393280'	'0.0']->['317259371'	'407164597511393280'	'146.13']
['598027037'	'407164597511393280'	'135.0']->['377693621'	'407164597511393280'	'146.59']
['149655776'	'407164597511393280'	'0.0']->['299712785'	'407164597511393280'	'146.82']
['149655776'	'407164597511393280'	'0.0']->['413669621'	'407164597511393280'	'146.94']
['149655776'	'407164597511393280'	'0.0']->['1428694970'	'407164597511393280'	'146.99']
['601261443'	'407164597511393280'	'143.38']->['631080883'	'407164597511393280'	'147.02']
['149655776'	'407164597511393280'	'0.0']->['374015967'	'407164597511393280'	'147.04']
['176506321'	'407164597511393280'	'1.45']->['63911102'	'407164597511393280'	'147.04']
['149655776'	'407164597511393280'	'0.0']->['552133763'	'407164597511393280'	'147.05']
['149655776'	'407164597511393280'	'0.0']->['1477386840'	'407164597511393280'	'147.05']
['149655776'	'407164597511393280'	'0.0']->['383348579'	'407164597511393280'	'147.05']
['547226527'	'407164597511393280'	'135.18']->['961515662'	'407164597511393280'	'147.05']
['1055476422'	'407164597511393280'	'93.5']->['634132402'	'407164597511393280'	'147.05']
['40192415'	'407164597511393280'	'41.7']->['1369591092'	'407164597511393280'	'148.94']
['149655776'	'407164597511393280'	'0.0']->['756081733'	'407164597511393280'	'149.89']
['72319174'	'407164597511393280'	'16.29']->['343746458'	'407164597511393280'	'150.36']
['409721108'	'407164597511393280'	'107.04']->['325721866'	'407164597511393280'	'150.6']
['149655776'	'407164597511393280'	'0.0']->['347694905'	'407164597511393280'	'150.72']
['149655776'	'407164597511393280'	'0.0']->['526816922'	'407164597511393280'	'150.77']
['377693621'	'407164597511393280'	'146.59']->['617803825'	'407164597511393280'	'150.8']
['573249004'	'407164597511393280'	'61.84']->['628006173'	'407164597511393280'	'150.82']
['149655776'	'407164597511393280'	'0.0']->['330455703'	'407164597511393280'	'150.83']
['289389212'	'407164597511393280'	'78.75']->['357006669'	'407164597511393280'	'150.83']
['377693621'	'407164597511393280'	'146.59']->['2147862966'	'407164597511393280'	'151.43']
['126995527'	'407164597511393280'	'4.69']->['320907388'	'407164597511393280'	'152.02']
['617803825'	'407164597511393280'	'150.8']->['483435155'	'407164597511393280'	'153.9']
['149655776'	'407164597511393280'	'0.0']->['825263394'	'407164597511393280'	'154.84']
['1477386840'	'407164597511393280'	'147.05']->['295212101'	'407164597511393280'	'155.31']
['343746458'	'407164597511393280'	'150.36']->['49138813'	'407164597511393280'	'155.55']
['2149803990'	'407164597511393280'	'61.88']->['928224493'	'407164597511393280'	'155.67']
['149655776'	'407164597511393280'	'0.0']->['2172097110'	'407164597511393280'	'155.78']
['217353317'	'407164597511393280'	'80.54']->['194189202'	'407164597511393280'	'155.8']
['149655776'	'407164597511393280'	'0.0']->['52590639'	'407164597511393280'	'155.97']
['149655776'	'407164597511393280'	'0.0']->['1137463885'	'407164597511393280'	'156.15']
['617425394'	'407164597511393280'	'78.23']->['315164289'	'407164597511393280'	'156.37']
['149655776'	'407164597511393280'	'0.0']->['304503048'	'407164597511393280'	'156.6']
['149655776'	'407164597511393280'	'0.0']->['358804825'	'407164597511393280'	'156.82']
['149655776'	'407164597511393280'	'0.0']->['391307864'	'407164597511393280'	'157.05']
['149655776'	'407164597511393280'	'0.0']->['411247516'	'407164597511393280'	'157.28']
['56325262'	'407164597511393280'	'87.22']->['402332659'	'407164597511393280'	'157.6']
['276656078'	'407164597511393280'	'92.52']->['72054550'	'407164597511393280'	'160.04']
['149655776'	'407164597511393280'	'0.0']->['1061676607'	'407164597511393280'	'161.26']
['455081272'	'407164597511393280'	'106.13']->['744339283'	'407164597511393280'	'161.87']
['112215445'	'407164597511393280'	'3.01']->['622927691'	'407164597511393280'	'162.18']
['557014974'	'407164597511393280'	'46.03']->['284926520'	'407164597511393280'	'162.33']
['157665194'	'407164597511393280'	'109.88']->['457449893'	'407164597511393280'	'162.48']
['149655776'	'407164597511393280'	'0.0']->['118900377'	'407164597511393280'	'164.06']
['149655776'	'407164597511393280'	'0.0']->['256651460'	'407164597511393280'	'165.63']
['406560427'	'407164597511393280'	'41.75']->['412820432'	'407164597511393280'	'166.33']
['511404410'	'407164597511393280'	'22.85']->['1461557905'	'407164597511393280'	'167.03']
['149655776'	'407164597511393280'	'0.0']->['332623731'	'407164597511393280'	'167.68']
['299368789'	'407164597511393280'	'89.29']->['846057990'	'407164597511393280'	'168.0']
['149655776'	'407164597511393280'	'0.0']->['250725521'	'407164597511393280'	'168.32']
['149655776'	'407164597511393280'	'0.0']->['127639660'	'407164597511393280'	'168.48']
['149655776'	'407164597511393280'	'0.0']->['130532121'	'407164597511393280'	'170.01']
['114458539'	'407164597511393280'	'47.58']->['625888093'	'407164597511393280'	'170.77']
['149655776'	'407164597511393280'	'0.0']->['1046680897'	'407164597511393280'	'171.15']
['250725521'	'407164597511393280'	'168.32']->['252063575'	'407164597511393280'	'171.34']
['149655776'	'407164597511393280'	'0.0']->['570432838'	'407164597511393280'	'171.44']
['282592442'	'407164597511393280'	'63.85']->['245194953'	'407164597511393280'	'171.53']
['101601512'	'407164597511393280'	'76.16']->['1380775332'	'407164597511393280'	'173.85']
['149655776'	'407164597511393280'	'0.0']->['35082879'	'407164597511393280'	'175.01']
['149655776'	'407164597511393280'	'0.0']->['1253041478'	'407164597511393280'	'175.59']
['149655776'	'407164597511393280'	'0.0']->['573118877'	'407164597511393280'	'176.17']
['149655776'	'407164597511393280'	'0.0']->['408014224'	'407164597511393280'	'177.19']
['149655776'	'407164597511393280'	'0.0']->['2213217548'	'407164597511393280'	'177.7']
['156208299'	'407164597511393280'	'52.36']->['562556599'	'407164597511393280'	'177.96']
['149655776'	'407164597511393280'	'0.0']->['29134186'	'407164597511393280'	'178.22']
['1434455419'	'407164597511393280'	'5.62']->['616442235'	'407164597511393280'	'180.53']
['1107746006'	'407164597511393280'	'94.96']->['1609417824'	'407164597511393280'	'181.68']
['347694905'	'407164597511393280'	'150.72']->['743676494'	'407164597511393280'	'182.26']
['149655776'	'407164597511393280'	'0.0']->['408289270'	'407164597511393280'	'182.54']
['217201909'	'407164597511393280'	'3.2']->['35626688'	'407164597511393280'	'182.69']
['149655776'	'407164597511393280'	'0.0']->['813983414'	'407164597511393280'	'182.76']
['149655776'	'407164597511393280'	'0.0']->['755824136'	'407164597511393280'	'182.83']
['24012201'	'407164597511393280'	'24.9']->['405784579'	'407164597511393280'	'183.59']
['149655776'	'407164597511393280'	'0.0']->['1577210875'	'407164597511393280'	'184.35']
['590971628'	'407164597511393280'	'2.18']->['93772384'	'407164597511393280'	'185.88']
['340343105'	'407164597511393280'	'110.21']->['238588790'	'407164597511393280'	'186.65']
['541386457'	'407164597511393280'	'25.2']->['866763716'	'407164597511393280'	'187.03']
['702279949'	'407164597511393280'	'127.76']->['621969799'	'407164597511393280'	'187.42']
['1577210875'	'407164597511393280'	'184.35']->['1137319645'	'407164597511393280'	'187.52']
['606658914'	'407164597511393280'	'12.97']->['956800735'	'407164597511393280'	'188.05']
['149655776'	'407164597511393280'	'0.0']->['1040823764'	'407164597511393280'	'188.32']
['149655776'	'407164597511393280'	'0.0']->['257572597'	'407164597511393280'	'188.45']
['272691357'	'407164597511393280'	'91.47']->['413453767'	'407164597511393280'	'188.58']
['149655776'	'407164597511393280'	'0.0']->['944587850'	'407164597511393280'	'191.43']
['1214548656'	'407164597511393280'	'5.08']->['1066587560'	'407164597511393280'	'192.86']
['149655776'	'407164597511393280'	'0.0']->['1892129839'	'407164597511393280'	'193.57']
['149655776'	'407164597511393280'	'0.0']->['46830858'	'407213351085694976'	'193.73']
['564060745'	'407164597511393280'	'105.56']->['264848511'	'407164597511393280'	'194.28']
['149655776'	'407164597511393280'	'0.0']->['300280615'	'407164597511393280'	'198.72']
['149655776'	'407164597511393280'	'0.0']->['310439417'	'407164597511393280'	'200.95']
['570359925'	'407164597511393280'	'37.64']->['426134746'	'407164597511393280'	'202.06']
['149655776'	'407164597511393280'	'0.0']->['369059661'	'407164597511393280'	'203.17']
['625888093'	'407164597511393280'	'170.77']->['1076047988'	'407164597511393280'	'203.32']
['149655776'	'407164597511393280'	'0.0']->['418247305'	'407164597511393280'	'204.62']
['149655776'	'407164597511393280'	'0.0']->['726955346'	'407164597511393280'	'204.82']
['1040823764'	'407164597511393280'	'188.32']->['576582194'	'407164597511393280'	'207.46']
['149655776'	'407164597511393280'	'0.0']->['1245837337'	'407164597511393280'	'208.78']
['35135621'	'407164597511393280'	'4.13']->['370476496'	'407164597511393280'	'209.44']
['149655776'	'407164597511393280'	'0.0']->['414074725'	'407164597511393280'	'209.77']
['149655776'	'407164597511393280'	'0.0']->['1023166261'	'407164597511393280'	'209.93']
['149655776'	'407164597511393280'	'0.0']->['101537832'	'407164597511393280'	'210.02']
['727658306'	'407164597511393280'	'0.7']->['480666279'	'407164597511393280'	'210.06']
['229009666'	'407164597511393280'	'87.17']->['1700713292'	'407164597511393280'	'210.1']
['340343105'	'407164597511393280'	'110.21']->['604745018'	'407164597511393280'	'211.96']
['405784579'	'407164597511393280'	'183.59']->['421610865'	'407164597511393280'	'212.89']
['149655776'	'407164597511393280'	'0.0']->['1257214855'	'407164597511393280'	'213.35']
['616739507'	'407164597511393280'	'118.42']->['887233020'	'407164597511393280'	'213.82']
['576582194'	'407164597511393280'	'207.46']->['739586581'	'407164597511393280'	'218.85']
['259421730'	'407164597511393280'	'126.66']->['353466150'	'407164597511393280'	'221.37']
['149655776'	'407164597511393280'	'0.0']->['1726737258'	'407164597511393280'	'222.63']
['1408844174'	'407164597511393280'	'0.81']->['977240257'	'407164597511393280'	'223.25']
['310439417'	'407164597511393280'	'200.95']->['170859027'	'407164597511393280'	'223.57']
['149655776'	'407164597511393280'	'0.0']->['254814293'	'407164597511393280'	'223.73']
['615010615'	'407164597511393280'	'7.15']->['335955953'	'407164597511393280'	'223.8']
['353466150'	'407164597511393280'	'221.37']->['269873813'	'407164597511393280'	'223.84']
['149655776'	'407164597511393280'	'0.0']->['925848576'	'407164597511393280'	'223.88']
['149655776'	'407164597511393280'	'0.0']->['251472275'	'407164597511393280'	'230.97']
['149655776'	'407164597511393280'	'0.0']->['572098800'	'407164597511393280'	'234.51']
['559940971'	'407164597511393280'	'0.82']->['1697846132'	'407164597511393280'	'236.28']
['149655776'	'407164597511393280'	'0.0']->['383755406'	'407164597511393280'	'237.16']
['149655776'	'407164597511393280'	'0.0']->['204876366'	'407164597511393280'	'237.61']
['413545978'	'407164597511393280'	'84.95']->['380013356'	'407164597511393280'	'237.83']
['743676494'	'407164597511393280'	'182.26']->['341061895'	'407164597511393280'	'237.94']
['254814293'	'407164597511393280'	'223.73']->['1379987280'	'407164597511393280'	'237.99']
['455964058'	'407164597511393280'	'20.62']->['1183543670'	'407164597511393280'	'238.05']
['900566228'	'407164597511393280'	'62.23']->['318104281'	'407164597511393280'	'238.24']
['149655776'	'407164597511393280'	'0.0']->['335326242'	'407164597511393280'	'238.43']
['149655776'	'407164597511393280'	'0.0']->['424306675'	'407164597511393280'	'253.09']
['318104281'	'407164597511393280'	'238.24']->['349279498'	'407164597511393280'	'260.42']
['149655776'	'407164597511393280'	'0.0']->['397507458'	'407164597511393280'	'264.09']
['622927691'	'407164597511393280'	'162.18']->['276605202'	'407164597511393280'	'265.92']
['477904241'	'407164597511393280'	'124.93']->['635136865'	'407164597511393280'	'266.83']
['702279949'	'407164597511393280'	'127.76']->['528084538'	'407164597511393280'	'267.29']
['149655776'	'407164597511393280'	'0.0']->['416452234'	'407164597511393280'	'267.52']
['149655776'	'407164597511393280'	'0.0']->['15995260'	'407164597511393280'	'267.64']
['149655776'	'407164597511393280'	'0.0']->['361660795'	'407164597511393280'	'267.69']
['416452234'	'407164597511393280'	'267.52']->['622921887'	'407164597511393280'	'267.72']
['149655776'	'407164597511393280'	'0.0']->['485125355'	'407164597511393280'	'267.74']
['149655776'	'407164597511393280'	'0.0']->['205815901'	'407164597511393280'	'267.74']
['81999213'	'407164597511393280'	'95.27']->['54166161'	'407164597511393280'	'267.75']
['149655776'	'407164597511393280'	'0.0']->['1426215392'	'407164597511393280'	'267.75']
['149655776'	'407164597511393280'	'0.0']->['1883508566'	'407164597511393280'	'268.27']
['261560587'	'407164597511393280'	'108.54']->['741190458'	'407164597511393280'	'268.78']
['29390077'	'407164597511393280'	'0.41']->['190027175'	'407164597511393280'	'270.64']
['149655776'	'407164597511393280'	'0.0']->['385182124'	'407164597511393280'	'271.57']
['276656078'	'407164597511393280'	'92.52']->['435466703'	'407164597511393280'	'272.5']
['149655776'	'407164597511393280'	'0.0']->['47453152'	'407164597511393280'	'280.05']
['1023166261'	'407164597511393280'	'209.93']->['506741197'	'407164597511393280'	'283.82']
['149655776'	'407164597511393280'	'0.0']->['726449018'	'407164597511393280'	'285.71']
['149655776'	'407164597511393280'	'0.0']->['890090389'	'407164597511393280'	'286.66']
['1461557905'	'407164597511393280'	'167.03']->['1733454859'	'407164597511393280'	'287.13']
['149655776'	'407164597511393280'	'0.0']->['55701546'	'407164597511393280'	'287.36']
['890090389'	'407164597511393280'	'286.66']->['95310514'	'407164597511393280'	'287.48']
['149655776'	'407164597511393280'	'0.0']->['375170590'	'407164597511393280'	'287.54']
['149655776'	'407164597511393280'	'0.0']->['244262802'	'407164597511393280'	'287.6']
['334175708'	'407164597511393280'	'16.26']->['289690193'	'407164597511393280'	'298.06']
['506373557'	'407164597511393280'	'107.07']->['753497269'	'407164597511393280'	'303.29']
['1674554592'	'407164597511393280'	'77.84']->['838893974'	'407164597511393280'	'305.9']
['149655776'	'407164597511393280'	'0.0']->['339805693'	'407164597511393280'	'307.21']
['1608392556'	'407164597511393280'	'38.7']->['1729453267'	'407164597511393280'	'307.86']
['385182124'	'407164597511393280'	'271.57']->['532569103'	'407164597511393280'	'308.19']
['385182124'	'407164597511393280'	'271.57']->['424384744'	'407164597511393280'	'308.35']
['29134186'	'407164597511393280'	'178.22']->['224410143'	'407164597511393280'	'308.43']
['244262802'	'407164597511393280'	'287.6']->['215180549'	'407164597511393280'	'308.48']
['576582194'	'407164597511393280'	'207.46']->['576508745'	'407164597511393280'	'308.5']
['1379987280'	'407164597511393280'	'237.99']->['368263012'	'407164597511393280'	'308.51']
['149655776'	'407164597511393280'	'0.0']->['1269614352'	'407164597511393280'	'308.52']
['149655776'	'407164597511393280'	'0.0']->['480149304'	'407164597511393280'	'308.84']
['149655776'	'407164597511393280'	'0.0']->['303725110'	'407164597511393280'	'309.17']
['480149304'	'407164597511393280'	'308.84']->['544038723'	'407164597511393280'	'309.88']
['1405634022'	'407164597511393280'	'109.22']->['231459653'	'407164597511393280'	'310.58']
['318104281'	'407164597511393280'	'238.24']->['543948739'	'407164597511393280'	'310.73']
['606658914'	'407164597511393280'	'12.97']->['574091360'	'407164597511393280'	'312.45']
['1143421446'	'407164597511393280'	'50.9']->['613978053'	'407164597511393280'	'314.17']
['149655776'	'407164597511393280'	'0.0']->['1296336079'	'407164597511393280'	'329.09']
['1296336079'	'407164597511393280'	'329.09']->['435503232'	'407164597511393280'	'336.55']
['149655776'	'407164597511393280'	'0.0']->['121424931'	'407250023664320512'	'339.45']
['532569103'	'407164597511393280'	'308.19']->['1245253831'	'407164597511393280'	'340.29']
['225829106'	'407164597511393280'	'110.37']->['26876504'	'407164597511393280'	'344.02']
['2159409868'	'407164597511393280'	'13.53']->['614679920'	'407164597511393280'	'347.47']
['149655776'	'407164597511393280'	'0.0']->['801399518'	'407164597511393280'	'349.19']
['149655776'	'407164597511393280'	'0.0']->['886168116'	'407164597511393280'	'350.92']
['562556599'	'407164597511393280'	'177.96']->['330508567'	'407164597511393280'	'353.45']
['149655776'	'407164597511393280'	'0.0']->['2202691593'	'407164597511393280'	'354.07']
['149655776'	'407164597511393280'	'0.0']->['453360254'	'407164597511393280'	'363.6']
['300035796'	'407164597511393280'	'121.37']->['582788495'	'407164597511393280'	'368.37']
['149655776'	'407164597511393280'	'0.0']->['880069152'	'407164597511393280'	'373.13']
['149655776'	'407164597511393280'	'0.0']->['327064883'	'407164597511393280'	'376.48']
['303725110'	'407164597511393280'	'309.17']->['316641927'	'407164597511393280'	'379.82']
['149655776'	'407164597511393280'	'0.0']->['372843937'	'407164597511393280'	'385.77']
['149655776'	'407164597511393280'	'0.0']->['1618777248'	'407262062449287168'	'387.28']
['149655776'	'407164597511393280'	'0.0']->['388589682'	'407164597511393280'	'388.97']
['435466703'	'407164597511393280'	'272.5']->['1419128970'	'407164597511393280'	'393.26']
['480149304'	'407164597511393280'	'308.84']->['463456551'	'407164597511393280'	'397.55']
['547215986'	'407164597511393280'	'139.28']->['1712990972'	'407164597511393280'	'397.63']
['463456551'	'407164597511393280'	'397.55']->['488843124'	'407164597511393280'	'398.75']
['480149304'	'407164597511393280'	'308.84']->['908542519'	'407164597511393280'	'399.15']
['757125541'	'407164597511393280'	'78.08']->['1577693138'	'407164597511393280'	'399.52']
['353466150'	'407164597511393280'	'221.37']->['1014722544'	'407164597511393280'	'407.04']
['1014722544'	'407164597511393280'	'407.04']->['1046626285'	'407164597511393280'	'410.8']
['582788495'	'407164597511393280'	'368.37']->['1663768303'	'407164597511393280'	'412.69']
['149655776'	'407164597511393280'	'0.0']->['379814977'	'407164597511393280'	'413.63']
['1046626285'	'407164597511393280'	'410.8']->['360638392'	'407164597511393280'	'414.1']
['488843124'	'407164597511393280'	'398.75']->['35864500'	'407164597511393280'	'414.57']
['1663768303'	'407164597511393280'	'412.69']->['511216092'	'407164597511393280'	'416.91']
['380209027'	'407164597511393280'	'8.25']->['550312328'	'407164597511393280'	'419.25']
['457577055'	'407164597511393280'	'104.97']->['496674301'	'407164597511393280'	'430.03']
['757125541'	'407164597511393280'	'78.08']->['300005940'	'407164597511393280'	'435.43']
['1270231644'	'407164597511393280'	'103.49']->['1080105392'	'407164597511393280'	'438.12']
['533683290'	'407164597511393280'	'90.71']->['1500220052'	'407164597511393280'	'439.47']
['582788495'	'407164597511393280'	'368.37']->['171196423'	'407164597511393280'	'440.14']
['149655776'	'407164597511393280'	'0.0']->['1123442569'	'407164597511393280'	'440.48']
['559940971'	'407164597511393280'	'0.82']->['1051177368'	'407164597511393280'	'440.82']
['597363580'	'407164597511393280'	'12.89']->['1698064848'	'407164597511393280'	'453.42']
['562431369'	'407164597511393280'	'2.83']->['426968744'	'407164597511393280'	'459.72']
['562431369'	'407164597511393280'	'2.83']->['591457230'	'407164597511393280'	'462.87']
['597363580'	'407164597511393280'	'12.89']->['1479827899'	'407164597511393280'	'464.44']
['322660019'	'407164597511393280'	'84.59']->['1661761627'	'407164597511393280'	'465.23']
['1698064848'	'407164597511393280'	'453.42']->['391640605'	'407164597511393280'	'465.62']
['426968744'	'407164597511393280'	'459.72']->['572162312'	'407164597511393280'	'465.82']
['149655776'	'407164597511393280'	'0.0']->['489817699'	'407164597511393280'	'466.02']
['149655776'	'407164597511393280'	'0.0']->['553423760'	'407164597511393280'	'467.1']
['149655776'	'407164597511393280'	'0.0']->['240463422'	'407283119780155392'	'470.97']
['149655776'	'407164597511393280'	'0.0']->['191104631'	'407164597511393280'	'473.7']
['149655776'	'407164597511393280'	'0.0']->['411036607'	'407164597511393280'	'477.0']
['149655776'	'407164597511393280'	'0.0']->['355614471'	'407164597511393280'	'478.65']
['149655776'	'407164597511393280'	'0.0']->['285174662'	'407164597511393280'	'479.48']
['411247516'	'407164597511393280'	'157.28']->['809016373'	'407164597511393280'	'480.3']
['149655776'	'407164597511393280'	'0.0']->['1258260391'	'407286675388104704'	'485.1']
['149655776'	'407164597511393280'	'0.0']->['364915965'	'407164597511393280'	'492.99']
['149655776'	'407164597511393280'	'0.0']->['303585419'	'407164597511393280'	'499.34']
['182973977'	'407164597511393280'	'10.86']->['2215453280'	'407164597511393280'	'502.51']
['149655776'	'407164597511393280'	'0.0']->['632673949'	'407164597511393280'	'505.68']
['601261443'	'407164597511393280'	'143.38']->['707811535'	'407164597511393280'	'509.74']
['1698064848'	'407164597511393280'	'453.42']->['320469874'	'407164597511393280'	'511.77']
['149655776'	'407164597511393280'	'0.0']->['410074025'	'407164597511393280'	'513.8']
['1479827899'	'407164597511393280'	'464.44']->['469630101'	'407164597511393280'	'526.52']
['149655776'	'407164597511393280'	'0.0']->['241331702'	'407164597511393280'	'532.88']
['1258260391'	'407286675388104704'	'485.1']->['1077993458'	'407298856355774464'	'533.5']
['411036607'	'407164597511393280'	'477.0']->['385148703'	'407164597511393280'	'536.05']
['149655776'	'407164597511393280'	'0.0']->['1170030805'	'407164597511393280'	'539.23']
['149655776'	'407164597511393280'	'0.0']->['26312789'	'407164597511393280'	'540.3']
['463456551'	'407164597511393280'	'397.55']->['504090155'	'407164597511393280'	'550.82']
['149655776'	'407164597511393280'	'0.0']->['122866964'	'407308221255540736'	'570.72']
['149655776'	'407164597511393280'	'0.0']->['1623649092'	'407164597511393280'	'580.1']
['149655776'	'407164597511393280'	'0.0']->['781510170'	'407164597511393280'	'605.6']
['346964133'	'407164597511393280'	'32.39']->['331140026'	'407164597511393280'	'635.98']
['149655776'	'407164597511393280'	'0.0']->['1059101874'	'407164597511393280'	'649.17']
['149655776'	'407164597511393280'	'0.0']->['329069511'	'407164597511393280'	'655.78']
['455187279'	'407164597511393280'	'137.9']->['1062109694'	'407164597511393280'	'655.83']
['320469874'	'407164597511393280'	'511.77']->['283786685'	'407164597511393280'	'661.82']
['149655776'	'407164597511393280'	'0.0']->['308041318'	'407164597511393280'	'663.92']
['408014224'	'407164597511393280'	'177.19']->['1075577792'	'407164597511393280'	'675.63']
['532569103'	'407164597511393280'	'308.19']->['231921136'	'407164597511393280'	'676.72']
['411036607'	'407164597511393280'	'477.0']->['623492420'	'407164597511393280'	'695.28']
['149655776'	'407164597511393280'	'0.0']->['768450932'	'407164597511393280'	'718.87']
['329069511'	'407164597511393280'	'655.78']->['1700718679'	'407164597511393280'	'748.72']
['149655776'	'407164597511393280'	'0.0']->['435750426'	'407164597511393280'	'757.78']
['1197168565'	'407164597511393280'	'49.1']->['704605591'	'407164597511393280'	'758.35']
['322660019'	'407164597511393280'	'84.59']->['587779000'	'407164597511393280'	'774.92']
['149655776'	'407164597511393280'	'0.0']->['389084020'	'407164597511393280'	'779.83']
['149655776'	'407164597511393280'	'0.0']->['938885510'	'407164597511393280'	'781.98']
['391640605'	'407164597511393280'	'465.62']->['838987764'	'407164597511393280'	'832.98']
['389084020'	'407164597511393280'	'779.83']->['342459771'	'407164597511393280'	'833.85']
['938885510'	'407164597511393280'	'781.98']->['1014260035'	'407164597511393280'	'849.5']
['587779000'	'407164597511393280'	'774.92']->['363831815'	'407164597511393280'	'869.17']
['149655776'	'407164597511393280'	'0.0']->['428928764'	'407164597511393280'	'876.0']
['270364899'	'407164597511393280'	'6.37']->['400108119'	'407164597511393280'	'950.07']
['149655776'	'407164597511393280'	'0.0']->['854504569'	'407164597511393280'	'1148.63']
['149655776'	'407164597511393280'	'0.0']->['76616028'	'407471165607665664'	'1218.18']
['149655776'	'407164597511393280'	'0.0']->['401875505'	'407164597511393280'	'1261.0']
['149655776'	'407164597511393280'	'0.0']->['728543509'	'407164597511393280'	'1308.92']
['149655776'	'407164597511393280'	'0.0']->['2192341136'	'407507503203614721'	'1362.58']
['149655776'	'407164597511393280'	'0.0']->['353931756'	'407164597511393280'	'1383.32']
['353931756'	'407164597511393280'	'1383.32']->['327958457'	'407164597511393280'	'1387.68']
['149655776'	'407164597511393280'	'0.0']->['363735000'	'407164597511393280'	'1413.35']
['1413220214'	'407164597511393280'	'28.43']->['580928254'	'407164597511393280'	'1445.0']
['353931756'	'407164597511393280'	'1383.32']->['1037741084'	'407164597511393280'	'1480.55']
['208503662'	'407164597511393280'	'2.18']->['546284539'	'407164597511393280'	'1554.77']
['477904241'	'407164597511393280'	'124.93']->['491773386'	'407164597511393280'	'1635.85']
['149655776'	'407164597511393280'	'0.0']->['355084038'	'407164597511393280'	'1709.72']
['149655776'	'407164597511393280'	'0.0']->['525008691'	'407164597511393280'	'1711.65']
['149655776'	'407164597511393280'	'0.0']->['85376270'	'407164597511393280'	'1759.43']
['149655776'	'407164597511393280'	'0.0']->['203832581'	'407164597511393280'	'1784.53']
['149655776'	'407164597511393280'	'0.0']->['69351503'	'407613976319504385'	'1785.67']
['149655776'	'407164597511393280'	'0.0']->['807729834'	'407164597511393280'	'1786.37']
['69351503'	'407613976319504385'	'1785.67']->['203832581'	'407164597511393280'	'1784.53']
['149655776'	'407164597511393280'	'0.0']->['1914461342'	'407616093440577536'	'1794.08']
['149655776'	'407164597511393280'	'0.0']->['1851174283'	'407164597511393280'	'1823.73']
['421184655'	'407164597511393280'	'40.7']->['186885765'	'407164597511393280'	'1911.85']
['149655776'	'407164597511393280'	'0.0']->['455115468'	'407164597511393280'	'1926.52']
['149655776'	'407164597511393280'	'0.0']->['1236464552'	'407164597511393280'	'1980.53']
['149655776'	'407164597511393280'	'0.0']->['1344061398'	'407164597511393280'	'2096.73']
['29044468'	'407164597511393280'	'26.36']->['89178495'	'407164597511393280'	'2316.55']
['149655776'	'407164597511393280'	'0.0']->['289960388'	'407164597511393280'	'2408.77']
['289960388'	'407164597511393280'	'2408.77']->['1478702653'	'407164597511393280'	'2432.65']
['149655776'	'407164597511393280'	'0.0']->['365601170'	'407164597511393280'	'2540.52']
['1358738282'	'407164597511393280'	'4.23']->['276535014'	'407164597511393280'	'2784.43']
['252285483'	'407164597511393280'	'25.75']->['841935146'	'407164597511393280'	'3026.3']
['149655776'	'407164597511393280'	'0.0']->['378726827'	'407164597511393280'	'3127.13']
['149655776'	'407164597511393280'	'0.0']->['180937650'	'407164597511393280'	'3311.42']
['180937650'	'407164597511393280'	'3311.42']->['64540158'	'407164597511393280'	'3312.15']
['149655776'	'407164597511393280'	'0.0']->['621266578'	'407164597511393280'	'6088.93']
['621266578'	'407164597511393280'	'6088.93']->['1654907528'	'407164597511393280'	'6119.6']
['1284483409'	'407164597511393280'	'33.9']->['1521410557'	'407164597511393280'	'6586.3']
['1521410557'	'407164597511393280'	'6586.3']->['323891997'	'407164597511393280'	'7036.28']
['592993720'	'407164597511393280'	'12.02']->['1379957222'	'407164597511393280'	'8080.25']
['149655776'	'407164597511393280'	'0.0']->['769171752'	'407164597511393280'	'8082.1']
['769171752'	'407164597511393280'	'8082.1']->['427222117'	'407164597511393280'	'8083.48']
['149655776'	'407164597511393280'	'0.0']->['2176118423'	'407164597511393280'	'8461.83']
['149655776'	'407164597511393280'	'0.0']->['624503451'	'407164597511393280'	'9490.92']
['149655776'	'407164597511393280'	'0.0']->['339290424'	'407164597511393280'	'11896.23']
['149655776'	'407164597511393280'	'0.0']->['572401601'	'407164597511393280'	'11939.62']
['149655776'	'407164597511393280'	'0.0']->['250558375'	'407164597511393280'	'15724.98']
['149655776'	'407164597511393280'	'0.0']->['1421097440'	'407164597511393280'	'15725.43']
['149655776'	'407164597511393280'	'0.0']->['636809015'	'407164597511393280'	'15731.97']
['149655776'	'407164597511393280'	'0.0']->['597883033'	'407164597511393280'	'15817.62']
