# Supplementary material for: BiMGCL: rumor detection via bi-directional multi-level graph contrastive learning
Source: PeerJ Comput Sci. 2023 Nov 10;9:e1659. doi: 10.7717/peerj-cs.1659 (PMC10703058; doi:10.7717/peerj-cs.1659)
Supplement: Supplemental Information 1 [file peerj-cs-09-1659-s001.zip › rumor_detection_acl2017/twitter15/tree/407167258452971520.txt]

['ROOT'	'ROOT'	'0.0']->['25701904'	'407167258452971520'	'0.0']
['25701904'	'407167258452971520'	'0.0']->['53433007'	'407167258452971520'	'2.38']
['25701904'	'407167258452971520'	'0.0']->['167261041'	'407167258452971520'	'2.38']
['25701904'	'407167258452971520'	'0.0']->['1195128679'	'407167258452971520'	'2.38']
['25701904'	'407167258452971520'	'0.0']->['134578171'	'407167258452971520'	'2.38']
['25701904'	'407167258452971520'	'0.0']->['134940422'	'407167258452971520'	'2.38']
['25701904'	'407167258452971520'	'0.0']->['2173191337'	'407167258452971520'	'3.2']
['25701904'	'407167258452971520'	'0.0']->['233921810'	'407167258452971520'	'3.61']
['25701904'	'407167258452971520'	'0.0']->['1379894916'	'407167258452971520'	'3.81']
['25701904'	'407167258452971520'	'0.0']->['230456902'	'407167258452971520'	'4.02']
['25701904'	'407167258452971520'	'0.0']->['874493862'	'407167258452971520'	'10.08']
['25701904'	'407167258452971520'	'0.0']->['63198458'	'407167258452971520'	'13.12']
['25701904'	'407167258452971520'	'0.0']->['1573303879'	'407167258452971520'	'14.63']
['25701904'	'407167258452971520'	'0.0']->['189197303'	'407167258452971520'	'15.39']
['25701904'	'407167258452971520'	'0.0']->['18423497'	'407167258452971520'	'15.77']
['25701904'	'407167258452971520'	'0.0']->['1211825742'	'407167258452971520'	'15.96']
['1379894916'	'407167258452971520'	'3.81']->['1443761184'	'407167258452971520'	'16.06']
['25701904'	'407167258452971520'	'0.0']->['603171698'	'407167258452971520'	'16.1']
['25701904'	'407167258452971520'	'0.0']->['500050195'	'407167258452971520'	'16.13']
['25701904'	'407167258452971520'	'0.0']->['2185916561'	'407167258452971520'	'16.15']
['1443761184'	'407167258452971520'	'16.06']->['2186025988'	'407167258452971520'	'17.77']
['25701904'	'407167258452971520'	'0.0']->['1280464184'	'407167258452971520'	'18.57']
['25701904'	'407167258452971520'	'0.0']->['260858243'	'407167258452971520'	'18.98']
['25701904'	'407167258452971520'	'0.0']->['1076169889'	'407167258452971520'	'19.38']
['25701904'	'407167258452971520'	'0.0']->['582370635'	'407167258452971520'	'20.87']
['25701904'	'407167258452971520'	'0.0']->['160785396'	'407167258452971520'	'21.61']
['25701904'	'407167258452971520'	'0.0']->['257549027'	'407167258452971520'	'21.98']
['25701904'	'407167258452971520'	'0.0']->['27448356'	'407167258452971520'	'22.35']
['25701904'	'407167258452971520'	'0.0']->['2203198647'	'407167258452971520'	'22.87']
['2203198647'	'407167258452971520'	'22.87']->['472186899'	'407167258452971520'	'26.48']
['25701904'	'407167258452971520'	'0.0']->['956207755'	'407167258452971520'	'28.29']
['25701904'	'407167258452971520'	'0.0']->['195149147'	'407167258452971520'	'30.1']
['25701904'	'407167258452971520'	'0.0']->['204038430'	'407167258452971520'	'31.52']
['25701904'	'407167258452971520'	'0.0']->['2177439783'	'407167258452971520'	'142.17']
['25701904'	'407167258452971520'	'0.0']->['116925536'	'407167258452971520'	'197.49']
['25701904'	'407167258452971520'	'0.0']->['1609518120'	'407222532245176321'	'219.63']
['1379894916'	'407167258452971520'	'3.81']->['906645740'	'407167258452971520'	'225.15']
['25701904'	'407167258452971520'	'0.0']->['630094562'	'407167258452971520'	'238.99']
['25701904'	'407167258452971520'	'0.0']->['301553761'	'407167258452971520'	'252.82']
['25701904'	'407167258452971520'	'0.0']->['160988307'	'407167258452971520'	'267.7']
['25701904'	'407167258452971520'	'0.0']->['1033155493'	'407167258452971520'	'275.14']
['25701904'	'407167258452971520'	'0.0']->['1565373444'	'407167258452971520'	'282.58']
['25701904'	'407167258452971520'	'0.0']->['391431921'	'407167258452971520'	'298.39']
['25701904'	'407167258452971520'	'0.0']->['1170461461'	'407243105507622912'	'301.38']
['25701904'	'407167258452971520'	'0.0']->['365189869'	'407167258452971520'	'306.3']
['25701904'	'407167258452971520'	'0.0']->['520708350'	'407167258452971520'	'310.25']
['25701904'	'407167258452971520'	'0.0']->['223530657'	'407167258452971520'	'314.2']
['25701904'	'407167258452971520'	'0.0']->['1499269568'	'407167258452971520'	'315.9']
['25701904'	'407167258452971520'	'0.0']->['768251918'	'407167258452971520'	'383.57']
['25701904'	'407167258452971520'	'0.0']->['299338736'	'407167258452971520'	'417.4']
['25701904'	'407167258452971520'	'0.0']->['2207295680'	'407274682870558720'	'426.85']
['25701904'	'407167258452971520'	'0.0']->['128305944'	'407167258452971520'	'434.32']
['25701904'	'407167258452971520'	'0.0']->['512708936'	'407167258452971520'	'442.77']
['25701904'	'407167258452971520'	'0.0']->['623819462'	'407167258452971520'	'447.0']
['25701904'	'407167258452971520'	'0.0']->['515657619'	'407167258452971520'	'449.12']
['25701904'	'407167258452971520'	'0.0']->['331367924'	'407167258452971520'	'450.18']
['25701904'	'407167258452971520'	'0.0']->['877636986'	'407167258452971520'	'450.7']
['25701904'	'407167258452971520'	'0.0']->['237917282'	'407167258452971520'	'450.97']
['25701904'	'407167258452971520'	'0.0']->['181959665'	'407167258452971520'	'451.1']
['25701904'	'407167258452971520'	'0.0']->['63836819'	'407167258452971520'	'451.17']
['25701904'	'407167258452971520'	'0.0']->['422913218'	'407167258452971520'	'451.2']
['25701904'	'407167258452971520'	'0.0']->['830035634'	'407167258452971520'	'451.22']
['25701904'	'407167258452971520'	'0.0']->['267786102'	'407167258452971520'	'451.23']
['25701904'	'407167258452971520'	'0.0']->['1668868782'	'407167258452971520'	'462.72']
['25701904'	'407167258452971520'	'0.0']->['592288690'	'407167258452971520'	'468.46']
['25701904'	'407167258452971520'	'0.0']->['1564688384'	'407167258452971520'	'471.33']
['25701904'	'407167258452971520'	'0.0']->['752174383'	'407167258452971520'	'472.76']
['1564688384'	'407167258452971520'	'471.33']->['1913031984'	'407167258452971520'	'473.48']
['25701904'	'407167258452971520'	'0.0']->['545891152'	'407167258452971520'	'473.84']
['25701904'	'407167258452971520'	'0.0']->['148200360'	'407167258452971520'	'474.02']
['25701904'	'407167258452971520'	'0.0']->['1431789818'	'407167258452971520'	'474.2']
['25701904'	'407167258452971520'	'0.0']->['1200000366'	'407167258452971520'	'478.13']
['25701904'	'407167258452971520'	'0.0']->['416273943'	'407167258452971520'	'480.1']
['25701904'	'407167258452971520'	'0.0']->['47267228'	'407167258452971520'	'481.08']
['25701904'	'407167258452971520'	'0.0']->['138859351'	'407167258452971520'	'481.57']
['25701904'	'407167258452971520'	'0.0']->['357838980'	'407167258452971520'	'482.07']
['25701904'	'407167258452971520'	'0.0']->['1556523414'	'407167258452971520'	'482.17']
['47267228'	'407167258452971520'	'481.08']->['1180643196'	'407167258452971520'	'482.67']
['25701904'	'407167258452971520'	'0.0']->['1468461126'	'407167258452971520'	'482.92']
['1468461126'	'407167258452971520'	'482.92']->['439175396'	'407167258452971520'	'483.62']
['25701904'	'407167258452971520'	'0.0']->['46682771'	'407167258452971520'	'483.87']
['47267228'	'407167258452971520'	'481.08']->['1350352063'	'407167258452971520'	'485.03']
['25701904'	'407167258452971520'	'0.0']->['448382869'	'407167258452971520'	'487.37']
['25701904'	'407167258452971520'	'0.0']->['193475768'	'407167258452971520'	'488.38']
['25701904'	'407167258452971520'	'0.0']->['1011424172'	'407167258452971520'	'488.53']
['25701904'	'407167258452971520'	'0.0']->['2178827799'	'407167258452971520'	'489.05']
['25701904'	'407167258452971520'	'0.0']->['181525298'	'407167258452971520'	'489.77']
['25701904'	'407167258452971520'	'0.0']->['536025914'	'407167258452971520'	'492.6']
['25701904'	'407167258452971520'	'0.0']->['238725230'	'407167258452971520'	'495.03']
['25701904'	'407167258452971520'	'0.0']->['764835174'	'407167258452971520'	'498.23']
['25701904'	'407167258452971520'	'0.0']->['375658033'	'407167258452971520'	'498.87']
['25701904'	'407167258452971520'	'0.0']->['2189784699'	'407167258452971520'	'501.38']
['25701904'	'407167258452971520'	'0.0']->['938796918'	'407167258452971520'	'502.4']
['25701904'	'407167258452971520'	'0.0']->['180835046'	'407167258452971520'	'503.65']
['25701904'	'407167258452971520'	'0.0']->['346998829'	'407167258452971520'	'504.03']
['25701904'	'407167258452971520'	'0.0']->['2224957171'	'407167258452971520'	'505.37']
['25701904'	'407167258452971520'	'0.0']->['626082062'	'407167258452971520'	'506.55']
['25701904'	'407167258452971520'	'0.0']->['74354673'	'407167258452971520'	'507.97']
['25701904'	'407167258452971520'	'0.0']->['1394659819'	'407167258452971520'	'509.38']
['25701904'	'407167258452971520'	'0.0']->['1113848826'	'407167258452971520'	'510.62']
['25701904'	'407167258452971520'	'0.0']->['1017607464'	'407167258452971520'	'523.73']
['25701904'	'407167258452971520'	'0.0']->['1250122226'	'407167258452971520'	'527.93']
['25701904'	'407167258452971520'	'0.0']->['795314832'	'407167258452971520'	'535.63']
['25701904'	'407167258452971520'	'0.0']->['103607134'	'407167258452971520'	'536.23']
['25701904'	'407167258452971520'	'0.0']->['1434787652'	'407167258452971520'	'537.05']
['25701904'	'407167258452971520'	'0.0']->['1229808379'	'407167258452971520'	'544.83']
['25701904'	'407167258452971520'	'0.0']->['540235288'	'407167258452971520'	'549.55']
['25701904'	'407167258452971520'	'0.0']->['395101764'	'407167258452971520'	'555.53']
['25701904'	'407167258452971520'	'0.0']->['423013234'	'407167258452971520'	'561.52']
['25701904'	'407167258452971520'	'0.0']->['2225147156'	'407167258452971520'	'596.52']
['25701904'	'407167258452971520'	'0.0']->['192330274'	'407167258452971520'	'608.35']
['25701904'	'407167258452971520'	'0.0']->['314772514'	'407167258452971520'	'625.8']
['25701904'	'407167258452971520'	'0.0']->['2174640472'	'407167258452971520'	'643.22']
['25701904'	'407167258452971520'	'0.0']->['314091602'	'407167258452971520'	'647.62']
['25701904'	'407167258452971520'	'0.0']->['386259062'	'407167258452971520'	'651.68']
['25701904'	'407167258452971520'	'0.0']->['196070991'	'407167258452971520'	'661.12']
['1556523414'	'407167258452971520'	'482.17']->['973307384'	'407167258452971520'	'672.68']
['25701904'	'407167258452971520'	'0.0']->['2203985037'	'407167258452971520'	'684.73']
['25701904'	'407167258452971520'	'0.0']->['1704447416'	'407167258452971520'	'695.83']
['25701904'	'407167258452971520'	'0.0']->['394981610'	'407167258452971520'	'707.07']
['25701904'	'407167258452971520'	'0.0']->['359007750'	'407167258452971520'	'743.15']
['25701904'	'407167258452971520'	'0.0']->['257250614'	'407167258452971520'	'751.15']
['25701904'	'407167258452971520'	'0.0']->['596815556'	'407167258452971520'	'753.48']
['596815556'	'407167258452971520'	'753.48']->['1663608571'	'407167258452971520'	'753.98']
['25701904'	'407167258452971520'	'0.0']->['867542696'	'407167258452971520'	'763.57']
['25701904'	'407167258452971520'	'0.0']->['404154119'	'407167258452971520'	'777.55']
['25701904'	'407167258452971520'	'0.0']->['1445295582'	'407167258452971520'	'788.8']
['25701904'	'407167258452971520'	'0.0']->['979963850'	'407167258452971520'	'810.42']
['25701904'	'407167258452971520'	'0.0']->['322393830'	'407167258452971520'	'823.62']
['25701904'	'407167258452971520'	'0.0']->['508165714'	'407167258452971520'	'922.55']
['25701904'	'407167258452971520'	'0.0']->['304706597'	'407167258452971520'	'978.13']
['25701904'	'407167258452971520'	'0.0']->['443034731'	'407167258452971520'	'993.95']
['25701904'	'407167258452971520'	'0.0']->['635461666'	'407167258452971520'	'1006.72']
['25701904'	'407167258452971520'	'0.0']->['853307384'	'407167258452971520'	'1105.8']
['25701904'	'407167258452971520'	'0.0']->['836266602'	'407167258452971520'	'1139.37']
['25701904'	'407167258452971520'	'0.0']->['2178942375'	'407167258452971520'	'1191.13']
['25701904'	'407167258452971520'	'0.0']->['194436984'	'407167258452971520'	'1212.12']
['25701904'	'407167258452971520'	'0.0']->['382982872'	'407167258452971520'	'1213.4']
['25701904'	'407167258452971520'	'0.0']->['148884513'	'407167258452971520'	'1268.22']
['47267228'	'407167258452971520'	'481.08']->['1285422840'	'407167258452971520'	'1287.72']
['25701904'	'407167258452971520'	'0.0']->['1248701810'	'407167258452971520'	'1288.82']
['25701904'	'407167258452971520'	'0.0']->['115480417'	'407167258452971520'	'1383.38']
['25701904'	'407167258452971520'	'0.0']->['265356675'	'407167258452971520'	'1483.23']
['25701904'	'407167258452971520'	'0.0']->['2191401889'	'407167258452971520'	'1548.85']
['25701904'	'407167258452971520'	'0.0']->['767862270'	'407167258452971520'	'1559.27']
['25701904'	'407167258452971520'	'0.0']->['459618445'	'407167258452971520'	'1602.97']
['25701904'	'407167258452971520'	'0.0']->['1924847462'	'407167258452971520'	'1678.73']
['25701904'	'407167258452971520'	'0.0']->['731168246'	'407167258452971520'	'1718.0']
['731168246'	'407167258452971520'	'1718.0']->['292482880'	'407167258452971520'	'1719.9']
['25701904'	'407167258452971520'	'0.0']->['2165472291'	'407167258452971520'	'1879.47']
['25701904'	'407167258452971520'	'0.0']->['301319991'	'407167258452971520'	'2053.8']
['25701904'	'407167258452971520'	'0.0']->['2217729093'	'407167258452971520'	'19904.18']
