# Supplementary material for: BiMGCL: rumor detection via bi-directional multi-level graph contrastive learning
Source: PeerJ Comput Sci. 2023 Nov 10;9:e1659. doi: 10.7717/peerj-cs.1659 (PMC10703058; doi:10.7717/peerj-cs.1659)
Supplement: Supplemental Information 1 [file peerj-cs-09-1659-s001.zip › rumor_detection_acl2017/twitter15/tree/407167928313081856.txt]

['ROOT'	'ROOT'	'0.0']->['23482952'	'407167928313081856'	'0.0']
['23482952'	'407167928313081856'	'0.0']->['295716560'	'407167928313081856'	'1.17']
['23482952'	'407167928313081856'	'0.0']->['172231585'	'407167928313081856'	'1.17']
['23482952'	'407167928313081856'	'0.0']->['269002959'	'407167928313081856'	'1.17']
['23482952'	'407167928313081856'	'0.0']->['286869380'	'407167928313081856'	'1.17']
['23482952'	'407167928313081856'	'0.0']->['1126542252'	'407167928313081856'	'1.17']
['23482952'	'407167928313081856'	'0.0']->['344084119'	'407167928313081856'	'1.17']
['23482952'	'407167928313081856'	'0.0']->['2149227680'	'407167928313081856'	'1.28']
['23482952'	'407167928313081856'	'0.0']->['1379894916'	'407167928313081856'	'1.34']
['23482952'	'407167928313081856'	'0.0']->['1253432546'	'407168276783833088'	'1.38']
['23482952'	'407167928313081856'	'0.0']->['2164834476'	'407167928313081856'	'1.4']
['23482952'	'407167928313081856'	'0.0']->['874493862'	'407167928313081856'	'1.43']
['23482952'	'407167928313081856'	'0.0']->['886066058'	'407167928313081856'	'1.57']
['23482952'	'407167928313081856'	'0.0']->['325701066'	'407167928313081856'	'1.63']
['23482952'	'407167928313081856'	'0.0']->['178938822'	'407167928313081856'	'1.68']
['23482952'	'407167928313081856'	'0.0']->['254241053'	'407167928313081856'	'1.77']
['23482952'	'407167928313081856'	'0.0']->['1330369214'	'407167928313081856'	'1.82']
['23482952'	'407167928313081856'	'0.0']->['86548512'	'407167928313081856'	'1.87']
['23482952'	'407167928313081856'	'0.0']->['739521235'	'407167928313081856'	'1.87']
['23482952'	'407167928313081856'	'0.0']->['252613853'	'407167928313081856'	'1.93']
['23482952'	'407167928313081856'	'0.0']->['167776991'	'407167928313081856'	'1.95']
['23482952'	'407167928313081856'	'0.0']->['835881398'	'407167928313081856'	'1.97']
['23482952'	'407167928313081856'	'0.0']->['56204005'	'407167928313081856'	'1.98']
['23482952'	'407167928313081856'	'0.0']->['51126553'	'407167928313081856'	'2.02']
['23482952'	'407167928313081856'	'0.0']->['147861597'	'407167928313081856'	'2.05']
['23482952'	'407167928313081856'	'0.0']->['1716354648'	'407167928313081856'	'2.37']
['23482952'	'407167928313081856'	'0.0']->['1089332142'	'407167928313081856'	'2.52']
['23482952'	'407167928313081856'	'0.0']->['290102691'	'407167928313081856'	'2.6']
['23482952'	'407167928313081856'	'0.0']->['938734008'	'407167928313081856'	'2.64']
['23482952'	'407167928313081856'	'0.0']->['1938105252'	'407167928313081856'	'2.66']
['23482952'	'407167928313081856'	'0.0']->['441962816'	'407167928313081856'	'2.68']
['23482952'	'407167928313081856'	'0.0']->['531868632'	'407167928313081856'	'2.92']
['23482952'	'407167928313081856'	'0.0']->['299753560'	'407167928313081856'	'3.05']
['23482952'	'407167928313081856'	'0.0']->['296375361'	'407167928313081856'	'3.11']
['23482952'	'407167928313081856'	'0.0']->['1444942704'	'407167928313081856'	'3.14']
['23482952'	'407167928313081856'	'0.0']->['1024729602'	'407167928313081856'	'3.15']
['23482952'	'407167928313081856'	'0.0']->['509091621'	'407167928313081856'	'3.17']
['23482952'	'407167928313081856'	'0.0']->['510425789'	'407167928313081856'	'3.27']
['23482952'	'407167928313081856'	'0.0']->['1046539310'	'407167928313081856'	'3.33']
['23482952'	'407167928313081856'	'0.0']->['303382132'	'407167928313081856'	'3.38']
['23482952'	'407167928313081856'	'0.0']->['433438161'	'407167928313081856'	'3.4']
['23482952'	'407167928313081856'	'0.0']->['390445713'	'407167928313081856'	'3.56']
['23482952'	'407167928313081856'	'0.0']->['1915001875'	'407167928313081856'	'3.72']
['23482952'	'407167928313081856'	'0.0']->['1111439840'	'407167928313081856'	'4.0']
['23482952'	'407167928313081856'	'0.0']->['381842896'	'407168957246738432'	'4.08']
['23482952'	'407167928313081856'	'0.0']->['297444989'	'407167928313081856'	'4.14']
['23482952'	'407167928313081856'	'0.0']->['396874058'	'407168982849187840'	'4.2']
['23482952'	'407167928313081856'	'0.0']->['105656682'	'407167928313081856'	'4.21']
['23482952'	'407167928313081856'	'0.0']->['342417486'	'407167928313081856'	'4.25']
['23482952'	'407167928313081856'	'0.0']->['302961522'	'407167928313081856'	'4.27']
['23482952'	'407167928313081856'	'0.0']->['270734810'	'407167928313081856'	'4.28']
['23482952'	'407167928313081856'	'0.0']->['264706384'	'407167928313081856'	'4.59']
['23482952'	'407167928313081856'	'0.0']->['64008014'	'407167928313081856'	'4.75']
['23482952'	'407167928313081856'	'0.0']->['457081177'	'407167928313081856'	'4.9']
['23482952'	'407167928313081856'	'0.0']->['751668901'	'407167928313081856'	'5.0']
['23482952'	'407167928313081856'	'0.0']->['132629841'	'407167928313081856'	'5.28']
['23482952'	'407167928313081856'	'0.0']->['560289838'	'407167928313081856'	'5.42']
['23482952'	'407167928313081856'	'0.0']->['159726786'	'407167928313081856'	'5.5']
['23482952'	'407167928313081856'	'0.0']->['141854840'	'407167928313081856'	'5.53']
['23482952'	'407167928313081856'	'0.0']->['548597249'	'407167928313081856'	'5.57']
['23482952'	'407167928313081856'	'0.0']->['729712488'	'407167928313081856'	'5.73']
['23482952'	'407167928313081856'	'0.0']->['165138052'	'407167928313081856'	'5.82']
['23482952'	'407167928313081856'	'0.0']->['399634181'	'407167928313081856'	'5.86']
['23482952'	'407167928313081856'	'0.0']->['1850180360'	'407167928313081856'	'5.9']
['23482952'	'407167928313081856'	'0.0']->['768259050'	'407167928313081856'	'5.9']
['23482952'	'407167928313081856'	'0.0']->['15667732'	'407169505493012481'	'6.27']
['23482952'	'407167928313081856'	'0.0']->['241771569'	'407167928313081856'	'7.03']
['23482952'	'407167928313081856'	'0.0']->['58372960'	'407167928313081856'	'7.59']
['23482952'	'407167928313081856'	'0.0']->['221769021'	'407167928313081856'	'7.87']
['23482952'	'407167928313081856'	'0.0']->['416796569'	'407167928313081856'	'8.01']
['23482952'	'407167928313081856'	'0.0']->['389494491'	'407167928313081856'	'8.08']
['23482952'	'407167928313081856'	'0.0']->['1834230535'	'407167928313081856'	'8.11']
['23482952'	'407167928313081856'	'0.0']->['948674084'	'407167928313081856'	'8.13']
['23482952'	'407167928313081856'	'0.0']->['248971547'	'407167928313081856'	'8.14']
['23482952'	'407167928313081856'	'0.0']->['64450092'	'407167928313081856'	'8.15']
['23482952'	'407167928313081856'	'0.0']->['448669442'	'407167928313081856'	'8.15']
['23482952'	'407167928313081856'	'0.0']->['328360311'	'407167928313081856'	'8.15']
['23482952'	'407167928313081856'	'0.0']->['390850952'	'407167928313081856'	'8.15']
['23482952'	'407167928313081856'	'0.0']->['1087678428'	'407167928313081856'	'8.15']
['23482952'	'407167928313081856'	'0.0']->['813214836'	'407167928313081856'	'8.15']
['23482952'	'407167928313081856'	'0.0']->['929032338'	'407167928313081856'	'8.15']
['23482952'	'407167928313081856'	'0.0']->['99629311'	'407167928313081856'	'8.15']
['23482952'	'407167928313081856'	'0.0']->['105548056'	'407167928313081856'	'8.15']
['23482952'	'407167928313081856'	'0.0']->['368364680'	'407167928313081856'	'8.15']
['23482952'	'407167928313081856'	'0.0']->['731180066'	'407167928313081856'	'8.23']
['23482952'	'407167928313081856'	'0.0']->['1416271028'	'407167928313081856'	'8.32']
['23482952'	'407167928313081856'	'0.0']->['147477231'	'407167928313081856'	'8.7']
['23482952'	'407167928313081856'	'0.0']->['1655973523'	'407167928313081856'	'8.89']
['23482952'	'407167928313081856'	'0.0']->['385766089'	'407167928313081856'	'9.08']
['23482952'	'407167928313081856'	'0.0']->['849096630'	'407167928313081856'	'9.6']
['23482952'	'407167928313081856'	'0.0']->['308725536'	'407167928313081856'	'10.02']
['23482952'	'407167928313081856'	'0.0']->['1152434478'	'407167928313081856'	'10.32']
['23482952'	'407167928313081856'	'0.0']->['427111767'	'407167928313081856'	'10.62']
['23482952'	'407167928313081856'	'0.0']->['214347015'	'407167928313081856'	'11.93']
['23482952'	'407167928313081856'	'0.0']->['921856417'	'407167928313081856'	'12.59']
['23482952'	'407167928313081856'	'0.0']->['1663907918'	'407167928313081856'	'12.92']
['23482952'	'407167928313081856'	'0.0']->['777618481'	'407167928313081856'	'13.09']
['23482952'	'407167928313081856'	'0.0']->['839976991'	'407171232463724545'	'13.13']
['23482952'	'407167928313081856'	'0.0']->['348848185'	'407167928313081856'	'13.17']
['23482952'	'407167928313081856'	'0.0']->['368622744'	'407167928313081856'	'13.21']
['23482952'	'407167928313081856'	'0.0']->['266866701'	'407167928313081856'	'13.23']
['23482952'	'407167928313081856'	'0.0']->['2225144654'	'407167928313081856'	'13.38']
['23482952'	'407167928313081856'	'0.0']->['1147784450'	'407167928313081856'	'13.79']
['23482952'	'407167928313081856'	'0.0']->['1925157168'	'407167928313081856'	'14.2']
['23482952'	'407167928313081856'	'0.0']->['897952927'	'407167928313081856'	'14.92']
['23482952'	'407167928313081856'	'0.0']->['237042229'	'407167928313081856'	'15.28']
['23482952'	'407167928313081856'	'0.0']->['27971799'	'407167928313081856'	'15.45']
['23482952'	'407167928313081856'	'0.0']->['896624395'	'407167928313081856'	'15.54']
['23482952'	'407167928313081856'	'0.0']->['445014039'	'407167928313081856'	'15.59']
['23482952'	'407167928313081856'	'0.0']->['234942175'	'407167928313081856'	'15.61']
['23482952'	'407167928313081856'	'0.0']->['1280464184'	'407167928313081856'	'15.62']
['23482952'	'407167928313081856'	'0.0']->['1650589218'	'407167928313081856'	'15.63']
['23482952'	'407167928313081856'	'0.0']->['119578104'	'407167928313081856'	'16.44']
['23482952'	'407167928313081856'	'0.0']->['549189038'	'407167928313081856'	'16.85']
['23482952'	'407167928313081856'	'0.0']->['318158363'	'407167928313081856'	'17.05']
['23482952'	'407167928313081856'	'0.0']->['155704691'	'407167928313081856'	'17.15']
['23482952'	'407167928313081856'	'0.0']->['260858243'	'407167928313081856'	'17.2']
['23482952'	'407167928313081856'	'0.0']->['347409935'	'407167928313081856'	'17.22']
['23482952'	'407167928313081856'	'0.0']->['74806231'	'407167928313081856'	'17.24']
['23482952'	'407167928313081856'	'0.0']->['519596490'	'407167928313081856'	'17.24']
['23482952'	'407167928313081856'	'0.0']->['78991490'	'407167928313081856'	'17.25']
['23482952'	'407167928313081856'	'0.0']->['330619045'	'407167928313081856'	'18.4']
['777618481'	'407167928313081856'	'13.09']->['1627892192'	'407167928313081856'	'18.98']
['318158363'	'407167928313081856'	'17.05']->['19319700'	'407167928313081856'	'19.26']
['23482952'	'407167928313081856'	'0.0']->['559949017'	'407167928313081856'	'19.41']
['23482952'	'407167928313081856'	'0.0']->['875630330'	'407167928313081856'	'19.48']
['23482952'	'407167928313081856'	'0.0']->['1705881576'	'407167928313081856'	'19.51']
['23482952'	'407167928313081856'	'0.0']->['70456297'	'407167928313081856'	'19.55']
['23482952'	'407167928313081856'	'0.0']->['556254663'	'407167928313081856'	'19.57']
['23482952'	'407167928313081856'	'0.0']->['1256596382'	'407167928313081856'	'19.81']
['23482952'	'407167928313081856'	'0.0']->['348211160'	'407167928313081856'	'19.93']
['23482952'	'407167928313081856'	'0.0']->['2203198647'	'407167928313081856'	'20.05']
['23482952'	'407167928313081856'	'0.0']->['457451881'	'407167928313081856'	'20.35']
['23482952'	'407167928313081856'	'0.0']->['89014299'	'407167928313081856'	'21.41']
['2203198647'	'407167928313081856'	'20.05']->['472186899'	'407167928313081856'	'21.94']
['23482952'	'407167928313081856'	'0.0']->['702251329'	'407167928313081856'	'22.2']
['519596490'	'407167928313081856'	'17.24']->['892793550'	'407167928313081856'	'22.33']
['23482952'	'407167928313081856'	'0.0']->['430215437'	'407167928313081856'	'22.4']
['23482952'	'407167928313081856'	'0.0']->['1545475778'	'407167928313081856'	'22.43']
['23482952'	'407167928313081856'	'0.0']->['221983569'	'407167928313081856'	'22.47']
['23482952'	'407167928313081856'	'0.0']->['323149792'	'407167928313081856'	'24.43']
['23482952'	'407167928313081856'	'0.0']->['323949806'	'407167928313081856'	'25.67']
['23482952'	'407167928313081856'	'0.0']->['224076196'	'407167928313081856'	'26.28']
['23482952'	'407167928313081856'	'0.0']->['37209861'	'407167928313081856'	'26.59']
['23482952'	'407167928313081856'	'0.0']->['118298064'	'407167928313081856'	'26.75']
['23482952'	'407167928313081856'	'0.0']->['492013085'	'407167928313081856'	'26.9']
['23482952'	'407167928313081856'	'0.0']->['1974465493'	'407167928313081856'	'27.4']
['23482952'	'407167928313081856'	'0.0']->['606826961'	'407167928313081856'	'28.1']
['23482952'	'407167928313081856'	'0.0']->['90906852'	'407175128897040384'	'28.62']
['23482952'	'407167928313081856'	'0.0']->['1355312312'	'407167928313081856'	'28.8']
['23482952'	'407167928313081856'	'0.0']->['36268464'	'407167928313081856'	'29.38']
['23482952'	'407167928313081856'	'0.0']->['959346590'	'407167928313081856'	'29.68']
['23482952'	'407167928313081856'	'0.0']->['182676104'	'407167928313081856'	'29.97']
['23482952'	'407167928313081856'	'0.0']->['1954851326'	'407167928313081856'	'30.3']
['23482952'	'407167928313081856'	'0.0']->['739713600'	'407167928313081856'	'30.63']
['23482952'	'407167928313081856'	'0.0']->['589417457'	'407167928313081856'	'35.45']
['23482952'	'407167928313081856'	'0.0']->['1943566988'	'407167928313081856'	'37.86']
['23482952'	'407167928313081856'	'0.0']->['91968379'	'407167928313081856'	'39.06']
['731180066'	'407167928313081856'	'8.23']->['1898057168'	'407167928313081856'	'39.66']
['23482952'	'407167928313081856'	'0.0']->['41723041'	'407167928313081856'	'39.97']
['23482952'	'407167928313081856'	'0.0']->['171797932'	'407167928313081856'	'40.12']
['23482952'	'407167928313081856'	'0.0']->['1371758707'	'407167928313081856'	'40.19']
['23482952'	'407167928313081856'	'0.0']->['266181698'	'407167928313081856'	'40.27']
['23482952'	'407167928313081856'	'0.0']->['609510344'	'407167928313081856'	'42.84']
['23482952'	'407167928313081856'	'0.0']->['1113602456'	'407167928313081856'	'44.13']
['23482952'	'407167928313081856'	'0.0']->['468669823'	'407167928313081856'	'44.77']
['23482952'	'407167928313081856'	'0.0']->['1294920638'	'407167928313081856'	'45.42']
['23482952'	'407167928313081856'	'0.0']->['1095550951'	'407167928313081856'	'45.92']
['105656682'	'407167928313081856'	'4.21']->['171242780'	'407167928313081856'	'46.17']
['23482952'	'407167928313081856'	'0.0']->['1535480809'	'407167928313081856'	'46.42']
['23482952'	'407167928313081856'	'0.0']->['386695943'	'407167928313081856'	'47.02']
['23482952'	'407167928313081856'	'0.0']->['24174519'	'407167928313081856'	'48.75']
['23482952'	'407167928313081856'	'0.0']->['257503483'	'407167928313081856'	'49.62']
['23482952'	'407167928313081856'	'0.0']->['69896637'	'407167928313081856'	'50.05']
['23482952'	'407167928313081856'	'0.0']->['1411797108'	'407167928313081856'	'50.27']
['23482952'	'407167928313081856'	'0.0']->['1330010930'	'407167928313081856'	'50.38']
['23482952'	'407167928313081856'	'0.0']->['233406174'	'407167928313081856'	'50.43']
['23482952'	'407167928313081856'	'0.0']->['86832089'	'407167928313081856'	'50.46']
['23482952'	'407167928313081856'	'0.0']->['1619155933'	'407167928313081856'	'50.48']
['23482952'	'407167928313081856'	'0.0']->['318157924'	'407167928313081856'	'50.73']
['23482952'	'407167928313081856'	'0.0']->['781145148'	'407167928313081856'	'51.46']
['23482952'	'407167928313081856'	'0.0']->['173718151'	'407167928313081856'	'52.18']
['23482952'	'407167928313081856'	'0.0']->['435083950'	'407167928313081856'	'52.83']
['23482952'	'407167928313081856'	'0.0']->['315612762'	'407167928313081856'	'53.47']
['23482952'	'407167928313081856'	'0.0']->['1731849319'	'407167928313081856'	'54.23']
['23482952'	'407167928313081856'	'0.0']->['451826330'	'407167928313081856'	'54.32']
['23482952'	'407167928313081856'	'0.0']->['217842874'	'407167928313081856'	'55.32']
['23482952'	'407167928313081856'	'0.0']->['532619375'	'407167928313081856'	'56.32']
['23482952'	'407167928313081856'	'0.0']->['19290046'	'407167928313081856'	'58.39']
['23482952'	'407167928313081856'	'0.0']->['20334046'	'407167928313081856'	'59.43']
['23482952'	'407167928313081856'	'0.0']->['58440035'	'407167928313081856'	'60.47']
['23482952'	'407167928313081856'	'0.0']->['22211006'	'407167928313081856'	'62.4']
['23482952'	'407167928313081856'	'0.0']->['2191477736'	'407167928313081856'	'64.47']
['23482952'	'407167928313081856'	'0.0']->['416442238'	'407167928313081856'	'65.51']
['23482952'	'407167928313081856'	'0.0']->['151225157'	'407167928313081856'	'66.03']
['23482952'	'407167928313081856'	'0.0']->['1432982743'	'407167928313081856'	'66.55']
['23482952'	'407167928313081856'	'0.0']->['2170643490'	'407167928313081856'	'67.36']
['23482952'	'407167928313081856'	'0.0']->['188435887'	'407167928313081856'	'68.17']
['23482952'	'407167928313081856'	'0.0']->['267123315'	'407167928313081856'	'69.51']
['23482952'	'407167928313081856'	'0.0']->['813963518'	'407167928313081856'	'70.18']
['23482952'	'407167928313081856'	'0.0']->['519605855'	'407167928313081856'	'70.85']
['23482952'	'407167928313081856'	'0.0']->['81943224'	'407167928313081856'	'73.43']
['23482952'	'407167928313081856'	'0.0']->['1873440216'	'407186694903848960'	'74.57']
['81943224'	'407167928313081856'	'73.43']->['260795687'	'407167928313081856'	'74.72']
['23482952'	'407167928313081856'	'0.0']->['24739635'	'407167928313081856'	'75.37']
['167776991'	'407167928313081856'	'1.95']->['40059174'	'407167928313081856'	'75.69']
['23482952'	'407167928313081856'	'0.0']->['472209173'	'407167928313081856'	'76.02']
['23482952'	'407167928313081856'	'0.0']->['477128402'	'407167928313081856'	'76.18']
['23482952'	'407167928313081856'	'0.0']->['1670258904'	'407167928313081856'	'78.37']
['23482952'	'407167928313081856'	'0.0']->['1180882988'	'407167928313081856'	'79.83']
['23482952'	'407167928313081856'	'0.0']->['339122968'	'407167928313081856'	'80.55']
['23482952'	'407167928313081856'	'0.0']->['131297416'	'407167928313081856'	'80.92']
['23482952'	'407167928313081856'	'0.0']->['963525122'	'407167928313081856'	'81.28']
['23482952'	'407167928313081856'	'0.0']->['1945257103'	'407167928313081856'	'82.72']
['23482952'	'407167928313081856'	'0.0']->['1543857324'	'407167928313081856'	'84.17']
['23482952'	'407167928313081856'	'0.0']->['1603371426'	'407167928313081856'	'85.78']
['23482952'	'407167928313081856'	'0.0']->['279295495'	'407167928313081856'	'97.39']
['23482952'	'407167928313081856'	'0.0']->['70048517'	'407167928313081856'	'103.2']
['23482952'	'407167928313081856'	'0.0']->['16021418'	'407167928313081856'	'106.1']
['23482952'	'407167928313081856'	'0.0']->['1446016729'	'407167928313081856'	'107.55']
['23482952'	'407167928313081856'	'0.0']->['325270849'	'407167928313081856'	'108.27']
['23482952'	'407167928313081856'	'0.0']->['2183851821'	'407167928313081856'	'108.64']
['23482952'	'407167928313081856'	'0.0']->['167551980'	'407167928313081856'	'108.82']
['23482952'	'407167928313081856'	'0.0']->['702417546'	'407167928313081856'	'108.91']
['23482952'	'407167928313081856'	'0.0']->['256825008'	'407167928313081856'	'109.0']
['23482952'	'407167928313081856'	'0.0']->['971437316'	'407167928313081856'	'117.53']
['23482952'	'407167928313081856'	'0.0']->['144636590'	'407167928313081856'	'121.79']
['23482952'	'407167928313081856'	'0.0']->['971855486'	'407167928313081856'	'123.92']
['23482952'	'407167928313081856'	'0.0']->['116024225'	'407167928313081856'	'124.98']
['23482952'	'407167928313081856'	'0.0']->['118836614'	'407167928313081856'	'125.52']
['23482952'	'407167928313081856'	'0.0']->['1584474668'	'407167928313081856'	'125.78']
['23482952'	'407167928313081856'	'0.0']->['484235156'	'407167928313081856'	'125.92']
['23482952'	'407167928313081856'	'0.0']->['619759361'	'407167928313081856'	'125.98']
['23482952'	'407167928313081856'	'0.0']->['1209521629'	'407167928313081856'	'126.05']
['23482952'	'407167928313081856'	'0.0']->['240148791'	'407167928313081856'	'129.29']
['23482952'	'407167928313081856'	'0.0']->['66824104'	'407167928313081856'	'130.91']
['23482952'	'407167928313081856'	'0.0']->['1658039749'	'407167928313081856'	'131.72']
['23482952'	'407167928313081856'	'0.0']->['429423945'	'407167928313081856'	'132.13']
['23482952'	'407167928313081856'	'0.0']->['174554986'	'407167928313081856'	'132.53']
['23482952'	'407167928313081856'	'0.0']->['539805871'	'407167928313081856'	'132.62']
['23482952'	'407167928313081856'	'0.0']->['1315258381'	'407167928313081856'	'137.7']
['23482952'	'407167928313081856'	'0.0']->['404508632'	'407167928313081856'	'137.95']
['23482952'	'407167928313081856'	'0.0']->['226253660'	'407167928313081856'	'146.27']
['23482952'	'407167928313081856'	'0.0']->['79101344'	'407167928313081856'	'150.43']
['519605855'	'407167928313081856'	'70.85']->['383491691'	'407167928313081856'	'152.5']
['23482952'	'407167928313081856'	'0.0']->['1163811697'	'407167928313081856'	'153.54']
['23482952'	'407167928313081856'	'0.0']->['39964292'	'407167928313081856'	'154.06']
['23482952'	'407167928313081856'	'0.0']->['181185547'	'407167928313081856'	'154.32']
['23482952'	'407167928313081856'	'0.0']->['222919523'	'407167928313081856'	'154.45']
['23482952'	'407167928313081856'	'0.0']->['352171975'	'407167928313081856'	'154.58']
['23482952'	'407167928313081856'	'0.0']->['861291162'	'407167928313081856'	'156.33']
['23482952'	'407167928313081856'	'0.0']->['618580246'	'407167928313081856'	'156.47']
['23482952'	'407167928313081856'	'0.0']->['282782568'	'407167928313081856'	'156.93']
['23482952'	'407167928313081856'	'0.0']->['77995698'	'407167928313081856'	'158.93']
['23482952'	'407167928313081856'	'0.0']->['773666875'	'407167928313081856'	'163.5']
['23482952'	'407167928313081856'	'0.0']->['558864517'	'407167928313081856'	'167.38']
['23482952'	'407167928313081856'	'0.0']->['147390682'	'407167928313081856'	'168.7']
['23482952'	'407167928313081856'	'0.0']->['1606907696'	'407210548866985984'	'169.37']
['23482952'	'407167928313081856'	'0.0']->['378928839'	'407167928313081856'	'169.38']
['23482952'	'407167928313081856'	'0.0']->['446228165'	'407167928313081856'	'176.55']
['23482952'	'407167928313081856'	'0.0']->['392447709'	'407167928313081856'	'181.23']
['23482952'	'407167928313081856'	'0.0']->['112279625'	'407167928313081856'	'187.98']
['23482952'	'407167928313081856'	'0.0']->['564681112'	'407167928313081856'	'188.43']
['23482952'	'407167928313081856'	'0.0']->['214695667'	'407215665389768705'	'189.68']
['23482952'	'407167928313081856'	'0.0']->['135258688'	'407167928313081856'	'190.28']
['23482952'	'407167928313081856'	'0.0']->['194990468'	'407167928313081856'	'198.97']
['23482952'	'407167928313081856'	'0.0']->['154968907'	'407167928313081856'	'202.25']
['23482952'	'407167928313081856'	'0.0']->['2177481901'	'407167928313081856'	'203.63']
['23482952'	'407167928313081856'	'0.0']->['167945026'	'407167928313081856'	'209.45']
['23482952'	'407167928313081856'	'0.0']->['156501305'	'407167928313081856'	'213.98']
['23482952'	'407167928313081856'	'0.0']->['151960818'	'407167928313081856'	'215.33']
['23482952'	'407167928313081856'	'0.0']->['14589241'	'407167928313081856'	'222.62']
['23482952'	'407167928313081856'	'0.0']->['2210267522'	'407167928313081856'	'226.5']
['23482952'	'407167928313081856'	'0.0']->['262037509'	'407167928313081856'	'234.5']
['23482952'	'407167928313081856'	'0.0']->['2213859528'	'407167928313081856'	'241.95']
['23482952'	'407167928313081856'	'0.0']->['458764566'	'407167928313081856'	'242.2']
['23482952'	'407167928313081856'	'0.0']->['830267161'	'407167928313081856'	'249.03']
['23482952'	'407167928313081856'	'0.0']->['320563579'	'407167928313081856'	'259.3']
['23482952'	'407167928313081856'	'0.0']->['1615682924'	'407167928313081856'	'260.97']
['23482952'	'407167928313081856'	'0.0']->['845010390'	'407167928313081856'	'267.92']
['23482952'	'407167928313081856'	'0.0']->['172522351'	'407235555013832704'	'268.73']
['23482952'	'407167928313081856'	'0.0']->['1102140096'	'407167928313081856'	'270.75']
['23482952'	'407167928313081856'	'0.0']->['64226551'	'407167928313081856'	'276.2']
['23482952'	'407167928313081856'	'0.0']->['986983268'	'407167928313081856'	'284.22']
['23482952'	'407167928313081856'	'0.0']->['314135819'	'407167928313081856'	'287.75']
['23482952'	'407167928313081856'	'0.0']->['1920027386'	'407167928313081856'	'303.38']
['23482952'	'407167928313081856'	'0.0']->['365189869'	'407167928313081856'	'303.93']
['23482952'	'407167928313081856'	'0.0']->['2194551471'	'407167928313081856'	'344.9']
['23482952'	'407167928313081856'	'0.0']->['534432846'	'407167928313081856'	'345.2']
['23482952'	'407167928313081856'	'0.0']->['554094566'	'407167928313081856'	'348.57']
['23482952'	'407167928313081856'	'0.0']->['778320152'	'407167928313081856'	'356.97']
['23482952'	'407167928313081856'	'0.0']->['1295960124'	'407167928313081856'	'358.92']
['23482952'	'407167928313081856'	'0.0']->['885484507'	'407167928313081856'	'359.32']
['23482952'	'407167928313081856'	'0.0']->['296589634'	'407167928313081856'	'363.58']
['1954851326'	'407167928313081856'	'30.3']->['1861583089'	'407167928313081856'	'367.27']
['23482952'	'407167928313081856'	'0.0']->['116298821'	'407167928313081856'	'376.85']
['23482952'	'407167928313081856'	'0.0']->['1527742638'	'407167928313081856'	'378.8']
['23482952'	'407167928313081856'	'0.0']->['762204217'	'407167928313081856'	'382.8']
['23482952'	'407167928313081856'	'0.0']->['96666242'	'407167928313081856'	'418.55']
['23482952'	'407167928313081856'	'0.0']->['636856284'	'407167928313081856'	'506.42']
['23482952'	'407167928313081856'	'0.0']->['353001419'	'407167928313081856'	'530.67']
['23482952'	'407167928313081856'	'0.0']->['544583090'	'407167928313081856'	'534.92']
['23482952'	'407167928313081856'	'0.0']->['137071987'	'407167928313081856'	'692.57']
['23482952'	'407167928313081856'	'0.0']->['379791541'	'407167928313081856'	'722.63']
['23482952'	'407167928313081856'	'0.0']->['279384880'	'407167928313081856'	'914.8']
['23482952'	'407167928313081856'	'0.0']->['584540973'	'407167928313081856'	'1050.68']
['23482952'	'407167928313081856'	'0.0']->['2155724624'	'407167928313081856'	'1165.63']
['921856417'	'407167928313081856'	'12.59']->['43287804'	'407167928313081856'	'1183.4']
['23482952'	'407167928313081856'	'0.0']->['179468154'	'407167928313081856'	'1224.23']
['813214836'	'407167928313081856'	'8.15']->['463682283'	'407167928313081856'	'1273.3']
['23482952'	'407167928313081856'	'0.0']->['27181614'	'407167928313081856'	'1305.85']
['1920027386'	'407167928313081856'	'303.38']->['446098706'	'407167928313081856'	'1310.37']
['23482952'	'407167928313081856'	'0.0']->['247133579'	'407167928313081856'	'1317.75']
['23482952'	'407167928313081856'	'0.0']->['1561233480'	'407167928313081856'	'1318.97']
['23482952'	'407167928313081856'	'0.0']->['595718146'	'407167928313081856'	'1323.0']
['23482952'	'407167928313081856'	'0.0']->['2204632794'	'407500940619419648'	'1323.27']
['23482952'	'407167928313081856'	'0.0']->['239810130'	'407167928313081856'	'1323.6']
['23482952'	'407167928313081856'	'0.0']->['1022189844'	'407167928313081856'	'1335.55']
['23482952'	'407167928313081856'	'0.0']->['395821079'	'407167928313081856'	'1341.0']
['23482952'	'407167928313081856'	'0.0']->['376690662'	'407167928313081856'	'1406.22']
['23482952'	'407167928313081856'	'0.0']->['277615289'	'407167928313081856'	'1480.32']
['23482952'	'407167928313081856'	'0.0']->['247883587'	'407167928313081856'	'1541.07']
['23482952'	'407167928313081856'	'0.0']->['741872305'	'407167928313081856'	'1656.48']
['23482952'	'407167928313081856'	'0.0']->['437670879'	'407167928313081856'	'1683.9']
['23482952'	'407167928313081856'	'0.0']->['726849072'	'407167928313081856'	'1793.17']
['23482952'	'407167928313081856'	'0.0']->['366027299'	'407167928313081856'	'2121.85']
['23482952'	'407167928313081856'	'0.0']->['374344553'	'407167928313081856'	'2345.2']
['23482952'	'407167928313081856'	'0.0']->['2178409830'	'407167928313081856'	'2407.13']
['23482952'	'407167928313081856'	'0.0']->['1858563146'	'407167928313081856'	'3291.2']
['23482952'	'407167928313081856'	'0.0']->['1480703916'	'407167928313081856'	'20524.13']
