# Supplementary material for: BiMGCL: rumor detection via bi-directional multi-level graph contrastive learning
Source: PeerJ Comput Sci. 2023 Nov 10;9:e1659. doi: 10.7717/peerj-cs.1659 (PMC10703058; doi:10.7717/peerj-cs.1659)
Supplement: Supplemental Information 1 [file peerj-cs-09-1659-s001.zip › rumor_detection_acl2017/twitter15/tree/407169212428206080.txt]

['ROOT'	'ROOT'	'0.0']->['326637270'	'407169212428206080'	'0.0']
['326637270'	'407169212428206080'	'0.0']->['322213278'	'407170360748949504'	'4.57']
['326637270'	'407169212428206080'	'0.0']->['480963317'	'407169212428206080'	'4.85']
['326637270'	'407169212428206080'	'0.0']->['91129549'	'407169212428206080'	'4.85']
['326637270'	'407169212428206080'	'0.0']->['614720583'	'407169212428206080'	'4.85']
['326637270'	'407169212428206080'	'0.0']->['322305594'	'407169212428206080'	'17.47']
['326637270'	'407169212428206080'	'0.0']->['618113411'	'407169212428206080'	'30.08']
['326637270'	'407169212428206080'	'0.0']->['570150761'	'407169212428206080'	'31.05']
['326637270'	'407169212428206080'	'0.0']->['124869449'	'407169212428206080'	'59.49']
['326637270'	'407169212428206080'	'0.0']->['375228622'	'407189557642141697'	'80.85']
['124869449'	'407169212428206080'	'59.49']->['212700910'	'407169212428206080'	'87.93']
['326637270'	'407169212428206080'	'0.0']->['376592708'	'407169212428206080'	'90.61']
['124869449'	'407169212428206080'	'59.49']->['133754770'	'407169212428206080'	'91.95']
['124869449'	'407169212428206080'	'59.49']->['190716303'	'407169212428206080'	'93.28']
['326637270'	'407169212428206080'	'0.0']->['45302754'	'407169212428206080'	'104.38']
['45302754'	'407169212428206080'	'104.38']->['146594363'	'407169212428206080'	'109.92']
['45302754'	'407169212428206080'	'104.38']->['123543989'	'407169212428206080'	'112.69']
['326637270'	'407169212428206080'	'0.0']->['535714381'	'407169212428206080'	'114.08']
['123543989'	'407169212428206080'	'112.69']->['848961362'	'407169212428206080'	'114.77']
['123543989'	'407169212428206080'	'112.69']->['931750459'	'407169212428206080'	'115.47']
['123543989'	'407169212428206080'	'112.69']->['1875346334'	'407169212428206080'	'116.1']
['123543989'	'407169212428206080'	'112.69']->['447137238'	'407169212428206080'	'116.42']
['326637270'	'407169212428206080'	'0.0']->['428853336'	'407169212428206080'	'116.58']
['45302754'	'407169212428206080'	'104.38']->['42885898'	'407169212428206080'	'116.73']
['123543989'	'407169212428206080'	'112.69']->['179531314'	'407169212428206080'	'116.94']
['123543989'	'407169212428206080'	'112.69']->['353579937'	'407169212428206080'	'117.05']
['123543989'	'407169212428206080'	'112.69']->['150759880'	'407169212428206080'	'117.15']
['326637270'	'407169212428206080'	'0.0']->['14978074'	'407198705888935936'	'117.2']
['326637270'	'407169212428206080'	'0.0']->['44195898'	'407169212428206080'	'117.63']
['123543989'	'407169212428206080'	'112.69']->['329888340'	'407169212428206080'	'117.88']
['123543989'	'407169212428206080'	'112.69']->['276617335'	'407169212428206080'	'118.12']
['326637270'	'407169212428206080'	'0.0']->['798341161'	'407169212428206080'	'118.48']
['123543989'	'407169212428206080'	'112.69']->['440123009'	'407169212428206080'	'118.85']
['123543989'	'407169212428206080'	'112.69']->['1201037562'	'407169212428206080'	'118.93']
['123543989'	'407169212428206080'	'112.69']->['183969289'	'407169212428206080'	'119.08']
['123543989'	'407169212428206080'	'112.69']->['188235077'	'407169212428206080'	'119.43']
['1201037562'	'407169212428206080'	'118.93']->['1934562457'	'407169212428206080'	'119.78']
['123543989'	'407169212428206080'	'112.69']->['74721643'	'407169212428206080'	'120.79']
['123543989'	'407169212428206080'	'112.69']->['259255664'	'407169212428206080'	'121.3']
['123543989'	'407169212428206080'	'112.69']->['243626349'	'407169212428206080'	'121.55']
['326637270'	'407169212428206080'	'0.0']->['383367094'	'407169212428206080'	'121.67']
['535714381'	'407169212428206080'	'114.08']->['319658458'	'407169212428206080'	'121.74']
['123543989'	'407169212428206080'	'112.69']->['225712387'	'407169212428206080'	'121.8']
['123543989'	'407169212428206080'	'112.69']->['365565975'	'407169212428206080'	'122.72']
['383367094'	'407169212428206080'	'121.67']->['180405574'	'407169212428206080'	'123.17']
['326637270'	'407169212428206080'	'0.0']->['174002281'	'407200243344609280'	'123.32']
['326637270'	'407169212428206080'	'0.0']->['1522561944'	'407169212428206080'	'123.4']
['74721643'	'407169212428206080'	'120.79']->['215666123'	'407169212428206080'	'123.63']
['123543989'	'407169212428206080'	'112.69']->['252709403'	'407169212428206080'	'124.37']
['215666123'	'407169212428206080'	'123.63']->['599486785'	'407169212428206080'	'124.73']
['319658458'	'407169212428206080'	'121.74']->['476818671'	'407169212428206080'	'125.1']
['45302754'	'407169212428206080'	'104.38']->['42247052'	'407169212428206080'	'126.63']
['123543989'	'407169212428206080'	'112.69']->['86360271'	'407169212428206080'	'127.39']
['252709403'	'407169212428206080'	'124.37']->['354424253'	'407169212428206080'	'127.77']
['123543989'	'407169212428206080'	'112.69']->['1035830408'	'407169212428206080'	'127.96']
['188235077'	'407169212428206080'	'119.43']->['1024838492'	'407169212428206080'	'128.05']
['123543989'	'407169212428206080'	'112.69']->['218630475'	'407169212428206080'	'128.15']
['123543989'	'407169212428206080'	'112.69']->['623111579'	'407169212428206080'	'128.77']
['354424253'	'407169212428206080'	'127.77']->['98641409'	'407169212428206080'	'129.07']
['123543989'	'407169212428206080'	'112.69']->['129915300'	'407169212428206080'	'129.38']
['123543989'	'407169212428206080'	'112.69']->['1934934187'	'407169212428206080'	'131.35']
['123543989'	'407169212428206080'	'112.69']->['1327320078'	'407169212428206080'	'131.59']
['123543989'	'407169212428206080'	'112.69']->['264780078'	'407169212428206080'	'131.83']
['123543989'	'407169212428206080'	'112.69']->['368285665'	'407169212428206080'	'132.21']
['326637270'	'407169212428206080'	'0.0']->['884570126'	'407169212428206080'	'132.4']
['123543989'	'407169212428206080'	'112.69']->['159604071'	'407169212428206080'	'132.58']
['368285665'	'407169212428206080'	'132.21']->['418251055'	'407169212428206080'	'132.63']
['476818671'	'407169212428206080'	'125.1']->['26809969'	'407169212428206080'	'133.02']
['123543989'	'407169212428206080'	'112.69']->['1061282479'	'407169212428206080'	'135.21']
['326637270'	'407169212428206080'	'0.0']->['342599673'	'407203475345637376'	'136.15']
['123543989'	'407169212428206080'	'112.69']->['149829179'	'407169212428206080'	'136.3']
['365565975'	'407169212428206080'	'122.72']->['768327518'	'407169212428206080'	'136.85']
['45302754'	'407169212428206080'	'104.38']->['237683043'	'407169212428206080'	'137.4']
['218630475'	'407169212428206080'	'128.15']->['304422274'	'407169212428206080'	'138.22']
['326637270'	'407169212428206080'	'0.0']->['275007865'	'407169212428206080'	'139.3']
['1061282479'	'407169212428206080'	'135.21']->['319851696'	'407169212428206080'	'139.93']
['326637270'	'407169212428206080'	'0.0']->['341656549'	'407169212428206080'	'140.25']
['123543989'	'407169212428206080'	'112.69']->['98625132'	'407169212428206080'	'140.41']
['326637270'	'407169212428206080'	'0.0']->['747782892'	'407169212428206080'	'140.49']
['599486785'	'407169212428206080'	'124.73']->['344186228'	'407169212428206080'	'140.57']
['353579937'	'407169212428206080'	'117.05']->['28976139'	'407169212428206080'	'141.2']
['326637270'	'407169212428206080'	'0.0']->['120119721'	'407169212428206080'	'141.33']
['326637270'	'407169212428206080'	'0.0']->['1706948330'	'407169212428206080'	'142.14']
['123543989'	'407169212428206080'	'112.69']->['1694563094'	'407169212428206080'	'142.55']
['326637270'	'407169212428206080'	'0.0']->['809332884'	'407169212428206080'	'142.75']
['123543989'	'407169212428206080'	'112.69']->['82111344'	'407169212428206080'	'142.95']
['123543989'	'407169212428206080'	'112.69']->['1086884714'	'407169212428206080'	'144.81']
['326637270'	'407169212428206080'	'0.0']->['1173081667'	'407169212428206080'	'145.74']
['123543989'	'407169212428206080'	'112.69']->['61291434'	'407169212428206080'	'146.67']
['123543989'	'407169212428206080'	'112.69']->['1039428252'	'407169212428206080'	'147.04']
['123543989'	'407169212428206080'	'112.69']->['1371996638'	'407169212428206080'	'147.42']
['123543989'	'407169212428206080'	'112.69']->['350430222'	'407169212428206080'	'148.25']
['326637270'	'407169212428206080'	'0.0']->['372321271'	'407169212428206080'	'148.58']
['123543989'	'407169212428206080'	'112.69']->['379275124'	'407169212428206080'	'148.82']
['123543989'	'407169212428206080'	'112.69']->['301047789'	'407169212428206080'	'149.07']
['326637270'	'407169212428206080'	'0.0']->['467456853'	'407169212428206080'	'149.41']
['599486785'	'407169212428206080'	'124.73']->['345261402'	'407169212428206080'	'149.58']
['418251055'	'407169212428206080'	'132.63']->['384443081'	'407169212428206080'	'149.75']
['123543989'	'407169212428206080'	'112.69']->['416906498'	'407169212428206080'	'150.61']
['326637270'	'407169212428206080'	'0.0']->['29953146'	'407169212428206080'	'151.04']
['372321271'	'407169212428206080'	'148.58']->['139682431'	'407169212428206080'	'151.47']
['326637270'	'407169212428206080'	'0.0']->['773192354'	'407169212428206080'	'152.68']
['326637270'	'407169212428206080'	'0.0']->['485574229'	'407169212428206080'	'153.28']
['123543989'	'407169212428206080'	'112.69']->['1896510350'	'407169212428206080'	'153.58']
['45302754'	'407169212428206080'	'104.38']->['274947332'	'407169212428206080'	'153.88']
['123543989'	'407169212428206080'	'112.69']->['540578605'	'407169212428206080'	'157.45']
['123543989'	'407169212428206080'	'112.69']->['386188265'	'407169212428206080'	'157.57']
['123543989'	'407169212428206080'	'112.69']->['179454085'	'407169212428206080'	'158.04']
['326637270'	'407169212428206080'	'0.0']->['257573596'	'407169212428206080'	'158.52']
['225712387'	'407169212428206080'	'121.8']->['329023299'	'407169212428206080'	'159.81']
['326637270'	'407169212428206080'	'0.0']->['482089322'	'407169212428206080'	'160.45']
['123543989'	'407169212428206080'	'112.69']->['859634022'	'407169212428206080'	'161.1']
['29953146'	'407169212428206080'	'151.04']->['131920625'	'407169212428206080'	'166.72']
['133754770'	'407169212428206080'	'91.95']->['101563063'	'407169212428206080'	'169.54']
['485574229'	'407169212428206080'	'153.28']->['350413549'	'407169212428206080'	'170.94']
['123543989'	'407169212428206080'	'112.69']->['339565381'	'407169212428206080'	'171.65']
['123543989'	'407169212428206080'	'112.69']->['1604488789'	'407169212428206080'	'172.0']
['123543989'	'407169212428206080'	'112.69']->['1858327970'	'407169212428206080'	'172.35']
['1604488789'	'407169212428206080'	'172.0']->['473784443'	'407169212428206080'	'173.24']
['326637270'	'407169212428206080'	'0.0']->['208150239'	'407169212428206080'	'173.69']
['123543989'	'407169212428206080'	'112.69']->['480641759'	'407169212428206080'	'174.13']
['208150239'	'407169212428206080'	'173.69']->['394183588'	'407169212428206080'	'175.41']
['1875346334'	'407169212428206080'	'116.1']->['361402744'	'407169212428206080'	'176.05']
['123543989'	'407169212428206080'	'112.69']->['463039567'	'407169212428206080'	'176.36']
['45302754'	'407169212428206080'	'104.38']->['262650390'	'407169212428206080'	'176.68']
['123543989'	'407169212428206080'	'112.69']->['97719541'	'407169212428206080'	'178.4']
['1896510350'	'407169212428206080'	'153.58']->['541920806'	'407169212428206080'	'179.57']
['262650390'	'407169212428206080'	'176.68']->['43867395'	'407169212428206080'	'180.75']
['768327518'	'407169212428206080'	'136.85']->['1561407638'	'407169212428206080'	'181.2']
['384443081'	'407169212428206080'	'149.75']->['142405871'	'407169212428206080'	'181.65']
['326637270'	'407169212428206080'	'0.0']->['202319785'	'407169212428206080'	'185.07']
['123543989'	'407169212428206080'	'112.69']->['543425844'	'407169212428206080'	'186.78']
['326637270'	'407169212428206080'	'0.0']->['502958766'	'407169212428206080'	'187.63']
['123543989'	'407169212428206080'	'112.69']->['387550107'	'407169212428206080'	'188.06']
['123543989'	'407169212428206080'	'112.69']->['249407733'	'407169212428206080'	'188.27']
['123543989'	'407169212428206080'	'112.69']->['387209700'	'407169212428206080'	'188.48']
['123543989'	'407169212428206080'	'112.69']->['178265364'	'407169212428206080'	'190.29']
['123543989'	'407169212428206080'	'112.69']->['147300739'	'407169212428206080'	'191.2']
['326637270'	'407169212428206080'	'0.0']->['96565711'	'407169212428206080'	'192.1']
['394183588'	'407169212428206080'	'175.41']->['283080368'	'407169212428206080'	'194.84']
['326637270'	'407169212428206080'	'0.0']->['1480334340'	'407169212428206080'	'196.21']
['147300739'	'407169212428206080'	'191.2']->['352602154'	'407169212428206080'	'196.9']
['45302754'	'407169212428206080'	'104.38']->['95022746'	'407169212428206080'	'197.24']
['326637270'	'407169212428206080'	'0.0']->['458772989'	'407169212428206080'	'197.41']
['473784443'	'407169212428206080'	'173.24']->['131225302'	'407169212428206080'	'197.5']
['96565711'	'407169212428206080'	'192.1']->['261128744'	'407169212428206080'	'197.58']
['326637270'	'407169212428206080'	'0.0']->['487819669'	'407169212428206080'	'197.82']
['123543989'	'407169212428206080'	'112.69']->['493410771'	'407169212428206080'	'199.0']
['372321271'	'407169212428206080'	'148.58']->['214244034'	'407169212428206080'	'200.18']
['45302754'	'407169212428206080'	'104.38']->['55598895'	'407169212428206080'	'202.13']
['249407733'	'407169212428206080'	'188.27']->['392899214'	'407169212428206080'	'203.11']
['326637270'	'407169212428206080'	'0.0']->['435848694'	'407169212428206080'	'204.08']
['257573596'	'407169212428206080'	'158.52']->['405777688'	'407169212428206080'	'205.1']
['326637270'	'407169212428206080'	'0.0']->['174666492'	'407169212428206080'	'209.0']
['540578605'	'407169212428206080'	'157.45']->['445509571'	'407169212428206080'	'210.95']
['326637270'	'407169212428206080'	'0.0']->['342949832'	'407169212428206080'	'211.93']
['123543989'	'407169212428206080'	'112.69']->['93930119'	'407169212428206080'	'212.9']
['123543989'	'407169212428206080'	'112.69']->['603659867'	'407169212428206080'	'215.29']
['123543989'	'407169212428206080'	'112.69']->['157365985'	'407169212428206080'	'217.68']
['123543989'	'407169212428206080'	'112.69']->['174592901'	'407169212428206080'	'218.47']
['848961362'	'407169212428206080'	'114.77']->['407120288'	'407169212428206080'	'223.75']
['326637270'	'407169212428206080'	'0.0']->['2156820584'	'407169212428206080'	'225.28']
['326637270'	'407169212428206080'	'0.0']->['418880727'	'407169212428206080'	'225.92']
['326637270'	'407169212428206080'	'0.0']->['269406601'	'407169212428206080'	'226.55']
['326637270'	'407169212428206080'	'0.0']->['552077433'	'407169212428206080'	'228.72']
['485574229'	'407169212428206080'	'153.28']->['272888397'	'407169212428206080'	'229.15']
['326637270'	'407169212428206080'	'0.0']->['46725172'	'407169212428206080'	'229.23']
['123543989'	'407169212428206080'	'112.69']->['240811584'	'407169212428206080'	'232.97']
['272888397'	'407169212428206080'	'229.15']->['179896770'	'407169212428206080'	'234.12']
['326637270'	'407169212428206080'	'0.0']->['768296064'	'407169212428206080'	'234.72']
['123543989'	'407169212428206080'	'112.69']->['864234536'	'407169212428206080'	'234.88']
['326637270'	'407169212428206080'	'0.0']->['310145331'	'407169212428206080'	'241.07']
['123543989'	'407169212428206080'	'112.69']->['45023901'	'407169212428206080'	'242.68']
['123543989'	'407169212428206080'	'112.69']->['1635949993'	'407169212428206080'	'246.12']
['123543989'	'407169212428206080'	'112.69']->['531235892'	'407169212428206080'	'248.18']
['480641759'	'407169212428206080'	'174.13']->['91959084'	'407169212428206080'	'248.7']
['123543989'	'407169212428206080'	'112.69']->['531310781'	'407169212428206080'	'250.47']
['123543989'	'407169212428206080'	'112.69']->['241973644'	'407169212428206080'	'250.68']
['123543989'	'407169212428206080'	'112.69']->['213224182'	'407169212428206080'	'250.7']
['212700910'	'407169212428206080'	'87.93']->['212703516'	'407169212428206080'	'257.07']
['45302754'	'407169212428206080'	'104.38']->['50784262'	'407169212428206080'	'257.88']
['326637270'	'407169212428206080'	'0.0']->['128540409'	'407169212428206080'	'262.87']
['864234536'	'407169212428206080'	'234.88']->['458612844'	'407169212428206080'	'267.43']
['326637270'	'407169212428206080'	'0.0']->['425818310'	'407169212428206080'	'271.82']
['487819669'	'407169212428206080'	'197.82']->['531371267'	'407169212428206080'	'279.87']
['123543989'	'407169212428206080'	'112.69']->['489784354'	'407169212428206080'	'284.95']
['326637270'	'407169212428206080'	'0.0']->['383226514'	'407169212428206080'	'288.05']
['326637270'	'407169212428206080'	'0.0']->['1535969858'	'407169212428206080'	'289.6']
['383226514'	'407169212428206080'	'288.05']->['118477494'	'407169212428206080'	'295.48']
['123543989'	'407169212428206080'	'112.69']->['1349430055'	'407169212428206080'	'297.23']
['326637270'	'407169212428206080'	'0.0']->['379909542'	'407169212428206080'	'297.5']
['326637270'	'407169212428206080'	'0.0']->['481669847'	'407169212428206080'	'301.37']
['326637270'	'407169212428206080'	'0.0']->['155670710'	'407169212428206080'	'304.75']
['2156820584'	'407169212428206080'	'225.28']->['244904876'	'407169212428206080'	'308.12']
['768296064'	'407169212428206080'	'234.72']->['426116566'	'407169212428206080'	'308.57']
['326637270'	'407169212428206080'	'0.0']->['405773640'	'407169212428206080'	'309.6']
['326637270'	'407169212428206080'	'0.0']->['153004044'	'407169212428206080'	'310.03']
['326637270'	'407169212428206080'	'0.0']->['1634451308'	'407169212428206080'	'314.78']
['123543989'	'407169212428206080'	'112.69']->['486020077'	'407169212428206080'	'316.2']
['153004044'	'407169212428206080'	'310.03']->['383334807'	'407169212428206080'	'317.55']
['426116566'	'407169212428206080'	'308.57']->['352268468'	'407169212428206080'	'327.75']
['123543989'	'407169212428206080'	'112.69']->['326241148'	'407169212428206080'	'330.47']
['326637270'	'407169212428206080'	'0.0']->['197549737'	'407169212428206080'	'334.52']
['326241148'	'407169212428206080'	'330.47']->['562170983'	'407169212428206080'	'338.58']
['326637270'	'407169212428206080'	'0.0']->['608544308'	'407169212428206080'	'344.93']
['123543989'	'407169212428206080'	'112.69']->['462186414'	'407169212428206080'	'356.87']
['884570126'	'407169212428206080'	'132.4']->['298554871'	'407169212428206080'	'362.07']
['326637270'	'407169212428206080'	'0.0']->['1350549499'	'407169212428206080'	'382.98']
['326637270'	'407169212428206080'	'0.0']->['156619936'	'407169212428206080'	'384.4']
['123543989'	'407169212428206080'	'112.69']->['252093874'	'407169212428206080'	'384.68']
['326637270'	'407169212428206080'	'0.0']->['240509655'	'407169212428206080'	'386.87']
['93930119'	'407169212428206080'	'212.9']->['947369659'	'407169212428206080'	'390.2']
['123543989'	'407169212428206080'	'112.69']->['38171418'	'407169212428206080'	'395.88']
['1480334340'	'407169212428206080'	'196.21']->['153569536'	'407169212428206080'	'397.98']
['123543989'	'407169212428206080'	'112.69']->['86539705'	'407169212428206080'	'404.33']
['123543989'	'407169212428206080'	'112.69']->['80849102'	'407169212428206080'	'427.83']
['153569536'	'407169212428206080'	'397.98']->['190250948'	'407169212428206080'	'464.07']
['123543989'	'407169212428206080'	'112.69']->['321287068'	'407169212428206080'	'533.85']
['476818671'	'407169212428206080'	'125.1']->['596605415'	'407169212428206080'	'544.05']
['123543989'	'407169212428206080'	'112.69']->['66100157'	'407169212428206080'	'549.65']
['326637270'	'407169212428206080'	'0.0']->['68644582'	'407169212428206080'	'970.08']
['123543989'	'407169212428206080'	'112.69']->['378501220'	'407169212428206080'	'981.23']
['123543989'	'407169212428206080'	'112.69']->['431997817'	'407169212428206080'	'994.38']
['326637270'	'407169212428206080'	'0.0']->['334293492'	'407169212428206080'	'1008.07']
['45302754'	'407169212428206080'	'104.38']->['93718682'	'407169212428206080'	'1054.0']
['326637270'	'407169212428206080'	'0.0']->['469626011'	'407169212428206080'	'1259.65']
['123543989'	'407169212428206080'	'112.69']->['784711704'	'407169212428206080'	'1326.43']
['123543989'	'407169212428206080'	'112.69']->['252144231'	'407169212428206080'	'1363.28']
['784711704'	'407169212428206080'	'1326.43']->['381085963'	'407169212428206080'	'1477.62']
['326637270'	'407169212428206080'	'0.0']->['229189933'	'407169212428206080'	'2720.65']
['229189933'	'407169212428206080'	'2720.65']->['136937357'	'407169212428206080'	'2721.43']
['123543989'	'407169212428206080'	'112.69']->['587426278'	'407169212428206080'	'2945.65']
['1086884714'	'407169212428206080'	'144.81']->['260843446'	'407169212428206080'	'2977.47']
['326637270'	'407169212428206080'	'0.0']->['64995808'	'407169212428206080'	'3222.17']
['326637270'	'407169212428206080'	'0.0']->['855933408'	'407169212428206080'	'11392.68']
['326637270'	'407169212428206080'	'0.0']->['2228964492'	'407169212428206080'	'11702.73']
['326637270'	'407169212428206080'	'0.0']->['1630240777'	'407169212428206080'	'173372.42']
