# Supplementary material for: BiMGCL: rumor detection via bi-directional multi-level graph contrastive learning
Source: PeerJ Comput Sci. 2023 Nov 10;9:e1659. doi: 10.7717/peerj-cs.1659 (PMC10703058; doi:10.7717/peerj-cs.1659)
Supplement: Supplemental Information 1 [file peerj-cs-09-1659-s001.zip › rumor_detection_acl2017/twitter15/tree/407169699559247872.txt]

['ROOT'	'ROOT'	'0.0']->['14934818'	'407169699559247872'	'0.0']
['14934818'	'407169699559247872'	'0.0']->['42259621'	'407169699559247872'	'0.33']
['14934818'	'407169699559247872'	'0.0']->['727658011'	'407169699559247872'	'0.33']
['14934818'	'407169699559247872'	'0.0']->['608031853'	'407169699559247872'	'0.33']
['14934818'	'407169699559247872'	'0.0']->['406643229'	'407169699559247872'	'0.33']
['14934818'	'407169699559247872'	'0.0']->['313767087'	'407169699559247872'	'0.35']
['14934818'	'407169699559247872'	'0.0']->['2213800603'	'407169699559247872'	'0.43']
['14934818'	'407169699559247872'	'0.0']->['63251328'	'407169699559247872'	'0.57']
['14934818'	'407169699559247872'	'0.0']->['1719528919'	'407169699559247872'	'0.77']
['14934818'	'407169699559247872'	'0.0']->['2166476602'	'407169699559247872'	'0.88']
['14934818'	'407169699559247872'	'0.0']->['364361395'	'407169699559247872'	'1.0']
['14934818'	'407169699559247872'	'0.0']->['26070928'	'407169699559247872'	'1.31']
['14934818'	'407169699559247872'	'0.0']->['64218248'	'407169699559247872'	'1.46']
['14934818'	'407169699559247872'	'0.0']->['310443330'	'407169699559247872'	'1.54']
['14934818'	'407169699559247872'	'0.0']->['273230504'	'407169699559247872'	'1.58']
['14934818'	'407169699559247872'	'0.0']->['275515945'	'407169699559247872'	'1.6']
['14934818'	'407169699559247872'	'0.0']->['233756221'	'407169699559247872'	'1.62']
['26070928'	'407169699559247872'	'1.31']->['257230806'	'407169699559247872'	'1.7']
['14934818'	'407169699559247872'	'0.0']->['162213128'	'407169699559247872'	'1.74']
['14934818'	'407169699559247872'	'0.0']->['2187446032'	'407169699559247872'	'1.78']
['14934818'	'407169699559247872'	'0.0']->['961798314'	'407169699559247872'	'1.86']
['273230504'	'407169699559247872'	'1.58']->['1157627353'	'407169699559247872'	'1.9']
['14934818'	'407169699559247872'	'0.0']->['111343821'	'407169699559247872'	'1.91']
['14934818'	'407169699559247872'	'0.0']->['238349232'	'407169699559247872'	'1.93']
['14934818'	'407169699559247872'	'0.0']->['117870724'	'407169699559247872'	'2.02']
['14934818'	'407169699559247872'	'0.0']->['456075664'	'407169699559247872'	'2.12']
['14934818'	'407169699559247872'	'0.0']->['24903750'	'407169699559247872'	'2.25']
['14934818'	'407169699559247872'	'0.0']->['83308657'	'407169699559247872'	'2.32']
['14934818'	'407169699559247872'	'0.0']->['1851882967'	'407170294340919296'	'2.37']
['14934818'	'407169699559247872'	'0.0']->['210301753'	'407169699559247872'	'2.53']
['14934818'	'407169699559247872'	'0.0']->['416529990'	'407170348875280384'	'2.58']
['14934818'	'407169699559247872'	'0.0']->['582670007'	'407169699559247872'	'2.74']
['14934818'	'407169699559247872'	'0.0']->['631185952'	'407169699559247872'	'2.85']
['14934818'	'407169699559247872'	'0.0']->['1566829874'	'407169699559247872'	'2.95']
['14934818'	'407169699559247872'	'0.0']->['2189267545'	'407169699559247872'	'3.44']
['14934818'	'407169699559247872'	'0.0']->['363405582'	'407169699559247872'	'3.69']
['14934818'	'407169699559247872'	'0.0']->['94695004'	'407170651745972224'	'3.78']
['14934818'	'407169699559247872'	'0.0']->['231912381'	'407169699559247872'	'3.81']
['14934818'	'407169699559247872'	'0.0']->['278056852'	'407169699559247872'	'3.87']
['14934818'	'407169699559247872'	'0.0']->['2176834562'	'407169699559247872'	'3.9']
['14934818'	'407169699559247872'	'0.0']->['926041854'	'407169699559247872'	'3.92']
['14934818'	'407169699559247872'	'0.0']->['76295921'	'407169699559247872'	'3.93']
['14934818'	'407169699559247872'	'0.0']->['222017219'	'407169699559247872'	'3.93']
['14934818'	'407169699559247872'	'0.0']->['401431893'	'407169699559247872'	'3.93']
['14934818'	'407169699559247872'	'0.0']->['1124642174'	'407169699559247872'	'4.42']
['14934818'	'407169699559247872'	'0.0']->['84814099'	'407169699559247872'	'4.78']
['14934818'	'407169699559247872'	'0.0']->['947580114'	'407169699559247872'	'4.84']
['14934818'	'407169699559247872'	'0.0']->['237042229'	'407169699559247872'	'4.87']
['14934818'	'407169699559247872'	'0.0']->['430083597'	'407169699559247872'	'4.88']
['14934818'	'407169699559247872'	'0.0']->['199895974'	'407169699559247872'	'4.89']
['14934818'	'407169699559247872'	'0.0']->['1359849962'	'407169699559247872'	'4.9']
['14934818'	'407169699559247872'	'0.0']->['149517674'	'407169699559247872'	'5.17']
['14934818'	'407169699559247872'	'0.0']->['1147784450'	'407169699559247872'	'5.3']
['14934818'	'407169699559247872'	'0.0']->['1967555778'	'407169699559247872'	'5.43']
['14934818'	'407169699559247872'	'0.0']->['323869718'	'407169699559247872'	'5.58']
['14934818'	'407169699559247872'	'0.0']->['26757454'	'407169699559247872'	'5.72']
['14934818'	'407169699559247872'	'0.0']->['1214625061'	'407169699559247872'	'5.95']
['14934818'	'407169699559247872'	'0.0']->['40193579'	'407169699559247872'	'6.18']
['14934818'	'407169699559247872'	'0.0']->['86276034'	'407169699559247872'	'7.2']
['14934818'	'407169699559247872'	'0.0']->['147477231'	'407169699559247872'	'7.71']
['14934818'	'407169699559247872'	'0.0']->['843256610'	'407169699559247872'	'7.96']
['14934818'	'407169699559247872'	'0.0']->['27010456'	'407169699559247872'	'8.09']
['14934818'	'407169699559247872'	'0.0']->['274448151'	'407169699559247872'	'8.22']
['843256610'	'407169699559247872'	'7.96']->['1108390549'	'407169699559247872'	'8.63']
['14934818'	'407169699559247872'	'0.0']->['40192431'	'407169699559247872'	'8.83']
['14934818'	'407169699559247872'	'0.0']->['614375655'	'407169699559247872'	'9.03']
['14934818'	'407169699559247872'	'0.0']->['449929421'	'407169699559247872'	'9.68']
['14934818'	'407169699559247872'	'0.0']->['217487932'	'407169699559247872'	'10.04']
['456075664'	'407169699559247872'	'2.12']->['1406010678'	'407169699559247872'	'10.4']
['14934818'	'407169699559247872'	'0.0']->['996014052'	'407169699559247872'	'11.03']
['14934818'	'407169699559247872'	'0.0']->['31216188'	'407172476528254976'	'11.03']
['14934818'	'407169699559247872'	'0.0']->['330619045'	'407169699559247872'	'11.34']
['14934818'	'407169699559247872'	'0.0']->['37725640'	'407169699559247872'	'11.49']
['14934818'	'407169699559247872'	'0.0']->['49738490'	'407169699559247872'	'11.57']
['310443330'	'407169699559247872'	'1.54']->['811529454'	'407169699559247872'	'11.61']
['14934818'	'407169699559247872'	'0.0']->['480265256'	'407169699559247872'	'11.63']
['14934818'	'407169699559247872'	'0.0']->['2223699122'	'407169699559247872'	'11.65']
['14934818'	'407169699559247872'	'0.0']->['191023475'	'407169699559247872'	'11.67']
['14934818'	'407169699559247872'	'0.0']->['622133184'	'407169699559247872'	'11.87']
['14934818'	'407169699559247872'	'0.0']->['112258270'	'407169699559247872'	'13.48']
['14934818'	'407169699559247872'	'0.0']->['100210781'	'407169699559247872'	'15.23']
['14934818'	'407169699559247872'	'0.0']->['142498530'	'407169699559247872'	'16.11']
['14934818'	'407169699559247872'	'0.0']->['1907439110'	'407169699559247872'	'16.55']
['14934818'	'407169699559247872'	'0.0']->['113679847'	'407169699559247872'	'16.76']
['14934818'	'407169699559247872'	'0.0']->['33496073'	'407169699559247872'	'16.87']
['14934818'	'407169699559247872'	'0.0']->['394387979'	'407169699559247872'	'16.93']
['14934818'	'407169699559247872'	'0.0']->['153584645'	'407169699559247872'	'16.96']
['14934818'	'407169699559247872'	'0.0']->['432523198'	'407169699559247872'	'16.98']
['14934818'	'407169699559247872'	'0.0']->['588430205'	'407169699559247872'	'17.6']
['14934818'	'407169699559247872'	'0.0']->['771553092'	'407169699559247872'	'17.91']
['14934818'	'407169699559247872'	'0.0']->['46909160'	'407169699559247872'	'18.06']
['14934818'	'407169699559247872'	'0.0']->['629373959'	'407169699559247872'	'18.22']
['14934818'	'407169699559247872'	'0.0']->['485398938'	'407169699559247872'	'19.15']
['14934818'	'407169699559247872'	'0.0']->['47612991'	'407174709688561664'	'19.92']
['14934818'	'407169699559247872'	'0.0']->['195149147'	'407169699559247872'	'20.08']
['14934818'	'407169699559247872'	'0.0']->['83171355'	'407169699559247872'	'20.49']
['14934818'	'407169699559247872'	'0.0']->['289145850'	'407169699559247872'	'20.7']
['14934818'	'407169699559247872'	'0.0']->['1705256196'	'407169699559247872'	'20.9']
['14934818'	'407169699559247872'	'0.0']->['552117307'	'407169699559247872'	'21.8']
['14934818'	'407169699559247872'	'0.0']->['1965226002'	'407169699559247872'	'22.25']
['14934818'	'407169699559247872'	'0.0']->['739713600'	'407169699559247872'	'22.7']
['14934818'	'407169699559247872'	'0.0']->['1036813212'	'407169699559247872'	'23.25']
['14934818'	'407169699559247872'	'0.0']->['1314743276'	'407169699559247872'	'23.8']
['14934818'	'407169699559247872'	'0.0']->['239259637'	'407169699559247872'	'24.32']
['14934818'	'407169699559247872'	'0.0']->['242942178'	'407169699559247872'	'24.58']
['14934818'	'407169699559247872'	'0.0']->['465159250'	'407169699559247872'	'25.83']
['771553092'	'407169699559247872'	'17.91']->['1092246318'	'407169699559247872'	'26.38']
['14934818'	'407169699559247872'	'0.0']->['2225063232'	'407176424022241281'	'26.73']
['14934818'	'407169699559247872'	'0.0']->['162033727'	'407169699559247872'	'26.83']
['14934818'	'407169699559247872'	'0.0']->['1433926014'	'407169699559247872'	'27.13']
['14934818'	'407169699559247872'	'0.0']->['905411245'	'407169699559247872'	'27.88']
['14934818'	'407169699559247872'	'0.0']->['599121542'	'407169699559247872'	'29.07']
['14934818'	'407169699559247872'	'0.0']->['31862355'	'407169699559247872'	'29.15']
['14934818'	'407169699559247872'	'0.0']->['25253099'	'407169699559247872'	'29.47']
['14934818'	'407169699559247872'	'0.0']->['360815038'	'407169699559247872'	'29.82']
['289145850'	'407169699559247872'	'20.7']->['992201005'	'407169699559247872'	'30.48']
['14934818'	'407169699559247872'	'0.0']->['299306376'	'407169699559247872'	'32.37']
['905411245'	'407169699559247872'	'27.88']->['586276011'	'407169699559247872'	'32.4']
['14934818'	'407169699559247872'	'0.0']->['169925837'	'407169699559247872'	'34.97']
['14934818'	'407169699559247872'	'0.0']->['221649717'	'407169699559247872'	'36.33']
['14934818'	'407169699559247872'	'0.0']->['834077545'	'407169699559247872'	'39.8']
['14934818'	'407169699559247872'	'0.0']->['1685770579'	'407169699559247872'	'40.22']
['14934818'	'407169699559247872'	'0.0']->['231642759'	'407180073700433920'	'41.23']
['14934818'	'407169699559247872'	'0.0']->['1914882229'	'407169699559247872'	'45.27']
['14934818'	'407169699559247872'	'0.0']->['1657386056'	'407169699559247872'	'45.28']
['14934818'	'407169699559247872'	'0.0']->['540764393'	'407169699559247872'	'50.2']
['14934818'	'407169699559247872'	'0.0']->['52133463'	'407169699559247872'	'50.88']
['14934818'	'407169699559247872'	'0.0']->['460014765'	'407169699559247872'	'51.12']
['14934818'	'407169699559247872'	'0.0']->['87327373'	'407169699559247872'	'51.18']
['14934818'	'407169699559247872'	'0.0']->['187803127'	'407169699559247872'	'51.9']
['14934818'	'407169699559247872'	'0.0']->['55252912'	'407169699559247872'	'51.95']
['14934818'	'407169699559247872'	'0.0']->['241083148'	'407169699559247872'	'58.45']
['14934818'	'407169699559247872'	'0.0']->['77390651'	'407169699559247872'	'59.43']
['14934818'	'407169699559247872'	'0.0']->['165383755'	'407169699559247872'	'65.37']
['14934818'	'407169699559247872'	'0.0']->['24739635'	'407169699559247872'	'68.55']
['14934818'	'407169699559247872'	'0.0']->['378580560'	'407169699559247872'	'78.05']
['14934818'	'407169699559247872'	'0.0']->['1242273775'	'407169699559247872'	'84.17']
['14934818'	'407169699559247872'	'0.0']->['280172871'	'407169699559247872'	'101.4']
['14934818'	'407169699559247872'	'0.0']->['37039856'	'407169699559247872'	'104.5']
['14934818'	'407169699559247872'	'0.0']->['461824061'	'407169699559247872'	'109.92']
['14934818'	'407169699559247872'	'0.0']->['119479846'	'407169699559247872'	'116.63']
['14934818'	'407169699559247872'	'0.0']->['1294875974'	'407169699559247872'	'120.05']
['14934818'	'407169699559247872'	'0.0']->['2207779562'	'407169699559247872'	'121.02']
['14934818'	'407169699559247872'	'0.0']->['500091601'	'407169699559247872'	'123.1']
['14934818'	'407169699559247872'	'0.0']->['229809726'	'407169699559247872'	'142.13']
['14934818'	'407169699559247872'	'0.0']->['992311069'	'407169699559247872'	'148.03']
['14934818'	'407169699559247872'	'0.0']->['22454360'	'407210153319333888'	'160.75']
['14934818'	'407169699559247872'	'0.0']->['2222750221'	'407169699559247872'	'163.93']
['14934818'	'407169699559247872'	'0.0']->['275338387'	'407169699559247872'	'171.85']
['14934818'	'407169699559247872'	'0.0']->['1687264303'	'407169699559247872'	'183.9']
['14934818'	'407169699559247872'	'0.0']->['802380686'	'407169699559247872'	'198.75']
['14934818'	'407169699559247872'	'0.0']->['322597528'	'407169699559247872'	'201.25']
['14934818'	'407169699559247872'	'0.0']->['485032577'	'407169699559247872'	'232.97']
['14934818'	'407169699559247872'	'0.0']->['320563579'	'407169699559247872'	'252.17']
['14934818'	'407169699559247872'	'0.0']->['421776847'	'407169699559247872'	'272.93']
['14934818'	'407169699559247872'	'0.0']->['333265006'	'407169699559247872'	'277.08']
['14934818'	'407169699559247872'	'0.0']->['515288885'	'407169699559247872'	'277.47']
['14934818'	'407169699559247872'	'0.0']->['133266751'	'407169699559247872'	'439.13']
['14934818'	'407169699559247872'	'0.0']->['81716067'	'407169699559247872'	'562.72']
['14934818'	'407169699559247872'	'0.0']->['924031424'	'407169699559247872'	'679.03']
['924031424'	'407169699559247872'	'679.03']->['1016205512'	'407169699559247872'	'715.6']
['14934818'	'407169699559247872'	'0.0']->['276852709'	'407169699559247872'	'759.13']
['14934818'	'407169699559247872'	'0.0']->['64501837'	'407169699559247872'	'824.62']
['14934818'	'407169699559247872'	'0.0']->['1713162902'	'407169699559247872'	'826.13']
['14934818'	'407169699559247872'	'0.0']->['2226403980'	'407169699559247872'	'1195.65']
['14934818'	'407169699559247872'	'0.0']->['38361995'	'407169699559247872'	'1205.4']
['14934818'	'407169699559247872'	'0.0']->['1661538812'	'407169699559247872'	'1302.42']
['14934818'	'407169699559247872'	'0.0']->['2168115312'	'407169699559247872'	'1308.67']
['1661538812'	'407169699559247872'	'1302.42']->['2212509740'	'407169699559247872'	'1329.6']
['14934818'	'407169699559247872'	'0.0']->['249218704'	'407511664490467328'	'1358.85']
['14934818'	'407169699559247872'	'0.0']->['2227220390'	'407613929209073664'	'1765.22']
['14934818'	'407169699559247872'	'0.0']->['35400575'	'407169699559247872'	'1998.67']
['14934818'	'407169699559247872'	'0.0']->['1564254186'	'407839521372651520'	'2661.63']
['14934818'	'407169699559247872'	'0.0']->['619247133'	'407169699559247872'	'3761.92']
['14934818'	'407169699559247872'	'0.0']->['1093458048'	'407169699559247872'	'12962.62']
['14934818'	'407169699559247872'	'0.0']->['1476839988'	'407169699559247872'	'13087.87']
['14934818'	'407169699559247872'	'0.0']->['1883635346'	'407169699559247872'	'19031.02']
['14934818'	'407169699559247872'	'0.0']->['873135487'	'407169699559247872'	'21696.78']
['14934818'	'407169699559247872'	'0.0']->['75412124'	'407169699559247872'	'26248.2']
['14934818'	'407169699559247872'	'0.0']->['2228964492'	'407169699559247872'	'40380.37']
['14934818'	'407169699559247872'	'0.0']->['731956207'	'407169699559247872'	'41409.43']
['14934818'	'407169699559247872'	'0.0']->['226307724'	'407169699559247872'	'42128.72']
['14934818'	'407169699559247872'	'0.0']->['2268901508'	'407169699559247872'	'43171.72']
['14934818'	'407169699559247872'	'0.0']->['529774341'	'407169699559247872'	'59758.47']
['14934818'	'407169699559247872'	'0.0']->['248190857'	'407169699559247872'	'79390.48']
['14934818'	'407169699559247872'	'0.0']->['2268587036'	'407169699559247872'	'142814.13']
