# Supplementary material for: BiMGCL: rumor detection via bi-directional multi-level graph contrastive learning
Source: PeerJ Comput Sci. 2023 Nov 10;9:e1659. doi: 10.7717/peerj-cs.1659 (PMC10703058; doi:10.7717/peerj-cs.1659)
Supplement: Supplemental Information 1 [file peerj-cs-09-1659-s001.zip › rumor_detection_acl2017/twitter15/tree/407169885345943552.txt]

['ROOT'	'ROOT'	'0.0']->['123846927'	'407169885345943552'	'0.0']
['123846927'	'407169885345943552'	'0.0']->['105811013'	'407169885345943552'	'8.47']
['123846927'	'407169885345943552'	'0.0']->['367412575'	'407169885345943552'	'8.47']
['123846927'	'407169885345943552'	'0.0']->['910213442'	'407169885345943552'	'8.47']
['123846927'	'407169885345943552'	'0.0']->['729276355'	'407169885345943552'	'8.47']
['123846927'	'407169885345943552'	'0.0']->['401730666'	'407169885345943552'	'8.47']
['123846927'	'407169885345943552'	'0.0']->['145525969'	'407169885345943552'	'8.47']
['123846927'	'407169885345943552'	'0.0']->['968191339'	'407169885345943552'	'8.47']
['401730666'	'407169885345943552'	'8.47']->['321542055'	'407169885345943552'	'8.47']
['123846927'	'407169885345943552'	'0.0']->['565574812'	'407169885345943552'	'8.47']
['321542055'	'407169885345943552'	'8.47']->['139619320'	'407169885345943552'	'8.47']
['123846927'	'407169885345943552'	'0.0']->['981369842'	'407169885345943552'	'8.47']
['123846927'	'407169885345943552'	'0.0']->['1546987123'	'407169885345943552'	'8.47']
['401730666'	'407169885345943552'	'8.47']->['1010158826'	'407169885345943552'	'10.9']
['401730666'	'407169885345943552'	'8.47']->['459792635'	'407169885345943552'	'12.12']
['123846927'	'407169885345943552'	'0.0']->['132188692'	'407169885345943552'	'12.72']
['1010158826'	'407169885345943552'	'10.9']->['551450554'	'407169885345943552'	'13.03']
['401730666'	'407169885345943552'	'8.47']->['1000457852'	'407169885345943552'	'13.18']
['321542055'	'407169885345943552'	'8.47']->['493575577'	'407169885345943552'	'13.26']
['123846927'	'407169885345943552'	'0.0']->['100210781'	'407169885345943552'	'13.3']
['321542055'	'407169885345943552'	'8.47']->['447121847'	'407169885345943552'	'13.33']
['123846927'	'407169885345943552'	'0.0']->['39088744'	'407173753404026880'	'15.37']
['401730666'	'407169885345943552'	'8.47']->['847946185'	'407169885345943552'	'20.5']
['123846927'	'407169885345943552'	'0.0']->['198262609'	'407169885345943552'	'24.08']
['367412575'	'407169885345943552'	'8.47']->['46523062'	'407169885345943552'	'25.88']
['100210781'	'407169885345943552'	'13.3']->['761902801'	'407169885345943552'	'26.77']
['401730666'	'407169885345943552'	'8.47']->['472539240'	'407169885345943552'	'27.22']
['46523062'	'407169885345943552'	'25.88']->['322919699'	'407169885345943552'	'27.44']
['46523062'	'407169885345943552'	'25.88']->['392941628'	'407169885345943552'	'27.55']
['123846927'	'407169885345943552'	'0.0']->['896237209'	'407169885345943552'	'27.61']
['896237209'	'407169885345943552'	'27.61']->['597966630'	'407169885345943552'	'27.64']
['123846927'	'407169885345943552'	'0.0']->['32628825'	'407169885345943552'	'27.65']
['123846927'	'407169885345943552'	'0.0']->['1470198042'	'407169885345943552'	'27.66']
['322919699'	'407169885345943552'	'27.44']->['569510176'	'407169885345943552'	'27.66']
['1010158826'	'407169885345943552'	'10.9']->['129058058'	'407169885345943552'	'27.66']
['129058058'	'407169885345943552'	'27.66']->['569448165'	'407169885345943552'	'27.67']
['123846927'	'407169885345943552'	'0.0']->['51458626'	'407169885345943552'	'28.47']
['123846927'	'407169885345943552'	'0.0']->['339607334'	'407169885345943552'	'28.87']
['123846927'	'407169885345943552'	'0.0']->['147425485'	'407169885345943552'	'29.07']
['32628825'	'407169885345943552'	'27.65']->['867056070'	'407169885345943552'	'29.27']
['123846927'	'407169885345943552'	'0.0']->['305082650'	'407177373373960192'	'29.75']
['123846927'	'407169885345943552'	'0.0']->['282108166'	'407177574310506496'	'30.55']
['123846927'	'407169885345943552'	'0.0']->['498069549'	'407177651733151744'	'30.85']
['51458626'	'407169885345943552'	'28.47']->['584434846'	'407169885345943552'	'31.57']
['123846927'	'407169885345943552'	'0.0']->['249811855'	'407169885345943552'	'33.31']
['305082650'	'407177373373960192'	'29.75']->['498069549'	'407177651733151744'	'30.85']
['249811855'	'407169885345943552'	'33.31']->['457170871'	'407169885345943552'	'33.74']
['457170871'	'407169885345943552'	'33.74']->['188181519'	'407169885345943552'	'33.81']
['457170871'	'407169885345943552'	'33.74']->['439670618'	'407169885345943552'	'33.85']
['597966630'	'407169885345943552'	'27.64']->['544529551'	'407169885345943552'	'33.88']
['123846927'	'407169885345943552'	'0.0']->['1286970607'	'407169885345943552'	'34.38']
['123846927'	'407169885345943552'	'0.0']->['913030080'	'407169885345943552'	'34.93']
['123846927'	'407169885345943552'	'0.0']->['724122168'	'407178793200386048'	'35.38']
['123846927'	'407169885345943552'	'0.0']->['1452613370'	'407169885345943552'	'36.0']
['188181519'	'407169885345943552'	'33.81']->['424467844'	'407169885345943552'	'38.18']
['147425485'	'407169885345943552'	'29.07']->['145499929'	'407169885345943552'	'38.77']
['123846927'	'407169885345943552'	'0.0']->['250737107'	'407169885345943552'	'39.3']
['129058058'	'407169885345943552'	'27.66']->['449972891'	'407169885345943552'	'39.95']
['145499929'	'407169885345943552'	'38.77']->['338189876'	'407169885345943552'	'40.12']
['250737107'	'407169885345943552'	'39.3']->['898292726'	'407169885345943552'	'40.45']
['424467844'	'407169885345943552'	'38.18']->['236211515'	'407169885345943552'	'40.78']
['321542055'	'407169885345943552'	'8.47']->['488830331'	'407169885345943552'	'41.13']
['236211515'	'407169885345943552'	'40.78']->['31955840'	'407169885345943552'	'41.23']
['123846927'	'407169885345943552'	'0.0']->['354065015'	'407180302847455233'	'41.38']
['449972891'	'407169885345943552'	'39.95']->['609787335'	'407169885345943552'	'41.82']
['305082650'	'407177373373960192'	'29.75']->['587734488'	'407169885345943552'	'44.78']
['123846927'	'407169885345943552'	'0.0']->['34467795'	'407169885345943552'	'45.22']
['34467795'	'407169885345943552'	'45.22']->['231950547'	'407169885345943552'	'45.87']
['34467795'	'407169885345943552'	'45.22']->['210157243'	'407169885345943552'	'46.67']
['123846927'	'407169885345943552'	'0.0']->['378888161'	'407169885345943552'	'48.38']
['236211515'	'407169885345943552'	'40.78']->['315998829'	'407169885345943552'	'49.2']
['378888161'	'407169885345943552'	'48.38']->['847785590'	'407169885345943552'	'50.53']
['123846927'	'407169885345943552'	'0.0']->['373171037'	'407169885345943552'	'51.55']
['123846927'	'407169885345943552'	'0.0']->['2150182299'	'407169885345943552'	'55.52']
['236211515'	'407169885345943552'	'40.78']->['152140323'	'407169885345943552'	'57.83']
['123846927'	'407169885345943552'	'0.0']->['273022573'	'407169885345943552'	'58.23']
['123846927'	'407169885345943552'	'0.0']->['352662011'	'407169885345943552'	'62.65']
['439670618'	'407169885345943552'	'33.85']->['617991297'	'407169885345943552'	'63.33']
['249811855'	'407169885345943552'	'33.31']->['1382785614'	'407169885345943552'	'64.07']
['123846927'	'407169885345943552'	'0.0']->['533674783'	'407169885345943552'	'68.05']
['123846927'	'407169885345943552'	'0.0']->['564163647'	'407187225324302336'	'68.9']
['123846927'	'407169885345943552'	'0.0']->['107616072'	'407169885345943552'	'70.85']
['424467844'	'407169885345943552'	'38.18']->['68839504'	'407169885345943552'	'72.05']
['123846927'	'407169885345943552'	'0.0']->['552162897'	'407169885345943552'	'77.62']
['392941628'	'407169885345943552'	'27.55']->['379930750'	'407169885345943552'	'78.15']
['533674783'	'407169885345943552'	'68.05']->['455332083'	'407169885345943552'	'82.5']
['123846927'	'407169885345943552'	'0.0']->['396696428'	'407169885345943552'	'85.3']
['123846927'	'407169885345943552'	'0.0']->['825876380'	'407169885345943552'	'86.17']
['123846927'	'407169885345943552'	'0.0']->['913525627'	'407169885345943552'	'87.18']
['913525627'	'407169885345943552'	'87.18']->['631364695'	'407169885345943552'	'87.93']
['123846927'	'407169885345943552'	'0.0']->['381269414'	'407169885345943552'	'88.65']
['123846927'	'407169885345943552'	'0.0']->['314741307'	'407169885345943552'	'88.88']
['123846927'	'407169885345943552'	'0.0']->['177637167'	'407169885345943552'	'88.88']
['379930750'	'407169885345943552'	'78.15']->['1906479618'	'407169885345943552'	'89.4']
['123846927'	'407169885345943552'	'0.0']->['340725752'	'407169885345943552'	'89.6']
['123846927'	'407169885345943552'	'0.0']->['398968988'	'407192603055382528'	'90.27']
['340725752'	'407169885345943552'	'89.6']->['273207533'	'407169885345943552'	'91.5']
['123846927'	'407169885345943552'	'0.0']->['1450328179'	'407169885345943552'	'91.62']
['123846927'	'407169885345943552'	'0.0']->['1058519971'	'407169885345943552'	'91.83']
['273207533'	'407169885345943552'	'91.5']->['271135544'	'407169885345943552'	'91.88']
['177637167'	'407169885345943552'	'88.88']->['231286900'	'407169885345943552'	'91.9']
['123846927'	'407169885345943552'	'0.0']->['407976576'	'407169885345943552'	'92.88']
['314741307'	'407169885345943552'	'88.88']->['437482211'	'407169885345943552'	'93.82']
['381269414'	'407169885345943552'	'88.65']->['460669785'	'407169885345943552'	'94.83']
['177637167'	'407169885345943552'	'88.88']->['1112049528'	'407169885345943552'	'97.7']
['271135544'	'407169885345943552'	'91.88']->['67699343'	'407169885345943552'	'98.65']
['455332083'	'407169885345943552'	'82.5']->['57182712'	'407169885345943552'	'98.82']
['123846927'	'407169885345943552'	'0.0']->['1483772648'	'407169885345943552'	'100.7']
['1112049528'	'407169885345943552'	'97.7']->['924634874'	'407169885345943552'	'101.23']
['57182712'	'407169885345943552'	'98.82']->['464470914'	'407169885345943552'	'101.38']
['924634874'	'407169885345943552'	'101.23']->['1104730663'	'407169885345943552'	'101.95']
['1104730663'	'407169885345943552'	'101.95']->['484171594'	'407169885345943552'	'102.93']
['123846927'	'407169885345943552'	'0.0']->['31302794'	'407169885345943552'	'106.87']
['34467795'	'407169885345943552'	'45.22']->['314677920'	'407169885345943552'	'113.15']
['424467844'	'407169885345943552'	'38.18']->['169772722'	'407169885345943552'	'118.07']
['484171594'	'407169885345943552'	'102.93']->['580297922'	'407169885345943552'	'119.4']
['177637167'	'407169885345943552'	'88.88']->['594388098'	'407169885345943552'	'119.68']
['1104730663'	'407169885345943552'	'101.95']->['384069318'	'407169885345943552'	'120.73']
['384069318'	'407169885345943552'	'120.73']->['1647237282'	'407169885345943552'	'121.88']
['1483772648'	'407169885345943552'	'100.7']->['1411291795'	'407169885345943552'	'124.25']
['569510176'	'407169885345943552'	'27.66']->['1939084573'	'407169885345943552'	'125.68']
['457170871'	'407169885345943552'	'33.74']->['217671149'	'407169885345943552'	'137.42']
['484171594'	'407169885345943552'	'102.93']->['305396473'	'407169885345943552'	'137.72']
['338189876'	'407169885345943552'	'40.12']->['133070022'	'407169885345943552'	'146.33']
['1483772648'	'407169885345943552'	'100.7']->['572783943'	'407169885345943552'	'152.52']
['1104730663'	'407169885345943552'	'101.95']->['71018661'	'407169885345943552'	'156.33']
['71018661'	'407169885345943552'	'156.33']->['42312988'	'407169885345943552'	'157.2']
['42312988'	'407169885345943552'	'157.2']->['53952647'	'407169885345943552'	'158.02']
['1483772648'	'407169885345943552'	'100.7']->['542719525'	'407169885345943552'	'160.2']
['123846927'	'407169885345943552'	'0.0']->['322110051'	'407169885345943552'	'162.97']
['123846927'	'407169885345943552'	'0.0']->['336882500'	'407169885345943552'	'164.73']
['336882500'	'407169885345943552'	'164.73']->['34438392'	'407169885345943552'	'165.52']
['71018661'	'407169885345943552'	'156.33']->['35906210'	'407169885345943552'	'168.33']
['34438392'	'407169885345943552'	'165.52']->['709954449'	'407169885345943552'	'169.5']
['1104730663'	'407169885345943552'	'101.95']->['494547982'	'407169885345943552'	'171.67']
['123846927'	'407169885345943552'	'0.0']->['436858993'	'407169885345943552'	'172.53']
['123846927'	'407169885345943552'	'0.0']->['284725179'	'407169885345943552'	'174.17']
['71018661'	'407169885345943552'	'156.33']->['161742815'	'407169885345943552'	'176.15']
['436858993'	'407169885345943552'	'172.53']->['364049531'	'407169885345943552'	'177.05']
['123846927'	'407169885345943552'	'0.0']->['52533469'	'407169885345943552'	'180.22']
['484171594'	'407169885345943552'	'102.93']->['476341965'	'407169885345943552'	'188.03']
['123846927'	'407169885345943552'	'0.0']->['218729659'	'407218142742466560'	'191.75']
['322110051'	'407169885345943552'	'162.97']->['448319269'	'407169885345943552'	'199.05']
['336882500'	'407169885345943552'	'164.73']->['256385796'	'407169885345943552'	'207.42']
['123846927'	'407169885345943552'	'0.0']->['461562558'	'407169885345943552'	'211.03']
['256385796'	'407169885345943552'	'207.42']->['321104629'	'407169885345943552'	'249.45']
['256385796'	'407169885345943552'	'207.42']->['259129075'	'407169885345943552'	'318.57']
['231286900'	'407169885345943552'	'91.9']->['626157509'	'407169885345943552'	'323.08']
['123846927'	'407169885345943552'	'0.0']->['308625599'	'407516168321527808'	'1376.0']
['308625599'	'407516168321527808'	'1376.0']->['123846927'	'407169885345943552'	'0.0']
