# Supplementary material for: BiMGCL: rumor detection via bi-directional multi-level graph contrastive learning
Source: PeerJ Comput Sci. 2023 Nov 10;9:e1659. doi: 10.7717/peerj-cs.1659 (PMC10703058; doi:10.7717/peerj-cs.1659)
Supplement: Supplemental Information 1 [file peerj-cs-09-1659-s001.zip › rumor_detection_acl2017/twitter15/tree/407170170533064705.txt]

['ROOT'	'ROOT'	'0.0']->['519150848'	'407170170533064705'	'0.0']
['519150848'	'407170170533064705'	'0.0']->['335611843'	'407170170533064705'	'7.12']
['519150848'	'407170170533064705'	'0.0']->['375696968'	'407170170533064705'	'7.12']
['519150848'	'407170170533064705'	'0.0']->['597293566'	'407170170533064705'	'7.12']
['519150848'	'407170170533064705'	'0.0']->['523373261'	'407170170533064705'	'7.12']
['519150848'	'407170170533064705'	'0.0']->['543110456'	'407170170533064705'	'7.12']
['519150848'	'407170170533064705'	'0.0']->['409030993'	'407170170533064705'	'7.12']
['519150848'	'407170170533064705'	'0.0']->['35231984'	'407170170533064705'	'7.12']
['519150848'	'407170170533064705'	'0.0']->['1856663232'	'407170170533064705'	'7.12']
['519150848'	'407170170533064705'	'0.0']->['731272844'	'407170170533064705'	'7.12']
['519150848'	'407170170533064705'	'0.0']->['170888455'	'407170170533064705'	'7.12']
['519150848'	'407170170533064705'	'0.0']->['911542975'	'407170170533064705'	'7.27']
['519150848'	'407170170533064705'	'0.0']->['444827747'	'407170170533064705'	'7.34']
['519150848'	'407170170533064705'	'0.0']->['346946494'	'407170170533064705'	'7.42']
['519150848'	'407170170533064705'	'0.0']->['607389419'	'407170170533064705'	'7.63']
['519150848'	'407170170533064705'	'0.0']->['497420742'	'407170170533064705'	'7.67']
['519150848'	'407170170533064705'	'0.0']->['55120083'	'407170170533064705'	'7.88']
['519150848'	'407170170533064705'	'0.0']->['393881148'	'407170170533064705'	'7.88']
['497420742'	'407170170533064705'	'7.67']->['377043950'	'407170170533064705'	'8.22']
['519150848'	'407170170533064705'	'0.0']->['179513208'	'407170170533064705'	'8.38']
['497420742'	'407170170533064705'	'7.67']->['73913582'	'407170170533064705'	'8.55']
['519150848'	'407170170533064705'	'0.0']->['116684466'	'407170170533064705'	'8.7']
['497420742'	'407170170533064705'	'7.67']->['273272844'	'407170170533064705'	'9.08']
['519150848'	'407170170533064705'	'0.0']->['285018353'	'407170170533064705'	'9.18']
['519150848'	'407170170533064705'	'0.0']->['236771418'	'407170170533064705'	'9.38']
['519150848'	'407170170533064705'	'0.0']->['393108016'	'407170170533064705'	'9.48']
['497420742'	'407170170533064705'	'7.67']->['175969253'	'407170170533064705'	'9.72']
['519150848'	'407170170533064705'	'0.0']->['131090733'	'407170170533064705'	'10.65']
['519150848'	'407170170533064705'	'0.0']->['61945916'	'407170170533064705'	'11.47']
['497420742'	'407170170533064705'	'7.67']->['411840805'	'407170170533064705'	'11.7']
['519150848'	'407170170533064705'	'0.0']->['286816759'	'407173114590547968'	'11.7']
['519150848'	'407170170533064705'	'0.0']->['194888091'	'407170170533064705'	'12.03']
['519150848'	'407170170533064705'	'0.0']->['734822150'	'407170170533064705'	'12.42']
['519150848'	'407170170533064705'	'0.0']->['427136798'	'407170170533064705'	'12.98']
['519150848'	'407170170533064705'	'0.0']->['59820856'	'407170170533064705'	'13.15']
['519150848'	'407170170533064705'	'0.0']->['402638818'	'407170170533064705'	'13.47']
['519150848'	'407170170533064705'	'0.0']->['394387979'	'407170170533064705'	'13.75']
['519150848'	'407170170533064705'	'0.0']->['237796016'	'407170170533064705'	'13.77']
['497420742'	'407170170533064705'	'7.67']->['403732574'	'407170170533064705'	'13.85']
['409030993'	'407170170533064705'	'7.12']->['96683020'	'407170170533064705'	'14.08']
['519150848'	'407170170533064705'	'0.0']->['556500955'	'407170170533064705'	'14.32']
['519150848'	'407170170533064705'	'0.0']->['40786744'	'407170170533064705'	'14.92']
['497420742'	'407170170533064705'	'7.67']->['250932831'	'407170170533064705'	'15.37']
['519150848'	'407170170533064705'	'0.0']->['353794247'	'407170170533064705'	'16.17']
['497420742'	'407170170533064705'	'7.67']->['1312603542'	'407170170533064705'	'16.45']
['519150848'	'407170170533064705'	'0.0']->['712139677'	'407170170533064705'	'17.98']
['519150848'	'407170170533064705'	'0.0']->['604839998'	'407170170533064705'	'18.25']
['519150848'	'407170170533064705'	'0.0']->['137297156'	'407170170533064705'	'18.65']
['519150848'	'407170170533064705'	'0.0']->['1642528926'	'407170170533064705'	'19.2']
['519150848'	'407170170533064705'	'0.0']->['627244892'	'407170170533064705'	'19.48']
['250932831'	'407170170533064705'	'15.37']->['340504972'	'407170170533064705'	'19.9']
['519150848'	'407170170533064705'	'0.0']->['334453356'	'407170170533064705'	'19.9']
['519150848'	'407170170533064705'	'0.0']->['1532746044'	'407170170533064705'	'20.22']
['519150848'	'407170170533064705'	'0.0']->['310534180'	'407170170533064705'	'21.28']
['377043950'	'407170170533064705'	'8.22']->['487183381'	'407170170533064705'	'21.32']
['497420742'	'407170170533064705'	'7.67']->['176950510'	'407170170533064705'	'21.97']
['519150848'	'407170170533064705'	'0.0']->['1409830830'	'407170170533064705'	'22.33']
['519150848'	'407170170533064705'	'0.0']->['996014052'	'407170170533064705'	'22.33']
['497420742'	'407170170533064705'	'7.67']->['358252305'	'407170170533064705'	'23.33']
['519150848'	'407170170533064705'	'0.0']->['485452691'	'407170170533064705'	'23.38']
['519150848'	'407170170533064705'	'0.0']->['292033529'	'407170170533064705'	'24.38']
['519150848'	'407170170533064705'	'0.0']->['420650591'	'407170170533064705'	'24.9']
['497420742'	'407170170533064705'	'7.67']->['605838718'	'407170170533064705'	'25.4']
['519150848'	'407170170533064705'	'0.0']->['1706225425'	'407170170533064705'	'26.08']
['497420742'	'407170170533064705'	'7.67']->['612338049'	'407170170533064705'	'27.95']
['487183381'	'407170170533064705'	'21.32']->['863547054'	'407170170533064705'	'28.53']
['292033529'	'407170170533064705'	'24.38']->['1219428318'	'407170170533064705'	'29.42']
['358252305'	'407170170533064705'	'23.33']->['1409161093'	'407170170533064705'	'34.97']
['487183381'	'407170170533064705'	'21.32']->['867228973'	'407170170533064705'	'38.17']
['519150848'	'407170170533064705'	'0.0']->['295712424'	'407170170533064705'	'38.4']
['393108016'	'407170170533064705'	'9.48']->['774101898'	'407170170533064705'	'38.55']
['497420742'	'407170170533064705'	'7.67']->['489832896'	'407170170533064705'	'42.9']
['519150848'	'407170170533064705'	'0.0']->['637088511'	'407170170533064705'	'44.75']
['411840805'	'407170170533064705'	'11.7']->['600568254'	'407170170533064705'	'49.57']
['334453356'	'407170170533064705'	'19.9']->['1059065281'	'407170170533064705'	'52.48']
['519150848'	'407170170533064705'	'0.0']->['397665338'	'407170170533064705'	'53.92']
['250932831'	'407170170533064705'	'15.37']->['120014089'	'407170170533064705'	'54.13']
['250932831'	'407170170533064705'	'15.37']->['722944410'	'407170170533064705'	'62.17']
['497420742'	'407170170533064705'	'7.67']->['1717907863'	'407170170533064705'	'65.5']
['519150848'	'407170170533064705'	'0.0']->['341898832'	'407170170533064705'	'70.45']
['605838718'	'407170170533064705'	'25.4']->['32616443'	'407170170533064705'	'71.78']
['341898832'	'407170170533064705'	'70.45']->['470520357'	'407170170533064705'	'74.33']
['519150848'	'407170170533064705'	'0.0']->['230253705'	'407170170533064705'	'75.8']
['519150848'	'407170170533064705'	'0.0']->['1678466930'	'407170170533064705'	'81.8']
['497420742'	'407170170533064705'	'7.67']->['594987187'	'407170170533064705'	'84.35']
['519150848'	'407170170533064705'	'0.0']->['527291075'	'407170170533064705'	'85.25']
['519150848'	'407170170533064705'	'0.0']->['595067731'	'407192349148991488'	'88.12']
['519150848'	'407170170533064705'	'0.0']->['450313895'	'407170170533064705'	'90.6']
['519150848'	'407170170533064705'	'0.0']->['1053862514'	'407170170533064705'	'92.52']
['497420742'	'407170170533064705'	'7.67']->['549672639'	'407170170533064705'	'101.07']
['519150848'	'407170170533064705'	'0.0']->['2224502984'	'407170170533064705'	'104.73']
['519150848'	'407170170533064705'	'0.0']->['1189432674'	'407170170533064705'	'121.77']
['519150848'	'407170170533064705'	'0.0']->['131746654'	'407170170533064705'	'125.98']
['519150848'	'407170170533064705'	'0.0']->['195631044'	'407170170533064705'	'134.25']
['519150848'	'407170170533064705'	'0.0']->['83216503'	'407170170533064705'	'138.8']
['519150848'	'407170170533064705'	'0.0']->['122201972'	'407170170533064705'	'140.98']
['519150848'	'407170170533064705'	'0.0']->['61574629'	'407170170533064705'	'406.03']
['519150848'	'407170170533064705'	'0.0']->['32849330'	'407170170533064705'	'622.1']
['519150848'	'407170170533064705'	'0.0']->['2226466939'	'407170170533064705'	'1162.33']
['519150848'	'407170170533064705'	'0.0']->['1334387028'	'407170170533064705'	'1896.47']
['519150848'	'407170170533064705'	'0.0']->['2270163818'	'407170170533064705'	'44309.27']
['519150848'	'407170170533064705'	'0.0']->['2270436277'	'407170170533064705'	'44311.78']
['519150848'	'407170170533064705'	'0.0']->['2228964492'	'407170170533064705'	'44338.57']
