# Supplementary material for: BiMGCL: rumor detection via bi-directional multi-level graph contrastive learning
Source: PeerJ Comput Sci. 2023 Nov 10;9:e1659. doi: 10.7717/peerj-cs.1659 (PMC10703058; doi:10.7717/peerj-cs.1659)
Supplement: Supplemental Information 1 [file peerj-cs-09-1659-s001.zip › rumor_detection_acl2017/twitter15/tree/407170443443859456.txt]

['ROOT'	'ROOT'	'0.0']->['867212870'	'407170443443859456'	'0.0']
['867212870'	'407170443443859456'	'0.0']->['412634223'	'407170795581222912'	'1.4']
['867212870'	'407170443443859456'	'0.0']->['246448612'	'407170979958624256'	'2.13']
['867212870'	'407170443443859456'	'0.0']->['808062601'	'407170443443859456'	'3.62']
['867212870'	'407170443443859456'	'0.0']->['339162202'	'407170443443859456'	'3.62']
['867212870'	'407170443443859456'	'0.0']->['548853375'	'407170443443859456'	'3.62']
['867212870'	'407170443443859456'	'0.0']->['759860797'	'407170443443859456'	'3.62']
['867212870'	'407170443443859456'	'0.0']->['382847910'	'407170443443859456'	'3.62']
['867212870'	'407170443443859456'	'0.0']->['838880760'	'407170443443859456'	'3.62']
['867212870'	'407170443443859456'	'0.0']->['1556756502'	'407170443443859456'	'3.62']
['867212870'	'407170443443859456'	'0.0']->['495995049'	'407170443443859456'	'3.62']
['867212870'	'407170443443859456'	'0.0']->['267484328'	'407171710535077888'	'5.03']
['867212870'	'407170443443859456'	'0.0']->['261813403'	'407171917914058752'	'5.85']
['867212870'	'407170443443859456'	'0.0']->['239276023'	'407170443443859456'	'6.97']
['267484328'	'407171710535077888'	'5.03']->['282132430'	'407172565636235264'	'8.43']
['867212870'	'407170443443859456'	'0.0']->['1317572832'	'407170443443859456'	'8.65']
['867212870'	'407170443443859456'	'0.0']->['70166298'	'407170443443859456'	'9.49']
['867212870'	'407170443443859456'	'0.0']->['619191320'	'407170443443859456'	'9.91']
['867212870'	'407170443443859456'	'0.0']->['38685522'	'407170443443859456'	'10.12']
['867212870'	'407170443443859456'	'0.0']->['86377663'	'407170443443859456'	'10.23']
['867212870'	'407170443443859456'	'0.0']->['301226443'	'407170443443859456'	'10.28']
['867212870'	'407170443443859456'	'0.0']->['487145947'	'407170443443859456'	'10.31']
['867212870'	'407170443443859456'	'0.0']->['252213474'	'407170443443859456'	'10.32']
['867212870'	'407170443443859456'	'0.0']->['1919959806'	'407170443443859456'	'10.33']
['867212870'	'407170443443859456'	'0.0']->['323558861'	'407170443443859456'	'10.33']
['867212870'	'407170443443859456'	'0.0']->['58376598'	'407170443443859456'	'10.33']
['867212870'	'407170443443859456'	'0.0']->['519118742'	'407170443443859456'	'10.33']
['867212870'	'407170443443859456'	'0.0']->['1003877629'	'407170443443859456'	'10.33']
['867212870'	'407170443443859456'	'0.0']->['109729742'	'407170443443859456'	'10.33']
['867212870'	'407170443443859456'	'0.0']->['99857893'	'407170443443859456'	'10.33']
['867212870'	'407170443443859456'	'0.0']->['129348671'	'407170443443859456'	'10.33']
['867212870'	'407170443443859456'	'0.0']->['603940720'	'407170443443859456'	'10.33']
['867212870'	'407170443443859456'	'0.0']->['472416206'	'407170443443859456'	'10.33']
['867212870'	'407170443443859456'	'0.0']->['263644840'	'407170443443859456'	'10.33']
['867212870'	'407170443443859456'	'0.0']->['37490987'	'407170443443859456'	'10.33']
['867212870'	'407170443443859456'	'0.0']->['166373559'	'407170443443859456'	'10.33']
['867212870'	'407170443443859456'	'0.0']->['344075415'	'407170443443859456'	'10.33']
['759860797'	'407170443443859456'	'3.62']->['235827718'	'407170443443859456'	'10.33']
['129348671'	'407170443443859456'	'10.33']->['185015719'	'407170443443859456'	'10.33']
['867212870'	'407170443443859456'	'0.0']->['47415046'	'407170443443859456'	'10.33']
['867212870'	'407170443443859456'	'0.0']->['393590507'	'407170443443859456'	'10.33']
['867212870'	'407170443443859456'	'0.0']->['333755701'	'407170443443859456'	'10.51']
['867212870'	'407170443443859456'	'0.0']->['482414926'	'407170443443859456'	'10.6']
['867212870'	'407170443443859456'	'0.0']->['432812353'	'407170443443859456'	'10.64']
['867212870'	'407170443443859456'	'0.0']->['253354715'	'407170443443859456'	'10.68']
['867212870'	'407170443443859456'	'0.0']->['354750312'	'407170443443859456'	'11.79']
['867212870'	'407170443443859456'	'0.0']->['73548310'	'407173536433057792'	'12.28']
['867212870'	'407170443443859456'	'0.0']->['100033450'	'407170443443859456'	'12.35']
['867212870'	'407170443443859456'	'0.0']->['477072192'	'407170443443859456'	'12.62']
['166373559'	'407170443443859456'	'10.33']->['220378340'	'407170443443859456'	'12.9']
['867212870'	'407170443443859456'	'0.0']->['51094582'	'407170443443859456'	'14.39']
['867212870'	'407170443443859456'	'0.0']->['534574742'	'407170443443859456'	'15.14']
['867212870'	'407170443443859456'	'0.0']->['213733641'	'407170443443859456'	'15.51']
['51094582'	'407170443443859456'	'14.39']->['194257013'	'407170443443859456'	'15.7']
['867212870'	'407170443443859456'	'0.0']->['1594497000'	'407170443443859456'	'15.79']
['867212870'	'407170443443859456'	'0.0']->['463405377'	'407170443443859456'	'15.84']
['867212870'	'407170443443859456'	'0.0']->['2223683178'	'407170443443859456'	'15.88']
['867212870'	'407170443443859456'	'0.0']->['1325901110'	'407170443443859456'	'17.02']
['282132430'	'407172565636235264'	'8.43']->['267484328'	'407171710535077888'	'5.03']
['867212870'	'407170443443859456'	'0.0']->['306501429'	'407170443443859456'	'17.6']
['867212870'	'407170443443859456'	'0.0']->['326181430'	'407170443443859456'	'17.88']
['867212870'	'407170443443859456'	'0.0']->['1265667746'	'407170443443859456'	'18.02']
['867212870'	'407170443443859456'	'0.0']->['277505406'	'407170443443859456'	'18.1']
['867212870'	'407170443443859456'	'0.0']->['533236182'	'407170443443859456'	'18.13']
['867212870'	'407170443443859456'	'0.0']->['152859616'	'407170443443859456'	'18.15']
['867212870'	'407170443443859456'	'0.0']->['466038059'	'407170443443859456'	'18.16']
['277505406'	'407170443443859456'	'18.1']->['502189545'	'407170443443859456'	'18.16']
['867212870'	'407170443443859456'	'0.0']->['179104499'	'407170443443859456'	'18.17']
['867212870'	'407170443443859456'	'0.0']->['32210817'	'407170443443859456'	'18.17']
['867212870'	'407170443443859456'	'0.0']->['1685091950'	'407170443443859456'	'18.93']
['867212870'	'407170443443859456'	'0.0']->['187577181'	'407170443443859456'	'19.32']
['867212870'	'407170443443859456'	'0.0']->['1317520447'	'407170443443859456'	'19.51']
['867212870'	'407170443443859456'	'0.0']->['1113142112'	'407170443443859456'	'19.7']
['502189545'	'407170443443859456'	'18.16']->['397507822'	'407170443443859456'	'23.93']
['867212870'	'407170443443859456'	'0.0']->['219714591'	'407170443443859456'	'26.04']
['867212870'	'407170443443859456'	'0.0']->['386228397'	'407170443443859456'	'27.09']
['867212870'	'407170443443859456'	'0.0']->['465360045'	'407170443443859456'	'27.62']
['867212870'	'407170443443859456'	'0.0']->['231445722'	'407170443443859456'	'27.89']
['867212870'	'407170443443859456'	'0.0']->['807823256'	'407170443443859456'	'28.02']
['867212870'	'407170443443859456'	'0.0']->['593379966'	'407170443443859456'	'28.08']
['129348671'	'407170443443859456'	'10.33']->['165192966'	'407170443443859456'	'28.12']
['179104499'	'407170443443859456'	'18.17']->['85676619'	'407170443443859456'	'28.13']
['85676619'	'407170443443859456'	'28.13']->['156480279'	'407170443443859456'	'28.14']
['867212870'	'407170443443859456'	'0.0']->['251930492'	'407170443443859456'	'28.15']
['185015719'	'407170443443859456'	'10.33']->['169767168'	'407170443443859456'	'28.15']
['867212870'	'407170443443859456'	'0.0']->['769882165'	'407170443443859456'	'28.15']
['867212870'	'407170443443859456'	'0.0']->['926979217'	'407170443443859456'	'28.15']
['867212870'	'407170443443859456'	'0.0']->['1247042580'	'407170443443859456'	'28.15']
['867212870'	'407170443443859456'	'0.0']->['313794229'	'407170443443859456'	'28.15']
['867212870'	'407170443443859456'	'0.0']->['1468347770'	'407170443443859456'	'28.15']
['867212870'	'407170443443859456'	'0.0']->['600978169'	'407170443443859456'	'28.15']
['867212870'	'407170443443859456'	'0.0']->['156820996'	'407170443443859456'	'28.15']
['867212870'	'407170443443859456'	'0.0']->['241299789'	'407170443443859456'	'28.15']
['867212870'	'407170443443859456'	'0.0']->['610198535'	'407170443443859456'	'30.88']
['867212870'	'407170443443859456'	'0.0']->['459077259'	'407170443443859456'	'32.25']
['867212870'	'407170443443859456'	'0.0']->['628803988'	'407170443443859456'	'32.93']
['867212870'	'407170443443859456'	'0.0']->['317171082'	'407170443443859456'	'33.27']
['867212870'	'407170443443859456'	'0.0']->['620509794'	'407170443443859456'	'33.45']
['867212870'	'407170443443859456'	'0.0']->['809559762'	'407170443443859456'	'33.53']
['867212870'	'407170443443859456'	'0.0']->['188571099'	'407170443443859456'	'33.57']
['867212870'	'407170443443859456'	'0.0']->['2193693423'	'407170443443859456'	'33.6']
['867212870'	'407170443443859456'	'0.0']->['1479957908'	'407170443443859456'	'33.62']
['867212870'	'407170443443859456'	'0.0']->['96361428'	'407170443443859456'	'34.83']
['867212870'	'407170443443859456'	'0.0']->['584323192'	'407170443443859456'	'35.43']
['867212870'	'407170443443859456'	'0.0']->['369781244'	'407170443443859456'	'35.73']
['867212870'	'407170443443859456'	'0.0']->['248292894'	'407170443443859456'	'36.03']
['867212870'	'407170443443859456'	'0.0']->['517609391'	'407179820075065344'	'37.25']
['867212870'	'407170443443859456'	'0.0']->['392846425'	'407170443443859456'	'41.34']
['867212870'	'407170443443859456'	'0.0']->['391188657'	'407181307283005440'	'43.17']
['185015719'	'407170443443859456'	'10.33']->['231973191'	'407170443443859456'	'44.0']
['867212870'	'407170443443859456'	'0.0']->['76675322'	'407170443443859456'	'45.32']
['867212870'	'407170443443859456'	'0.0']->['1487968657'	'407170443443859456'	'45.99']
['867212870'	'407170443443859456'	'0.0']->['483361736'	'407170443443859456'	'46.32']
['867212870'	'407170443443859456'	'0.0']->['130955695'	'407182132386467840'	'46.45']
['867212870'	'407170443443859456'	'0.0']->['1333830420'	'407170443443859456'	'46.48']
['2193693423'	'407170443443859456'	'33.6']->['1522524306'	'407170443443859456'	'46.57']
['867212870'	'407170443443859456'	'0.0']->['378361403'	'407170443443859456'	'46.61']
['867212870'	'407170443443859456'	'0.0']->['637067947'	'407170443443859456'	'46.63']
['867212870'	'407170443443859456'	'0.0']->['82520709'	'407170443443859456'	'46.64']
['867212870'	'407170443443859456'	'0.0']->['997631586'	'407170443443859456'	'46.64']
['867212870'	'407170443443859456'	'0.0']->['243913199'	'407170443443859456'	'46.65']
['867212870'	'407170443443859456'	'0.0']->['701358055'	'407170443443859456'	'46.83']
['867212870'	'407170443443859456'	'0.0']->['321257618'	'407170443443859456'	'47.1']
['867212870'	'407170443443859456'	'0.0']->['228156069'	'407170443443859456'	'47.37']
['867212870'	'407170443443859456'	'0.0']->['637316204'	'407170443443859456'	'48.01']
['867212870'	'407170443443859456'	'0.0']->['396232720'	'407170443443859456'	'48.65']
['867212870'	'407170443443859456'	'0.0']->['28518612'	'407170443443859456'	'52.2']
['867212870'	'407170443443859456'	'0.0']->['27661484'	'407170443443859456'	'53.98']
['867212870'	'407170443443859456'	'0.0']->['276515747'	'407170443443859456'	'54.86']
['867212870'	'407170443443859456'	'0.0']->['450206941'	'407170443443859456'	'55.31']
['867212870'	'407170443443859456'	'0.0']->['1163274930'	'407170443443859456'	'55.53']
['867212870'	'407170443443859456'	'0.0']->['589459619'	'407170443443859456'	'55.64']
['321257618'	'407170443443859456'	'47.1']->['350671208'	'407170443443859456'	'55.69']
['37490987'	'407170443443859456'	'10.33']->['84246264'	'407170443443859456'	'55.72']
['28518612'	'407170443443859456'	'52.2']->['179581362'	'407170443443859456'	'55.74']
['867212870'	'407170443443859456'	'0.0']->['283732391'	'407170443443859456'	'55.75']
['534574742'	'407170443443859456'	'15.14']->['183111372'	'407170443443859456'	'56.28']
['867212870'	'407170443443859456'	'0.0']->['479014751'	'407184656262791168'	'56.47']
['867212870'	'407170443443859456'	'0.0']->['340570226'	'407170443443859456'	'56.82']
['867212870'	'407170443443859456'	'0.0']->['151731587'	'407170443443859456'	'61.88']
['867212870'	'407170443443859456'	'0.0']->['1553588198'	'407170443443859456'	'64.42']
['166373559'	'407170443443859456'	'10.33']->['212486466'	'407170443443859456'	'65.68']
['867212870'	'407170443443859456'	'0.0']->['238023071'	'407170443443859456'	'66.32']
['867212870'	'407170443443859456'	'0.0']->['236086658'	'407170443443859456'	'66.63']
['867212870'	'407170443443859456'	'0.0']->['1470582295'	'407170443443859456'	'66.79']
['396232720'	'407170443443859456'	'48.65']->['228512114'	'407170443443859456'	'66.87']
['867212870'	'407170443443859456'	'0.0']->['387717847'	'407170443443859456'	'66.91']
['867212870'	'407170443443859456'	'0.0']->['40419278'	'407170443443859456'	'66.93']
['867212870'	'407170443443859456'	'0.0']->['1683349056'	'407170443443859456'	'66.94']
['867212870'	'407170443443859456'	'0.0']->['952872019'	'407170443443859456'	'66.95']
['867212870'	'407170443443859456'	'0.0']->['99355444'	'407170443443859456'	'66.95']
['350671208'	'407170443443859456'	'55.69']->['2167614157'	'407170443443859456'	'67.97']
['1470582295'	'407170443443859456'	'66.79']->['396122976'	'407170443443859456'	'68.49']
['129348671'	'407170443443859456'	'10.33']->['185835976'	'407170443443859456'	'69.0']
['867212870'	'407170443443859456'	'0.0']->['922237201'	'407170443443859456'	'69.27']
['867212870'	'407170443443859456'	'0.0']->['302834036'	'407170443443859456'	'69.47']
['867212870'	'407170443443859456'	'0.0']->['98948323'	'407170443443859456'	'69.67']
['867212870'	'407170443443859456'	'0.0']->['72571533'	'407170443443859456'	'71.44']
['212486466'	'407170443443859456'	'65.68']->['287417615'	'407170443443859456'	'72.33']
['867212870'	'407170443443859456'	'0.0']->['188910898'	'407170443443859456'	'72.77']
['867212870'	'407170443443859456'	'0.0']->['812618550'	'407170443443859456'	'73.22']
['867212870'	'407170443443859456'	'0.0']->['281872439'	'407170443443859456'	'75.98']
['867212870'	'407170443443859456'	'0.0']->['240055755'	'407170443443859456'	'86.75']
['534574742'	'407170443443859456'	'15.14']->['1110251910'	'407170443443859456'	'92.13']
['867212870'	'407170443443859456'	'0.0']->['1142925853'	'407170443443859456'	'94.83']
['867212870'	'407170443443859456'	'0.0']->['213422608'	'407170443443859456'	'96.17']
['867212870'	'407170443443859456'	'0.0']->['1002378085'	'407170443443859456'	'96.84']
['867212870'	'407170443443859456'	'0.0']->['756084012'	'407170443443859456'	'97.18']
['867212870'	'407170443443859456'	'0.0']->['610423101'	'407170443443859456'	'97.35']
['867212870'	'407170443443859456'	'0.0']->['1155637628'	'407170443443859456'	'97.43']
['219714591'	'407170443443859456'	'26.04']->['208311056'	'407170443443859456'	'97.52']
['867212870'	'407170443443859456'	'0.0']->['385191207'	'407170443443859456'	'99.38']
['867212870'	'407170443443859456'	'0.0']->['353977934'	'407170443443859456'	'102.33']
['867212870'	'407170443443859456'	'0.0']->['494369740'	'407170443443859456'	'103.8']
['867212870'	'407170443443859456'	'0.0']->['1229667350'	'407170443443859456'	'104.53']
['867212870'	'407170443443859456'	'0.0']->['835508875'	'407170443443859456'	'104.9']
['867212870'	'407170443443859456'	'0.0']->['173183479'	'407170443443859456'	'105.27']
['867212870'	'407170443443859456'	'0.0']->['215313471'	'407170443443859456'	'109.99']
['173183479'	'407170443443859456'	'105.27']->['255765283'	'407170443443859456'	'112.35']
['867212870'	'407170443443859456'	'0.0']->['274810110'	'407170443443859456'	'114.72']
['213422608'	'407170443443859456'	'96.17']->['1012525567'	'407170443443859456'	'115.47']
['867212870'	'407170443443859456'	'0.0']->['529738351'	'407170443443859456'	'153.72']
['213422608'	'407170443443859456'	'96.17']->['160048064'	'407170443443859456'	'172.85']
['867212870'	'407170443443859456'	'0.0']->['336150214'	'407170443443859456'	'182.42']
['867212870'	'407170443443859456'	'0.0']->['50726598'	'407217490662391808'	'186.95']
['867212870'	'407170443443859456'	'0.0']->['1143427464'	'407170443443859456'	'187.2']
['213422608'	'407170443443859456'	'96.17']->['249768398'	'407170443443859456'	'189.59']
['867212870'	'407170443443859456'	'0.0']->['1561691497'	'407170443443859456'	'190.79']
['807823256'	'407170443443859456'	'28.02']->['497135336'	'407170443443859456'	'191.39']
['483361736'	'407170443443859456'	'46.32']->['844700360'	'407170443443859456'	'191.68']
['867212870'	'407170443443859456'	'0.0']->['129063465'	'407170443443859456'	'191.83']
['867212870'	'407170443443859456'	'0.0']->['378940898'	'407170443443859456'	'191.91']
['867212870'	'407170443443859456'	'0.0']->['1064234564'	'407170443443859456'	'191.95']
['1155637628'	'407170443443859456'	'97.43']->['457204139'	'407170443443859456'	'191.96']
['497135336'	'407170443443859456'	'191.39']->['103731621'	'407170443443859456'	'191.97']
['867212870'	'407170443443859456'	'0.0']->['2218762298'	'407170443443859456'	'191.98']
['239276023'	'407170443443859456'	'6.97']->['488133746'	'407170443443859456'	'191.98']
['867212870'	'407170443443859456'	'0.0']->['972193363'	'407170443443859456'	'191.98']
['1064234564'	'407170443443859456'	'191.95']->['1582561531'	'407170443443859456'	'191.98']
['1582561531'	'407170443443859456'	'191.98']->['1177252986'	'407170443443859456'	'191.98']
['1594497000'	'407170443443859456'	'15.79']->['1914738218'	'407170443443859456'	'191.98']
['867212870'	'407170443443859456'	'0.0']->['276384549'	'407170443443859456'	'191.98']
['867212870'	'407170443443859456'	'0.0']->['89315572'	'407170443443859456'	'191.98']
['867212870'	'407170443443859456'	'0.0']->['355735101'	'407170443443859456'	'191.98']
['867212870'	'407170443443859456'	'0.0']->['321091365'	'407170443443859456'	'191.98']
['867212870'	'407170443443859456'	'0.0']->['54776971'	'407170443443859456'	'191.98']
['867212870'	'407170443443859456'	'0.0']->['124283332'	'407170443443859456'	'191.98']
['239276023'	'407170443443859456'	'6.97']->['612322025'	'407170443443859456'	'197.25']
['867212870'	'407170443443859456'	'0.0']->['439613233'	'407170443443859456'	'199.88']
['867212870'	'407170443443859456'	'0.0']->['733415257'	'407170443443859456'	'202.52']
['867212870'	'407170443443859456'	'0.0']->['60506311'	'407221445425901568'	'202.67']
['439613233'	'407170443443859456'	'199.88']->['996475952'	'407170443443859456'	'204.48']
['867212870'	'407170443443859456'	'0.0']->['1537916065'	'407170443443859456'	'221.5']
['619191320'	'407170443443859456'	'9.91']->['480844352'	'407170443443859456'	'242.2']
['867212870'	'407170443443859456'	'0.0']->['1042429946'	'407170443443859456'	'242.6']
['867212870'	'407170443443859456'	'0.0']->['846908588'	'407170443443859456'	'250.9']
['1155637628'	'407170443443859456'	'97.43']->['410191848'	'407170443443859456'	'254.22']
['867212870'	'407170443443859456'	'0.0']->['829993543'	'407170443443859456'	'335.52']
['867212870'	'407170443443859456'	'0.0']->['1199096083'	'407255731390263296'	'338.9']
['344075415'	'407170443443859456'	'10.33']->['750396313'	'407170443443859456'	'369.37']
['867212870'	'407170443443859456'	'0.0']->['561756990'	'407170443443859456'	'438.22']
['867212870'	'407170443443859456'	'0.0']->['423141737'	'407170443443859456'	'440.8']
['867212870'	'407170443443859456'	'0.0']->['550923453'	'407170443443859456'	'508.47']
['867212870'	'407170443443859456'	'0.0']->['180580174'	'407170443443859456'	'539.55']
['1064234564'	'407170443443859456'	'191.95']->['799151816'	'407170443443859456'	'558.5']
['867212870'	'407170443443859456'	'0.0']->['28219313'	'407170443443859456'	'575.02']
['169767168'	'407170443443859456'	'28.15']->['1539030702'	'407170443443859456'	'591.02']
['637067947'	'407170443443859456'	'46.63']->['125473392'	'407170443443859456'	'621.55']
['867212870'	'407170443443859456'	'0.0']->['472426205'	'407170443443859456'	'621.87']
['867212870'	'407170443443859456'	'0.0']->['1195655862'	'407170443443859456'	'666.23']
['867212870'	'407170443443859456'	'0.0']->['372560472'	'407170443443859456'	'666.47']
['372560472'	'407170443443859456'	'666.47']->['896174196'	'407170443443859456'	'670.85']
['867212870'	'407170443443859456'	'0.0']->['762027337'	'407170443443859456'	'774.45']
['867212870'	'407170443443859456'	'0.0']->['166657326'	'407170443443859456'	'774.6']
['867212870'	'407170443443859456'	'0.0']->['477296802'	'407170443443859456'	'774.75']
['867212870'	'407170443443859456'	'0.0']->['126146903'	'407170443443859456'	'775.25']
['867212870'	'407170443443859456'	'0.0']->['533663671'	'407170443443859456'	'775.43']
['867212870'	'407170443443859456'	'0.0']->['298295727'	'407170443443859456'	'775.92']
['867212870'	'407170443443859456'	'0.0']->['58521946'	'407170443443859456'	'776.0']
['867212870'	'407170443443859456'	'0.0']->['626196018'	'407170443443859456'	'776.17']
['867212870'	'407170443443859456'	'0.0']->['336947865'	'407170443443859456'	'776.4']
['867212870'	'407170443443859456'	'0.0']->['704622158'	'407170443443859456'	'776.47']
['867212870'	'407170443443859456'	'0.0']->['499996571'	'407170443443859456'	'776.67']
['867212870'	'407170443443859456'	'0.0']->['1220278074'	'407170443443859456'	'777.12']
['867212870'	'407170443443859456'	'0.0']->['765089184'	'407170443443859456'	'777.23']
['610198535'	'407170443443859456'	'30.88']->['1616954184'	'407170443443859456'	'777.47']
['867212870'	'407170443443859456'	'0.0']->['271005648'	'407170443443859456'	'777.82']
['867212870'	'407170443443859456'	'0.0']->['1161043524'	'407170443443859456'	'779.03']
['762027337'	'407170443443859456'	'774.45']->['865214148'	'407170443443859456'	'779.3']
['867212870'	'407170443443859456'	'0.0']->['187730505'	'407170443443859456'	'780.3']
['867212870'	'407170443443859456'	'0.0']->['1673801959'	'407170443443859456'	'780.47']
['867212870'	'407170443443859456'	'0.0']->['379269377'	'407170443443859456'	'781.47']
['867212870'	'407170443443859456'	'0.0']->['900825068'	'407170443443859456'	'781.73']
['867212870'	'407170443443859456'	'0.0']->['290185753'	'407170443443859456'	'781.88']
['298295727'	'407170443443859456'	'775.92']->['177055283'	'407170443443859456'	'781.95']
['867212870'	'407170443443859456'	'0.0']->['273126282'	'407170443443859456'	'782.87']
['867212870'	'407170443443859456'	'0.0']->['414424762'	'407170443443859456'	'784.12']
['867212870'	'407170443443859456'	'0.0']->['552776924'	'407170443443859456'	'785.47']
['867212870'	'407170443443859456'	'0.0']->['231183560'	'407170443443859456'	'785.8']
['1616954184'	'407170443443859456'	'777.47']->['326425872'	'407170443443859456'	'785.95']
['326425872'	'407170443443859456'	'785.95']->['518019274'	'407170443443859456'	'786.15']
['867212870'	'407170443443859456'	'0.0']->['537702055'	'407170443443859456'	'786.42']
['537702055'	'407170443443859456'	'786.42']->['351042967'	'407170443443859456'	'789.17']
['867212870'	'407170443443859456'	'0.0']->['1052815826'	'407170443443859456'	'789.42']
['552776924'	'407170443443859456'	'785.47']->['543887698'	'407170443443859456'	'791.47']
['867212870'	'407170443443859456'	'0.0']->['731706349'	'407170443443859456'	'792.07']
['867212870'	'407170443443859456'	'0.0']->['41317735'	'407170443443859456'	'796.28']
['762027337'	'407170443443859456'	'774.45']->['1594706784'	'407170443443859456'	'796.37']
['762027337'	'407170443443859456'	'774.45']->['32711899'	'407170443443859456'	'799.07']
['534574742'	'407170443443859456'	'15.14']->['363143867'	'407170443443859456'	'799.87']
['867212870'	'407170443443859456'	'0.0']->['741946196'	'407170443443859456'	'801.65']
['1479957908'	'407170443443859456'	'33.62']->['411666268'	'407170443443859456'	'805.62']
['867212870'	'407170443443859456'	'0.0']->['1252631095'	'407170443443859456'	'805.97']
['867212870'	'407170443443859456'	'0.0']->['396951951'	'407170443443859456'	'806.27']
['867212870'	'407170443443859456'	'0.0']->['484476168'	'407170443443859456'	'807.3']
['177055283'	'407170443443859456'	'781.95']->['262167019'	'407170443443859456'	'807.82']
['867212870'	'407170443443859456'	'0.0']->['183226797'	'407170443443859456'	'810.27']
['867212870'	'407170443443859456'	'0.0']->['401739228'	'407375212288942080'	'813.67']
['762027337'	'407170443443859456'	'774.45']->['227958976'	'407170443443859456'	'816.17']
['762027337'	'407170443443859456'	'774.45']->['273122588'	'407170443443859456'	'825.07']
['867212870'	'407170443443859456'	'0.0']->['618394909'	'407170443443859456'	'827.9']
['484476168'	'407170443443859456'	'807.3']->['66089282'	'407170443443859456'	'852.53']
['867212870'	'407170443443859456'	'0.0']->['1906578379'	'407170443443859456'	'854.42']
['867212870'	'407170443443859456'	'0.0']->['539656637'	'407170443443859456'	'857.18']
['290185753'	'407170443443859456'	'781.88']->['608014350'	'407170443443859456'	'862.95']
['867212870'	'407170443443859456'	'0.0']->['1521534865'	'407170443443859456'	'863.2']
['867212870'	'407170443443859456'	'0.0']->['2191358017'	'407170443443859456'	'1096.38']
['246448612'	'407170979958624256'	'2.13']->['548656135'	'407170443443859456'	'1438.22']
['867212870'	'407170443443859456'	'0.0']->['500313227'	'407170443443859456'	'1625.9']
['867212870'	'407170443443859456'	'0.0']->['1535436510'	'407170443443859456'	'1782.88']
['867212870'	'407170443443859456'	'0.0']->['257928058'	'407170443443859456'	'1875.12']
['867212870'	'407170443443859456'	'0.0']->['223013253'	'407170443443859456'	'1890.23']
['386228397'	'407170443443859456'	'27.09']->['384072224'	'407170443443859456'	'2185.42']
['867212870'	'407170443443859456'	'0.0']->['232381601'	'407170443443859456'	'2223.92']
['867212870'	'407170443443859456'	'0.0']->['1593984960'	'407170443443859456'	'4762.4']
['762027337'	'407170443443859456'	'774.45']->['2197961506'	'407170443443859456'	'23108.32']
