# Supplementary material for: BiMGCL: rumor detection via bi-directional multi-level graph contrastive learning
Source: PeerJ Comput Sci. 2023 Nov 10;9:e1659. doi: 10.7717/peerj-cs.1659 (PMC10703058; doi:10.7717/peerj-cs.1659)
Supplement: Supplemental Information 1 [file peerj-cs-09-1659-s001.zip › rumor_detection_acl2017/twitter15/tree/407173794583695360.txt]

['ROOT'	'ROOT'	'0.0']->['44688778'	'407173794583695360'	'0.0']
['44688778'	'407173794583695360'	'0.0']->['18510860'	'407173794583695360'	'0.83']
['44688778'	'407173794583695360'	'0.0']->['485737757'	'407173794583695360'	'0.83']
['18510860'	'407173794583695360'	'0.83']->['224803921'	'407173794583695360'	'1.07']
['18510860'	'407173794583695360'	'0.83']->['537380981'	'407173794583695360'	'1.2']
['44688778'	'407173794583695360'	'0.0']->['14734289'	'407173794583695360'	'1.32']
['18510860'	'407173794583695360'	'0.83']->['67124094'	'407173794583695360'	'2.47']
['18510860'	'407173794583695360'	'0.83']->['200134659'	'407173794583695360'	'3.04']
['18510860'	'407173794583695360'	'0.83']->['27875696'	'407173794583695360'	'3.33']
['18510860'	'407173794583695360'	'0.83']->['23097755'	'407173794583695360'	'3.4']
['18510860'	'407173794583695360'	'0.83']->['1252154210'	'407173794583695360'	'3.47']
['44688778'	'407173794583695360'	'0.0']->['152570227'	'407173794583695360'	'3.54']
['18510860'	'407173794583695360'	'0.83']->['97269417'	'407173794583695360'	'3.58']
['18510860'	'407173794583695360'	'0.83']->['385696419'	'407173794583695360'	'3.6']
['18510860'	'407173794583695360'	'0.83']->['17393059'	'407173794583695360'	'3.61']
['44688778'	'407173794583695360'	'0.0']->['140653800'	'407173794583695360'	'3.61']
['18510860'	'407173794583695360'	'0.83']->['16304967'	'407173794583695360'	'3.61']
['44688778'	'407173794583695360'	'0.0']->['14962437'	'407173794583695360'	'3.62']
['44688778'	'407173794583695360'	'0.0']->['17082120'	'407173794583695360'	'3.62']
['18510860'	'407173794583695360'	'0.83']->['17818054'	'407173794583695360'	'3.62']
['18510860'	'407173794583695360'	'0.83']->['51363556'	'407173794583695360'	'3.62']
['44688778'	'407173794583695360'	'0.0']->['26239721'	'407173794583695360'	'3.67']
['44688778'	'407173794583695360'	'0.0']->['24643865'	'407173794583695360'	'4.32']
['18510860'	'407173794583695360'	'0.83']->['5054001'	'407173794583695360'	'4.45']
['44688778'	'407173794583695360'	'0.0']->['403130824'	'407173794583695360'	'5.18']
['27875696'	'407173794583695360'	'3.33']->['223292822'	'407173794583695360'	'5.27']
['18510860'	'407173794583695360'	'0.83']->['21965285'	'407173794583695360'	'5.97']
['18510860'	'407173794583695360'	'0.83']->['40378366'	'407173794583695360'	'6.1']
['17818054'	'407173794583695360'	'3.62']->['295716973'	'407173794583695360'	'7.22']
['295716973'	'407173794583695360'	'7.22']->['301214130'	'407173794583695360'	'7.9']
['18510860'	'407173794583695360'	'0.83']->['23147110'	'407173794583695360'	'8.92']
['44688778'	'407173794583695360'	'0.0']->['15741036'	'407173794583695360'	'9.65']
['18510860'	'407173794583695360'	'0.83']->['19319700'	'407173794583695360'	'9.78']
['18510860'	'407173794583695360'	'0.83']->['1086501019'	'407173794583695360'	'10.22']
['18510860'	'407173794583695360'	'0.83']->['36002917'	'407173794583695360'	'10.97']
['18510860'	'407173794583695360'	'0.83']->['719152463'	'407173794583695360'	'11.28']
['15741036'	'407173794583695360'	'9.65']->['152076340'	'407173794583695360'	'11.58']
['152076340'	'407173794583695360'	'11.58']->['21339889'	'407173794583695360'	'12.12']
['18510860'	'407173794583695360'	'0.83']->['15171237'	'407173794583695360'	'12.17']
['18510860'	'407173794583695360'	'0.83']->['254748419'	'407173794583695360'	'12.47']
['44688778'	'407173794583695360'	'0.0']->['363022285'	'407177075335106560'	'13.03']
['18510860'	'407173794583695360'	'0.83']->['136881432'	'407173794583695360'	'13.3']
['44688778'	'407173794583695360'	'0.0']->['254777406'	'407173794583695360'	'14.05']
['18510860'	'407173794583695360'	'0.83']->['33078366'	'407173794583695360'	'14.48']
['18510860'	'407173794583695360'	'0.83']->['1615933646'	'407173794583695360'	'14.95']
['152076340'	'407173794583695360'	'11.58']->['24628076'	'407173794583695360'	'15.03']
['18510860'	'407173794583695360'	'0.83']->['55317756'	'407173794583695360'	'16.53']
['18510860'	'407173794583695360'	'0.83']->['60901913'	'407173794583695360'	'16.95']
['18510860'	'407173794583695360'	'0.83']->['258610716'	'407173794583695360'	'17.18']
['18510860'	'407173794583695360'	'0.83']->['92991977'	'407173794583695360'	'17.88']
['18510860'	'407173794583695360'	'0.83']->['195764368'	'407173794583695360'	'18.2']
['18510860'	'407173794583695360'	'0.83']->['26882856'	'407173794583695360'	'19.18']
['195764368'	'407173794583695360'	'18.2']->['41391046'	'407173794583695360'	'19.28']
['195764368'	'407173794583695360'	'18.2']->['99082108'	'407173794583695360'	'21.2']
['152570227'	'407173794583695360'	'3.54']->['40661255'	'407173794583695360'	'21.72']
['44688778'	'407173794583695360'	'0.0']->['371466354'	'407173794583695360'	'21.92']
['18510860'	'407173794583695360'	'0.83']->['1339324939'	'407173794583695360'	'22.15']
['18510860'	'407173794583695360'	'0.83']->['148428378'	'407173794583695360'	'22.35']
['152076340'	'407173794583695360'	'11.58']->['21813052'	'407173794583695360'	'22.45']
['18510860'	'407173794583695360'	'0.83']->['45730824'	'407173794583695360'	'25.02']
['44688778'	'407173794583695360'	'0.0']->['311088439'	'407173794583695360'	'26.25']
['44688778'	'407173794583695360'	'0.0']->['48735995'	'407173794583695360'	'26.47']
['371466354'	'407173794583695360'	'21.92']->['41641653'	'407173794583695360'	'30.77']
['44688778'	'407173794583695360'	'0.0']->['28625533'	'407173794583695360'	'33.65']
['18510860'	'407173794583695360'	'0.83']->['133452831'	'407173794583695360'	'34.33']
['371466354'	'407173794583695360'	'21.92']->['182086979'	'407173794583695360'	'35.57']
['152076340'	'407173794583695360'	'11.58']->['14397600'	'407173794583695360'	'35.8']
['182086979'	'407173794583695360'	'35.57']->['1453442574'	'407173794583695360'	'35.85']
['18510860'	'407173794583695360'	'0.83']->['284738545'	'407173794583695360'	'38.95']
['44688778'	'407173794583695360'	'0.0']->['480106942'	'407173794583695360'	'45.07']
['195764368'	'407173794583695360'	'18.2']->['23230787'	'407173794583695360'	'46.02']
['18510860'	'407173794583695360'	'0.83']->['595805541'	'407173794583695360'	'46.58']
['44688778'	'407173794583695360'	'0.0']->['44215050'	'407173794583695360'	'48.92']
['18510860'	'407173794583695360'	'0.83']->['178632629'	'407173794583695360'	'50.23']
['23147110'	'407173794583695360'	'8.92']->['136515397'	'407173794583695360'	'52.62']
['18510860'	'407173794583695360'	'0.83']->['151763704'	'407173794583695360'	'53.65']
['18510860'	'407173794583695360'	'0.83']->['7957242'	'407173794583695360'	'54.28']
['44688778'	'407173794583695360'	'0.0']->['27277770'	'407173794583695360'	'56.92']
['18510860'	'407173794583695360'	'0.83']->['64107311'	'407173794583695360'	'57.37']
['18510860'	'407173794583695360'	'0.83']->['167062609'	'407173794583695360'	'61.3']
['44688778'	'407173794583695360'	'0.0']->['168518519'	'407173794583695360'	'62.82']
['44215050'	'407173794583695360'	'48.92']->['16977432'	'407173794583695360'	'64.58']
['18510860'	'407173794583695360'	'0.83']->['17325789'	'407173794583695360'	'70.58']
['18510860'	'407173794583695360'	'0.83']->['632992372'	'407173794583695360'	'71.82']
['18510860'	'407173794583695360'	'0.83']->['269166475'	'407173794583695360'	'73.5']
['18510860'	'407173794583695360'	'0.83']->['180200454'	'407173794583695360'	'78.17']
['18510860'	'407173794583695360'	'0.83']->['49337133'	'407173794583695360'	'78.8']
['44688778'	'407173794583695360'	'0.0']->['175121836'	'407173794583695360'	'81.73']
['18510860'	'407173794583695360'	'0.83']->['23217897'	'407173794583695360'	'82.35']
['24628076'	'407173794583695360'	'15.03']->['9439432'	'407173794583695360'	'91.58']
['44688778'	'407173794583695360'	'0.0']->['455182876'	'407173794583695360'	'100.2']
['18510860'	'407173794583695360'	'0.83']->['246616252'	'407173794583695360'	'103.47']
['44688778'	'407173794583695360'	'0.0']->['244357832'	'407173794583695360'	'113.13']
['9439432'	'407173794583695360'	'91.58']->['16942727'	'407173794583695360'	'127.02']
['16942727'	'407173794583695360'	'127.02']->['15650660'	'407173794583695360'	'136.28']
['44688778'	'407173794583695360'	'0.0']->['415881007'	'407173794583695360'	'150.0']
['415881007'	'407173794583695360'	'150.0']->['11231752'	'407173794583695360'	'150.32']
['44688778'	'407173794583695360'	'0.0']->['21454246'	'407173794583695360'	'151.32']
['5054001'	'407173794583695360'	'4.45']->['94370511'	'407173794583695360'	'194.68']
['44688778'	'407173794583695360'	'0.0']->['15803719'	'407173794583695360'	'200.63']
['152076340'	'407173794583695360'	'11.58']->['50117542'	'407173794583695360'	'202.98']
['44688778'	'407173794583695360'	'0.0']->['303597713'	'407173794583695360'	'265.47']
['44688778'	'407173794583695360'	'0.0']->['141762709'	'407173794583695360'	'276.03']
['44688778'	'407173794583695360'	'0.0']->['16789962'	'407173794583695360'	'535.83']
['18510860'	'407173794583695360'	'0.83']->['105926699'	'407173794583695360'	'552.02']
['18510860'	'407173794583695360'	'0.83']->['784999'	'407173794583695360'	'634.13']
