# Supplementary material for: BiMGCL: rumor detection via bi-directional multi-level graph contrastive learning
Source: PeerJ Comput Sci. 2023 Nov 10;9:e1659. doi: 10.7717/peerj-cs.1659 (PMC10703058; doi:10.7717/peerj-cs.1659)
Supplement: Supplemental Information 1 [file peerj-cs-09-1659-s001.zip › rumor_detection_acl2017/twitter15/tree/407174474207731712.txt]

['ROOT'	'ROOT'	'0.0']->['726456445'	'407174474207731712'	'0.0']
['726456445'	'407174474207731712'	'0.0']->['1950347850'	'407174474207731712'	'5.13']
['726456445'	'407174474207731712'	'0.0']->['733656637'	'407174474207731712'	'5.13']
['733656637'	'407174474207731712'	'5.13']->['1387857349'	'407174474207731712'	'5.13']
['733656637'	'407174474207731712'	'5.13']->['756262993'	'407174474207731712'	'5.13']
['733656637'	'407174474207731712'	'5.13']->['1276257247'	'407174474207731712'	'5.13']
['726456445'	'407174474207731712'	'0.0']->['61945916'	'407174474207731712'	'5.13']
['733656637'	'407174474207731712'	'5.13']->['1370015130'	'407174474207731712'	'5.13']
['733656637'	'407174474207731712'	'5.13']->['360797446'	'407174474207731712'	'5.13']
['726456445'	'407174474207731712'	'0.0']->['1035851113'	'407174474207731712'	'5.45']
['726456445'	'407174474207731712'	'0.0']->['2168458206'	'407174474207731712'	'6.25']
['726456445'	'407174474207731712'	'0.0']->['1352667121'	'407174474207731712'	'7.43']
['726456445'	'407174474207731712'	'0.0']->['456364921'	'407174474207731712'	'8.93']
['1276257247'	'407174474207731712'	'5.13']->['263921718'	'407174474207731712'	'9.65']
['726456445'	'407174474207731712'	'0.0']->['948847224'	'407174474207731712'	'12.5']
['726456445'	'407174474207731712'	'0.0']->['214799831'	'407174474207731712'	'13.97']
['726456445'	'407174474207731712'	'0.0']->['544541186'	'407174474207731712'	'14.62']
['1276257247'	'407174474207731712'	'5.13']->['303586928'	'407174474207731712'	'16.95']
['726456445'	'407174474207731712'	'0.0']->['131256665'	'407174474207731712'	'17.42']
['726456445'	'407174474207731712'	'0.0']->['1155035743'	'407174474207731712'	'18.43']
['303586928'	'407174474207731712'	'16.95']->['83484493'	'407174474207731712'	'19.58']
['1155035743'	'407174474207731712'	'18.43']->['1705674692'	'407174474207731712'	'19.88']
['726456445'	'407174474207731712'	'0.0']->['338398336'	'407174474207731712'	'21.48']
['726456445'	'407174474207731712'	'0.0']->['513266093'	'407174474207731712'	'23.47']
['1155035743'	'407174474207731712'	'18.43']->['326189569'	'407174474207731712'	'23.95']
['513266093'	'407174474207731712'	'23.47']->['356240216'	'407174474207731712'	'24.27']
['263921718'	'407174474207731712'	'9.65']->['189364144'	'407174474207731712'	'24.4']
['726456445'	'407174474207731712'	'0.0']->['589534569'	'407174474207731712'	'24.67']
['726456445'	'407174474207731712'	'0.0']->['242801029'	'407174474207731712'	'25.1']
['726456445'	'407174474207731712'	'0.0']->['755985656'	'407174474207731712'	'26.57']
['726456445'	'407174474207731712'	'0.0']->['301082086'	'407174474207731712'	'28.37']
['726456445'	'407174474207731712'	'0.0']->['244134907'	'407174474207731712'	'28.87']
['726456445'	'407174474207731712'	'0.0']->['1289289271'	'407174474207731712'	'29.3']
['726456445'	'407174474207731712'	'0.0']->['177415352'	'407174474207731712'	'29.68']
['726456445'	'407174474207731712'	'0.0']->['348531997'	'407174474207731712'	'30.42']
['726456445'	'407174474207731712'	'0.0']->['541893819'	'407174474207731712'	'30.48']
['726456445'	'407174474207731712'	'0.0']->['917943241'	'407174474207731712'	'31.13']
['356240216'	'407174474207731712'	'24.27']->['1420826720'	'407174474207731712'	'31.27']
['726456445'	'407174474207731712'	'0.0']->['826063212'	'407174474207731712'	'31.55']
['726456445'	'407174474207731712'	'0.0']->['627686382'	'407174474207731712'	'32.0']
['726456445'	'407174474207731712'	'0.0']->['1323543992'	'407174474207731712'	'32.02']
['726456445'	'407174474207731712'	'0.0']->['361664118'	'407174474207731712'	'32.37']
['726456445'	'407174474207731712'	'0.0']->['17411456'	'407174474207731712'	'32.48']
['726456445'	'407174474207731712'	'0.0']->['945597962'	'407174474207731712'	'32.77']
['726456445'	'407174474207731712'	'0.0']->['1554194983'	'407174474207731712'	'32.98']
['726456445'	'407174474207731712'	'0.0']->['1045161349'	'407174474207731712'	'33.27']
['726456445'	'407174474207731712'	'0.0']->['494316299'	'407174474207731712'	'33.55']
['726456445'	'407174474207731712'	'0.0']->['583099743'	'407174474207731712'	'33.6']
['726456445'	'407174474207731712'	'0.0']->['131708662'	'407174474207731712'	'33.8']
['726456445'	'407174474207731712'	'0.0']->['479841332'	'407174474207731712'	'34.4']
['726456445'	'407174474207731712'	'0.0']->['28304661'	'407174474207731712'	'34.5']
['726456445'	'407174474207731712'	'0.0']->['626761585'	'407174474207731712'	'34.75']
['726456445'	'407174474207731712'	'0.0']->['109412564'	'407174474207731712'	'35.13']
['1155035743'	'407174474207731712'	'18.43']->['2189251880'	'407174474207731712'	'36.02']
['726456445'	'407174474207731712'	'0.0']->['736826292'	'407174474207731712'	'36.48']
['494316299'	'407174474207731712'	'33.55']->['568678870'	'407174474207731712'	'36.8']
['726456445'	'407174474207731712'	'0.0']->['298951895'	'407174474207731712'	'36.97']
['726456445'	'407174474207731712'	'0.0']->['1462880222'	'407174474207731712'	'37.62']
['726456445'	'407174474207731712'	'0.0']->['372862789'	'407174474207731712'	'38.58']
['177415352'	'407174474207731712'	'29.68']->['259474841'	'407174474207731712'	'46.52']
['726456445'	'407174474207731712'	'0.0']->['308482067'	'407174474207731712'	'49.7']
['726456445'	'407174474207731712'	'0.0']->['189376231'	'407174474207731712'	'52.53']
['1420826720'	'407174474207731712'	'31.27']->['1692025357'	'407174474207731712'	'67.83']
['726456445'	'407174474207731712'	'0.0']->['1592178362'	'407174474207731712'	'70.78']
['726456445'	'407174474207731712'	'0.0']->['322624548'	'407174474207731712'	'70.98']
['726456445'	'407174474207731712'	'0.0']->['330264063'	'407174474207731712'	'72.73']
['726456445'	'407174474207731712'	'0.0']->['416463582'	'407174474207731712'	'83.22']
['726456445'	'407174474207731712'	'0.0']->['1122490268'	'407174474207731712'	'97.43']
['726456445'	'407174474207731712'	'0.0']->['1376136793'	'407174474207731712'	'128.83']
['726456445'	'407174474207731712'	'0.0']->['313188539'	'407174474207731712'	'143.5']
['726456445'	'407174474207731712'	'0.0']->['542954077'	'407174474207731712'	'165.4']
['726456445'	'407174474207731712'	'0.0']->['1577308416'	'407174474207731712'	'172.3']
['726456445'	'407174474207731712'	'0.0']->['186162090'	'407174474207731712'	'188.15']
['726456445'	'407174474207731712'	'0.0']->['98593969'	'407174474207731712'	'190.53']
['726456445'	'407174474207731712'	'0.0']->['43408629'	'407174474207731712'	'196.38']
['726456445'	'407174474207731712'	'0.0']->['440313138'	'407174474207731712'	'198.07']
['98593969'	'407174474207731712'	'190.53']->['416169104'	'407174474207731712'	'205.1']
['726456445'	'407174474207731712'	'0.0']->['812130374'	'407174474207731712'	'241.33']
['726456445'	'407174474207731712'	'0.0']->['555569063'	'407174474207731712'	'243.1']
['555569063'	'407174474207731712'	'243.1']->['613866704'	'407174474207731712'	'249.0']
['726456445'	'407174474207731712'	'0.0']->['1273645758'	'407174474207731712'	'260.27']
['726456445'	'407174474207731712'	'0.0']->['1066505803'	'407174474207731712'	'270.92']
['726456445'	'407174474207731712'	'0.0']->['282115396'	'407174474207731712'	'320.7']
['726456445'	'407174474207731712'	'0.0']->['1327826034'	'407174474207731712'	'346.25']
['726456445'	'407174474207731712'	'0.0']->['312265300'	'407174474207731712'	'348.43']
['1327826034'	'407174474207731712'	'346.25']->['340531050'	'407174474207731712'	'357.27']
['308482067'	'407174474207731712'	'49.7']->['164490591'	'407174474207731712'	'1209.02']
['308482067'	'407174474207731712'	'49.7']->['299089123'	'407174474207731712'	'1466.98']
['726456445'	'407174474207731712'	'0.0']->['374889421'	'407174474207731712'	'1850.03']
['726456445'	'407174474207731712'	'0.0']->['1637398194'	'407174474207731712'	'3538.25']
['733656637'	'407174474207731712'	'5.13']->['577745024'	'407174474207731712'	'165928.28']
['577745024'	'407174474207731712'	'165928.28']->['299721691'	'407174474207731712'	'165935.73']
