# Supplementary material for: BiMGCL: rumor detection via bi-directional multi-level graph contrastive learning
Source: PeerJ Comput Sci. 2023 Nov 10;9:e1659. doi: 10.7717/peerj-cs.1659 (PMC10703058; doi:10.7717/peerj-cs.1659)
Supplement: Supplemental Information 1 [file peerj-cs-09-1659-s001.zip › rumor_detection_acl2017/twitter15/tree/407176055657484289.txt]

['ROOT'	'ROOT'	'0.0']->['126903716'	'407176055657484289'	'0.0']
['126903716'	'407176055657484289'	'0.0']->['325868082'	'407176055657484289'	'1.83']
['126903716'	'407176055657484289'	'0.0']->['1522315321'	'407176055657484289'	'1.83']
['126903716'	'407176055657484289'	'0.0']->['280976505'	'407176055657484289'	'1.83']
['126903716'	'407176055657484289'	'0.0']->['765759042'	'407176055657484289'	'1.83']
['126903716'	'407176055657484289'	'0.0']->['82863605'	'407176055657484289'	'1.83']
['126903716'	'407176055657484289'	'0.0']->['568333485'	'407176055657484289'	'1.83']
['126903716'	'407176055657484289'	'0.0']->['305715921'	'407176055657484289'	'1.83']
['126903716'	'407176055657484289'	'0.0']->['259747765'	'407176055657484289'	'1.83']
['126903716'	'407176055657484289'	'0.0']->['108607494'	'407176055657484289'	'1.83']
['126903716'	'407176055657484289'	'0.0']->['463169846'	'407176055657484289'	'1.83']
['126903716'	'407176055657484289'	'0.0']->['263392098'	'407176055657484289'	'2.73']
['126903716'	'407176055657484289'	'0.0']->['127221044'	'407176817754128384'	'3.02']
['126903716'	'407176055657484289'	'0.0']->['413731851'	'407176055657484289'	'3.17']
['126903716'	'407176055657484289'	'0.0']->['1088226516'	'407176055657484289'	'3.39']
['126903716'	'407176055657484289'	'0.0']->['252889364'	'407176055657484289'	'3.48']
['126903716'	'407176055657484289'	'0.0']->['184090170'	'407176055657484289'	'3.51']
['126903716'	'407176055657484289'	'0.0']->['729947834'	'407176055657484289'	'3.56']
['126903716'	'407176055657484289'	'0.0']->['189693636'	'407176055657484289'	'3.59']
['126903716'	'407176055657484289'	'0.0']->['3792850163'	'407176055657484289'	'3.59']
['126903716'	'407176055657484289'	'0.0']->['752621010'	'407176055657484289'	'3.59']
['126903716'	'407176055657484289'	'0.0']->['628214641'	'407176055657484289'	'3.6']
['126903716'	'407176055657484289'	'0.0']->['1575968972'	'407176055657484289'	'3.6']
['126903716'	'407176055657484289'	'0.0']->['75354093'	'407176055657484289'	'3.61']
['126903716'	'407176055657484289'	'0.0']->['348850438'	'407176055657484289'	'3.61']
['126903716'	'407176055657484289'	'0.0']->['911394342'	'407176055657484289'	'3.61']
['126903716'	'407176055657484289'	'0.0']->['305179122'	'407176055657484289'	'3.61']
['126903716'	'407176055657484289'	'0.0']->['321225807'	'407176055657484289'	'3.62']
['126903716'	'407176055657484289'	'0.0']->['1722350768'	'407177024084901888'	'3.85']
['126903716'	'407176055657484289'	'0.0']->['628802992'	'407176055657484289'	'3.95']
['82863605'	'407176055657484289'	'1.83']->['110940232'	'407176055657484289'	'4.12']
['126903716'	'407176055657484289'	'0.0']->['244761539'	'407176055657484289'	'4.2']
['126903716'	'407176055657484289'	'0.0']->['271709214'	'407176055657484289'	'4.24']
['126903716'	'407176055657484289'	'0.0']->['1711516986'	'407176055657484289'	'4.26']
['305179122'	'407176055657484289'	'3.61']->['384677003'	'407176055657484289'	'4.28']
['126903716'	'407176055657484289'	'0.0']->['79327101'	'407176055657484289'	'4.33']
['126903716'	'407176055657484289'	'0.0']->['383909037'	'407176055657484289'	'4.38']
['126903716'	'407176055657484289'	'0.0']->['332071347'	'407176055657484289'	'4.57']
['126903716'	'407176055657484289'	'0.0']->['1432586053'	'407176055657484289'	'4.75']
['126903716'	'407176055657484289'	'0.0']->['792769958'	'407176055657484289'	'4.93']
['305179122'	'407176055657484289'	'3.61']->['311772841'	'407176055657484289'	'5.12']
['126903716'	'407176055657484289'	'0.0']->['233825776'	'407176055657484289'	'5.35']
['126903716'	'407176055657484289'	'0.0']->['202718022'	'407176055657484289'	'5.47']
['126903716'	'407176055657484289'	'0.0']->['24609937'	'407176055657484289'	'5.58']
['126903716'	'407176055657484289'	'0.0']->['139572025'	'407176055657484289'	'5.6']
['126903716'	'407176055657484289'	'0.0']->['337466454'	'407176055657484289'	'5.93']
['126903716'	'407176055657484289'	'0.0']->['1036243236'	'407176055657484289'	'6.03']
['126903716'	'407176055657484289'	'0.0']->['1402740936'	'407176055657484289'	'6.05']
['126903716'	'407176055657484289'	'0.0']->['280623964'	'407176055657484289'	'6.13']
['126903716'	'407176055657484289'	'0.0']->['200824848'	'407176055657484289'	'6.22']
['126903716'	'407176055657484289'	'0.0']->['123897968'	'407176055657484289'	'6.3']
['126903716'	'407176055657484289'	'0.0']->['282234219'	'407176055657484289'	'6.47']
['126903716'	'407176055657484289'	'0.0']->['342348560'	'407176055657484289'	'6.53']
['126903716'	'407176055657484289'	'0.0']->['47779632'	'407176055657484289'	'6.7']
['126903716'	'407176055657484289'	'0.0']->['204964400'	'407176055657484289'	'7.07']
['126903716'	'407176055657484289'	'0.0']->['796695960'	'407176055657484289'	'7.07']
['47779632'	'407176055657484289'	'6.7']->['522738409'	'407176055657484289'	'7.1']
['305179122'	'407176055657484289'	'3.61']->['45653560'	'407176055657484289'	'7.18']
['126903716'	'407176055657484289'	'0.0']->['1651527714'	'407176055657484289'	'7.28']
['348850438'	'407176055657484289'	'3.61']->['581714507'	'407176055657484289'	'7.63']
['126903716'	'407176055657484289'	'0.0']->['593872548'	'407176055657484289'	'7.9']
['126903716'	'407176055657484289'	'0.0']->['750811239383703552'	'407176055657484289'	'7.92']
['126903716'	'407176055657484289'	'0.0']->['785032668'	'407176055657484289'	'7.93']
['126903716'	'407176055657484289'	'0.0']->['252628091'	'407176055657484289'	'7.94']
['126903716'	'407176055657484289'	'0.0']->['1265405946'	'407176055657484289'	'7.95']
['126903716'	'407176055657484289'	'0.0']->['122026883'	'407176055657484289'	'7.98']
['792769958'	'407176055657484289'	'4.93']->['1965185545'	'407176055657484289'	'8.28']
['280976505'	'407176055657484289'	'1.83']->['145567378'	'407176055657484289'	'8.48']
['126903716'	'407176055657484289'	'0.0']->['56173968'	'407178308829609984'	'8.95']
['126903716'	'407176055657484289'	'0.0']->['1420982714'	'407176055657484289'	'9.0']
['126903716'	'407176055657484289'	'0.0']->['1912938600'	'407176055657484289'	'9.02']
['126903716'	'407176055657484289'	'0.0']->['1081470090'	'407176055657484289'	'9.2']
['126903716'	'407176055657484289'	'0.0']->['930644108'	'407178459988103169'	'9.55']
['126903716'	'407176055657484289'	'0.0']->['21084137'	'407176055657484289'	'9.65']
['126903716'	'407176055657484289'	'0.0']->['340897816'	'407176055657484289'	'9.75']
['126903716'	'407176055657484289'	'0.0']->['344116926'	'407176055657484289'	'10.47']
['126903716'	'407176055657484289'	'0.0']->['84955161'	'407176055657484289'	'10.7']
['126903716'	'407176055657484289'	'0.0']->['1374711066'	'407176055657484289'	'11.1']
['126903716'	'407176055657484289'	'0.0']->['126903716'	'407176055657484289'	'0.0']
['126903716'	'407176055657484289'	'0.0']->['324144818'	'407176055657484289'	'11.38']
['126903716'	'407176055657484289'	'0.0']->['324956748'	'407176055657484289'	'11.65']
['126903716'	'407176055657484289'	'0.0']->['129722650'	'407176055657484289'	'11.93']
['126903716'	'407176055657484289'	'0.0']->['577324447'	'407176055657484289'	'12.85']
['126903716'	'407176055657484289'	'0.0']->['1165982430'	'407176055657484289'	'13.65']
['126903716'	'407176055657484289'	'0.0']->['378948342'	'407176055657484289'	'14.05']
['126903716'	'407176055657484289'	'0.0']->['792528606'	'407176055657484289'	'15.12']
['126903716'	'407176055657484289'	'0.0']->['285439788'	'407176055657484289'	'16.18']
['126903716'	'407176055657484289'	'0.0']->['292208806'	'407176055657484289'	'16.22']
['126903716'	'407176055657484289'	'0.0']->['1160402136'	'407176055657484289'	'16.6']
['126903716'	'407176055657484289'	'0.0']->['151042524'	'407176055657484289'	'17.7']
['126903716'	'407176055657484289'	'0.0']->['164788324'	'407176055657484289'	'18.45']
['126903716'	'407176055657484289'	'0.0']->['365570380'	'407176055657484289'	'19.02']
['126903716'	'407176055657484289'	'0.0']->['454465260'	'407176055657484289'	'20.0']
['126903716'	'407176055657484289'	'0.0']->['956367386'	'407176055657484289'	'20.6']
['126903716'	'407176055657484289'	'0.0']->['467241542'	'407176055657484289'	'20.98']
['126903716'	'407176055657484289'	'0.0']->['1925615233'	'407176055657484289'	'23.85']
['126903716'	'407176055657484289'	'0.0']->['20995779'	'407176055657484289'	'24.28']
['324956748'	'407176055657484289'	'11.65']->['754715978'	'407176055657484289'	'24.72']
['126903716'	'407176055657484289'	'0.0']->['1972277324'	'407176055657484289'	'25.24']
['126903716'	'407176055657484289'	'0.0']->['1377733027'	'407176055657484289'	'25.76']
['126903716'	'407176055657484289'	'0.0']->['396267543'	'407176055657484289'	'26.81']
['126903716'	'407176055657484289'	'0.0']->['633077437'	'407176055657484289'	'28.9']
['126903716'	'407176055657484289'	'0.0']->['1069501856'	'407176055657484289'	'29.17']
['126903716'	'407176055657484289'	'0.0']->['142575676'	'407176055657484289'	'30.1']
['126903716'	'407176055657484289'	'0.0']->['717646028'	'407176055657484289'	'30.22']
['126903716'	'407176055657484289'	'0.0']->['314719371'	'407176055657484289'	'30.47']
['126903716'	'407176055657484289'	'0.0']->['59162027'	'407176055657484289'	'30.58']
['633077437'	'407176055657484289'	'28.9']->['1891077882'	'407176055657484289'	'31.42']
['126903716'	'407176055657484289'	'0.0']->['244350453'	'407176055657484289'	'34.55']
['1891077882'	'407176055657484289'	'31.42']->['470462602'	'407176055657484289'	'35.05']
['126903716'	'407176055657484289'	'0.0']->['94131162'	'407176055657484289'	'35.33']
['126903716'	'407176055657484289'	'0.0']->['3069394462'	'407176055657484289'	'35.62']
['126903716'	'407176055657484289'	'0.0']->['111769159'	'407176055657484289'	'35.83']
['126903716'	'407176055657484289'	'0.0']->['283639688'	'407176055657484289'	'36.18']
['126903716'	'407176055657484289'	'0.0']->['984870895'	'407176055657484289'	'36.5']
['126903716'	'407176055657484289'	'0.0']->['89172234'	'407176055657484289'	'38.87']
['126903716'	'407176055657484289'	'0.0']->['478799202'	'407176055657484289'	'39.52']
['126903716'	'407176055657484289'	'0.0']->['2161032047'	'407176055657484289'	'40.55']
['126903716'	'407176055657484289'	'0.0']->['1223804845'	'407176055657484289'	'41.72']
['126903716'	'407176055657484289'	'0.0']->['46428206'	'407176055657484289'	'42.88']
['126903716'	'407176055657484289'	'0.0']->['1050804534'	'407176055657484289'	'52.62']
['1891077882'	'407176055657484289'	'31.42']->['1035593688'	'407176055657484289'	'56.65']
['126903716'	'407176055657484289'	'0.0']->['136159525'	'407176055657484289'	'68.06']
['126903716'	'407176055657484289'	'0.0']->['112420609'	'407176055657484289'	'79.47']
['126903716'	'407176055657484289'	'0.0']->['2168321622'	'407176055657484289'	'85.87']
['126903716'	'407176055657484289'	'0.0']->['1209521629'	'407176055657484289'	'92.15']
['126903716'	'407176055657484289'	'0.0']->['20317522'	'407176055657484289'	'104.3']
['126903716'	'407176055657484289'	'0.0']->['2166772772'	'407176055657484289'	'105.8']
['259747765'	'407176055657484289'	'1.83']->['221229985'	'407176055657484289'	'107.18']
['470462602'	'407176055657484289'	'35.05']->['2163600572'	'407176055657484289'	'116.05']
['126903716'	'407176055657484289'	'0.0']->['315568252'	'407176055657484289'	'137.53']
['126903716'	'407176055657484289'	'0.0']->['196662794'	'407219070581231616'	'170.92']
['126903716'	'407176055657484289'	'0.0']->['243995973'	'407176055657484289'	'209.0']
['126903716'	'407176055657484289'	'0.0']->['137396183'	'407176055657484289'	'246.57']
['137396183'	'407176055657484289'	'246.57']->['179965450'	'407176055657484289'	'263.2']
['126903716'	'407176055657484289'	'0.0']->['19459874'	'407176055657484289'	'287.85']
['82863605'	'407176055657484289'	'1.83']->['90903364'	'407176055657484289'	'793.78']
['126903716'	'407176055657484289'	'0.0']->['1573152372'	'407176055657484289'	'1288.38']
['126903716'	'407176055657484289'	'0.0']->['294416450'	'407176055657484289'	'6405.4']
['126903716'	'407176055657484289'	'0.0']->['2237542140'	'410037519732846592'	'11370.43']
