# Supplementary material for: BiMGCL: rumor detection via bi-directional multi-level graph contrastive learning
Source: PeerJ Comput Sci. 2023 Nov 10;9:e1659. doi: 10.7717/peerj-cs.1659 (PMC10703058; doi:10.7717/peerj-cs.1659)
Supplement: Supplemental Information 1 [file peerj-cs-09-1659-s001.zip › rumor_detection_acl2017/twitter15/tree/407176873605865472.txt]

['ROOT'	'ROOT'	'0.0']->['40076725'	'407176873605865472'	'0.0']
['40076725'	'407176873605865472'	'0.0']->['1666265557'	'407176920996913152'	'0.18']
['40076725'	'407176873605865472'	'0.0']->['132595757'	'407176873605865472'	'0.45']
['40076725'	'407176873605865472'	'0.0']->['1550909394'	'407176873605865472'	'0.45']
['40076725'	'407176873605865472'	'0.0']->['1674620024'	'407176873605865472'	'0.45']
['40076725'	'407176873605865472'	'0.0']->['284708201'	'407176873605865472'	'0.45']
['40076725'	'407176873605865472'	'0.0']->['599588191'	'407176873605865472'	'0.45']
['40076725'	'407176873605865472'	'0.0']->['855090764'	'407176873605865472'	'0.64']
['40076725'	'407176873605865472'	'0.0']->['627621642'	'407176873605865472'	'0.74']
['40076725'	'407176873605865472'	'0.0']->['149575339'	'407176873605865472'	'0.79']
['40076725'	'407176873605865472'	'0.0']->['1337993072'	'407176873605865472'	'0.81']
['40076725'	'407176873605865472'	'0.0']->['2225098728'	'407176873605865472'	'0.83']
['40076725'	'407176873605865472'	'0.0']->['503435013'	'407176873605865472'	'1.33']
['40076725'	'407176873605865472'	'0.0']->['2367911'	'407176873605865472'	'1.58']
['40076725'	'407176873605865472'	'0.0']->['1072216992'	'407176873605865472'	'1.71']
['40076725'	'407176873605865472'	'0.0']->['863595722'	'407176873605865472'	'1.77']
['40076725'	'407176873605865472'	'0.0']->['815322072'	'407176873605865472'	'1.8']
['40076725'	'407176873605865472'	'0.0']->['51306266'	'407176873605865472'	'1.82']
['40076725'	'407176873605865472'	'0.0']->['383140953'	'407176873605865472'	'1.83']
['40076725'	'407176873605865472'	'0.0']->['481648719'	'407176873605865472'	'1.83']
['40076725'	'407176873605865472'	'0.0']->['30676826'	'407176873605865472'	'1.83']
['40076725'	'407176873605865472'	'0.0']->['607832827'	'407176873605865472'	'1.83']
['40076725'	'407176873605865472'	'0.0']->['1846743204'	'407176873605865472'	'1.83']
['2367911'	'407176873605865472'	'1.58']->['1602649664'	'407176873605865472'	'1.83']
['40076725'	'407176873605865472'	'0.0']->['559429355'	'407176873605865472'	'1.83']
['40076725'	'407176873605865472'	'0.0']->['251706984'	'407176873605865472'	'1.96']
['40076725'	'407176873605865472'	'0.0']->['1911868574'	'407176873605865472'	'2.02']
['2367911'	'407176873605865472'	'1.58']->['1964902903'	'407176873605865472'	'2.08']
['40076725'	'407176873605865472'	'0.0']->['310297551'	'407177420194992128'	'2.17']
['40076725'	'407176873605865472'	'0.0']->['1122892315'	'407176873605865472'	'2.26']
['40076725'	'407176873605865472'	'0.0']->['461122872'	'407176873605865472'	'2.35']
['40076725'	'407176873605865472'	'0.0']->['1882175040'	'407176873605865472'	'2.43']
['2367911'	'407176873605865472'	'1.58']->['64145371'	'407176873605865472'	'2.48']
['2367911'	'407176873605865472'	'1.58']->['201850809'	'407176873605865472'	'2.51']
['2367911'	'407176873605865472'	'1.58']->['1873518391'	'407176873605865472'	'2.53']
['40076725'	'407176873605865472'	'0.0']->['897952927'	'407176873605865472'	'2.54']
['40076725'	'407176873605865472'	'0.0']->['2163658877'	'407176873605865472'	'2.55']
['2367911'	'407176873605865472'	'1.58']->['1621041600'	'407176873605865472'	'2.6']
['40076725'	'407176873605865472'	'0.0']->['179431212'	'407176873605865472'	'2.65']
['40076725'	'407176873605865472'	'0.0']->['155139653'	'407176873605865472'	'2.73']
['2367911'	'407176873605865472'	'1.58']->['31555178'	'407176873605865472'	'2.77']
['40076725'	'407176873605865472'	'0.0']->['1942447862'	'407176873605865472'	'2.82']
['149575339'	'407176873605865472'	'0.79']->['632554663'	'407176873605865472'	'3.22']
['40076725'	'407176873605865472'	'0.0']->['52025991'	'407176873605865472'	'3.42']
['40076725'	'407176873605865472'	'0.0']->['1601066678'	'407176873605865472'	'3.52']
['40076725'	'407176873605865472'	'0.0']->['75151785'	'407176873605865472'	'3.57']
['40076725'	'407176873605865472'	'0.0']->['465808810'	'407176873605865472'	'3.59']
['40076725'	'407176873605865472'	'0.0']->['444552841'	'407176873605865472'	'3.6']
['2367911'	'407176873605865472'	'1.58']->['1872357368'	'407176873605865472'	'3.62']
['40076725'	'407176873605865472'	'0.0']->['18206523'	'407176873605865472'	'3.67']
['40076725'	'407176873605865472'	'0.0']->['167264152'	'407176873605865472'	'3.7']
['2367911'	'407176873605865472'	'1.58']->['827043816'	'407176873605865472'	'3.73']
['40076725'	'407176873605865472'	'0.0']->['730106677'	'407177814182346752'	'3.73']
['52025991'	'407176873605865472'	'3.42']->['478876940'	'407176873605865472'	'3.9']
['2367911'	'407176873605865472'	'1.58']->['1656666342'	'407176873605865472'	'3.98']
['40076725'	'407176873605865472'	'0.0']->['2197957260'	'407176873605865472'	'4.03']
['2367911'	'407176873605865472'	'1.58']->['520968163'	'407176873605865472'	'4.05']
['40076725'	'407176873605865472'	'0.0']->['138263830'	'407176873605865472'	'4.07']
['40076725'	'407176873605865472'	'0.0']->['328077823'	'407176873605865472'	'4.2']
['2367911'	'407176873605865472'	'1.58']->['142620600'	'407176873605865472'	'4.27']
['2367911'	'407176873605865472'	'1.58']->['543928377'	'407176873605865472'	'4.3']
['40076725'	'407176873605865472'	'0.0']->['157192936'	'407176873605865472'	'4.32']
['2367911'	'407176873605865472'	'1.58']->['2223509526'	'407176873605865472'	'4.33']
['40076725'	'407176873605865472'	'0.0']->['1237183388'	'407176873605865472'	'4.43']
['40076725'	'407176873605865472'	'0.0']->['1433331097'	'407176873605865472'	'4.48']
['40076725'	'407176873605865472'	'0.0']->['42910071'	'407176873605865472'	'4.51']
['40076725'	'407176873605865472'	'0.0']->['406461271'	'407176873605865472'	'4.52']
['40076725'	'407176873605865472'	'0.0']->['226418811'	'407176873605865472'	'4.53']
['40076725'	'407176873605865472'	'0.0']->['527383454'	'407176873605865472'	'4.61']
['40076725'	'407176873605865472'	'0.0']->['78501527'	'407176873605865472'	'4.65']
['40076725'	'407176873605865472'	'0.0']->['2163624724'	'407176873605865472'	'4.68']
['2367911'	'407176873605865472'	'1.58']->['25986113'	'407176873605865472'	'4.73']
['2367911'	'407176873605865472'	'1.58']->['315504123'	'407176873605865472'	'4.78']
['40076725'	'407176873605865472'	'0.0']->['84139668'	'407176873605865472'	'4.78']
['2367911'	'407176873605865472'	'1.58']->['914219348'	'407176873605865472'	'4.83']
['40076725'	'407176873605865472'	'0.0']->['1138365224'	'407176873605865472'	'4.97']
['2367911'	'407176873605865472'	'1.58']->['304718787'	'407176873605865472'	'5.03']
['251706984'	'407176873605865472'	'1.96']->['207239847'	'407176873605865472'	'5.1']
['2367911'	'407176873605865472'	'1.58']->['238193537'	'407176873605865472'	'5.8']
['40076725'	'407176873605865472'	'0.0']->['1541511138'	'407176873605865472'	'6.15']
['251706984'	'407176873605865472'	'1.96']->['242974140'	'407176873605865472'	'6.33']
['40076725'	'407176873605865472'	'0.0']->['451063388'	'407176873605865472'	'6.41']
['2367911'	'407176873605865472'	'1.58']->['203846880'	'407176873605865472'	'6.46']
['40076725'	'407176873605865472'	'0.0']->['343838236'	'407176873605865472'	'6.48']
['2367911'	'407176873605865472'	'1.58']->['1446837577'	'407176873605865472'	'6.49']
['40076725'	'407176873605865472'	'0.0']->['78945414'	'407176873605865472'	'6.49']
['40076725'	'407176873605865472'	'0.0']->['1134266136'	'407176873605865472'	'6.5']
['40076725'	'407176873605865472'	'0.0']->['1048107972'	'407176873605865472'	'6.5']
['2367911'	'407176873605865472'	'1.58']->['1167285824'	'407176873605865472'	'6.5']
['2367911'	'407176873605865472'	'1.58']->['274678133'	'407176873605865472'	'6.5']
['2367911'	'407176873605865472'	'1.58']->['456730336'	'407176873605865472'	'6.5']
['40076725'	'407176873605865472'	'0.0']->['473800992'	'407176873605865472'	'6.5']
['40076725'	'407176873605865472'	'0.0']->['97503211'	'407176873605865472'	'6.5']
['2367911'	'407176873605865472'	'1.58']->['43779930'	'407176873605865472'	'6.5']
['2367911'	'407176873605865472'	'1.58']->['972522516'	'407176873605865472'	'6.5']
['40076725'	'407176873605865472'	'0.0']->['1917200160'	'407176873605865472'	'6.5']
['40076725'	'407176873605865472'	'0.0']->['46562579'	'407176873605865472'	'6.63']
['40076725'	'407176873605865472'	'0.0']->['308652130'	'407176873605865472'	'6.69']
['310297551'	'407177420194992128'	'2.17']->['2188924087'	'407178560244158466'	'6.7']
['2367911'	'407176873605865472'	'1.58']->['295255832'	'407176873605865472'	'6.75']
['2367911'	'407176873605865472'	'1.58']->['307915877'	'407176873605865472'	'6.8']
['40076725'	'407176873605865472'	'0.0']->['1715654929'	'407176873605865472'	'7.1']
['40076725'	'407176873605865472'	'0.0']->['42974696'	'407176873605865472'	'7.25']
['40076725'	'407176873605865472'	'0.0']->['458541354'	'407176873605865472'	'7.33']
['40076725'	'407176873605865472'	'0.0']->['311219141'	'407176873605865472'	'7.4']
['2188924087'	'407178560244158466'	'6.7']->['310297551'	'407177420194992128'	'2.17']
['2367911'	'407176873605865472'	'1.58']->['844203278'	'407176873605865472'	'7.77']
['40076725'	'407176873605865472'	'0.0']->['754360658'	'407178850729066496'	'7.85']
['40076725'	'407176873605865472'	'0.0']->['336336630'	'407176873605865472'	'7.95']
['40076725'	'407176873605865472'	'0.0']->['715064623'	'407176873605865472'	'8.04']
['40076725'	'407176873605865472'	'0.0']->['197897825'	'407176873605865472'	'8.13']
['40076725'	'407176873605865472'	'0.0']->['561302404'	'407176873605865472'	'8.57']
['2367911'	'407176873605865472'	'1.58']->['1210892485'	'407176873605865472'	'8.78']
['2367911'	'407176873605865472'	'1.58']->['1437594518'	'407176873605865472'	'8.89']
['40076725'	'407176873605865472'	'0.0']->['350441209'	'407176873605865472'	'8.95']
['2367911'	'407176873605865472'	'1.58']->['1024858411'	'407176873605865472'	'8.97']
['40076725'	'407176873605865472'	'0.0']->['627209895'	'407176873605865472'	'8.99']
['40076725'	'407176873605865472'	'0.0']->['916766258'	'407176873605865472'	'9.0']
['40076725'	'407176873605865472'	'0.0']->['407131544'	'407176873605865472'	'9.1']
['2367911'	'407176873605865472'	'1.58']->['1193008357'	'407176873605865472'	'9.2']
['40076725'	'407176873605865472'	'0.0']->['351272937'	'407176873605865472'	'9.32']
['40076725'	'407176873605865472'	'0.0']->['2185844388'	'407176873605865472'	'9.53']
['251706984'	'407176873605865472'	'1.96']->['602119936'	'407176873605865472'	'9.75']
['40076725'	'407176873605865472'	'0.0']->['275865778'	'407176873605865472'	'10.08']
['2367911'	'407176873605865472'	'1.58']->['54793112'	'407176873605865472'	'10.25']
['40076725'	'407176873605865472'	'0.0']->['305882470'	'407176873605865472'	'10.33']
['2367911'	'407176873605865472'	'1.58']->['376965716'	'407176873605865472'	'10.42']
['2367911'	'407176873605865472'	'1.58']->['38978857'	'407176873605865472'	'10.63']
['2367911'	'407176873605865472'	'1.58']->['274199011'	'407176873605865472'	'10.74']
['40076725'	'407176873605865472'	'0.0']->['157703225'	'407176873605865472'	'10.8']
['2367911'	'407176873605865472'	'1.58']->['710931380'	'407176873605865472'	'10.85']
['40076725'	'407176873605865472'	'0.0']->['352413205'	'407176873605865472'	'11.22']
['40076725'	'407176873605865472'	'0.0']->['1678441802'	'407176873605865472'	'11.41']
['40076725'	'407176873605865472'	'0.0']->['18229321'	'407176873605865472'	'11.51']
['40076725'	'407176873605865472'	'0.0']->['1521227462'	'407176873605865472'	'11.55']
['2367911'	'407176873605865472'	'1.58']->['293733621'	'407176873605865472'	'11.58']
['2367911'	'407176873605865472'	'1.58']->['334506745'	'407176873605865472'	'11.59']
['2367911'	'407176873605865472'	'1.58']->['1213605530'	'407176873605865472'	'11.6']
['251706984'	'407176873605865472'	'1.96']->['282539195'	'407176873605865472'	'12.03']
['40076725'	'407176873605865472'	'0.0']->['499269541'	'407176873605865472'	'12.25']
['40076725'	'407176873605865472'	'0.0']->['1723364119'	'407176873605865472'	'12.36']
['2367911'	'407176873605865472'	'1.58']->['230222421'	'407176873605865472'	'12.47']
['2367911'	'407176873605865472'	'1.58']->['2199742858'	'407176873605865472'	'12.6']
['1602649664'	'407176873605865472'	'1.83']->['1959695137'	'407176873605865472'	'12.81']
['40076725'	'407176873605865472'	'0.0']->['248383985'	'407176873605865472'	'12.91']
['40076725'	'407176873605865472'	'0.0']->['225974400'	'407176873605865472'	'12.96']
['2367911'	'407176873605865472'	'1.58']->['36454534'	'407176873605865472'	'12.99']
['2367911'	'407176873605865472'	'1.58']->['208224872'	'407176873605865472'	'13.0']
['40076725'	'407176873605865472'	'0.0']->['1458678228'	'407176873605865472'	'13.02']
['40076725'	'407176873605865472'	'0.0']->['1284685170'	'407176873605865472'	'13.07']
['2367911'	'407176873605865472'	'1.58']->['1698220243'	'407176873605865472'	'13.12']
['2367911'	'407176873605865472'	'1.58']->['25555877'	'407176873605865472'	'13.15']
['2367911'	'407176873605865472'	'1.58']->['529658963'	'407176873605865472'	'13.37']
['40076725'	'407176873605865472'	'0.0']->['716449136'	'407176873605865472'	'13.58']
['715064623'	'407176873605865472'	'8.04']->['624648430'	'407176873605865472'	'13.93']
['2367911'	'407176873605865472'	'1.58']->['1688813024'	'407176873605865472'	'14.27']
['40076725'	'407176873605865472'	'0.0']->['624427967'	'407176873605865472'	'14.55']
['40076725'	'407176873605865472'	'0.0']->['2203463755'	'407180675612438528'	'15.1']
['2367911'	'407176873605865472'	'1.58']->['1329287455'	'407176873605865472'	'15.31']
['2367911'	'407176873605865472'	'1.58']->['63403672'	'407176873605865472'	'15.69']
['2367911'	'407176873605865472'	'1.58']->['33649689'	'407176873605865472'	'15.88']
['40076725'	'407176873605865472'	'0.0']->['290864776'	'407176873605865472'	'15.97']
['2367911'	'407176873605865472'	'1.58']->['111201037'	'407176873605865472'	'16.02']
['2367911'	'407176873605865472'	'1.58']->['1250579238'	'407176873605865472'	'16.04']
['2367911'	'407176873605865472'	'1.58']->['29842986'	'407176873605865472'	'16.07']
['2367911'	'407176873605865472'	'1.58']->['354813314'	'407176873605865472'	'16.23']
['40076725'	'407176873605865472'	'0.0']->['155177321'	'407176873605865472'	'16.4']
['40076725'	'407176873605865472'	'0.0']->['19490017'	'407181054634905600'	'16.62']
['40076725'	'407176873605865472'	'0.0']->['95248183'	'407176873605865472'	'16.76']
['2367911'	'407176873605865472'	'1.58']->['327562133'	'407176873605865472'	'16.94']
['40076725'	'407176873605865472'	'0.0']->['22106644'	'407176873605865472'	'17.03']
['2367911'	'407176873605865472'	'1.58']->['162175660'	'407176873605865472'	'17.07']
['2367911'	'407176873605865472'	'1.58']->['398244884'	'407176873605865472'	'17.09']
['40076725'	'407176873605865472'	'0.0']->['294298235'	'407176873605865472'	'17.12']
['2367911'	'407176873605865472'	'1.58']->['36339859'	'407176873605865472'	'17.4']
['40076725'	'407176873605865472'	'0.0']->['106282427'	'407176873605865472'	'17.68']
['40076725'	'407176873605865472'	'0.0']->['627885398'	'407176873605865472'	'17.92']
['2367911'	'407176873605865472'	'1.58']->['57697825'	'407176873605865472'	'18.15']
['40076725'	'407176873605865472'	'0.0']->['44948606'	'407176873605865472'	'18.22']
['2367911'	'407176873605865472'	'1.58']->['490955359'	'407176873605865472'	'18.69']
['40076725'	'407176873605865472'	'0.0']->['126725188'	'407176873605865472'	'18.93']
['40076725'	'407176873605865472'	'0.0']->['103437520'	'407176873605865472'	'19.05']
['40076725'	'407176873605865472'	'0.0']->['329733689'	'407176873605865472'	'19.11']
['40076725'	'407176873605865472'	'0.0']->['145712049'	'407176873605865472'	'19.17']
['162175660'	'407176873605865472'	'17.07']->['28933533'	'407176873605865472'	'19.43']
['40076725'	'407176873605865472'	'0.0']->['177282061'	'407176873605865472'	'19.55']
['40076725'	'407176873605865472'	'0.0']->['360559525'	'407176873605865472'	'19.68']
['2367911'	'407176873605865472'	'1.58']->['159684881'	'407176873605865472'	'19.7']
['40076725'	'407176873605865472'	'0.0']->['351985050'	'407176873605865472'	'20.33']
['40076725'	'407176873605865472'	'0.0']->['35336932'	'407176873605865472'	'20.65']
['40076725'	'407176873605865472'	'0.0']->['451677933'	'407176873605865472'	'20.81']
['40076725'	'407176873605865472'	'0.0']->['148529217'	'407176873605865472'	'20.89']
['40076725'	'407176873605865472'	'0.0']->['231805809'	'407176873605865472'	'20.97']
['40076725'	'407176873605865472'	'0.0']->['907248607'	'407176873605865472'	'21.89']
['2367911'	'407176873605865472'	'1.58']->['33626250'	'407176873605865472'	'22.35']
['2367911'	'407176873605865472'	'1.58']->['926710740'	'407176873605865472'	'22.59']
['40076725'	'407176873605865472'	'0.0']->['36786309'	'407176873605865472'	'22.82']
['40076725'	'407176873605865472'	'0.0']->['68591376'	'407176873605865472'	'22.97']
['40076725'	'407176873605865472'	'0.0']->['705454806'	'407176873605865472'	'23.04']
['40076725'	'407176873605865472'	'0.0']->['701414763'	'407176873605865472'	'23.08']
['40076725'	'407176873605865472'	'0.0']->['378017343'	'407176873605865472'	'23.12']
['40076725'	'407176873605865472'	'0.0']->['1604720113'	'407182747195551745'	'23.33']
['2367911'	'407176873605865472'	'1.58']->['1205855666'	'407176873605865472'	'23.37']
['2367911'	'407176873605865472'	'1.58']->['197025972'	'407176873605865472'	'23.45']
['40076725'	'407176873605865472'	'0.0']->['542940726'	'407176873605865472'	'23.53']
['2367911'	'407176873605865472'	'1.58']->['988672057'	'407176873605865472'	'24.05']
['40076725'	'407176873605865472'	'0.0']->['601340000'	'407176873605865472'	'24.73']
['2367911'	'407176873605865472'	'1.58']->['232100126'	'407176873605865472'	'25.42']
['40076725'	'407176873605865472'	'0.0']->['210301753'	'407176873605865472'	'25.83']
['2367911'	'407176873605865472'	'1.58']->['357197167'	'407176873605865472'	'26.15']
['40076725'	'407176873605865472'	'0.0']->['1195033363'	'407176873605865472'	'26.47']
['40076725'	'407176873605865472'	'0.0']->['710698315'	'407176873605865472'	'27.39']
['40076725'	'407176873605865472'	'0.0']->['585924394'	'407176873605865472'	'27.85']
['754360658'	'407178850729066496'	'7.85']->['914219348'	'407176873605865472'	'4.83']
['2367911'	'407176873605865472'	'1.58']->['93493511'	'407176873605865472'	'28.09']
['40076725'	'407176873605865472'	'0.0']->['211971328'	'407183978819371008'	'28.23']
['2367911'	'407176873605865472'	'1.58']->['170763201'	'407176873605865472'	'28.32']
['40076725'	'407176873605865472'	'0.0']->['172897278'	'407176873605865472'	'28.83']
['2367911'	'407176873605865472'	'1.58']->['276739082'	'407176873605865472'	'31.56']
['40076725'	'407176873605865472'	'0.0']->['506025013'	'407185030612779008'	'32.42']
['40076725'	'407176873605865472'	'0.0']->['289565257'	'407185129006964736'	'32.8']
['40076725'	'407176873605865472'	'0.0']->['227470672'	'407176873605865472'	'32.92']
['40076725'	'407176873605865472'	'0.0']->['40074659'	'407185189400748032'	'33.03']
['40076725'	'407176873605865472'	'0.0']->['354021179'	'407176873605865472'	'33.6']
['40076725'	'407176873605865472'	'0.0']->['28556114'	'407176873605865472'	'33.94']
['2367911'	'407176873605865472'	'1.58']->['38309511'	'407176873605865472'	'34.11']
['2367911'	'407176873605865472'	'1.58']->['1112185436'	'407176873605865472'	'34.2']
['40076725'	'407176873605865472'	'0.0']->['877693387'	'407176873605865472'	'34.24']
['40076725'	'407176873605865472'	'0.0']->['168505436'	'407176873605865472'	'34.26']
['40076725'	'407176873605865472'	'0.0']->['1205542076'	'407176873605865472'	'34.28']
['914219348'	'407176873605865472'	'4.83']->['754360658'	'407178850729066496'	'7.85']
['40076725'	'407176873605865472'	'0.0']->['99386231'	'407176873605865472'	'35.8']
['2367911'	'407176873605865472'	'1.58']->['26680247'	'407176873605865472'	'36.56']
['2367911'	'407176873605865472'	'1.58']->['1282828058'	'407176873605865472'	'36.94']
['40076725'	'407176873605865472'	'0.0']->['1593717912'	'407176873605865472'	'37.13']
['40076725'	'407176873605865472'	'0.0']->['234512851'	'407176873605865472'	'37.32']
['2367911'	'407176873605865472'	'1.58']->['1360420170'	'407176873605865472'	'38.13']
['40076725'	'407176873605865472'	'0.0']->['18473709'	'407176873605865472'	'38.54']
['40076725'	'407176873605865472'	'0.0']->['358642400'	'407176873605865472'	'38.95']
['40076725'	'407176873605865472'	'0.0']->['1005513302'	'407176873605865472'	'39.25']
['40076725'	'407176873605865472'	'0.0']->['1648986194'	'407186861627420672'	'39.68']
['40076725'	'407176873605865472'	'0.0']->['46428206'	'407176873605865472'	'40.71']
['2367911'	'407176873605865472'	'1.58']->['36834510'	'407176873605865472'	'41.44']
['40076725'	'407176873605865472'	'0.0']->['896175246'	'407176873605865472'	'41.8']
['2367911'	'407176873605865472'	'1.58']->['355702750'	'407176873605865472'	'42.17']
['40076725'	'407176873605865472'	'0.0']->['434352483'	'407176873605865472'	'42.92']
['40076725'	'407176873605865472'	'0.0']->['1430519300'	'407176873605865472'	'43.3']
['40076725'	'407176873605865472'	'0.0']->['31259268'	'407176873605865472'	'43.68']
['40076725'	'407176873605865472'	'0.0']->['1330369214'	'407176873605865472'	'44.15']
['40076725'	'407176873605865472'	'0.0']->['112948063'	'407176873605865472'	'44.38']
['40076725'	'407176873605865472'	'0.0']->['170809377'	'407176873605865472'	'44.5']
['2367911'	'407176873605865472'	'1.58']->['907056577'	'407176873605865472'	'44.62']
['112948063'	'407176873605865472'	'44.38']->['330128028'	'407176873605865472'	'46.59']
['40076725'	'407176873605865472'	'0.0']->['243163242'	'407176873605865472'	'47.58']
['40076725'	'407176873605865472'	'0.0']->['473472787'	'407188962919600128'	'48.03']
['40076725'	'407176873605865472'	'0.0']->['605566911'	'407176873605865472'	'48.07']
['40076725'	'407176873605865472'	'0.0']->['110912326'	'407176873605865472'	'48.32']
['2367911'	'407176873605865472'	'1.58']->['473472787'	'407188962919600128'	'48.03']
['40076725'	'407176873605865472'	'0.0']->['619488703'	'407176873605865472'	'48.5']
['112948063'	'407176873605865472'	'44.38']->['567928050'	'407176873605865472'	'48.57']
['40076725'	'407176873605865472'	'0.0']->['1287290694'	'407176873605865472'	'49.08']
['2367911'	'407176873605865472'	'1.58']->['359451427'	'407176873605865472'	'49.34']
['40076725'	'407176873605865472'	'0.0']->['729553177'	'407176873605865472'	'49.6']
['40076725'	'407176873605865472'	'0.0']->['110778988'	'407176873605865472'	'51.41']
['40076725'	'407176873605865472'	'0.0']->['483475048'	'407176873605865472'	'52.31']
['2367911'	'407176873605865472'	'1.58']->['776410141'	'407176873605865472'	'52.76']
['2367911'	'407176873605865472'	'1.58']->['307209440'	'407176873605865472'	'52.99']
['40076725'	'407176873605865472'	'0.0']->['406245617'	'407176873605865472'	'53.22']
['40076725'	'407176873605865472'	'0.0']->['729712488'	'407176873605865472'	'53.74']
['110912326'	'407176873605865472'	'48.32']->['541255369'	'407176873605865472'	'54.0']
['40076725'	'407176873605865472'	'0.0']->['37242237'	'407176873605865472'	'54.27']
['40076725'	'407176873605865472'	'0.0']->['106937683'	'407176873605865472'	'54.79']
['2367911'	'407176873605865472'	'1.58']->['765250536'	'407176873605865472'	'55.32']
['40076725'	'407176873605865472'	'0.0']->['594676157'	'407190985278386176'	'56.07']
['2367911'	'407176873605865472'	'1.58']->['797048545'	'407176873605865472'	'56.75']
['40076725'	'407176873605865472'	'0.0']->['813290172'	'407176873605865472'	'57.47']
['357197167'	'407176873605865472'	'26.15']->['533021211'	'407176873605865472'	'58.18']
['40076725'	'407176873605865472'	'0.0']->['82450590'	'407176873605865472'	'58.73']
['2367911'	'407176873605865472'	'1.58']->['1912507634'	'407176873605865472'	'59.0']
['40076725'	'407176873605865472'	'0.0']->['94965709'	'407176873605865472'	'59.27']
['40076725'	'407176873605865472'	'0.0']->['862186898'	'407176873605865472'	'61.05']
['40076725'	'407176873605865472'	'0.0']->['167957009'	'407176873605865472'	'61.94']
['2367911'	'407176873605865472'	'1.58']->['618277457'	'407176873605865472'	'62.83']
['19490017'	'407181054634905600'	'16.62']->['147525547'	'407192970770018304'	'63.97']
['40076725'	'407176873605865472'	'0.0']->['450313895'	'407176873605865472'	'64.33']
['2367911'	'407176873605865472'	'1.58']->['906741254'	'407176873605865472'	'65.07']
['40076725'	'407176873605865472'	'0.0']->['708181548'	'407176873605865472'	'65.44']
['40076725'	'407176873605865472'	'0.0']->['449583710'	'407176873605865472'	'65.63']
['40076725'	'407176873605865472'	'0.0']->['1140104521'	'407176873605865472'	'65.82']
['2367911'	'407176873605865472'	'1.58']->['6524622'	'407176873605865472'	'66.11']
['147525547'	'407192970770018304'	'63.97']->['19490017'	'407181054634905600'	'16.62']
['2367911'	'407176873605865472'	'1.58']->['1255292544'	'407176873605865472'	'66.4']
['40076725'	'407176873605865472'	'0.0']->['42459739'	'407176873605865472'	'66.73']
['40076725'	'407176873605865472'	'0.0']->['381340729'	'407176873605865472'	'68.28']
['40076725'	'407176873605865472'	'0.0']->['623930453'	'407176873605865472'	'69.06']
['40076725'	'407176873605865472'	'0.0']->['857995062'	'407176873605865472'	'69.45']
['2367911'	'407176873605865472'	'1.58']->['1437720577'	'407176873605865472'	'69.83']
['40076725'	'407176873605865472'	'0.0']->['216179973'	'407176873605865472'	'70.03']
['40076725'	'407176873605865472'	'0.0']->['177220286'	'407176873605865472'	'70.23']
['40076725'	'407176873605865472'	'0.0']->['608044214'	'407176873605865472'	'71.25']
['40076725'	'407176873605865472'	'0.0']->['500970865'	'407176873605865472'	'71.76']
['40076725'	'407176873605865472'	'0.0']->['624139495'	'407176873605865472'	'72.27']
['40076725'	'407176873605865472'	'0.0']->['432073913'	'407176873605865472'	'72.93']
['33649689'	'407176873605865472'	'15.88']->['350502304'	'407176873605865472'	'73.6']
['40076725'	'407176873605865472'	'0.0']->['1465980445'	'407176873605865472'	'74.41']
['40076725'	'407176873605865472'	'0.0']->['1335201625'	'407176873605865472'	'75.22']
['40076725'	'407176873605865472'	'0.0']->['1683828486'	'407176873605865472'	'76.21']
['40076725'	'407176873605865472'	'0.0']->['100607775'	'407176873605865472'	'77.2']
['40076725'	'407176873605865472'	'0.0']->['334768122'	'407176873605865472'	'77.66']
['251706984'	'407176873605865472'	'1.96']->['309432955'	'407176873605865472'	'78.12']
['2367911'	'407176873605865472'	'1.58']->['24442260'	'407176873605865472'	'80.69']
['251706984'	'407176873605865472'	'1.96']->['110469517'	'407176873605865472'	'81.98']
['251706984'	'407176873605865472'	'1.96']->['726709682'	'407176873605865472'	'83.27']
['40076725'	'407176873605865472'	'0.0']->['855300522'	'407176873605865472'	'85.93']
['2367911'	'407176873605865472'	'1.58']->['281523672'	'407176873605865472'	'88.42']
['2367911'	'407176873605865472'	'1.58']->['1467373500'	'407176873605865472'	'90.92']
['52025991'	'407176873605865472'	'3.42']->['29467002'	'407176873605865472'	'90.93']
['40076725'	'407176873605865472'	'0.0']->['155371007'	'407176873605865472'	'91.3']
['40076725'	'407176873605865472'	'0.0']->['854125598'	'407176873605865472'	'95.12']
['2367911'	'407176873605865472'	'1.58']->['303382015'	'407176873605865472'	'95.38']
['2367911'	'407176873605865472'	'1.58']->['57849505'	'407176873605865472'	'95.88']
['40076725'	'407176873605865472'	'0.0']->['271723945'	'407176873605865472'	'98.52']
['40076725'	'407176873605865472'	'0.0']->['36417594'	'407176873605865472'	'98.63']
['40076725'	'407176873605865472'	'0.0']->['100354048'	'407176873605865472'	'101.2']
['40076725'	'407176873605865472'	'0.0']->['1684820684'	'407203054044610560'	'104.03']
['2367911'	'407176873605865472'	'1.58']->['615406824'	'407176873605865472'	'104.37']
['2367911'	'407176873605865472'	'1.58']->['1468338108'	'407176873605865472'	'104.63']
['40076725'	'407176873605865472'	'0.0']->['299959506'	'407176873605865472'	'106.17']
['40076725'	'407176873605865472'	'0.0']->['397951715'	'407176873605865472'	'108.73']
['40076725'	'407176873605865472'	'0.0']->['721837154'	'407176873605865472'	'109.43']
['40076725'	'407176873605865472'	'0.0']->['346882590'	'407176873605865472'	'117.57']
['2367911'	'407176873605865472'	'1.58']->['1611325172'	'407176873605865472'	'118.17']
['40076725'	'407176873605865472'	'0.0']->['70793511'	'407176873605865472'	'124.55']
['2367911'	'407176873605865472'	'1.58']->['15101270'	'407176873605865472'	'124.95']
['40076725'	'407176873605865472'	'0.0']->['288464933'	'407176873605865472'	'125.47']
['2367911'	'407176873605865472'	'1.58']->['1151625194'	'407176873605865472'	'125.8']
['40076725'	'407176873605865472'	'0.0']->['2197158703'	'407176873605865472'	'127.73']
['40076725'	'407176873605865472'	'0.0']->['533272890'	'407176873605865472'	'127.75']
['2367911'	'407176873605865472'	'1.58']->['2174623730'	'407176873605865472'	'127.92']
['40076725'	'407176873605865472'	'0.0']->['105581482'	'407176873605865472'	'128.83']
['40076725'	'407176873605865472'	'0.0']->['713614416'	'407176873605865472'	'133.68']
['2367911'	'407176873605865472'	'1.58']->['466960299'	'407176873605865472'	'137.55']
['40076725'	'407176873605865472'	'0.0']->['458498440'	'407176873605865472'	'139.83']
['40076725'	'407176873605865472'	'0.0']->['429552939'	'407176873605865472'	'146.88']
['2367911'	'407176873605865472'	'1.58']->['975590268'	'407176873605865472'	'147.58']
['40076725'	'407176873605865472'	'0.0']->['438874559'	'407176873605865472'	'148.8']
['40076725'	'407176873605865472'	'0.0']->['29849342'	'407176873605865472'	'149.62']
['2367911'	'407176873605865472'	'1.58']->['416654692'	'407176873605865472'	'158.53']
['251706984'	'407176873605865472'	'1.96']->['117858441'	'407176873605865472'	'166.25']
['40076725'	'407176873605865472'	'0.0']->['2195306756'	'407176873605865472'	'171.33']
['40076725'	'407176873605865472'	'0.0']->['1221966577'	'407176873605865472'	'173.82']
['40076725'	'407176873605865472'	'0.0']->['27998439'	'407176873605865472'	'175.27']
['2367911'	'407176873605865472'	'1.58']->['240133940'	'407176873605865472'	'176.43']
['2367911'	'407176873605865472'	'1.58']->['591164287'	'407176873605865472'	'176.85']
['40076725'	'407176873605865472'	'0.0']->['2148667519'	'407223347882098688'	'184.67']
['40076725'	'407176873605865472'	'0.0']->['959465677'	'407176873605865472'	'191.48']
['40076725'	'407176873605865472'	'0.0']->['2224135602'	'407176873605865472'	'203.02']
['15101270'	'407176873605865472'	'124.95']->['1367986375'	'407176873605865472'	'219.45']
['40076725'	'407176873605865472'	'0.0']->['125771211'	'407176873605865472'	'230.15']
['251706984'	'407176873605865472'	'1.96']->['18804971'	'407176873605865472'	'232.12']
['2367911'	'407176873605865472'	'1.58']->['295918467'	'407176873605865472'	'233.6']
['27998439'	'407176873605865472'	'175.27']->['335462131'	'407176873605865472'	'249.37']
['251706984'	'407176873605865472'	'1.96']->['398641943'	'407176873605865472'	'252.23']
['2367911'	'407176873605865472'	'1.58']->['528908118'	'407176873605865472'	'254.27']
['40076725'	'407176873605865472'	'0.0']->['566923851'	'407176873605865472'	'257.4']
['40076725'	'407176873605865472'	'0.0']->['1422937063'	'407176873605865472'	'257.78']
['2367911'	'407176873605865472'	'1.58']->['1392699967'	'407176873605865472'	'261.7']
['251706984'	'407176873605865472'	'1.96']->['586287326'	'407176873605865472'	'263.93']
['40076725'	'407176873605865472'	'0.0']->['170670795'	'407176873605865472'	'265.38']
['40076725'	'407176873605865472'	'0.0']->['442007271'	'407176873605865472'	'286.2']
['2367911'	'407176873605865472'	'1.58']->['146427907'	'407176873605865472'	'309.72']
['40076725'	'407176873605865472'	'0.0']->['844707242'	'407176873605865472'	'313.07']
['40076725'	'407176873605865472'	'0.0']->['354905179'	'407176873605865472'	'318.48']
['40076725'	'407176873605865472'	'0.0']->['1225214648'	'407176873605865472'	'321.18']
['40076725'	'407176873605865472'	'0.0']->['553031125'	'407176873605865472'	'328.0']
['40076725'	'407176873605865472'	'0.0']->['945107419'	'407176873605865472'	'331.85']
['251706984'	'407176873605865472'	'1.96']->['1586797710'	'407176873605865472'	'350.22']
['40076725'	'407176873605865472'	'0.0']->['1542171902'	'407176873605865472'	'373.53']
['40076725'	'407176873605865472'	'0.0']->['365474013'	'407176873605865472'	'383.45']
['2367911'	'407176873605865472'	'1.58']->['1612720226'	'407176873605865472'	'384.03']
['40076725'	'407176873605865472'	'0.0']->['415972863'	'407176873605865472'	'393.1']
['2367911'	'407176873605865472'	'1.58']->['23274822'	'407176873605865472'	'416.08']
['40076725'	'407176873605865472'	'0.0']->['628738016'	'407176873605865472'	'497.8']
['40076725'	'407176873605865472'	'0.0']->['181091038'	'407176873605865472'	'510.13']
['40076725'	'407176873605865472'	'0.0']->['1094235626'	'407176873605865472'	'624.98']
['2367911'	'407176873605865472'	'1.58']->['1243058083'	'407176873605865472'	'627.93']
['251706984'	'407176873605865472'	'1.96']->['1442661554'	'407176873605865472'	'640.1']
['2367911'	'407176873605865472'	'1.58']->['1662969937'	'407176873605865472'	'817.15']
['40076725'	'407176873605865472'	'0.0']->['1039098714'	'407176873605865472'	'934.48']
['2367911'	'407176873605865472'	'1.58']->['1595172445'	'407176873605865472'	'1025.1']
['40076725'	'407176873605865472'	'0.0']->['1232265036'	'407176873605865472'	'1026.37']
['40076725'	'407176873605865472'	'0.0']->['275385770'	'407176873605865472'	'1100.75']
['2367911'	'407176873605865472'	'1.58']->['990421729'	'407176873605865472'	'1254.2']
['2367911'	'407176873605865472'	'1.58']->['279711788'	'407176873605865472'	'1460.88']
['40076725'	'407176873605865472'	'0.0']->['271445539'	'407176873605865472'	'2276.47']
['40076725'	'407176873605865472'	'0.0']->['374969116'	'407176873605865472'	'2357.27']
['2367911'	'407176873605865472'	'1.58']->['363174575'	'407176873605865472'	'2759.03']
['40076725'	'407176873605865472'	'0.0']->['476328584'	'409142595588063232'	'7811.07']
