# Supplementary material for: BiMGCL: rumor detection via bi-directional multi-level graph contrastive learning
Source: PeerJ Comput Sci. 2023 Nov 10;9:e1659. doi: 10.7717/peerj-cs.1659 (PMC10703058; doi:10.7717/peerj-cs.1659)
Supplement: Supplemental Information 1 [file peerj-cs-09-1659-s001.zip › rumor_detection_acl2017/twitter15/tree/407177474788057088.txt]

['ROOT'	'ROOT'	'0.0']->['148779151'	'407177474788057088'	'0.0']
['148779151'	'407177474788057088'	'0.0']->['589596682'	'407177558024011778'	'0.33']
['148779151'	'407177474788057088'	'0.0']->['328839091'	'407177607197630464'	'0.53']
['148779151'	'407177474788057088'	'0.0']->['276599760'	'407177474788057088'	'0.87']
['148779151'	'407177474788057088'	'0.0']->['169237809'	'407177474788057088'	'0.87']
['148779151'	'407177474788057088'	'0.0']->['971035478'	'407177474788057088'	'0.87']
['148779151'	'407177474788057088'	'0.0']->['817263799'	'407177474788057088'	'0.87']
['148779151'	'407177474788057088'	'0.0']->['1072566661'	'407177474788057088'	'0.87']
['148779151'	'407177474788057088'	'0.0']->['1537918616'	'407177474788057088'	'0.87']
['148779151'	'407177474788057088'	'0.0']->['987593372'	'407177474788057088'	'0.87']
['148779151'	'407177474788057088'	'0.0']->['344871228'	'407177474788057088'	'0.87']
['148779151'	'407177474788057088'	'0.0']->['434161295'	'407177474788057088'	'0.87']
['148779151'	'407177474788057088'	'0.0']->['125142579'	'407177474788057088'	'0.87']
['148779151'	'407177474788057088'	'0.0']->['173691791'	'407177474788057088'	'0.87']
['148779151'	'407177474788057088'	'0.0']->['621279043'	'407177474788057088'	'0.87']
['148779151'	'407177474788057088'	'0.0']->['464475588'	'407177474788057088'	'0.87']
['148779151'	'407177474788057088'	'0.0']->['480893952'	'407177474788057088'	'0.87']
['148779151'	'407177474788057088'	'0.0']->['447611221'	'407177474788057088'	'0.87']
['148779151'	'407177474788057088'	'0.0']->['1078055724'	'407177474788057088'	'0.87']
['148779151'	'407177474788057088'	'0.0']->['2151576754'	'407177474788057088'	'0.87']
['148779151'	'407177474788057088'	'0.0']->['1730041556'	'407177474788057088'	'0.87']
['148779151'	'407177474788057088'	'0.0']->['390725713'	'407177474788057088'	'0.87']
['148779151'	'407177474788057088'	'0.0']->['25183261'	'407177474788057088'	'0.87']
['148779151'	'407177474788057088'	'0.0']->['275829584'	'407177474788057088'	'0.87']
['148779151'	'407177474788057088'	'0.0']->['754523288'	'407177474788057088'	'0.87']
['148779151'	'407177474788057088'	'0.0']->['149862322'	'407177474788057088'	'0.88']
['148779151'	'407177474788057088'	'0.0']->['228878306'	'407177474788057088'	'0.89']
['148779151'	'407177474788057088'	'0.0']->['302105555'	'407177474788057088'	'0.9']
['148779151'	'407177474788057088'	'0.0']->['466075374'	'407177474788057088'	'0.9']
['148779151'	'407177474788057088'	'0.0']->['721408316'	'407177706993115136'	'0.93']
['148779151'	'407177474788057088'	'0.0']->['513816458'	'407177474788057088'	'0.96']
['148779151'	'407177474788057088'	'0.0']->['749354155'	'407177474788057088'	'0.99']
['148779151'	'407177474788057088'	'0.0']->['1609888292'	'407177474788057088'	'1.0']
['148779151'	'407177474788057088'	'0.0']->['990674910'	'407177474788057088'	'1.01']
['148779151'	'407177474788057088'	'0.0']->['2149013343'	'407177474788057088'	'1.01']
['148779151'	'407177474788057088'	'0.0']->['609492715'	'407177474788057088'	'1.01']
['148779151'	'407177474788057088'	'0.0']->['493198067'	'407177474788057088'	'1.02']
['148779151'	'407177474788057088'	'0.0']->['731206484'	'407177474788057088'	'1.02']
['148779151'	'407177474788057088'	'0.0']->['636217979'	'407177474788057088'	'1.02']
['148779151'	'407177474788057088'	'0.0']->['230533178'	'407177474788057088'	'1.03']
['148779151'	'407177474788057088'	'0.0']->['256765209'	'407177474788057088'	'1.06']
['148779151'	'407177474788057088'	'0.0']->['349523975'	'407177474788057088'	'1.07']
['148779151'	'407177474788057088'	'0.0']->['963131947'	'407177474788057088'	'1.08']
['148779151'	'407177474788057088'	'0.0']->['853562245'	'407177474788057088'	'1.08']
['148779151'	'407177474788057088'	'0.0']->['1526113340'	'407177751058071552'	'1.1']
['148779151'	'407177474788057088'	'0.0']->['551218303'	'407177753113681920'	'1.12']
['148779151'	'407177474788057088'	'0.0']->['277330953'	'407177757513510912'	'1.13']
['148779151'	'407177474788057088'	'0.0']->['903845336'	'407177474788057088'	'1.16']
['148779151'	'407177474788057088'	'0.0']->['344336635'	'407177474788057088'	'1.2']
['148779151'	'407177474788057088'	'0.0']->['765174144'	'407177474788057088'	'1.21']
['148779151'	'407177474788057088'	'0.0']->['1597255530'	'407177474788057088'	'1.22']
['148779151'	'407177474788057088'	'0.0']->['349806213'	'407177474788057088'	'1.23']
['148779151'	'407177474788057088'	'0.0']->['970114428'	'407177474788057088'	'1.23']
['148779151'	'407177474788057088'	'0.0']->['812809867'	'407177474788057088'	'1.23']
['148779151'	'407177474788057088'	'0.0']->['1973135779'	'407177474788057088'	'1.23']
['148779151'	'407177474788057088'	'0.0']->['395613230'	'407177474788057088'	'1.23']
['148779151'	'407177474788057088'	'0.0']->['578687020'	'407177474788057088'	'1.23']
['148779151'	'407177474788057088'	'0.0']->['437876685'	'407177474788057088'	'1.23']
['148779151'	'407177474788057088'	'0.0']->['735149468'	'407177474788057088'	'1.23']
['148779151'	'407177474788057088'	'0.0']->['418650387'	'407177474788057088'	'1.23']
['148779151'	'407177474788057088'	'0.0']->['379605196'	'407177474788057088'	'1.23']
['148779151'	'407177474788057088'	'0.0']->['358172810'	'407177474788057088'	'1.23']
['148779151'	'407177474788057088'	'0.0']->['154732919'	'407177474788057088'	'1.26']
['148779151'	'407177474788057088'	'0.0']->['41924822'	'407177474788057088'	'1.27']
['148779151'	'407177474788057088'	'0.0']->['371030319'	'407177474788057088'	'1.28']
['148779151'	'407177474788057088'	'0.0']->['1477025089'	'407177474788057088'	'1.28']
['148779151'	'407177474788057088'	'0.0']->['285081521'	'407177474788057088'	'1.32']
['148779151'	'407177474788057088'	'0.0']->['543471685'	'407177474788057088'	'1.33']
['148779151'	'407177474788057088'	'0.0']->['53757392'	'407177474788057088'	'1.35']
['148779151'	'407177474788057088'	'0.0']->['2199089686'	'407177474788057088'	'1.35']
['148779151'	'407177474788057088'	'0.0']->['370690200'	'407177474788057088'	'1.35']
['148779151'	'407177474788057088'	'0.0']->['595128317'	'407177474788057088'	'1.38']
['148779151'	'407177474788057088'	'0.0']->['448463112'	'407177474788057088'	'1.4']
['148779151'	'407177474788057088'	'0.0']->['63125821'	'407177474788057088'	'1.41']
['148779151'	'407177474788057088'	'0.0']->['1190148038'	'407177474788057088'	'1.41']
['148779151'	'407177474788057088'	'0.0']->['452683202'	'407177474788057088'	'1.42']
['148779151'	'407177474788057088'	'0.0']->['421361570'	'407177474788057088'	'1.49']
['148779151'	'407177474788057088'	'0.0']->['350394787'	'407177853227114496'	'1.5']
['148779151'	'407177474788057088'	'0.0']->['329192941'	'407177474788057088'	'1.53']
['148779151'	'407177474788057088'	'0.0']->['459585992'	'407177474788057088'	'1.55']
['148779151'	'407177474788057088'	'0.0']->['86765211'	'407177474788057088'	'1.56']
['148779151'	'407177474788057088'	'0.0']->['251902382'	'407177474788057088'	'1.56']
['148779151'	'407177474788057088'	'0.0']->['1609897928'	'407177474788057088'	'1.56']
['148779151'	'407177474788057088'	'0.0']->['702185032'	'407177474788057088'	'1.57']
['148779151'	'407177474788057088'	'0.0']->['1468864675'	'407177474788057088'	'1.57']
['148779151'	'407177474788057088'	'0.0']->['907805173'	'407177474788057088'	'1.57']
['148779151'	'407177474788057088'	'0.0']->['440145442'	'407177474788057088'	'1.57']
['148779151'	'407177474788057088'	'0.0']->['387020864'	'407177474788057088'	'1.61']
['148779151'	'407177474788057088'	'0.0']->['365973588'	'407177474788057088'	'1.63']
['148779151'	'407177474788057088'	'0.0']->['596320278'	'407177474788057088'	'1.64']
['148779151'	'407177474788057088'	'0.0']->['445692173'	'407177474788057088'	'1.64']
['148779151'	'407177474788057088'	'0.0']->['574270188'	'407177474788057088'	'1.65']
['148779151'	'407177474788057088'	'0.0']->['634326919'	'407177474788057088'	'1.71']
['275829584'	'407177474788057088'	'0.87']->['817188362'	'407177474788057088'	'1.74']
['148779151'	'407177474788057088'	'0.0']->['236447618'	'407177474788057088'	'1.75']
['148779151'	'407177474788057088'	'0.0']->['788107650'	'407177474788057088'	'1.76']
['148779151'	'407177474788057088'	'0.0']->['348558248'	'407177474788057088'	'1.76']
['148779151'	'407177474788057088'	'0.0']->['1506196070'	'407177474788057088'	'1.76']
['148779151'	'407177474788057088'	'0.0']->['1301343222'	'407177474788057088'	'1.77']
['148779151'	'407177474788057088'	'0.0']->['528436276'	'407177474788057088'	'1.77']
['148779151'	'407177474788057088'	'0.0']->['397873312'	'407177474788057088'	'1.77']
['148779151'	'407177474788057088'	'0.0']->['435417414'	'407177474788057088'	'1.77']
['148779151'	'407177474788057088'	'0.0']->['312853997'	'407177923322707968'	'1.78']
['148779151'	'407177474788057088'	'0.0']->['633525317'	'407177474788057088'	'1.84']
['148779151'	'407177474788057088'	'0.0']->['852781634'	'407177938606764032'	'1.85']
['148779151'	'407177474788057088'	'0.0']->['143147834'	'407177474788057088'	'1.88']
['344336635'	'407177474788057088'	'1.2']->['62751243'	'407177474788057088'	'1.9']
['148779151'	'407177474788057088'	'0.0']->['501867078'	'407177474788057088'	'1.91']
['148779151'	'407177474788057088'	'0.0']->['1042698626'	'407177474788057088'	'1.91']
['148779151'	'407177474788057088'	'0.0']->['274716914'	'407177474788057088'	'1.92']
['148779151'	'407177474788057088'	'0.0']->['89702431'	'407177474788057088'	'1.95']
['148779151'	'407177474788057088'	'0.0']->['1106480629'	'407177474788057088'	'1.97']
['148779151'	'407177474788057088'	'0.0']->['857069719'	'407177474788057088'	'1.98']
['86765211'	'407177474788057088'	'1.56']->['374820784'	'407177474788057088'	'1.98']
['148779151'	'407177474788057088'	'0.0']->['847403065'	'407177980579151872'	'2.02']
['148779151'	'407177474788057088'	'0.0']->['1892398580'	'407177986065313792'	'2.03']
['148779151'	'407177474788057088'	'0.0']->['1405048140'	'407177474788057088'	'2.08']
['148779151'	'407177474788057088'	'0.0']->['241964447'	'407177474788057088'	'2.12']
['148779151'	'407177474788057088'	'0.0']->['1306277186'	'407178006642167809'	'2.12']
['148779151'	'407177474788057088'	'0.0']->['209448859'	'407177474788057088'	'2.14']
['148779151'	'407177474788057088'	'0.0']->['1349168810'	'407177474788057088'	'2.16']
['148779151'	'407177474788057088'	'0.0']->['197113551'	'407177474788057088'	'2.16']
['148779151'	'407177474788057088'	'0.0']->['940257588'	'407177474788057088'	'2.16']
['148779151'	'407177474788057088'	'0.0']->['219354872'	'407177474788057088'	'2.17']
['148779151'	'407177474788057088'	'0.0']->['846581978'	'407177474788057088'	'2.17']
['148779151'	'407177474788057088'	'0.0']->['775116176'	'407177474788057088'	'2.17']
['148779151'	'407177474788057088'	'0.0']->['109844168'	'407177474788057088'	'2.17']
['148779151'	'407177474788057088'	'0.0']->['391186549'	'407177474788057088'	'2.17']
['148779151'	'407177474788057088'	'0.0']->['481279872'	'407177474788057088'	'2.27']
['148779151'	'407177474788057088'	'0.0']->['736113968'	'407177474788057088'	'2.32']
['148779151'	'407177474788057088'	'0.0']->['77301791'	'407177474788057088'	'2.34']
['148779151'	'407177474788057088'	'0.0']->['744255872'	'407177474788057088'	'2.35']
['148779151'	'407177474788057088'	'0.0']->['947692920'	'407177474788057088'	'2.36']
['148779151'	'407177474788057088'	'0.0']->['248573944'	'407177474788057088'	'2.36']
['148779151'	'407177474788057088'	'0.0']->['1345514401'	'407177474788057088'	'2.37']
['148779151'	'407177474788057088'	'0.0']->['628977808'	'407177474788057088'	'2.37']
['971035478'	'407177474788057088'	'0.87']->['731310008'	'407177474788057088'	'2.37']
['148779151'	'407177474788057088'	'0.0']->['440062528'	'407177474788057088'	'2.37']
['148779151'	'407177474788057088'	'0.0']->['1661688750'	'407178082038980608'	'2.42']
['148779151'	'407177474788057088'	'0.0']->['1334623424'	'407177474788057088'	'2.49']
['148779151'	'407177474788057088'	'0.0']->['602179076'	'407178102662385664'	'2.5']
['148779151'	'407177474788057088'	'0.0']->['504188272'	'407177474788057088'	'2.55']
['595128317'	'407177474788057088'	'1.38']->['1253170357'	'407177474788057088'	'2.59']
['148779151'	'407177474788057088'	'0.0']->['603280918'	'407178126968365056'	'2.6']
['148779151'	'407177474788057088'	'0.0']->['946242392'	'407177474788057088'	'2.62']
['148779151'	'407177474788057088'	'0.0']->['356331392'	'407177474788057088'	'2.71']
['148779151'	'407177474788057088'	'0.0']->['824599945'	'407177474788057088'	'2.75']
['148779151'	'407177474788057088'	'0.0']->['508134524'	'407177474788057088'	'2.78']
['148779151'	'407177474788057088'	'0.0']->['549596069'	'407177474788057088'	'2.79']
['148779151'	'407177474788057088'	'0.0']->['455834929'	'407177474788057088'	'2.79']
['440062528'	'407177474788057088'	'2.37']->['1107433530'	'407177474788057088'	'2.8']
['148779151'	'407177474788057088'	'0.0']->['236175712'	'407177474788057088'	'2.8']
['148779151'	'407177474788057088'	'0.0']->['2168547759'	'407177474788057088'	'2.8']
['148779151'	'407177474788057088'	'0.0']->['1431847100'	'407177474788057088'	'2.82']
['148779151'	'407177474788057088'	'0.0']->['1454890999'	'407177474788057088'	'2.83']
['148779151'	'407177474788057088'	'0.0']->['909489678'	'407177474788057088'	'2.83']
['148779151'	'407177474788057088'	'0.0']->['1893999686'	'407177474788057088'	'2.83']
['148779151'	'407177474788057088'	'0.0']->['2153076168'	'407177474788057088'	'2.85']
['148779151'	'407177474788057088'	'0.0']->['294591639'	'407178198531588097'	'2.88']
['148779151'	'407177474788057088'	'0.0']->['367244133'	'407177474788057088'	'2.98']
['940257588'	'407177474788057088'	'2.16']->['406302373'	'407177474788057088'	'3.05']
['148779151'	'407177474788057088'	'0.0']->['380034175'	'407178240764039168'	'3.05']
['148779151'	'407177474788057088'	'0.0']->['593197070'	'407177474788057088'	'3.08']
['148779151'	'407177474788057088'	'0.0']->['1485593185'	'407177474788057088'	'3.1']
['148779151'	'407177474788057088'	'0.0']->['562911511'	'407178254903046144'	'3.1']
['148779151'	'407177474788057088'	'0.0']->['458114992'	'407177474788057088'	'3.11']
['440145442'	'407177474788057088'	'1.57']->['1776349694'	'407177474788057088'	'3.11']
['148779151'	'407177474788057088'	'0.0']->['91013813'	'407177474788057088'	'3.11']
['148779151'	'407177474788057088'	'0.0']->['1541605814'	'407177474788057088'	'3.12']
['62751243'	'407177474788057088'	'1.9']->['251902376'	'407177474788057088'	'3.12']
['736113968'	'407177474788057088'	'2.32']->['415115923'	'407177474788057088'	'3.12']
['148779151'	'407177474788057088'	'0.0']->['1596759252'	'407177474788057088'	'3.12']
['148779151'	'407177474788057088'	'0.0']->['335859150'	'407177474788057088'	'3.12']
['593197070'	'407177474788057088'	'3.08']->['1223323327'	'407177474788057088'	'3.12']
['148779151'	'407177474788057088'	'0.0']->['1113353623'	'407177474788057088'	'3.12']
['595128317'	'407177474788057088'	'1.38']->['321066321'	'407177474788057088'	'3.12']
['148779151'	'407177474788057088'	'0.0']->['60927262'	'407177474788057088'	'3.16']
['148779151'	'407177474788057088'	'0.0']->['539641206'	'407177474788057088'	'3.18']
['148779151'	'407177474788057088'	'0.0']->['516585240'	'407177474788057088'	'3.2']
['148779151'	'407177474788057088'	'0.0']->['467317186'	'407177474788057088'	'3.27']
['148779151'	'407177474788057088'	'0.0']->['533234208'	'407177474788057088'	'3.3']
['148779151'	'407177474788057088'	'0.0']->['1029163320'	'407177474788057088'	'3.32']
['593197070'	'407177474788057088'	'3.08']->['2209814298'	'407177474788057088'	'3.33']
['148779151'	'407177474788057088'	'0.0']->['1349518148'	'407177474788057088'	'3.33']
['1113353623'	'407177474788057088'	'3.12']->['631414585'	'407177474788057088'	'3.33']
['148779151'	'407177474788057088'	'0.0']->['154628162'	'407177474788057088'	'3.33']
['148779151'	'407177474788057088'	'0.0']->['470493330'	'407177474788057088'	'3.33']
['148779151'	'407177474788057088'	'0.0']->['340549468'	'407177474788057088'	'3.33']
['148779151'	'407177474788057088'	'0.0']->['904884626'	'407177474788057088'	'3.33']
['148779151'	'407177474788057088'	'0.0']->['541107892'	'407177474788057088'	'3.33']
['148779151'	'407177474788057088'	'0.0']->['2161871469'	'407177474788057088'	'3.35']
['148779151'	'407177474788057088'	'0.0']->['617154445'	'407177474788057088'	'3.37']
['148779151'	'407177474788057088'	'0.0']->['1027758456'	'407177474788057088'	'3.37']
['148779151'	'407177474788057088'	'0.0']->['329840761'	'407178326575300608'	'3.38']
['148779151'	'407177474788057088'	'0.0']->['148270868'	'407177474788057088'	'3.43']
['148779151'	'407177474788057088'	'0.0']->['487359986'	'407177474788057088'	'3.47']
['148779151'	'407177474788057088'	'0.0']->['142242605'	'407177474788057088'	'3.48']
['148779151'	'407177474788057088'	'0.0']->['578344504'	'407177474788057088'	'3.5']
['148779151'	'407177474788057088'	'0.0']->['1372219034'	'407177474788057088'	'3.52']
['148779151'	'407177474788057088'	'0.0']->['1014852344'	'407177474788057088'	'3.53']
['148779151'	'407177474788057088'	'0.0']->['366052215'	'407177474788057088'	'3.67']
['148779151'	'407177474788057088'	'0.0']->['558244109'	'407178402202791936'	'3.68']
['148779151'	'407177474788057088'	'0.0']->['2218648861'	'407177474788057088'	'3.75']
['148779151'	'407177474788057088'	'0.0']->['602824374'	'407177474788057088'	'3.78']
['148779151'	'407177474788057088'	'0.0']->['43010292'	'407178425485783040'	'3.78']
['148779151'	'407177474788057088'	'0.0']->['1411721216'	'407177474788057088'	'3.8']
['148779151'	'407177474788057088'	'0.0']->['166105861'	'407177474788057088'	'3.81']
['148779151'	'407177474788057088'	'0.0']->['801815401'	'407177474788057088'	'3.82']
['148779151'	'407177474788057088'	'0.0']->['214054803'	'407177474788057088'	'3.83']
['148779151'	'407177474788057088'	'0.0']->['1061708942'	'407177474788057088'	'3.85']
['148779151'	'407177474788057088'	'0.0']->['475607730'	'407177474788057088'	'3.91']
['2168547759'	'407177474788057088'	'2.8']->['840468354'	'407177474788057088'	'3.94']
['148779151'	'407177474788057088'	'0.0']->['333162283'	'407177474788057088'	'3.95']
['148779151'	'407177474788057088'	'0.0']->['168767805'	'407177474788057088'	'3.96']
['148779151'	'407177474788057088'	'0.0']->['540818471'	'407177474788057088'	'3.96']
['148779151'	'407177474788057088'	'0.0']->['108461434'	'407177474788057088'	'3.96']
['148779151'	'407177474788057088'	'0.0']->['621718675'	'407177474788057088'	'3.97']
['415115923'	'407177474788057088'	'3.12']->['1325237341'	'407177474788057088'	'4.17']
['1454890999'	'407177474788057088'	'2.83']->['395755528'	'407177474788057088'	'4.28']
['148779151'	'407177474788057088'	'0.0']->['1964662735'	'407178558650322944'	'4.32']
['148779151'	'407177474788057088'	'0.0']->['259288285'	'407177474788057088'	'4.33']
['148779151'	'407177474788057088'	'0.0']->['565727299'	'407177474788057088'	'4.36']
['148779151'	'407177474788057088'	'0.0']->['466118506'	'407177474788057088'	'4.37']
['148779151'	'407177474788057088'	'0.0']->['88107274'	'407177474788057088'	'4.38']
['391186549'	'407177474788057088'	'2.17']->['907210591'	'407177474788057088'	'4.38']
['148779151'	'407177474788057088'	'0.0']->['212550503'	'407177474788057088'	'4.47']
['148779151'	'407177474788057088'	'0.0']->['114391730'	'407177474788057088'	'4.52']
['148779151'	'407177474788057088'	'0.0']->['2170252071'	'407177474788057088'	'4.54']
['148779151'	'407177474788057088'	'0.0']->['210294563'	'407177474788057088'	'4.56']
['148779151'	'407177474788057088'	'0.0']->['235390979'	'407177474788057088'	'4.56']
['148779151'	'407177474788057088'	'0.0']->['472443684'	'407177474788057088'	'4.56']
['148779151'	'407177474788057088'	'0.0']->['1550978377'	'407177474788057088'	'4.57']
['148779151'	'407177474788057088'	'0.0']->['1576644259'	'407177474788057088'	'4.57']
['333162283'	'407177474788057088'	'3.95']->['624980814'	'407177474788057088'	'4.57']
['148779151'	'407177474788057088'	'0.0']->['306687492'	'407177474788057088'	'4.57']
['148779151'	'407177474788057088'	'0.0']->['746480851'	'407177474788057088'	'4.57']
['236175712'	'407177474788057088'	'2.8']->['235851286'	'407177474788057088'	'4.57']
['148779151'	'407177474788057088'	'0.0']->['373526342'	'407177474788057088'	'4.57']
['148779151'	'407177474788057088'	'0.0']->['1102748268'	'407177474788057088'	'4.57']
['148779151'	'407177474788057088'	'0.0']->['476823496'	'407177474788057088'	'4.57']
['148779151'	'407177474788057088'	'0.0']->['262290118'	'407177474788057088'	'4.65']
['148779151'	'407177474788057088'	'0.0']->['515868635'	'407178668709277696'	'4.75']
['148779151'	'407177474788057088'	'0.0']->['206279777'	'407177474788057088'	'4.76']
['148779151'	'407177474788057088'	'0.0']->['792161496'	'407177474788057088'	'4.81']
['476823496'	'407177474788057088'	'4.57']->['595200247'	'407177474788057088'	'4.84']
['148779151'	'407177474788057088'	'0.0']->['1682316488'	'407177474788057088'	'4.85']
['148779151'	'407177474788057088'	'0.0']->['2209131302'	'407177474788057088'	'4.86']
['148779151'	'407177474788057088'	'0.0']->['413581093'	'407177474788057088'	'4.86']
['148779151'	'407177474788057088'	'0.0']->['2170331903'	'407177474788057088'	'4.86']
['148779151'	'407177474788057088'	'0.0']->['381852510'	'407177474788057088'	'4.87']
['148779151'	'407177474788057088'	'0.0']->['1401516852'	'407177474788057088'	'4.9']
['148779151'	'407177474788057088'	'0.0']->['487834281'	'407178706453803008'	'4.9']
['148779151'	'407177474788057088'	'0.0']->['868477034'	'407177474788057088'	'4.97']
['1334623424'	'407177474788057088'	'2.49']->['2157901492'	'407177474788057088'	'5.01']
['148779151'	'407177474788057088'	'0.0']->['1086883825'	'407177474788057088'	'5.03']
['148779151'	'407177474788057088'	'0.0']->['2163893974'	'407177474788057088'	'5.04']
['148779151'	'407177474788057088'	'0.0']->['1480566384'	'407177474788057088'	'5.05']
['148779151'	'407177474788057088'	'0.0']->['1578418213'	'407177474788057088'	'5.05']
['148779151'	'407177474788057088'	'0.0']->['261204066'	'407177474788057088'	'5.08']
['148779151'	'407177474788057088'	'0.0']->['412782385'	'407177474788057088'	'5.24']
['148779151'	'407177474788057088'	'0.0']->['762472652'	'407177474788057088'	'5.32']
['148779151'	'407177474788057088'	'0.0']->['325295298'	'407177474788057088'	'5.36']
['148779151'	'407177474788057088'	'0.0']->['380102474'	'407177474788057088'	'5.38']
['148779151'	'407177474788057088'	'0.0']->['232793402'	'407177474788057088'	'5.39']
['148779151'	'407177474788057088'	'0.0']->['1292031355'	'407177474788057088'	'5.4']
['148779151'	'407177474788057088'	'0.0']->['465311452'	'407177474788057088'	'5.4']
['148779151'	'407177474788057088'	'0.0']->['545637997'	'407177474788057088'	'5.43']
['148779151'	'407177474788057088'	'0.0']->['1115599326'	'407178842655039488'	'5.43']
['148779151'	'407177474788057088'	'0.0']->['377116756'	'407177474788057088'	'5.45']
['148779151'	'407177474788057088'	'0.0']->['1645401961'	'407177474788057088'	'5.47']
['148779151'	'407177474788057088'	'0.0']->['1296223326'	'407177474788057088'	'5.55']
['148779151'	'407177474788057088'	'0.0']->['476441952'	'407177474788057088'	'5.59']
['148779151'	'407177474788057088'	'0.0']->['320850955'	'407177474788057088'	'5.61']
['148779151'	'407177474788057088'	'0.0']->['1727043140'	'407177474788057088'	'5.62']
['148779151'	'407177474788057088'	'0.0']->['327928986'	'407177474788057088'	'5.63']
['148779151'	'407177474788057088'	'0.0']->['368686168'	'407177474788057088'	'5.63']
['395755528'	'407177474788057088'	'4.28']->['1315695175'	'407177474788057088'	'5.63']
['148779151'	'407177474788057088'	'0.0']->['1353667038'	'407177474788057088'	'5.66']
['148779151'	'407177474788057088'	'0.0']->['287544247'	'407177474788057088'	'5.67']
['148779151'	'407177474788057088'	'0.0']->['278552340'	'407177474788057088'	'5.68']
['148779151'	'407177474788057088'	'0.0']->['542225843'	'407177474788057088'	'5.7']
['148779151'	'407177474788057088'	'0.0']->['1385849335'	'407177474788057088'	'5.71']
['148779151'	'407177474788057088'	'0.0']->['822653834'	'407177474788057088'	'5.72']
['868477034'	'407177474788057088'	'4.97']->['321128734'	'407177474788057088'	'5.72']
['148779151'	'407177474788057088'	'0.0']->['1706480958'	'407177474788057088'	'5.73']
['148779151'	'407177474788057088'	'0.0']->['1531654033'	'407177474788057088'	'5.83']
['148779151'	'407177474788057088'	'0.0']->['1272729265'	'407177474788057088'	'5.85']
['148779151'	'407177474788057088'	'0.0']->['580365197'	'407177474788057088'	'5.9']
['148779151'	'407177474788057088'	'0.0']->['497895970'	'407177474788057088'	'5.92']
['148779151'	'407177474788057088'	'0.0']->['544690998'	'407177474788057088'	'5.95']
['148779151'	'407177474788057088'	'0.0']->['1483594238'	'407177474788057088'	'6.09']
['365973588'	'407177474788057088'	'1.63']->['84289048'	'407177474788057088'	'6.16']
['148779151'	'407177474788057088'	'0.0']->['296714528'	'407179026088726528'	'6.17']
['148779151'	'407177474788057088'	'0.0']->['447479971'	'407177474788057088'	'6.2']
['148779151'	'407177474788057088'	'0.0']->['247717405'	'407177474788057088'	'6.22']
['148779151'	'407177474788057088'	'0.0']->['2164906639'	'407177474788057088'	'6.22']
['148779151'	'407177474788057088'	'0.0']->['1617184483'	'407177474788057088'	'6.23']
['148779151'	'407177474788057088'	'0.0']->['346376369'	'407177474788057088'	'6.23']
['148779151'	'407177474788057088'	'0.0']->['1894016684'	'407177474788057088'	'6.23']
['148779151'	'407177474788057088'	'0.0']->['1517213948'	'407177474788057088'	'6.23']
['148779151'	'407177474788057088'	'0.0']->['202863163'	'407177474788057088'	'6.23']
['148779151'	'407177474788057088'	'0.0']->['239420623'	'407177474788057088'	'6.23']
['1113353623'	'407177474788057088'	'3.12']->['583512606'	'407177474788057088'	'6.23']
['447611221'	'407177474788057088'	'0.87']->['600252865'	'407177474788057088'	'6.23']
['148779151'	'407177474788057088'	'0.0']->['2192854563'	'407177474788057088'	'6.25']
['148779151'	'407177474788057088'	'0.0']->['461675546'	'407177474788057088'	'6.26']
['148779151'	'407177474788057088'	'0.0']->['1715839388'	'407177474788057088'	'6.27']
['148779151'	'407177474788057088'	'0.0']->['571941378'	'407177474788057088'	'6.3']
['148779151'	'407177474788057088'	'0.0']->['175491815'	'407177474788057088'	'6.32']
['148779151'	'407177474788057088'	'0.0']->['1551145279'	'407177474788057088'	'6.33']
['148779151'	'407177474788057088'	'0.0']->['629001861'	'407177474788057088'	'6.33']
['148779151'	'407177474788057088'	'0.0']->['1926394243'	'407177474788057088'	'6.33']
['148779151'	'407177474788057088'	'0.0']->['545895343'	'407177474788057088'	'6.38']
['148779151'	'407177474788057088'	'0.0']->['1925023634'	'407177474788057088'	'6.4']
['148779151'	'407177474788057088'	'0.0']->['1378218295'	'407177474788057088'	'6.41']
['148779151'	'407177474788057088'	'0.0']->['27733579'	'407177474788057088'	'6.41']
['148779151'	'407177474788057088'	'0.0']->['816514670'	'407177474788057088'	'6.41']
['148779151'	'407177474788057088'	'0.0']->['1189286347'	'407177474788057088'	'6.42']
['148779151'	'407177474788057088'	'0.0']->['373006319'	'407177474788057088'	'6.48']
['148779151'	'407177474788057088'	'0.0']->['210693612'	'407177474788057088'	'6.52']
['148779151'	'407177474788057088'	'0.0']->['1002899096'	'407177474788057088'	'6.53']
['148779151'	'407177474788057088'	'0.0']->['1024870183'	'407177474788057088'	'6.54']
['148779151'	'407177474788057088'	'0.0']->['1186394942'	'407177474788057088'	'6.55']
['148779151'	'407177474788057088'	'0.0']->['456096469'	'407177474788057088'	'6.55']
['148779151'	'407177474788057088'	'0.0']->['889452109'	'407179131882065921'	'6.58']
['148779151'	'407177474788057088'	'0.0']->['1095299688'	'407177474788057088'	'6.7']
['148779151'	'407177474788057088'	'0.0']->['188472260'	'407177474788057088'	'6.78']
['148779151'	'407177474788057088'	'0.0']->['511129414'	'407177474788057088'	'6.81']
['148779151'	'407177474788057088'	'0.0']->['345598852'	'407177474788057088'	'6.83']
['148779151'	'407177474788057088'	'0.0']->['576580469'	'407177474788057088'	'6.84']
['148779151'	'407177474788057088'	'0.0']->['348371562'	'407177474788057088'	'6.85']
['148779151'	'407177474788057088'	'0.0']->['630708889'	'407177474788057088'	'6.85']
['148779151'	'407177474788057088'	'0.0']->['1648757886'	'407177474788057088'	'6.85']
['148779151'	'407177474788057088'	'0.0']->['311625902'	'407177474788057088'	'6.85']
['148779151'	'407177474788057088'	'0.0']->['1058287128'	'407177474788057088'	'6.85']
['148779151'	'407177474788057088'	'0.0']->['474855233'	'407177474788057088'	'6.85']
['907805173'	'407177474788057088'	'1.57']->['175577672'	'407177474788057088'	'6.96']
['148779151'	'407177474788057088'	'0.0']->['1483958479'	'407177474788057088'	'7.01']
['148779151'	'407177474788057088'	'0.0']->['223182127'	'407177474788057088'	'7.04']
['325295298'	'407177474788057088'	'5.36']->['1586195875'	'407177474788057088'	'7.07']
['329192941'	'407177474788057088'	'1.53']->['462625832'	'407177474788057088'	'7.13']
['148779151'	'407177474788057088'	'0.0']->['248898711'	'407177474788057088'	'7.15']
['148779151'	'407177474788057088'	'0.0']->['381832040'	'407177474788057088'	'7.17']
['148779151'	'407177474788057088'	'0.0']->['70135325'	'407177474788057088'	'7.18']
['148779151'	'407177474788057088'	'0.0']->['386309372'	'407177474788057088'	'7.21']
['148779151'	'407177474788057088'	'0.0']->['1206172446'	'407177474788057088'	'7.22']
['148779151'	'407177474788057088'	'0.0']->['111808055'	'407177474788057088'	'7.23']
['148779151'	'407177474788057088'	'0.0']->['185336123'	'407177474788057088'	'7.38']
['148779151'	'407177474788057088'	'0.0']->['369020678'	'407177474788057088'	'7.46']
['148779151'	'407177474788057088'	'0.0']->['1681644204'	'407177474788057088'	'7.5']
['148779151'	'407177474788057088'	'0.0']->['424395484'	'407177474788057088'	'7.51']
['1483958479'	'407177474788057088'	'7.01']->['449953279'	'407177474788057088'	'7.52']
['148779151'	'407177474788057088'	'0.0']->['822432498'	'407177474788057088'	'7.53']
['148779151'	'407177474788057088'	'0.0']->['382693197'	'407179392675094530'	'7.62']
['539641206'	'407177474788057088'	'3.18']->['703113141'	'407177474788057088'	'7.64']
['148779151'	'407177474788057088'	'0.0']->['1308243554'	'407177474788057088'	'7.7']
['148779151'	'407177474788057088'	'0.0']->['630823488'	'407177474788057088'	'7.72']
['148779151'	'407177474788057088'	'0.0']->['593931674'	'407177474788057088'	'7.74']
['25183261'	'407177474788057088'	'0.87']->['154137267'	'407177474788057088'	'7.74']
['148779151'	'407177474788057088'	'0.0']->['583459090'	'407177474788057088'	'7.75']
['223182127'	'407177474788057088'	'7.04']->['938320220'	'407177474788057088'	'7.75']
['148779151'	'407177474788057088'	'0.0']->['447113483'	'407177474788057088'	'7.75']
['148779151'	'407177474788057088'	'0.0']->['260249454'	'407177474788057088'	'7.88']
['148779151'	'407177474788057088'	'0.0']->['1050656574'	'407177474788057088'	'7.95']
['148779151'	'407177474788057088'	'0.0']->['2182655337'	'407177474788057088'	'7.98']
['175577672'	'407177474788057088'	'6.96']->['1528509698'	'407177474788057088'	'8.0']
['148779151'	'407177474788057088'	'0.0']->['172849575'	'407177474788057088'	'8.01']
['148779151'	'407177474788057088'	'0.0']->['351759414'	'407177474788057088'	'8.01']
['148779151'	'407177474788057088'	'0.0']->['1519674078'	'407177474788057088'	'8.01']
['148779151'	'407177474788057088'	'0.0']->['178654830'	'407177474788057088'	'8.02']
['302105555'	'407177474788057088'	'0.9']->['313978014'	'407177474788057088'	'8.02']
['148779151'	'407177474788057088'	'0.0']->['634298328'	'407177474788057088'	'8.04']
['148779151'	'407177474788057088'	'0.0']->['1866728900'	'407177474788057088'	'8.07']
['148779151'	'407177474788057088'	'0.0']->['2222839783'	'407177474788057088'	'8.31']
['148779151'	'407177474788057088'	'0.0']->['149424159'	'407177474788057088'	'8.43']
['148779151'	'407177474788057088'	'0.0']->['383308638'	'407177474788057088'	'8.49']
['148779151'	'407177474788057088'	'0.0']->['30451315'	'407177474788057088'	'8.52']
['148779151'	'407177474788057088'	'0.0']->['1013915317'	'407177474788057088'	'8.53']
['148779151'	'407177474788057088'	'0.0']->['847985096'	'407177474788057088'	'8.54']
['148779151'	'407177474788057088'	'0.0']->['591255089'	'407177474788057088'	'8.55']
['148779151'	'407177474788057088'	'0.0']->['2183632458'	'407177474788057088'	'8.55']
['148779151'	'407177474788057088'	'0.0']->['946298714'	'407177474788057088'	'8.55']
['148779151'	'407177474788057088'	'0.0']->['286204813'	'407177474788057088'	'8.55']
['971035478'	'407177474788057088'	'0.87']->['733092625'	'407177474788057088'	'8.55']
['148779151'	'407177474788057088'	'0.0']->['974948090'	'407177474788057088'	'8.55']
['148779151'	'407177474788057088'	'0.0']->['421881205'	'407177474788057088'	'8.59']
['148779151'	'407177474788057088'	'0.0']->['113957169'	'407177474788057088'	'8.61']
['2168547759'	'407177474788057088'	'2.8']->['163514982'	'407177474788057088'	'8.63']
['148779151'	'407177474788057088'	'0.0']->['710212050'	'407177474788057088'	'8.7']
['148779151'	'407177474788057088'	'0.0']->['540722870'	'407177474788057088'	'8.73']
['148779151'	'407177474788057088'	'0.0']->['1458176934'	'407177474788057088'	'8.77']
['148779151'	'407177474788057088'	'0.0']->['1128549354'	'407177474788057088'	'8.95']
['148779151'	'407177474788057088'	'0.0']->['877098366'	'407177474788057088'	'9.04']
['148779151'	'407177474788057088'	'0.0']->['930405776'	'407177474788057088'	'9.09']
['148779151'	'407177474788057088'	'0.0']->['361434265'	'407177474788057088'	'9.11']
['148779151'	'407177474788057088'	'0.0']->['629901361'	'407177474788057088'	'9.12']
['148779151'	'407177474788057088'	'0.0']->['2193422871'	'407177474788057088'	'9.13']
['148779151'	'407177474788057088'	'0.0']->['1239327594'	'407177474788057088'	'9.13']
['148779151'	'407177474788057088'	'0.0']->['1216738147'	'407177474788057088'	'9.13']
['239420623'	'407177474788057088'	'6.23']->['703463449'	'407177474788057088'	'9.13']
['148779151'	'407177474788057088'	'0.0']->['1888024375'	'407177474788057088'	'9.17']
['1050656574'	'407177474788057088'	'7.95']->['427414219'	'407177474788057088'	'9.2']
['148779151'	'407177474788057088'	'0.0']->['1052141137'	'407177474788057088'	'9.32']
['89702431'	'407177474788057088'	'1.95']->['189106541'	'407177474788057088'	'9.39']
['148779151'	'407177474788057088'	'0.0']->['186558935'	'407177474788057088'	'9.42']
['148779151'	'407177474788057088'	'0.0']->['476046070'	'407177474788057088'	'9.43']
['148779151'	'407177474788057088'	'0.0']->['88389821'	'407177474788057088'	'9.44']
['148779151'	'407177474788057088'	'0.0']->['411839864'	'407177474788057088'	'9.45']
['148779151'	'407177474788057088'	'0.0']->['841024604'	'407177474788057088'	'9.45']
['148779151'	'407177474788057088'	'0.0']->['231294520'	'407177474788057088'	'9.45']
['148779151'	'407177474788057088'	'0.0']->['59246365'	'407177474788057088'	'9.48']
['148779151'	'407177474788057088'	'0.0']->['745362174'	'407177474788057088'	'9.59']
['148779151'	'407177474788057088'	'0.0']->['1541116231'	'407177474788057088'	'9.65']
['148779151'	'407177474788057088'	'0.0']->['21586261'	'407177474788057088'	'9.67']
['148779151'	'407177474788057088'	'0.0']->['1658792490'	'407177474788057088'	'9.7']
['223182127'	'407177474788057088'	'7.04']->['423502761'	'407177474788057088'	'9.87']
['583512606'	'407177474788057088'	'6.23']->['832000446'	'407177474788057088'	'9.95']
['148779151'	'407177474788057088'	'0.0']->['194853322'	'407177474788057088'	'9.99']
['148779151'	'407177474788057088'	'0.0']->['913797648'	'407177474788057088'	'10.01']
['148779151'	'407177474788057088'	'0.0']->['811201434'	'407177474788057088'	'10.02']
['148779151'	'407177474788057088'	'0.0']->['766637316'	'407177474788057088'	'10.03']
['1002899096'	'407177474788057088'	'6.53']->['447445447'	'407177474788057088'	'10.03']
['148779151'	'407177474788057088'	'0.0']->['211890358'	'407177474788057088'	'10.03']
['108461434'	'407177474788057088'	'3.96']->['589692042'	'407177474788057088'	'10.03']
['148779151'	'407177474788057088'	'0.0']->['292284501'	'407177474788057088'	'10.03']
['148779151'	'407177474788057088'	'0.0']->['942638484'	'407177474788057088'	'10.03']
['710212050'	'407177474788057088'	'8.7']->['153331656'	'407177474788057088'	'10.03']
['148779151'	'407177474788057088'	'0.0']->['1320370152'	'407177474788057088'	'10.15']
['421881205'	'407177474788057088'	'8.59']->['1460634840'	'407177474788057088'	'10.21']
['223182127'	'407177474788057088'	'7.04']->['179044070'	'407177474788057088'	'10.24']
['232793402'	'407177474788057088'	'5.39']->['277902827'	'407177474788057088'	'10.25']
['148779151'	'407177474788057088'	'0.0']->['1059421668'	'407177474788057088'	'10.26']
['223182127'	'407177474788057088'	'7.04']->['81574553'	'407177474788057088'	'10.26']
['148779151'	'407177474788057088'	'0.0']->['1561682118'	'407177474788057088'	'10.26']
['148779151'	'407177474788057088'	'0.0']->['1030613562'	'407177474788057088'	'10.27']
['148779151'	'407177474788057088'	'0.0']->['431038267'	'407177474788057088'	'10.46']
['148779151'	'407177474788057088'	'0.0']->['521069939'	'407177474788057088'	'10.55']
['148779151'	'407177474788057088'	'0.0']->['553085045'	'407177474788057088'	'10.6']
['148779151'	'407177474788057088'	'0.0']->['1105057644'	'407177474788057088'	'10.63']
['148779151'	'407177474788057088'	'0.0']->['265754403'	'407177474788057088'	'10.64']
['148779151'	'407177474788057088'	'0.0']->['67055937'	'407177474788057088'	'10.64']
['148779151'	'407177474788057088'	'0.0']->['93176500'	'407177474788057088'	'10.65']
['148779151'	'407177474788057088'	'0.0']->['634832606'	'407177474788057088'	'10.65']
['148779151'	'407177474788057088'	'0.0']->['122795397'	'407177474788057088'	'10.65']
['148779151'	'407177474788057088'	'0.0']->['615809975'	'407177474788057088'	'10.65']
['148779151'	'407177474788057088'	'0.0']->['1148266975'	'407177474788057088'	'10.65']
['148779151'	'407177474788057088'	'0.0']->['1240127840'	'407177474788057088'	'10.73']
['148779151'	'407177474788057088'	'0.0']->['393235639'	'407177474788057088'	'10.78']
['148779151'	'407177474788057088'	'0.0']->['1226437146'	'407177474788057088'	'10.8']
['148779151'	'407177474788057088'	'0.0']->['1313340913'	'407177474788057088'	'10.81']
['148779151'	'407177474788057088'	'0.0']->['716449136'	'407177474788057088'	'10.82']
['148779151'	'407177474788057088'	'0.0']->['1680989150'	'407177474788057088'	'10.83']
['148779151'	'407177474788057088'	'0.0']->['703716770'	'407177474788057088'	'10.94']
['148779151'	'407177474788057088'	'0.0']->['1656148856'	'407177474788057088'	'11.0']
['148779151'	'407177474788057088'	'0.0']->['127449714'	'407177474788057088'	'11.02']
['148779151'	'407177474788057088'	'0.0']->['198027323'	'407177474788057088'	'11.04']
['148779151'	'407177474788057088'	'0.0']->['712913500'	'407177474788057088'	'11.05']
['223182127'	'407177474788057088'	'7.04']->['108054266'	'407177474788057088'	'11.14']
['148779151'	'407177474788057088'	'0.0']->['724314926'	'407177474788057088'	'11.19']
['148779151'	'407177474788057088'	'0.0']->['310640681'	'407177474788057088'	'11.21']
['148779151'	'407177474788057088'	'0.0']->['74615667'	'407177474788057088'	'11.23']
['148779151'	'407177474788057088'	'0.0']->['293244224'	'407177474788057088'	'11.28']
['148779151'	'407177474788057088'	'0.0']->['2202818032'	'407177474788057088'	'11.32']
['148779151'	'407177474788057088'	'0.0']->['726708710'	'407177474788057088'	'11.33']
['148779151'	'407177474788057088'	'0.0']->['1565983729'	'407177474788057088'	'11.35']
['615809975'	'407177474788057088'	'10.65']->['283337390'	'407177474788057088'	'11.68']
['148779151'	'407177474788057088'	'0.0']->['1536854269'	'407177474788057088'	'11.85']
['427414219'	'407177474788057088'	'9.2']->['579956986'	'407177474788057088'	'11.93']
['198027323'	'407177474788057088'	'11.04']->['62960640'	'407177474788057088'	'11.97']
['148779151'	'407177474788057088'	'0.0']->['565933115'	'407177474788057088'	'12.0']
['148779151'	'407177474788057088'	'0.0']->['1260679326'	'407177474788057088'	'12.02']
['148779151'	'407177474788057088'	'0.0']->['408162638'	'407177474788057088'	'12.07']
['148779151'	'407177474788057088'	'0.0']->['1452345972'	'407177474788057088'	'12.1']
['148779151'	'407177474788057088'	'0.0']->['407398460'	'407177474788057088'	'12.13']
['148779151'	'407177474788057088'	'0.0']->['1564670810'	'407177474788057088'	'12.17']
['148779151'	'407177474788057088'	'0.0']->['1645913946'	'407177474788057088'	'12.18']
['846581978'	'407177474788057088'	'2.17']->['1239492972'	'407177474788057088'	'12.2']
['148779151'	'407177474788057088'	'0.0']->['1543575194'	'407177474788057088'	'12.54']
['148779151'	'407177474788057088'	'0.0']->['488008388'	'407177474788057088'	'12.71']
['374820784'	'407177474788057088'	'1.98']->['1529445576'	'407177474788057088'	'12.8']
['210693612'	'407177474788057088'	'6.52']->['287368405'	'407177474788057088'	'12.84']
['832000446'	'407177474788057088'	'9.95']->['260409595'	'407177474788057088'	'12.86']
['148779151'	'407177474788057088'	'0.0']->['233055801'	'407177474788057088'	'12.87']
['148779151'	'407177474788057088'	'0.0']->['1390813273'	'407177474788057088'	'12.88']
['762472652'	'407177474788057088'	'5.32']->['1442298606'	'407177474788057088'	'12.88']
['148779151'	'407177474788057088'	'0.0']->['630964044'	'407177474788057088'	'12.88']
['148779151'	'407177474788057088'	'0.0']->['391959462'	'407177474788057088'	'12.88']
['148779151'	'407177474788057088'	'0.0']->['863394199'	'407177474788057088'	'12.88']
['148779151'	'407177474788057088'	'0.0']->['1597590517'	'407177474788057088'	'12.88']
['1325237341'	'407177474788057088'	'4.17']->['766279837'	'407177474788057088'	'12.88']
['148779151'	'407177474788057088'	'0.0']->['490484218'	'407177474788057088'	'12.88']
['148779151'	'407177474788057088'	'0.0']->['628345998'	'407177474788057088'	'12.88']
['148779151'	'407177474788057088'	'0.0']->['348876640'	'407180718830125056'	'12.9']
['595200247'	'407177474788057088'	'4.84']->['284567395'	'407177474788057088'	'13.22']
['148779151'	'407177474788057088'	'0.0']->['495923056'	'407177474788057088'	'13.4']
['148779151'	'407177474788057088'	'0.0']->['580249197'	'407177474788057088'	'13.48']
['148779151'	'407177474788057088'	'0.0']->['372985238'	'407177474788057088'	'13.52']
['148779151'	'407177474788057088'	'0.0']->['790185955'	'407177474788057088'	'13.55']
['148779151'	'407177474788057088'	'0.0']->['248207610'	'407177474788057088'	'13.56']
['148779151'	'407177474788057088'	'0.0']->['48596967'	'407177474788057088'	'13.56']
['148779151'	'407177474788057088'	'0.0']->['1423509870'	'407177474788057088'	'13.57']
['148779151'	'407177474788057088'	'0.0']->['629142210'	'407177474788057088'	'13.62']
['148779151'	'407177474788057088'	'0.0']->['532925186'	'407177474788057088'	'13.64']
['148779151'	'407177474788057088'	'0.0']->['1660772756'	'407177474788057088'	'13.67']
['148779151'	'407177474788057088'	'0.0']->['423945117'	'407177474788057088'	'13.69']
['148779151'	'407177474788057088'	'0.0']->['38018018'	'407177474788057088'	'13.7']
['148779151'	'407177474788057088'	'0.0']->['730768854'	'407177474788057088'	'13.72']
['148779151'	'407177474788057088'	'0.0']->['601452870'	'407177474788057088'	'13.79']
['148779151'	'407177474788057088'	'0.0']->['740734393'	'407177474788057088'	'13.83']
['148779151'	'407177474788057088'	'0.0']->['727527823'	'407177474788057088'	'13.85']
['148779151'	'407177474788057088'	'0.0']->['1656221082'	'407177474788057088'	'13.86']
['148779151'	'407177474788057088'	'0.0']->['1579202906'	'407177474788057088'	'13.87']
['148779151'	'407177474788057088'	'0.0']->['898214678'	'407177474788057088'	'13.97']
['148779151'	'407177474788057088'	'0.0']->['433756079'	'407177474788057088'	'14.02']
['148779151'	'407177474788057088'	'0.0']->['1553607186'	'407177474788057088'	'14.04']
['148779151'	'407177474788057088'	'0.0']->['56474131'	'407177474788057088'	'14.07']
['148779151'	'407177474788057088'	'0.0']->['297102310'	'407177474788057088'	'14.13']
['148779151'	'407177474788057088'	'0.0']->['637246380'	'407177474788057088'	'14.17']
['148779151'	'407177474788057088'	'0.0']->['1790214223'	'407177474788057088'	'14.18']
['148779151'	'407177474788057088'	'0.0']->['566383624'	'407177474788057088'	'14.2']
['148779151'	'407177474788057088'	'0.0']->['264875719'	'407177474788057088'	'14.38']
['148779151'	'407177474788057088'	'0.0']->['923184860'	'407181094589849600'	'14.38']
['148779151'	'407177474788057088'	'0.0']->['573672900'	'407177474788057088'	'14.46']
['148779151'	'407177474788057088'	'0.0']->['497982877'	'407177474788057088'	'14.51']
['148779151'	'407177474788057088'	'0.0']->['138036481'	'407181126621343745'	'14.52']
['148779151'	'407177474788057088'	'0.0']->['1352954684'	'407177474788057088'	'14.53']
['148779151'	'407177474788057088'	'0.0']->['1699660706'	'407177474788057088'	'14.55']
['148779151'	'407177474788057088'	'0.0']->['597040174'	'407177474788057088'	'14.66']
['148779151'	'407177474788057088'	'0.0']->['342322245'	'407177474788057088'	'14.71']
['148779151'	'407177474788057088'	'0.0']->['998491668'	'407177474788057088'	'14.77']
['148779151'	'407177474788057088'	'0.0']->['216511269'	'407177474788057088'	'14.82']
['1483958479'	'407177474788057088'	'7.01']->['872252431'	'407177474788057088'	'14.85']
['148779151'	'407177474788057088'	'0.0']->['967966686'	'407177474788057088'	'14.88']
['148779151'	'407177474788057088'	'0.0']->['326190443'	'407177474788057088'	'14.88']
['148779151'	'407177474788057088'	'0.0']->['543903189'	'407177474788057088'	'14.95']
['175577672'	'407177474788057088'	'6.96']->['1493381437'	'407177474788057088'	'14.98']
['459585992'	'407177474788057088'	'1.55']->['997921206'	'407177474788057088'	'15.0']
['148779151'	'407177474788057088'	'0.0']->['252276490'	'407177474788057088'	'15.01']
['148779151'	'407177474788057088'	'0.0']->['1401608472'	'407177474788057088'	'15.02']
['148779151'	'407177474788057088'	'0.0']->['866467160'	'407181339658428416'	'15.37']
['1790214223'	'407177474788057088'	'14.18']->['606880014'	'407177474788057088'	'15.49']
['148779151'	'407177474788057088'	'0.0']->['1978783160'	'407177474788057088'	'15.73']
['1352954684'	'407177474788057088'	'14.53']->['368109913'	'407177474788057088'	'15.85']
['148779151'	'407177474788057088'	'0.0']->['340341674'	'407177474788057088'	'15.91']
['971035478'	'407177474788057088'	'0.87']->['801207835'	'407177474788057088'	'15.94']
['148779151'	'407177474788057088'	'0.0']->['1597280148'	'407177474788057088'	'15.95']
['775116176'	'407177474788057088'	'2.17']->['1669637497'	'407177474788057088'	'15.96']
['148779151'	'407177474788057088'	'0.0']->['624152126'	'407177474788057088'	'15.96']
['148779151'	'407177474788057088'	'0.0']->['1312482872'	'407177474788057088'	'15.96']
['148779151'	'407177474788057088'	'0.0']->['1482735386'	'407177474788057088'	'15.97']
['148779151'	'407177474788057088'	'0.0']->['261066432'	'407177474788057088'	'15.97']
['148779151'	'407177474788057088'	'0.0']->['313893195'	'407177474788057088'	'15.97']
['822653834'	'407177474788057088'	'5.72']->['797214432'	'407177474788057088'	'15.98']
['342322245'	'407177474788057088'	'14.71']->['790098578'	'407177474788057088'	'15.99']
['148779151'	'407177474788057088'	'0.0']->['619006828'	'407177474788057088'	'16.0']
['630823488'	'407177474788057088'	'7.72']->['1103189305'	'407177474788057088'	'16.07']
['148779151'	'407177474788057088'	'0.0']->['1077856837'	'407177474788057088'	'16.12']
['148779151'	'407177474788057088'	'0.0']->['1473720649'	'407177474788057088'	'16.14']
['148779151'	'407177474788057088'	'0.0']->['473252891'	'407177474788057088'	'16.15']
['148779151'	'407177474788057088'	'0.0']->['444120793'	'407177474788057088'	'16.17']
['368109913'	'407177474788057088'	'15.85']->['870867469'	'407177474788057088'	'16.39']
['148779151'	'407177474788057088'	'0.0']->['630430180'	'407177474788057088'	'16.5']
['148779151'	'407177474788057088'	'0.0']->['900755244'	'407177474788057088'	'16.56']
['148779151'	'407177474788057088'	'0.0']->['181761794'	'407177474788057088'	'16.59']
['148779151'	'407177474788057088'	'0.0']->['261273554'	'407177474788057088'	'16.6']
['148779151'	'407177474788057088'	'0.0']->['254782434'	'407177474788057088'	'16.61']
['148779151'	'407177474788057088'	'0.0']->['1084092836'	'407177474788057088'	'16.61']
['595128317'	'407177474788057088'	'1.38']->['1133872609'	'407177474788057088'	'16.61']
['329192941'	'407177474788057088'	'1.53']->['421386311'	'407177474788057088'	'16.62']
['630823488'	'407177474788057088'	'7.72']->['1346085607'	'407177474788057088'	'16.62']
['148779151'	'407177474788057088'	'0.0']->['1321451546'	'407177474788057088'	'16.69']
['148779151'	'407177474788057088'	'0.0']->['955591501'	'407181686330650624'	'16.73']
['148779151'	'407177474788057088'	'0.0']->['445086007'	'407177474788057088'	'16.77']
['148779151'	'407177474788057088'	'0.0']->['492601664'	'407177474788057088'	'17.17']
['148779151'	'407177474788057088'	'0.0']->['420490919'	'407177474788057088'	'17.37']
['148779151'	'407177474788057088'	'0.0']->['593127168'	'407177474788057088'	'17.47']
['261273554'	'407177474788057088'	'16.6']->['969477679'	'407177474788057088'	'17.52']
['148779151'	'407177474788057088'	'0.0']->['602020441'	'407177474788057088'	'17.54']
['148779151'	'407177474788057088'	'0.0']->['290771023'	'407177474788057088'	'17.55']
['148779151'	'407177474788057088'	'0.0']->['627220447'	'407177474788057088'	'17.56']
['148779151'	'407177474788057088'	'0.0']->['870880453'	'407177474788057088'	'17.56']
['148779151'	'407177474788057088'	'0.0']->['542134423'	'407177474788057088'	'17.57']
['148779151'	'407177474788057088'	'0.0']->['417431707'	'407177474788057088'	'17.57']
['370690200'	'407177474788057088'	'1.35']->['962637648'	'407177474788057088'	'17.57']
['148779151'	'407177474788057088'	'0.0']->['1695641210'	'407177474788057088'	'17.57']
['148779151'	'407177474788057088'	'0.0']->['416266152'	'407177474788057088'	'17.58']
['148779151'	'407177474788057088'	'0.0']->['400578800'	'407177474788057088'	'17.71']
['148779151'	'407177474788057088'	'0.0']->['841904364'	'407177474788057088'	'17.83']
['148779151'	'407177474788057088'	'0.0']->['972649489'	'407177474788057088'	'17.99']
['148779151'	'407177474788057088'	'0.0']->['1053598068'	'407177474788057088'	'18.07']
['148779151'	'407177474788057088'	'0.0']->['1921464888'	'407177474788057088'	'18.11']
['148779151'	'407177474788057088'	'0.0']->['465333290'	'407177474788057088'	'18.15']
['148779151'	'407177474788057088'	'0.0']->['324264621'	'407177474788057088'	'18.3']
['148779151'	'407177474788057088'	'0.0']->['1654787779'	'407177474788057088'	'18.38']
['148779151'	'407177474788057088'	'0.0']->['181917531'	'407177474788057088'	'18.45']
['252276490'	'407177474788057088'	'15.01']->['564147074'	'407177474788057088'	'18.46']
['148779151'	'407177474788057088'	'0.0']->['1236454586'	'407177474788057088'	'18.47']
['148779151'	'407177474788057088'	'0.0']->['2157417602'	'407177474788057088'	'18.48']
['148779151'	'407177474788057088'	'0.0']->['1104166603'	'407177474788057088'	'18.57']
['172849575'	'407177474788057088'	'8.01']->['160401899'	'407177474788057088'	'18.68']
['148779151'	'407177474788057088'	'0.0']->['235620177'	'407177474788057088'	'18.74']
['148779151'	'407177474788057088'	'0.0']->['1720192836'	'407177474788057088'	'18.8']
['148779151'	'407177474788057088'	'0.0']->['2181485794'	'407182204830490624'	'18.8']
['1528509698'	'407177474788057088'	'8.0']->['433946011'	'407177474788057088'	'18.89']
['148779151'	'407177474788057088'	'0.0']->['1711066729'	'407177474788057088'	'18.98']
['261273554'	'407177474788057088'	'16.6']->['584459646'	'407177474788057088'	'19.09']
['148779151'	'407177474788057088'	'0.0']->['569086748'	'407177474788057088'	'19.15']
['148779151'	'407177474788057088'	'0.0']->['559833038'	'407177474788057088'	'19.2']
['148779151'	'407177474788057088'	'0.0']->['605262324'	'407177474788057088'	'19.23']
['148779151'	'407177474788057088'	'0.0']->['307713054'	'407177474788057088'	'19.24']
['148779151'	'407177474788057088'	'0.0']->['216618103'	'407177474788057088'	'19.25']
['148779151'	'407177474788057088'	'0.0']->['350657939'	'407177474788057088'	'19.42']
['148779151'	'407177474788057088'	'0.0']->['381656436'	'407177474788057088'	'19.5']
['148779151'	'407177474788057088'	'0.0']->['598813771'	'407177474788057088'	'19.54']
['148779151'	'407177474788057088'	'0.0']->['914690454'	'407177474788057088'	'19.58']
['148779151'	'407177474788057088'	'0.0']->['585639509'	'407177474788057088'	'19.71']
['148779151'	'407177474788057088'	'0.0']->['1260645470'	'407177474788057088'	'19.77']
['148779151'	'407177474788057088'	'0.0']->['1050673693'	'407177474788057088'	'19.83']
['148779151'	'407177474788057088'	'0.0']->['500823960'	'407177474788057088'	'20.33']
['1346085607'	'407177474788057088'	'16.62']->['352820981'	'407177474788057088'	'20.58']
['148779151'	'407177474788057088'	'0.0']->['39977718'	'407177474788057088'	'20.71']
['148779151'	'407177474788057088'	'0.0']->['1849446596'	'407177474788057088'	'20.77']
['148779151'	'407177474788057088'	'0.0']->['199969578'	'407177474788057088'	'20.8']
['148779151'	'407177474788057088'	'0.0']->['257170606'	'407177474788057088'	'20.82']
['564147074'	'407177474788057088'	'18.46']->['586806211'	'407177474788057088'	'20.83']
['745362174'	'407177474788057088'	'9.59']->['434252312'	'407177474788057088'	'20.83']
['257170606'	'407177474788057088'	'20.82']->['463526708'	'407177474788057088'	'20.83']
['148779151'	'407177474788057088'	'0.0']->['399790406'	'407177474788057088'	'20.83']
['148779151'	'407177474788057088'	'0.0']->['496451407'	'407177474788057088'	'20.83']
['148779151'	'407177474788057088'	'0.0']->['385124073'	'407177474788057088'	'20.83']
['148779151'	'407177474788057088'	'0.0']->['500838118'	'407177474788057088'	'20.83']
['148779151'	'407177474788057088'	'0.0']->['797228066'	'407177474788057088'	'20.83']
['148779151'	'407177474788057088'	'0.0']->['930850278'	'407177474788057088'	'20.83']
['148779151'	'407177474788057088'	'0.0']->['1398752539'	'407177474788057088'	'20.83']
['148779151'	'407177474788057088'	'0.0']->['430294367'	'407177474788057088'	'20.9']
['148779151'	'407177474788057088'	'0.0']->['928367496'	'407177474788057088'	'20.93']
['472443684'	'407177474788057088'	'4.56']->['259453801'	'407177474788057088'	'20.97']
['260409595'	'407177474788057088'	'12.86']->['363344435'	'407177474788057088'	'21.04']
['148779151'	'407177474788057088'	'0.0']->['232100126'	'407177474788057088'	'21.12']
['461675546'	'407177474788057088'	'6.26']->['407294149'	'407177474788057088'	'21.38']
['148779151'	'407177474788057088'	'0.0']->['518078207'	'407177474788057088'	'21.5']
['148779151'	'407177474788057088'	'0.0']->['777346892'	'407177474788057088'	'21.57']
['148779151'	'407177474788057088'	'0.0']->['451429728'	'407177474788057088'	'21.6']
['148779151'	'407177474788057088'	'0.0']->['295188924'	'407177474788057088'	'21.62']
['148779151'	'407177474788057088'	'0.0']->['1316976865'	'407177474788057088'	'21.63']
['236175712'	'407177474788057088'	'2.8']->['175279532'	'407177474788057088'	'21.63']
['148779151'	'407177474788057088'	'0.0']->['1089291469'	'407177474788057088'	'21.94']
['148779151'	'407177474788057088'	'0.0']->['86135524'	'407177474788057088'	'22.1']
['295188924'	'407177474788057088'	'21.62']->['968979150'	'407177474788057088'	'22.17']
['148779151'	'407177474788057088'	'0.0']->['559947991'	'407177474788057088'	'22.21']
['148779151'	'407177474788057088'	'0.0']->['716631421'	'407177474788057088'	'22.23']
['148779151'	'407177474788057088'	'0.0']->['594081039'	'407177474788057088'	'22.24']
['586806211'	'407177474788057088'	'20.83']->['1242251491'	'407177474788057088'	'22.25']
['148779151'	'407177474788057088'	'0.0']->['1487952402'	'407177474788057088'	'22.25']
['148779151'	'407177474788057088'	'0.0']->['227156977'	'407177474788057088'	'22.25']
['148779151'	'407177474788057088'	'0.0']->['622383156'	'407177474788057088'	'22.25']
['148779151'	'407177474788057088'	'0.0']->['342529047'	'407177474788057088'	'22.25']
['585639509'	'407177474788057088'	'19.71']->['635464647'	'407177474788057088'	'22.25']
['148779151'	'407177474788057088'	'0.0']->['439493853'	'407177474788057088'	'22.25']
['407294149'	'407177474788057088'	'21.38']->['44206545'	'407177474788057088'	'22.25']
['340549468'	'407177474788057088'	'3.33']->['483967103'	'407177474788057088'	'22.27']
['148779151'	'407177474788057088'	'0.0']->['856833732'	'407177474788057088'	'23.11']
['148779151'	'407177474788057088'	'0.0']->['506548618'	'407177474788057088'	'23.53']
['148779151'	'407177474788057088'	'0.0']->['842484918'	'407183427478102016'	'23.65']
['257170606'	'407177474788057088'	'20.82']->['1684141928'	'407177474788057088'	'23.74']
['1658792490'	'407177474788057088'	'9.7']->['1459509649'	'407177474788057088'	'23.84']
['762472652'	'407177474788057088'	'5.32']->['1868621070'	'407177474788057088'	'23.9']
['148779151'	'407177474788057088'	'0.0']->['59106053'	'407177474788057088'	'23.92']
['736113968'	'407177474788057088'	'2.32']->['740876515'	'407177474788057088'	'23.94']
['148779151'	'407177474788057088'	'0.0']->['1050685644'	'407177474788057088'	'23.94']
['148779151'	'407177474788057088'	'0.0']->['998481487'	'407177474788057088'	'23.95']
['148779151'	'407177474788057088'	'0.0']->['2218392691'	'407177474788057088'	'23.95']
['148779151'	'407177474788057088'	'0.0']->['1480762320'	'407177474788057088'	'23.95']
['148779151'	'407177474788057088'	'0.0']->['2224779938'	'407177474788057088'	'23.95']
['716631421'	'407177474788057088'	'22.23']->['1030983060'	'407177474788057088'	'23.95']
['1609888292'	'407177474788057088'	'1.0']->['1175066196'	'407177474788057088'	'23.95']
['801207835'	'407177474788057088'	'15.94']->['391740288'	'407177474788057088'	'23.95']
['637246380'	'407177474788057088'	'14.17']->['1051451508'	'407177474788057088'	'23.95']
['148779151'	'407177474788057088'	'0.0']->['996266978'	'407177474788057088'	'23.95']
['930850278'	'407177474788057088'	'20.83']->['402371169'	'407177474788057088'	'23.95']
['148779151'	'407177474788057088'	'0.0']->['77647148'	'407177474788057088'	'23.95']
['1849446596'	'407177474788057088'	'20.77']->['842484918'	'407183427478102016'	'23.65']
['385124073'	'407177474788057088'	'20.83']->['433111445'	'407177474788057088'	'23.95']
['421386311'	'407177474788057088'	'16.62']->['1062087084'	'407177474788057088'	'23.95']
['439493853'	'407177474788057088'	'22.25']->['954688890'	'407177474788057088'	'23.95']
['148779151'	'407177474788057088'	'0.0']->['294238913'	'407177474788057088'	'23.95']
['148779151'	'407177474788057088'	'0.0']->['2162370850'	'407177474788057088'	'23.95']
['1483594238'	'407177474788057088'	'6.09']->['312594827'	'407177474788057088'	'24.08']
['797228066'	'407177474788057088'	'20.83']->['445329992'	'407177474788057088'	'24.15']
['148779151'	'407177474788057088'	'0.0']->['297881102'	'407177474788057088'	'24.22']
['148779151'	'407177474788057088'	'0.0']->['637360177'	'407177474788057088'	'24.28']
['148779151'	'407177474788057088'	'0.0']->['1380522859'	'407177474788057088'	'24.38']
['605262324'	'407177474788057088'	'19.23']->['1003370947'	'407177474788057088'	'24.42']
['44206545'	'407177474788057088'	'22.25']->['851532847'	'407177474788057088'	'24.47']
['148779151'	'407177474788057088'	'0.0']->['235534856'	'407177474788057088'	'24.48']
['1684141928'	'407177474788057088'	'23.74']->['737854328'	'407177474788057088'	'24.5']
['148779151'	'407177474788057088'	'0.0']->['2173012140'	'407177474788057088'	'24.52']
['148779151'	'407177474788057088'	'0.0']->['783448939'	'407177474788057088'	'24.7']
['148779151'	'407177474788057088'	'0.0']->['1049755597'	'407177474788057088'	'24.79']
['148779151'	'407177474788057088'	'0.0']->['469942832'	'407177474788057088'	'24.88']
['148779151'	'407177474788057088'	'0.0']->['950670056'	'407177474788057088'	'25.02']
['148779151'	'407177474788057088'	'0.0']->['392643730'	'407177474788057088'	'25.04']
['148779151'	'407177474788057088'	'0.0']->['152924483'	'407177474788057088'	'25.07']
['1669637497'	'407177474788057088'	'15.96']->['1069394744'	'407177474788057088'	'25.1']
['148779151'	'407177474788057088'	'0.0']->['1665571832'	'407177474788057088'	'25.1']
['251902376'	'407177474788057088'	'3.12']->['38315824'	'407177474788057088'	'25.18']
['148779151'	'407177474788057088'	'0.0']->['910519638'	'407177474788057088'	'25.21']
['148779151'	'407177474788057088'	'0.0']->['1330287757'	'407177474788057088'	'25.25']
['148779151'	'407177474788057088'	'0.0']->['1097679936'	'407177474788057088'	'25.25']
['148779151'	'407177474788057088'	'0.0']->['632552482'	'407177474788057088'	'25.28']
['148779151'	'407177474788057088'	'0.0']->['91338578'	'407177474788057088'	'25.42']
['148779151'	'407177474788057088'	'0.0']->['776672563'	'407177474788057088'	'25.48']
['370690200'	'407177474788057088'	'1.35']->['507642068'	'407177474788057088'	'25.55']
['148779151'	'407177474788057088'	'0.0']->['952651868'	'407177474788057088'	'25.67']
['148779151'	'407177474788057088'	'0.0']->['945462943'	'407177474788057088'	'25.78']
['148779151'	'407177474788057088'	'0.0']->['85416513'	'407177474788057088'	'26.13']
['148779151'	'407177474788057088'	'0.0']->['622857411'	'407177474788057088'	'26.31']
['148779151'	'407177474788057088'	'0.0']->['704199489'	'407177474788057088'	'26.4']
['275829584'	'407177474788057088'	'0.87']->['207255003'	'407177474788057088'	'26.44']
['148779151'	'407177474788057088'	'0.0']->['259905984'	'407177474788057088'	'26.46']
['842484918'	'407183427478102016'	'23.65']->['346916086'	'407177474788057088'	'26.47']
['148779151'	'407177474788057088'	'0.0']->['252999762'	'407177474788057088'	'26.48']
['148779151'	'407177474788057088'	'0.0']->['441549643'	'407177474788057088'	'26.48']
['148779151'	'407177474788057088'	'0.0']->['1135995942'	'407177474788057088'	'26.48']
['148779151'	'407177474788057088'	'0.0']->['1350997339'	'407177474788057088'	'26.48']
['148779151'	'407177474788057088'	'0.0']->['488741273'	'407177474788057088'	'26.48']
['148779151'	'407177474788057088'	'0.0']->['104224144'	'407177474788057088'	'26.48']
['465333290'	'407177474788057088'	'18.15']->['144388209'	'407177474788057088'	'26.48']
['1013915317'	'407177474788057088'	'8.53']->['1187353424'	'407177474788057088'	'26.48']
['148779151'	'407177474788057088'	'0.0']->['252439715'	'407177474788057088'	'26.48']
['207255003'	'407177474788057088'	'26.44']->['863268656'	'407177474788057088'	'26.48']
['175491815'	'407177474788057088'	'6.32']->['325643233'	'407177474788057088'	'26.66']
['148779151'	'407177474788057088'	'0.0']->['1315540177'	'407177474788057088'	'26.75']
['148779151'	'407177474788057088'	'0.0']->['601168551'	'407177474788057088'	'26.79']
['730768854'	'407177474788057088'	'13.72']->['706424396'	'407177474788057088'	'26.81']
['148779151'	'407177474788057088'	'0.0']->['622660675'	'407177474788057088'	'26.83']
['148779151'	'407177474788057088'	'0.0']->['522465062'	'407177474788057088'	'27.11']
['148779151'	'407177474788057088'	'0.0']->['242480892'	'407177474788057088'	'27.25']
['148779151'	'407177474788057088'	'0.0']->['346274447'	'407177474788057088'	'27.31']
['148779151'	'407177474788057088'	'0.0']->['615988959'	'407177474788057088'	'27.35']
['148779151'	'407177474788057088'	'0.0']->['36506656'	'407177474788057088'	'27.37']
['148779151'	'407177474788057088'	'0.0']->['464394236'	'407177474788057088'	'27.37']
['148779151'	'407177474788057088'	'0.0']->['262887606'	'407177474788057088'	'27.38']
['148779151'	'407177474788057088'	'0.0']->['909179436'	'407177474788057088'	'27.55']
['148779151'	'407177474788057088'	'0.0']->['998432431'	'407177474788057088'	'27.72']
['257170606'	'407177474788057088'	'20.82']->['636975739'	'407177474788057088'	'27.74']
['148779151'	'407177474788057088'	'0.0']->['182307544'	'407177474788057088'	'27.77']
['148779151'	'407177474788057088'	'0.0']->['989921168'	'407177474788057088'	'28.06']
['622660675'	'407177474788057088'	'26.83']->['233477262'	'407177474788057088'	'28.2']
['148779151'	'407177474788057088'	'0.0']->['788336660'	'407177474788057088'	'28.28']
['148779151'	'407177474788057088'	'0.0']->['261002042'	'407177474788057088'	'28.31']
['148779151'	'407177474788057088'	'0.0']->['1095162764'	'407177474788057088'	'28.33']
['148779151'	'407177474788057088'	'0.0']->['336217932'	'407177474788057088'	'28.34']
['188472260'	'407177474788057088'	'6.78']->['1092070884'	'407177474788057088'	'28.35']
['148779151'	'407177474788057088'	'0.0']->['1536858481'	'407177474788057088'	'28.84']
['148779151'	'407177474788057088'	'0.0']->['1046114521'	'407177474788057088'	'29.09']
['148779151'	'407177474788057088'	'0.0']->['2164111531'	'407177474788057088'	'29.21']
['148779151'	'407177474788057088'	'0.0']->['338639238'	'407177474788057088'	'29.27']
['148779151'	'407177474788057088'	'0.0']->['594673804'	'407177474788057088'	'29.3']
['148779151'	'407177474788057088'	'0.0']->['1265417978'	'407177474788057088'	'29.33']
['704199489'	'407177474788057088'	'26.4']->['1512161400'	'407177474788057088'	'29.56']
['2149013343'	'407177474788057088'	'1.01']->['501404051'	'407177474788057088'	'29.67']
['148779151'	'407177474788057088'	'0.0']->['2150011988'	'407177474788057088'	'29.78']
['148779151'	'407177474788057088'	'0.0']->['607109582'	'407177474788057088'	'29.83']
['148779151'	'407177474788057088'	'0.0']->['900756998'	'407177474788057088'	'29.97']
['600252865'	'407177474788057088'	'6.23']->['351677831'	'407177474788057088'	'30.03']
['149862322'	'407177474788057088'	'0.88']->['215255240'	'407177474788057088'	'30.1']
['148779151'	'407177474788057088'	'0.0']->['993542298'	'407177474788057088'	'30.6']
['148779151'	'407177474788057088'	'0.0']->['514783576'	'407177474788057088'	'30.85']
['148779151'	'407177474788057088'	'0.0']->['1334321791'	'407177474788057088'	'30.98']
['148779151'	'407177474788057088'	'0.0']->['161522380'	'407177474788057088'	'31.04']
['148779151'	'407177474788057088'	'0.0']->['544247603'	'407177474788057088'	'31.07']
['148779151'	'407177474788057088'	'0.0']->['43773138'	'407177474788057088'	'31.08']
['148779151'	'407177474788057088'	'0.0']->['565548807'	'407177474788057088'	'31.09']
['470493330'	'407177474788057088'	'3.33']->['241301993'	'407177474788057088'	'31.1']
['148779151'	'407177474788057088'	'0.0']->['1323778584'	'407177474788057088'	'31.1']
['148779151'	'407177474788057088'	'0.0']->['498797200'	'407177474788057088'	'31.1']
['148779151'	'407177474788057088'	'0.0']->['487476969'	'407177474788057088'	'31.1']
['148779151'	'407177474788057088'	'0.0']->['1441410018'	'407177474788057088'	'31.38']
['148779151'	'407177474788057088'	'0.0']->['251275387'	'407177474788057088'	'31.52']
['148779151'	'407177474788057088'	'0.0']->['237446922'	'407177474788057088'	'31.6']
['148779151'	'407177474788057088'	'0.0']->['1671610898'	'407177474788057088'	'31.63']
['421386311'	'407177474788057088'	'16.62']->['1198968890'	'407177474788057088'	'31.65']
['498797200'	'407177474788057088'	'31.1']->['853886166'	'407177474788057088'	'31.66']
['148779151'	'407177474788057088'	'0.0']->['1314464730'	'407177474788057088'	'31.66']
['91338578'	'407177474788057088'	'25.42']->['236971616'	'407177474788057088'	'31.66']
['148779151'	'407177474788057088'	'0.0']->['1620336751'	'407177474788057088'	'31.67']
['598813771'	'407177474788057088'	'19.54']->['775152493'	'407177474788057088'	'31.67']
['148779151'	'407177474788057088'	'0.0']->['402831243'	'407177474788057088'	'31.98']
['148779151'	'407177474788057088'	'0.0']->['1700400918'	'407185524881760256'	'31.98']
['148779151'	'407177474788057088'	'0.0']->['548075378'	'407177474788057088'	'32.13']
['148779151'	'407177474788057088'	'0.0']->['552301362'	'407177474788057088'	'32.21']
['391959462'	'407177474788057088'	'12.88']->['550372189'	'407177474788057088'	'32.24']
['148779151'	'407177474788057088'	'0.0']->['230029693'	'407177474788057088'	'32.28']
['148779151'	'407177474788057088'	'0.0']->['291396603'	'407177474788057088'	'32.94']
['368686168'	'407177474788057088'	'5.63']->['1118335081'	'407177474788057088'	'33.27']
['1314464730'	'407177474788057088'	'31.66']->['928757286'	'407177474788057088'	'33.44']
['148779151'	'407177474788057088'	'0.0']->['1423637922'	'407177474788057088'	'33.52']
['1868621070'	'407177474788057088'	'23.9']->['1054257721'	'407177474788057088'	'33.56']
['148779151'	'407177474788057088'	'0.0']->['498129030'	'407177474788057088'	'33.58']
['1423637922'	'407177474788057088'	'33.52']->['359792455'	'407177474788057088'	'33.6']
['148779151'	'407177474788057088'	'0.0']->['282367731'	'407177474788057088'	'33.68']
['148779151'	'407177474788057088'	'0.0']->['608007932'	'407177474788057088'	'33.97']
['148779151'	'407177474788057088'	'0.0']->['43978447'	'407177474788057088'	'34.06']
['148779151'	'407177474788057088'	'0.0']->['122149820'	'407177474788057088'	'34.1']
['148779151'	'407177474788057088'	'0.0']->['2176747657'	'407177474788057088'	'34.13']
['148779151'	'407177474788057088'	'0.0']->['1054375452'	'407177474788057088'	'34.14']
['148779151'	'407177474788057088'	'0.0']->['587783631'	'407177474788057088'	'34.15']
['148779151'	'407177474788057088'	'0.0']->['2220435134'	'407186086947860481'	'34.22']
['148779151'	'407177474788057088'	'0.0']->['1868072420'	'407177474788057088'	'34.33']
['587783631'	'407177474788057088'	'34.15']->['263968075'	'407177474788057088'	'34.41']
['148779151'	'407177474788057088'	'0.0']->['321585030'	'407186145705857024'	'34.45']
['336217932'	'407177474788057088'	'28.34']->['1912377104'	'407177474788057088'	'34.46']
['148779151'	'407177474788057088'	'0.0']->['145475803'	'407177474788057088'	'34.48']
['630823488'	'407177474788057088'	'7.72']->['184478419'	'407177474788057088'	'34.5']
['148779151'	'407177474788057088'	'0.0']->['597692451'	'407177474788057088'	'34.52']
['148779151'	'407177474788057088'	'0.0']->['601283576'	'407186178874830848'	'34.58']
['148779151'	'407177474788057088'	'0.0']->['714766045'	'407177474788057088'	'34.67']
['237446922'	'407177474788057088'	'31.6']->['179168641'	'407177474788057088'	'34.74']
['148779151'	'407177474788057088'	'0.0']->['85571586'	'407177474788057088'	'34.82']
['714766045'	'407177474788057088'	'34.67']->['1537446134'	'407177474788057088'	'35.02']
['148779151'	'407177474788057088'	'0.0']->['935658170'	'407177474788057088'	'35.13']
['148779151'	'407177474788057088'	'0.0']->['188209604'	'407177474788057088'	'35.23']
['148779151'	'407177474788057088'	'0.0']->['1670897456'	'407177474788057088'	'35.43']
['1314464730'	'407177474788057088'	'31.66']->['928825831'	'407177474788057088'	'35.53']
['148779151'	'407177474788057088'	'0.0']->['2207968538'	'407177474788057088'	'35.58']
['148779151'	'407177474788057088'	'0.0']->['1415376050'	'407177474788057088'	'35.63']
['148779151'	'407177474788057088'	'0.0']->['580114030'	'407186536556281856'	'36.02']
['148779151'	'407177474788057088'	'0.0']->['2222759024'	'407177474788057088'	'36.25']
['148779151'	'407177474788057088'	'0.0']->['451847058'	'407177474788057088'	'36.8']
['451847058'	'407177474788057088'	'36.8']->['461633179'	'407177474788057088'	'37.08']
['1483958479'	'407177474788057088'	'7.01']->['495348885'	'407177474788057088'	'37.21']
['148779151'	'407177474788057088'	'0.0']->['350197540'	'407177474788057088'	'37.28']
['336217932'	'407177474788057088'	'28.34']->['107260942'	'407177474788057088'	'37.32']
['2192854563'	'407177474788057088'	'6.25']->['1273849484'	'407177474788057088'	'37.33']
['148779151'	'407177474788057088'	'0.0']->['189827005'	'407177474788057088'	'37.34']
['148779151'	'407177474788057088'	'0.0']->['1027666020'	'407177474788057088'	'37.35']
['565727299'	'407177474788057088'	'4.36']->['723544122'	'407177474788057088'	'37.35']
['148779151'	'407177474788057088'	'0.0']->['503678476'	'407177474788057088'	'37.35']
['148779151'	'407177474788057088'	'0.0']->['2205820652'	'407177474788057088'	'37.35']
['148779151'	'407177474788057088'	'0.0']->['1942363328'	'407177474788057088'	'37.35']
['107260942'	'407177474788057088'	'37.32']->['389840384'	'407177474788057088'	'37.35']
['148779151'	'407177474788057088'	'0.0']->['602246065'	'407177474788057088'	'37.35']
['148779151'	'407177474788057088'	'0.0']->['607360057'	'407177474788057088'	'37.52']
['148779151'	'407177474788057088'	'0.0']->['243004021'	'407177474788057088'	'37.61']
['1671610898'	'407177474788057088'	'31.63']->['565995092'	'407177474788057088'	'37.66']
['989921168'	'407177474788057088'	'28.06']->['311845532'	'407177474788057088'	'37.68']
['148779151'	'407177474788057088'	'0.0']->['1038807396'	'407177474788057088'	'37.69']
['148779151'	'407177474788057088'	'0.0']->['30096963'	'407177474788057088'	'37.69']
['148779151'	'407177474788057088'	'0.0']->['1110651559'	'407177474788057088'	'37.7']
['148779151'	'407177474788057088'	'0.0']->['547232747'	'407177474788057088'	'37.7']
['148779151'	'407177474788057088'	'0.0']->['535631463'	'407177474788057088'	'37.7']
['148779151'	'407177474788057088'	'0.0']->['117741031'	'407177474788057088'	'37.7']
['148779151'	'407177474788057088'	'0.0']->['700518399'	'407177474788057088'	'37.87']
['148779151'	'407177474788057088'	'0.0']->['344473647'	'407187008004452352'	'37.88']
['148779151'	'407177474788057088'	'0.0']->['1637573934'	'407187052271509505'	'38.07']
['148779151'	'407177474788057088'	'0.0']->['295948836'	'407177474788057088'	'38.49']
['148779151'	'407177474788057088'	'0.0']->['1064506645'	'407177474788057088'	'38.8']
['148779151'	'407177474788057088'	'0.0']->['222673441'	'407177474788057088'	'38.96']
['148779151'	'407177474788057088'	'0.0']->['403093394'	'407177474788057088'	'39.04']
['148779151'	'407177474788057088'	'0.0']->['619423816'	'407177474788057088'	'39.08']
['179168641'	'407177474788057088'	'34.74']->['145847286'	'407177474788057088'	'39.1']
['1314464730'	'407177474788057088'	'31.66']->['581629788'	'407177474788057088'	'39.11']
['148779151'	'407177474788057088'	'0.0']->['429431118'	'407177474788057088'	'39.11']
['148779151'	'407177474788057088'	'0.0']->['1112087478'	'407177474788057088'	'39.11']
['542225843'	'407177474788057088'	'5.7']->['565523908'	'407177474788057088'	'39.12']
['148779151'	'407177474788057088'	'0.0']->['1645793058'	'407177474788057088'	'39.12']
['148779151'	'407177474788057088'	'0.0']->['520761032'	'407177474788057088'	'39.5']
['451847058'	'407177474788057088'	'36.8']->['1250525281'	'407177474788057088'	'39.69']
['38315824'	'407177474788057088'	'25.18']->['153934854'	'407177474788057088'	'39.79']
['148779151'	'407177474788057088'	'0.0']->['357453718'	'407177474788057088'	'39.84']
['1002899096'	'407177474788057088'	'6.53']->['1694913486'	'407177474788057088'	'39.86']
['1110651559'	'407177474788057088'	'37.7']->['1442691877'	'407177474788057088'	'39.87']
['148779151'	'407177474788057088'	'0.0']->['612617570'	'407177474788057088'	'39.88']
['148779151'	'407177474788057088'	'0.0']->['1271336330'	'407177474788057088'	'39.88']
['996266978'	'407177474788057088'	'23.95']->['616458762'	'407177474788057088'	'40.02']
['148779151'	'407177474788057088'	'0.0']->['585074440'	'407177474788057088'	'40.1']
['148779151'	'407177474788057088'	'0.0']->['391667460'	'407177474788057088'	'40.17']
['1314464730'	'407177474788057088'	'31.66']->['270473158'	'407177474788057088'	'40.18']
['451429728'	'407177474788057088'	'21.6']->['239080325'	'407177474788057088'	'40.2']
['148779151'	'407177474788057088'	'0.0']->['2190794157'	'407177474788057088'	'40.49']
['868477034'	'407177474788057088'	'4.97']->['1394918172'	'407177474788057088'	'40.64']
['295948836'	'407177474788057088'	'38.49']->['81806984'	'407177474788057088'	'40.71']
['154628162'	'407177474788057088'	'3.33']->['1336418922'	'407177474788057088'	'40.75']
['148779151'	'407177474788057088'	'0.0']->['623965989'	'407177474788057088'	'40.77']
['1064506645'	'407177474788057088'	'38.8']->['365240544'	'407177474788057088'	'40.77']
['148779151'	'407177474788057088'	'0.0']->['1832438484'	'407177474788057088'	'40.78']
['148779151'	'407177474788057088'	'0.0']->['378282992'	'407177474788057088'	'40.78']
['1052141137'	'407177474788057088'	'9.32']->['1932943218'	'407177474788057088'	'40.78']
['148779151'	'407177474788057088'	'0.0']->['139180199'	'407177474788057088'	'40.78']
['1648757886'	'407177474788057088'	'6.85']->['180451882'	'407177474788057088'	'40.78']
['148779151'	'407177474788057088'	'0.0']->['2168774356'	'407177474788057088'	'40.9']
['148779151'	'407177474788057088'	'0.0']->['150103578'	'407177474788057088'	'40.96']
['148779151'	'407177474788057088'	'0.0']->['712815504'	'407177474788057088'	'41.02']
['1112087478'	'407177474788057088'	'39.11']->['1338839484'	'407177474788057088'	'41.15']
['148779151'	'407177474788057088'	'0.0']->['351692736'	'407177474788057088'	'41.38']
['148779151'	'407177474788057088'	'0.0']->['473020788'	'407177474788057088'	'41.49']
['1345514401'	'407177474788057088'	'2.37']->['1306437326'	'407177474788057088'	'41.6']
['1314464730'	'407177474788057088'	'31.66']->['622220595'	'407177474788057088'	'41.65']
['148779151'	'407177474788057088'	'0.0']->['489565954'	'407177474788057088'	'41.7']
['470493330'	'407177474788057088'	'3.33']->['936333390'	'407177474788057088'	'41.95']
['148779151'	'407177474788057088'	'0.0']->['739849118'	'407177474788057088'	'42.42']
['842484918'	'407183427478102016'	'23.65']->['344442554'	'407177474788057088'	'42.66']
['148779151'	'407177474788057088'	'0.0']->['719881710'	'407177474788057088'	'42.78']
['148779151'	'407177474788057088'	'0.0']->['54015566'	'407177474788057088'	'42.9']
['552301362'	'407177474788057088'	'32.21']->['967732309'	'407177474788057088'	'43.05']
['148779151'	'407177474788057088'	'0.0']->['255650918'	'407177474788057088'	'43.13']
['148779151'	'407177474788057088'	'0.0']->['935751594'	'407177474788057088'	'43.2']
['148779151'	'407177474788057088'	'0.0']->['62661022'	'407177474788057088'	'44.32']
['634832606'	'407177474788057088'	'10.65']->['755570348'	'407177474788057088'	'44.88']
['148779151'	'407177474788057088'	'0.0']->['1075052112'	'407177474788057088'	'45.15']
['148779151'	'407177474788057088'	'0.0']->['1083103879'	'407177474788057088'	'45.29']
['968979150'	'407177474788057088'	'22.17']->['923328218'	'407177474788057088'	'45.36']
['148779151'	'407177474788057088'	'0.0']->['634222448'	'407177474788057088'	'45.4']
['609492715'	'407177474788057088'	'1.01']->['333746504'	'407177474788057088'	'45.42']
['148779151'	'407177474788057088'	'0.0']->['965082079'	'407177474788057088'	'45.42']
['148779151'	'407177474788057088'	'0.0']->['1378118641'	'407177474788057088'	'45.43']
['1423637922'	'407177474788057088'	'33.52']->['1523737807'	'407177474788057088'	'45.43']
['1064506645'	'407177474788057088'	'38.8']->['113134636'	'407177474788057088'	'45.43']
['148779151'	'407177474788057088'	'0.0']->['400955158'	'407177474788057088'	'45.43']
['148779151'	'407177474788057088'	'0.0']->['527865599'	'407177474788057088'	'45.43']
['1024870183'	'407177474788057088'	'6.54']->['925539403'	'407177474788057088'	'45.43']
['148779151'	'407177474788057088'	'0.0']->['579317695'	'407177474788057088'	'45.43']
['148779151'	'407177474788057088'	'0.0']->['702015770'	'407177474788057088'	'45.43']
['148779151'	'407177474788057088'	'0.0']->['1104962953'	'407177474788057088'	'45.43']
['148779151'	'407177474788057088'	'0.0']->['1491445574'	'407177474788057088'	'45.62']
['1405048140'	'407177474788057088'	'2.08']->['467188185'	'407177474788057088'	'45.71']
['148779151'	'407177474788057088'	'0.0']->['506201206'	'407177474788057088'	'45.8']
['148779151'	'407177474788057088'	'0.0']->['971164375'	'407177474788057088'	'46.24']
['703716770'	'407177474788057088'	'10.94']->['514877328'	'407177474788057088'	'46.46']
['148779151'	'407177474788057088'	'0.0']->['373187948'	'407177474788057088'	'46.57']
['148779151'	'407177474788057088'	'0.0']->['1556289590'	'407177474788057088'	'46.63']
['2149013343'	'407177474788057088'	'1.01']->['987494184'	'407177474788057088'	'46.68']
['148779151'	'407177474788057088'	'0.0']->['2147640092'	'407177474788057088'	'46.72']
['295948836'	'407177474788057088'	'38.49']->['266678301'	'407177474788057088'	'46.89']
['148779151'	'407177474788057088'	'0.0']->['925659979'	'407177474788057088'	'46.98']
['148779151'	'407177474788057088'	'0.0']->['560218670'	'407177474788057088'	'47.02']
['148779151'	'407177474788057088'	'0.0']->['460427235'	'407177474788057088'	'47.04']
['139180199'	'407177474788057088'	'40.78']->['595246336'	'407177474788057088'	'47.07']
['148779151'	'407177474788057088'	'0.0']->['1102729448'	'407177474788057088'	'47.2']
['148779151'	'407177474788057088'	'0.0']->['429491841'	'407177474788057088'	'47.27']
['148779151'	'407177474788057088'	'0.0']->['336240624'	'407177474788057088'	'47.3']
['148779151'	'407177474788057088'	'0.0']->['533696601'	'407177474788057088'	'47.32']
['148779151'	'407177474788057088'	'0.0']->['723380203'	'407177474788057088'	'47.33']
['1894016684'	'407177474788057088'	'6.23']->['880812037'	'407177474788057088'	'47.35']
['148779151'	'407177474788057088'	'0.0']->['711805700'	'407177474788057088'	'47.37']
['148779151'	'407177474788057088'	'0.0']->['2161102782'	'407177474788057088'	'47.4']
['148779151'	'407177474788057088'	'0.0']->['554464010'	'407177474788057088'	'48.01']
['148779151'	'407177474788057088'	'0.0']->['438924872'	'407177474788057088'	'48.31']
['148779151'	'407177474788057088'	'0.0']->['1058562860'	'407177474788057088'	'48.46']
['148779151'	'407177474788057088'	'0.0']->['43028592'	'407177474788057088'	'48.54']
['1506196070'	'407177474788057088'	'1.76']->['1581024668'	'407177474788057088'	'48.58']
['148779151'	'407177474788057088'	'0.0']->['422337918'	'407177474788057088'	'48.6']
['148779151'	'407177474788057088'	'0.0']->['1935567668'	'407177474788057088'	'48.61']
['148779151'	'407177474788057088'	'0.0']->['195090352'	'407177474788057088'	'48.61']
['148779151'	'407177474788057088'	'0.0']->['707884112'	'407177474788057088'	'48.61']
['148779151'	'407177474788057088'	'0.0']->['1880466312'	'407177474788057088'	'48.62']
['148779151'	'407177474788057088'	'0.0']->['520506378'	'407177474788057088'	'48.62']
['822432498'	'407177474788057088'	'7.53']->['116948182'	'407177474788057088'	'48.62']
['148779151'	'407177474788057088'	'0.0']->['2183910380'	'407177474788057088'	'48.65']
['148779151'	'407177474788057088'	'0.0']->['553010813'	'407177474788057088'	'49.28']
['148779151'	'407177474788057088'	'0.0']->['415038138'	'407177474788057088'	'49.6']
['148779151'	'407177474788057088'	'0.0']->['272297946'	'407177474788057088'	'49.76']
['148779151'	'407177474788057088'	'0.0']->['1120286551'	'407177474788057088'	'49.84']
['1561682118'	'407177474788057088'	'10.26']->['827710236'	'407177474788057088'	'49.88']
['188209604'	'407177474788057088'	'35.23']->['306403653'	'407177474788057088'	'49.9']
['148779151'	'407177474788057088'	'0.0']->['635821886'	'407177474788057088'	'49.91']
['702015770'	'407177474788057088'	'45.43']->['612673197'	'407177474788057088'	'49.91']
['259288285'	'407177474788057088'	'4.33']->['1512407173'	'407177474788057088'	'49.91']
['366052215'	'407177474788057088'	'3.67']->['1050356826'	'407177474788057088'	'49.92']
['1253170357'	'407177474788057088'	'2.59']->['1520533320'	'407177474788057088'	'49.92']
['1118335081'	'407177474788057088'	'33.27']->['614685267'	'407177474788057088'	'49.92']
['148779151'	'407177474788057088'	'0.0']->['755356842'	'407177474788057088'	'49.92']
['148779151'	'407177474788057088'	'0.0']->['2173186350'	'407177474788057088'	'50.04']
['421361570'	'407177474788057088'	'1.49']->['458109555'	'407177474788057088'	'50.1']
['148779151'	'407177474788057088'	'0.0']->['264527480'	'407177474788057088'	'50.14']
['148779151'	'407177474788057088'	'0.0']->['1327566667'	'407177474788057088'	'50.17']
['148779151'	'407177474788057088'	'0.0']->['572226995'	'407177474788057088'	'50.18']
['148779151'	'407177474788057088'	'0.0']->['1078205666'	'407177474788057088'	'50.34']
['148779151'	'407177474788057088'	'0.0']->['591403945'	'407177474788057088'	'50.42']
['148779151'	'407177474788057088'	'0.0']->['243867857'	'407177474788057088'	'50.5']
['458109555'	'407177474788057088'	'50.1']->['1020152210'	'407177474788057088'	'50.77']
['148779151'	'407177474788057088'	'0.0']->['805560642'	'407177474788057088'	'50.91']
['295948836'	'407177474788057088'	'38.49']->['345546489'	'407177474788057088'	'50.98']
['148779151'	'407177474788057088'	'0.0']->['330781659'	'407177474788057088'	'51.05']
['622660675'	'407177474788057088'	'26.83']->['700919238'	'407177474788057088'	'51.14']
['148779151'	'407177474788057088'	'0.0']->['276454058'	'407177474788057088'	'51.23']
['148779151'	'407177474788057088'	'0.0']->['1966062426'	'407177474788057088'	'51.73']
['179168641'	'407177474788057088'	'34.74']->['111840991'	'407177474788057088'	'51.98']
['148779151'	'407177474788057088'	'0.0']->['437134434'	'407190566091227136'	'52.02']
['148779151'	'407177474788057088'	'0.0']->['857240912'	'407177474788057088'	'52.11']
['148779151'	'407177474788057088'	'0.0']->['476088278'	'407177474788057088'	'52.17']
['148779151'	'407177474788057088'	'0.0']->['985665224'	'407177474788057088'	'52.2']
['148779151'	'407177474788057088'	'0.0']->['1419847387'	'407177474788057088'	'52.22']
['148779151'	'407177474788057088'	'0.0']->['566165204'	'407177474788057088'	'52.23']
['148779151'	'407177474788057088'	'0.0']->['1648183116'	'407177474788057088'	'52.65']
['148779151'	'407177474788057088'	'0.0']->['1036323326'	'407177474788057088'	'52.86']
['237446922'	'407177474788057088'	'31.6']->['262193767'	'407177474788057088'	'52.96']
['148779151'	'407177474788057088'	'0.0']->['1232638898'	'407177474788057088'	'53.01']
['148779151'	'407177474788057088'	'0.0']->['1314766898'	'407177474788057088'	'53.07']
['148779151'	'407177474788057088'	'0.0']->['574782970'	'407177474788057088'	'53.24']
['148779151'	'407177474788057088'	'0.0']->['243427749'	'407177474788057088'	'53.42']
['421361570'	'407177474788057088'	'1.49']->['743794604'	'407177474788057088'	'53.49']
['148779151'	'407177474788057088'	'0.0']->['476269140'	'407177474788057088'	'53.57']
['827710236'	'407177474788057088'	'49.88']->['1013547626'	'407177474788057088'	'53.99']
['148779151'	'407177474788057088'	'0.0']->['789775843'	'407177474788057088'	'54.2']
['148779151'	'407177474788057088'	'0.0']->['1038720181'	'407177474788057088'	'54.31']
['914690454'	'407177474788057088'	'19.58']->['450960590'	'407177474788057088'	'54.42']
['1648183116'	'407177474788057088'	'52.65']->['1656747764'	'407177474788057088'	'54.68']
['1790214223'	'407177474788057088'	'14.18']->['1717769840'	'407177474788057088'	'54.82']
['148779151'	'407177474788057088'	'0.0']->['494319777'	'407177474788057088'	'54.95']
['765174144'	'407177474788057088'	'1.21']->['1033343838'	'407177474788057088'	'56.01']
['148779151'	'407177474788057088'	'0.0']->['253029288'	'407177474788057088'	'56.54']
['907805173'	'407177474788057088'	'1.57']->['935030827'	'407177474788057088'	'56.8']
['591403945'	'407177474788057088'	'50.42']->['1075343442'	'407177474788057088'	'56.93']
['520761032'	'407177474788057088'	'39.5']->['466821227'	'407177474788057088'	'57.0']
['755570348'	'407177474788057088'	'44.88']->['1711671734'	'407177474788057088'	'57.03']
['998481487'	'407177474788057088'	'23.95']->['1167701058'	'407177474788057088'	'57.05']
['1942363328'	'407177474788057088'	'37.35']->['380680795'	'407177474788057088'	'57.06']
['295948836'	'407177474788057088'	'38.49']->['39262921'	'407177474788057088'	'57.06']
['148779151'	'407177474788057088'	'0.0']->['1611000344'	'407177474788057088'	'57.06']
['148779151'	'407177474788057088'	'0.0']->['279137373'	'407177474788057088'	'57.07']
['148779151'	'407177474788057088'	'0.0']->['345844586'	'407177474788057088'	'57.07']
['907805173'	'407177474788057088'	'1.57']->['418685653'	'407177474788057088'	'57.07']
['853562245'	'407177474788057088'	'1.08']->['247441123'	'407177474788057088'	'57.07']
['707884112'	'407177474788057088'	'48.61']->['560769852'	'407177474788057088'	'57.07']
['1695641210'	'407177474788057088'	'17.57']->['2155997021'	'407177474788057088'	'57.1']
['148779151'	'407177474788057088'	'0.0']->['535457914'	'407177474788057088'	'57.73']
['148779151'	'407177474788057088'	'0.0']->['217780056'	'407177474788057088'	'58.04']
['231294520'	'407177474788057088'	'9.45']->['377674798'	'407177474788057088'	'58.19']
['148779151'	'407177474788057088'	'0.0']->['66767523'	'407177474788057088'	'58.27']
['253029288'	'407177474788057088'	'56.54']->['1035398822'	'407177474788057088'	'58.31']
['148779151'	'407177474788057088'	'0.0']->['478321220'	'407177474788057088'	'58.33']
['148779151'	'407177474788057088'	'0.0']->['886003105'	'407177474788057088'	'58.34']
['253029288'	'407177474788057088'	'56.54']->['522794124'	'407177474788057088'	'58.35']
['148779151'	'407177474788057088'	'0.0']->['1607196486'	'407177474788057088'	'58.35']
['148779151'	'407177474788057088'	'0.0']->['1021536062'	'407177474788057088'	'58.5']
['490484218'	'407177474788057088'	'12.88']->['812232608'	'407177474788057088'	'58.79']
['148779151'	'407177474788057088'	'0.0']->['634101307'	'407177474788057088'	'58.94']
['407294149'	'407177474788057088'	'21.38']->['1528159170'	'407177474788057088'	'59.01']
['148779151'	'407177474788057088'	'0.0']->['145118554'	'407177474788057088'	'59.05']
['609492715'	'407177474788057088'	'1.01']->['536898184'	'407177474788057088'	'59.07']
['352820981'	'407177474788057088'	'20.58']->['589241014'	'407177474788057088'	'59.08']
['148779151'	'407177474788057088'	'0.0']->['612207829'	'407177474788057088'	'59.33']
['148779151'	'407177474788057088'	'0.0']->['1089022034'	'407177474788057088'	'59.57']
['148779151'	'407177474788057088'	'0.0']->['282303463'	'407177474788057088'	'59.82']
['853886166'	'407177474788057088'	'31.66']->['589718987'	'407177474788057088'	'59.94']
['148779151'	'407177474788057088'	'0.0']->['715399763'	'407177474788057088'	'60.07']
['522794124'	'407177474788057088'	'58.35']->['858575298'	'407177474788057088'	'60.83']
['148779151'	'407177474788057088'	'0.0']->['179110191'	'407177474788057088'	'61.22']
['2209131302'	'407177474788057088'	'4.86']->['360269660'	'407177474788057088'	'61.41']
['421386311'	'407177474788057088'	'16.62']->['1230202074'	'407177474788057088'	'61.5']
['148779151'	'407177474788057088'	'0.0']->['2153648564'	'407177474788057088'	'61.55']
['148779151'	'407177474788057088'	'0.0']->['25689326'	'407177474788057088'	'61.58']
['148779151'	'407177474788057088'	'0.0']->['2157298501'	'407177474788057088'	'61.59']
['342322245'	'407177474788057088'	'14.71']->['339739994'	'407177474788057088'	'61.59']
['148779151'	'407177474788057088'	'0.0']->['767927863'	'407177474788057088'	'61.6']
['1671610898'	'407177474788057088'	'31.63']->['577465108'	'407177474788057088'	'61.6']
['148779151'	'407177474788057088'	'0.0']->['153038160'	'407177474788057088'	'61.82']
['445086007'	'407177474788057088'	'16.77']->['738907730'	'407177474788057088'	'62.53']
['1113353623'	'407177474788057088'	'3.12']->['1607514955'	'407177474788057088'	'62.89']
['148779151'	'407177474788057088'	'0.0']->['944909641'	'407177474788057088'	'63.07']
['868477034'	'407177474788057088'	'4.97']->['1585045148'	'407177474788057088'	'63.16']
['148779151'	'407177474788057088'	'0.0']->['291408550'	'407177474788057088'	'63.21']
['148779151'	'407177474788057088'	'0.0']->['1631977008'	'407177474788057088'	'63.23']
['148779151'	'407177474788057088'	'0.0']->['1468313226'	'407177474788057088'	'63.24']
['148779151'	'407177474788057088'	'0.0']->['87016597'	'407177474788057088'	'63.25']
['148779151'	'407177474788057088'	'0.0']->['364073058'	'407177474788057088'	'63.54']
['148779151'	'407177474788057088'	'0.0']->['609429082'	'407177474788057088'	'63.69']
['148779151'	'407177474788057088'	'0.0']->['2203349956'	'407193516981649408'	'63.75']
['148779151'	'407177474788057088'	'0.0']->['752999366'	'407177474788057088'	'63.83']
['607360057'	'407177474788057088'	'37.52']->['498282670'	'407177474788057088'	'63.99']
['148779151'	'407177474788057088'	'0.0']->['1078919856'	'407177474788057088'	'64.15']
['148779151'	'407177474788057088'	'0.0']->['619413070'	'407177474788057088'	'65.25']
['148779151'	'407177474788057088'	'0.0']->['403662691'	'407177474788057088'	'65.8']
['125142579'	'407177474788057088'	'0.87']->['90003643'	'407177474788057088'	'66.08']
['1585045148'	'407177474788057088'	'63.16']->['465163580'	'407177474788057088'	'66.21']
['148779151'	'407177474788057088'	'0.0']->['542175947'	'407177474788057088'	'66.28']
['148779151'	'407177474788057088'	'0.0']->['264895774'	'407177474788057088'	'66.32']
['148779151'	'407177474788057088'	'0.0']->['955803883'	'407177474788057088'	'66.33']
['148779151'	'407177474788057088'	'0.0']->['972700688'	'407177474788057088'	'66.34']
['148779151'	'407177474788057088'	'0.0']->['1163431154'	'407177474788057088'	'66.35']
['148779151'	'407177474788057088'	'0.0']->['321593835'	'407177474788057088'	'66.35']
['399790406'	'407177474788057088'	'20.83']->['432735021'	'407177474788057088'	'66.35']
['148779151'	'407177474788057088'	'0.0']->['169931919'	'407177474788057088'	'66.56']
['148779151'	'407177474788057088'	'0.0']->['1592512004'	'407177474788057088'	'66.77']
['522465062'	'407177474788057088'	'27.11']->['43387605'	'407177474788057088'	'66.97']
['148779151'	'407177474788057088'	'0.0']->['296699437'	'407177474788057088'	'67.08']
['148779151'	'407177474788057088'	'0.0']->['383434860'	'407177474788057088'	'67.18']
['236175712'	'407177474788057088'	'2.8']->['351315995'	'407177474788057088'	'68.08']
['148779151'	'407177474788057088'	'0.0']->['217875062'	'407177474788057088'	'68.52']
['93176500'	'407177474788057088'	'10.65']->['287526399'	'407177474788057088'	'68.74']
['554464010'	'407177474788057088'	'48.01']->['771576764'	'407177474788057088'	'68.86']
['858575298'	'407177474788057088'	'60.83']->['369282072'	'407177474788057088'	'68.91']
['148779151'	'407177474788057088'	'0.0']->['1950151891'	'407177474788057088'	'68.94']
['148779151'	'407177474788057088'	'0.0']->['1134907729'	'407177474788057088'	'68.97']
['43387605'	'407177474788057088'	'66.97']->['1490721667'	'407177474788057088'	'69.87']
['743794604'	'407177474788057088'	'53.49']->['842882977'	'407177474788057088'	'70.32']
['1671610898'	'407177474788057088'	'31.63']->['257662235'	'407177474788057088'	'70.54']
['216511269'	'407177474788057088'	'14.82']->['374830855'	'407177474788057088'	'70.65']
['587783631'	'407177474788057088'	'34.15']->['548555942'	'407177474788057088'	'70.71']
['148779151'	'407177474788057088'	'0.0']->['1136250888'	'407177474788057088'	'70.74']
['600252865'	'407177474788057088'	'6.23']->['874758584'	'407177474788057088'	'70.77']
['148779151'	'407177474788057088'	'0.0']->['130073393'	'407177474788057088'	'70.78']
['148779151'	'407177474788057088'	'0.0']->['873996024'	'407177474788057088'	'71.08']
['148779151'	'407177474788057088'	'0.0']->['444388822'	'407177474788057088'	'71.22']
['148779151'	'407177474788057088'	'0.0']->['82824560'	'407177474788057088'	'71.37']
['181761794'	'407177474788057088'	'16.59']->['270937916'	'407177474788057088'	'71.65']
['148779151'	'407177474788057088'	'0.0']->['700246531'	'407177474788057088'	'71.79']
['148779151'	'407177474788057088'	'0.0']->['846598723'	'407177474788057088'	'71.86']
['148779151'	'407177474788057088'	'0.0']->['1476545653'	'407177474788057088'	'71.93']
['148779151'	'407177474788057088'	'0.0']->['2183900541'	'407177474788057088'	'71.97']
['535457914'	'407177474788057088'	'57.73']->['16284848'	'407177474788057088'	'72.02']
['1656747764'	'407177474788057088'	'54.68']->['561553447'	'407177474788057088'	'72.59']
['148779151'	'407177474788057088'	'0.0']->['507888544'	'407177474788057088'	'72.88']
['148779151'	'407177474788057088'	'0.0']->['419763441'	'407177474788057088'	'73.02']
['148779151'	'407177474788057088'	'0.0']->['1703104794'	'407177474788057088'	'73.09']
['148779151'	'407177474788057088'	'0.0']->['1319225880'	'407177474788057088'	'73.13']
['771576764'	'407177474788057088'	'68.86']->['1154243094'	'407177474788057088'	'73.17']
['1490721667'	'407177474788057088'	'69.87']->['452587578'	'407177474788057088'	'73.47']
['1645793058'	'407177474788057088'	'39.12']->['1833457603'	'407177474788057088'	'73.62']
['148779151'	'407177474788057088'	'0.0']->['1285166743'	'407196016208015360'	'73.68']
['148779151'	'407177474788057088'	'0.0']->['114186981'	'407177474788057088'	'73.69']
['148779151'	'407177474788057088'	'0.0']->['263120567'	'407177474788057088'	'73.77']
['148779151'	'407177474788057088'	'0.0']->['542287963'	'407177474788057088'	'74.5']
['148779151'	'407177474788057088'	'0.0']->['389797941'	'407177474788057088'	'74.87']
['148779151'	'407177474788057088'	'0.0']->['1126308223'	'407177474788057088'	'75.23']
['148779151'	'407177474788057088'	'0.0']->['729421596'	'407177474788057088'	'76.39']
['148779151'	'407177474788057088'	'0.0']->['116424670'	'407177474788057088'	'76.97']
['542287963'	'407177474788057088'	'74.5']->['930617563'	'407177474788057088'	'77.26']
['342322245'	'407177474788057088'	'14.71']->['1152558643'	'407177474788057088'	'77.41']
['954688890'	'407177474788057088'	'23.95']->['193446272'	'407177474788057088'	'77.48']
['148779151'	'407177474788057088'	'0.0']->['1323544724'	'407177474788057088'	'77.51']
['43387605'	'407177474788057088'	'66.97']->['26289738'	'407177474788057088'	'77.53']
['148779151'	'407177474788057088'	'0.0']->['477944347'	'407177474788057088'	'77.54']
['148779151'	'407177474788057088'	'0.0']->['47642109'	'407177474788057088'	'77.55']
['148779151'	'407177474788057088'	'0.0']->['1423589233'	'407177474788057088'	'77.55']
['148779151'	'407177474788057088'	'0.0']->['514485416'	'407177474788057088'	'77.55']
['746480851'	'407177474788057088'	'4.57']->['607766394'	'407177474788057088'	'77.68']
['148779151'	'407177474788057088'	'0.0']->['605199796'	'407177474788057088'	'77.75']
['148779151'	'407177474788057088'	'0.0']->['2201314300'	'407177474788057088'	'77.82']
['2153648564'	'407177474788057088'	'61.55']->['1289395586'	'407177474788057088'	'77.82']
['481279872'	'407177474788057088'	'2.27']->['128065028'	'407177474788057088'	'78.03']
['148779151'	'407177474788057088'	'0.0']->['1915095079'	'407177474788057088'	'79.78']
['148779151'	'407177474788057088'	'0.0']->['765062281'	'407177474788057088'	'80.65']
['377674798'	'407177474788057088'	'58.19']->['298179514'	'407177474788057088'	'81.08']
['148779151'	'407177474788057088'	'0.0']->['419393534'	'407177474788057088'	'81.3']
['148779151'	'407177474788057088'	'0.0']->['860571894'	'407177474788057088'	'81.41']
['729421596'	'407177474788057088'	'76.39']->['373076850'	'407177474788057088'	'81.46']
['148779151'	'407177474788057088'	'0.0']->['1952952320'	'407177474788057088'	'81.49']
['148779151'	'407177474788057088'	'0.0']->['1546597309'	'407177474788057088'	'81.5']
['148779151'	'407177474788057088'	'0.0']->['372490615'	'407177474788057088'	'81.51']
['148779151'	'407177474788057088'	'0.0']->['278901084'	'407177474788057088'	'81.51']
['148779151'	'407177474788057088'	'0.0']->['1409044129'	'407177474788057088'	'81.51']
['148779151'	'407177474788057088'	'0.0']->['628570303'	'407177474788057088'	'81.52']
['1952952320'	'407177474788057088'	'81.49']->['501431621'	'407177474788057088'	'81.52']
['148779151'	'407177474788057088'	'0.0']->['507060783'	'407177474788057088'	'81.55']
['148779151'	'407177474788057088'	'0.0']->['724518602'	'407177474788057088'	'82.03']
['148779151'	'407177474788057088'	'0.0']->['19420776'	'407177474788057088'	'82.28']
['148779151'	'407177474788057088'	'0.0']->['1176873714'	'407177474788057088'	'82.52']
['148779151'	'407177474788057088'	'0.0']->['421547764'	'407177474788057088'	'82.53']
['114391730'	'407177474788057088'	'4.52']->['405365911'	'407177474788057088'	'82.55']
['148779151'	'407177474788057088'	'0.0']->['438928123'	'407177474788057088'	'83.64']
['148779151'	'407177474788057088'	'0.0']->['424588067'	'407177474788057088'	'84.19']
['607360057'	'407177474788057088'	'37.52']->['465306055'	'407177474788057088'	'84.46']
['148779151'	'407177474788057088'	'0.0']->['742314740'	'407177474788057088'	'84.73']
['452587578'	'407177474788057088'	'73.47']->['469011295'	'407177474788057088'	'84.83']
['148779151'	'407177474788057088'	'0.0']->['448083089'	'407177474788057088'	'87.24']
['403662691'	'407177474788057088'	'65.8']->['307114303'	'407177474788057088'	'88.45']
['148779151'	'407177474788057088'	'0.0']->['948951666'	'407177474788057088'	'89.05']
['548075378'	'407177474788057088'	'32.13']->['437121144'	'407177474788057088'	'89.35']
['148779151'	'407177474788057088'	'0.0']->['323511862'	'407177474788057088'	'89.5']
['148779151'	'407177474788057088'	'0.0']->['598054373'	'407177474788057088'	'89.57']
['111840991'	'407177474788057088'	'51.98']->['772115395'	'407177474788057088'	'89.61']
['996266978'	'407177474788057088'	'23.95']->['365442179'	'407177474788057088'	'89.63']
['148779151'	'407177474788057088'	'0.0']->['1939689536'	'407177474788057088'	'89.64']
['148779151'	'407177474788057088'	'0.0']->['360987912'	'407177474788057088'	'89.65']
['148779151'	'407177474788057088'	'0.0']->['1440171223'	'407177474788057088'	'89.65']
['148779151'	'407177474788057088'	'0.0']->['596892565'	'407177474788057088'	'89.65']
['19420776'	'407177474788057088'	'82.28']->['731247774'	'407177474788057088'	'89.65']
['703716770'	'407177474788057088'	'10.94']->['708388152'	'407177474788057088'	'89.65']
['444388822'	'407177474788057088'	'71.22']->['42174776'	'407177474788057088'	'89.65']
['148779151'	'407177474788057088'	'0.0']->['1120145586'	'407177474788057088'	'89.65']
['43387605'	'407177474788057088'	'66.97']->['636728325'	'407177474788057088'	'89.65']
['148779151'	'407177474788057088'	'0.0']->['46226718'	'407177474788057088'	'89.65']
['708388152'	'407177474788057088'	'89.65']->['490829378'	'407177474788057088'	'89.65']
['1113353623'	'407177474788057088'	'3.12']->['1651276171'	'407177474788057088'	'89.65']
['1684141928'	'407177474788057088'	'23.74']->['472266193'	'407177474788057088'	'89.65']
['148779151'	'407177474788057088'	'0.0']->['1564441140'	'407177474788057088'	'89.65']
['148779151'	'407177474788057088'	'0.0']->['42391910'	'407177474788057088'	'89.65']
['1120145586'	'407177474788057088'	'89.65']->['595963659'	'407177474788057088'	'89.92']
['738907730'	'407177474788057088'	'62.53']->['549898162'	'407177474788057088'	'90.2']
['148779151'	'407177474788057088'	'0.0']->['878179548'	'407177474788057088'	'90.53']
['148779151'	'407177474788057088'	'0.0']->['163189522'	'407177474788057088'	'90.69']
['148779151'	'407177474788057088'	'0.0']->['506455026'	'407177474788057088'	'90.77']
['365442179'	'407177474788057088'	'89.63']->['299888762'	'407177474788057088'	'90.81']
['148779151'	'407177474788057088'	'0.0']->['1162500355'	'407177474788057088'	'90.85']
['148779151'	'407177474788057088'	'0.0']->['1206824899'	'407177474788057088'	'91.47']
['1517213948'	'407177474788057088'	'6.23']->['1508020308'	'407177474788057088'	'91.79']
['148779151'	'407177474788057088'	'0.0']->['336855256'	'407177474788057088'	'91.94']
['148779151'	'407177474788057088'	'0.0']->['634399059'	'407177474788057088'	'92.02']
['148779151'	'407177474788057088'	'0.0']->['406370539'	'407177474788057088'	'92.06']
['211890358'	'407177474788057088'	'10.03']->['490014130'	'407177474788057088'	'92.1']
['406370539'	'407177474788057088'	'92.06']->['1461147475'	'407177474788057088'	'92.18']
['634399059'	'407177474788057088'	'92.02']->['154001949'	'407177474788057088'	'92.44']
['148779151'	'407177474788057088'	'0.0']->['285380312'	'407177474788057088'	'92.57']
['148779151'	'407177474788057088'	'0.0']->['348302391'	'407177474788057088'	'92.64']
['148779151'	'407177474788057088'	'0.0']->['2222042959'	'407177474788057088'	'92.67']
['506455026'	'407177474788057088'	'90.77']->['326388212'	'407177474788057088'	'92.68']
['283337390'	'407177474788057088'	'11.68']->['267531728'	'407177474788057088'	'92.69']
['406370539'	'407177474788057088'	'92.06']->['981714440'	'407177474788057088'	'92.7']
['148779151'	'407177474788057088'	'0.0']->['126580779'	'407177474788057088'	'93.53']
['148779151'	'407177474788057088'	'0.0']->['752696556'	'407177474788057088'	'93.94']
['148779151'	'407177474788057088'	'0.0']->['470309754'	'407177474788057088'	'94.14']
['406370539'	'407177474788057088'	'92.06']->['213600345'	'407177474788057088'	'94.25']
['490014130'	'407177474788057088'	'92.1']->['789280064'	'407177474788057088'	'94.3']
['148779151'	'407177474788057088'	'0.0']->['318162526'	'407177474788057088'	'94.32']
['213600345'	'407177474788057088'	'94.25']->['848543942'	'407177474788057088'	'94.34']
['595963659'	'407177474788057088'	'89.92']->['256291835'	'407177474788057088'	'94.34']
['148779151'	'407177474788057088'	'0.0']->['157288327'	'407177474788057088'	'94.35']
['607360057'	'407177474788057088'	'37.52']->['473336757'	'407177474788057088'	'94.35']
['148779151'	'407177474788057088'	'0.0']->['1913894252'	'407177474788057088'	'94.35']
['595963659'	'407177474788057088'	'89.92']->['284276350'	'407177474788057088'	'94.35']
['148779151'	'407177474788057088'	'0.0']->['129668643'	'407177474788057088'	'94.35']
['126580779'	'407177474788057088'	'93.53']->['402406542'	'407177474788057088'	'94.53']
['789280064'	'407177474788057088'	'94.3']->['487579208'	'407177474788057088'	'94.61']
['514877328'	'407177474788057088'	'46.46']->['1090503938'	'407177474788057088'	'94.7']
['148779151'	'407177474788057088'	'0.0']->['1152517412'	'407177474788057088'	'95.31']
['148779151'	'407177474788057088'	'0.0']->['503114345'	'407177474788057088'	'95.61']
['326388212'	'407177474788057088'	'92.68']->['1621986926'	'407177474788057088'	'95.92']
['172849575'	'407177474788057088'	'8.01']->['70768992'	'407177474788057088'	'96.22']
['406370539'	'407177474788057088'	'92.06']->['1257354890'	'407177474788057088'	'96.37']
['148779151'	'407177474788057088'	'0.0']->['362511227'	'407177474788057088'	'96.52']
['148779151'	'407177474788057088'	'0.0']->['191881534'	'407177474788057088'	'96.88']
['175279532'	'407177474788057088'	'21.63']->['275362710'	'407177474788057088'	'97.05']
['148779151'	'407177474788057088'	'0.0']->['243533088'	'407177474788057088'	'97.14']
['154001949'	'407177474788057088'	'92.44']->['85191568'	'407177474788057088'	'97.19']
['148779151'	'407177474788057088'	'0.0']->['411099523'	'407177474788057088'	'97.23']
['148779151'	'407177474788057088'	'0.0']->['2156832020'	'407177474788057088'	'97.43']
['148779151'	'407177474788057088'	'0.0']->['607246569'	'407177474788057088'	'97.53']
['163189522'	'407177474788057088'	'90.69']->['380605751'	'407177474788057088'	'97.58']
['148779151'	'407177474788057088'	'0.0']->['1623547350'	'407177474788057088'	'97.63']
['148779151'	'407177474788057088'	'0.0']->['1511126492'	'407177474788057088'	'97.69']
['148779151'	'407177474788057088'	'0.0']->['39864356'	'407177474788057088'	'97.75']
['148779151'	'407177474788057088'	'0.0']->['1240056739'	'407202175425597440'	'98.15']
['148779151'	'407177474788057088'	'0.0']->['541250040'	'407177474788057088'	'98.46']
['257662235'	'407177474788057088'	'70.54']->['1348224307'	'407177474788057088'	'98.81']
['148779151'	'407177474788057088'	'0.0']->['132671257'	'407177474788057088'	'98.99']
['595963659'	'407177474788057088'	'89.92']->['319090847'	'407177474788057088'	'99.08']
['362511227'	'407177474788057088'	'96.52']->['1726430196'	'407177474788057088'	'99.17']
['900755244'	'407177474788057088'	'16.56']->['630824802'	'407177474788057088'	'99.57']
['148779151'	'407177474788057088'	'0.0']->['915790315'	'407177474788057088'	'99.97']
['148779151'	'407177474788057088'	'0.0']->['1939637761'	'407177474788057088'	'100.63']
['148779151'	'407177474788057088'	'0.0']->['894496117'	'407177474788057088'	'100.97']
['1939637761'	'407177474788057088'	'100.63']->['926237965'	'407177474788057088'	'101.13']
['213600345'	'407177474788057088'	'94.25']->['79683560'	'407177474788057088'	'101.22']
['406370539'	'407177474788057088'	'92.06']->['241779783'	'407177474788057088'	'101.26']
['1939637761'	'407177474788057088'	'100.63']->['1888268106'	'407177474788057088'	'101.28']
['148779151'	'407177474788057088'	'0.0']->['1083364363'	'407177474788057088'	'101.3']
['148779151'	'407177474788057088'	'0.0']->['709874899'	'407177474788057088'	'103.52']
['148779151'	'407177474788057088'	'0.0']->['1425175788'	'407177474788057088'	'104.63']
['148779151'	'407177474788057088'	'0.0']->['524206057'	'407177474788057088'	'105.18']
['148779151'	'407177474788057088'	'0.0']->['907059044'	'407177474788057088'	'105.46']
['148779151'	'407177474788057088'	'0.0']->['764619672'	'407177474788057088'	'105.59']
['132671257'	'407177474788057088'	'98.99']->['1018333214'	'407177474788057088'	'105.66']
['148779151'	'407177474788057088'	'0.0']->['172819543'	'407177474788057088'	'105.7']
['148779151'	'407177474788057088'	'0.0']->['636580598'	'407177474788057088'	'105.72']
['709874899'	'407177474788057088'	'103.52']->['349982172'	'407177474788057088'	'105.72']
['1645401961'	'407177474788057088'	'5.47']->['1098948198'	'407177474788057088'	'105.73']
['148779151'	'407177474788057088'	'0.0']->['1081196310'	'407177474788057088'	'105.73']
['148779151'	'407177474788057088'	'0.0']->['317609194'	'407177474788057088'	'105.73']
['514877328'	'407177474788057088'	'46.46']->['399695713'	'407177474788057088'	'105.73']
['213600345'	'407177474788057088'	'94.25']->['429761859'	'407177474788057088'	'105.73']
['630824802'	'407177474788057088'	'99.57']->['727600392'	'407177474788057088'	'106.47']
['1018333214'	'407177474788057088'	'105.66']->['536251678'	'407177474788057088'	'106.83']
['256291835'	'407177474788057088'	'94.34']->['514462563'	'407177474788057088'	'107.02']
['536251678'	'407177474788057088'	'106.83']->['257935947'	'407177474788057088'	'107.11']
['577465108'	'407177474788057088'	'61.6']->['27376572'	'407177474788057088'	'107.15']
['148779151'	'407177474788057088'	'0.0']->['452633255'	'407177474788057088'	'107.18']
['395755528'	'407177474788057088'	'4.28']->['387217856'	'407177474788057088'	'107.19']
['148779151'	'407177474788057088'	'0.0']->['423720595'	'407177474788057088'	'107.19']
['87016597'	'407177474788057088'	'63.25']->['155562293'	'407177474788057088'	'107.2']
['27376572'	'407177474788057088'	'107.15']->['1421053548'	'407177474788057088'	'107.92']
['542175947'	'407177474788057088'	'66.28']->['726753782'	'407177474788057088'	'108.29']
['536251678'	'407177474788057088'	'106.83']->['922462099'	'407177474788057088'	'108.47']
['148779151'	'407177474788057088'	'0.0']->['630883111'	'407177474788057088'	'108.56']
['536251678'	'407177474788057088'	'106.83']->['416569640'	'407177474788057088'	'108.6']
['148779151'	'407177474788057088'	'0.0']->['337609776'	'407177474788057088'	'108.65']
['148779151'	'407177474788057088'	'0.0']->['298211022'	'407177474788057088'	'108.95']
['536251678'	'407177474788057088'	'106.83']->['720577201'	'407177474788057088'	'109.1']
['148779151'	'407177474788057088'	'0.0']->['87809608'	'407177474788057088'	'109.17']
['1075343442'	'407177474788057088'	'56.93']->['1281245785'	'407177474788057088'	'109.21']
['148779151'	'407177474788057088'	'0.0']->['1071249066'	'407177474788057088'	'109.25']
['148779151'	'407177474788057088'	'0.0']->['338152118'	'407177474788057088'	'109.32']
['1135995942'	'407177474788057088'	'26.48']->['1697781931'	'407177474788057088'	'109.38']
['863268656'	'407177474788057088'	'26.48']->['1022782855'	'407177474788057088'	'110.21']
['148779151'	'407177474788057088'	'0.0']->['390509144'	'407177474788057088'	'110.62']
['148779151'	'407177474788057088'	'0.0']->['495344808'	'407177474788057088'	'110.83']
['319090847'	'407177474788057088'	'99.08']->['412003109'	'407177474788057088'	'110.93']
['419393534'	'407177474788057088'	'81.3']->['1542090320'	'407177474788057088'	'110.98']
['148779151'	'407177474788057088'	'0.0']->['329068818'	'407177474788057088'	'111.01']
['148779151'	'407177474788057088'	'0.0']->['748754846'	'407177474788057088'	'111.02']
['148779151'	'407177474788057088'	'0.0']->['1462682432'	'407177474788057088'	'111.03']
['387217856'	'407177474788057088'	'107.19']->['387262090'	'407177474788057088'	'111.03']
['132671257'	'407177474788057088'	'98.99']->['855772494'	'407177474788057088'	'112.0']
['148779151'	'407177474788057088'	'0.0']->['606908116'	'407177474788057088'	'112.48']
['922462099'	'407177474788057088'	'108.47']->['737746351'	'407177474788057088'	'112.72']
['298211022'	'407177474788057088'	'108.95']->['297716761'	'407177474788057088'	'112.85']
['148779151'	'407177474788057088'	'0.0']->['831031993'	'407177474788057088'	'112.91']
['488008388'	'407177474788057088'	'12.71']->['857259620'	'407177474788057088'	'112.94']
['148779151'	'407177474788057088'	'0.0']->['807981901'	'407177474788057088'	'112.95']
['1022782855'	'407177474788057088'	'110.21']->['420546136'	'407177474788057088'	'112.96']
['720577201'	'407177474788057088'	'109.1']->['211675907'	'407177474788057088'	'112.96']
['237446922'	'407177474788057088'	'31.6']->['307080047'	'407177474788057088'	'112.96']
['148779151'	'407177474788057088'	'0.0']->['517067388'	'407177474788057088'	'112.97']
['855772494'	'407177474788057088'	'112.0']->['1047122064'	'407177474788057088'	'112.97']
['148779151'	'407177474788057088'	'0.0']->['445205928'	'407177474788057088'	'112.97']
['148779151'	'407177474788057088'	'0.0']->['853663398'	'407177474788057088'	'112.97']
['390509144'	'407177474788057088'	'110.62']->['157239908'	'407177474788057088'	'112.97']
['148779151'	'407177474788057088'	'0.0']->['1300788252'	'407177474788057088'	'112.97']
['148779151'	'407177474788057088'	'0.0']->['1355493276'	'407177474788057088'	'113.26']
['1542090320'	'407177474788057088'	'110.98']->['1403190715'	'407177474788057088'	'113.4']
['748754846'	'407177474788057088'	'111.02']->['158438428'	'407177474788057088'	'113.48']
['148779151'	'407177474788057088'	'0.0']->['142835566'	'407177474788057088'	'113.55']
['148779151'	'407177474788057088'	'0.0']->['415291269'	'407177474788057088'	'113.68']
['422337918'	'407177474788057088'	'48.6']->['622477949'	'407177474788057088'	'113.82']
['42174776'	'407177474788057088'	'89.65']->['83715893'	'407177474788057088'	'114.08']
['148779151'	'407177474788057088'	'0.0']->['795209581'	'407177474788057088'	'114.22']
['148779151'	'407177474788057088'	'0.0']->['292998056'	'407177474788057088'	'114.35']
['476088278'	'407177474788057088'	'52.17']->['935557740'	'407177474788057088'	'115.53']
['148779151'	'407177474788057088'	'0.0']->['2170122904'	'407177474788057088'	'116.13']
['148779151'	'407177474788057088'	'0.0']->['2200533505'	'407177474788057088'	'116.42']
['148779151'	'407177474788057088'	'0.0']->['395888550'	'407206785859461120'	'116.47']
['148779151'	'407177474788057088'	'0.0']->['811191818'	'407177474788057088'	'116.57']
['148779151'	'407177474788057088'	'0.0']->['1244897468'	'407177474788057088'	'116.64']
['380605751'	'407177474788057088'	'97.58']->['370528828'	'407177474788057088'	'116.68']
['148779151'	'407177474788057088'	'0.0']->['407428618'	'407177474788057088'	'116.7']
['191881534'	'407177474788057088'	'96.88']->['1458141990'	'407177474788057088'	'116.72']
['1425175788'	'407177474788057088'	'104.63']->['627342837'	'407177474788057088'	'116.93']
['148779151'	'407177474788057088'	'0.0']->['1319009653'	'407177474788057088'	'117.15']
['148779151'	'407177474788057088'	'0.0']->['757276508'	'407177474788057088'	'117.55']
['148779151'	'407177474788057088'	'0.0']->['84060438'	'407177474788057088'	'117.75']
['1167701058'	'407177474788057088'	'57.05']->['348936607'	'407177474788057088'	'117.85']
['1319009653'	'407177474788057088'	'117.15']->['300515323'	'407177474788057088'	'117.95']
['148779151'	'407177474788057088'	'0.0']->['350537390'	'407177474788057088'	'118.12']
['148779151'	'407177474788057088'	'0.0']->['502783421'	'407177474788057088'	'118.28']
['148779151'	'407177474788057088'	'0.0']->['210530857'	'407177474788057088'	'119.47']
['148779151'	'407177474788057088'	'0.0']->['382312580'	'407177474788057088'	'120.06']
['148779151'	'407177474788057088'	'0.0']->['1187804652'	'407177474788057088'	'120.35']
['148779151'	'407177474788057088'	'0.0']->['1279177261'	'407177474788057088'	'120.5']
['257170606'	'407177474788057088'	'20.82']->['505315603'	'407177474788057088'	'120.58']
['148779151'	'407177474788057088'	'0.0']->['1406651257'	'407177474788057088'	'120.61']
['1406651257'	'407177474788057088'	'120.61']->['607769032'	'407177474788057088'	'120.63']
['148779151'	'407177474788057088'	'0.0']->['54959939'	'407177474788057088'	'120.65']
['607769032'	'407177474788057088'	'120.63']->['894521604'	'407177474788057088'	'120.72']
['148779151'	'407177474788057088'	'0.0']->['162492124'	'407177474788057088'	'121.28']
['720577201'	'407177474788057088'	'109.1']->['1463228251'	'407177474788057088'	'121.55']
['1576644259'	'407177474788057088'	'4.57']->['1051361486'	'407177474788057088'	'121.69']
['339739994'	'407177474788057088'	'61.59']->['1444638636'	'407177474788057088'	'121.76']
['148779151'	'407177474788057088'	'0.0']->['1957766868'	'407177474788057088'	'121.83']
['282303463'	'407177474788057088'	'59.82']->['842633916'	'407177474788057088'	'122.0']
['1187804652'	'407177474788057088'	'120.35']->['66306842'	'407177474788057088'	'122.46']
['148779151'	'407177474788057088'	'0.0']->['41941057'	'407177474788057088'	'122.92']
['148779151'	'407177474788057088'	'0.0']->['350937443'	'407177474788057088'	'123.08']
['1244897468'	'407177474788057088'	'116.64']->['328224909'	'407177474788057088'	'123.17']
['1415376050'	'407177474788057088'	'35.63']->['1321853480'	'407177474788057088'	'123.25']
['148779151'	'407177474788057088'	'0.0']->['1350625562'	'407177474788057088'	'123.4']
['148779151'	'407177474788057088'	'0.0']->['616999582'	'407177474788057088'	'123.55']
['542175947'	'407177474788057088'	'66.28']->['610458940'	'407177474788057088'	'123.72']
['148779151'	'407177474788057088'	'0.0']->['1922085738'	'407177474788057088'	'123.9']
['495344808'	'407177474788057088'	'110.83']->['430142675'	'407177474788057088'	'124.06']
['148779151'	'407177474788057088'	'0.0']->['971894558'	'407177474788057088'	'124.14']
['630430180'	'407177474788057088'	'16.5']->['1955597082'	'407177474788057088'	'124.22']
['148779151'	'407177474788057088'	'0.0']->['2200340245'	'407177474788057088'	'125.48']
['148779151'	'407177474788057088'	'0.0']->['388950793'	'407209061013147648'	'125.52']
['148779151'	'407177474788057088'	'0.0']->['572315165'	'407209184887726080'	'126.0']
['148779151'	'407177474788057088'	'0.0']->['2222236758'	'407177474788057088'	'126.75']
['148779151'	'407177474788057088'	'0.0']->['1514881448'	'407177474788057088'	'127.54']
['148779151'	'407177474788057088'	'0.0']->['1517989728'	'407177474788057088'	'128.33']
['148779151'	'407177474788057088'	'0.0']->['1036074115'	'407177474788057088'	'128.9']
['148779151'	'407177474788057088'	'0.0']->['1104988026'	'407177474788057088'	'129.18']
['148779151'	'407177474788057088'	'0.0']->['203101116'	'407177474788057088'	'129.32']
['148779151'	'407177474788057088'	'0.0']->['799663760'	'407177474788057088'	'129.47']
['1514881448'	'407177474788057088'	'127.54']->['1481340014'	'407177474788057088'	'129.55']
['307080047'	'407177474788057088'	'112.96']->['1511256342'	'407177474788057088'	'129.83']
['148779151'	'407177474788057088'	'0.0']->['961667011'	'407177474788057088'	'129.97']
['503114345'	'407177474788057088'	'95.61']->['497170804'	'407177474788057088'	'130.12']
['148779151'	'407177474788057088'	'0.0']->['1467579415'	'407177474788057088'	'130.5']
['148779151'	'407177474788057088'	'0.0']->['1129919876'	'407177474788057088'	'130.69']
['148779151'	'407177474788057088'	'0.0']->['485923006'	'407177474788057088'	'130.79']
['148779151'	'407177474788057088'	'0.0']->['200915741'	'407177474788057088'	'130.88']
['148779151'	'407177474788057088'	'0.0']->['182423077'	'407210961649401857'	'133.07']
['595963659'	'407177474788057088'	'89.92']->['1239561552'	'407177474788057088'	'137.12']
['148779151'	'407177474788057088'	'0.0']->['709204488'	'407177474788057088'	'140.23']
['961667011'	'407177474788057088'	'129.97']->['1342673335'	'407177474788057088'	'141.79']
['148779151'	'407177474788057088'	'0.0']->['703804698'	'407177474788057088'	'142.57']
['148779151'	'407177474788057088'	'0.0']->['388594931'	'407177474788057088'	'142.96']
['217875062'	'407177474788057088'	'68.52']->['209309198'	'407177474788057088'	'143.16']
['148779151'	'407177474788057088'	'0.0']->['347072447'	'407177474788057088'	'143.25']
['1036074115'	'407177474788057088'	'128.9']->['542699800'	'407177474788057088'	'143.3']
['148779151'	'407177474788057088'	'0.0']->['738936156'	'407177474788057088'	'143.33']
['390509144'	'407177474788057088'	'110.62']->['415407847'	'407177474788057088'	'143.34']
['148779151'	'407177474788057088'	'0.0']->['753668252'	'407177474788057088'	'143.34']
['148779151'	'407177474788057088'	'0.0']->['512960447'	'407177474788057088'	'143.35']
['630824802'	'407177474788057088'	'99.57']->['426246053'	'407177474788057088'	'143.35']
['347072447'	'407177474788057088'	'143.25']->['411955335'	'407177474788057088'	'143.35']
['148779151'	'407177474788057088'	'0.0']->['1115287069'	'407177474788057088'	'143.35']
['148779151'	'407177474788057088'	'0.0']->['229331355'	'407177474788057088'	'143.35']
['148779151'	'407177474788057088'	'0.0']->['333607835'	'407177474788057088'	'143.35']
['350937443'	'407177474788057088'	'123.08']->['478229888'	'407177474788057088'	'143.35']
['629001861'	'407177474788057088'	'6.33']->['1478561610'	'407177474788057088'	'143.35']
['1279177261'	'407177474788057088'	'120.5']->['1473945776'	'407177474788057088'	'143.35']
['148779151'	'407177474788057088'	'0.0']->['186554627'	'407177474788057088'	'143.35']
['1431847100'	'407177474788057088'	'2.82']->['1240285686'	'407177474788057088'	'143.35']
['148779151'	'407177474788057088'	'0.0']->['1043826481'	'407177474788057088'	'143.35']
['495344808'	'407177474788057088'	'110.83']->['511209965'	'407177474788057088'	'143.35']
['411955335'	'407177474788057088'	'143.35']->['752752800'	'407177474788057088'	'143.35']
['148779151'	'407177474788057088'	'0.0']->['470525516'	'407177474788057088'	'143.35']
['497170804'	'407177474788057088'	'130.12']->['39418031'	'407177474788057088'	'143.35']
['91338578'	'407177474788057088'	'25.42']->['230709592'	'407177474788057088'	'143.35']
['702015770'	'407177474788057088'	'45.43']->['1271697044'	'407177474788057088'	'143.35']
['148779151'	'407177474788057088'	'0.0']->['1052851772'	'407177474788057088'	'143.35']
['148779151'	'407177474788057088'	'0.0']->['593692912'	'407177474788057088'	'143.35']
['148779151'	'407177474788057088'	'0.0']->['1726946108'	'407177474788057088'	'143.35']
['148779151'	'407177474788057088'	'0.0']->['258489063'	'407177474788057088'	'143.35']
['299888762'	'407177474788057088'	'90.81']->['485154457'	'407177474788057088'	'143.35']
['148779151'	'407177474788057088'	'0.0']->['901795806'	'407177474788057088'	'143.35']
['148779151'	'407177474788057088'	'0.0']->['1720972423'	'407177474788057088'	'143.35']
['148779151'	'407177474788057088'	'0.0']->['637301194'	'407177474788057088'	'143.83']
['369282072'	'407177474788057088'	'68.91']->['2154996459'	'407177474788057088'	'144.78']
['634101307'	'407177474788057088'	'58.94']->['433982793'	'407177474788057088'	'145.72']
['42391910'	'407177474788057088'	'89.65']->['50746174'	'407177474788057088'	'146.67']
['148779151'	'407177474788057088'	'0.0']->['727289148'	'407177474788057088'	'147.14']
['333607835'	'407177474788057088'	'143.35']->['422760481'	'407177474788057088'	'147.38']
['258489063'	'407177474788057088'	'143.35']->['604604293'	'407177474788057088'	'147.5']
['148779151'	'407177474788057088'	'0.0']->['1963003975'	'407177474788057088'	'147.56']
['148779151'	'407177474788057088'	'0.0']->['1599038929'	'407177474788057088'	'147.62']
['387262090'	'407177474788057088'	'111.03']->['813639618'	'407177474788057088'	'148.18']
['258489063'	'407177474788057088'	'143.35']->['959640462'	'407177474788057088'	'148.45']
['62960640'	'407177474788057088'	'11.97']->['1219997352'	'407177474788057088'	'148.73']
['514485416'	'407177474788057088'	'77.55']->['1162283119'	'407177474788057088'	'149.0']
['148779151'	'407177474788057088'	'0.0']->['987476377'	'407177474788057088'	'149.27']
['520506378'	'407177474788057088'	'48.62']->['354654046'	'407177474788057088'	'149.72']
['191881534'	'407177474788057088'	'96.88']->['102420702'	'407177474788057088'	'149.94']
['148779151'	'407177474788057088'	'0.0']->['316267307'	'407215225998688256'	'150.02']
['148779151'	'407177474788057088'	'0.0']->['439384417'	'407177474788057088'	'150.05']
['148779151'	'407177474788057088'	'0.0']->['537859469'	'407177474788057088'	'150.11']
['148779151'	'407177474788057088'	'0.0']->['1136103631'	'407215251008942080'	'150.12']
['148779151'	'407177474788057088'	'0.0']->['185030578'	'407177474788057088'	'150.17']
['148779151'	'407177474788057088'	'0.0']->['710072928'	'407177474788057088'	'155.03']
['148779151'	'407177474788057088'	'0.0']->['1536782132'	'407216644701057025'	'155.65']
['1684141928'	'407177474788057088'	'23.74']->['517912989'	'407177474788057088'	'157.45']
['720577201'	'407177474788057088'	'109.1']->['481561617'	'407177474788057088'	'158.67']
['148779151'	'407177474788057088'	'0.0']->['282334432'	'407177474788057088'	'159.28']
['1952952320'	'407177474788057088'	'81.49']->['2193321498'	'407177474788057088'	'159.58']
['329068818'	'407177474788057088'	'111.01']->['278865898'	'407177474788057088'	'159.73']
['517912989'	'407177474788057088'	'157.45']->['1487629542'	'407177474788057088'	'159.81']
['148779151'	'407177474788057088'	'0.0']->['445210070'	'407177474788057088'	'159.85']
['148779151'	'407177474788057088'	'0.0']->['942753176'	'407177474788057088'	'159.86']
['148779151'	'407177474788057088'	'0.0']->['484829084'	'407177474788057088'	'159.87']
['148779151'	'407177474788057088'	'0.0']->['1336548271'	'407177474788057088'	'159.88']
['1957766868'	'407177474788057088'	'121.83']->['26435949'	'407177474788057088'	'159.88']
['278865898'	'407177474788057088'	'159.73']->['615660871'	'407177474788057088'	'159.88']
['411955335'	'407177474788057088'	'143.35']->['408114039'	'407177474788057088'	'159.88']
['148779151'	'407177474788057088'	'0.0']->['440554472'	'407177474788057088'	'159.88']
['445210070'	'407177474788057088'	'159.85']->['544734979'	'407177474788057088'	'159.88']
['148779151'	'407177474788057088'	'0.0']->['764337624'	'407177474788057088'	'159.88']
['1128549354'	'407177474788057088'	'8.95']->['1392450648'	'407177474788057088'	'159.88']
['484829084'	'407177474788057088'	'159.87']->['333160822'	'407177474788057088'	'159.88']
['148779151'	'407177474788057088'	'0.0']->['59144835'	'407177474788057088'	'159.88']
['710072928'	'407177474788057088'	'155.03']->['265245009'	'407177474788057088'	'159.88']
['528436276'	'407177474788057088'	'1.77']->['124731795'	'407177474788057088'	'159.88']
['148779151'	'407177474788057088'	'0.0']->['1059493248'	'407177474788057088'	'159.88']
['1699660706'	'407177474788057088'	'14.55']->['566611612'	'407177474788057088'	'160.75']
['148779151'	'407177474788057088'	'0.0']->['2202207876'	'407177474788057088'	'161.62']
['148779151'	'407177474788057088'	'0.0']->['406460112'	'407177474788057088'	'162.11']
['148779151'	'407177474788057088'	'0.0']->['151716209'	'407177474788057088'	'162.35']
['148779151'	'407177474788057088'	'0.0']->['563029581'	'407177474788057088'	'162.48']
['473336757'	'407177474788057088'	'94.35']->['207768018'	'407177474788057088'	'162.54']
['148779151'	'407177474788057088'	'0.0']->['1405549219'	'407177474788057088'	'162.57']
['148779151'	'407177474788057088'	'0.0']->['1143102036'	'407177474788057088'	'162.6']
['148779151'	'407177474788057088'	'0.0']->['565647275'	'407177474788057088'	'162.72']
['347072447'	'407177474788057088'	'143.25']->['529906047'	'407177474788057088'	'163.29']
['148779151'	'407177474788057088'	'0.0']->['2176430795'	'407177474788057088'	'163.58']
['148779151'	'407177474788057088'	'0.0']->['302419731'	'407177474788057088'	'163.72']
['148779151'	'407177474788057088'	'0.0']->['1924155451'	'407177474788057088'	'163.79']
['411955335'	'407177474788057088'	'143.35']->['155454442'	'407177474788057088'	'163.87']
['302419731'	'407177474788057088'	'163.72']->['1014669367'	'407177474788057088'	'164.21']
['148779151'	'407177474788057088'	'0.0']->['242007494'	'407177474788057088'	'164.55']
['720577201'	'407177474788057088'	'109.1']->['805088665'	'407177474788057088'	'165.57']
['148779151'	'407177474788057088'	'0.0']->['276199698'	'407177474788057088'	'166.07']
['448083089'	'407177474788057088'	'87.24']->['253362051'	'407177474788057088'	'166.33']
['148779151'	'407177474788057088'	'0.0']->['842674926'	'407177474788057088'	'166.46']
['1051361486'	'407177474788057088'	'121.69']->['2188659486'	'407177474788057088'	'166.52']
['452587578'	'407177474788057088'	'73.47']->['1481225484'	'407177474788057088'	'166.58']
['148779151'	'407177474788057088'	'0.0']->['1001758165'	'407177474788057088'	'167.79']
['148779151'	'407177474788057088'	'0.0']->['249128441'	'407219736804851712'	'167.93']
['421361570'	'407177474788057088'	'1.49']->['480550018'	'407177474788057088'	'168.4']
['480550018'	'407177474788057088'	'168.4']->['1483266714'	'407177474788057088'	'168.7']
['148779151'	'407177474788057088'	'0.0']->['1512747540'	'407177474788057088'	'169.0']
['503114345'	'407177474788057088'	'95.61']->['461462061'	'407177474788057088'	'170.41']
['148779151'	'407177474788057088'	'0.0']->['380040732'	'407177474788057088'	'171.11']
['421361570'	'407177474788057088'	'1.49']->['870825031'	'407177474788057088'	'171.46']
['148779151'	'407177474788057088'	'0.0']->['2212737883'	'407177474788057088'	'171.64']
['148779151'	'407177474788057088'	'0.0']->['476285721'	'407177474788057088'	'171.73']
['351677831'	'407177474788057088'	'30.03']->['1181306316'	'407177474788057088'	'171.77']
['148779151'	'407177474788057088'	'0.0']->['2201356569'	'407177474788057088'	'171.82']
['148779151'	'407177474788057088'	'0.0']->['2170736984'	'407177474788057088'	'173.63']
['148779151'	'407177474788057088'	'0.0']->['1011687806'	'407177474788057088'	'174.54']
['148779151'	'407177474788057088'	'0.0']->['343745247'	'407177474788057088'	'175.0']
['148779151'	'407177474788057088'	'0.0']->['1929106680'	'407177474788057088'	'175.22']
['27733579'	'407177474788057088'	'6.41']->['32191863'	'407177474788057088'	'175.45']
['295948836'	'407177474788057088'	'38.49']->['758076972'	'407177474788057088'	'176.63']
['46226718'	'407177474788057088'	'89.65']->['739766142'	'407177474788057088'	'177.82']
['1279177261'	'407177474788057088'	'120.5']->['330976359'	'407177474788057088'	'178.39']
['330976359'	'407177474788057088'	'178.39']->['542844156'	'407177474788057088'	'178.68']
['148779151'	'407177474788057088'	'0.0']->['1427095464'	'407177474788057088'	'178.97']
['148779151'	'407177474788057088'	'0.0']->['1116078000'	'407222711182573569'	'179.75']
['148779151'	'407177474788057088'	'0.0']->['964951628'	'407177474788057088'	'181.16']
['132671257'	'407177474788057088'	'98.99']->['1549774201'	'407177474788057088'	'182.25']
['743794604'	'407177474788057088'	'53.49']->['60191208'	'407177474788057088'	'182.8']
['148779151'	'407177474788057088'	'0.0']->['801716628'	'407177474788057088'	'183.08']
['1405549219'	'407177474788057088'	'162.57']->['566771094'	'407177474788057088'	'183.21']
['148779151'	'407177474788057088'	'0.0']->['499807617'	'407177474788057088'	'183.28']
['503114345'	'407177474788057088'	'95.61']->['1483263374'	'407177474788057088'	'183.32']
['148779151'	'407177474788057088'	'0.0']->['520693065'	'407177474788057088'	'183.35']
['42174776'	'407177474788057088'	'89.65']->['2149850402'	'407177474788057088'	'185.78']
['1483266714'	'407177474788057088'	'168.7']->['631568515'	'407177474788057088'	'186.99']
['438924872'	'407177474788057088'	'48.31']->['754525046'	'407177474788057088'	'187.59']
['148779151'	'407177474788057088'	'0.0']->['1260536904'	'407177474788057088'	'187.9']
['148779151'	'407177474788057088'	'0.0']->['438871904'	'407177474788057088'	'188.05']
['469942832'	'407177474788057088'	'24.88']->['871802552'	'407177474788057088'	'188.2']
['148779151'	'407177474788057088'	'0.0']->['98955691'	'407177474788057088'	'188.37']
['148779151'	'407177474788057088'	'0.0']->['1561436227'	'407177474788057088'	'188.63']
['748754846'	'407177474788057088'	'111.02']->['748734732'	'407177474788057088'	'188.9']
['148779151'	'407177474788057088'	'0.0']->['1597539841'	'407225294354128896'	'190.02']
['148779151'	'407177474788057088'	'0.0']->['625871805'	'407177474788057088'	'190.68']
['900755244'	'407177474788057088'	'16.56']->['527978274'	'407177474788057088'	'191.42']
['1062087084'	'407177474788057088'	'23.95']->['830137158'	'407177474788057088'	'192.15']
['500838118'	'407177474788057088'	'20.83']->['497454696'	'407177474788057088'	'193.02']
['148779151'	'407177474788057088'	'0.0']->['588000936'	'407177474788057088'	'193.45']
['148779151'	'407177474788057088'	'0.0']->['1606556868'	'407177474788057088'	'193.67']
['1260536904'	'407177474788057088'	'187.9']->['1258592768'	'407177474788057088'	'193.78']
['872252431'	'407177474788057088'	'14.85']->['823189231'	'407177474788057088'	'193.83']
['148779151'	'407177474788057088'	'0.0']->['447622710'	'407177474788057088'	'193.86']
['223182127'	'407177474788057088'	'7.04']->['1661050261'	'407177474788057088'	'193.88']
['318162526'	'407177474788057088'	'94.32']->['540373284'	'407177474788057088'	'193.92']
['148779151'	'407177474788057088'	'0.0']->['1406372082'	'407227435277508608'	'198.53']
['542844156'	'407177474788057088'	'178.68']->['940042296'	'407177474788057088'	'199.32']
['529906047'	'407177474788057088'	'163.29']->['1316774198'	'407177474788057088'	'202.03']
['940042296'	'407177474788057088'	'199.32']->['1717423711'	'407177474788057088'	'203.38']
['148779151'	'407177474788057088'	'0.0']->['152525483'	'407177474788057088'	'204.06']
['148779151'	'407177474788057088'	'0.0']->['2206371872'	'407177474788057088'	'204.4']
['743794604'	'407177474788057088'	'53.49']->['820856293'	'407177474788057088'	'204.56']
['211675907'	'407177474788057088'	'112.96']->['394214343'	'407177474788057088'	'204.65']
['940042296'	'407177474788057088'	'199.32']->['602920009'	'407177474788057088'	'204.69']
['1606556868'	'407177474788057088'	'193.67']->['1002884545'	'407177474788057088'	'204.71']
['148779151'	'407177474788057088'	'0.0']->['1130120828'	'407177474788057088'	'204.72']
['148779151'	'407177474788057088'	'0.0']->['341330704'	'407177474788057088'	'204.73']
['1130120828'	'407177474788057088'	'204.72']->['129947738'	'407177474788057088'	'204.73']
['148779151'	'407177474788057088'	'0.0']->['355835810'	'407177474788057088'	'204.73']
['445210070'	'407177474788057088'	'159.85']->['1525447309'	'407177474788057088'	'204.73']
['148779151'	'407177474788057088'	'0.0']->['1863769249'	'407177474788057088'	'204.73']
['148779151'	'407177474788057088'	'0.0']->['1340104363'	'407177474788057088'	'204.73']
['987593372'	'407177474788057088'	'0.87']->['345752654'	'407177474788057088'	'204.73']
['1002899096'	'407177474788057088'	'6.53']->['743312539'	'407177474788057088'	'206.71']
['298211022'	'407177474788057088'	'108.95']->['281360585'	'407177474788057088'	'207.7']
['186554627'	'407177474788057088'	'143.35']->['260017789'	'407177474788057088'	'208.19']
['148779151'	'407177474788057088'	'0.0']->['494569081'	'407177474788057088'	'208.44']
['124731795'	'407177474788057088'	'159.88']->['42082039'	'407177474788057088'	'208.56']
['148779151'	'407177474788057088'	'0.0']->['2191919518'	'407177474788057088'	'208.68']
['536251678'	'407177474788057088'	'106.83']->['23235518'	'407177474788057088'	'210.43']
['148779151'	'407177474788057088'	'0.0']->['1110493370'	'407177474788057088'	'211.3']
['148779151'	'407177474788057088'	'0.0']->['2222028961'	'407177474788057088'	'212.17']
['148779151'	'407177474788057088'	'0.0']->['183419866'	'407177474788057088'	'212.17']
['148779151'	'407177474788057088'	'0.0']->['1723437546'	'407177474788057088'	'212.82']
['148779151'	'407177474788057088'	'0.0']->['497004894'	'407177474788057088'	'213.68']
['148779151'	'407177474788057088'	'0.0']->['745788494'	'407177474788057088'	'215.02']
['148779151'	'407177474788057088'	'0.0']->['2224050096'	'407177474788057088'	'216.35']
['745788494'	'407177474788057088'	'215.02']->['1322472614'	'407177474788057088'	'216.7']
['148779151'	'407177474788057088'	'0.0']->['1582808905'	'407177474788057088'	'218.84']
['148779151'	'407177474788057088'	'0.0']->['52823664'	'407177474788057088'	'219.91']
['148779151'	'407177474788057088'	'0.0']->['293706879'	'407177474788057088'	'220.98']
['1036074115'	'407177474788057088'	'128.9']->['628628339'	'407177474788057088'	'221.5']
['720577201'	'407177474788057088'	'109.1']->['1290342535'	'407177474788057088'	'223.91']
['148779151'	'407177474788057088'	'0.0']->['1571421757'	'407177474788057088'	'226.32']
['1260679326'	'407177474788057088'	'12.02']->['1528645242'	'407177474788057088'	'227.05']
['720577201'	'407177474788057088'	'109.1']->['631177116'	'407177474788057088'	'227.78']
['628628339'	'407177474788057088'	'221.5']->['909463957'	'407177474788057088'	'229.88']
['148779151'	'407177474788057088'	'0.0']->['1675809361'	'407177474788057088'	'232.32']
['148779151'	'407177474788057088'	'0.0']->['1885165081'	'407177474788057088'	'233.53']
['411955335'	'407177474788057088'	'143.35']->['287184282'	'407177474788057088'	'234.14']
['287184282'	'407177474788057088'	'234.14']->['304843966'	'407177474788057088'	'234.45']
['947692920'	'407177474788057088'	'2.36']->['891192156'	'407177474788057088'	'234.6']
['129947738'	'407177474788057088'	'204.73']->['1703713010'	'407177474788057088'	'234.67']
['148779151'	'407177474788057088'	'0.0']->['911686622'	'407177474788057088'	'234.75']
['148779151'	'407177474788057088'	'0.0']->['494536805'	'407177474788057088'	'235.52']
['395755528'	'407177474788057088'	'4.28']->['605990085'	'407177474788057088'	'236.28']
['1517213948'	'407177474788057088'	'6.23']->['1892203130'	'407177474788057088'	'239.93']
['148779151'	'407177474788057088'	'0.0']->['2191208919'	'407177474788057088'	'243.58']
['1517213948'	'407177474788057088'	'6.23']->['1102129574'	'407177474788057088'	'244.68']
['148779151'	'407177474788057088'	'0.0']->['571594134'	'407177474788057088'	'245.22']
['148779151'	'407177474788057088'	'0.0']->['97354914'	'407177474788057088'	'245.77']
['571594134'	'407177474788057088'	'245.22']->['1340322452'	'407177474788057088'	'247.46']
['148779151'	'407177474788057088'	'0.0']->['173930111'	'407177474788057088'	'248.3']
['805088665'	'407177474788057088'	'165.57']->['1692509364'	'407177474788057088'	'248.73']
['148779151'	'407177474788057088'	'0.0']->['884593448'	'407177474788057088'	'249.15']
['909463957'	'407177474788057088'	'229.88']->['944713572'	'407177474788057088'	'253.34']
['148779151'	'407177474788057088'	'0.0']->['1183528837'	'407177474788057088'	'255.44']
['148779151'	'407177474788057088'	'0.0']->['1122970609'	'407177474788057088'	'256.49']
['148779151'	'407177474788057088'	'0.0']->['781307514'	'407177474788057088'	'257.01']
['781307514'	'407177474788057088'	'257.01']->['1273683229'	'407177474788057088'	'257.27']
['628628339'	'407177474788057088'	'221.5']->['820873914'	'407177474788057088'	'257.4']
['148779151'	'407177474788057088'	'0.0']->['355570006'	'407177474788057088'	'257.53']
['148779151'	'407177474788057088'	'0.0']->['618443240'	'407242623447875584'	'258.88']
['497454696'	'407177474788057088'	'193.02']->['53272175'	'407177474788057088'	'259.18']
['355570006'	'407177474788057088'	'257.53']->['1205335105'	'407177474788057088'	'260.01']
['148779151'	'407177474788057088'	'0.0']->['489841367'	'407177474788057088'	'260.42']
['148779151'	'407177474788057088'	'0.0']->['1867468795'	'407177474788057088'	'260.83']
['1205335105'	'407177474788057088'	'260.01']->['149843425'	'407177474788057088'	'266.94']
['781307514'	'407177474788057088'	'257.01']->['527842815'	'407177474788057088'	'270.0']
['1205335105'	'407177474788057088'	'260.01']->['1313280374'	'407177474788057088'	'271.52']
['148779151'	'407177474788057088'	'0.0']->['1714004898'	'407177474788057088'	'272.29']
['514485416'	'407177474788057088'	'77.55']->['760756093'	'407177474788057088'	'272.67']
['148779151'	'407177474788057088'	'0.0']->['741154555'	'407177474788057088'	'272.86']
['148779151'	'407177474788057088'	'0.0']->['1602650767'	'407177474788057088'	'272.95']
['148779151'	'407177474788057088'	'0.0']->['532702845'	'407177474788057088'	'273.0']
['532702845'	'407177474788057088'	'273.0']->['557651345'	'407177474788057088'	'273.03']
['148779151'	'407177474788057088'	'0.0']->['629468717'	'407177474788057088'	'273.04']
['148779151'	'407177474788057088'	'0.0']->['1976324455'	'407177474788057088'	'273.04']
['148779151'	'407177474788057088'	'0.0']->['519678259'	'407177474788057088'	'273.05']
['148779151'	'407177474788057088'	'0.0']->['621552339'	'407177474788057088'	'273.05']
['148779151'	'407177474788057088'	'0.0']->['979675122'	'407177474788057088'	'273.05']
['148779151'	'407177474788057088'	'0.0']->['262734628'	'407177474788057088'	'273.05']
['532702845'	'407177474788057088'	'273.0']->['461183859'	'407177474788057088'	'273.05']
['629468717'	'407177474788057088'	'273.04']->['2192626379'	'407177474788057088'	'273.05']
['1602650767'	'407177474788057088'	'272.95']->['1054316844'	'407177474788057088'	'273.05']
['527842815'	'407177474788057088'	'270.0']->['597185748'	'407177474788057088'	'273.05']
['979675122'	'407177474788057088'	'273.05']->['69485276'	'407177474788057088'	'273.05']
['148779151'	'407177474788057088'	'0.0']->['1442851477'	'407177474788057088'	'274.15']
['148779151'	'407177474788057088'	'0.0']->['769222044'	'407177474788057088'	'275.25']
['388950793'	'407209061013147648'	'125.52']->['401572803'	'407246938774315008'	'276.03']
['514485416'	'407177474788057088'	'77.55']->['1041231919'	'407177474788057088'	'281.95']
['148779151'	'407177474788057088'	'0.0']->['860569705'	'407248968855584768'	'284.1']
['148779151'	'407177474788057088'	'0.0']->['624568786'	'407249223822741504'	'285.1']
['1054316844'	'407177474788057088'	'273.05']->['336829775'	'407177474788057088'	'285.3']
['1602650767'	'407177474788057088'	'272.95']->['1700218201'	'407177474788057088'	'286.98']
['979675122'	'407177474788057088'	'273.05']->['2217997272'	'407177474788057088'	'287.81']
['148779151'	'407177474788057088'	'0.0']->['241543846'	'407177474788057088'	'288.23']
['148779151'	'407177474788057088'	'0.0']->['324714087'	'407177474788057088'	'288.44']
['148779151'	'407177474788057088'	'0.0']->['475004499'	'407177474788057088'	'288.55']
['148779151'	'407177474788057088'	'0.0']->['558105509'	'407177474788057088'	'288.6']
['148779151'	'407177474788057088'	'0.0']->['1875610759'	'407177474788057088'	'288.62']
['148779151'	'407177474788057088'	'0.0']->['1027264028'	'407177474788057088'	'288.64']
['148779151'	'407177474788057088'	'0.0']->['636462381'	'407177474788057088'	'288.64']
['769222044'	'407177474788057088'	'275.25']->['610730477'	'407177474788057088'	'288.65']
['148779151'	'407177474788057088'	'0.0']->['736460874'	'407177474788057088'	'288.65']
['129947738'	'407177474788057088'	'204.73']->['247651956'	'407177474788057088'	'288.65']
['148779151'	'407177474788057088'	'0.0']->['447532745'	'407177474788057088'	'290.65']
['148779151'	'407177474788057088'	'0.0']->['968055511'	'407177474788057088'	'292.65']
['148779151'	'407177474788057088'	'0.0']->['217934272'	'407177474788057088'	'293.07']
['1154243094'	'407177474788057088'	'73.17']->['791823968'	'407177474788057088'	'295.84']
['148779151'	'407177474788057088'	'0.0']->['418350885'	'407177474788057088'	'297.23']
['148779151'	'407177474788057088'	'0.0']->['954373154'	'407177474788057088'	'298.62']
['1313280374'	'407177474788057088'	'271.52']->['950323016'	'407177474788057088'	'305.59']
['1054316844'	'407177474788057088'	'273.05']->['1521095436'	'407177474788057088'	'309.08']
['325295298'	'407177474788057088'	'5.36']->['2171576413'	'407177474788057088'	'310.82']
['853562245'	'407177474788057088'	'1.08']->['459746054'	'407177474788057088'	'311.69']
['519678259'	'407177474788057088'	'273.05']->['1411216621'	'407177474788057088'	'312.13']
['411955335'	'407177474788057088'	'143.35']->['1366353373'	'407177474788057088'	'312.35']
['900755244'	'407177474788057088'	'16.56']->['1016173202'	'407177474788057088'	'312.46']
['736460874'	'407177474788057088'	'288.65']->['288963846'	'407177474788057088'	'312.57']
['148779151'	'407177474788057088'	'0.0']->['342468770'	'407177474788057088'	'315.67']
['148779151'	'407177474788057088'	'0.0']->['1225531892'	'407177474788057088'	'317.22']
['148779151'	'407177474788057088'	'0.0']->['1486201934'	'407177474788057088'	'317.99']
['183419866'	'407177474788057088'	'212.17']->['357100045'	'407177474788057088'	'318.77']
['748754846'	'407177474788057088'	'111.02']->['339140001'	'407177474788057088'	'337.41']
['148779151'	'407177474788057088'	'0.0']->['2222196403'	'407177474788057088'	'346.73']
['148779151'	'407177474788057088'	'0.0']->['880450580'	'407177474788057088'	'351.39']
['318162526'	'407177474788057088'	'94.32']->['339057253'	'407177474788057088'	'353.72']
['339057253'	'407177474788057088'	'353.72']->['84933278'	'407177474788057088'	'354.88']
['148779151'	'407177474788057088'	'0.0']->['470668273'	'407177474788057088'	'355.47']
['148779151'	'407177474788057088'	'0.0']->['871092547'	'407177474788057088'	'355.76']
['148779151'	'407177474788057088'	'0.0']->['211751477'	'407177474788057088'	'355.9']
['148779151'	'407177474788057088'	'0.0']->['1063697600'	'407177474788057088'	'355.98']
['365442179'	'407177474788057088'	'89.63']->['400750865'	'407177474788057088'	'356.05']
['148779151'	'407177474788057088'	'0.0']->['464237754'	'407177474788057088'	'359.34']
['148779151'	'407177474788057088'	'0.0']->['159228468'	'407268100250140674'	'360.12']
['148779151'	'407177474788057088'	'0.0']->['503989892'	'407177474788057088'	'362.63']
['148779151'	'407177474788057088'	'0.0']->['1708906291'	'407177474788057088'	'366.72']
['148779151'	'407177474788057088'	'0.0']->['818084606'	'407177474788057088'	'370.8']
['1027264028'	'407177474788057088'	'288.64']->['1541969960'	'407177474788057088'	'383.04']
['281360585'	'407177474788057088'	'207.7']->['954234144'	'407177474788057088'	'389.16']
['148779151'	'407177474788057088'	'0.0']->['366760334'	'407177474788057088'	'392.22']
['148779151'	'407177474788057088'	'0.0']->['1966826528'	'407177474788057088'	'393.75']
['148779151'	'407177474788057088'	'0.0']->['1652526734'	'407177474788057088'	'394.52']
['148779151'	'407177474788057088'	'0.0']->['1694249024'	'407177474788057088'	'394.9']
['330976359'	'407177474788057088'	'178.39']->['218279064'	'407177474788057088'	'395.09']
['148779151'	'407177474788057088'	'0.0']->['1470229171'	'407177474788057088'	'395.28']
['148779151'	'407177474788057088'	'0.0']->['972658651'	'407177474788057088'	'399.48']
['346274447'	'407177474788057088'	'27.31']->['1539764436'	'407177474788057088'	'401.58']
['148779151'	'407177474788057088'	'0.0']->['236514138'	'407177474788057088'	'403.68']
['148779151'	'407177474788057088'	'0.0']->['1184056772'	'407284298182840320'	'424.48']
['148779151'	'407177474788057088'	'0.0']->['1308714691'	'407177474788057088'	'426.04']
['148779151'	'407177474788057088'	'0.0']->['413587776'	'407177474788057088'	'437.22']
['148779151'	'407177474788057088'	'0.0']->['518919921'	'407177474788057088'	'442.81']
['366052215'	'407177474788057088'	'3.67']->['1630470331'	'407177474788057088'	'445.61']
['405365911'	'407177474788057088'	'82.55']->['185954656'	'407177474788057088'	'447.0']
['148779151'	'407177474788057088'	'0.0']->['383272756'	'407177474788057088'	'447.7']
['148779151'	'407177474788057088'	'0.0']->['111761524'	'407177474788057088'	'448.05']
['148779151'	'407177474788057088'	'0.0']->['1582329282'	'407177474788057088'	'448.23']
['1020152210'	'407177474788057088'	'50.77']->['392448822'	'407177474788057088'	'448.4']
['148779151'	'407177474788057088'	'0.0']->['507990414'	'407177474788057088'	'453.73']
['148779151'	'407177474788057088'	'0.0']->['482839321'	'407177474788057088'	'456.39']
['148779151'	'407177474788057088'	'0.0']->['276414643'	'407177474788057088'	'459.05']
['148779151'	'407177474788057088'	'0.0']->['335185621'	'407293908939333632'	'462.67']
['346274447'	'407177474788057088'	'27.31']->['280256679'	'407177474788057088'	'478.89']
['148779151'	'407177474788057088'	'0.0']->['614865304'	'407177474788057088'	'488.81']
['148779151'	'407177474788057088'	'0.0']->['1592000322'	'407177474788057088'	'493.77']
['299888762'	'407177474788057088'	'90.81']->['435375420'	'407177474788057088'	'496.25']
['148779151'	'407177474788057088'	'0.0']->['486514302'	'407177474788057088'	'497.49']
['148779151'	'407177474788057088'	'0.0']->['2170953092'	'407177474788057088'	'498.11']
['148779151'	'407177474788057088'	'0.0']->['853682468'	'407177474788057088'	'498.42']
['482839321'	'407177474788057088'	'456.39']->['862780598'	'407177474788057088'	'498.58']
['148779151'	'407177474788057088'	'0.0']->['155791047'	'407177474788057088'	'498.66']
['148779151'	'407177474788057088'	'0.0']->['635728705'	'407177474788057088'	'498.69']
['634832606'	'407177474788057088'	'10.65']->['379881151'	'407177474788057088'	'498.71']
['1602650767'	'407177474788057088'	'272.95']->['442299897'	'407177474788057088'	'498.72']
['148779151'	'407177474788057088'	'0.0']->['317418265'	'407177474788057088'	'498.73']
['379881151'	'407177474788057088'	'498.71']->['446280615'	'407177474788057088'	'498.73']
['446280615'	'407177474788057088'	'498.73']->['338490419'	'407177474788057088'	'498.73']
['634832606'	'407177474788057088'	'10.65']->['915969540'	'407177474788057088'	'498.73']
['148779151'	'407177474788057088'	'0.0']->['434230476'	'407177474788057088'	'504.13']
['148779151'	'407177474788057088'	'0.0']->['2200528326'	'407177474788057088'	'506.82']
['1338839484'	'407177474788057088'	'41.15']->['1294477009'	'407177474788057088'	'509.52']
['148779151'	'407177474788057088'	'0.0']->['257637118'	'407177474788057088'	'510.33']
['148779151'	'407177474788057088'	'0.0']->['207332870'	'407177474788057088'	'511.15']
['148779151'	'407177474788057088'	'0.0']->['1044019412'	'407308509743951872'	'520.68']
['148779151'	'407177474788057088'	'0.0']->['1078297099'	'407177474788057088'	'524.41']
['1338839484'	'407177474788057088'	'41.15']->['461837460'	'407177474788057088'	'531.04']
['264875719'	'407177474788057088'	'14.38']->['629789672'	'407177474788057088'	'534.35']
['148779151'	'407177474788057088'	'0.0']->['777541406'	'407177474788057088'	'536.01']
['148779151'	'407177474788057088'	'0.0']->['634145212'	'407177474788057088'	'536.84']
['148779151'	'407177474788057088'	'0.0']->['2163870884'	'407177474788057088'	'537.25']
['448083089'	'407177474788057088'	'87.24']->['550733256'	'407177474788057088'	'537.46']
['148779151'	'407177474788057088'	'0.0']->['2167172921'	'407177474788057088'	'537.56']
['148779151'	'407177474788057088'	'0.0']->['156722448'	'407177474788057088'	'537.61']
['148779151'	'407177474788057088'	'0.0']->['736690758'	'407177474788057088'	'537.64']
['148779151'	'407177474788057088'	'0.0']->['1603722530'	'407177474788057088'	'537.65']
['156722448'	'407177474788057088'	'537.61']->['882231072'	'407177474788057088'	'537.67']
['148779151'	'407177474788057088'	'0.0']->['307015859'	'407313770428764160'	'541.6']
['853682468'	'407177474788057088'	'498.42']->['2195179908'	'407177474788057088'	'543.88']
['148779151'	'407177474788057088'	'0.0']->['182385966'	'407177474788057088'	'546.98']
['148779151'	'407177474788057088'	'0.0']->['452027906'	'407177474788057088'	'550.08']
['148779151'	'407177474788057088'	'0.0']->['1419318362'	'407177474788057088'	'559.06']
['148779151'	'407177474788057088'	'0.0']->['2192735814'	'407177474788057088'	'563.55']
['1419318362'	'407177474788057088'	'559.06']->['848475878'	'407177474788057088'	'565.79']
['148779151'	'407177474788057088'	'0.0']->['1028953730'	'407177474788057088'	'566.91']
['1028953730'	'407177474788057088'	'566.91']->['258075059'	'407177474788057088'	'567.47']
['848475878'	'407177474788057088'	'565.79']->['889823731'	'407177474788057088'	'567.75']
['889823731'	'407177474788057088'	'567.75']->['1022723443'	'407177474788057088'	'567.89']
['148779151'	'407177474788057088'	'0.0']->['1656013981'	'407177474788057088'	'567.96']
['148779151'	'407177474788057088'	'0.0']->['706305198'	'407177474788057088'	'568.0']
['148779151'	'407177474788057088'	'0.0']->['1228767254'	'407177474788057088'	'568.02']
['148779151'	'407177474788057088'	'0.0']->['1273676652'	'407177474788057088'	'568.03']
['148779151'	'407177474788057088'	'0.0']->['391120649'	'407320479116955648'	'568.25']
['148779151'	'407177474788057088'	'0.0']->['561278179'	'407177474788057088'	'568.66']
['148779151'	'407177474788057088'	'0.0']->['608303973'	'407320620222132224'	'568.82']
['148779151'	'407177474788057088'	'0.0']->['928783657'	'407177474788057088'	'568.97']
['148779151'	'407177474788057088'	'0.0']->['1559412962'	'407177474788057088'	'569.13']
['148779151'	'407177474788057088'	'0.0']->['1253029722'	'407177474788057088'	'569.21']
['148779151'	'407177474788057088'	'0.0']->['1537905420'	'407177474788057088'	'569.24']
['148779151'	'407177474788057088'	'0.0']->['998284314'	'407177474788057088'	'569.26']
['148779151'	'407177474788057088'	'0.0']->['1847964697'	'407177474788057088'	'569.27']
['148779151'	'407177474788057088'	'0.0']->['31174204'	'407177474788057088'	'569.28']
['148779151'	'407177474788057088'	'0.0']->['315041521'	'407177474788057088'	'569.28']
['148779151'	'407177474788057088'	'0.0']->['1191705654'	'407177474788057088'	'569.28']
['148779151'	'407177474788057088'	'0.0']->['1064214318'	'407177474788057088'	'569.28']
['148779151'	'407177474788057088'	'0.0']->['881454152'	'407177474788057088'	'569.28']
['148779151'	'407177474788057088'	'0.0']->['1548670129'	'407177474788057088'	'569.28']
['148779151'	'407177474788057088'	'0.0']->['425190074'	'407177474788057088'	'569.28']
['148779151'	'407177474788057088'	'0.0']->['1405838815'	'407177474788057088'	'569.28']
['148779151'	'407177474788057088'	'0.0']->['368021756'	'407177474788057088'	'569.28']
['402406542'	'407177474788057088'	'94.53']->['92136675'	'407177474788057088'	'569.28']
['148779151'	'407177474788057088'	'0.0']->['1273056235'	'407177474788057088'	'569.28']
['148779151'	'407177474788057088'	'0.0']->['629399705'	'407177474788057088'	'569.28']
['148779151'	'407177474788057088'	'0.0']->['341679196'	'407177474788057088'	'569.28']
['148779151'	'407177474788057088'	'0.0']->['865558982'	'407177474788057088'	'569.28']
['148779151'	'407177474788057088'	'0.0']->['393683026'	'407177474788057088'	'569.28']
['148779151'	'407177474788057088'	'0.0']->['495403879'	'407177474788057088'	'569.28']
['148779151'	'407177474788057088'	'0.0']->['1588902103'	'407177474788057088'	'569.28']
['148779151'	'407177474788057088'	'0.0']->['1343416958'	'407177474788057088'	'569.28']
['148779151'	'407177474788057088'	'0.0']->['553903580'	'407177474788057088'	'569.28']
['148779151'	'407177474788057088'	'0.0']->['2159668752'	'407177474788057088'	'569.28']
['148779151'	'407177474788057088'	'0.0']->['53971762'	'407177474788057088'	'569.28']
['148779151'	'407177474788057088'	'0.0']->['1258573580'	'407177474788057088'	'569.28']
['148779151'	'407177474788057088'	'0.0']->['1613556871'	'407177474788057088'	'569.28']
['148779151'	'407177474788057088'	'0.0']->['759307248'	'407177474788057088'	'569.28']
['148779151'	'407177474788057088'	'0.0']->['243554862'	'407177474788057088'	'569.28']
['148779151'	'407177474788057088'	'0.0']->['123845907'	'407177474788057088'	'569.28']
['148779151'	'407177474788057088'	'0.0']->['343009314'	'407177474788057088'	'569.28']
['148779151'	'407177474788057088'	'0.0']->['239493041'	'407177474788057088'	'569.28']
['148779151'	'407177474788057088'	'0.0']->['344008773'	'407177474788057088'	'569.28']
['148779151'	'407177474788057088'	'0.0']->['1422078488'	'407177474788057088'	'569.28']
['148779151'	'407177474788057088'	'0.0']->['405921822'	'407177474788057088'	'569.28']
['148779151'	'407177474788057088'	'0.0']->['908491962'	'407177474788057088'	'569.28']
['148779151'	'407177474788057088'	'0.0']->['383895001'	'407177474788057088'	'569.28']
['148779151'	'407177474788057088'	'0.0']->['915549552'	'407177474788057088'	'569.28']
['70768992'	'407177474788057088'	'96.22']->['337398110'	'407177474788057088'	'569.28']
['148779151'	'407177474788057088'	'0.0']->['710153849'	'407177474788057088'	'569.28']
['148779151'	'407177474788057088'	'0.0']->['594954897'	'407177474788057088'	'569.28']
['148779151'	'407177474788057088'	'0.0']->['1102737091'	'407177474788057088'	'569.28']
['148779151'	'407177474788057088'	'0.0']->['397254914'	'407177474788057088'	'569.28']
['148779151'	'407177474788057088'	'0.0']->['418248794'	'407177474788057088'	'569.28']
['148779151'	'407177474788057088'	'0.0']->['42534049'	'407177474788057088'	'569.38']
['148779151'	'407177474788057088'	'0.0']->['238762960'	'407320769858125824'	'569.4']
['148779151'	'407177474788057088'	'0.0']->['251300855'	'407177474788057088'	'569.43']
['148779151'	'407177474788057088'	'0.0']->['470278372'	'407177474788057088'	'569.46']
['53971762'	'407177474788057088'	'569.28']->['274787428'	'407177474788057088'	'569.47']
['148779151'	'407177474788057088'	'0.0']->['115129950'	'407177474788057088'	'569.48']
['148779151'	'407177474788057088'	'0.0']->['101920742'	'407177474788057088'	'569.48']
['148779151'	'407177474788057088'	'0.0']->['405660492'	'407177474788057088'	'569.48']
['243554862'	'407177474788057088'	'569.28']->['193009885'	'407177474788057088'	'569.48']
['148779151'	'407177474788057088'	'0.0']->['1142579736'	'407177474788057088'	'569.48']
['148779151'	'407177474788057088'	'0.0']->['414285699'	'407177474788057088'	'569.48']
['148779151'	'407177474788057088'	'0.0']->['832834374'	'407177474788057088'	'569.48']
['148779151'	'407177474788057088'	'0.0']->['567414160'	'407177474788057088'	'569.58']
['148779151'	'407177474788057088'	'0.0']->['1739598258'	'407177474788057088'	'569.63']
['148779151'	'407177474788057088'	'0.0']->['625967889'	'407177474788057088'	'569.66']
['148779151'	'407177474788057088'	'0.0']->['51661183'	'407177474788057088'	'569.67']
['148779151'	'407177474788057088'	'0.0']->['154161496'	'407177474788057088'	'569.68']
['148779151'	'407177474788057088'	'0.0']->['317958134'	'407177474788057088'	'569.68']
['148779151'	'407177474788057088'	'0.0']->['41378330'	'407321021125894144'	'570.4']
['148779151'	'407177474788057088'	'0.0']->['309677522'	'407177474788057088'	'570.77']
['148779151'	'407177474788057088'	'0.0']->['556024815'	'407321120325779456'	'570.8']
['148779151'	'407177474788057088'	'0.0']->['99405296'	'407321141175279616'	'570.88']
['148779151'	'407177474788057088'	'0.0']->['362228591'	'407177474788057088'	'571.32']
['148779151'	'407177474788057088'	'0.0']->['2162763283'	'407177474788057088'	'571.59']
['148779151'	'407177474788057088'	'0.0']->['364006365'	'407321329181143041'	'571.63']
['148779151'	'407177474788057088'	'0.0']->['861717060'	'407177474788057088'	'571.73']
['148779151'	'407177474788057088'	'0.0']->['448529898'	'407177474788057088'	'571.8']
['148779151'	'407177474788057088'	'0.0']->['969045373'	'407177474788057088'	'571.83']
['148779151'	'407177474788057088'	'0.0']->['340618676'	'407177474788057088'	'571.85']
['148779151'	'407177474788057088'	'0.0']->['613193612'	'407177474788057088'	'571.86']
['148779151'	'407177474788057088'	'0.0']->['535995378'	'407177474788057088'	'571.86']
['148779151'	'407177474788057088'	'0.0']->['464831010'	'407177474788057088'	'571.86']
['148779151'	'407177474788057088'	'0.0']->['376409576'	'407177474788057088'	'571.87']
['148779151'	'407177474788057088'	'0.0']->['720304735'	'407177474788057088'	'571.87']
['148779151'	'407177474788057088'	'0.0']->['389219751'	'407177474788057088'	'571.87']
['148779151'	'407177474788057088'	'0.0']->['397695680'	'407177474788057088'	'571.87']
['148779151'	'407177474788057088'	'0.0']->['569487968'	'407177474788057088'	'571.87']
['148779151'	'407177474788057088'	'0.0']->['1439897066'	'407177474788057088'	'571.87']
['148779151'	'407177474788057088'	'0.0']->['300192425'	'407177474788057088'	'571.87']
['148779151'	'407177474788057088'	'0.0']->['561621456'	'407177474788057088'	'571.87']
['148779151'	'407177474788057088'	'0.0']->['393019147'	'407177474788057088'	'571.87']
['148779151'	'407177474788057088'	'0.0']->['387798055'	'407177474788057088'	'571.87']
['148779151'	'407177474788057088'	'0.0']->['242920734'	'407177474788057088'	'571.87']
['1343416958'	'407177474788057088'	'569.28']->['1049135923'	'407177474788057088'	'571.87']
['148779151'	'407177474788057088'	'0.0']->['554643336'	'407177474788057088'	'571.87']
['148779151'	'407177474788057088'	'0.0']->['96445055'	'407177474788057088'	'571.87']
['148779151'	'407177474788057088'	'0.0']->['456931317'	'407177474788057088'	'571.87']
['148779151'	'407177474788057088'	'0.0']->['164606518'	'407177474788057088'	'571.87']
['148779151'	'407177474788057088'	'0.0']->['2167123263'	'407177474788057088'	'571.87']
['148779151'	'407177474788057088'	'0.0']->['1677187734'	'407177474788057088'	'571.87']
['148779151'	'407177474788057088'	'0.0']->['2188777249'	'407177474788057088'	'571.87']
['92136675'	'407177474788057088'	'569.28']->['188121864'	'407177474788057088'	'571.87']
['148779151'	'407177474788057088'	'0.0']->['58258358'	'407177474788057088'	'571.87']
['148779151'	'407177474788057088'	'0.0']->['227160961'	'407177474788057088'	'571.87']
['53971762'	'407177474788057088'	'569.28']->['558658334'	'407177474788057088'	'571.87']
['148779151'	'407177474788057088'	'0.0']->['567566420'	'407177474788057088'	'571.87']
['1343416958'	'407177474788057088'	'569.28']->['618375257'	'407177474788057088'	'571.87']
['148779151'	'407177474788057088'	'0.0']->['145208594'	'407177474788057088'	'572.63']
['148779151'	'407177474788057088'	'0.0']->['323613464'	'407321609092214784'	'572.73']
['193009885'	'407177474788057088'	'569.48']->['281251985'	'407177474788057088'	'573.0']
['148779151'	'407177474788057088'	'0.0']->['722526703'	'407177474788057088'	'573.19']
['148779151'	'407177474788057088'	'0.0']->['277072385'	'407177474788057088'	'573.29']
['614685267'	'407177474788057088'	'49.92']->['1416525733'	'407177474788057088'	'573.34']
['148779151'	'407177474788057088'	'0.0']->['307956621'	'407177474788057088'	'573.36']
['148779151'	'407177474788057088'	'0.0']->['318158945'	'407177474788057088'	'573.37']
['148779151'	'407177474788057088'	'0.0']->['822527868'	'407177474788057088'	'573.38']
['387798055'	'407177474788057088'	'571.87']->['383748871'	'407177474788057088'	'573.38']
['148779151'	'407177474788057088'	'0.0']->['528336186'	'407177474788057088'	'573.38']
['148779151'	'407177474788057088'	'0.0']->['1093517701'	'407177474788057088'	'573.38']
['148779151'	'407177474788057088'	'0.0']->['2213263500'	'407177474788057088'	'573.38']
['148779151'	'407177474788057088'	'0.0']->['860483828'	'407177474788057088'	'573.38']
['148779151'	'407177474788057088'	'0.0']->['2175199229'	'407177474788057088'	'573.38']
['148779151'	'407177474788057088'	'0.0']->['1436986662'	'407177474788057088'	'573.38']
['148779151'	'407177474788057088'	'0.0']->['215027672'	'407177474788057088'	'573.38']
['148779151'	'407177474788057088'	'0.0']->['839422142'	'407177474788057088'	'573.38']
['148779151'	'407177474788057088'	'0.0']->['442932798'	'407177474788057088'	'573.38']
['148779151'	'407177474788057088'	'0.0']->['613572464'	'407177474788057088'	'573.38']
['148779151'	'407177474788057088'	'0.0']->['254909711'	'407177474788057088'	'573.38']
['148779151'	'407177474788057088'	'0.0']->['437912285'	'407177474788057088'	'573.38']
['148779151'	'407177474788057088'	'0.0']->['36686490'	'407177474788057088'	'573.58']
['148779151'	'407177474788057088'	'0.0']->['165580928'	'407177474788057088'	'573.96']
['148779151'	'407177474788057088'	'0.0']->['257738828'	'407177474788057088'	'574.15']
['148779151'	'407177474788057088'	'0.0']->['460476559'	'407177474788057088'	'574.24']
['148779151'	'407177474788057088'	'0.0']->['755214860'	'407177474788057088'	'574.29']
['148779151'	'407177474788057088'	'0.0']->['161166565'	'407177474788057088'	'574.31']
['309677522'	'407177474788057088'	'570.77']->['342111632'	'407177474788057088'	'574.32']
['148779151'	'407177474788057088'	'0.0']->['105488403'	'407177474788057088'	'574.33']
['148779151'	'407177474788057088'	'0.0']->['1179887622'	'407177474788057088'	'574.33']
['148779151'	'407177474788057088'	'0.0']->['1582585386'	'407177474788057088'	'574.33']
['148779151'	'407177474788057088'	'0.0']->['797175572'	'407177474788057088'	'574.33']
['148779151'	'407177474788057088'	'0.0']->['23367357'	'407177474788057088'	'574.33']
['148779151'	'407177474788057088'	'0.0']->['615512454'	'407177474788057088'	'574.33']
['148779151'	'407177474788057088'	'0.0']->['1467748188'	'407177474788057088'	'574.33']
['148779151'	'407177474788057088'	'0.0']->['1281933895'	'407177474788057088'	'574.33']
['148779151'	'407177474788057088'	'0.0']->['232420480'	'407177474788057088'	'574.33']
['148779151'	'407177474788057088'	'0.0']->['720258559'	'407177474788057088'	'575.26']
['148779151'	'407177474788057088'	'0.0']->['1539691033'	'407177474788057088'	'575.72']
['148779151'	'407177474788057088'	'0.0']->['37154892'	'407322363278397440'	'575.73']
['145208594'	'407177474788057088'	'572.63']->['725536206'	'407177474788057088'	'575.95']
['148779151'	'407177474788057088'	'0.0']->['142897440'	'407177474788057088'	'576.07']
['148779151'	'407177474788057088'	'0.0']->['1026849373'	'407177474788057088'	'576.13']
['148779151'	'407177474788057088'	'0.0']->['127772050'	'407177474788057088'	'576.15']
['148779151'	'407177474788057088'	'0.0']->['959106866'	'407177474788057088'	'576.17']
['148779151'	'407177474788057088'	'0.0']->['371920836'	'407177474788057088'	'576.18']
['148779151'	'407177474788057088'	'0.0']->['524938436'	'407177474788057088'	'576.18']
['148779151'	'407177474788057088'	'0.0']->['75893368'	'407177474788057088'	'576.18']
['148779151'	'407177474788057088'	'0.0']->['209657924'	'407177474788057088'	'576.18']
['148779151'	'407177474788057088'	'0.0']->['60241388'	'407177474788057088'	'576.18']
['148779151'	'407177474788057088'	'0.0']->['1232350748'	'407177474788057088'	'576.18']
['567414160'	'407177474788057088'	'569.58']->['747714697'	'407177474788057088'	'576.18']
['148779151'	'407177474788057088'	'0.0']->['535419694'	'407177474788057088'	'576.18']
['148779151'	'407177474788057088'	'0.0']->['513294602'	'407177474788057088'	'576.18']
['1939637761'	'407177474788057088'	'100.63']->['130334468'	'407177474788057088'	'576.18']
['344008773'	'407177474788057088'	'569.28']->['229828876'	'407177474788057088'	'576.18']
['148779151'	'407177474788057088'	'0.0']->['254670681'	'407177474788057088'	'576.18']
['148779151'	'407177474788057088'	'0.0']->['355144589'	'407177474788057088'	'576.18']
['148779151'	'407177474788057088'	'0.0']->['161229392'	'407177474788057088'	'576.18']
['148779151'	'407177474788057088'	'0.0']->['1067050578'	'407177474788057088'	'576.18']
['148779151'	'407177474788057088'	'0.0']->['584218071'	'407177474788057088'	'576.18']
['148779151'	'407177474788057088'	'0.0']->['564044381'	'407177474788057088'	'576.18']
['148779151'	'407177474788057088'	'0.0']->['363919582'	'407177474788057088'	'576.38']
['148779151'	'407177474788057088'	'0.0']->['423598216'	'407177474788057088'	'576.47']
['406370539'	'407177474788057088'	'92.06']->['379485098'	'407177474788057088'	'576.52']
['148779151'	'407177474788057088'	'0.0']->['467031134'	'407177474788057088'	'576.57']
['148779151'	'407177474788057088'	'0.0']->['985534832'	'407177474788057088'	'576.67']
['148779151'	'407177474788057088'	'0.0']->['403880641'	'407177474788057088'	'576.73']
['148779151'	'407177474788057088'	'0.0']->['1207597297'	'407177474788057088'	'576.76']
['148779151'	'407177474788057088'	'0.0']->['330856435'	'407177474788057088'	'576.77']
['448529898'	'407177474788057088'	'571.8']->['860604889'	'407177474788057088'	'576.78']
['148779151'	'407177474788057088'	'0.0']->['29505320'	'407177474788057088'	'576.78']
['507990414'	'407177474788057088'	'453.73']->['1953243679'	'407177474788057088'	'576.78']
['148779151'	'407177474788057088'	'0.0']->['1191798246'	'407177474788057088'	'576.78']
['148779151'	'407177474788057088'	'0.0']->['428760093'	'407177474788057088'	'576.89']
['148779151'	'407177474788057088'	'0.0']->['220833507'	'407322667231232000'	'576.95']
['148779151'	'407177474788057088'	'0.0']->['435482371'	'407177474788057088'	'577.0']
['148779151'	'407177474788057088'	'0.0']->['364003603'	'407177474788057088'	'577.29']
['148779151'	'407177474788057088'	'0.0']->['865563018'	'407177474788057088'	'577.44']
['148779151'	'407177474788057088'	'0.0']->['88335560'	'407177474788057088'	'577.51']
['148779151'	'407177474788057088'	'0.0']->['304002669'	'407177474788057088'	'577.55']
['148779151'	'407177474788057088'	'0.0']->['391835282'	'407177474788057088'	'577.57']
['148779151'	'407177474788057088'	'0.0']->['1551087750'	'407177474788057088'	'577.57']
['148779151'	'407177474788057088'	'0.0']->['279380150'	'407177474788057088'	'577.58']
['148779151'	'407177474788057088'	'0.0']->['1329349488'	'407177474788057088'	'577.58']
['148779151'	'407177474788057088'	'0.0']->['620035592'	'407322878300794880'	'577.78']
['148779151'	'407177474788057088'	'0.0']->['839180928'	'407177474788057088'	'578.26']
['148779151'	'407177474788057088'	'0.0']->['1045585044'	'407177474788057088'	'578.6']
['870880453'	'407177474788057088'	'17.56']->['586982375'	'407177474788057088'	'578.76']
['148779151'	'407177474788057088'	'0.0']->['541242182'	'407177474788057088'	'578.85']
['148779151'	'407177474788057088'	'0.0']->['1006481540'	'407177474788057088'	'578.89']
['460476559'	'407177474788057088'	'574.24']->['513707021'	'407177474788057088'	'578.91']
['363919582'	'407177474788057088'	'576.38']->['520680781'	'407177474788057088'	'578.92']
['148779151'	'407177474788057088'	'0.0']->['85328269'	'407177474788057088'	'578.93']
['148779151'	'407177474788057088'	'0.0']->['486112362'	'407177474788057088'	'578.93']
['148779151'	'407177474788057088'	'0.0']->['2225800879'	'407177474788057088'	'578.93']
['148779151'	'407177474788057088'	'0.0']->['2156259857'	'407177474788057088'	'578.93']
['148779151'	'407177474788057088'	'0.0']->['926459870'	'407177474788057088'	'578.93']
['148779151'	'407177474788057088'	'0.0']->['1080807902'	'407177474788057088'	'578.93']
['148779151'	'407177474788057088'	'0.0']->['634300535'	'407177474788057088'	'578.93']
['148779151'	'407177474788057088'	'0.0']->['1675117554'	'407177474788057088'	'578.93']
['148779151'	'407177474788057088'	'0.0']->['569622785'	'407177474788057088'	'578.93']
['148779151'	'407177474788057088'	'0.0']->['609505756'	'407177474788057088'	'578.93']
['148779151'	'407177474788057088'	'0.0']->['1945072064'	'407177474788057088'	'578.93']
['148779151'	'407177474788057088'	'0.0']->['287845832'	'407177474788057088'	'578.93']
['148779151'	'407177474788057088'	'0.0']->['81930732'	'407177474788057088'	'578.93']
['148779151'	'407177474788057088'	'0.0']->['1183827594'	'407177474788057088'	'578.93']
['148779151'	'407177474788057088'	'0.0']->['362011408'	'407177474788057088'	'579.17']
['148779151'	'407177474788057088'	'0.0']->['1849863307'	'407177474788057088'	'579.4']
['148779151'	'407177474788057088'	'0.0']->['371942194'	'407177474788057088'	'580.13']
['239493041'	'407177474788057088'	'569.28']->['448391387'	'407177474788057088'	'580.49']
['148779151'	'407177474788057088'	'0.0']->['370345304'	'407177474788057088'	'580.67']
['148779151'	'407177474788057088'	'0.0']->['850434421'	'407177474788057088'	'580.76']
['148779151'	'407177474788057088'	'0.0']->['83759973'	'407177474788057088'	'580.8']
['148779151'	'407177474788057088'	'0.0']->['991812974'	'407177474788057088'	'580.83']
['148779151'	'407177474788057088'	'0.0']->['169827905'	'407177474788057088'	'580.84']
['148779151'	'407177474788057088'	'0.0']->['860143136'	'407177474788057088'	'580.84']
['148779151'	'407177474788057088'	'0.0']->['508392357'	'407177474788057088'	'580.85']
['148779151'	'407177474788057088'	'0.0']->['1057940414'	'407177474788057088'	'580.85']
['148779151'	'407177474788057088'	'0.0']->['291444257'	'407177474788057088'	'580.85']
['148779151'	'407177474788057088'	'0.0']->['395111413'	'407177474788057088'	'580.85']
['985534832'	'407177474788057088'	'576.67']->['336709749'	'407177474788057088'	'581.08']
['148779151'	'407177474788057088'	'0.0']->['411638448'	'407177474788057088'	'581.19']
['148779151'	'407177474788057088'	'0.0']->['612522510'	'407177474788057088'	'581.24']
['148779151'	'407177474788057088'	'0.0']->['268881177'	'407177474788057088'	'581.3']
['148779151'	'407177474788057088'	'0.0']->['748559010'	'407177474788057088'	'581.77']
['148779151'	'407177474788057088'	'0.0']->['278319638'	'407177474788057088'	'582.0']
['148779151'	'407177474788057088'	'0.0']->['1651253101'	'407177474788057088'	'582.12']
[truncated: 540 more rows]
