# Supplementary material for: BiMGCL: rumor detection via bi-directional multi-level graph contrastive learning
Source: PeerJ Comput Sci. 2023 Nov 10;9:e1659. doi: 10.7717/peerj-cs.1659 (PMC10703058; doi:10.7717/peerj-cs.1659)
Supplement: Supplemental Information 1 [file peerj-cs-09-1659-s001.zip › rumor_detection_acl2017/twitter15/tree/407179055763836928.txt]

['ROOT'	'ROOT'	'0.0']->['25589776'	'407179055763836928'	'0.0']
['25589776'	'407179055763836928'	'0.0']->['62928653'	'407179297468596224'	'0.97']
['25589776'	'407179055763836928'	'0.0']->['352939772'	'407179328665837569'	'1.08']
['25589776'	'407179055763836928'	'0.0']->['19284852'	'407179397482164224'	'1.37']
['25589776'	'407179055763836928'	'0.0']->['891720121'	'407179488825311233'	'1.72']
['25589776'	'407179055763836928'	'0.0']->['200793689'	'407179757894524928'	'2.78']
['25589776'	'407179055763836928'	'0.0']->['709266774'	'407179819793645568'	'3.03']
['25589776'	'407179055763836928'	'0.0']->['114543073'	'407179055763836928'	'3.33']
['25589776'	'407179055763836928'	'0.0']->['745512865'	'407179055763836928'	'3.33']
['25589776'	'407179055763836928'	'0.0']->['897952927'	'407179055763836928'	'3.33']
['25589776'	'407179055763836928'	'0.0']->['407897964'	'407179055763836928'	'3.33']
['25589776'	'407179055763836928'	'0.0']->['248383985'	'407179055763836928'	'3.33']
['25589776'	'407179055763836928'	'0.0']->['363634908'	'407179055763836928'	'3.33']
['25589776'	'407179055763836928'	'0.0']->['59573526'	'407179055763836928'	'3.33']
['25589776'	'407179055763836928'	'0.0']->['25685175'	'407179055763836928'	'3.33']
['25589776'	'407179055763836928'	'0.0']->['422554714'	'407179055763836928'	'3.33']
['25589776'	'407179055763836928'	'0.0']->['628530844'	'407179055763836928'	'3.33']
['25589776'	'407179055763836928'	'0.0']->['76951970'	'407179055763836928'	'3.64']
['25589776'	'407179055763836928'	'0.0']->['36786309'	'407179055763836928'	'3.95']
['25589776'	'407179055763836928'	'0.0']->['2195838054'	'407179055763836928'	'4.08']
['25589776'	'407179055763836928'	'0.0']->['23877447'	'407179055763836928'	'4.15']
['25589776'	'407179055763836928'	'0.0']->['19159667'	'407179055763836928'	'4.22']
['25589776'	'407179055763836928'	'0.0']->['83014807'	'407179055763836928'	'4.25']
['25589776'	'407179055763836928'	'0.0']->['24252268'	'407180328520806401'	'5.07']
['25589776'	'407179055763836928'	'0.0']->['1490585731'	'407180351463636992'	'5.15']
['25589776'	'407179055763836928'	'0.0']->['172634727'	'407180363480301568'	'5.2']
['25589776'	'407179055763836928'	'0.0']->['1333280480'	'407179055763836928'	'6.63']
['25589776'	'407179055763836928'	'0.0']->['92550126'	'407180866998517760'	'7.2']
['25589776'	'407179055763836928'	'0.0']->['28749105'	'407179055763836928'	'7.81']
['25589776'	'407179055763836928'	'0.0']->['262055891'	'407179055763836928'	'8.41']
['25589776'	'407179055763836928'	'0.0']->['127146206'	'407179055763836928'	'8.7']
['25589776'	'407179055763836928'	'0.0']->['269937545'	'407181248487247872'	'8.72']
['25589776'	'407179055763836928'	'0.0']->['86941283'	'407179055763836928'	'9.0']
['25589776'	'407179055763836928'	'0.0']->['794453995'	'407179055763836928'	'9.1']
['25589776'	'407179055763836928'	'0.0']->['25253099'	'407179055763836928'	'9.37']
['25589776'	'407179055763836928'	'0.0']->['88450344'	'407181611898118145'	'10.17']
['25589776'	'407179055763836928'	'0.0']->['2185844388'	'407179055763836928'	'10.18']
['25589776'	'407179055763836928'	'0.0']->['21468515'	'407181641833271296'	'10.28']
['25589776'	'407179055763836928'	'0.0']->['75586029'	'407179055763836928'	'10.75']
['25589776'	'407179055763836928'	'0.0']->['95107771'	'407179055763836928'	'12.15']
['25589776'	'407179055763836928'	'0.0']->['154300165'	'407179055763836928'	'12.35']
['25589776'	'407179055763836928'	'0.0']->['1169902460'	'407179055763836928'	'12.47']
['25589776'	'407179055763836928'	'0.0']->['51306266'	'407179055763836928'	'12.57']
['25589776'	'407179055763836928'	'0.0']->['1357164391'	'407182222744354816'	'12.58']
['25589776'	'407179055763836928'	'0.0']->['700687059'	'407179055763836928'	'13.17']
['25589776'	'407179055763836928'	'0.0']->['1188204096'	'407179055763836928'	'13.48']
['25589776'	'407179055763836928'	'0.0']->['81487854'	'407179055763836928'	'14.0']
['25589776'	'407179055763836928'	'0.0']->['47419539'	'407179055763836928'	'14.15']
['25589776'	'407179055763836928'	'0.0']->['1434458600'	'407179055763836928'	'14.37']
['25589776'	'407179055763836928'	'0.0']->['110591992'	'407179055763836928'	'14.43']
['25589776'	'407179055763836928'	'0.0']->['132630877'	'407179055763836928'	'14.52']
['25589776'	'407179055763836928'	'0.0']->['1875635136'	'407179055763836928'	'14.73']
['25589776'	'407179055763836928'	'0.0']->['705454806'	'407179055763836928'	'15.47']
['25589776'	'407179055763836928'	'0.0']->['103325851'	'407179055763836928'	'16.32']
['25589776'	'407179055763836928'	'0.0']->['205245594'	'407179055763836928'	'16.88']
['25589776'	'407179055763836928'	'0.0']->['384597959'	'407183483841163264'	'17.6']
['25589776'	'407179055763836928'	'0.0']->['138690257'	'407179055763836928'	'17.88']
['25589776'	'407179055763836928'	'0.0']->['541288865'	'407183564984553472'	'17.92']
['25589776'	'407179055763836928'	'0.0']->['534646245'	'407179055763836928'	'18.27']
['25589776'	'407179055763836928'	'0.0']->['15342726'	'407183714355912704'	'18.52']
['25589776'	'407179055763836928'	'0.0']->['57906663'	'407179055763836928'	'18.8']
['25589776'	'407179055763836928'	'0.0']->['419253815'	'407179055763836928'	'23.97']
['25589776'	'407179055763836928'	'0.0']->['1007713951'	'407179055763836928'	'26.62']
['25589776'	'407179055763836928'	'0.0']->['23857263'	'407185868567228416'	'27.07']
['25589776'	'407179055763836928'	'0.0']->['267740408'	'407179055763836928'	'29.05']
['25589776'	'407179055763836928'	'0.0']->['45079269'	'407186795156488192'	'30.75']
['25589776'	'407179055763836928'	'0.0']->['608331392'	'407186882196688896'	'31.1']
['25589776'	'407179055763836928'	'0.0']->['1075889676'	'407179055763836928'	'31.3']
['25589776'	'407179055763836928'	'0.0']->['1857585192'	'407179055763836928'	'32.47']
['25589776'	'407179055763836928'	'0.0']->['101870031'	'407187459533848576'	'33.4']
['25589776'	'407179055763836928'	'0.0']->['936151177'	'407179055763836928'	'34.42']
['25589776'	'407179055763836928'	'0.0']->['122348359'	'407179055763836928'	'35.97']
['25589776'	'407179055763836928'	'0.0']->['172310669'	'407179055763836928'	'38.63']
['25589776'	'407179055763836928'	'0.0']->['838268130'	'407179055763836928'	'40.82']
['25589776'	'407179055763836928'	'0.0']->['569953953'	'407179055763836928'	'45.15']
['25589776'	'407179055763836928'	'0.0']->['768477271'	'407179055763836928'	'50.97']
['25589776'	'407179055763836928'	'0.0']->['34793858'	'407192177182535681'	'52.13']
['25589776'	'407179055763836928'	'0.0']->['326720450'	'407179055763836928'	'56.2']
['25589776'	'407179055763836928'	'0.0']->['1265820786'	'407193694693888000'	'58.17']
['25589776'	'407179055763836928'	'0.0']->['114932810'	'407179055763836928'	'62.58']
['25589776'	'407179055763836928'	'0.0']->['147031985'	'407179055763836928'	'63.23']
['25589776'	'407179055763836928'	'0.0']->['52937848'	'407195740960985088'	'66.3']
['25589776'	'407179055763836928'	'0.0']->['21174239'	'407179055763836928'	'66.78']
['25589776'	'407179055763836928'	'0.0']->['25372080'	'407196581495332866'	'69.65']
['25589776'	'407179055763836928'	'0.0']->['1132384026'	'407179055763836928'	'70.48']
['25589776'	'407179055763836928'	'0.0']->['47366876'	'407196843144392704'	'70.68']
['25589776'	'407179055763836928'	'0.0']->['34512555'	'407179055763836928'	'73.85']
['25589776'	'407179055763836928'	'0.0']->['17069879'	'407197700052881408'	'74.08']
['25589776'	'407179055763836928'	'0.0']->['2209665924'	'407179055763836928'	'77.38']
['25372080'	'407196581495332866'	'69.65']->['1022546707'	'407199194647375873'	'80.03']
['25589776'	'407179055763836928'	'0.0']->['8667312'	'407201205719683072'	'88.02']
['25589776'	'407179055763836928'	'0.0']->['1909467900'	'407179055763836928'	'88.53']
['25589776'	'407179055763836928'	'0.0']->['466317625'	'407179055763836928'	'89.03']
['25589776'	'407179055763836928'	'0.0']->['887874138'	'407179055763836928'	'89.88']
['25589776'	'407179055763836928'	'0.0']->['334362500'	'407179055763836928'	'98.2']
['25589776'	'407179055763836928'	'0.0']->['218268434'	'407179055763836928'	'99.78']
['25589776'	'407179055763836928'	'0.0']->['1250393527'	'407179055763836928'	'103.58']
['25589776'	'407179055763836928'	'0.0']->['2213015047'	'407179055763836928'	'110.25']
['25589776'	'407179055763836928'	'0.0']->['33496073'	'407179055763836928'	'111.95']
['25589776'	'407179055763836928'	'0.0']->['318858006'	'407179055763836928'	'127.82']
['25589776'	'407179055763836928'	'0.0']->['22151989'	'407213378256793602'	'136.38']
['25589776'	'407179055763836928'	'0.0']->['351138230'	'407179055763836928'	'178.83']
['25589776'	'407179055763836928'	'0.0']->['44030174'	'407179055763836928'	'190.73']
['25589776'	'407179055763836928'	'0.0']->['18177913'	'407228076075266048'	'194.78']
['25589776'	'407179055763836928'	'0.0']->['428723296'	'407228521908420608'	'196.57']
['25589776'	'407179055763836928'	'0.0']->['2185787108'	'407179055763836928'	'198.3']
['25589776'	'407179055763836928'	'0.0']->['113736300'	'407179055763836928'	'213.37']
['25589776'	'407179055763836928'	'0.0']->['50876859'	'407179055763836928'	'227.62']
['25589776'	'407179055763836928'	'0.0']->['825389378'	'407179055763836928'	'243.8']
['25589776'	'407179055763836928'	'0.0']->['257541419'	'407179055763836928'	'247.4']
['25589776'	'407179055763836928'	'0.0']->['1067477864'	'407179055763836928'	'251.07']
['25589776'	'407179055763836928'	'0.0']->['450290804'	'407179055763836928'	'273.4']
['25589776'	'407179055763836928'	'0.0']->['1104586872'	'407179055763836928'	'294.43']
['25589776'	'407179055763836928'	'0.0']->['19360575'	'407254993751007232'	'301.75']
['25589776'	'407179055763836928'	'0.0']->['718621352'	'407179055763836928'	'324.37']
['25589776'	'407179055763836928'	'0.0']->['262907133'	'407291393128673281'	'446.38']
['25589776'	'407179055763836928'	'0.0']->['18704758'	'407179055763836928'	'470.72']
['25589776'	'407179055763836928'	'0.0']->['2189869004'	'407179055763836928'	'583.98']
['25589776'	'407179055763836928'	'0.0']->['227470672'	'407179055763836928'	'726.2']
['25589776'	'407179055763836928'	'0.0']->['183932120'	'407179055763836928'	'841.03']
['25589776'	'407179055763836928'	'0.0']->['786564788'	'407179055763836928'	'1012.8']
['25589776'	'407179055763836928'	'0.0']->['38835202'	'407179055763836928'	'1109.38']
['25589776'	'407179055763836928'	'0.0']->['124146113'	'407467627280224257'	'1146.68']
['25589776'	'407179055763836928'	'0.0']->['152690654'	'407179055763836928'	'1306.67']
['25589776'	'407179055763836928'	'0.0']->['1978230259'	'407179055763836928'	'1672.43']
['25589776'	'407179055763836928'	'0.0']->['21421756'	'407179055763836928'	'1837.98']
['25589776'	'407179055763836928'	'0.0']->['126041968'	'407179055763836928'	'1890.83']
['25589776'	'407179055763836928'	'0.0']->['46837337'	'407179055763836928'	'1940.63']
['25589776'	'407179055763836928'	'0.0']->['1508545196'	'407179055763836928'	'2673.32']
['25589776'	'407179055763836928'	'0.0']->['22999115'	'407179055763836928'	'2673.32']
