# Supplementary material for: BiMGCL: rumor detection via bi-directional multi-level graph contrastive learning
Source: PeerJ Comput Sci. 2023 Nov 10;9:e1659. doi: 10.7717/peerj-cs.1659 (PMC10703058; doi:10.7717/peerj-cs.1659)
Supplement: Supplemental Information 1 [file peerj-cs-09-1659-s001.zip › rumor_detection_acl2017/twitter15/tree/407181813174788096.txt]

['ROOT'	'ROOT'	'0.0']->['14511951'	'407181813174788096'	'0.0']
['14511951'	'407181813174788096'	'0.0']->['1113778434'	'407181813174788096'	'3.53']
['14511951'	'407181813174788096'	'0.0']->['1881003494'	'407181813174788096'	'3.53']
['14511951'	'407181813174788096'	'0.0']->['187803127'	'407181813174788096'	'3.53']
['14511951'	'407181813174788096'	'0.0']->['24136369'	'407181813174788096'	'3.53']
['14511951'	'407181813174788096'	'0.0']->['38695644'	'407181813174788096'	'3.53']
['14511951'	'407181813174788096'	'0.0']->['777511700'	'407181813174788096'	'3.53']
['14511951'	'407181813174788096'	'0.0']->['16562818'	'407181813174788096'	'3.53']
['14511951'	'407181813174788096'	'0.0']->['74779839'	'407181813174788096'	'3.53']
['14511951'	'407181813174788096'	'0.0']->['259954286'	'407181813174788096'	'3.53']
['14511951'	'407181813174788096'	'0.0']->['104576444'	'407181813174788096'	'3.53']
['14511951'	'407181813174788096'	'0.0']->['455252727'	'407181813174788096'	'3.53']
['14511951'	'407181813174788096'	'0.0']->['464041772'	'407181813174788096'	'3.53']
['14511951'	'407181813174788096'	'0.0']->['313880777'	'407181813174788096'	'3.53']
['455252727'	'407181813174788096'	'3.53']->['284738545'	'407181813174788096'	'3.53']
['14511951'	'407181813174788096'	'0.0']->['57090987'	'407181813174788096'	'3.53']
['14511951'	'407181813174788096'	'0.0']->['336107517'	'407181813174788096'	'3.53']
['14511951'	'407181813174788096'	'0.0']->['131775467'	'407181813174788096'	'3.53']
['14511951'	'407181813174788096'	'0.0']->['992099670'	'407181813174788096'	'3.53']
['14511951'	'407181813174788096'	'0.0']->['48594612'	'407181813174788096'	'3.53']
['14511951'	'407181813174788096'	'0.0']->['158427332'	'407181813174788096'	'3.53']
['14511951'	'407181813174788096'	'0.0']->['95528085'	'407181813174788096'	'3.53']
['14511951'	'407181813174788096'	'0.0']->['77334624'	'407181813174788096'	'3.53']
['14511951'	'407181813174788096'	'0.0']->['105040525'	'407181813174788096'	'3.93']
['14511951'	'407181813174788096'	'0.0']->['1363590145'	'407182810663776256'	'3.97']
['14511951'	'407181813174788096'	'0.0']->['17872009'	'407181813174788096'	'4.13']
['14511951'	'407181813174788096'	'0.0']->['51306266'	'407181813174788096'	'4.23']
['14511951'	'407181813174788096'	'0.0']->['209462363'	'407181813174788096'	'4.28']
['14511951'	'407181813174788096'	'0.0']->['360249486'	'407181813174788096'	'4.31']
['14511951'	'407181813174788096'	'0.0']->['48958978'	'407181813174788096'	'4.33']
['14511951'	'407181813174788096'	'0.0']->['916996957'	'407183108719403008'	'5.15']
['14511951'	'407181813174788096'	'0.0']->['1638561230'	'407183176243482624'	'5.42']
['14511951'	'407181813174788096'	'0.0']->['125736913'	'407181813174788096'	'5.8']
['14511951'	'407181813174788096'	'0.0']->['2161616876'	'407183342870605824'	'6.08']
['14511951'	'407181813174788096'	'0.0']->['24539548'	'407181813174788096'	'6.53']
['14511951'	'407181813174788096'	'0.0']->['1170768866'	'407181813174788096'	'6.9']
['14511951'	'407181813174788096'	'0.0']->['256990016'	'407181813174788096'	'7.08']
['14511951'	'407181813174788096'	'0.0']->['1196817162'	'407181813174788096'	'7.17']
['14511951'	'407181813174788096'	'0.0']->['163753671'	'407181813174788096'	'7.22']
['14511951'	'407181813174788096'	'0.0']->['199456784'	'407181813174788096'	'7.24']
['14511951'	'407181813174788096'	'0.0']->['141037638'	'407181813174788096'	'7.26']
['14511951'	'407181813174788096'	'0.0']->['144439275'	'407181813174788096'	'7.26']
['14511951'	'407181813174788096'	'0.0']->['263909103'	'407181813174788096'	'7.27']
['14511951'	'407181813174788096'	'0.0']->['30300714'	'407181813174788096'	'7.82']
['14511951'	'407181813174788096'	'0.0']->['101513450'	'407181813174788096'	'9.19']
['14511951'	'407181813174788096'	'0.0']->['260256256'	'407181813174788096'	'9.88']
['14511951'	'407181813174788096'	'0.0']->['1190692975'	'407181813174788096'	'10.22']
['14511951'	'407181813174788096'	'0.0']->['396962291'	'407181813174788096'	'10.39']
['14511951'	'407181813174788096'	'0.0']->['31544859'	'407181813174788096'	'10.48']
['14511951'	'407181813174788096'	'0.0']->['419253815'	'407181813174788096'	'10.57']
['30300714'	'407181813174788096'	'7.82']->['164975798'	'407181813174788096'	'10.97']
['14511951'	'407181813174788096'	'0.0']->['417205857'	'407184623618523136'	'11.18']
['14511951'	'407181813174788096'	'0.0']->['19390442'	'407181813174788096'	'11.38']
['14511951'	'407181813174788096'	'0.0']->['950045287'	'407181813174788096'	'11.45']
['14511951'	'407181813174788096'	'0.0']->['136128142'	'407181813174788096'	'15.24']
['14511951'	'407181813174788096'	'0.0']->['33054130'	'407181813174788096'	'17.14']
['14511951'	'407181813174788096'	'0.0']->['477752984'	'407181813174788096'	'18.09']
['14511951'	'407181813174788096'	'0.0']->['971172918'	'407181813174788096'	'18.56']
['477752984'	'407181813174788096'	'18.09']->['1296097254'	'407181813174788096'	'18.8']
['14511951'	'407181813174788096'	'0.0']->['2182692314'	'407181813174788096'	'18.91']
['14511951'	'407181813174788096'	'0.0']->['1005417410'	'407181813174788096'	'18.97']
['14511951'	'407181813174788096'	'0.0']->['27639792'	'407181813174788096'	'19.0']
['14511951'	'407181813174788096'	'0.0']->['273320527'	'407181813174788096'	'19.02']
['14511951'	'407181813174788096'	'0.0']->['552117307'	'407181813174788096'	'19.03']
['14511951'	'407181813174788096'	'0.0']->['24852990'	'407181813174788096'	'19.03']
['14511951'	'407181813174788096'	'0.0']->['322158179'	'407181813174788096'	'19.03']
['14511951'	'407181813174788096'	'0.0']->['72837208'	'407181813174788096'	'19.03']
['14511951'	'407181813174788096'	'0.0']->['38936629'	'407181813174788096'	'19.48']
['14511951'	'407181813174788096'	'0.0']->['51337581'	'407181813174788096'	'19.67']
['14511951'	'407181813174788096'	'0.0']->['1210359038'	'407181813174788096'	'19.95']
['14511951'	'407181813174788096'	'0.0']->['729935749'	'407181813174788096'	'19.97']
['14511951'	'407181813174788096'	'0.0']->['545550163'	'407181813174788096'	'24.18']
['14511951'	'407181813174788096'	'0.0']->['88519918'	'407181813174788096'	'24.77']
['14511951'	'407181813174788096'	'0.0']->['1615428894'	'407181813174788096'	'25.83']
['14511951'	'407181813174788096'	'0.0']->['2200756316'	'407181813174788096'	'26.52']
['14511951'	'407181813174788096'	'0.0']->['952598100'	'407181813174788096'	'27.82']
['14511951'	'407181813174788096'	'0.0']->['2180182835'	'407189315891232768'	'29.82']
['14511951'	'407181813174788096'	'0.0']->['705454806'	'407181813174788096'	'30.07']
['14511951'	'407181813174788096'	'0.0']->['47115833'	'407181813174788096'	'30.9']
['14511951'	'407181813174788096'	'0.0']->['1142643494'	'407181813174788096'	'31.58']
['14511951'	'407181813174788096'	'0.0']->['1594773523'	'407181813174788096'	'31.63']
['14511951'	'407181813174788096'	'0.0']->['1142102612'	'407181813174788096'	'33.13']
['14511951'	'407181813174788096'	'0.0']->['309933633'	'407190624983859200'	'35.02']
['14511951'	'407181813174788096'	'0.0']->['88261957'	'407190992572280832'	'36.48']
['14511951'	'407181813174788096'	'0.0']->['147992149'	'407181813174788096'	'37.27']
['14511951'	'407181813174788096'	'0.0']->['1902034867'	'407181813174788096'	'37.28']
['14511951'	'407181813174788096'	'0.0']->['15160609'	'407181813174788096'	'37.63']
['14511951'	'407181813174788096'	'0.0']->['1144991174'	'407181813174788096'	'39.12']
['14511951'	'407181813174788096'	'0.0']->['37665847'	'407181813174788096'	'39.73']
['14511951'	'407181813174788096'	'0.0']->['1512331309'	'407181813174788096'	'42.32']
['14511951'	'407181813174788096'	'0.0']->['450313895'	'407181813174788096'	'42.53']
['14511951'	'407181813174788096'	'0.0']->['1635154316'	'407192831132852225'	'43.78']
['14511951'	'407181813174788096'	'0.0']->['184928826'	'407181813174788096'	'45.03']
['14511951'	'407181813174788096'	'0.0']->['1686384282'	'407181813174788096'	'46.13']
['464041772'	'407181813174788096'	'3.53']->['1952716465'	'407194307934695424'	'49.65']
['14511951'	'407181813174788096'	'0.0']->['33021955'	'407181813174788096'	'49.78']
['14511951'	'407181813174788096'	'0.0']->['271792869'	'407181813174788096'	'52.03']
['14511951'	'407181813174788096'	'0.0']->['88433068'	'407181813174788096'	'52.13']
['14511951'	'407181813174788096'	'0.0']->['52959532'	'407181813174788096'	'54.1']
['14511951'	'407181813174788096'	'0.0']->['31497276'	'407181813174788096'	'54.5']
['14511951'	'407181813174788096'	'0.0']->['1080116856'	'407181813174788096'	'55.45']
['14511951'	'407181813174788096'	'0.0']->['225079947'	'407181813174788096'	'55.68']
['14511951'	'407181813174788096'	'0.0']->['125321152'	'407181813174788096'	'62.43']
['14511951'	'407181813174788096'	'0.0']->['112328158'	'407181813174788096'	'64.28']
['14511951'	'407181813174788096'	'0.0']->['127234633'	'407181813174788096'	'64.48']
['14511951'	'407181813174788096'	'0.0']->['25872727'	'407181813174788096'	'69.55']
['14511951'	'407181813174788096'	'0.0']->['108435879'	'407181813174788096'	'69.58']
['14511951'	'407181813174788096'	'0.0']->['231418072'	'407181813174788096'	'74.95']
['14511951'	'407181813174788096'	'0.0']->['466317625'	'407181813174788096'	'77.0']
['14511951'	'407181813174788096'	'0.0']->['1660514726'	'407181813174788096'	'77.13']
['14511951'	'407181813174788096'	'0.0']->['382696452'	'407181813174788096'	'79.22']
['14511951'	'407181813174788096'	'0.0']->['1219246364'	'407181813174788096'	'79.55']
['14511951'	'407181813174788096'	'0.0']->['1157593183'	'407181813174788096'	'79.77']
['14511951'	'407181813174788096'	'0.0']->['121315031'	'407181813174788096'	'82.2']
['14511951'	'407181813174788096'	'0.0']->['197488283'	'407203039594819584'	'84.35']
['14511951'	'407181813174788096'	'0.0']->['608031853'	'407181813174788096'	'84.43']
['14511951'	'407181813174788096'	'0.0']->['128439138'	'407181813174788096'	'86.83']
['14511951'	'407181813174788096'	'0.0']->['34676195'	'407181813174788096'	'88.0']
['14511951'	'407181813174788096'	'0.0']->['505089667'	'407181813174788096'	'88.33']
['14511951'	'407181813174788096'	'0.0']->['165886702'	'407181813174788096'	'90.68']
['14511951'	'407181813174788096'	'0.0']->['376750926'	'407181813174788096'	'91.45']
['14511951'	'407181813174788096'	'0.0']->['1292629278'	'407181813174788096'	'95.75']
['14511951'	'407181813174788096'	'0.0']->['62127098'	'407181813174788096'	'98.35']
['14511951'	'407181813174788096'	'0.0']->['610250722'	'407181813174788096'	'98.35']
['14511951'	'407181813174788096'	'0.0']->['239654063'	'407181813174788096'	'100.78']
['14511951'	'407181813174788096'	'0.0']->['1619593404'	'407181813174788096'	'110.2']
['14511951'	'407181813174788096'	'0.0']->['535765244'	'407181813174788096'	'113.63']
['14511951'	'407181813174788096'	'0.0']->['985166461'	'407181813174788096'	'114.0']
['14511951'	'407181813174788096'	'0.0']->['730764650'	'407181813174788096'	'115.63']
['14511951'	'407181813174788096'	'0.0']->['292784925'	'407212168606531584'	'120.63']
['14511951'	'407181813174788096'	'0.0']->['760255068'	'407181813174788096'	'120.65']
['14511951'	'407181813174788096'	'0.0']->['434208165'	'407181813174788096'	'120.8']
['14511951'	'407181813174788096'	'0.0']->['378148063'	'407181813174788096'	'125.95']
['455252727'	'407181813174788096'	'3.53']->['269539712'	'407181813174788096'	'128.55']
['14511951'	'407181813174788096'	'0.0']->['451748543'	'407181813174788096'	'137.9']
['14511951'	'407181813174788096'	'0.0']->['46608206'	'407181813174788096'	'148.48']
['14511951'	'407181813174788096'	'0.0']->['14622550'	'407181813174788096'	'161.07']
['14511951'	'407181813174788096'	'0.0']->['717200238'	'407181813174788096'	'190.13']
['14511951'	'407181813174788096'	'0.0']->['18662567'	'407181813174788096'	'229.67']
['14511951'	'407181813174788096'	'0.0']->['21787109'	'407243539433938945'	'245.28']
['14511951'	'407181813174788096'	'0.0']->['171745172'	'407181813174788096'	'422.53']
['14511951'	'407181813174788096'	'0.0']->['497995008'	'407181813174788096'	'442.5']
['14511951'	'407181813174788096'	'0.0']->['1115815117'	'407181813174788096'	'554.98']
['14511951'	'407181813174788096'	'0.0']->['375284971'	'407181813174788096'	'643.43']
['14511951'	'407181813174788096'	'0.0']->['2175185943'	'407181813174788096'	'693.57']
['14511951'	'407181813174788096'	'0.0']->['308411040'	'407181813174788096'	'1401.9']
['14511951'	'407181813174788096'	'0.0']->['101528996'	'407181813174788096'	'2734.88']
['14511951'	'407181813174788096'	'0.0']->['1940093317'	'407181813174788096'	'2735.03']
['14511951'	'407181813174788096'	'0.0']->['38271176'	'407181813174788096'	'5775.53']
