# Supplementary material for: BiMGCL: rumor detection via bi-directional multi-level graph contrastive learning
Source: PeerJ Comput Sci. 2023 Nov 10;9:e1659. doi: 10.7717/peerj-cs.1659 (PMC10703058; doi:10.7717/peerj-cs.1659)
Supplement: Supplemental Information 1 [file peerj-cs-09-1659-s001.zip › rumor_detection_acl2017/twitter15/tree/407182194206322689.txt]

['ROOT'	'ROOT'	'0.0']->['3060631'	'407182194206322689'	'0.0']
['3060631'	'407182194206322689'	'0.0']->['529734418'	'407182194206322689'	'0.58']
['3060631'	'407182194206322689'	'0.0']->['35763633'	'407182194206322689'	'2.33']
['3060631'	'407182194206322689'	'0.0']->['1162082161'	'407182194206322689'	'3.2']
['3060631'	'407182194206322689'	'0.0']->['253984755'	'407182194206322689'	'3.63']
['3060631'	'407182194206322689'	'0.0']->['1355292972'	'407182194206322689'	'3.85']
['3060631'	'407182194206322689'	'0.0']->['1592408822'	'407182194206322689'	'3.96']
['3060631'	'407182194206322689'	'0.0']->['1599745454'	'407182194206322689'	'4.01']
['3060631'	'407182194206322689'	'0.0']->['422811012'	'407182194206322689'	'4.04']
['3060631'	'407182194206322689'	'0.0']->['61760571'	'407182194206322689'	'4.07']
['3060631'	'407182194206322689'	'0.0']->['295671333'	'407182194206322689'	'4.5']
['3060631'	'407182194206322689'	'0.0']->['35810187'	'407182194206322689'	'4.93']
['3060631'	'407182194206322689'	'0.0']->['212920746'	'407182194206322689'	'5.88']
['3060631'	'407182194206322689'	'0.0']->['556239908'	'407182194206322689'	'5.92']
['3060631'	'407182194206322689'	'0.0']->['1319301757'	'407182194206322689'	'5.95']
['3060631'	'407182194206322689'	'0.0']->['403142928'	'407182194206322689'	'6.92']
['3060631'	'407182194206322689'	'0.0']->['68164619'	'407182194206322689'	'8.07']
['3060631'	'407182194206322689'	'0.0']->['145320889'	'407182194206322689'	'8.38']
['3060631'	'407182194206322689'	'0.0']->['354562721'	'407182194206322689'	'8.57']
['3060631'	'407182194206322689'	'0.0']->['271454099'	'407182194206322689'	'11.77']
['3060631'	'407182194206322689'	'0.0']->['212185231'	'407182194206322689'	'12.5']
['3060631'	'407182194206322689'	'0.0']->['1877148284'	'407182194206322689'	'14.97']
['3060631'	'407182194206322689'	'0.0']->['300074492'	'407182194206322689'	'16.22']
['3060631'	'407182194206322689'	'0.0']->['1007354330'	'407182194206322689'	'19.08']
['3060631'	'407182194206322689'	'0.0']->['111478293'	'407182194206322689'	'21.87']
['3060631'	'407182194206322689'	'0.0']->['51119725'	'407182194206322689'	'22.37']
['3060631'	'407182194206322689'	'0.0']->['1299850958'	'407182194206322689'	'22.38']
['3060631'	'407182194206322689'	'0.0']->['204507042'	'407182194206322689'	'24.35']
['3060631'	'407182194206322689'	'0.0']->['233814359'	'407182194206322689'	'29.05']
['3060631'	'407182194206322689'	'0.0']->['68770972'	'407182194206322689'	'30.75']
['3060631'	'407182194206322689'	'0.0']->['1947465998'	'407182194206322689'	'31.07']
['3060631'	'407182194206322689'	'0.0']->['1387281882'	'407182194206322689'	'31.88']
['3060631'	'407182194206322689'	'0.0']->['785952974'	'407182194206322689'	'31.92']
['3060631'	'407182194206322689'	'0.0']->['35508450'	'407182194206322689'	'37.35']
['3060631'	'407182194206322689'	'0.0']->['545332596'	'407182194206322689'	'39.07']
['3060631'	'407182194206322689'	'0.0']->['133291397'	'407182194206322689'	'39.82']
['3060631'	'407182194206322689'	'0.0']->['90702092'	'407182194206322689'	'44.45']
['3060631'	'407182194206322689'	'0.0']->['11322882'	'407182194206322689'	'45.85']
['3060631'	'407182194206322689'	'0.0']->['48702605'	'407182194206322689'	'47.13']
['3060631'	'407182194206322689'	'0.0']->['1025396923'	'407182194206322689'	'53.15']
['3060631'	'407182194206322689'	'0.0']->['468741545'	'407182194206322689'	'54.95']
['3060631'	'407182194206322689'	'0.0']->['861597462'	'407182194206322689'	'56.4']
['3060631'	'407182194206322689'	'0.0']->['1535368112'	'407182194206322689'	'56.58']
['3060631'	'407182194206322689'	'0.0']->['128311726'	'407182194206322689'	'62.42']
['3060631'	'407182194206322689'	'0.0']->['21635674'	'407182194206322689'	'64.5']
['3060631'	'407182194206322689'	'0.0']->['1896484466'	'407182194206322689'	'67.6']
['3060631'	'407182194206322689'	'0.0']->['275693185'	'407182194206322689'	'68.73']
['3060631'	'407182194206322689'	'0.0']->['479689709'	'407182194206322689'	'69.47']
['3060631'	'407182194206322689'	'0.0']->['316179985'	'407182194206322689'	'72.98']
['3060631'	'407182194206322689'	'0.0']->['923649578'	'407182194206322689'	'77.12']
['3060631'	'407182194206322689'	'0.0']->['242169215'	'407182194206322689'	'77.37']
['3060631'	'407182194206322689'	'0.0']->['76034424'	'407182194206322689'	'77.72']
['3060631'	'407182194206322689'	'0.0']->['731465658'	'407182194206322689'	'78.07']
['3060631'	'407182194206322689'	'0.0']->['1899793447'	'407182194206322689'	'78.37']
['3060631'	'407182194206322689'	'0.0']->['303196937'	'407182194206322689'	'80.53']
['3060631'	'407182194206322689'	'0.0']->['282617540'	'407182194206322689'	'84.93']
['3060631'	'407182194206322689'	'0.0']->['1384875902'	'407182194206322689'	'86.23']
['3060631'	'407182194206322689'	'0.0']->['2164035672'	'407204313270718464'	'87.9']
['3060631'	'407182194206322689'	'0.0']->['495522086'	'407182194206322689'	'88.2']
['3060631'	'407182194206322689'	'0.0']->['19268910'	'407182194206322689'	'91.07']
['3060631'	'407182194206322689'	'0.0']->['971298776'	'407182194206322689'	'91.7']
['3060631'	'407182194206322689'	'0.0']->['14766608'	'407182194206322689'	'94.75']
['3060631'	'407182194206322689'	'0.0']->['287827484'	'407182194206322689'	'102.25']
['3060631'	'407182194206322689'	'0.0']->['140670696'	'407182194206322689'	'102.8']
['354562721'	'407182194206322689'	'8.57']->['494552966'	'407182194206322689'	'103.45']
['3060631'	'407182194206322689'	'0.0']->['539253777'	'407182194206322689'	'104.18']
['3060631'	'407182194206322689'	'0.0']->['160226632'	'407182194206322689'	'107.62']
['3060631'	'407182194206322689'	'0.0']->['492534866'	'407182194206322689'	'114.35']
['3060631'	'407182194206322689'	'0.0']->['82116339'	'407182194206322689'	'117.07']
['3060631'	'407182194206322689'	'0.0']->['717580020'	'407182194206322689'	'118.27']
['3060631'	'407182194206322689'	'0.0']->['573336803'	'407182194206322689'	'120.55']
['3060631'	'407182194206322689'	'0.0']->['43258099'	'407182194206322689'	'133.03']
['3060631'	'407182194206322689'	'0.0']->['486638542'	'407182194206322689'	'150.97']
['3060631'	'407182194206322689'	'0.0']->['17183069'	'407182194206322689'	'156.0']
['3060631'	'407182194206322689'	'0.0']->['1460591352'	'407182194206322689'	'158.75']
['3060631'	'407182194206322689'	'0.0']->['2197490966'	'407182194206322689'	'165.13']
['3060631'	'407182194206322689'	'0.0']->['545653387'	'407182194206322689'	'183.57']
['3060631'	'407182194206322689'	'0.0']->['148865934'	'407182194206322689'	'183.7']
['3060631'	'407182194206322689'	'0.0']->['17439145'	'407182194206322689'	'215.87']
['3060631'	'407182194206322689'	'0.0']->['100631613'	'407182194206322689'	'232.17']
['3060631'	'407182194206322689'	'0.0']->['1058948496'	'407182194206322689'	'242.98']
['3060631'	'407182194206322689'	'0.0']->['471374201'	'407182194206322689'	'244.27']
['3060631'	'407182194206322689'	'0.0']->['2200605463'	'407182194206322689'	'253.4']
['3060631'	'407182194206322689'	'0.0']->['213199854'	'407182194206322689'	'273.7']
['3060631'	'407182194206322689'	'0.0']->['397099170'	'407182194206322689'	'285.83']
['3060631'	'407182194206322689'	'0.0']->['824410392'	'407182194206322689'	'304.27']
['3060631'	'407182194206322689'	'0.0']->['555436170'	'407182194206322689'	'312.38']
['3060631'	'407182194206322689'	'0.0']->['141150034'	'407182194206322689'	'342.58']
['3060631'	'407182194206322689'	'0.0']->['1604385224'	'407182194206322689'	'374.78']
['3060631'	'407182194206322689'	'0.0']->['898338253'	'407182194206322689'	'382.0']
['3060631'	'407182194206322689'	'0.0']->['1888147147'	'407182194206322689'	'382.5']
['3060631'	'407182194206322689'	'0.0']->['1120634660'	'407182194206322689'	'384.43']
['3060631'	'407182194206322689'	'0.0']->['405270914'	'407182194206322689'	'446.35']
['3060631'	'407182194206322689'	'0.0']->['341597116'	'407182194206322689'	'455.02']
['3060631'	'407182194206322689'	'0.0']->['823978902'	'407182194206322689'	'887.47']
['3060631'	'407182194206322689'	'0.0']->['1204614901'	'407182194206322689'	'1137.52']
['3060631'	'407182194206322689'	'0.0']->['337884384'	'407182194206322689'	'1314.07']
['3060631'	'407182194206322689'	'0.0']->['1506185395'	'407182194206322689'	'1449.32']
['3060631'	'407182194206322689'	'0.0']->['621490838'	'407182194206322689'	'1501.35']
['1506185395'	'407182194206322689'	'1449.32']->['76382075'	'407182194206322689'	'1506.2']
['1506185395'	'407182194206322689'	'1449.32']->['2202074806'	'407182194206322689'	'1820.98']
['3060631'	'407182194206322689'	'0.0']->['2192469762'	'407182194206322689'	'1879.82']
['3060631'	'407182194206322689'	'0.0']->['1578830400'	'407939798922297344'	'3010.45']
