# Supplementary material for: BiMGCL: rumor detection via bi-directional multi-level graph contrastive learning
Source: PeerJ Comput Sci. 2023 Nov 10;9:e1659. doi: 10.7717/peerj-cs.1659 (PMC10703058; doi:10.7717/peerj-cs.1659)
Supplement: Supplemental Information 1 [file peerj-cs-09-1659-s001.zip › rumor_detection_acl2017/twitter15/tree/407182466613792768.txt]

['ROOT'	'ROOT'	'0.0']->['17379685'	'407182466613792768'	'0.0']
['17379685'	'407182466613792768'	'0.0']->['216271468'	'407182466613792768'	'0.7']
['17379685'	'407182466613792768'	'0.0']->['876001842'	'407182466613792768'	'0.7']
['17379685'	'407182466613792768'	'0.0']->['80151686'	'407182466613792768'	'1.24']
['17379685'	'407182466613792768'	'0.0']->['30056893'	'407182466613792768'	'1.51']
['17379685'	'407182466613792768'	'0.0']->['23984185'	'407182466613792768'	'1.65']
['17379685'	'407182466613792768'	'0.0']->['23654314'	'407182466613792768'	'1.72']
['17379685'	'407182466613792768'	'0.0']->['143608798'	'407182466613792768'	'1.75']
['17379685'	'407182466613792768'	'0.0']->['242864231'	'407182466613792768'	'1.77']
['17379685'	'407182466613792768'	'0.0']->['596972081'	'407182466613792768'	'1.78']
['17379685'	'407182466613792768'	'0.0']->['241134012'	'407182466613792768'	'1.89']
['17379685'	'407182466613792768'	'0.0']->['139817465'	'407182466613792768'	'2.0']
['17379685'	'407182466613792768'	'0.0']->['576148607'	'407182466613792768'	'2.05']
['17379685'	'407182466613792768'	'0.0']->['42752817'	'407182466613792768'	'2.2']
['17379685'	'407182466613792768'	'0.0']->['141411342'	'407182466613792768'	'2.35']
['17379685'	'407182466613792768'	'0.0']->['589534569'	'407182466613792768'	'2.38']
['17379685'	'407182466613792768'	'0.0']->['274469570'	'407182466613792768'	'2.65']
['17379685'	'407182466613792768'	'0.0']->['47309998'	'407182466613792768'	'2.78']
['17379685'	'407182466613792768'	'0.0']->['473472787'	'407183177527357441'	'2.83']
['17379685'	'407182466613792768'	'0.0']->['79771952'	'407182466613792768'	'2.85']
['17379685'	'407182466613792768'	'0.0']->['15668875'	'407182466613792768'	'2.88']
['17379685'	'407182466613792768'	'0.0']->['77891650'	'407182466613792768'	'2.9']
['17379685'	'407182466613792768'	'0.0']->['443354982'	'407182466613792768'	'2.91']
['17379685'	'407182466613792768'	'0.0']->['912923792'	'407182466613792768'	'2.92']
['17379685'	'407182466613792768'	'0.0']->['786724766'	'407182466613792768'	'2.93']
['17379685'	'407182466613792768'	'0.0']->['717646028'	'407182466613792768'	'3.6']
['17379685'	'407182466613792768'	'0.0']->['2181037785'	'407183404300779520'	'3.73']
['17379685'	'407182466613792768'	'0.0']->['447323494'	'407182466613792768'	'3.93']
['17379685'	'407182466613792768'	'0.0']->['1461056263'	'407182466613792768'	'4.1']
['17379685'	'407182466613792768'	'0.0']->['476021517'	'407182466613792768'	'4.18']
['17379685'	'407182466613792768'	'0.0']->['299886533'	'407182466613792768'	'4.22']
['17379685'	'407182466613792768'	'0.0']->['37596945'	'407182466613792768'	'4.25']
['17379685'	'407182466613792768'	'0.0']->['482863637'	'407182466613792768'	'4.26']
['17379685'	'407182466613792768'	'0.0']->['133931069'	'407182466613792768'	'4.26']
['17379685'	'407182466613792768'	'0.0']->['41719889'	'407182466613792768'	'4.26']
['17379685'	'407182466613792768'	'0.0']->['511070670'	'407182466613792768'	'4.27']
['17379685'	'407182466613792768'	'0.0']->['1955301186'	'407182466613792768'	'4.41']
['17379685'	'407182466613792768'	'0.0']->['342235873'	'407182466613792768'	'4.48']
['17379685'	'407182466613792768'	'0.0']->['546469260'	'407182466613792768'	'4.55']
['17379685'	'407182466613792768'	'0.0']->['212920746'	'407182466613792768'	'4.65']
['17379685'	'407182466613792768'	'0.0']->['26070572'	'407182466613792768'	'4.78']
['17379685'	'407182466613792768'	'0.0']->['276086868'	'407182466613792768'	'4.85']
['17379685'	'407182466613792768'	'0.0']->['346089975'	'407182466613792768'	'4.92']
['17379685'	'407182466613792768'	'0.0']->['255138816'	'407182466613792768'	'5.22']
['17379685'	'407182466613792768'	'0.0']->['1701309841'	'407182466613792768'	'5.38']
['17379685'	'407182466613792768'	'0.0']->['787923829'	'407182466613792768'	'5.53']
['17379685'	'407182466613792768'	'0.0']->['877999123'	'407182466613792768'	'5.83']
['17379685'	'407182466613792768'	'0.0']->['204056758'	'407182466613792768'	'5.97']
['17379685'	'407182466613792768'	'0.0']->['212609328'	'407182466613792768'	'6.12']
['17379685'	'407182466613792768'	'0.0']->['470945962'	'407182466613792768'	'6.99']
['17379685'	'407182466613792768'	'0.0']->['312057645'	'407182466613792768'	'7.43']
['17379685'	'407182466613792768'	'0.0']->['528469540'	'407182466613792768'	'7.65']
['17379685'	'407182466613792768'	'0.0']->['39738832'	'407182466613792768'	'7.76']
['470945962'	'407182466613792768'	'6.99']->['122107087'	'407182466613792768'	'7.81']
['17379685'	'407182466613792768'	'0.0']->['1115281135'	'407182466613792768'	'7.84']
['17379685'	'407182466613792768'	'0.0']->['112112047'	'407182466613792768'	'7.85']
['17379685'	'407182466613792768'	'0.0']->['437075654'	'407182466613792768'	'7.86']
['17379685'	'407182466613792768'	'0.0']->['1586445450'	'407182466613792768'	'7.86']
['17379685'	'407182466613792768'	'0.0']->['938734008'	'407182466613792768'	'7.86']
['17379685'	'407182466613792768'	'0.0']->['2199814925'	'407182466613792768'	'7.87']
['17379685'	'407182466613792768'	'0.0']->['162749350'	'407182466613792768'	'8.32']
['17379685'	'407182466613792768'	'0.0']->['405984802'	'407182466613792768'	'8.55']
['17379685'	'407182466613792768'	'0.0']->['323936094'	'407182466613792768'	'8.78']
['17379685'	'407182466613792768'	'0.0']->['313122372'	'407182466613792768'	'9.68']
['17379685'	'407182466613792768'	'0.0']->['2216991613'	'407182466613792768'	'10.12']
['17379685'	'407182466613792768'	'0.0']->['259406489'	'407182466613792768'	'10.34']
['17379685'	'407182466613792768'	'0.0']->['299959506'	'407182466613792768'	'10.46']
['17379685'	'407182466613792768'	'0.0']->['303554427'	'407182466613792768'	'10.51']
['17379685'	'407182466613792768'	'0.0']->['340611860'	'407182466613792768'	'10.57']
['17379685'	'407182466613792768'	'0.0']->['480722672'	'407182466613792768'	'11.21']
['17379685'	'407182466613792768'	'0.0']->['445703816'	'407182466613792768'	'11.53']
['17379685'	'407182466613792768'	'0.0']->['596124212'	'407182466613792768'	'11.85']
['17379685'	'407182466613792768'	'0.0']->['194919482'	'407182466613792768'	'13.54']
['17379685'	'407182466613792768'	'0.0']->['1649768844'	'407182466613792768'	'14.39']
['17379685'	'407182466613792768'	'0.0']->['147770976'	'407182466613792768'	'14.81']
['17379685'	'407182466613792768'	'0.0']->['89172234'	'407182466613792768'	'15.02']
['17379685'	'407182466613792768'	'0.0']->['244297846'	'407182466613792768'	'15.13']
['17379685'	'407182466613792768'	'0.0']->['90174782'	'407182466613792768'	'15.18']
['17379685'	'407182466613792768'	'0.0']->['826195886'	'407182466613792768'	'15.21']
['17379685'	'407182466613792768'	'0.0']->['51612519'	'407182466613792768'	'15.22']
['17379685'	'407182466613792768'	'0.0']->['935496877'	'407182466613792768'	'15.23']
['17379685'	'407182466613792768'	'0.0']->['603720235'	'407182466613792768'	'15.23']
['17379685'	'407182466613792768'	'0.0']->['164792877'	'407182466613792768'	'15.23']
['17379685'	'407182466613792768'	'0.0']->['431182675'	'407182466613792768'	'15.75']
['17379685'	'407182466613792768'	'0.0']->['1620761702'	'407182466613792768'	'16.01']
['17379685'	'407182466613792768'	'0.0']->['760933272'	'407182466613792768'	'16.14']
['17379685'	'407182466613792768'	'0.0']->['39329663'	'407182466613792768'	'16.2']
['17379685'	'407182466613792768'	'0.0']->['331895908'	'407182466613792768'	'16.23']
['17379685'	'407182466613792768'	'0.0']->['232032971'	'407182466613792768'	'16.25']
['17379685'	'407182466613792768'	'0.0']->['576592389'	'407182466613792768'	'16.27']
['17379685'	'407182466613792768'	'0.0']->['412536011'	'407182466613792768'	'16.92']
['17379685'	'407182466613792768'	'0.0']->['357930876'	'407182466613792768'	'17.24']
['17379685'	'407182466613792768'	'0.0']->['1481220374'	'407182466613792768'	'17.4']
['17379685'	'407182466613792768'	'0.0']->['2204244079'	'407182466613792768'	'17.49']
['17379685'	'407182466613792768'	'0.0']->['263901684'	'407182466613792768'	'17.53']
['17379685'	'407182466613792768'	'0.0']->['501136700'	'407182466613792768'	'17.57']
['17379685'	'407182466613792768'	'0.0']->['195798599'	'407187163768299520'	'18.67']
['576592389'	'407182466613792768'	'16.27']->['399655387'	'407182466613792768'	'18.93']
['17379685'	'407182466613792768'	'0.0']->['1361235866'	'407182466613792768'	'19.62']
['17379685'	'407182466613792768'	'0.0']->['164685330'	'407182466613792768'	'19.96']
['17379685'	'407182466613792768'	'0.0']->['567624048'	'407182466613792768'	'20.13']
['17379685'	'407182466613792768'	'0.0']->['929019691'	'407182466613792768'	'20.21']
['17379685'	'407182466613792768'	'0.0']->['253579098'	'407182466613792768'	'20.26']
['17379685'	'407182466613792768'	'0.0']->['734190625'	'407182466613792768'	'20.28']
['17379685'	'407182466613792768'	'0.0']->['17403977'	'407182466613792768'	'20.29']
['17379685'	'407182466613792768'	'0.0']->['864788022'	'407182466613792768'	'20.29']
['17379685'	'407182466613792768'	'0.0']->['188290158'	'407182466613792768'	'20.3']
['17379685'	'407182466613792768'	'0.0']->['631520296'	'407182466613792768'	'20.68']
['17379685'	'407182466613792768'	'0.0']->['183061924'	'407182466613792768'	'21.07']
['17379685'	'407182466613792768'	'0.0']->['240601276'	'407182466613792768'	'21.64']
['17379685'	'407182466613792768'	'0.0']->['260357570'	'407182466613792768'	'22.22']
['17379685'	'407182466613792768'	'0.0']->['605502137'	'407182466613792768'	'22.55']
['17379685'	'407182466613792768'	'0.0']->['112061177'	'407182466613792768'	'22.8']
['17379685'	'407182466613792768'	'0.0']->['1465747188'	'407182466613792768'	'23.86']
['17379685'	'407182466613792768'	'0.0']->['2199324563'	'407182466613792768'	'24.39']
['17379685'	'407182466613792768'	'0.0']->['244761539'	'407182466613792768'	'24.65']
['17379685'	'407182466613792768'	'0.0']->['212017084'	'407182466613792768'	'24.78']
['17379685'	'407182466613792768'	'0.0']->['366831222'	'407182466613792768'	'24.85']
['17379685'	'407182466613792768'	'0.0']->['558087033'	'407182466613792768'	'24.88']
['17379685'	'407182466613792768'	'0.0']->['1948506894'	'407182466613792768'	'24.9']
['17379685'	'407182466613792768'	'0.0']->['701903724'	'407182466613792768'	'24.92']
['17379685'	'407182466613792768'	'0.0']->['590160343'	'407182466613792768'	'27.49']
['17379685'	'407182466613792768'	'0.0']->['330795015'	'407189461328330752'	'27.8']
['558087033'	'407182466613792768'	'24.88']->['465262353'	'407182466613792768'	'28.78']
['17379685'	'407182466613792768'	'0.0']->['376832418'	'407182466613792768'	'29.42']
['17379685'	'407182466613792768'	'0.0']->['163780963'	'407182466613792768'	'29.74']
['17379685'	'407182466613792768'	'0.0']->['555700817'	'407182466613792768'	'29.91']
['17379685'	'407182466613792768'	'0.0']->['485666922'	'407182466613792768'	'29.99']
['17379685'	'407182466613792768'	'0.0']->['1347287792'	'407182466613792768'	'30.03']
['163780963'	'407182466613792768'	'29.74']->['1550293830'	'407182466613792768'	'30.05']
['17379685'	'407182466613792768'	'0.0']->['347453542'	'407182466613792768'	'30.06']
['17379685'	'407182466613792768'	'0.0']->['43107129'	'407182466613792768'	'30.07']
['17379685'	'407182466613792768'	'0.0']->['166145649'	'407182466613792768'	'30.68']
['17379685'	'407182466613792768'	'0.0']->['457614669'	'407182466613792768'	'30.98']
['17379685'	'407182466613792768'	'0.0']->['812857322'	'407182466613792768'	'31.28']
['17379685'	'407182466613792768'	'0.0']->['1678466930'	'407182466613792768'	'33.1']
['17379685'	'407182466613792768'	'0.0']->['1354531158'	'407182466613792768'	'34.92']
['17379685'	'407182466613792768'	'0.0']->['83266049'	'407182466613792768'	'35.41']
['17379685'	'407182466613792768'	'0.0']->['1395551048'	'407182466613792768'	'35.9']
['17379685'	'407182466613792768'	'0.0']->['1673460752'	'407182466613792768'	'36.05']
['17379685'	'407182466613792768'	'0.0']->['317808176'	'407182466613792768'	'36.58']
['17379685'	'407182466613792768'	'0.0']->['2214303330'	'407182466613792768'	'37.12']
['17379685'	'407182466613792768'	'0.0']->['1852533175'	'407182466613792768'	'37.4']
['17379685'	'407182466613792768'	'0.0']->['326538064'	'407182466613792768'	'37.67']
['17379685'	'407182466613792768'	'0.0']->['1497410856'	'407182466613792768'	'38.03']
['17379685'	'407182466613792768'	'0.0']->['419630041'	'407182466613792768'	'38.8']
['17379685'	'407182466613792768'	'0.0']->['588873848'	'407182466613792768'	'38.87']
['17379685'	'407182466613792768'	'0.0']->['1197038952'	'407182466613792768'	'39.13']
['17379685'	'407182466613792768'	'0.0']->['792561992'	'407182466613792768'	'39.3']
['17379685'	'407182466613792768'	'0.0']->['46662323'	'407182466613792768'	'39.37']
['17379685'	'407182466613792768'	'0.0']->['96794513'	'407182466613792768'	'39.57']
['17379685'	'407182466613792768'	'0.0']->['267889358'	'407182466613792768'	'40.02']
['17379685'	'407182466613792768'	'0.0']->['398354613'	'407182466613792768'	'41.27']
['17379685'	'407182466613792768'	'0.0']->['51452201'	'407182466613792768'	'41.45']
['17379685'	'407182466613792768'	'0.0']->['273735317'	'407182466613792768'	'41.85']
['398354613'	'407182466613792768'	'41.27']->['1483428613'	'407182466613792768'	'41.97']
['17379685'	'407182466613792768'	'0.0']->['169361235'	'407182466613792768'	'42.23']
['17379685'	'407182466613792768'	'0.0']->['258141850'	'407182466613792768'	'42.85']
['17379685'	'407182466613792768'	'0.0']->['234216407'	'407182466613792768'	'43.15']
['17379685'	'407182466613792768'	'0.0']->['1488192150'	'407182466613792768'	'43.22']
['17379685'	'407182466613792768'	'0.0']->['165454052'	'407182466613792768'	'44.27']
['17379685'	'407182466613792768'	'0.0']->['347385841'	'407182466613792768'	'49.13']
['17379685'	'407182466613792768'	'0.0']->['84307249'	'407182466613792768'	'51.08']
['17379685'	'407182466613792768'	'0.0']->['1675862468'	'407196412427141120'	'55.42']
['17379685'	'407182466613792768'	'0.0']->['478423147'	'407182466613792768'	'55.52']
['17379685'	'407182466613792768'	'0.0']->['411377948'	'407182466613792768'	'55.92']
['42752817'	'407182466613792768'	'2.2']->['457204467'	'407182466613792768'	'56.0']
['17379685'	'407182466613792768'	'0.0']->['304193707'	'407182466613792768'	'57.18']
['17379685'	'407182466613792768'	'0.0']->['941645996'	'407182466613792768'	'57.33']
['17379685'	'407182466613792768'	'0.0']->['201755722'	'407182466613792768'	'57.8']
['17379685'	'407182466613792768'	'0.0']->['1584474668'	'407182466613792768'	'57.85']
['17379685'	'407182466613792768'	'0.0']->['1654099177'	'407182466613792768'	'58.75']
['941645996'	'407182466613792768'	'57.33']->['2159993128'	'407182466613792768'	'64.63']
['17379685'	'407182466613792768'	'0.0']->['1316741534'	'407199897570402305'	'69.27']
['17379685'	'407182466613792768'	'0.0']->['85160669'	'407182466613792768'	'71.57']
['17379685'	'407182466613792768'	'0.0']->['232834278'	'407201024722870273'	'73.75']
['17379685'	'407182466613792768'	'0.0']->['52964743'	'407182466613792768'	'73.8']
['313122372'	'407182466613792768'	'9.68']->['287045466'	'407182466613792768'	'74.02']
['17379685'	'407182466613792768'	'0.0']->['466317625'	'407182466613792768'	'74.08']
['17379685'	'407182466613792768'	'0.0']->['151048909'	'407182466613792768'	'80.63']
['17379685'	'407182466613792768'	'0.0']->['421832233'	'407182466613792768'	'82.7']
['17379685'	'407182466613792768'	'0.0']->['451814239'	'407203372521910272'	'83.08']
['17379685'	'407182466613792768'	'0.0']->['1545690740'	'407182466613792768'	'84.8']
['17379685'	'407182466613792768'	'0.0']->['493207967'	'407182466613792768'	'92.35']
['17379685'	'407182466613792768'	'0.0']->['36355642'	'407182466613792768'	'94.65']
['17379685'	'407182466613792768'	'0.0']->['966822151'	'407182466613792768'	'95.58']
['17379685'	'407182466613792768'	'0.0']->['257203522'	'407182466613792768'	'97.75']
['17379685'	'407182466613792768'	'0.0']->['78677761'	'407182466613792768'	'99.72']
['17379685'	'407182466613792768'	'0.0']->['409660384'	'407182466613792768'	'107.45']
['17379685'	'407182466613792768'	'0.0']->['193998711'	'407182466613792768'	'107.48']
['17379685'	'407182466613792768'	'0.0']->['259938611'	'407182466613792768'	'108.5']
['17379685'	'407182466613792768'	'0.0']->['467617806'	'407182466613792768'	'109.32']
['467617806'	'407182466613792768'	'109.32']->['138132448'	'407182466613792768'	'110.22']
['17379685'	'407182466613792768'	'0.0']->['231919224'	'407182466613792768'	'112.2']
['17379685'	'407182466613792768'	'0.0']->['297019990'	'407182466613792768'	'113.33']
['17379685'	'407182466613792768'	'0.0']->['378148063'	'407182466613792768'	'117.67']
['399655387'	'407182466613792768'	'18.93']->['479796471'	'407182466613792768'	'118.12']
['17379685'	'407182466613792768'	'0.0']->['1468672297'	'407182466613792768'	'118.73']
['17379685'	'407182466613792768'	'0.0']->['1970984414'	'407182466613792768'	'128.78']
['17379685'	'407182466613792768'	'0.0']->['93408046'	'407182466613792768'	'134.17']
['17379685'	'407182466613792768'	'0.0']->['616820124'	'407182466613792768'	'135.87']
['17379685'	'407182466613792768'	'0.0']->['608385179'	'407182466613792768'	'143.42']
['17379685'	'407182466613792768'	'0.0']->['94867244'	'407182466613792768'	'160.45']
['17379685'	'407182466613792768'	'0.0']->['620273478'	'407182466613792768'	'170.48']
['51612519'	'407182466613792768'	'15.22']->['2222139253'	'407182466613792768'	'183.6']
['398354613'	'407182466613792768'	'41.27']->['169264859'	'407182466613792768'	'185.35']
['17379685'	'407182466613792768'	'0.0']->['1890140366'	'407182466613792768'	'187.3']
['17379685'	'407182466613792768'	'0.0']->['126770160'	'407182466613792768'	'200.53']
['17379685'	'407182466613792768'	'0.0']->['2175049084'	'407182466613792768'	'223.8']
['17379685'	'407182466613792768'	'0.0']->['770670307'	'407182466613792768'	'229.3']
['17379685'	'407182466613792768'	'0.0']->['956201738'	'407182466613792768'	'230.43']
['17379685'	'407182466613792768'	'0.0']->['1083239214'	'407182466613792768'	'237.23']
['17379685'	'407182466613792768'	'0.0']->['239445961'	'407182466613792768'	'248.87']
['17379685'	'407182466613792768'	'0.0']->['559982469'	'407182466613792768'	'282.48']
['17379685'	'407182466613792768'	'0.0']->['401524883'	'407182466613792768'	'285.82']
['17379685'	'407182466613792768'	'0.0']->['526859827'	'407182466613792768'	'322.58']
['17379685'	'407182466613792768'	'0.0']->['974675856'	'407182466613792768'	'384.08']
['17379685'	'407182466613792768'	'0.0']->['1948023152'	'407182466613792768'	'412.45']
['17379685'	'407182466613792768'	'0.0']->['321594585'	'407182466613792768'	'418.37']
['17379685'	'407182466613792768'	'0.0']->['397384954'	'407182466613792768'	'435.12']
['17379685'	'407182466613792768'	'0.0']->['1279611001'	'407182466613792768'	'450.18']
['1197038952'	'407182466613792768'	'39.13']->['802016456'	'407182466613792768'	'548.52']
['17379685'	'407182466613792768'	'0.0']->['68920564'	'407182466613792768'	'551.92']
['17379685'	'407182466613792768'	'0.0']->['228226976'	'407182466613792768'	'649.15']
['17379685'	'407182466613792768'	'0.0']->['621711159'	'407182466613792768'	'928.75']
['17379685'	'407182466613792768'	'0.0']->['1290713508'	'407182466613792768'	'971.63']
['17379685'	'407182466613792768'	'0.0']->['303374321'	'407182466613792768'	'1440.8']
['17379685'	'407182466613792768'	'0.0']->['313738266'	'407627526409043968'	'1768.52']
['17379685'	'407182466613792768'	'0.0']->['973201992'	'407182466613792768'	'1890.4']
