# Supplementary material for: BiMGCL: rumor detection via bi-directional multi-level graph contrastive learning
Source: PeerJ Comput Sci. 2023 Nov 10;9:e1659. doi: 10.7717/peerj-cs.1659 (PMC10703058; doi:10.7717/peerj-cs.1659)
Supplement: Supplemental Information 1 [file peerj-cs-09-1659-s001.zip › rumor_detection_acl2017/twitter15/tree/407184707118309376.txt]

['ROOT'	'ROOT'	'0.0']->['2883841'	'407184707118309376'	'0.0']
['2883841'	'407184707118309376'	'0.0']->['16034378'	'407184707118309376'	'1.27']
['2883841'	'407184707118309376'	'0.0']->['514785708'	'407184707118309376'	'1.27']
['2883841'	'407184707118309376'	'0.0']->['144857668'	'407184707118309376'	'1.27']
['2883841'	'407184707118309376'	'0.0']->['450622689'	'407184707118309376'	'1.27']
['2883841'	'407184707118309376'	'0.0']->['351443042'	'407184707118309376'	'1.27']
['2883841'	'407184707118309376'	'0.0']->['1270262198'	'407184707118309376'	'1.27']
['2883841'	'407184707118309376'	'0.0']->['526979128'	'407184707118309376'	'1.27']
['2883841'	'407184707118309376'	'0.0']->['401367801'	'407184707118309376'	'1.27']
['2883841'	'407184707118309376'	'0.0']->['332002189'	'407184707118309376'	'1.27']
['2883841'	'407184707118309376'	'0.0']->['1959572059'	'407184707118309376'	'1.27']
['2883841'	'407184707118309376'	'0.0']->['190499212'	'407184707118309376'	'1.27']
['2883841'	'407184707118309376'	'0.0']->['552688995'	'407184707118309376'	'1.27']
['2883841'	'407184707118309376'	'0.0']->['636019528'	'407184707118309376'	'1.27']
['2883841'	'407184707118309376'	'0.0']->['506827971'	'407184707118309376'	'1.27']
['2883841'	'407184707118309376'	'0.0']->['273320527'	'407184707118309376'	'1.27']
['2883841'	'407184707118309376'	'0.0']->['175180429'	'407184707118309376'	'1.27']
['2883841'	'407184707118309376'	'0.0']->['546591580'	'407184707118309376'	'1.27']
['2883841'	'407184707118309376'	'0.0']->['987731324'	'407184707118309376'	'1.27']
['2883841'	'407184707118309376'	'0.0']->['805674199'	'407184707118309376'	'1.27']
['2883841'	'407184707118309376'	'0.0']->['31532392'	'407184707118309376'	'1.27']
['2883841'	'407184707118309376'	'0.0']->['1689844087'	'407184707118309376'	'1.27']
['2883841'	'407184707118309376'	'0.0']->['95363582'	'407184707118309376'	'1.27']
['2883841'	'407184707118309376'	'0.0']->['144147831'	'407184707118309376'	'1.27']
['2883841'	'407184707118309376'	'0.0']->['200566906'	'407184707118309376'	'1.27']
['2883841'	'407184707118309376'	'0.0']->['52440851'	'407184707118309376'	'1.27']
['2883841'	'407184707118309376'	'0.0']->['75567986'	'407184707118309376'	'1.27']
['2883841'	'407184707118309376'	'0.0']->['291137577'	'407184707118309376'	'1.27']
['2883841'	'407184707118309376'	'0.0']->['92983429'	'407184707118309376'	'1.27']
['2883841'	'407184707118309376'	'0.0']->['235453488'	'407184707118309376'	'1.27']
['2883841'	'407184707118309376'	'0.0']->['283721302'	'407184707118309376'	'1.27']
['2883841'	'407184707118309376'	'0.0']->['2199740976'	'407184707118309376'	'1.27']
['2883841'	'407184707118309376'	'0.0']->['177774314'	'407184707118309376'	'1.28']
['2883841'	'407184707118309376'	'0.0']->['380191918'	'407184707118309376'	'1.28']
['2883841'	'407184707118309376'	'0.0']->['619212683'	'407184707118309376'	'1.44']
['2883841'	'407184707118309376'	'0.0']->['897952927'	'407184707118309376'	'1.52']
['2883841'	'407184707118309376'	'0.0']->['701414763'	'407184707118309376'	'1.56']
['2883841'	'407184707118309376'	'0.0']->['1316741534'	'407184707118309376'	'1.58']
['2883841'	'407184707118309376'	'0.0']->['579311163'	'407184707118309376'	'1.59']
['2883841'	'407184707118309376'	'0.0']->['399996428'	'407184707118309376'	'1.6']
['2883841'	'407184707118309376'	'0.0']->['438874559'	'407184707118309376'	'1.6']
['2883841'	'407184707118309376'	'0.0']->['1176065275'	'407184707118309376'	'1.6']
['2883841'	'407184707118309376'	'0.0']->['2177820081'	'407184707118309376'	'1.6']
['2883841'	'407184707118309376'	'0.0']->['45323694'	'407184707118309376'	'1.77']
['2883841'	'407184707118309376'	'0.0']->['610171377'	'407184707118309376'	'1.85']
['2883841'	'407184707118309376'	'0.0']->['157120303'	'407184707118309376'	'1.89']
['2883841'	'407184707118309376'	'0.0']->['897295087'	'407184707118309376'	'1.93']
['2883841'	'407184707118309376'	'0.0']->['198705227'	'407184707118309376'	'1.98']
['2883841'	'407184707118309376'	'0.0']->['451088838'	'407184707118309376'	'2.03']
['2883841'	'407184707118309376'	'0.0']->['840779090'	'407185225412653056'	'2.07']
['2883841'	'407184707118309376'	'0.0']->['102096008'	'407184707118309376'	'2.13']
['2883841'	'407184707118309376'	'0.0']->['37194574'	'407184707118309376'	'2.23']
['2883841'	'407184707118309376'	'0.0']->['2197428362'	'407184707118309376'	'2.33']
['2883841'	'407184707118309376'	'0.0']->['43499706'	'407185320149385217'	'2.45']
['2883841'	'407184707118309376'	'0.0']->['73734776'	'407184707118309376'	'2.48']
['2883841'	'407184707118309376'	'0.0']->['329761754'	'407184707118309376'	'2.55']
['2883841'	'407184707118309376'	'0.0']->['419253617'	'407184707118309376'	'2.58']
['2883841'	'407184707118309376'	'0.0']->['494951295'	'407184707118309376'	'2.62']
['2883841'	'407184707118309376'	'0.0']->['811928244'	'407184707118309376'	'2.67']
['2883841'	'407184707118309376'	'0.0']->['67970076'	'407184707118309376'	'2.72']
['2883841'	'407184707118309376'	'0.0']->['66132495'	'407185392132440065'	'2.73']
['2883841'	'407184707118309376'	'0.0']->['527718027'	'407184707118309376'	'2.74']
['2883841'	'407184707118309376'	'0.0']->['1916916020'	'407184707118309376'	'2.77']
['2883841'	'407184707118309376'	'0.0']->['407007723'	'407185431319416832'	'2.88']
['2883841'	'407184707118309376'	'0.0']->['490156174'	'407184707118309376'	'2.96']
['2883841'	'407184707118309376'	'0.0']->['107103053'	'407184707118309376'	'3.05']
['2883841'	'407184707118309376'	'0.0']->['56262978'	'407184707118309376'	'3.1']
['2883841'	'407184707118309376'	'0.0']->['124399499'	'407184707118309376'	'3.13']
['2883841'	'407184707118309376'	'0.0']->['99186523'	'407184707118309376'	'3.14']
['2883841'	'407184707118309376'	'0.0']->['58437813'	'407184707118309376'	'3.14']
['2883841'	'407184707118309376'	'0.0']->['115308485'	'407184707118309376'	'3.15']
['2883841'	'407184707118309376'	'0.0']->['200949502'	'407184707118309376'	'3.4']
['2883841'	'407184707118309376'	'0.0']->['131709847'	'407184707118309376'	'3.52']
['2883841'	'407184707118309376'	'0.0']->['159827415'	'407184707118309376'	'3.59']
['2883841'	'407184707118309376'	'0.0']->['25791785'	'407184707118309376'	'3.62']
['2883841'	'407184707118309376'	'0.0']->['152928020'	'407184707118309376'	'3.63']
['2883841'	'407184707118309376'	'0.0']->['437745785'	'407184707118309376'	'3.64']
['2883841'	'407184707118309376'	'0.0']->['1639642717'	'407184707118309376'	'3.65']
['2883841'	'407184707118309376'	'0.0']->['26636344'	'407185703332626432'	'3.97']
['2883841'	'407184707118309376'	'0.0']->['77317322'	'407184707118309376'	'4.46']
['2883841'	'407184707118309376'	'0.0']->['623930453'	'407184707118309376'	'4.86']
['2883841'	'407184707118309376'	'0.0']->['210496949'	'407184707118309376'	'5.06']
['2883841'	'407184707118309376'	'0.0']->['274774016'	'407185986846609409'	'5.1']
['2883841'	'407184707118309376'	'0.0']->['104853446'	'407184707118309376'	'5.17']
['2883841'	'407184707118309376'	'0.0']->['255896083'	'407184707118309376'	'5.22']
['2883841'	'407184707118309376'	'0.0']->['118109526'	'407184707118309376'	'5.24']
['2883841'	'407184707118309376'	'0.0']->['838969556'	'407184707118309376'	'5.25']
['2883841'	'407184707118309376'	'0.0']->['520766153'	'407184707118309376'	'5.26']
['2883841'	'407184707118309376'	'0.0']->['226630308'	'407184707118309376'	'5.26']
['2883841'	'407184707118309376'	'0.0']->['299189226'	'407184707118309376'	'5.27']
['2883841'	'407184707118309376'	'0.0']->['142767124'	'407184707118309376'	'5.27']
['2883841'	'407184707118309376'	'0.0']->['108775968'	'407184707118309376'	'5.27']
['2883841'	'407184707118309376'	'0.0']->['66684163'	'407184707118309376'	'5.27']
['2883841'	'407184707118309376'	'0.0']->['272723153'	'407184707118309376'	'5.27']
['2883841'	'407184707118309376'	'0.0']->['724600021'	'407184707118309376'	'5.27']
['2883841'	'407184707118309376'	'0.0']->['81487854'	'407184707118309376'	'5.27']
['2883841'	'407184707118309376'	'0.0']->['1449933242'	'407184707118309376'	'5.27']
['2883841'	'407184707118309376'	'0.0']->['305188358'	'407184707118309376'	'5.27']
['2883841'	'407184707118309376'	'0.0']->['754291188'	'407184707118309376'	'5.27']
['2883841'	'407184707118309376'	'0.0']->['233406174'	'407184707118309376'	'5.27']
['2883841'	'407184707118309376'	'0.0']->['187416774'	'407184707118309376'	'5.27']
['2883841'	'407184707118309376'	'0.0']->['37931739'	'407184707118309376'	'5.27']
['2883841'	'407184707118309376'	'0.0']->['133707248'	'407184707118309376'	'5.27']
['2883841'	'407184707118309376'	'0.0']->['1119935304'	'407184707118309376'	'5.27']
['2883841'	'407184707118309376'	'0.0']->['710575078'	'407184707118309376'	'5.27']
['2883841'	'407184707118309376'	'0.0']->['544412869'	'407184707118309376'	'5.36']
['2883841'	'407184707118309376'	'0.0']->['231844951'	'407184707118309376'	'5.45']
['2883841'	'407184707118309376'	'0.0']->['134004764'	'407184707118309376'	'5.63']
['2883841'	'407184707118309376'	'0.0']->['184224560'	'407184707118309376'	'5.71']
['2883841'	'407184707118309376'	'0.0']->['506861644'	'407184707118309376'	'5.76']
['2883841'	'407184707118309376'	'0.0']->['567472589'	'407184707118309376'	'5.8']
['2883841'	'407184707118309376'	'0.0']->['79731280'	'407184707118309376'	'5.83']
['2883841'	'407184707118309376'	'0.0']->['35657799'	'407184707118309376'	'6.16']
['31532392'	'407184707118309376'	'1.27']->['501281203'	'407184707118309376'	'6.32']
['2883841'	'407184707118309376'	'0.0']->['63317196'	'407184707118309376'	'6.4']
['2883841'	'407184707118309376'	'0.0']->['95535197'	'407184707118309376'	'6.44']
['2883841'	'407184707118309376'	'0.0']->['1005513302'	'407184707118309376'	'6.48']
['2883841'	'407184707118309376'	'0.0']->['114786769'	'407184707118309376'	'6.72']
['2883841'	'407184707118309376'	'0.0']->['715064623'	'407184707118309376'	'6.83']
['2883841'	'407184707118309376'	'0.0']->['946973413'	'407184707118309376'	'6.89']
['2883841'	'407184707118309376'	'0.0']->['2191811952'	'407184707118309376'	'6.92']
['2883841'	'407184707118309376'	'0.0']->['99085751'	'407184707118309376'	'6.94']
['2883841'	'407184707118309376'	'0.0']->['283241125'	'407184707118309376'	'6.94']
['2883841'	'407184707118309376'	'0.0']->['737932831'	'407184707118309376'	'6.95']
['2883841'	'407184707118309376'	'0.0']->['269218437'	'407184707118309376'	'6.95']
['2883841'	'407184707118309376'	'0.0']->['1112185436'	'407184707118309376'	'7.13']
['2883841'	'407184707118309376'	'0.0']->['27639792'	'407184707118309376'	'7.22']
['2883841'	'407184707118309376'	'0.0']->['1684505881'	'407184707118309376'	'7.27']
['2883841'	'407184707118309376'	'0.0']->['166298669'	'407184707118309376'	'7.32']
['2883841'	'407184707118309376'	'0.0']->['831293372'	'407186552746696704'	'7.33']
['2883841'	'407184707118309376'	'0.0']->['51255749'	'407184707118309376'	'7.76']
['2883841'	'407184707118309376'	'0.0']->['33496073'	'407184707118309376'	'7.98']
['2883841'	'407184707118309376'	'0.0']->['528568348'	'407184707118309376'	'8.09']
['2883841'	'407184707118309376'	'0.0']->['602250527'	'407184707118309376'	'8.14']
['2883841'	'407184707118309376'	'0.0']->['1183744021'	'407184707118309376'	'8.17']
['2883841'	'407184707118309376'	'0.0']->['243132124'	'407184707118309376'	'8.19']
['2883841'	'407184707118309376'	'0.0']->['564239596'	'407184707118309376'	'8.19']
['2883841'	'407184707118309376'	'0.0']->['309755638'	'407184707118309376'	'8.2']
['2883841'	'407184707118309376'	'0.0']->['548200900'	'407184707118309376'	'8.2']
['2883841'	'407184707118309376'	'0.0']->['1273443296'	'407184707118309376'	'8.2']
['2883841'	'407184707118309376'	'0.0']->['1578476108'	'407184707118309376'	'8.2']
['2883841'	'407184707118309376'	'0.0']->['25876310'	'407184707118309376'	'8.45']
['2883841'	'407184707118309376'	'0.0']->['121389990'	'407184707118309376'	'8.57']
['2883841'	'407184707118309376'	'0.0']->['162641061'	'407184707118309376'	'8.64']
['2883841'	'407184707118309376'	'0.0']->['24739635'	'407184707118309376'	'8.67']
['2883841'	'407184707118309376'	'0.0']->['114785114'	'407184707118309376'	'8.68']
['2883841'	'407184707118309376'	'0.0']->['167048630'	'407184707118309376'	'8.7']
['2883841'	'407184707118309376'	'0.0']->['465272093'	'407184707118309376'	'8.78']
['2883841'	'407184707118309376'	'0.0']->['297615725'	'407187059418202114'	'9.35']
['2883841'	'407184707118309376'	'0.0']->['924659834'	'407184707118309376'	'9.57']
['2883841'	'407184707118309376'	'0.0']->['33444464'	'407187165051748352'	'9.77']
['2883841'	'407184707118309376'	'0.0']->['108160717'	'407184707118309376'	'9.97']
['2883841'	'407184707118309376'	'0.0']->['311704968'	'407184707118309376'	'10.17']
['2883841'	'407184707118309376'	'0.0']->['56923095'	'407184707118309376'	'10.27']
['2883841'	'407184707118309376'	'0.0']->['1436657516'	'407184707118309376'	'10.32']
['2883841'	'407184707118309376'	'0.0']->['418289628'	'407184707118309376'	'10.34']
['2883841'	'407184707118309376'	'0.0']->['92445799'	'407184707118309376'	'10.35']
['2883841'	'407184707118309376'	'0.0']->['1206311425'	'407184707118309376'	'10.36']
['2883841'	'407184707118309376'	'0.0']->['25220242'	'407184707118309376'	'10.36']
['2883841'	'407184707118309376'	'0.0']->['64938082'	'407184707118309376'	'10.37']
['2883841'	'407184707118309376'	'0.0']->['510952343'	'407184707118309376'	'10.37']
['2883841'	'407184707118309376'	'0.0']->['28457048'	'407184707118309376'	'10.37']
['2883841'	'407184707118309376'	'0.0']->['133180536'	'407184707118309376'	'10.37']
['2883841'	'407184707118309376'	'0.0']->['464976300'	'407184707118309376'	'10.67']
['2883841'	'407184707118309376'	'0.0']->['52844133'	'407184707118309376'	'10.82']
['2883841'	'407184707118309376'	'0.0']->['280267609'	'407184707118309376'	'10.89']
['2883841'	'407184707118309376'	'0.0']->['277690686'	'407184707118309376'	'10.93']
['2883841'	'407184707118309376'	'0.0']->['255682952'	'407184707118309376'	'10.97']
['2883841'	'407184707118309376'	'0.0']->['857422182'	'407184707118309376'	'11.21']
['2883841'	'407184707118309376'	'0.0']->['62619134'	'407184707118309376'	'11.33']
['2883841'	'407184707118309376'	'0.0']->['77763148'	'407184707118309376'	'11.39']
['2883841'	'407184707118309376'	'0.0']->['454527901'	'407184707118309376'	'11.45']
['2883841'	'407184707118309376'	'0.0']->['356466514'	'407184707118309376'	'11.78']
['2883841'	'407184707118309376'	'0.0']->['948920288'	'407187772839968768'	'12.18']
['2883841'	'407184707118309376'	'0.0']->['69092310'	'407184707118309376'	'12.22']
['2883841'	'407184707118309376'	'0.0']->['1282617660'	'407184707118309376'	'12.45']
['2883841'	'407184707118309376'	'0.0']->['448539024'	'407184707118309376'	'12.56']
['2883841'	'407184707118309376'	'0.0']->['1043635086'	'407184707118309376'	'12.61']
['2883841'	'407184707118309376'	'0.0']->['63624213'	'407187884228509696'	'12.63']
['2883841'	'407184707118309376'	'0.0']->['393670067'	'407184707118309376'	'12.67']
['2883841'	'407184707118309376'	'0.0']->['310655847'	'407184707118309376'	'12.95']
['2883841'	'407184707118309376'	'0.0']->['127109198'	'407184707118309376'	'13.67']
['2883841'	'407184707118309376'	'0.0']->['588436964'	'407184707118309376'	'14.03']
['2883841'	'407184707118309376'	'0.0']->['343240337'	'407184707118309376'	'14.2']
['2883841'	'407184707118309376'	'0.0']->['617626956'	'407184707118309376'	'14.38']
['2883841'	'407184707118309376'	'0.0']->['1061386890'	'407184707118309376'	'14.55']
['2883841'	'407184707118309376'	'0.0']->['709400079'	'407188463977787392'	'14.93']
['2883841'	'407184707118309376'	'0.0']->['28876168'	'407188672354586624'	'15.77']
['2883841'	'407184707118309376'	'0.0']->['777026611'	'407184707118309376'	'15.85']
['2883841'	'407184707118309376'	'0.0']->['1202579851'	'407184707118309376'	'16.5']
['2883841'	'407184707118309376'	'0.0']->['271891522'	'407184707118309376'	'16.82']
['2883841'	'407184707118309376'	'0.0']->['2200756316'	'407184707118309376'	'16.99']
['2883841'	'407184707118309376'	'0.0']->['493952174'	'407184707118309376'	'17.07']
['2883841'	'407184707118309376'	'0.0']->['120697195'	'407184707118309376'	'17.11']
['2883841'	'407184707118309376'	'0.0']->['232924179'	'407184707118309376'	'17.13']
['2883841'	'407184707118309376'	'0.0']->['1963671890'	'407184707118309376'	'17.15']
['2883841'	'407184707118309376'	'0.0']->['1074222151'	'407184707118309376'	'17.25']
['2883841'	'407184707118309376'	'0.0']->['38556295'	'407184707118309376'	'17.49']
['2883841'	'407184707118309376'	'0.0']->['155939961'	'407184707118309376'	'17.73']
['2883841'	'407184707118309376'	'0.0']->['1895146873'	'407184707118309376'	'17.75']
['2883841'	'407184707118309376'	'0.0']->['1528096741'	'407189351110807552'	'18.47']
['2883841'	'407184707118309376'	'0.0']->['84972711'	'407184707118309376'	'18.66']
['2883841'	'407184707118309376'	'0.0']->['399971746'	'407184707118309376'	'19.11']
['2883841'	'407184707118309376'	'0.0']->['352413205'	'407184707118309376'	'19.34']
['2883841'	'407184707118309376'	'0.0']->['215818252'	'407184707118309376'	'19.45']
['2883841'	'407184707118309376'	'0.0']->['720579169'	'407184707118309376'	'19.51']
['2883841'	'407184707118309376'	'0.0']->['43366268'	'407184707118309376'	'19.54']
['2883841'	'407184707118309376'	'0.0']->['158632885'	'407184707118309376'	'19.55']
['2883841'	'407184707118309376'	'0.0']->['403017764'	'407184707118309376'	'19.56']
['2883841'	'407184707118309376'	'0.0']->['241903007'	'407184707118309376'	'19.57']
['2883841'	'407184707118309376'	'0.0']->['2200764194'	'407184707118309376'	'20.41']
['2883841'	'407184707118309376'	'0.0']->['146979368'	'407184707118309376'	'20.83']
['2883841'	'407184707118309376'	'0.0']->['197874262'	'407184707118309376'	'21.04']
['197874262'	'407184707118309376'	'21.04']->['300566992'	'407184707118309376'	'21.14']
['2883841'	'407184707118309376'	'0.0']->['139471434'	'407184707118309376'	'21.2']
['2883841'	'407184707118309376'	'0.0']->['26070572'	'407184707118309376'	'21.22']
['2883841'	'407184707118309376'	'0.0']->['133515984'	'407184707118309376'	'21.24']
['2883841'	'407184707118309376'	'0.0']->['47793913'	'407184707118309376'	'21.25']
['2883841'	'407184707118309376'	'0.0']->['487048057'	'407184707118309376'	'21.36']
['2883841'	'407184707118309376'	'0.0']->['71294793'	'407184707118309376'	'21.47']
['2883841'	'407184707118309376'	'0.0']->['574735988'	'407184707118309376'	'21.65']
['2883841'	'407184707118309376'	'0.0']->['1959772356'	'407184707118309376'	'21.75']
['2883841'	'407184707118309376'	'0.0']->['196901828'	'407184707118309376'	'22.22']
['2883841'	'407184707118309376'	'0.0']->['892232540'	'407184707118309376'	'22.88']
['2883841'	'407184707118309376'	'0.0']->['1887539564'	'407184707118309376'	'23.2']
['2883841'	'407184707118309376'	'0.0']->['251888978'	'407184707118309376'	'23.53']
['2883841'	'407184707118309376'	'0.0']->['116787858'	'407184707118309376'	'23.64']
['2883841'	'407184707118309376'	'0.0']->['956538600'	'407184707118309376'	'23.75']
['2883841'	'407184707118309376'	'0.0']->['417863519'	'407184707118309376'	'23.98']
['2883841'	'407184707118309376'	'0.0']->['15283963'	'407184707118309376'	'24.22']
['2883841'	'407184707118309376'	'0.0']->['37177494'	'407184707118309376'	'24.37']
['25220242'	'407184707118309376'	'10.36']->['739159286'	'407184707118309376'	'24.52']
['2883841'	'407184707118309376'	'0.0']->['812255762'	'407184707118309376'	'24.68']
['2883841'	'407184707118309376'	'0.0']->['569207704'	'407184707118309376'	'25.8']
['2883841'	'407184707118309376'	'0.0']->['105409147'	'407191328355647488'	'26.32']
['2883841'	'407184707118309376'	'0.0']->['70401555'	'407184707118309376'	'26.36']
['2883841'	'407184707118309376'	'0.0']->['272416275'	'407184707118309376'	'26.64']
['2883841'	'407184707118309376'	'0.0']->['797048545'	'407184707118309376'	'26.78']
['2883841'	'407184707118309376'	'0.0']->['93548216'	'407184707118309376'	'26.92']
['2883841'	'407184707118309376'	'0.0']->['1000326727'	'407184707118309376'	'27.63']
['2883841'	'407184707118309376'	'0.0']->['322320546'	'407191699245764608'	'27.8']
['2883841'	'407184707118309376'	'0.0']->['122348359'	'407184707118309376'	'27.99']
['2883841'	'407184707118309376'	'0.0']->['282804441'	'407184707118309376'	'28.17']
['2883841'	'407184707118309376'	'0.0']->['353074054'	'407184707118309376'	'28.26']
['2883841'	'407184707118309376'	'0.0']->['2225207616'	'407184707118309376'	'28.35']
['2883841'	'407184707118309376'	'0.0']->['112258270'	'407184707118309376'	'28.37']
['2883841'	'407184707118309376'	'0.0']->['43264382'	'407184707118309376'	'28.95']
['2883841'	'407184707118309376'	'0.0']->['487715189'	'407184707118309376'	'29.24']
['2883841'	'407184707118309376'	'0.0']->['58577282'	'407184707118309376'	'29.39']
['2883841'	'407184707118309376'	'0.0']->['1920152803'	'407184707118309376'	'29.53']
['2883841'	'407184707118309376'	'0.0']->['1909905662'	'407184707118309376'	'29.77']
['2883841'	'407184707118309376'	'0.0']->['906741254'	'407184707118309376'	'30.84']
['2883841'	'407184707118309376'	'0.0']->['51069426'	'407192509995954176'	'31.02']
['352413205'	'407184707118309376'	'19.34']->['17494269'	'407184707118309376'	'31.38']
['2883841'	'407184707118309376'	'0.0']->['313794229'	'407184707118309376'	'31.65']
['2883841'	'407184707118309376'	'0.0']->['710840929'	'407184707118309376'	'31.78']
['2883841'	'407184707118309376'	'0.0']->['214884311'	'407184707118309376'	'31.85']
['2883841'	'407184707118309376'	'0.0']->['37665847'	'407184707118309376'	'31.92']
['2883841'	'407184707118309376'	'0.0']->['2178572137'	'407184707118309376'	'32.61']
['2883841'	'407184707118309376'	'0.0']->['499516708'	'407192913417076736'	'32.62']
['2883841'	'407184707118309376'	'0.0']->['1554539023'	'407184707118309376'	'33.3']
['2883841'	'407184707118309376'	'0.0']->['2198096072'	'407184707118309376'	'34.07']
['2883841'	'407184707118309376'	'0.0']->['58627311'	'407193335313752064'	'34.3']
['2883841'	'407184707118309376'	'0.0']->['468803432'	'407184707118309376'	'34.83']
['2883841'	'407184707118309376'	'0.0']->['305543904'	'407184707118309376'	'35.72']
['2883841'	'407184707118309376'	'0.0']->['96317892'	'407184707118309376'	'36.16']
['2883841'	'407184707118309376'	'0.0']->['179380558'	'407184707118309376'	'36.38']
['2883841'	'407184707118309376'	'0.0']->['1600625718'	'407184707118309376'	'36.6']
['2883841'	'407184707118309376'	'0.0']->['352624642'	'407184707118309376'	'37.1']
['2883841'	'407184707118309376'	'0.0']->['730940785'	'407184707118309376'	'37.6']
['2883841'	'407184707118309376'	'0.0']->['1132384026'	'407184707118309376'	'39.57']
['2883841'	'407184707118309376'	'0.0']->['33001600'	'407184707118309376'	'40.55']
['2883841'	'407184707118309376'	'0.0']->['33164435'	'407184707118309376'	'41.04']
['2883841'	'407184707118309376'	'0.0']->['253660720'	'407184707118309376'	'41.29']
['2883841'	'407184707118309376'	'0.0']->['1005008256'	'407184707118309376'	'41.41']
['2883841'	'407184707118309376'	'0.0']->['56117045'	'407184707118309376'	'41.47']
['2883841'	'407184707118309376'	'0.0']->['1718264826'	'407184707118309376'	'41.5']
['2883841'	'407184707118309376'	'0.0']->['624139495'	'407184707118309376'	'41.53']
['2883841'	'407184707118309376'	'0.0']->['18489205'	'407184707118309376'	'41.67']
['2883841'	'407184707118309376'	'0.0']->['823252825'	'407195462547308544'	'42.75']
['2883841'	'407184707118309376'	'0.0']->['606826961'	'407184707118309376'	'43.4']
['2883841'	'407184707118309376'	'0.0']->['1236503880'	'407184707118309376'	'44.27']
['2883841'	'407184707118309376'	'0.0']->['174098184'	'407184707118309376'	'44.7']
['2883841'	'407184707118309376'	'0.0']->['332010641'	'407184707118309376'	'44.92']
['2883841'	'407184707118309376'	'0.0']->['156075574'	'407184707118309376'	'45.13']
['2883841'	'407184707118309376'	'0.0']->['510949925'	'407184707118309376'	'45.38']
['2883841'	'407184707118309376'	'0.0']->['2175889336'	'407184707118309376'	'46.84']
['2883841'	'407184707118309376'	'0.0']->['143706319'	'407196603817009152'	'47.28']
['2883841'	'407184707118309376'	'0.0']->['1465980445'	'407184707118309376'	'47.57']
['2883841'	'407184707118309376'	'0.0']->['525983727'	'407184707118309376'	'47.94']
['2883841'	'407184707118309376'	'0.0']->['72304401'	'407184707118309376'	'48.12']
['2883841'	'407184707118309376'	'0.0']->['82712128'	'407184707118309376'	'48.21']
['2883841'	'407184707118309376'	'0.0']->['79768347'	'407184707118309376'	'48.25']
['2883841'	'407184707118309376'	'0.0']->['1591781833'	'407184707118309376'	'48.28']
['2883841'	'407184707118309376'	'0.0']->['297560045'	'407184707118309376'	'48.29']
['2883841'	'407184707118309376'	'0.0']->['249737870'	'407184707118309376'	'48.3']
['2883841'	'407184707118309376'	'0.0']->['24577901'	'407184707118309376'	'51.67']
['2883841'	'407184707118309376'	'0.0']->['220747924'	'407184707118309376'	'53.35']
['2883841'	'407184707118309376'	'0.0']->['135862718'	'407184707118309376'	'54.19']
['2883841'	'407184707118309376'	'0.0']->['1491778884'	'407184707118309376'	'54.61']
['2883841'	'407184707118309376'	'0.0']->['118249606'	'407184707118309376'	'54.82']
['2883841'	'407184707118309376'	'0.0']->['385862224'	'407184707118309376'	'54.93']
['2883841'	'407184707118309376'	'0.0']->['128403278'	'407184707118309376'	'54.98']
['2883841'	'407184707118309376'	'0.0']->['165293424'	'407184707118309376'	'55.01']
['2883841'	'407184707118309376'	'0.0']->['391085549'	'407184707118309376'	'55.02']
['2883841'	'407184707118309376'	'0.0']->['1655723126'	'407184707118309376'	'55.03']
['2883841'	'407184707118309376'	'0.0']->['1368869677'	'407184707118309376'	'55.03']
['2883841'	'407184707118309376'	'0.0']->['340583350'	'407184707118309376'	'55.03']
['2883841'	'407184707118309376'	'0.0']->['713323033'	'407184707118309376'	'56.63']
['2883841'	'407184707118309376'	'0.0']->['301904152'	'407184707118309376'	'57.26']
['2883841'	'407184707118309376'	'0.0']->['23735371'	'407184707118309376'	'57.88']
['2883841'	'407184707118309376'	'0.0']->['347439368'	'407184707118309376'	'58.38']
['352413205'	'407184707118309376'	'19.34']->['23943777'	'407184707118309376'	'58.87']
['2883841'	'407184707118309376'	'0.0']->['29814876'	'407184707118309376'	'60.03']
['2883841'	'407184707118309376'	'0.0']->['1012193983'	'407184707118309376'	'60.62']
['2883841'	'407184707118309376'	'0.0']->['1454501886'	'407184707118309376'	'60.91']
['2883841'	'407184707118309376'	'0.0']->['434665384'	'407184707118309376'	'61.05']
['2883841'	'407184707118309376'	'0.0']->['160233425'	'407184707118309376'	'61.13']
['2883841'	'407184707118309376'	'0.0']->['128445051'	'407184707118309376'	'61.2']
['2883841'	'407184707118309376'	'0.0']->['1666254080'	'407200501713731584'	'62.77']
['2883841'	'407184707118309376'	'0.0']->['66301344'	'407184707118309376'	'63.52']
['2883841'	'407184707118309376'	'0.0']->['961490059'	'407184707118309376'	'64.69']
['2883841'	'407184707118309376'	'0.0']->['85239874'	'407184707118309376'	'65.27']
['2883841'	'407184707118309376'	'0.0']->['74181076'	'407184707118309376'	'65.85']
['2883841'	'407184707118309376'	'0.0']->['428715353'	'407184707118309376'	'66.9']
['2883841'	'407184707118309376'	'0.0']->['35903490'	'407184707118309376'	'67.42']
['2883841'	'407184707118309376'	'0.0']->['157429267'	'407184707118309376'	'67.95']
['2883841'	'407184707118309376'	'0.0']->['110908662'	'407184707118309376'	'68.57']
['2883841'	'407184707118309376'	'0.0']->['1230622418'	'407184707118309376'	'69.18']
['2883841'	'407184707118309376'	'0.0']->['70225674'	'407184707118309376'	'69.67']
['2883841'	'407184707118309376'	'0.0']->['1468997244'	'407184707118309376'	'70.42']
['2883841'	'407184707118309376'	'0.0']->['53126715'	'407184707118309376'	'71.18']
['2883841'	'407184707118309376'	'0.0']->['16475065'	'407184707118309376'	'73.53']
['2883841'	'407184707118309376'	'0.0']->['167875664'	'407184707118309376'	'74.26']
['2883841'	'407184707118309376'	'0.0']->['85315000'	'407184707118309376'	'74.98']
['2883841'	'407184707118309376'	'0.0']->['230460194'	'407184707118309376'	'75.47']
['2883841'	'407184707118309376'	'0.0']->['914932092'	'407184707118309376'	'75.95']
['2883841'	'407184707118309376'	'0.0']->['1122399732'	'407184707118309376'	'77.35']
['2883841'	'407184707118309376'	'0.0']->['1868183526'	'407184707118309376'	'78.78']
['2883841'	'407184707118309376'	'0.0']->['318574697'	'407204609426329600'	'79.1']
['623930453'	'407184707118309376'	'4.86']->['1425331290'	'407184707118309376'	'79.5']
['2883841'	'407184707118309376'	'0.0']->['102600280'	'407184707118309376'	'79.86']
['2883841'	'407184707118309376'	'0.0']->['86579550'	'407184707118309376'	'80.04']
['2883841'	'407184707118309376'	'0.0']->['561024093'	'407184707118309376'	'80.22']
['2883841'	'407184707118309376'	'0.0']->['435553298'	'407205108435255296'	'81.08']
['2883841'	'407184707118309376'	'0.0']->['321695313'	'407205428771057664'	'82.35']
['2883841'	'407184707118309376'	'0.0']->['84763978'	'407184707118309376'	'82.41']
['2883841'	'407184707118309376'	'0.0']->['103582589'	'407184707118309376'	'83.5']
['2883841'	'407184707118309376'	'0.0']->['36425720'	'407184707118309376'	'84.6']
['2883841'	'407184707118309376'	'0.0']->['336621111'	'407184707118309376'	'85.25']
['2883841'	'407184707118309376'	'0.0']->['56048054'	'407184707118309376'	'85.58']
['2883841'	'407184707118309376'	'0.0']->['157778085'	'407184707118309376'	'85.9']
['2883841'	'407184707118309376'	'0.0']->['333522624'	'407184707118309376'	'86.12']
['2883841'	'407184707118309376'	'0.0']->['62127098'	'407184707118309376'	'86.25']
['2883841'	'407184707118309376'	'0.0']->['424741265'	'407184707118309376'	'86.92']
['2883841'	'407184707118309376'	'0.0']->['204197040'	'407184707118309376'	'90.27']
['2883841'	'407184707118309376'	'0.0']->['629309964'	'407207925036244993'	'92.27']
['2883841'	'407184707118309376'	'0.0']->['149435444'	'407184707118309376'	'93.2']
['2883841'	'407184707118309376'	'0.0']->['1549648166'	'407184707118309376'	'105.29']
['2883841'	'407184707118309376'	'0.0']->['393039376'	'407212596459085824'	'110.83']
['2883841'	'407184707118309376'	'0.0']->['406446865'	'407184707118309376'	'111.34']
['2883841'	'407184707118309376'	'0.0']->['1521797016'	'407184707118309376'	'114.36']
['2883841'	'407184707118309376'	'0.0']->['312923267'	'407184707118309376'	'115.87']
['2883841'	'407184707118309376'	'0.0']->['1253911046'	'407184707118309376'	'116.63']
['2883841'	'407184707118309376'	'0.0']->['159272295'	'407184707118309376'	'117.01']
['2883841'	'407184707118309376'	'0.0']->['1195904222'	'407184707118309376'	'117.19']
['2883841'	'407184707118309376'	'0.0']->['523968310'	'407184707118309376'	'117.29']
['2883841'	'407184707118309376'	'0.0']->['1624597171'	'407184707118309376'	'117.34']
['2883841'	'407184707118309376'	'0.0']->['462646118'	'407184707118309376'	'117.38']
['2883841'	'407184707118309376'	'0.0']->['449550612'	'407184707118309376'	'118.92']
['2883841'	'407184707118309376'	'0.0']->['414044932'	'407184707118309376'	'119.47']
['2883841'	'407184707118309376'	'0.0']->['634322695'	'407184707118309376'	'120.13']
['2883841'	'407184707118309376'	'0.0']->['106312607'	'407184707118309376'	'120.88']
['2883841'	'407184707118309376'	'0.0']->['2212610767'	'407184707118309376'	'122.37']
['2883841'	'407184707118309376'	'0.0']->['22257594'	'407184707118309376'	'123.8']
['2883841'	'407184707118309376'	'0.0']->['713034349'	'407184707118309376'	'124.98']
['2883841'	'407184707118309376'	'0.0']->['35624088'	'407184707118309376'	'125.33']
['2883841'	'407184707118309376'	'0.0']->['614728191'	'407184707118309376'	'125.45']
['2883841'	'407184707118309376'	'0.0']->['423525327'	'407184707118309376'	'128.78']
['2883841'	'407184707118309376'	'0.0']->['159993529'	'407184707118309376'	'129.08']
['2883841'	'407184707118309376'	'0.0']->['397034097'	'407184707118309376'	'129.17']
['2883841'	'407184707118309376'	'0.0']->['197868912'	'407184707118309376'	'130.13']
['2883841'	'407184707118309376'	'0.0']->['19787736'	'407184707118309376'	'131.08']
['2883841'	'407184707118309376'	'0.0']->['123345004'	'407184707118309376'	'133.4']
['2883841'	'407184707118309376'	'0.0']->['1340558642'	'407218296174292992'	'133.48']
['2883841'	'407184707118309376'	'0.0']->['295845084'	'407184707118309376'	'135.45']
['2883841'	'407184707118309376'	'0.0']->['32326613'	'407184707118309376'	'135.67']
['295845084'	'407184707118309376'	'135.45']->['474491460'	'407184707118309376'	'136.62']
['2883841'	'407184707118309376'	'0.0']->['1726737258'	'407184707118309376'	'139.4']
['2883841'	'407184707118309376'	'0.0']->['18345594'	'407184707118309376'	'140.87']
['2883841'	'407184707118309376'	'0.0']->['1355871572'	'407184707118309376'	'140.92']
['2883841'	'407184707118309376'	'0.0']->['1198863577'	'407184707118309376'	'145.73']
['2883841'	'407184707118309376'	'0.0']->['1026217459'	'407184707118309376'	'147.02']
['2883841'	'407184707118309376'	'0.0']->['240133940'	'407184707118309376'	'152.67']
['2883841'	'407184707118309376'	'0.0']->['991838065'	'407184707118309376'	'154.47']
['2883841'	'407184707118309376'	'0.0']->['1638226458'	'407184707118309376'	'155.52']
['2883841'	'407184707118309376'	'0.0']->['369231553'	'407184707118309376'	'156.12']
['2883841'	'407184707118309376'	'0.0']->['396776649'	'407225255665893376'	'161.13']
['2883841'	'407184707118309376'	'0.0']->['2165985013'	'407184707118309376'	'164.17']
['2883841'	'407184707118309376'	'0.0']->['917497788'	'407226496483602432'	'166.07']
['2883841'	'407184707118309376'	'0.0']->['1413009739'	'407184707118309376'	'168.5']
['2883841'	'407184707118309376'	'0.0']->['504078206'	'407184707118309376'	'170.27']
['2883841'	'407184707118309376'	'0.0']->['1900705579'	'407184707118309376'	'179.8']
['2883841'	'407184707118309376'	'0.0']->['276232462'	'407184707118309376'	'181.23']
['2883841'	'407184707118309376'	'0.0']->['487239921'	'407184707118309376'	'182.75']
['2883841'	'407184707118309376'	'0.0']->['34113059'	'407184707118309376'	'185.85']
['2883841'	'407184707118309376'	'0.0']->['2223661585'	'407184707118309376'	'190.67']
['2883841'	'407184707118309376'	'0.0']->['1628198641'	'407184707118309376'	'193.32']
['2883841'	'407184707118309376'	'0.0']->['2172655774'	'407233927498465280'	'195.6']
['2883841'	'407184707118309376'	'0.0']->['1539963420'	'407184707118309376'	'202.37']
['2883841'	'407184707118309376'	'0.0']->['423833722'	'407184707118309376'	'225.42']
['2883841'	'407184707118309376'	'0.0']->['441208982'	'407184707118309376'	'228.57']
['2883841'	'407184707118309376'	'0.0']->['880446865'	'407184707118309376'	'235.93']
['2883841'	'407184707118309376'	'0.0']->['712339668'	'407244223038361600'	'236.5']
['2883841'	'407184707118309376'	'0.0']->['369291759'	'407184707118309376'	'255.68']
['2883841'	'407184707118309376'	'0.0']->['467838175'	'407184707118309376'	'261.62']
['2883841'	'407184707118309376'	'0.0']->['941707070'	'407184707118309376'	'291.12']
['2883841'	'407184707118309376'	'0.0']->['2224181348'	'407184707118309376'	'306.22']
['2883841'	'407184707118309376'	'0.0']->['1461887629'	'407184707118309376'	'311.88']
['2883841'	'407184707118309376'	'0.0']->['404371525'	'407184707118309376'	'325.3']
['2883841'	'407184707118309376'	'0.0']->['1348414752'	'407184707118309376'	'326.5']
['2883841'	'407184707118309376'	'0.0']->['143492873'	'407184707118309376'	'332.25']
['2883841'	'407184707118309376'	'0.0']->['21498315'	'407184707118309376'	'352.77']
['2883841'	'407184707118309376'	'0.0']->['143086288'	'407184707118309376'	'367.73']
['2883841'	'407184707118309376'	'0.0']->['29618650'	'407184707118309376'	'385.02']
['2883841'	'407184707118309376'	'0.0']->['48915453'	'407184707118309376'	'385.28']
['2883841'	'407184707118309376'	'0.0']->['805973977'	'407184707118309376'	'430.2']
['2883841'	'407184707118309376'	'0.0']->['1281185923'	'407184707118309376'	'452.88']
['2883841'	'407184707118309376'	'0.0']->['164975798'	'407184707118309376'	'471.28']
['2883841'	'407184707118309376'	'0.0']->['2222257489'	'407311032487391232'	'501.98']
['2883841'	'407184707118309376'	'0.0']->['702769491'	'407184707118309376'	'572.17']
['2883841'	'407184707118309376'	'0.0']->['63108645'	'407184707118309376'	'584.52']
['2883841'	'407184707118309376'	'0.0']->['391724089'	'407184707118309376'	'712.25']
['2883841'	'407184707118309376'	'0.0']->['137034302'	'407184707118309376'	'722.2']
['2883841'	'407184707118309376'	'0.0']->['325492834'	'407184707118309376'	'757.87']
['2883841'	'407184707118309376'	'0.0']->['265859160'	'407184707118309376'	'774.4']
['2883841'	'407184707118309376'	'0.0']->['480647487'	'407428921508917248'	'970.43']
['2883841'	'407184707118309376'	'0.0']->['204695729'	'407184707118309376'	'1413.82']
['2883841'	'407184707118309376'	'0.0']->['258503626'	'407184707118309376'	'1840.37']
['2883841'	'407184707118309376'	'0.0']->['57000841'	'407184707118309376'	'1912.1']
['2883841'	'407184707118309376'	'0.0']->['321453764'	'407184707118309376'	'2102.55']
['493952174'	'407184707118309376'	'17.07']->['286625537'	'407184707118309376'	'5683.42']
['2883841'	'407184707118309376'	'0.0']->['40844122'	'407184707118309376'	'6155.82']
['2883841'	'407184707118309376'	'0.0']->['138217527'	'407184707118309376'	'17152.38']
