# Supplementary material for: BiMGCL: rumor detection via bi-directional multi-level graph contrastive learning
Source: PeerJ Comput Sci. 2023 Nov 10;9:e1659. doi: 10.7717/peerj-cs.1659 (PMC10703058; doi:10.7717/peerj-cs.1659)
Supplement: Supplemental Information 1 [file peerj-cs-09-1659-s001.zip › rumor_detection_acl2017/twitter15/tree/407184730988097536.txt]

['ROOT'	'ROOT'	'0.0']->['14681605'	'407184730988097536'	'0.0']
['14681605'	'407184730988097536'	'0.0']->['903332077'	'407184995401224193'	'1.05']
['14681605'	'407184730988097536'	'0.0']->['489722000'	'407185023188873216'	'1.17']
['14681605'	'407184730988097536'	'0.0']->['35555704'	'407184730988097536'	'1.27']
['14681605'	'407184730988097536'	'0.0']->['300412968'	'407184730988097536'	'1.27']
['14681605'	'407184730988097536'	'0.0']->['958651645'	'407184730988097536'	'1.27']
['14681605'	'407184730988097536'	'0.0']->['950642275'	'407184730988097536'	'1.27']
['14681605'	'407184730988097536'	'0.0']->['860172355'	'407184730988097536'	'1.27']
['14681605'	'407184730988097536'	'0.0']->['313880777'	'407184730988097536'	'1.27']
['14681605'	'407184730988097536'	'0.0']->['390432017'	'407184730988097536'	'1.27']
['14681605'	'407184730988097536'	'0.0']->['862458223'	'407184730988097536'	'1.27']
['14681605'	'407184730988097536'	'0.0']->['624315227'	'407184730988097536'	'1.27']
['14681605'	'407184730988097536'	'0.0']->['273320527'	'407184730988097536'	'1.27']
['14681605'	'407184730988097536'	'0.0']->['55249336'	'407184730988097536'	'1.27']
['14681605'	'407184730988097536'	'0.0']->['284454199'	'407184730988097536'	'1.27']
['14681605'	'407184730988097536'	'0.0']->['281664273'	'407184730988097536'	'1.27']
['14681605'	'407184730988097536'	'0.0']->['223716674'	'407184730988097536'	'1.27']
['14681605'	'407184730988097536'	'0.0']->['11187742'	'407184730988097536'	'1.27']
['14681605'	'407184730988097536'	'0.0']->['62181426'	'407184730988097536'	'1.27']
['14681605'	'407184730988097536'	'0.0']->['18557178'	'407184730988097536'	'1.27']
['14681605'	'407184730988097536'	'0.0']->['88544496'	'407184730988097536'	'1.27']
['14681605'	'407184730988097536'	'0.0']->['29148016'	'407184730988097536'	'1.27']
['14681605'	'407184730988097536'	'0.0']->['35044899'	'407184730988097536'	'1.27']
['14681605'	'407184730988097536'	'0.0']->['41233355'	'407184730988097536'	'1.27']
['14681605'	'407184730988097536'	'0.0']->['49280837'	'407184730988097536'	'1.27']
['14681605'	'407184730988097536'	'0.0']->['542763067'	'407184730988097536'	'1.3']
['14681605'	'407184730988097536'	'0.0']->['132522689'	'407184730988097536'	'1.32']
['14681605'	'407184730988097536'	'0.0']->['20260201'	'407185062388826112'	'1.32']
['14681605'	'407184730988097536'	'0.0']->['304941571'	'407184730988097536'	'1.33']
['14681605'	'407184730988097536'	'0.0']->['34016352'	'407184730988097536'	'1.43']
['14681605'	'407184730988097536'	'0.0']->['386150219'	'407184730988097536'	'1.48']
['14681605'	'407184730988097536'	'0.0']->['332085873'	'407184730988097536'	'1.53']
['14681605'	'407184730988097536'	'0.0']->['417362653'	'407184730988097536'	'2.23']
['14681605'	'407184730988097536'	'0.0']->['907193376'	'407185344564436992'	'2.43']
['14681605'	'407184730988097536'	'0.0']->['91863701'	'407185353532252160'	'2.48']
['14681605'	'407184730988097536'	'0.0']->['450987438'	'407184730988097536'	'2.57']
['14681605'	'407184730988097536'	'0.0']->['1521603338'	'407184730988097536'	'2.74']
['14681605'	'407184730988097536'	'0.0']->['23137663'	'407184730988097536'	'2.83']
['14681605'	'407184730988097536'	'0.0']->['124991224'	'407185448042115073'	'2.85']
['14681605'	'407184730988097536'	'0.0']->['451013697'	'407184730988097536'	'2.87']
['417362653'	'407184730988097536'	'2.23']->['717124008'	'407184730988097536'	'2.9']
['14681605'	'407184730988097536'	'0.0']->['1084721623'	'407184730988097536'	'2.91']
['14681605'	'407184730988097536'	'0.0']->['292857006'	'407184730988097536'	'2.91']
['14681605'	'407184730988097536'	'0.0']->['519867473'	'407184730988097536'	'2.91']
['14681605'	'407184730988097536'	'0.0']->['178043676'	'407184730988097536'	'2.92']
['14681605'	'407184730988097536'	'0.0']->['191653806'	'407184730988097536'	'2.92']
['14681605'	'407184730988097536'	'0.0']->['400446332'	'407184730988097536'	'2.92']
['14681605'	'407184730988097536'	'0.0']->['1882859376'	'407184730988097536'	'2.93']
['14681605'	'407184730988097536'	'0.0']->['178050522'	'407184730988097536'	'2.93']
['14681605'	'407184730988097536'	'0.0']->['504966606'	'407184730988097536'	'2.95']
['14681605'	'407184730988097536'	'0.0']->['381891606'	'407184730988097536'	'3.03']
['14681605'	'407184730988097536'	'0.0']->['478737933'	'407184730988097536'	'3.12']
['14681605'	'407184730988097536'	'0.0']->['84990857'	'407184730988097536'	'3.12']
['14681605'	'407184730988097536'	'0.0']->['309843919'	'407184730988097536'	'3.14']
['14681605'	'407184730988097536'	'0.0']->['56983330'	'407184730988097536'	'3.17']
['14681605'	'407184730988097536'	'0.0']->['1076112030'	'407185627675754496'	'3.57']
['14681605'	'407184730988097536'	'0.0']->['26877347'	'407184730988097536'	'3.91']
['14681605'	'407184730988097536'	'0.0']->['18678130'	'407185740670308352'	'4.02']
['14681605'	'407184730988097536'	'0.0']->['444056485'	'407185774082138112'	'4.15']
['14681605'	'407184730988097536'	'0.0']->['27149849'	'407184730988097536'	'4.28']
['14681605'	'407184730988097536'	'0.0']->['60049542'	'407184730988097536'	'4.46']
['14681605'	'407184730988097536'	'0.0']->['617306334'	'407184730988097536'	'4.56']
['14681605'	'407184730988097536'	'0.0']->['1349832505'	'407184730988097536'	'4.6']
['14681605'	'407184730988097536'	'0.0']->['164678918'	'407184730988097536'	'4.63']
['14681605'	'407184730988097536'	'0.0']->['21114568'	'407184730988097536'	'4.64']
['14681605'	'407184730988097536'	'0.0']->['236801014'	'407184730988097536'	'4.64']
['14681605'	'407184730988097536'	'0.0']->['991210208'	'407184730988097536'	'4.65']
['26877347'	'407184730988097536'	'3.91']->['52551028'	'407184730988097536'	'4.65']
['14681605'	'407184730988097536'	'0.0']->['1312279182'	'407184730988097536'	'4.65']
['14681605'	'407184730988097536'	'0.0']->['951522877'	'407184730988097536'	'4.65']
['14681605'	'407184730988097536'	'0.0']->['723755736'	'407184730988097536'	'4.72']
['14681605'	'407184730988097536'	'0.0']->['23253720'	'407184730988097536'	'4.88']
['14681605'	'407184730988097536'	'0.0']->['32391195'	'407184730988097536'	'5.13']
['14681605'	'407184730988097536'	'0.0']->['266997212'	'407184730988097536'	'5.37']
['14681605'	'407184730988097536'	'0.0']->['74332911'	'407184730988097536'	'5.42']
['14681605'	'407184730988097536'	'0.0']->['500802353'	'407184730988097536'	'5.47']
['14681605'	'407184730988097536'	'0.0']->['707874885'	'407184730988097536'	'5.63']
['14681605'	'407184730988097536'	'0.0']->['59307096'	'407184730988097536'	'5.78']
['14681605'	'407184730988097536'	'0.0']->['1330693333'	'407186244293373952'	'6.02']
['14681605'	'407184730988097536'	'0.0']->['420751582'	'407184730988097536'	'6.23']
['14681605'	'407184730988097536'	'0.0']->['1349867509'	'407184730988097536'	'6.46']
['14681605'	'407184730988097536'	'0.0']->['38743258'	'407184730988097536'	'6.57']
['14681605'	'407184730988097536'	'0.0']->['19898020'	'407184730988097536'	'6.68']
['14681605'	'407184730988097536'	'0.0']->['1031530423'	'407184730988097536'	'7.0']
['14681605'	'407184730988097536'	'0.0']->['1483942572'	'407184730988097536'	'7.97']
['14681605'	'407184730988097536'	'0.0']->['34443497'	'407186743444926464'	'8.0']
['14681605'	'407184730988097536'	'0.0']->['103654027'	'407186758309515264'	'8.07']
['14681605'	'407184730988097536'	'0.0']->['276644590'	'407184730988097536'	'8.46']
['617306334'	'407184730988097536'	'4.56']->['20101472'	'407184730988097536'	'8.71']
['14681605'	'407184730988097536'	'0.0']->['435442810'	'407184730988097536'	'8.83']
['14681605'	'407184730988097536'	'0.0']->['948691524'	'407184730988097536'	'8.89']
['14681605'	'407184730988097536'	'0.0']->['95962934'	'407184730988097536'	'8.92']
['14681605'	'407184730988097536'	'0.0']->['532540063'	'407184730988097536'	'8.93']
['14681605'	'407184730988097536'	'0.0']->['79248076'	'407184730988097536'	'8.94']
['14681605'	'407184730988097536'	'0.0']->['147646939'	'407184730988097536'	'8.95']
['14681605'	'407184730988097536'	'0.0']->['33571071'	'407184730988097536'	'8.95']
['14681605'	'407184730988097536'	'0.0']->['388222015'	'407184730988097536'	'8.95']
['14681605'	'407184730988097536'	'0.0']->['2178742147'	'407184730988097536'	'10.44']
['14681605'	'407184730988097536'	'0.0']->['177646723'	'407187361273888768'	'10.45']
['14681605'	'407184730988097536'	'0.0']->['15827727'	'407184730988097536'	'11.19']
['14681605'	'407184730988097536'	'0.0']->['331897658'	'407184730988097536'	'11.56']
['14681605'	'407184730988097536'	'0.0']->['22888339'	'407184730988097536'	'11.75']
['14681605'	'407184730988097536'	'0.0']->['407474715'	'407184730988097536'	'11.84']
['14681605'	'407184730988097536'	'0.0']->['303379135'	'407184730988097536'	'11.89']
['14681605'	'407184730988097536'	'0.0']->['142762377'	'407184730988097536'	'11.91']
['14681605'	'407184730988097536'	'0.0']->['27471778'	'407184730988097536'	'11.92']
['14681605'	'407184730988097536'	'0.0']->['1370420568'	'407184730988097536'	'11.93']
['14681605'	'407184730988097536'	'0.0']->['1194263556'	'407184730988097536'	'11.93']
['14681605'	'407184730988097536'	'0.0']->['330499120'	'407184730988097536'	'11.93']
['14681605'	'407184730988097536'	'0.0']->['601375978'	'407184730988097536'	'11.93']
['14681605'	'407184730988097536'	'0.0']->['16555667'	'407184730988097536'	'11.93']
['14681605'	'407184730988097536'	'0.0']->['198364173'	'407184730988097536'	'12.18']
['14681605'	'407184730988097536'	'0.0']->['1476187879'	'407184730988097536'	'12.45']
['14681605'	'407184730988097536'	'0.0']->['28958495'	'407184730988097536'	'13.12']
['14681605'	'407184730988097536'	'0.0']->['210884502'	'407184730988097536'	'13.45']
['14681605'	'407184730988097536'	'0.0']->['27690349'	'407184730988097536'	'13.62']
['14681605'	'407184730988097536'	'0.0']->['166302072'	'407184730988097536'	'13.78']
['14681605'	'407184730988097536'	'0.0']->['279319442'	'407184730988097536'	'14.2']
['14681605'	'407184730988097536'	'0.0']->['115323497'	'407184730988097536'	'14.62']
['14681605'	'407184730988097536'	'0.0']->['1074222151'	'407184730988097536'	'14.93']
['14681605'	'407184730988097536'	'0.0']->['590120486'	'407184730988097536'	'15.32']
['14681605'	'407184730988097536'	'0.0']->['17492715'	'407184730988097536'	'15.52']
['14681605'	'407184730988097536'	'0.0']->['779054269'	'407184730988097536'	'15.72']
['14681605'	'407184730988097536'	'0.0']->['32946410'	'407184730988097536'	'15.8']
['14681605'	'407184730988097536'	'0.0']->['262526644'	'407184730988097536'	'15.84']
['14681605'	'407184730988097536'	'0.0']->['389064947'	'407184730988097536'	'15.88']
['14681605'	'407184730988097536'	'0.0']->['249232214'	'407184730988097536'	'16.38']
['14681605'	'407184730988097536'	'0.0']->['497325482'	'407184730988097536'	'16.55']
['14681605'	'407184730988097536'	'0.0']->['167924393'	'407184730988097536'	'16.77']
['14681605'	'407184730988097536'	'0.0']->['32878565'	'407184730988097536'	'16.88']
['14681605'	'407184730988097536'	'0.0']->['477062616'	'407184730988097536'	'16.94']
['14681605'	'407184730988097536'	'0.0']->['1250542591'	'407184730988097536'	'16.97']
['14681605'	'407184730988097536'	'0.0']->['75338934'	'407184730988097536'	'17.0']
['14681605'	'407184730988097536'	'0.0']->['27202351'	'407184730988097536'	'17.93']
['14681605'	'407184730988097536'	'0.0']->['1611630812'	'407184730988097536'	'18.39']
['177646723'	'407187361273888768'	'10.45']->['624047840'	'407189364863959040'	'18.42']
['14681605'	'407184730988097536'	'0.0']->['253728975'	'407184730988097536'	'18.62']
['177646723'	'407187361273888768'	'10.45']->['17169647'	'407189471595999232'	'18.83']
['500802353'	'407184730988097536'	'5.47']->['561284879'	'407184730988097536'	'18.85']
['14681605'	'407184730988097536'	'0.0']->['1644259417'	'407184730988097536'	'19.11']
['14681605'	'407184730988097536'	'0.0']->['21217360'	'407184730988097536'	'19.24']
['14681605'	'407184730988097536'	'0.0']->['500825768'	'407184730988097536'	'19.37']
['14681605'	'407184730988097536'	'0.0']->['241247451'	'407184730988097536'	'19.96']
['14681605'	'407184730988097536'	'0.0']->['286247430'	'407184730988097536'	'20.55']
['14681605'	'407184730988097536'	'0.0']->['150946645'	'407184730988097536'	'20.78']
['14681605'	'407184730988097536'	'0.0']->['493616818'	'407184730988097536'	'21.23']
['14681605'	'407184730988097536'	'0.0']->['1169650081'	'407184730988097536'	'21.57']
['14681605'	'407184730988097536'	'0.0']->['25185228'	'407184730988097536'	'21.73']
['14681605'	'407184730988097536'	'0.0']->['1917718974'	'407184730988097536'	'21.82']
['14681605'	'407184730988097536'	'0.0']->['21252428'	'407184730988097536'	'21.9']
['14681605'	'407184730988097536'	'0.0']->['148502220'	'407190301732655105'	'22.13']
['14681605'	'407184730988097536'	'0.0']->['453627738'	'407184730988097536'	'22.23']
['14681605'	'407184730988097536'	'0.0']->['475518087'	'407184730988097536'	'22.39']
['14681605'	'407184730988097536'	'0.0']->['16158681'	'407184730988097536'	'22.55']
['14681605'	'407184730988097536'	'0.0']->['25503228'	'407190590485315584'	'23.28']
['14681605'	'407184730988097536'	'0.0']->['22314577'	'407184730988097536'	'23.33']
['14681605'	'407184730988097536'	'0.0']->['19542432'	'407184730988097536'	'23.4']
['14681605'	'407184730988097536'	'0.0']->['2194978534'	'407184730988097536'	'23.47']
['14681605'	'407184730988097536'	'0.0']->['247401250'	'407184730988097536'	'23.52']
['14681605'	'407184730988097536'	'0.0']->['49618091'	'407184730988097536'	'23.72']
['14681605'	'407184730988097536'	'0.0']->['453000995'	'407190779082604544'	'24.03']
['14681605'	'407184730988097536'	'0.0']->['37131449'	'407184730988097536'	'24.06']
['14681605'	'407184730988097536'	'0.0']->['237866765'	'407184730988097536'	'24.23']
['14681605'	'407184730988097536'	'0.0']->['79057429'	'407184730988097536'	'24.4']
['14681605'	'407184730988097536'	'0.0']->['50508456'	'407184730988097536'	'26.66']
['14681605'	'407184730988097536'	'0.0']->['84919520'	'407184730988097536'	'27.79']
['14681605'	'407184730988097536'	'0.0']->['373732565'	'407184730988097536'	'28.35']
['14681605'	'407184730988097536'	'0.0']->['73256678'	'407184730988097536'	'28.63']
['14681605'	'407184730988097536'	'0.0']->['34331486'	'407184730988097536'	'28.78']
['14681605'	'407184730988097536'	'0.0']->['811232569'	'407184730988097536'	'28.85']
['14681605'	'407184730988097536'	'0.0']->['20995980'	'407184730988097536'	'28.88']
['14681605'	'407184730988097536'	'0.0']->['345630016'	'407184730988097536'	'28.9']
['14681605'	'407184730988097536'	'0.0']->['336107401'	'407184730988097536'	'28.91']
['14681605'	'407184730988097536'	'0.0']->['27570595'	'407184730988097536'	'28.91']
['14681605'	'407184730988097536'	'0.0']->['1369174273'	'407184730988097536'	'28.91']
['14681605'	'407184730988097536'	'0.0']->['2202360701'	'407184730988097536'	'28.92']
['14681605'	'407184730988097536'	'0.0']->['19194630'	'407184730988097536'	'29.52']
['14681605'	'407184730988097536'	'0.0']->['63372260'	'407184730988097536'	'29.83']
['14681605'	'407184730988097536'	'0.0']->['266390107'	'407184730988097536'	'29.98']
['14681605'	'407184730988097536'	'0.0']->['1700589013'	'407192281838391296'	'30.0']
['14681605'	'407184730988097536'	'0.0']->['348055634'	'407184730988097536'	'30.06']
['14681605'	'407184730988097536'	'0.0']->['473302850'	'407184730988097536'	'30.1']
['14681605'	'407184730988097536'	'0.0']->['263394142'	'407184730988097536'	'30.13']
['14681605'	'407184730988097536'	'0.0']->['70853256'	'407184730988097536'	'30.22']
['14681605'	'407184730988097536'	'0.0']->['222101755'	'407184730988097536'	'31.52']
['14681605'	'407184730988097536'	'0.0']->['30422569'	'407192941958934528'	'32.63']
['14681605'	'407184730988097536'	'0.0']->['2193661676'	'407184730988097536'	'32.82']
['14681605'	'407184730988097536'	'0.0']->['163324523'	'407184730988097536'	'32.93']
['14681605'	'407184730988097536'	'0.0']->['182912657'	'407184730988097536'	'33.05']
['14681605'	'407184730988097536'	'0.0']->['18263140'	'407193111539249152'	'33.3']
['14681605'	'407184730988097536'	'0.0']->['301019006'	'407184730988097536'	'34.5']
['14681605'	'407184730988097536'	'0.0']->['405017077'	'407184730988097536'	'35.23']
['14681605'	'407184730988097536'	'0.0']->['138114169'	'407184730988097536'	'35.59']
['14681605'	'407184730988097536'	'0.0']->['287239620'	'407184730988097536'	'35.95']
['14681605'	'407184730988097536'	'0.0']->['16730467'	'407184730988097536'	'36.33']
['14681605'	'407184730988097536'	'0.0']->['772797337'	'407184730988097536'	'36.7']
['14681605'	'407184730988097536'	'0.0']->['508570561'	'407184730988097536'	'36.86']
['14681605'	'407184730988097536'	'0.0']->['310396630'	'407194027017007104'	'36.93']
['14681605'	'407184730988097536'	'0.0']->['410265213'	'407184730988097536'	'36.94']
['14681605'	'407184730988097536'	'0.0']->['1871560470'	'407184730988097536'	'37.02']
['14681605'	'407184730988097536'	'0.0']->['292558179'	'407184730988097536'	'38.78']
['14681605'	'407184730988097536'	'0.0']->['445282527'	'407184730988097536'	'39.67']
['14681605'	'407184730988097536'	'0.0']->['146493445'	'407184730988097536'	'40.55']
['14681605'	'407184730988097536'	'0.0']->['15940228'	'407184730988097536'	'41.43']
['14681605'	'407184730988097536'	'0.0']->['1131066804'	'407184730988097536'	'42.32']
['14681605'	'407184730988097536'	'0.0']->['1140319141'	'407195422093213696'	'42.48']
['14681605'	'407184730988097536'	'0.0']->['174098184'	'407184730988097536'	'43.47']
['222101755'	'407184730988097536'	'31.52']->['253545879'	'407184730988097536'	'44.04']
['14681605'	'407184730988097536'	'0.0']->['7176782'	'407184730988097536'	'44.33']
['14681605'	'407184730988097536'	'0.0']->['90760832'	'407184730988097536'	'44.62']
['14681605'	'407184730988097536'	'0.0']->['182657053'	'407184730988097536'	'45.28']
['14681605'	'407184730988097536'	'0.0']->['162485114'	'407184730988097536'	'46.1']
['14681605'	'407184730988097536'	'0.0']->['103384838'	'407184730988097536'	'46.51']
['14681605'	'407184730988097536'	'0.0']->['24334538'	'407184730988097536'	'46.92']
['14681605'	'407184730988097536'	'0.0']->['63263380'	'407184730988097536'	'47.88']
['14681605'	'407184730988097536'	'0.0']->['83550165'	'407184730988097536'	'48.37']
['14681605'	'407184730988097536'	'0.0']->['38032162'	'407184730988097536'	'48.61']
['14681605'	'407184730988097536'	'0.0']->['23827526'	'407184730988097536'	'48.73']
['14681605'	'407184730988097536'	'0.0']->['215986932'	'407184730988097536'	'48.85']
['14681605'	'407184730988097536'	'0.0']->['96823787'	'407184730988097536'	'49.22']
['14681605'	'407184730988097536'	'0.0']->['589469345'	'407198063610982400'	'52.98']
['14681605'	'407184730988097536'	'0.0']->['156837422'	'407184730988097536'	'53.3']
['14681605'	'407184730988097536'	'0.0']->['441531889'	'407198599567933440'	'55.12']
['14681605'	'407184730988097536'	'0.0']->['259267782'	'407184730988097536'	'55.34']
['14681605'	'407184730988097536'	'0.0']->['1112571595'	'407184730988097536'	'56.36']
['14681605'	'407184730988097536'	'0.0']->['9466582'	'407184730988097536'	'56.87']
['14681605'	'407184730988097536'	'0.0']->['1321712317'	'407184730988097536'	'57.13']
['14681605'	'407184730988097536'	'0.0']->['219439186'	'407184730988097536'	'57.26']
['14681605'	'407184730988097536'	'0.0']->['469035300'	'407184730988097536'	'57.32']
['14681605'	'407184730988097536'	'0.0']->['2166772772'	'407184730988097536'	'57.38']
['14681605'	'407184730988097536'	'0.0']->['161945680'	'407184730988097536'	'58.0']
['14681605'	'407184730988097536'	'0.0']->['1018769011'	'407184730988097536'	'58.75']
['14681605'	'407184730988097536'	'0.0']->['37894356'	'407184730988097536'	'59.5']
['14681605'	'407184730988097536'	'0.0']->['259922920'	'407184730988097536'	'60.32']
['14681605'	'407184730988097536'	'0.0']->['217720999'	'407184730988097536'	'60.67']
['14681605'	'407184730988097536'	'0.0']->['36660052'	'407184730988097536'	'61.03']
['14681605'	'407184730988097536'	'0.0']->['118726444'	'407200309207764992'	'61.9']
['14681605'	'407184730988097536'	'0.0']->['26309018'	'407184730988097536'	'61.92']
['14681605'	'407184730988097536'	'0.0']->['231418072'	'407184730988097536'	'62.77']
['14681605'	'407184730988097536'	'0.0']->['701622742'	'407184730988097536'	'63.19']
['14681605'	'407184730988097536'	'0.0']->['803694282'	'407184730988097536'	'63.62']
['14681605'	'407184730988097536'	'0.0']->['132219508'	'407184730988097536'	'66.6']
['14681605'	'407184730988097536'	'0.0']->['345668843'	'407184730988097536'	'70.21']
['14681605'	'407184730988097536'	'0.0']->['1920522854'	'407202761772912640'	'71.65']
['14681605'	'407184730988097536'	'0.0']->['32287064'	'407184730988097536'	'72.01']
['14681605'	'407184730988097536'	'0.0']->['130478476'	'407184730988097536'	'72.91']
['14681605'	'407184730988097536'	'0.0']->['20074783'	'407184730988097536'	'73.37']
['14681605'	'407184730988097536'	'0.0']->['37785849'	'407184730988097536'	'73.59']
['14681605'	'407184730988097536'	'0.0']->['196238297'	'407184730988097536'	'73.7']
['345630016'	'407184730988097536'	'28.9']->['934616228'	'407184730988097536'	'73.76']
['14681605'	'407184730988097536'	'0.0']->['38294127'	'407184730988097536'	'73.82']
['37785849'	'407184730988097536'	'73.59']->['45312927'	'407184730988097536'	'74.41']
['37785849'	'407184730988097536'	'73.59']->['939918919'	'407184730988097536'	'75.0']
['37785849'	'407184730988097536'	'73.59']->['410930811'	'407184730988097536'	'77.19']
['14681605'	'407184730988097536'	'0.0']->['2207085996'	'407184730988097536'	'79.38']
['14681605'	'407184730988097536'	'0.0']->['2221898042'	'407184730988097536'	'80.13']
['14681605'	'407184730988097536'	'0.0']->['731993562'	'407184730988097536'	'82.46']
['14681605'	'407184730988097536'	'0.0']->['39686223'	'407184730988097536'	'84.78']
['37785849'	'407184730988097536'	'73.59']->['355043515'	'407184730988097536'	'84.87']
['14681605'	'407184730988097536'	'0.0']->['1700965340'	'407184730988097536'	'87.96']
['14681605'	'407184730988097536'	'0.0']->['25315025'	'407184730988097536'	'89.5']
['37785849'	'407184730988097536'	'73.59']->['350342053'	'407184730988097536'	'90.28']
['14681605'	'407184730988097536'	'0.0']->['354566755'	'407184730988097536'	'90.66']
['14681605'	'407184730988097536'	'0.0']->['320974202'	'407184730988097536'	'90.86']
['14681605'	'407184730988097536'	'0.0']->['1712072850'	'407184730988097536'	'91.05']
['14681605'	'407184730988097536'	'0.0']->['972363588'	'407184730988097536'	'91.55']
['14681605'	'407184730988097536'	'0.0']->['1107351294'	'407184730988097536'	'94.05']
['14681605'	'407184730988097536'	'0.0']->['359226666'	'407184730988097536'	'95.62']
['14681605'	'407184730988097536'	'0.0']->['55270881'	'407184730988097536'	'96.4']
['14681605'	'407184730988097536'	'0.0']->['29153257'	'407184730988097536'	'96.79']
['14681605'	'407184730988097536'	'0.0']->['70523338'	'407184730988097536'	'97.18']
['14681605'	'407184730988097536'	'0.0']->['15271029'	'407184730988097536'	'98.37']
['14681605'	'407184730988097536'	'0.0']->['16215901'	'407184730988097536'	'100.47']
['14681605'	'407184730988097536'	'0.0']->['264036716'	'407184730988097536'	'102.57']
['14681605'	'407184730988097536'	'0.0']->['222919523'	'407184730988097536'	'109.34']
['37785849'	'407184730988097536'	'73.59']->['133141626'	'407184730988097536'	'112.73']
['14681605'	'407184730988097536'	'0.0']->['302429022'	'407184730988097536'	'114.42']
['14681605'	'407184730988097536'	'0.0']->['74551036'	'407184730988097536'	'116.12']
['14681605'	'407184730988097536'	'0.0']->['43910842'	'407184730988097536'	'117.67']
['14681605'	'407184730988097536'	'0.0']->['112556498'	'407184730988097536'	'118.81']
['14681605'	'407184730988097536'	'0.0']->['1056800725'	'407184730988097536'	'119.95']
['14681605'	'407184730988097536'	'0.0']->['298230722'	'407184730988097536'	'121.08']
['14681605'	'407184730988097536'	'0.0']->['1330375711'	'407184730988097536'	'121.1']
['14681605'	'407184730988097536'	'0.0']->['104663651'	'407184730988097536'	'123.09']
['14681605'	'407184730988097536'	'0.0']->['18660580'	'407184730988097536'	'125.08']
['14681605'	'407184730988097536'	'0.0']->['1431067087'	'407184730988097536'	'125.92']
['14681605'	'407184730988097536'	'0.0']->['1517166847'	'407184730988097536'	'126.78']
['14681605'	'407184730988097536'	'0.0']->['40698945'	'407184730988097536'	'127.2']
['14681605'	'407184730988097536'	'0.0']->['94290643'	'407184730988097536'	'128.22']
['14681605'	'407184730988097536'	'0.0']->['748056409'	'407184730988097536'	'128.25']
['14681605'	'407184730988097536'	'0.0']->['29926229'	'407184730988097536'	'128.9']
['14681605'	'407184730988097536'	'0.0']->['35273756'	'407184730988097536'	'133.28']
['14681605'	'407184730988097536'	'0.0']->['273942946'	'407184730988097536'	'134.12']
['37785849'	'407184730988097536'	'73.59']->['358740669'	'407184730988097536'	'135.77']
['14681605'	'407184730988097536'	'0.0']->['1613918082'	'407184730988097536'	'141.27']
['14681605'	'407184730988097536'	'0.0']->['58188646'	'407184730988097536'	'145.98']
['14681605'	'407184730988097536'	'0.0']->['114080107'	'407184730988097536'	'147.22']
['14681605'	'407184730988097536'	'0.0']->['376040935'	'407184730988097536'	'154.12']
['14681605'	'407184730988097536'	'0.0']->['144503337'	'407184730988097536'	'155.3']
['14681605'	'407184730988097536'	'0.0']->['1014300480'	'407184730988097536'	'158.68']
['14681605'	'407184730988097536'	'0.0']->['586078733'	'407184730988097536'	'161.83']
['14681605'	'407184730988097536'	'0.0']->['702543881'	'407184730988097536'	'162.47']
['14681605'	'407184730988097536'	'0.0']->['300548413'	'407226218027560960'	'164.85']
['14681605'	'407184730988097536'	'0.0']->['2182603208'	'407184730988097536'	'165.5']
['14681605'	'407184730988097536'	'0.0']->['145041710'	'407184730988097536'	'167.58']
['14681605'	'407184730988097536'	'0.0']->['94278791'	'407184730988097536'	'168.15']
['14681605'	'407184730988097536'	'0.0']->['94918169'	'407184730988097536'	'170.53']
['14681605'	'407184730988097536'	'0.0']->['911124661'	'407184730988097536'	'170.73']
['14681605'	'407184730988097536'	'0.0']->['2154217856'	'407184730988097536'	'172.6']
['14681605'	'407184730988097536'	'0.0']->['52729299'	'407228650531332096'	'174.52']
['14681605'	'407184730988097536'	'0.0']->['72707235'	'407184730988097536'	'175.68']
['14681605'	'407184730988097536'	'0.0']->['355043515'	'407184730988097536'	'84.87']
['14681605'	'407184730988097536'	'0.0']->['210126397'	'407184730988097536'	'188.48']
['14681605'	'407184730988097536'	'0.0']->['1053172788'	'407184730988097536'	'191.17']
['14681605'	'407184730988097536'	'0.0']->['320563579'	'407184730988097536'	'191.5']
['14681605'	'407184730988097536'	'0.0']->['17463206'	'407184730988097536'	'193.3']
['37785849'	'407184730988097536'	'73.59']->['318359690'	'407184730988097536'	'194.03']
['14681605'	'407184730988097536'	'0.0']->['88332030'	'407184730988097536'	'194.15']
['14681605'	'407184730988097536'	'0.0']->['319778231'	'407184730988097536'	'198.33']
['14681605'	'407184730988097536'	'0.0']->['73644241'	'407184730988097536'	'199.6']
['14681605'	'407184730988097536'	'0.0']->['51704075'	'407184730988097536'	'203.95']
['14681605'	'407184730988097536'	'0.0']->['727218739'	'407236336437833728'	'205.07']
['14681605'	'407184730988097536'	'0.0']->['255791130'	'407184730988097536'	'222.23']
['348055634'	'407184730988097536'	'30.06']->['29876622'	'407184730988097536'	'222.43']
['14681605'	'407184730988097536'	'0.0']->['255291888'	'407184730988097536'	'227.72']
['14681605'	'407184730988097536'	'0.0']->['150161934'	'407184730988097536'	'230.88']
['14681605'	'407184730988097536'	'0.0']->['1679263232'	'407184730988097536'	'238.8']
['14681605'	'407184730988097536'	'0.0']->['636120724'	'407184730988097536'	'239.47']
['14681605'	'407184730988097536'	'0.0']->['612438678'	'407184730988097536'	'248.05']
['14681605'	'407184730988097536'	'0.0']->['2214648750'	'407184730988097536'	'252.45']
['14681605'	'407184730988097536'	'0.0']->['1858610384'	'407184730988097536'	'255.42']
['14681605'	'407184730988097536'	'0.0']->['88071309'	'407184730988097536'	'259.98']
['14681605'	'407184730988097536'	'0.0']->['148212853'	'407184730988097536'	'261.0']
['14681605'	'407184730988097536'	'0.0']->['85510975'	'407184730988097536'	'262.13']
['14681605'	'407184730988097536'	'0.0']->['824307126'	'407184730988097536'	'282.93']
['14681605'	'407184730988097536'	'0.0']->['1686108324'	'407184730988097536'	'289.77']
['14681605'	'407184730988097536'	'0.0']->['32231584'	'407184730988097536'	'290.57']
['14681605'	'407184730988097536'	'0.0']->['237664469'	'407184730988097536'	'296.37']
['14681605'	'407184730988097536'	'0.0']->['75280509'	'407184730988097536'	'299.55']
['14681605'	'407184730988097536'	'0.0']->['270113551'	'407184730988097536'	'300.57']
['14681605'	'407184730988097536'	'0.0']->['1623989082'	'407262139955421184'	'307.6']
['14681605'	'407184730988097536'	'0.0']->['231388005'	'407262513202749440'	'309.08']
['14681605'	'407184730988097536'	'0.0']->['1319607007'	'407184730988097536'	'325.8']
['14681605'	'407184730988097536'	'0.0']->['24642237'	'407184730988097536'	'349.93']
['14681605'	'407184730988097536'	'0.0']->['276442460'	'407184730988097536'	'352.2']
['14681605'	'407184730988097536'	'0.0']->['467962110'	'407184730988097536'	'362.45']
['14681605'	'407184730988097536'	'0.0']->['92603118'	'407184730988097536'	'384.6']
['14681605'	'407184730988097536'	'0.0']->['186159262'	'407184730988097536'	'388.6']
['860172355'	'407184730988097536'	'1.27']->['714596834'	'407184730988097536'	'398.43']
['14681605'	'407184730988097536'	'0.0']->['65271246'	'407184730988097536'	'404.53']
['14681605'	'407184730988097536'	'0.0']->['1444801820'	'407184730988097536'	'429.63']
['14681605'	'407184730988097536'	'0.0']->['2203893760'	'407184730988097536'	'475.13']
['14681605'	'407184730988097536'	'0.0']->['528981594'	'407184730988097536'	'496.52']
['37785849'	'407184730988097536'	'73.59']->['311119946'	'407184730988097536'	'517.27']
['14681605'	'407184730988097536'	'0.0']->['1000297910'	'407184730988097536'	'526.57']
['14681605'	'407184730988097536'	'0.0']->['29166071'	'407184730988097536'	'560.03']
['14681605'	'407184730988097536'	'0.0']->['299490017'	'407184730988097536'	'560.98']
['14681605'	'407184730988097536'	'0.0']->['15079731'	'407184730988097536'	'561.92']
['14681605'	'407184730988097536'	'0.0']->['1871812543'	'407326444495593472'	'563.12']
['14681605'	'407184730988097536'	'0.0']->['1169368710'	'407327009761554433'	'565.37']
['14681605'	'407184730988097536'	'0.0']->['628629980'	'407184730988097536'	'572.92']
['14681605'	'407184730988097536'	'0.0']->['22517543'	'407184730988097536'	'577.12']
['37785849'	'407184730988097536'	'73.59']->['44669289'	'407184730988097536'	'603.13']
['14681605'	'407184730988097536'	'0.0']->['379447271'	'407184730988097536'	'615.68']
['14681605'	'407184730988097536'	'0.0']->['45487148'	'407184730988097536'	'643.65']
['14681605'	'407184730988097536'	'0.0']->['29545514'	'407184730988097536'	'665.25']
['37785849'	'407184730988097536'	'73.59']->['529783816'	'407184730988097536'	'665.6']
['14681605'	'407184730988097536'	'0.0']->['529783816'	'407184730988097536'	'665.6']
['14681605'	'407184730988097536'	'0.0']->['602334766'	'407352854962122754'	'668.07']
['602334766'	'407352854962122754'	'668.07']->['529783816'	'407184730988097536'	'665.6']
['529783816'	'407184730988097536'	'665.6']->['602334766'	'407352854962122754'	'668.07']
['14681605'	'407184730988097536'	'0.0']->['100659696'	'407184730988097536'	'802.38']
['14681605'	'407184730988097536'	'0.0']->['17180584'	'407184730988097536'	'902.22']
['37785849'	'407184730988097536'	'73.59']->['47416970'	'407184730988097536'	'1190.42']
['14681605'	'407184730988097536'	'0.0']->['190318791'	'407521259031764993'	'1337.25']
['14681605'	'407184730988097536'	'0.0']->['274688670'	'407184730988097536'	'1588.78']
['14681605'	'407184730988097536'	'0.0']->['221601830'	'407184730988097536'	'2183.88']
['37785849'	'407184730988097536'	'73.59']->['403130824'	'407184730988097536'	'2243.5']
['14681605'	'407184730988097536'	'0.0']->['46048811'	'407184730988097536'	'2474.18']
['14681605'	'407184730988097536'	'0.0']->['1245863354'	'407184730988097536'	'2820.32']
['14681605'	'407184730988097536'	'0.0']->['45247616'	'407184730988097536'	'4617.98']
['14681605'	'407184730988097536'	'0.0']->['184885754'	'407184730988097536'	'9592.03']
['14681605'	'407184730988097536'	'0.0']->['114472077'	'410961800180797440'	'15008.73']
