# Supplementary material for: BiMGCL: rumor detection via bi-directional multi-level graph contrastive learning
Source: PeerJ Comput Sci. 2023 Nov 10;9:e1659. doi: 10.7717/peerj-cs.1659 (PMC10703058; doi:10.7717/peerj-cs.1659)
Supplement: Supplemental Information 1 [file peerj-cs-09-1659-s001.zip › rumor_detection_acl2017/twitter15/tree/407185422523977728.txt]

['ROOT'	'ROOT'	'0.0']->['95246658'	'407185422523977728'	'0.0']
['95246658'	'407185422523977728'	'0.0']->['1480027177'	'407186152353824768'	'2.9']
['95246658'	'407185422523977728'	'0.0']->['459959462'	'407186280410140673'	'3.42']
['95246658'	'407185422523977728'	'0.0']->['409940419'	'407185422523977728'	'4.38']
['95246658'	'407185422523977728'	'0.0']->['217331701'	'407185422523977728'	'4.38']
['95246658'	'407185422523977728'	'0.0']->['375044016'	'407185422523977728'	'4.38']
['95246658'	'407185422523977728'	'0.0']->['376002544'	'407185422523977728'	'4.38']
['95246658'	'407185422523977728'	'0.0']->['132835564'	'407185422523977728'	'4.38']
['409940419'	'407185422523977728'	'4.38']->['542470274'	'407185422523977728'	'4.38']
['217331701'	'407185422523977728'	'4.38']->['229458476'	'407185422523977728'	'4.38']
['542470274'	'407185422523977728'	'4.38']->['496846079'	'407185422523977728'	'4.38']
['229458476'	'407185422523977728'	'4.38']->['228034177'	'407185422523977728'	'4.38']
['409940419'	'407185422523977728'	'4.38']->['104030020'	'407185422523977728'	'4.38']
['132835564'	'407185422523977728'	'4.38']->['385340970'	'407185422523977728'	'4.38']
['229458476'	'407185422523977728'	'4.38']->['168112379'	'407185422523977728'	'7.1']
['1480027177'	'407186152353824768'	'2.9']->['95246658'	'407185422523977728'	'0.0']
['95246658'	'407185422523977728'	'0.0']->['496699451'	'407185422523977728'	'8.46']
['95246658'	'407185422523977728'	'0.0']->['85796190'	'407185422523977728'	'9.14']
['217331701'	'407185422523977728'	'4.38']->['604460665'	'407185422523977728'	'9.48']
['95246658'	'407185422523977728'	'0.0']->['257429871'	'407185422523977728'	'9.65']
['496699451'	'407185422523977728'	'8.46']->['315558417'	'407185422523977728'	'9.73']
['168112379'	'407185422523977728'	'7.1']->['118682491'	'407185422523977728'	'9.77']
['315558417'	'407185422523977728'	'9.73']->['157373523'	'407185422523977728'	'9.78']
['385340970'	'407185422523977728'	'4.38']->['538079776'	'407185422523977728'	'9.8']
['315558417'	'407185422523977728'	'9.73']->['516468586'	'407185422523977728'	'9.81']
['95246658'	'407185422523977728'	'0.0']->['445703001'	'407185422523977728'	'9.82']
['95246658'	'407185422523977728'	'0.0']->['373914487'	'407185422523977728'	'9.95']
['157373523'	'407185422523977728'	'9.78']->['356798407'	'407185422523977728'	'10.23']
['373914487'	'407185422523977728'	'9.95']->['328536095'	'407185422523977728'	'10.8']
['95246658'	'407185422523977728'	'0.0']->['265114730'	'407185422523977728'	'10.85']
['95246658'	'407185422523977728'	'0.0']->['589846320'	'407185422523977728'	'12.02']
['356798407'	'407185422523977728'	'10.23']->['540195286'	'407185422523977728'	'13.57']
['459959462'	'407186280410140673'	'3.42']->['436850931'	'407189005554311168'	'14.23']
['95246658'	'407185422523977728'	'0.0']->['224981925'	'407185422523977728'	'14.57']
['542470274'	'407185422523977728'	'4.38']->['393880874'	'407185422523977728'	'14.63']
['95246658'	'407185422523977728'	'0.0']->['307795033'	'407185422523977728'	'15.43']
['95246658'	'407185422523977728'	'0.0']->['97450562'	'407185422523977728'	'16.23']
['328536095'	'407185422523977728'	'10.8']->['69849465'	'407185422523977728'	'16.42']
['69849465'	'407185422523977728'	'16.42']->['236766837'	'407185422523977728'	'17.52']
['95246658'	'407185422523977728'	'0.0']->['1082818410'	'407185422523977728'	'17.87']
['224981925'	'407185422523977728'	'14.57']->['546958765'	'407185422523977728'	'18.5']
['373914487'	'407185422523977728'	'9.95']->['514069043'	'407185422523977728'	'20.83']
['95246658'	'407185422523977728'	'0.0']->['501800678'	'407185422523977728'	'21.5']
['95246658'	'407185422523977728'	'0.0']->['132439892'	'407185422523977728'	'22.28']
['95246658'	'407185422523977728'	'0.0']->['286986581'	'407185422523977728'	'24.7']
['95246658'	'407185422523977728'	'0.0']->['1001691206'	'407185422523977728'	'25.28']
['95246658'	'407185422523977728'	'0.0']->['111752985'	'407185422523977728'	'27.27']
['132439892'	'407185422523977728'	'22.28']->['109805284'	'407185422523977728'	'28.17']
['95246658'	'407185422523977728'	'0.0']->['244530001'	'407185422523977728'	'28.72']
['95246658'	'407185422523977728'	'0.0']->['508648285'	'407185422523977728'	'31.02']
['546958765'	'407185422523977728'	'18.5']->['466509692'	'407185422523977728'	'33.38']
['95246658'	'407185422523977728'	'0.0']->['439148136'	'407185422523977728'	'35.4']
['95246658'	'407185422523977728'	'0.0']->['531218482'	'407185422523977728'	'36.07']
['439148136'	'407185422523977728'	'35.4']->['425845303'	'407185422523977728'	'39.0']
['95246658'	'407185422523977728'	'0.0']->['202460781'	'407185422523977728'	'50.55']
['95246658'	'407185422523977728'	'0.0']->['500730382'	'407185422523977728'	'59.2']
['95246658'	'407185422523977728'	'0.0']->['1449483386'	'407185422523977728'	'61.67']
['257429871'	'407185422523977728'	'9.65']->['833167182'	'407185422523977728'	'81.02']
['95246658'	'407185422523977728'	'0.0']->['88664351'	'407185422523977728'	'83.92']
['88664351'	'407185422523977728'	'83.92']->['1565922468'	'407185422523977728'	'84.95']
['95246658'	'407185422523977728'	'0.0']->['826535287'	'407185422523977728'	'89.65']
['95246658'	'407185422523977728'	'0.0']->['33814685'	'407210306620772352'	'98.88']
['95246658'	'407185422523977728'	'0.0']->['1681590996'	'407185422523977728'	'109.88']
['95246658'	'407185422523977728'	'0.0']->['494490045'	'407185422523977728'	'139.85']
['542470274'	'407185422523977728'	'4.38']->['1525136394'	'407185422523977728'	'141.0']
['494490045'	'407185422523977728'	'139.85']->['789291344'	'407185422523977728'	'141.45']
['95246658'	'407185422523977728'	'0.0']->['128757723'	'407185422523977728'	'170.68']
['95246658'	'407185422523977728'	'0.0']->['327445700'	'407185422523977728'	'173.15']
['95246658'	'407185422523977728'	'0.0']->['603143646'	'407185422523977728'	'182.3']
['95246658'	'407185422523977728'	'0.0']->['173680414'	'407236231005630464'	'201.9']
['228034177'	'407185422523977728'	'4.38']->['107027577'	'407185422523977728'	'217.42']
['95246658'	'407185422523977728'	'0.0']->['1321090964'	'407185422523977728'	'227.18']
['95246658'	'407185422523977728'	'0.0']->['1020073351'	'407185422523977728'	'234.27']
['95246658'	'407185422523977728'	'0.0']->['210477680'	'407185422523977728'	'247.42']
['95246658'	'407185422523977728'	'0.0']->['60282148'	'407185422523977728'	'432.58']
['95246658'	'407185422523977728'	'0.0']->['295655893'	'407185422523977728'	'441.08']
['95246658'	'407185422523977728'	'0.0']->['230732362'	'407185422523977728'	'451.28']
['393880874'	'407185422523977728'	'14.63']->['135903282'	'407185422523977728'	'484.47']
['173680414'	'407236231005630464'	'201.9']->['95246658'	'407185422523977728'	'0.0']
['373914487'	'407185422523977728'	'9.95']->['366532383'	'407185422523977728'	'518.4']
['366532383'	'407185422523977728'	'518.4']->['470073572'	'407185422523977728'	'519.65']
['286986581'	'407185422523977728'	'24.7']->['1376662740'	'407185422523977728'	'572.35']
['104030020'	'407185422523977728'	'4.38']->['134785425'	'407185422523977728'	'574.03']
['366532383'	'407185422523977728'	'518.4']->['434811802'	'407185422523977728'	'595.88']
['434811802'	'407185422523977728'	'595.88']->['125644379'	'407185422523977728'	'597.03']
['496699451'	'407185422523977728'	'8.46']->['1369376706'	'407185422523977728'	'755.7']
['496846079'	'407185422523977728'	'4.38']->['476593758'	'407185422523977728'	'782.43']
['604460665'	'407185422523977728'	'9.48']->['604442351'	'407185422523977728'	'789.85']
['307795033'	'407185422523977728'	'15.43']->['288668129'	'407185422523977728'	'1205.25']
['288668129'	'407185422523977728'	'1205.25']->['102470563'	'407185422523977728'	'5465.12']
