# Supplementary material for: BiMGCL: rumor detection via bi-directional multi-level graph contrastive learning
Source: PeerJ Comput Sci. 2023 Nov 10;9:e1659. doi: 10.7717/peerj-cs.1659 (PMC10703058; doi:10.7717/peerj-cs.1659)
Supplement: Supplemental Information 1 [file peerj-cs-09-1659-s001.zip › rumor_detection_acl2017/twitter15/tree/407187197427593217.txt]

['ROOT'	'ROOT'	'0.0']->['177926698'	'407187197427593217'	'0.0']
['177926698'	'407187197427593217'	'0.0']->['494348739'	'407187368031289344'	'0.68']
['177926698'	'407187197427593217'	'0.0']->['62873130'	'407187409651396608'	'0.85']
['177926698'	'407187197427593217'	'0.0']->['500293205'	'407187604166414336'	'1.62']
['62873130'	'407187409651396608'	'0.85']->['177926698'	'407187197427593217'	'0.0']
['177926698'	'407187197427593217'	'0.0']->['749747761'	'407187197427593217'	'1.85']
['177926698'	'407187197427593217'	'0.0']->['506893194'	'407187197427593217'	'1.85']
['177926698'	'407187197427593217'	'0.0']->['950723461'	'407187197427593217'	'1.85']
['177926698'	'407187197427593217'	'0.0']->['456184880'	'407187197427593217'	'1.85']
['177926698'	'407187197427593217'	'0.0']->['394176979'	'407187197427593217'	'1.85']
['177926698'	'407187197427593217'	'0.0']->['217901496'	'407187197427593217'	'1.85']
['177926698'	'407187197427593217'	'0.0']->['1618813796'	'407187197427593217'	'1.85']
['177926698'	'407187197427593217'	'0.0']->['60077917'	'407187197427593217'	'1.85']
['177926698'	'407187197427593217'	'0.0']->['540316720'	'407187197427593217'	'1.85']
['177926698'	'407187197427593217'	'0.0']->['395022720'	'407187197427593217'	'1.85']
['177926698'	'407187197427593217'	'0.0']->['288848109'	'407187197427593217'	'1.85']
['177926698'	'407187197427593217'	'0.0']->['291350991'	'407187197427593217'	'1.85']
['177926698'	'407187197427593217'	'0.0']->['956585876'	'407187197427593217'	'1.85']
['177926698'	'407187197427593217'	'0.0']->['110833130'	'407187197427593217'	'1.85']
['494348739'	'407187368031289344'	'0.68']->['177926698'	'407187197427593217'	'0.0']
['177926698'	'407187197427593217'	'0.0']->['86356792'	'407187197427593217'	'2.17']
['177926698'	'407187197427593217'	'0.0']->['838597640'	'407187197427593217'	'2.34']
['177926698'	'407187197427593217'	'0.0']->['1337676506'	'407187197427593217'	'2.42']
['177926698'	'407187197427593217'	'0.0']->['589823140'	'407187197427593217'	'2.46']
['177926698'	'407187197427593217'	'0.0']->['609879389'	'407187197427593217'	'2.48']
['177926698'	'407187197427593217'	'0.0']->['154398702'	'407187197427593217'	'2.49']
['177926698'	'407187197427593217'	'0.0']->['487872227'	'407187197427593217'	'2.49']
['177926698'	'407187197427593217'	'0.0']->['319640494'	'407187197427593217'	'2.5']
['950723461'	'407187197427593217'	'1.85']->['1489487030'	'407187197427593217'	'2.5']
['177926698'	'407187197427593217'	'0.0']->['96622409'	'407187197427593217'	'2.5']
['177926698'	'407187197427593217'	'0.0']->['232379601'	'407187197427593217'	'2.5']
['177926698'	'407187197427593217'	'0.0']->['366740003'	'407187197427593217'	'2.5']
['177926698'	'407187197427593217'	'0.0']->['748352538'	'407187197427593217'	'2.58']
['177926698'	'407187197427593217'	'0.0']->['264892795'	'407187197427593217'	'2.61']
['177926698'	'407187197427593217'	'0.0']->['544184778'	'407187197427593217'	'2.63']
['177926698'	'407187197427593217'	'0.0']->['566873330'	'407187197427593217'	'2.64']
['177926698'	'407187197427593217'	'0.0']->['822055657'	'407187197427593217'	'2.65']
['177926698'	'407187197427593217'	'0.0']->['948274027'	'407187197427593217'	'2.65']
['177926698'	'407187197427593217'	'0.0']->['223175202'	'407187197427593217'	'2.65']
['177926698'	'407187197427593217'	'0.0']->['776703205'	'407187197427593217'	'2.65']
['177926698'	'407187197427593217'	'0.0']->['1859913451'	'407187197427593217'	'2.65']
['177926698'	'407187197427593217'	'0.0']->['28744153'	'407187864305168384'	'2.65']
['177926698'	'407187197427593217'	'0.0']->['547230292'	'407187197427593217'	'2.72']
['177926698'	'407187197427593217'	'0.0']->['124222543'	'407187197427593217'	'2.83']
['177926698'	'407187197427593217'	'0.0']->['863962717'	'407187197427593217'	'2.89']
['177926698'	'407187197427593217'	'0.0']->['84805052'	'407187197427593217'	'2.92']
['177926698'	'407187197427593217'	'0.0']->['74332283'	'407187197427593217'	'2.94']
['748352538'	'407187197427593217'	'2.58']->['326501864'	'407187197427593217'	'2.94']
['177926698'	'407187197427593217'	'0.0']->['1527109380'	'407187197427593217'	'2.95']
['177926698'	'407187197427593217'	'0.0']->['320208203'	'407187197427593217'	'2.95']
['177926698'	'407187197427593217'	'0.0']->['477550756'	'407187197427593217'	'2.95']
['177926698'	'407187197427593217'	'0.0']->['628724124'	'407187197427593217'	'3.32']
['264892795'	'407187197427593217'	'2.61']->['1025562194'	'407187197427593217'	'3.5']
['177926698'	'407187197427593217'	'0.0']->['810056911'	'407187197427593217'	'3.59']
['177926698'	'407187197427593217'	'0.0']->['433508717'	'407187197427593217'	'3.64']
['177926698'	'407187197427593217'	'0.0']->['346847767'	'407187197427593217'	'3.66']
['177926698'	'407187197427593217'	'0.0']->['42871033'	'407187197427593217'	'3.67']
['177926698'	'407187197427593217'	'0.0']->['564624971'	'407187197427593217'	'3.68']
['177926698'	'407187197427593217'	'0.0']->['616130280'	'407187197427593217'	'3.68']
['177926698'	'407187197427593217'	'0.0']->['456108095'	'407187197427593217'	'3.74']
['177926698'	'407187197427593217'	'0.0']->['487487287'	'407187197427593217'	'3.77']
['177926698'	'407187197427593217'	'0.0']->['585046907'	'407187197427593217'	'3.8']
['177926698'	'407187197427593217'	'0.0']->['184573935'	'407187197427593217'	'3.82']
['177926698'	'407187197427593217'	'0.0']->['484928698'	'407187197427593217'	'4.17']
['177926698'	'407187197427593217'	'0.0']->['532365685'	'407187197427593217'	'4.34']
['177926698'	'407187197427593217'	'0.0']->['490009549'	'407187197427593217'	'4.43']
['177926698'	'407187197427593217'	'0.0']->['555002182'	'407187197427593217'	'4.47']
['177926698'	'407187197427593217'	'0.0']->['383388272'	'407187197427593217'	'4.49']
['320208203'	'407187197427593217'	'2.95']->['96365547'	'407187197427593217'	'4.51']
['177926698'	'407187197427593217'	'0.0']->['542962776'	'407187197427593217'	'4.51']
['177926698'	'407187197427593217'	'0.0']->['1915293486'	'407187197427593217'	'4.51']
['177926698'	'407187197427593217'	'0.0']->['83521431'	'407187197427593217'	'4.52']
['177926698'	'407187197427593217'	'0.0']->['392488772'	'407187197427593217'	'4.52']
['177926698'	'407187197427593217'	'0.0']->['799198766'	'407187197427593217'	'4.52']
['177926698'	'407187197427593217'	'0.0']->['477801846'	'407187197427593217'	'4.52']
['177926698'	'407187197427593217'	'0.0']->['45865051'	'407187197427593217'	'4.52']
['177926698'	'407187197427593217'	'0.0']->['219275752'	'407187197427593217'	'4.52']
['177926698'	'407187197427593217'	'0.0']->['1006549742'	'407187197427593217'	'4.52']
['177926698'	'407187197427593217'	'0.0']->['79352724'	'407188358872702976'	'4.62']
['177926698'	'407187197427593217'	'0.0']->['34206800'	'407187197427593217'	'5.2']
['177926698'	'407187197427593217'	'0.0']->['329880059'	'407187197427593217'	'5.54']
['177926698'	'407187197427593217'	'0.0']->['592138259'	'407187197427593217'	'5.71']
['177926698'	'407187197427593217'	'0.0']->['49017683'	'407187197427593217'	'5.8']
['177926698'	'407187197427593217'	'0.0']->['463392365'	'407187197427593217'	'5.84']
['177926698'	'407187197427593217'	'0.0']->['704457084'	'407187197427593217'	'5.86']
['177926698'	'407187197427593217'	'0.0']->['437933551'	'407187197427593217'	'5.87']
['177926698'	'407187197427593217'	'0.0']->['449544422'	'407187197427593217'	'5.88']
['776703205'	'407187197427593217'	'2.65']->['320201907'	'407187197427593217'	'5.88']
['177926698'	'407187197427593217'	'0.0']->['295346682'	'407187197427593217'	'5.88']
['177926698'	'407187197427593217'	'0.0']->['623745471'	'407187197427593217'	'5.88']
['177926698'	'407187197427593217'	'0.0']->['701708000'	'407187197427593217'	'5.88']
['177926698'	'407187197427593217'	'0.0']->['208516913'	'407187197427593217'	'5.88']
['177926698'	'407187197427593217'	'0.0']->['591756499'	'407187197427593217'	'6.24']
['177926698'	'407187197427593217'	'0.0']->['47771423'	'407187197427593217'	'6.42']
['177926698'	'407187197427593217'	'0.0']->['33549731'	'407187197427593217'	'6.51']
['83521431'	'407187197427593217'	'4.52']->['554212828'	'407187197427593217'	'6.56']
['177926698'	'407187197427593217'	'0.0']->['116578512'	'407187197427593217'	'6.58']
['177926698'	'407187197427593217'	'0.0']->['1306212061'	'407187197427593217'	'6.59']
['177926698'	'407187197427593217'	'0.0']->['713452283'	'407187197427593217'	'6.59']
['177926698'	'407187197427593217'	'0.0']->['574888794'	'407187197427593217'	'6.6']
['116578512'	'407187197427593217'	'6.58']->['246313691'	'407187197427593217'	'6.6']
['456184880'	'407187197427593217'	'1.85']->['166463250'	'407187197427593217'	'6.6']
['177926698'	'407187197427593217'	'0.0']->['157128128'	'407187197427593217'	'6.76']
['177926698'	'407187197427593217'	'0.0']->['156460352'	'407187197427593217'	'6.84']
['177926698'	'407187197427593217'	'0.0']->['169297902'	'407187197427593217'	'6.88']
['616130280'	'407187197427593217'	'3.68']->['734431513'	'407187197427593217'	'6.92']
['177926698'	'407187197427593217'	'0.0']->['331729986'	'407187197427593217'	'6.98']
['177926698'	'407187197427593217'	'0.0']->['736566092'	'407187197427593217'	'7.05']
['177926698'	'407187197427593217'	'0.0']->['2165496207'	'407187197427593217'	'7.19']
['320201907'	'407187197427593217'	'5.88']->['1375247852'	'407187197427593217'	'7.26']
['177926698'	'407187197427593217'	'0.0']->['20008339'	'407187197427593217'	'7.33']
['177926698'	'407187197427593217'	'0.0']->['227666468'	'407187197427593217'	'7.97']
['177926698'	'407187197427593217'	'0.0']->['397294187'	'407187197427593217'	'8.3']
['177926698'	'407187197427593217'	'0.0']->['1859130516'	'407187197427593217'	'8.46']
['177926698'	'407187197427593217'	'0.0']->['432977043'	'407187197427593217'	'8.54']
['177926698'	'407187197427593217'	'0.0']->['901027640'	'407187197427593217'	'8.58']
['177926698'	'407187197427593217'	'0.0']->['380863434'	'407187197427593217'	'8.6']
['291350991'	'407187197427593217'	'1.85']->['584185473'	'407187197427593217'	'8.61']
['177926698'	'407187197427593217'	'0.0']->['151203850'	'407187197427593217'	'8.61']
['177926698'	'407187197427593217'	'0.0']->['31007162'	'407187197427593217'	'8.61']
['366740003'	'407187197427593217'	'2.5']->['374086988'	'407187197427593217'	'8.62']
['432977043'	'407187197427593217'	'8.54']->['90678697'	'407187197427593217'	'8.62']
['177926698'	'407187197427593217'	'0.0']->['1394567658'	'407187197427593217'	'8.62']
['156460352'	'407187197427593217'	'6.84']->['326859443'	'407187197427593217'	'9.21']
['177926698'	'407187197427593217'	'0.0']->['177926698'	'407187197427593217'	'0.0']
['177926698'	'407187197427593217'	'0.0']->['479954190'	'407187197427593217'	'9.5']
['177926698'	'407187197427593217'	'0.0']->['304699384'	'407187197427593217'	'9.65']
['177926698'	'407187197427593217'	'0.0']->['606026001'	'407187197427593217'	'9.73']
['374086988'	'407187197427593217'	'8.62']->['269207155'	'407187197427593217'	'9.76']
['177926698'	'407187197427593217'	'0.0']->['559718483'	'407187197427593217'	'9.8']
['177926698'	'407187197427593217'	'0.0']->['576601278'	'407187197427593217'	'10.46']
['177926698'	'407187197427593217'	'0.0']->['1601306364'	'407189875629518848'	'10.65']
['799198766'	'407187197427593217'	'4.52']->['405672789'	'407187197427593217'	'10.79']
['177926698'	'407187197427593217'	'0.0']->['93345226'	'407187197427593217'	'10.95']
['901027640'	'407187197427593217'	'8.58']->['418286523'	'407187197427593217'	'11.03']
['177926698'	'407187197427593217'	'0.0']->['2181502358'	'407187197427593217'	'11.08']
['177926698'	'407187197427593217'	'0.0']->['2192774814'	'407187197427593217'	'11.12']
['432977043'	'407187197427593217'	'8.54']->['1942562096'	'407187197427593217'	'11.13']
['177926698'	'407187197427593217'	'0.0']->['422138161'	'407187197427593217'	'11.48']
['177926698'	'407187197427593217'	'0.0']->['125138371'	'407187197427593217'	'11.55']
['177926698'	'407187197427593217'	'0.0']->['236180822'	'407187197427593217'	'11.57']
['177926698'	'407187197427593217'	'0.0']->['76423489'	'407190114843234305'	'11.6']
['487872227'	'407187197427593217'	'2.49']->['1409036202'	'407187197427593217'	'11.65']
['177926698'	'407187197427593217'	'0.0']->['613967929'	'407187197427593217'	'11.72']
['177926698'	'407187197427593217'	'0.0']->['32148874'	'407187197427593217'	'12.62']
['177926698'	'407187197427593217'	'0.0']->['597676327'	'407187197427593217'	'12.68']
['713452283'	'407187197427593217'	'6.59']->['235821995'	'407187197427593217'	'13.0']
['177926698'	'407187197427593217'	'0.0']->['69727726'	'407187197427593217'	'13.22']
['177926698'	'407187197427593217'	'0.0']->['133624331'	'407187197427593217'	'13.98']
['177926698'	'407187197427593217'	'0.0']->['1169509686'	'407187197427593217'	'14.22']
['177926698'	'407187197427593217'	'0.0']->['146822731'	'407187197427593217'	'14.62']
['32148874'	'407187197427593217'	'12.62']->['1532483856'	'407187197427593217'	'14.77']
['177926698'	'407187197427593217'	'0.0']->['900634753'	'407187197427593217'	'14.78']
['177926698'	'407187197427593217'	'0.0']->['486872054'	'407187197427593217'	'15.57']
['320201907'	'407187197427593217'	'5.88']->['287191440'	'407187197427593217'	'15.6']
['157128128'	'407187197427593217'	'6.76']->['448678447'	'407187197427593217'	'15.85']
['177926698'	'407187197427593217'	'0.0']->['478851824'	'407187197427593217'	'16.12']
['177926698'	'407187197427593217'	'0.0']->['321771637'	'407187197427593217'	'16.33']
['177926698'	'407187197427593217'	'0.0']->['256163169'	'407187197427593217'	'17.42']
['822055657'	'407187197427593217'	'2.65']->['713823698'	'407187197427593217'	'17.73']
['418286523'	'407187197427593217'	'11.03']->['152814444'	'407187197427593217'	'17.88']
['177926698'	'407187197427593217'	'0.0']->['232315551'	'407187197427593217'	'18.4']
['177926698'	'407187197427593217'	'0.0']->['1319017045'	'407187197427593217'	'18.75']
['177926698'	'407187197427593217'	'0.0']->['634207828'	'407187197427593217'	'19.22']
['177926698'	'407187197427593217'	'0.0']->['1081636790'	'407187197427593217'	'19.52']
['177926698'	'407187197427593217'	'0.0']->['138583424'	'407187197427593217'	'19.6']
['177926698'	'407187197427593217'	'0.0']->['604846287'	'407187197427593217'	'20.07']
['177926698'	'407187197427593217'	'0.0']->['15607102'	'407187197427593217'	'20.15']
['177926698'	'407187197427593217'	'0.0']->['2197221432'	'407187197427593217'	'20.68']
['232315551'	'407187197427593217'	'18.4']->['88123802'	'407187197427593217'	'21.03']
['177926698'	'407187197427593217'	'0.0']->['740683033'	'407187197427593217'	'21.53']
['177926698'	'407187197427593217'	'0.0']->['1957149584'	'407187197427593217'	'21.7']
['177926698'	'407187197427593217'	'0.0']->['529912479'	'407187197427593217'	'22.02']
['776703205'	'407187197427593217'	'2.65']->['771693036'	'407187197427593217'	'22.88']
['88123802'	'407187197427593217'	'21.03']->['324632556'	'407187197427593217'	'23.83']
['177926698'	'407187197427593217'	'0.0']->['116245067'	'407187197427593217'	'25.35']
['634207828'	'407187197427593217'	'19.22']->['64169194'	'407187197427593217'	'25.47']
['64169194'	'407187197427593217'	'25.47']->['418540711'	'407187197427593217'	'27.07']
['64169194'	'407187197427593217'	'25.47']->['95530559'	'407187197427593217'	'27.27']
['236180822'	'407187197427593217'	'11.57']->['226429492'	'407187197427593217'	'27.63']
['177926698'	'407187197427593217'	'0.0']->['576278639'	'407187197427593217'	'28.1']
['177926698'	'407187197427593217'	'0.0']->['1173759943'	'407187197427593217'	'29.42']
['177926698'	'407187197427593217'	'0.0']->['480650964'	'407187197427593217'	'30.0']
['177926698'	'407187197427593217'	'0.0']->['554101301'	'407187197427593217'	'31.85']
['838597640'	'407187197427593217'	'2.34']->['302346993'	'407187197427593217'	'36.98']
['177926698'	'407187197427593217'	'0.0']->['605343615'	'407187197427593217'	'39.1']
['177926698'	'407187197427593217'	'0.0']->['1046654731'	'407187197427593217'	'40.18']
['236180822'	'407187197427593217'	'11.57']->['1061283134'	'407187197427593217'	'40.45']
['177926698'	'407187197427593217'	'0.0']->['307682491'	'407187197427593217'	'41.68']
['177926698'	'407187197427593217'	'0.0']->['1355921281'	'407187197427593217'	'48.65']
['157128128'	'407187197427593217'	'6.76']->['158911710'	'407187197427593217'	'57.68']
['177926698'	'407187197427593217'	'0.0']->['84463438'	'407187197427593217'	'58.8']
['177926698'	'407187197427593217'	'0.0']->['120968685'	'407187197427593217'	'60.88']
['810056911'	'407187197427593217'	'3.59']->['1351803889'	'407187197427593217'	'62.52']
['838597640'	'407187197427593217'	'2.34']->['336276801'	'407187197427593217'	'64.97']
['177926698'	'407187197427593217'	'0.0']->['518954029'	'407187197427593217'	'65.45']
['177926698'	'407187197427593217'	'0.0']->['623851116'	'407187197427593217'	'67.3']
['177926698'	'407187197427593217'	'0.0']->['739237418'	'407187197427593217'	'68.18']
['177926698'	'407187197427593217'	'0.0']->['168934361'	'407187197427593217'	'69.17']
['177926698'	'407187197427593217'	'0.0']->['194433804'	'407187197427593217'	'70.4']
['47771423'	'407187197427593217'	'6.42']->['301241321'	'407187197427593217'	'90.85']
['177926698'	'407187197427593217'	'0.0']->['357472490'	'407187197427593217'	'118.45']
['177926698'	'407187197427593217'	'0.0']->['47150937'	'407187197427593217'	'120.67']
['177926698'	'407187197427593217'	'0.0']->['229386182'	'407187197427593217'	'121.5']
['177926698'	'407187197427593217'	'0.0']->['1463516467'	'407187197427593217'	'136.23']
['437933551'	'407187197427593217'	'5.87']->['764403768'	'407187197427593217'	'162.35']
['177926698'	'407187197427593217'	'0.0']->['1216751022'	'407187197427593217'	'348.8']
['42871033'	'407187197427593217'	'3.67']->['1317489020'	'407187197427593217'	'357.45']
['177926698'	'407187197427593217'	'0.0']->['108998389'	'407187197427593217'	'453.55']
['177926698'	'407187197427593217'	'0.0']->['2216651611'	'407187197427593217'	'537.98']
['554101301'	'407187197427593217'	'31.85']->['1515257773'	'407187197427593217'	'539.35']
['177926698'	'407187197427593217'	'0.0']->['64090849'	'407187197427593217'	'606.88']
['177926698'	'407187197427593217'	'0.0']->['283322705'	'407187197427593217'	'686.42']
['283322705'	'407187197427593217'	'686.42']->['307613316'	'407187197427593217'	'721.45']
['177926698'	'407187197427593217'	'0.0']->['421065744'	'407187197427593217'	'2722.02']
['1394567658'	'407187197427593217'	'8.62']->['1425675384'	'407187197427593217'	'4461.67']
