# Supplementary material for: BiMGCL: rumor detection via bi-directional multi-level graph contrastive learning
Source: PeerJ Comput Sci. 2023 Nov 10;9:e1659. doi: 10.7717/peerj-cs.1659 (PMC10703058; doi:10.7717/peerj-cs.1659)
Supplement: Supplemental Information 1 [file peerj-cs-09-1659-s001.zip › rumor_detection_acl2017/twitter15/tree/407188779255222273.txt]

['ROOT'	'ROOT'	'0.0']->['16312576'	'407188779255222273'	'0.0']
['16312576'	'407188779255222273'	'0.0']->['1959772356'	'407188779255222273'	'0.18']
['16312576'	'407188779255222273'	'0.0']->['32878565'	'407188779255222273'	'1.09']
['16312576'	'407188779255222273'	'0.0']->['22546196'	'407188779255222273'	'1.55']
['16312576'	'407188779255222273'	'0.0']->['44873887'	'407188779255222273'	'1.77']
['16312576'	'407188779255222273'	'0.0']->['335425604'	'407188779255222273'	'1.89']
['16312576'	'407188779255222273'	'0.0']->['75602167'	'407188779255222273'	'2.0']
['16312576'	'407188779255222273'	'0.0']->['957235464'	'407188779255222273'	'2.42']
['16312576'	'407188779255222273'	'0.0']->['317801317'	'407188779255222273'	'2.63']
['16312576'	'407188779255222273'	'0.0']->['96351361'	'407188779255222273'	'2.73']
['16312576'	'407188779255222273'	'0.0']->['221832692'	'407188779255222273'	'2.83']
['16312576'	'407188779255222273'	'0.0']->['1209019302'	'407188779255222273'	'3.5']
['16312576'	'407188779255222273'	'0.0']->['179386400'	'407188779255222273'	'3.83']
['16312576'	'407188779255222273'	'0.0']->['99600219'	'407188779255222273'	'4.17']
['16312576'	'407188779255222273'	'0.0']->['426523366'	'407188779255222273'	'6.77']
['16312576'	'407188779255222273'	'0.0']->['1714567730'	'407190641462894593'	'7.4']
['16312576'	'407188779255222273'	'0.0']->['1539635808'	'407190656994381824'	'7.47']
['16312576'	'407188779255222273'	'0.0']->['588436964'	'407188779255222273'	'8.07']
['16312576'	'407188779255222273'	'0.0']->['343240337'	'407188779255222273'	'8.72']
['16312576'	'407188779255222273'	'0.0']->['277150735'	'407188779255222273'	'9.04']
['16312576'	'407188779255222273'	'0.0']->['266590084'	'407188779255222273'	'9.2']
['16312576'	'407188779255222273'	'0.0']->['361649033'	'407188779255222273'	'9.29']
['16312576'	'407188779255222273'	'0.0']->['45945763'	'407188779255222273'	'9.33']
['16312576'	'407188779255222273'	'0.0']->['352144202'	'407188779255222273'	'9.35']
['16312576'	'407188779255222273'	'0.0']->['2153179789'	'407188779255222273'	'9.36']
['16312576'	'407188779255222273'	'0.0']->['112662876'	'407188779255222273'	'9.36']
['16312576'	'407188779255222273'	'0.0']->['332272738'	'407188779255222273'	'9.36']
['16312576'	'407188779255222273'	'0.0']->['218640256'	'407188779255222273'	'9.37']
['16312576'	'407188779255222273'	'0.0']->['1176278228'	'407188779255222273'	'9.37']
['16312576'	'407188779255222273'	'0.0']->['50474785'	'407191499416141824'	'10.82']
['16312576'	'407188779255222273'	'0.0']->['1612388714'	'407188779255222273'	'12.78']
['16312576'	'407188779255222273'	'0.0']->['450313895'	'407188779255222273'	'14.48']
['16312576'	'407188779255222273'	'0.0']->['72705378'	'407192518758248448'	'14.87']
['16312576'	'407188779255222273'	'0.0']->['19194630'	'407188779255222273'	'15.33']
['16312576'	'407188779255222273'	'0.0']->['169291912'	'407188779255222273'	'15.76']
['16312576'	'407188779255222273'	'0.0']->['153199536'	'407188779255222273'	'15.97']
['16312576'	'407188779255222273'	'0.0']->['110027876'	'407188779255222273'	'16.08']
['16312576'	'407188779255222273'	'0.0']->['38238233'	'407188779255222273'	'16.13']
['16312576'	'407188779255222273'	'0.0']->['1203024901'	'407188779255222273'	'16.16']
['16312576'	'407188779255222273'	'0.0']->['475339183'	'407188779255222273'	'16.18']
['16312576'	'407188779255222273'	'0.0']->['2225199096'	'407188779255222273'	'16.27']
['16312576'	'407188779255222273'	'0.0']->['588515362'	'407188779255222273'	'18.92']
['16312576'	'407188779255222273'	'0.0']->['479961304'	'407188779255222273'	'20.24']
['16312576'	'407188779255222273'	'0.0']->['34697179'	'407188779255222273'	'20.9']
['16312576'	'407188779255222273'	'0.0']->['92682848'	'407188779255222273'	'21.24']
['16312576'	'407188779255222273'	'0.0']->['149564419'	'407188779255222273'	'21.4']
['16312576'	'407188779255222273'	'0.0']->['304209744'	'407188779255222273'	'21.48']
['16312576'	'407188779255222273'	'0.0']->['85813476'	'407188779255222273'	'21.57']
['16312576'	'407188779255222273'	'0.0']->['2224933357'	'407188779255222273'	'22.32']
['16312576'	'407188779255222273'	'0.0']->['1902034867'	'407188779255222273'	'22.4']
['16312576'	'407188779255222273'	'0.0']->['434531411'	'407194481247916032'	'22.67']
['16312576'	'407188779255222273'	'0.0']->['29797819'	'407188779255222273'	'22.95']
['16312576'	'407188779255222273'	'0.0']->['265358976'	'407188779255222273'	'23.0']
['16312576'	'407188779255222273'	'0.0']->['167403220'	'407188779255222273'	'23.2']
['16312576'	'407188779255222273'	'0.0']->['308839637'	'407188779255222273'	'23.82']
['16312576'	'407188779255222273'	'0.0']->['89325526'	'407188779255222273'	'24.15']
['16312576'	'407188779255222273'	'0.0']->['861441974'	'407188779255222273'	'25.92']
['16312576'	'407188779255222273'	'0.0']->['2161679017'	'407188779255222273'	'26.28']
['16312576'	'407188779255222273'	'0.0']->['919653404'	'407188779255222273'	'27.3']
['16312576'	'407188779255222273'	'0.0']->['248920414'	'407188779255222273'	'31.02']
['16312576'	'407188779255222273'	'0.0']->['594569425'	'407188779255222273'	'35.28']
['16312576'	'407188779255222273'	'0.0']->['574910944'	'407188779255222273'	'35.32']
['16312576'	'407188779255222273'	'0.0']->['26477548'	'407188779255222273'	'36.17']
['16312576'	'407188779255222273'	'0.0']->['1347274848'	'407188779255222273'	'38.4']
['16312576'	'407188779255222273'	'0.0']->['1529921234'	'407188779255222273'	'40.37']
['16312576'	'407188779255222273'	'0.0']->['249737870'	'407188779255222273'	'41.13']
['16312576'	'407188779255222273'	'0.0']->['1952925830'	'407188779255222273'	'42.6']
['16312576'	'407188779255222273'	'0.0']->['372039715'	'407188779255222273'	'43.63']
['16312576'	'407188779255222273'	'0.0']->['29260661'	'407188779255222273'	'45.2']
['16312576'	'407188779255222273'	'0.0']->['466317625'	'407188779255222273'	'46.02']
['16312576'	'407188779255222273'	'0.0']->['1470370974'	'407188779255222273'	'46.65']
['16312576'	'407188779255222273'	'0.0']->['1909467900'	'407188779255222273'	'49.2']
['16312576'	'407188779255222273'	'0.0']->['96917478'	'407201324082933760'	'49.85']
['16312576'	'407188779255222273'	'0.0']->['47200396'	'407201764149329920'	'51.6']
['16312576'	'407188779255222273'	'0.0']->['1924918470'	'407188779255222273'	'53.62']
['16312576'	'407188779255222273'	'0.0']->['110908662'	'407188779255222273'	'54.03']
['16312576'	'407188779255222273'	'0.0']->['390644308'	'407188779255222273'	'54.53']
['16312576'	'407188779255222273'	'0.0']->['165632924'	'407188779255222273'	'58.37']
['16312576'	'407188779255222273'	'0.0']->['1167512606'	'407188779255222273'	'58.6']
['16312576'	'407188779255222273'	'0.0']->['490586868'	'407188779255222273'	'59.0']
['16312576'	'407188779255222273'	'0.0']->['2158141552'	'407188779255222273'	'59.93']
['16312576'	'407188779255222273'	'0.0']->['914932092'	'407188779255222273'	'61.25']
['16312576'	'407188779255222273'	'0.0']->['34856810'	'407204479130284032'	'62.38']
['16312576'	'407188779255222273'	'0.0']->['226510678'	'407188779255222273'	'63.85']
['16312576'	'407188779255222273'	'0.0']->['1604333419'	'407206383961247744'	'69.97']
['16312576'	'407188779255222273'	'0.0']->['218693051'	'407188779255222273'	'75.97']
['16312576'	'407188779255222273'	'0.0']->['1950682824'	'407188779255222273'	'84.67']
['16312576'	'407188779255222273'	'0.0']->['18271949'	'407188779255222273'	'98.9']
['16312576'	'407188779255222273'	'0.0']->['1035065172'	'407188779255222273'	'104.1']
['16312576'	'407188779255222273'	'0.0']->['1711440446'	'407218427141435392'	'117.82']
['16312576'	'407188779255222273'	'0.0']->['277615289'	'407188779255222273'	'130.42']
['16312576'	'407188779255222273'	'0.0']->['413306467'	'407188779255222273'	'130.62']
['16312576'	'407188779255222273'	'0.0']->['541388412'	'407188779255222273'	'131.42']
['16312576'	'407188779255222273'	'0.0']->['2184549056'	'407188779255222273'	'133.92']
['16312576'	'407188779255222273'	'0.0']->['157767789'	'407188779255222273'	'139.12']
['16312576'	'407188779255222273'	'0.0']->['134293001'	'407188779255222273'	'140.15']
['16312576'	'407188779255222273'	'0.0']->['23359689'	'407188779255222273'	'143.18']
['16312576'	'407188779255222273'	'0.0']->['917497788'	'407225911613075457'	'147.55']
['16312576'	'407188779255222273'	'0.0']->['1127042202'	'407188779255222273'	'149.83']
['16312576'	'407188779255222273'	'0.0']->['1608896815'	'407188779255222273'	'160.82']
['16312576'	'407188779255222273'	'0.0']->['185091752'	'407188779255222273'	'164.33']
['16312576'	'407188779255222273'	'0.0']->['1464489204'	'407188779255222273'	'166.0']
['16312576'	'407188779255222273'	'0.0']->['1888509854'	'407188779255222273'	'168.08']
['16312576'	'407188779255222273'	'0.0']->['1279410769'	'407188779255222273'	'175.13']
['16312576'	'407188779255222273'	'0.0']->['553031125'	'407188779255222273'	'175.8']
['16312576'	'407188779255222273'	'0.0']->['377173968'	'407188779255222273'	'213.27']
['16312576'	'407188779255222273'	'0.0']->['32995821'	'407188779255222273'	'213.35']
['16312576'	'407188779255222273'	'0.0']->['1286373727'	'407188779255222273'	'220.47']
['16312576'	'407188779255222273'	'0.0']->['2200606762'	'407244580946710528'	'221.73']
['16312576'	'407188779255222273'	'0.0']->['882072794'	'407188779255222273'	'251.05']
['16312576'	'407188779255222273'	'0.0']->['1073405094'	'407188779255222273'	'252.62']
['16312576'	'407188779255222273'	'0.0']->['2203662827'	'407188779255222273'	'254.53']
['16312576'	'407188779255222273'	'0.0']->['1704426642'	'407188779255222273'	'260.77']
['16312576'	'407188779255222273'	'0.0']->['185484526'	'407188779255222273'	'262.0']
['16312576'	'407188779255222273'	'0.0']->['2194551471'	'407188779255222273'	'263.1']
['16312576'	'407188779255222273'	'0.0']->['1209240762'	'407188779255222273'	'311.5']
['16312576'	'407188779255222273'	'0.0']->['313290798'	'407188779255222273'	'314.6']
['16312576'	'407188779255222273'	'0.0']->['592336294'	'407272597899214848'	'333.07']
['16312576'	'407188779255222273'	'0.0']->['532438773'	'407188779255222273'	'346.13']
['16312576'	'407188779255222273'	'0.0']->['317641043'	'407188779255222273'	'355.42']
['16312576'	'407188779255222273'	'0.0']->['827844265'	'407188779255222273'	'522.25']
['16312576'	'407188779255222273'	'0.0']->['219879011'	'407188779255222273'	'580.85']
['16312576'	'407188779255222273'	'0.0']->['212076564'	'407188779255222273'	'585.98']
['219879011'	'407188779255222273'	'580.85']->['91285078'	'407188779255222273'	'596.78']
['16312576'	'407188779255222273'	'0.0']->['740684378'	'407188779255222273'	'688.15']
['16312576'	'407188779255222273'	'0.0']->['1978755006'	'407363057833086976'	'692.53']
['16312576'	'407188779255222273'	'0.0']->['60980215'	'407188779255222273'	'700.55']
['16312576'	'407188779255222273'	'0.0']->['82941219'	'407188779255222273'	'890.25']
['16312576'	'407188779255222273'	'0.0']->['428797113'	'407188779255222273'	'1106.25']
['16312576'	'407188779255222273'	'0.0']->['27181614'	'407188779255222273'	'1217.73']
['16312576'	'407188779255222273'	'0.0']->['1600153957'	'407188779255222273'	'1360.37']
['16312576'	'407188779255222273'	'0.0']->['567316026'	'407188779255222273'	'1536.58']
['16312576'	'407188779255222273'	'0.0']->['389549550'	'407188779255222273'	'1644.77']
['16312576'	'407188779255222273'	'0.0']->['64062726'	'407188779255222273'	'1668.07']
['16312576'	'407188779255222273'	'0.0']->['2200658994'	'407188779255222273'	'1866.37']
['1470370974'	'407188779255222273'	'46.65']->['63940488'	'407188779255222273'	'6136.1']
['16312576'	'407188779255222273'	'0.0']->['23115118'	'407188779255222273'	'7780.58']
['16312576'	'407188779255222273'	'0.0']->['844019342'	'407188779255222273'	'8709.5']
['16312576'	'407188779255222273'	'0.0']->['2195607622'	'407188779255222273'	'14073.47']
