# Supplementary material for: BiMGCL: rumor detection via bi-directional multi-level graph contrastive learning
Source: PeerJ Comput Sci. 2023 Nov 10;9:e1659. doi: 10.7717/peerj-cs.1659 (PMC10703058; doi:10.7717/peerj-cs.1659)
Supplement: Supplemental Information 1 [file peerj-cs-09-1659-s001.zip › rumor_detection_acl2017/twitter15/tree/407189015582887936.txt]

['ROOT'	'ROOT'	'0.0']->['216579173'	'407189015582887936'	'0.0']
['216579173'	'407189015582887936'	'0.0']->['336618864'	'407189015582887936'	'3.77']
['216579173'	'407189015582887936'	'0.0']->['270580898'	'407189015582887936'	'2382.65']
['216579173'	'407189015582887936'	'0.0']->['155512144'	'407189015582887936'	'3572.09']
['216579173'	'407189015582887936'	'0.0']->['381169795'	'407189015582887936'	'4166.81']
['216579173'	'407189015582887936'	'0.0']->['42619165'	'407189015582887936'	'4464.17']
['216579173'	'407189015582887936'	'0.0']->['19257765'	'407189015582887936'	'4612.85']
['216579173'	'407189015582887936'	'0.0']->['1363066742'	'407189015582887936'	'4687.19']
['216579173'	'407189015582887936'	'0.0']->['1601965093'	'407189015582887936'	'4724.36']
['216579173'	'407189015582887936'	'0.0']->['1253071579'	'407189015582887936'	'4742.95']
['216579173'	'407189015582887936'	'0.0']->['1105292155'	'407189015582887936'	'4752.24']
['216579173'	'407189015582887936'	'0.0']->['1419442255'	'407189015582887936'	'4756.89']
['216579173'	'407189015582887936'	'0.0']->['1700233777'	'407189015582887936'	'4759.21']
['216579173'	'407189015582887936'	'0.0']->['116834629'	'407189015582887936'	'4760.37']
['216579173'	'407189015582887936'	'0.0']->['127381451'	'407189015582887936'	'4760.95']
['216579173'	'407189015582887936'	'0.0']->['974849389'	'407189015582887936'	'4761.24']
['216579173'	'407189015582887936'	'0.0']->['301975632'	'407189015582887936'	'4761.39']
['216579173'	'407189015582887936'	'0.0']->['357696884'	'407189015582887936'	'4761.46']
['216579173'	'407189015582887936'	'0.0']->['334853420'	'407189015582887936'	'4761.5']
['216579173'	'407189015582887936'	'0.0']->['555523047'	'407189015582887936'	'4761.52']
['216579173'	'407189015582887936'	'0.0']->['545157299'	'407189015582887936'	'4761.52']
['216579173'	'407189015582887936'	'0.0']->['604833466'	'407189015582887936'	'4761.53']
['216579173'	'407189015582887936'	'0.0']->['482083587'	'407189015582887936'	'4761.53']
['216579173'	'407189015582887936'	'0.0']->['767975594'	'407189015582887936'	'4761.53']
['216579173'	'407189015582887936'	'0.0']->['589131422'	'407189015582887936'	'4761.53']
['216579173'	'407189015582887936'	'0.0']->['575685646'	'407189015582887936'	'4761.53']
['216579173'	'407189015582887936'	'0.0']->['239508027'	'407189015582887936'	'4761.53']
['216579173'	'407189015582887936'	'0.0']->['91715392'	'407189015582887936'	'4761.53']
['216579173'	'407189015582887936'	'0.0']->['1187067961'	'407189015582887936'	'4761.53']
['216579173'	'407189015582887936'	'0.0']->['632186492'	'407189015582887936'	'4761.53']
['216579173'	'407189015582887936'	'0.0']->['393141161'	'407189015582887936'	'4761.53']
['216579173'	'407189015582887936'	'0.0']->['375265078'	'407189015582887936'	'4761.53']
['216579173'	'407189015582887936'	'0.0']->['1717307348'	'407189015582887936'	'4761.53']
['91715392'	'407189015582887936'	'4761.53']->['613901992'	'407189015582887936'	'4761.53']
['1419442255'	'407189015582887936'	'4756.89']->['180511661'	'407189015582887936'	'4761.53']
['216579173'	'407189015582887936'	'0.0']->['115124349'	'407189015582887936'	'4761.53']
['216579173'	'407189015582887936'	'0.0']->['303420770'	'407189015582887936'	'4761.53']
['216579173'	'407189015582887936'	'0.0']->['227209181'	'407189015582887936'	'4761.53']
['216579173'	'407189015582887936'	'0.0']->['396925552'	'407189015582887936'	'4761.68']
['216579173'	'407189015582887936'	'0.0']->['735305556'	'407189015582887936'	'4761.76']
['216579173'	'407189015582887936'	'0.0']->['460771748'	'407189015582887936'	'4761.8']
['216579173'	'407189015582887936'	'0.0']->['325401820'	'407189015582887936'	'4761.81']
['216579173'	'407189015582887936'	'0.0']->['247630090'	'407189015582887936'	'4761.82']
['216579173'	'407189015582887936'	'0.0']->['518973122'	'407189015582887936'	'4761.83']
['216579173'	'407189015582887936'	'0.0']->['285419858'	'407189015582887936'	'4761.83']
['216579173'	'407189015582887936'	'0.0']->['398854304'	'407189015582887936'	'4761.83']
['216579173'	'407189015582887936'	'0.0']->['338097634'	'407189015582887936'	'4761.83']
['216579173'	'407189015582887936'	'0.0']->['1499809868'	'407189015582887936'	'4761.83']
['216579173'	'407189015582887936'	'0.0']->['254338740'	'407189015582887936'	'4761.83']
['216579173'	'407189015582887936'	'0.0']->['231887983'	'407189015582887936'	'4761.83']
['216579173'	'407189015582887936'	'0.0']->['1328482213'	'407189015582887936'	'4761.83']
['216579173'	'407189015582887936'	'0.0']->['261839564'	'407189015582887936'	'4761.83']
['216579173'	'407189015582887936'	'0.0']->['729438480'	'407189015582887936'	'4761.83']
['216579173'	'407189015582887936'	'0.0']->['251397483'	'407189015582887936'	'4761.83']
['216579173'	'407189015582887936'	'0.0']->['1470182948'	'407189015582887936'	'4761.83']
['216579173'	'407189015582887936'	'0.0']->['524912493'	'407189015582887936'	'4761.83']
['216579173'	'407189015582887936'	'0.0']->['1038233568'	'407189015582887936'	'4761.83']
['216579173'	'407189015582887936'	'0.0']->['242019520'	'407189015582887936'	'4761.83']
['216579173'	'407189015582887936'	'0.0']->['504848485'	'407189015582887936'	'4761.83']
['216579173'	'407189015582887936'	'0.0']->['291553037'	'407189015582887936'	'4761.83']
['216579173'	'407189015582887936'	'0.0']->['579535398'	'407189015582887936'	'4761.83']
['216579173'	'407189015582887936'	'0.0']->['1158852162'	'407189015582887936'	'4761.83']
['216579173'	'407189015582887936'	'0.0']->['136435028'	'407189015582887936'	'4761.83']
['216579173'	'407189015582887936'	'0.0']->['54122374'	'407189015582887936'	'4761.83']
['216579173'	'407189015582887936'	'0.0']->['545449925'	'407189015582887936'	'4761.83']
['216579173'	'407189015582887936'	'0.0']->['153396142'	'407189015582887936'	'4761.83']
['216579173'	'407189015582887936'	'0.0']->['538997500'	'407189015582887936'	'4761.83']
['216579173'	'407189015582887936'	'0.0']->['246469450'	'407189015582887936'	'4761.83']
['216579173'	'407189015582887936'	'0.0']->['263694909'	'407189015582887936'	'4761.83']
['216579173'	'407189015582887936'	'0.0']->['1462800709'	'407189015582887936'	'4762.32']
['216579173'	'407189015582887936'	'0.0']->['323389778'	'407189015582887936'	'4762.56']
['216579173'	'407189015582887936'	'0.0']->['504168863'	'407189015582887936'	'4762.68']
['216579173'	'407189015582887936'	'0.0']->['869302584'	'407189015582887936'	'4762.74']
['216579173'	'407189015582887936'	'0.0']->['42254644'	'407189015582887936'	'4762.77']
['216579173'	'407189015582887936'	'0.0']->['584919539'	'407189015582887936'	'4762.78']
['216579173'	'407189015582887936'	'0.0']->['544309739'	'407189015582887936'	'4762.79']
['216579173'	'407189015582887936'	'0.0']->['303930547'	'407189015582887936'	'4762.8']
['216579173'	'407189015582887936'	'0.0']->['575486353'	'407189015582887936'	'4762.8']
['216579173'	'407189015582887936'	'0.0']->['1942834075'	'407189015582887936'	'4762.8']
['216579173'	'407189015582887936'	'0.0']->['323634092'	'407189015582887936'	'4762.8']
['216579173'	'407189015582887936'	'0.0']->['1042588837'	'407189015582887936'	'4762.8']
['216579173'	'407189015582887936'	'0.0']->['855033738'	'407189015582887936'	'4762.8']
['216579173'	'407189015582887936'	'0.0']->['238890906'	'407189015582887936'	'4762.8']
['216579173'	'407189015582887936'	'0.0']->['96916820'	'407189015582887936'	'4762.8']
['216579173'	'407189015582887936'	'0.0']->['738021661'	'407189015582887936'	'4762.8']
['216579173'	'407189015582887936'	'0.0']->['1172208960'	'407189015582887936'	'4762.8']
['216579173'	'407189015582887936'	'0.0']->['1678108862'	'407189015582887936'	'4762.8']
['216579173'	'407189015582887936'	'0.0']->['2153626892'	'407189015582887936'	'4762.8']
['216579173'	'407189015582887936'	'0.0']->['51805696'	'407189015582887936'	'4762.8']
['216579173'	'407189015582887936'	'0.0']->['760055874'	'407189015582887936'	'4762.8']
['216579173'	'407189015582887936'	'0.0']->['342299341'	'407189015582887936'	'4762.8']
['216579173'	'407189015582887936'	'0.0']->['244710704'	'407189015582887936'	'4762.8']
['216579173'	'407189015582887936'	'0.0']->['758064578'	'407189015582887936'	'4762.8']
['216579173'	'407189015582887936'	'0.0']->['273804364'	'407189015582887936'	'4762.8']
['216579173'	'407189015582887936'	'0.0']->['1206384998'	'407189015582887936'	'4762.8']
['216579173'	'407189015582887936'	'0.0']->['217187528'	'407189015582887936'	'4762.8']
['216579173'	'407189015582887936'	'0.0']->['483484685'	'407189015582887936'	'4762.8']
['216579173'	'407189015582887936'	'0.0']->['29764465'	'407189015582887936'	'4762.8']
['216579173'	'407189015582887936'	'0.0']->['322303455'	'407189015582887936'	'4762.8']
['216579173'	'407189015582887936'	'0.0']->['333196503'	'407189015582887936'	'4762.8']
['216579173'	'407189015582887936'	'0.0']->['323003769'	'407189015582887936'	'4762.8']
['216579173'	'407189015582887936'	'0.0']->['1109801280'	'407189015582887936'	'4762.8']
['216579173'	'407189015582887936'	'0.0']->['818376445'	'407189015582887936'	'4762.8']
['216579173'	'407189015582887936'	'0.0']->['147410760'	'407189015582887936'	'4762.8']
['216579173'	'407189015582887936'	'0.0']->['85192686'	'407189015582887936'	'4762.8']
['216579173'	'407189015582887936'	'0.0']->['411632952'	'407189015582887936'	'4762.8']
['216579173'	'407189015582887936'	'0.0']->['364555373'	'407189015582887936'	'4762.8']
['216579173'	'407189015582887936'	'0.0']->['485335358'	'407189015582887936'	'4762.8']
['216579173'	'407189015582887936'	'0.0']->['526348869'	'407189015582887936'	'4762.8']
['216579173'	'407189015582887936'	'0.0']->['77416528'	'407189015582887936'	'4762.8']
['216579173'	'407189015582887936'	'0.0']->['494432080'	'407189015582887936'	'4762.8']
['216579173'	'407189015582887936'	'0.0']->['325951421'	'407189015582887936'	'4762.8']
['216579173'	'407189015582887936'	'0.0']->['815698982'	'407189015582887936'	'4762.8']
['216579173'	'407189015582887936'	'0.0']->['1514165006'	'407189015582887936'	'4762.8']
['216579173'	'407189015582887936'	'0.0']->['400970121'	'407189015582887936'	'4762.8']
['216579173'	'407189015582887936'	'0.0']->['49838172'	'407189015582887936'	'4762.8']
['216579173'	'407189015582887936'	'0.0']->['617474779'	'407189015582887936'	'4762.8']
['216579173'	'407189015582887936'	'0.0']->['1594776252'	'407189015582887936'	'4762.8']
['216579173'	'407189015582887936'	'0.0']->['479831233'	'407189015582887936'	'4762.8']
['216579173'	'407189015582887936'	'0.0']->['1403471587'	'407189015582887936'	'4762.8']
['216579173'	'407189015582887936'	'0.0']->['483120096'	'407189015582887936'	'4762.8']
['136435028'	'407189015582887936'	'4761.83']->['314887806'	'407189015582887936'	'4762.8']
['216579173'	'407189015582887936'	'0.0']->['78034132'	'407189015582887936'	'4762.8']
['216579173'	'407189015582887936'	'0.0']->['1220048017'	'407189015582887936'	'4762.8']
['216579173'	'407189015582887936'	'0.0']->['1514181643'	'407189015582887936'	'4762.8']
['216579173'	'407189015582887936'	'0.0']->['238426071'	'407189015582887936'	'4762.8']
['216579173'	'407189015582887936'	'0.0']->['887680478'	'407189015582887936'	'4762.8']
['216579173'	'407189015582887936'	'0.0']->['131448550'	'407189015582887936'	'4762.8']
['216579173'	'407189015582887936'	'0.0']->['1048806354'	'407189015582887936'	'4762.84']
['216579173'	'407189015582887936'	'0.0']->['809578104'	'407189015582887936'	'4762.86']
['216579173'	'407189015582887936'	'0.0']->['399795165'	'407189015582887936'	'4762.87']
['216579173'	'407189015582887936'	'0.0']->['972828666'	'407189015582887936'	'4762.88']
['216579173'	'407189015582887936'	'0.0']->['963185569'	'407189015582887936'	'4762.91']
['216579173'	'407189015582887936'	'0.0']->['535439521'	'407189015582887936'	'4762.92']
['216579173'	'407189015582887936'	'0.0']->['423097511'	'407189015582887936'	'4762.93']
['216579173'	'407189015582887936'	'0.0']->['359593927'	'407189015582887936'	'4762.93']
['216579173'	'407189015582887936'	'0.0']->['492797706'	'407189015582887936'	'4762.93']
['216579173'	'407189015582887936'	'0.0']->['207974983'	'407189015582887936'	'4762.93']
['216579173'	'407189015582887936'	'0.0']->['2153568801'	'407189015582887936'	'4763.02']
['180511661'	'407189015582887936'	'4761.53']->['394990116'	'407189015582887936'	'4763.07']
['216579173'	'407189015582887936'	'0.0']->['91632030'	'407189015582887936'	'4763.09']
['216579173'	'407189015582887936'	'0.0']->['333774440'	'407189015582887936'	'4763.11']
['216579173'	'407189015582887936'	'0.0']->['155749290'	'407189015582887936'	'4763.11']
['216579173'	'407189015582887936'	'0.0']->['1363584842'	'407189015582887936'	'4763.11']
['216579173'	'407189015582887936'	'0.0']->['263196374'	'407189015582887936'	'4763.12']
['216579173'	'407189015582887936'	'0.0']->['135467987'	'407189015582887936'	'4763.38']
['216579173'	'407189015582887936'	'0.0']->['522042126'	'407189015582887936'	'4763.5']
['216579173'	'407189015582887936'	'0.0']->['497629062'	'407189015582887936'	'4763.57']
['216579173'	'407189015582887936'	'0.0']->['1586011717'	'407189015582887936'	'4763.6']
['216579173'	'407189015582887936'	'0.0']->['242970489'	'407189015582887936'	'4763.62']
['216579173'	'407189015582887936'	'0.0']->['221606511'	'407189015582887936'	'4763.63']
['216579173'	'407189015582887936'	'0.0']->['591056324'	'407189015582887936'	'4763.63']
['216579173'	'407189015582887936'	'0.0']->['153969117'	'407189015582887936'	'4763.63']
['216579173'	'407189015582887936'	'0.0']->['215161307'	'407189015582887936'	'4763.63']
['216579173'	'407189015582887936'	'0.0']->['408851331'	'407189015582887936'	'4763.63']
['216579173'	'407189015582887936'	'0.0']->['544947406'	'407189015582887936'	'4763.63']
['216579173'	'407189015582887936'	'0.0']->['870622196'	'407189015582887936'	'4763.63']
['216579173'	'407189015582887936'	'0.0']->['726703807'	'407189015582887936'	'4763.63']
['1942834075'	'407189015582887936'	'4762.8']->['456299512'	'407189015582887936'	'4763.63']
['216579173'	'407189015582887936'	'0.0']->['1538790308'	'407189015582887936'	'4763.63']
['216579173'	'407189015582887936'	'0.0']->['563311492'	'407189015582887936'	'4763.63']
['216579173'	'407189015582887936'	'0.0']->['103735983'	'407189015582887936'	'4763.63']
['216579173'	'407189015582887936'	'0.0']->['568188457'	'407189015582887936'	'4763.63']
['216579173'	'407189015582887936'	'0.0']->['334990284'	'407189015582887936'	'4763.63']
['216579173'	'407189015582887936'	'0.0']->['355093204'	'407189015582887936'	'4763.63']
['216579173'	'407189015582887936'	'0.0']->['97395483'	'407189015582887936'	'4763.63']
['216579173'	'407189015582887936'	'0.0']->['1023244314'	'407189015582887936'	'4763.63']
['216579173'	'407189015582887936'	'0.0']->['1695306121'	'407189015582887936'	'4763.63']
['216579173'	'407189015582887936'	'0.0']->['34403331'	'407189015582887936'	'4763.63']
['483484685'	'407189015582887936'	'4762.8']->['304055437'	'407189015582887936'	'4763.63']
['216579173'	'407189015582887936'	'0.0']->['392357520'	'407189015582887936'	'4763.63']
['216579173'	'407189015582887936'	'0.0']->['441347797'	'407189015582887936'	'4763.63']
['216579173'	'407189015582887936'	'0.0']->['523818023'	'407189015582887936'	'4763.97']
['216579173'	'407189015582887936'	'0.0']->['271097953'	'407189015582887936'	'4764.13']
['216579173'	'407189015582887936'	'0.0']->['755070661'	'407189015582887936'	'4764.22']
['216579173'	'407189015582887936'	'0.0']->['315199378'	'407189015582887936'	'4764.26']
['216579173'	'407189015582887936'	'0.0']->['232580719'	'407189015582887936'	'4764.28']
['216579173'	'407189015582887936'	'0.0']->['261558942'	'407189015582887936'	'4764.29']
['738021661'	'407189015582887936'	'4762.8']->['708060728'	'407189015582887936'	'4764.29']
['216579173'	'407189015582887936'	'0.0']->['715570653'	'407189015582887936'	'4764.3']
['216579173'	'407189015582887936'	'0.0']->['173850365'	'407189015582887936'	'4764.3']
['216579173'	'407189015582887936'	'0.0']->['7171502'	'407189015582887936'	'4764.3']
['216579173'	'407189015582887936'	'0.0']->['222266956'	'407189015582887936'	'4764.3']
['216579173'	'407189015582887936'	'0.0']->['424588842'	'407189015582887936'	'4764.3']
['216579173'	'407189015582887936'	'0.0']->['303712290'	'407189015582887936'	'4764.3']
['604833466'	'407189015582887936'	'4761.53']->['381562129'	'407189015582887936'	'4764.3']
['216579173'	'407189015582887936'	'0.0']->['223716691'	'407189015582887936'	'4764.3']
['216579173'	'407189015582887936'	'0.0']->['1541511138'	'407189015582887936'	'4764.3']
['216579173'	'407189015582887936'	'0.0']->['379669466'	'407189015582887936'	'4764.3']
['408851331'	'407189015582887936'	'4763.63']->['584455387'	'407189015582887936'	'4764.3']
['216579173'	'407189015582887936'	'0.0']->['433877592'	'407189015582887936'	'4764.3']
['216579173'	'407189015582887936'	'0.0']->['433616201'	'407189015582887936'	'4764.3']
['216579173'	'407189015582887936'	'0.0']->['1253118804'	'407189015582887936'	'4764.3']
['216579173'	'407189015582887936'	'0.0']->['236102547'	'407189015582887936'	'4764.3']
['216579173'	'407189015582887936'	'0.0']->['433434323'	'407189015582887936'	'4764.3']
['216579173'	'407189015582887936'	'0.0']->['1306002422'	'407189015582887936'	'4764.3']
['322303455'	'407189015582887936'	'4762.8']->['124353965'	'407189015582887936'	'4764.3']
['216579173'	'407189015582887936'	'0.0']->['490634872'	'407189015582887936'	'4764.3']
['216579173'	'407189015582887936'	'0.0']->['321120495'	'407189015582887936'	'4764.3']
['216579173'	'407189015582887936'	'0.0']->['1005308305'	'407189015582887936'	'4764.3']
['216579173'	'407189015582887936'	'0.0']->['38069102'	'407189015582887936'	'4764.3']
['216579173'	'407189015582887936'	'0.0']->['1711036357'	'407189015582887936'	'4764.3']
['216579173'	'407189015582887936'	'0.0']->['160303339'	'407189015582887936'	'4764.38']
['216579173'	'407189015582887936'	'0.0']->['852056390'	'407189015582887936'	'4764.41']
['216579173'	'407189015582887936'	'0.0']->['704335801'	'407189015582887936'	'4764.43']
['216579173'	'407189015582887936'	'0.0']->['33216899'	'407189015582887936'	'4764.45']
['216579173'	'407189015582887936'	'0.0']->['62772525'	'407189015582887936'	'4764.52']
['216579173'	'407189015582887936'	'0.0']->['1542268514'	'407189015582887936'	'4764.56']
['216579173'	'407189015582887936'	'0.0']->['2154137048'	'407189015582887936'	'4764.58']
['216579173'	'407189015582887936'	'0.0']->['169183768'	'407189015582887936'	'4764.59']
['216579173'	'407189015582887936'	'0.0']->['357450421'	'407189015582887936'	'4764.6']
['216579173'	'407189015582887936'	'0.0']->['488006914'	'407189015582887936'	'4764.6']
['216579173'	'407189015582887936'	'0.0']->['968815057'	'407189015582887936'	'4764.63']
['433616201'	'407189015582887936'	'4764.3']->['253820344'	'407189015582887936'	'4764.77']
['216579173'	'407189015582887936'	'0.0']->['555568784'	'407189015582887936'	'4764.83']
['216579173'	'407189015582887936'	'0.0']->['593448527'	'407189015582887936'	'4764.87']
['216579173'	'407189015582887936'	'0.0']->['192064990'	'407189015582887936'	'4764.88']
['216579173'	'407189015582887936'	'0.0']->['1877128854'	'407189015582887936'	'4764.89']
['216579173'	'407189015582887936'	'0.0']->['2148662168'	'407189015582887936'	'4764.9']
['216579173'	'407189015582887936'	'0.0']->['1080948624'	'407189015582887936'	'4764.9']
['216579173'	'407189015582887936'	'0.0']->['1462694498'	'407189015582887936'	'4764.9']
['216579173'	'407189015582887936'	'0.0']->['758421368'	'407189015582887936'	'4764.9']
['216579173'	'407189015582887936'	'0.0']->['439744550'	'407189015582887936'	'4764.9']
['216579173'	'407189015582887936'	'0.0']->['1360753652'	'407189015582887936'	'4764.9']
['216579173'	'407189015582887936'	'0.0']->['595232556'	'407189015582887936'	'4764.9']
['216579173'	'407189015582887936'	'0.0']->['615574700'	'407189015582887936'	'4764.92']
['216579173'	'407189015582887936'	'0.0']->['216215035'	'407189015582887936'	'4764.98']
['216579173'	'407189015582887936'	'0.0']->['399157209'	'407189015582887936'	'4765.02']
['216579173'	'407189015582887936'	'0.0']->['153745066'	'407189015582887936'	'4765.03']
['216579173'	'407189015582887936'	'0.0']->['1456027850'	'407189015582887936'	'4765.05']
['216579173'	'407189015582887936'	'0.0']->['253432178'	'407189015582887936'	'4765.41']
['216579173'	'407189015582887936'	'0.0']->['766817383'	'407189015582887936'	'4765.59']
['216579173'	'407189015582887936'	'0.0']->['1105086493'	'407189015582887936'	'4765.68']
['216579173'	'407189015582887936'	'0.0']->['1183458667'	'407189015582887936'	'4765.72']
['54122374'	'407189015582887936'	'4761.83']->['93332487'	'407189015582887936'	'4765.74']
['216579173'	'407189015582887936'	'0.0']->['311271027'	'407189015582887936'	'4765.76']
['216579173'	'407189015582887936'	'0.0']->['585636402'	'407189015582887936'	'4765.76']
['216579173'	'407189015582887936'	'0.0']->['860154853'	'407189015582887936'	'4765.76']
['216579173'	'407189015582887936'	'0.0']->['748682497'	'407189015582887936'	'4765.77']
['216579173'	'407189015582887936'	'0.0']->['410980419'	'407189015582887936'	'4765.77']
['216579173'	'407189015582887936'	'0.0']->['1206559015'	'407189015582887936'	'4765.77']
['216579173'	'407189015582887936'	'0.0']->['729824971'	'407189015582887936'	'4765.77']
['216579173'	'407189015582887936'	'0.0']->['1605429283'	'407189015582887936'	'4765.77']
['216579173'	'407189015582887936'	'0.0']->['1551269268'	'407189015582887936'	'4765.77']
['216579173'	'407189015582887936'	'0.0']->['420924690'	'407189015582887936'	'4765.77']
['216579173'	'407189015582887936'	'0.0']->['517728845'	'407189015582887936'	'4765.77']
['216579173'	'407189015582887936'	'0.0']->['405596606'	'407189015582887936'	'4765.77']
['169183768'	'407189015582887936'	'4764.59']->['333752413'	'407189015582887936'	'4765.77']
['216579173'	'407189015582887936'	'0.0']->['717244176'	'407189015582887936'	'4765.77']
['357450421'	'407189015582887936'	'4764.6']->['20349706'	'407189015582887936'	'4765.77']
['216579173'	'407189015582887936'	'0.0']->['83017221'	'407189015582887936'	'4765.77']
['216579173'	'407189015582887936'	'0.0']->['214484828'	'407189015582887936'	'4765.77']
['216579173'	'407189015582887936'	'0.0']->['248796572'	'407189015582887936'	'4765.77']
['216579173'	'407189015582887936'	'0.0']->['2207978800'	'407189015582887936'	'4765.77']
['216579173'	'407189015582887936'	'0.0']->['414149223'	'407189015582887936'	'4765.77']
['321120495'	'407189015582887936'	'4764.3']->['359625610'	'407189015582887936'	'4766.13']
['216579173'	'407189015582887936'	'0.0']->['542317187'	'407189015582887936'	'4766.3']
['216579173'	'407189015582887936'	'0.0']->['459756813'	'407189015582887936'	'4766.39']
['216579173'	'407189015582887936'	'0.0']->['335699830'	'407189015582887936'	'4766.44']
['860154853'	'407189015582887936'	'4765.76']->['453533144'	'407189015582887936'	'4766.46']
['364555373'	'407189015582887936'	'4762.8']->['940397586'	'407189015582887936'	'4766.47']
['216579173'	'407189015582887936'	'0.0']->['1613235540'	'407189015582887936'	'4766.48']
['216579173'	'407189015582887936'	'0.0']->['554604009'	'407189015582887936'	'4766.48']
['216579173'	'407189015582887936'	'0.0']->['283321835'	'407189015582887936'	'4766.48']
['216579173'	'407189015582887936'	'0.0']->['179001297'	'407189015582887936'	'4766.48']
['216579173'	'407189015582887936'	'0.0']->['634960948'	'407189015582887936'	'4766.48']
['115124349'	'407189015582887936'	'4761.53']->['129504530'	'407189015582887936'	'4766.48']
['216579173'	'407189015582887936'	'0.0']->['1463205110'	'407189015582887936'	'4766.48']
['216579173'	'407189015582887936'	'0.0']->['300902944'	'407189015582887936'	'4766.48']
['216579173'	'407189015582887936'	'0.0']->['596158974'	'407189015582887936'	'4766.48']
['216579173'	'407189015582887936'	'0.0']->['158199758'	'407189015582887936'	'4766.48']
['216579173'	'407189015582887936'	'0.0']->['230428515'	'407189015582887936'	'4766.48']
['216579173'	'407189015582887936'	'0.0']->['1629067849'	'407189015582887936'	'4766.77']
['216579173'	'407189015582887936'	'0.0']->['859109810'	'408388645339811840'	'4766.9']
['216579173'	'407189015582887936'	'0.0']->['275198106'	'407189015582887936'	'4766.91']
['216579173'	'407189015582887936'	'0.0']->['335647432'	'407189015582887936'	'4766.98']
['222266956'	'407189015582887936'	'4764.3']->['437054899'	'407189015582887936'	'4767.01']
['216579173'	'407189015582887936'	'0.0']->['822093894'	'407189015582887936'	'4767.03']
['439744550'	'407189015582887936'	'4764.9']->['970992883'	'407189015582887936'	'4767.04']
['216579173'	'407189015582887936'	'0.0']->['1237614950'	'407189015582887936'	'4767.05']
['216579173'	'407189015582887936'	'0.0']->['625177424'	'407189015582887936'	'4767.05']
['216579173'	'407189015582887936'	'0.0']->['51545615'	'407189015582887936'	'4767.05']
['216579173'	'407189015582887936'	'0.0']->['567649757'	'407189015582887936'	'4767.05']
['216579173'	'407189015582887936'	'0.0']->['64233262'	'407189015582887936'	'4767.05']
['216579173'	'407189015582887936'	'0.0']->['893608273'	'407189015582887936'	'4767.05']
['216579173'	'407189015582887936'	'0.0']->['114776133'	'407189015582887936'	'4767.05']
['216579173'	'407189015582887936'	'0.0']->['1593365605'	'407189015582887936'	'4767.05']
['216579173'	'407189015582887936'	'0.0']->['397223534'	'407189015582887936'	'4767.05']
['216579173'	'407189015582887936'	'0.0']->['165866375'	'407189015582887936'	'4767.05']
['216579173'	'407189015582887936'	'0.0']->['305868850'	'407189015582887936'	'4767.05']
['216579173'	'407189015582887936'	'0.0']->['878717953'	'407189015582887936'	'4767.05']
['216579173'	'407189015582887936'	'0.0']->['84950048'	'407189015582887936'	'4767.13']
['1514165006'	'407189015582887936'	'4762.8']->['128791290'	'407189015582887936'	'4767.16']
['216579173'	'407189015582887936'	'0.0']->['632586737'	'407189015582887936'	'4767.18']
['216579173'	'407189015582887936'	'0.0']->['353003435'	'407189015582887936'	'4767.2']
['216579173'	'407189015582887936'	'0.0']->['307493860'	'407189015582887936'	'4767.27']
['322303455'	'407189015582887936'	'4762.8']->['273149216'	'407189015582887936'	'4767.3']
['216579173'	'407189015582887936'	'0.0']->['1188352242'	'407189015582887936'	'4767.33']
['1172208960'	'407189015582887936'	'4762.8']->['987315566'	'407189015582887936'	'4767.4']
['216579173'	'407189015582887936'	'0.0']->['453341232'	'407189015582887936'	'4767.43']
['216579173'	'407189015582887936'	'0.0']->['1611496544'	'407189015582887936'	'4767.45']
['85192686'	'407189015582887936'	'4762.8']->['1152173676'	'407189015582887936'	'4767.47']
['216579173'	'407189015582887936'	'0.0']->['719997210'	'408389027008479232'	'4768.42']
['216579173'	'407189015582887936'	'0.0']->['282792582'	'407189015582887936'	'4768.55']
['459756813'	'407189015582887936'	'4766.39']->['1874146574'	'407189015582887936'	'4769.09']
['216579173'	'407189015582887936'	'0.0']->['1726174171'	'407189015582887936'	'4769.36']
['216579173'	'407189015582887936'	'0.0']->['571231081'	'407189015582887936'	'4769.5']
['216579173'	'407189015582887936'	'0.0']->['632164600'	'407189015582887936'	'4769.57']
['216579173'	'407189015582887936'	'0.0']->['348732558'	'407189015582887936'	'4769.6']
['216579173'	'407189015582887936'	'0.0']->['630430749'	'407189015582887936'	'4769.62']
['216579173'	'407189015582887936'	'0.0']->['103503607'	'407189015582887936'	'4769.62']
['216579173'	'407189015582887936'	'0.0']->['1494352590'	'407189015582887936'	'4769.63']
['242970489'	'407189015582887936'	'4763.62']->['369704445'	'407189015582887936'	'4769.63']
['216579173'	'407189015582887936'	'0.0']->['496654594'	'407189015582887936'	'4769.63']
['216579173'	'407189015582887936'	'0.0']->['1561820484'	'407189015582887936'	'4769.63']
['216579173'	'407189015582887936'	'0.0']->['637030173'	'407189015582887936'	'4769.63']
['242970489'	'407189015582887936'	'4763.62']->['381708147'	'407189015582887936'	'4769.63']
['216579173'	'407189015582887936'	'0.0']->['381233821'	'407189015582887936'	'4769.63']
['216579173'	'407189015582887936'	'0.0']->['319935246'	'407189015582887936'	'4769.63']
['216579173'	'407189015582887936'	'0.0']->['762428736'	'407189015582887936'	'4769.63']
['216579173'	'407189015582887936'	'0.0']->['321471460'	'407189015582887936'	'4769.63']
['216579173'	'407189015582887936'	'0.0']->['1323521701'	'407189015582887936'	'4769.63']
['216579173'	'407189015582887936'	'0.0']->['401134842'	'407189015582887936'	'4769.63']
['216579173'	'407189015582887936'	'0.0']->['549804492'	'407189015582887936'	'4769.63']
['216579173'	'407189015582887936'	'0.0']->['153885539'	'407189015582887936'	'4769.63']
['216579173'	'407189015582887936'	'0.0']->['1246738476'	'407189015582887936'	'4769.63']
['303420770'	'407189015582887936'	'4761.53']->['244266268'	'407189015582887936'	'4769.63']
['242970489'	'407189015582887936'	'4763.62']->['350085150'	'407189015582887936'	'4769.63']
['216579173'	'407189015582887936'	'0.0']->['1426320932'	'407189015582887936'	'4769.63']
['216579173'	'407189015582887936'	'0.0']->['292632283'	'407189015582887936'	'4769.63']
['216579173'	'407189015582887936'	'0.0']->['922054182'	'407189015582887936'	'4769.63']
['216579173'	'407189015582887936'	'0.0']->['160382560'	'407189015582887936'	'4769.63']
['216579173'	'407189015582887936'	'0.0']->['255653363'	'407189015582887936'	'4769.63']
['216579173'	'407189015582887936'	'0.0']->['753999080'	'407189015582887936'	'4769.63']
['216579173'	'407189015582887936'	'0.0']->['236180731'	'407189015582887936'	'4769.63']
['216579173'	'407189015582887936'	'0.0']->['1319532252'	'407189015582887936'	'4769.63']
['216579173'	'407189015582887936'	'0.0']->['369303347'	'407189015582887936'	'4769.63']
['216579173'	'407189015582887936'	'0.0']->['303955362'	'407189015582887936'	'4769.63']
['216579173'	'407189015582887936'	'0.0']->['896185237'	'407189015582887936'	'4769.63']
['216579173'	'407189015582887936'	'0.0']->['446555304'	'407189015582887936'	'4769.63']
['216579173'	'407189015582887936'	'0.0']->['856770366'	'407189015582887936'	'4769.63']
['216579173'	'407189015582887936'	'0.0']->['1281762757'	'407189015582887936'	'4769.63']
['216579173'	'407189015582887936'	'0.0']->['258113367'	'407189015582887936'	'4770.86']
['216579173'	'407189015582887936'	'0.0']->['737690257'	'407189015582887936'	'4771.47']
['216579173'	'407189015582887936'	'0.0']->['1210048039'	'408389839923728385'	'4771.65']
['216579173'	'407189015582887936'	'0.0']->['313040307'	'407189015582887936'	'4771.78']
['216579173'	'407189015582887936'	'0.0']->['1124315940'	'407189015582887936'	'4771.93']
['216579173'	'407189015582887936'	'0.0']->['1523543120'	'407189015582887936'	'4772.01']
['216579173'	'407189015582887936'	'0.0']->['94245469'	'407189015582887936'	'4772.05']
['84950048'	'407189015582887936'	'4767.13']->['377124378'	'407189015582887936'	'4772.06']
['216579173'	'407189015582887936'	'0.0']->['1265215921'	'407189015582887936'	'4772.07']
['216579173'	'407189015582887936'	'0.0']->['259135748'	'407189015582887936'	'4772.08']
['433434323'	'407189015582887936'	'4764.3']->['431665839'	'407189015582887936'	'4772.08']
['216579173'	'407189015582887936'	'0.0']->['1429188577'	'407189015582887936'	'4772.08']
['216579173'	'407189015582887936'	'0.0']->['156329343'	'407189015582887936'	'4772.08']
['216579173'	'407189015582887936'	'0.0']->['434290828'	'407189015582887936'	'4772.08']
['216579173'	'407189015582887936'	'0.0']->['1975555753'	'407189015582887936'	'4772.08']
['216579173'	'407189015582887936'	'0.0']->['420755387'	'407189015582887936'	'4772.08']
['216579173'	'407189015582887936'	'0.0']->['582449471'	'407189015582887936'	'4772.08']
['158199758'	'407189015582887936'	'4766.48']->['99030676'	'407189015582887936'	'4772.08']
['216579173'	'407189015582887936'	'0.0']->['1031964594'	'407189015582887936'	'4772.08']
['216579173'	'407189015582887936'	'0.0']->['844532802'	'407189015582887936'	'4772.08']
['216579173'	'407189015582887936'	'0.0']->['107636309'	'407189015582887936'	'4772.08']
['216579173'	'407189015582887936'	'0.0']->['367455539'	'407189015582887936'	'4772.08']
['216579173'	'407189015582887936'	'0.0']->['320418716'	'407189015582887936'	'4772.08']
['180511661'	'407189015582887936'	'4761.53']->['736008452'	'407189015582887936'	'4772.08']
['216579173'	'407189015582887936'	'0.0']->['146583965'	'407189015582887936'	'4772.08']
['216579173'	'407189015582887936'	'0.0']->['198374432'	'407189015582887936'	'4772.08']
['216579173'	'407189015582887936'	'0.0']->['515969196'	'407189015582887936'	'4772.08']
['216579173'	'407189015582887936'	'0.0']->['1286830670'	'407189015582887936'	'4772.08']
['216579173'	'407189015582887936'	'0.0']->['558287015'	'407189015582887936'	'4772.08']
['216579173'	'407189015582887936'	'0.0']->['333835324'	'407189015582887936'	'4772.08']
['216579173'	'407189015582887936'	'0.0']->['1012250138'	'407189015582887936'	'4772.08']
['216579173'	'407189015582887936'	'0.0']->['847710408'	'407189015582887936'	'4772.08']
['216579173'	'407189015582887936'	'0.0']->['283624604'	'407189015582887936'	'4772.08']
['216579173'	'407189015582887936'	'0.0']->['605735800'	'407189015582887936'	'4772.27']
['216579173'	'407189015582887936'	'0.0']->['622149905'	'407189015582887936'	'4772.37']
['216579173'	'407189015582887936'	'0.0']->['150774949'	'407189015582887936'	'4772.42']
['216579173'	'407189015582887936'	'0.0']->['152548426'	'407189015582887936'	'4772.44']
['216579173'	'407189015582887936'	'0.0']->['581824348'	'407189015582887936'	'4772.47']
['381708147'	'407189015582887936'	'4769.63']->['198642412'	'407189015582887936'	'4774.19']
['216579173'	'407189015582887936'	'0.0']->['383424759'	'407189015582887936'	'4775.05']
['216579173'	'407189015582887936'	'0.0']->['853809913'	'407189015582887936'	'4775.49']
['254338740'	'407189015582887936'	'4761.83']->['251422089'	'407189015582887936'	'4775.7']
['216579173'	'407189015582887936'	'0.0']->['351904369'	'407189015582887936'	'4775.81']
['216579173'	'407189015582887936'	'0.0']->['356646412'	'407189015582887936'	'4775.86']
['216579173'	'407189015582887936'	'0.0']->['415285491'	'407189015582887936'	'4775.89']
['216579173'	'407189015582887936'	'0.0']->['335838988'	'407189015582887936'	'4775.9']
['216579173'	'407189015582887936'	'0.0']->['303579682'	'407189015582887936'	'4775.91']
['762428736'	'407189015582887936'	'4769.63']->['917237821'	'407189015582887936'	'4775.91']
['216579173'	'407189015582887936'	'0.0']->['467041841'	'407189015582887936'	'4775.91']
['216579173'	'407189015582887936'	'0.0']->['1523955344'	'407189015582887936'	'4775.92']
['847710408'	'407189015582887936'	'4772.08']->['435127424'	'407189015582887936'	'4775.92']
['216579173'	'407189015582887936'	'0.0']->['552284436'	'407189015582887936'	'4775.92']
['216579173'	'407189015582887936'	'0.0']->['900913904'	'407189015582887936'	'4775.92']
['216579173'	'407189015582887936'	'0.0']->['320399310'	'407189015582887936'	'4775.92']
['216579173'	'407189015582887936'	'0.0']->['756130531'	'407189015582887936'	'4775.92']
['216579173'	'407189015582887936'	'0.0']->['564965516'	'407189015582887936'	'4775.92']
['1031964594'	'407189015582887936'	'4772.08']->['307185542'	'407189015582887936'	'4775.92']
['216579173'	'407189015582887936'	'0.0']->['1228959312'	'407189015582887936'	'4775.92']
['1426320932'	'407189015582887936'	'4769.63']->['1072444524'	'407189015582887936'	'4775.92']
['216579173'	'407189015582887936'	'0.0']->['329373392'	'407189015582887936'	'4775.92']
['216579173'	'407189015582887936'	'0.0']->['105891752'	'407189015582887936'	'4775.92']
['216579173'	'407189015582887936'	'0.0']->['991296139'	'407189015582887936'	'4775.92']
['567649757'	'407189015582887936'	'4767.05']->['497244783'	'407189015582887936'	'4775.92']
['216579173'	'407189015582887936'	'0.0']->['426729273'	'407189015582887936'	'4775.92']
['216579173'	'407189015582887936'	'0.0']->['1584267360'	'407189015582887936'	'4775.92']
['216579173'	'407189015582887936'	'0.0']->['251694107'	'407189015582887936'	'4775.92']
['216579173'	'407189015582887936'	'0.0']->['1849020528'	'407189015582887936'	'4775.92']
['85192686'	'407189015582887936'	'4762.8']->['103609488'	'407189015582887936'	'4775.92']
['216579173'	'407189015582887936'	'0.0']->['457810101'	'407189015582887936'	'4775.92']
['564965516'	'407189015582887936'	'4775.92']->['359524053'	'407189015582887936'	'4775.92']
['216579173'	'407189015582887936'	'0.0']->['1617221250'	'407189015582887936'	'4775.92']
['152548426'	'407189015582887936'	'4772.44']->['234104078'	'407189015582887936'	'4775.92']
['216579173'	'407189015582887936'	'0.0']->['272180396'	'407189015582887936'	'4775.92']
['216579173'	'407189015582887936'	'0.0']->['444073752'	'407189015582887936'	'4775.92']
['216579173'	'407189015582887936'	'0.0']->['108119797'	'407189015582887936'	'4775.92']
['216579173'	'407189015582887936'	'0.0']->['635150558'	'407189015582887936'	'4775.92']
['216579173'	'407189015582887936'	'0.0']->['1059521064'	'407189015582887936'	'4775.92']
['216579173'	'407189015582887936'	'0.0']->['262462718'	'407189015582887936'	'4775.92']
['216579173'	'407189015582887936'	'0.0']->['522719288'	'407189015582887936'	'4775.92']
['216579173'	'407189015582887936'	'0.0']->['36861500'	'407189015582887936'	'4777.86']
['216579173'	'407189015582887936'	'0.0']->['23705901'	'407189015582887936'	'4778.83']
['115124349'	'407189015582887936'	'4761.53']->['244914259'	'407189015582887936'	'4779.31']
['216579173'	'407189015582887936'	'0.0']->['531445630'	'407189015582887936'	'4779.56']
['153745066'	'407189015582887936'	'4765.03']->['1153805677'	'407189015582887936'	'4779.68']
['216579173'	'407189015582887936'	'0.0']->['103740926'	'407189015582887936'	'4779.74']
['216579173'	'407189015582887936'	'0.0']->['130789234'	'407189015582887936'	'4779.77']
['216579173'	'407189015582887936'	'0.0']->['700938908'	'407189015582887936'	'4779.78']
['216579173'	'407189015582887936'	'0.0']->['1631847282'	'407189015582887936'	'4779.79']
['216579173'	'407189015582887936'	'0.0']->['1038350240'	'407189015582887936'	'4779.8']
['216579173'	'407189015582887936'	'0.0']->['89388793'	'407189015582887936'	'4779.8']
['497629062'	'407189015582887936'	'4763.57']->['476235746'	'407189015582887936'	'4779.8']
['1462694498'	'407189015582887936'	'4764.9']->['942563257'	'407189015582887936'	'4779.8']
['216579173'	'407189015582887936'	'0.0']->['862832750'	'407189015582887936'	'4779.8']
['216579173'	'407189015582887936'	'0.0']->['366985968'	'407189015582887936'	'4779.8']
['216579173'	'407189015582887936'	'0.0']->['1664323207'	'407189015582887936'	'4779.8']
['1717307348'	'407189015582887936'	'4761.53']->['1575421034'	'407189015582887936'	'4779.8']
['216579173'	'407189015582887936'	'0.0']->['1256000887'	'407189015582887936'	'4779.8']
['216579173'	'407189015582887936'	'0.0']->['443957496'	'407189015582887936'	'4779.8']
['216579173'	'407189015582887936'	'0.0']->['175403906'	'407189015582887936'	'4779.8']
['216579173'	'407189015582887936'	'0.0']->['161933939'	'407189015582887936'	'4779.8']
['216579173'	'407189015582887936'	'0.0']->['447593415'	'407189015582887936'	'4779.8']
['356646412'	'407189015582887936'	'4775.86']->['232372796'	'407189015582887936'	'4779.8']
['216579173'	'407189015582887936'	'0.0']->['263310414'	'407189015582887936'	'4779.8']
['216579173'	'407189015582887936'	'0.0']->['331228332'	'407189015582887936'	'4779.8']
['1514165006'	'407189015582887936'	'4762.8']->['474207591'	'407189015582887936'	'4779.8']
['216579173'	'407189015582887936'	'0.0']->['420738143'	'407189015582887936'	'4779.8']
['103740926'	'407189015582887936'	'4779.74']->['93332310'	'407189015582887936'	'4779.8']
['216579173'	'407189015582887936'	'0.0']->['204003570'	'407189015582887936'	'4779.8']
['216579173'	'407189015582887936'	'0.0']->['613966301'	'407189015582887936'	'4779.8']
['216579173'	'407189015582887936'	'0.0']->['206957558'	'407189015582887936'	'4779.8']
['862832750'	'407189015582887936'	'4779.8']->['722001360'	'407189015582887936'	'4779.8']
['216579173'	'407189015582887936'	'0.0']->['483333356'	'407189015582887936'	'4779.8']
['216579173'	'407189015582887936'	'0.0']->['893330486'	'407189015582887936'	'4779.8']
['216579173'	'407189015582887936'	'0.0']->['74184031'	'407189015582887936'	'4779.8']
['216579173'	'407189015582887936'	'0.0']->['99336616'	'407189015582887936'	'4779.8']
['216579173'	'407189015582887936'	'0.0']->['410174374'	'407189015582887936'	'4779.8']
['216579173'	'407189015582887936'	'0.0']->['421561387'	'407189015582887936'	'4779.8']
['216579173'	'407189015582887936'	'0.0']->['748822164'	'407189015582887936'	'4779.8']
['216579173'	'407189015582887936'	'0.0']->['700007544'	'407189015582887936'	'4779.85']
['216579173'	'407189015582887936'	'0.0']->['1490302934'	'407189015582887936'	'4780.22']
['216579173'	'407189015582887936'	'0.0']->['782606582'	'407189015582887936'	'4780.4']
['216579173'	'407189015582887936'	'0.0']->['1715977500'	'407189015582887936'	'4780.42']
['216579173'	'407189015582887936'	'0.0']->['104361412'	'407189015582887936'	'4780.48']
['216579173'	'407189015582887936'	'0.0']->['1131666954'	'407189015582887936'	'4780.5']
['216579173'	'407189015582887936'	'0.0']->['727456004'	'407189015582887936'	'4780.78']
['271097953'	'407189015582887936'	'4764.13']->['470575385'	'407189015582887936'	'4780.95']
['152548426'	'407189015582887936'	'4772.44']->['343642102'	'407189015582887936'	'4781.0']
['216579173'	'407189015582887936'	'0.0']->['1890745567'	'407189015582887936'	'4781.18']
['216579173'	'407189015582887936'	'0.0']->['105899157'	'407189015582887936'	'4781.58']
['216579173'	'407189015582887936'	'0.0']->['464391506'	'407189015582887936'	'4781.68']
['216579173'	'407189015582887936'	'0.0']->['146859620'	'407189015582887936'	'4781.75']
['216579173'	'407189015582887936'	'0.0']->['1011611227'	'407189015582887936'	'4781.93']
['334990284'	'407189015582887936'	'4763.63']->['88068424'	'407189015582887936'	'4782.4']
['216579173'	'407189015582887936'	'0.0']->['1650983858'	'407189015582887936'	'4782.48']
['216579173'	'407189015582887936'	'0.0']->['811960338'	'407189015582887936'	'4782.77']
['2153568801'	'407189015582887936'	'4763.02']->['358989563'	'407189015582887936'	'4782.77']
['216579173'	'407189015582887936'	'0.0']->['619659906'	'407189015582887936'	'4783.45']
['216579173'	'407189015582887936'	'0.0']->['165887983'	'407189015582887936'	'4783.83']
['853809913'	'407189015582887936'	'4775.49']->['304785003'	'407189015582887936'	'4784.02']
['482083587'	'407189015582887936'	'4761.53']->['894267170'	'407189015582887936'	'4784.03']
['156329343'	'407189015582887936'	'4772.08']->['419841209'	'407189015582887936'	'4784.38']
['1306002422'	'407189015582887936'	'4764.3']->['920468954'	'407189015582887936'	'4784.83']
['160382560'	'407189015582887936'	'4769.63']->['311166659'	'407189015582887936'	'4784.87']
['105899157'	'407189015582887936'	'4781.58']->['233364268'	'407189015582887936'	'4785.1']
['216579173'	'407189015582887936'	'0.0']->['1226176795'	'407189015582887936'	'4786.72']
['216579173'	'407189015582887936'	'0.0']->['366953021'	'407189015582887936'	'4787.72']
['83017221'	'407189015582887936'	'4765.77']->['389291482'	'407189015582887936'	'4788.1']
['216579173'	'407189015582887936'	'0.0']->['1240087392'	'407189015582887936'	'4790.63']
['216579173'	'407189015582887936'	'0.0']->['203635309'	'407189015582887936'	'4790.93']
['146583965'	'407189015582887936'	'4772.08']->['609605135'	'407189015582887936'	'4791.97']
['315199378'	'407189015582887936'	'4764.26']->['66801806'	'407189015582887936'	'4793.22']
['359524053'	'407189015582887936'	'4775.92']->['328615680'	'407189015582887936'	'4793.45']
['251397483'	'407189015582887936'	'4761.83']->['310619705'	'407189015582887936'	'4793.92']
['756130531'	'407189015582887936'	'4775.92']->['635810668'	'407189015582887936'	'4794.5']
['216579173'	'407189015582887936'	'0.0']->['77093434'	'407189015582887936'	'4797.3']
['410174374'	'407189015582887936'	'4779.8']->['1410471685'	'407189015582887936'	'4798.8']
['99030676'	'407189015582887936'	'4772.08']->['151349076'	'407189015582887936'	'4799.6']
['216579173'	'407189015582887936'	'0.0']->['30078398'	'407189015582887936'	'4800.42']
['216579173'	'407189015582887936'	'0.0']->['878143447'	'407189015582887936'	'4800.68']
['216579173'	'407189015582887936'	'0.0']->['447713837'	'407189015582887936'	'4800.83']
['216579173'	'407189015582887936'	'0.0']->['373634003'	'407189015582887936'	'4800.87']
['216579173'	'407189015582887936'	'0.0']->['127717183'	'407189015582887936'	'4801.05']
['216579173'	'407189015582887936'	'0.0']->['313713379'	'407189015582887936'	'4801.47']
['1265215921'	'407189015582887936'	'4772.07']->['1400412876'	'407189015582887936'	'4801.65']
['158199758'	'407189015582887936'	'4766.48']->['306980156'	'407189015582887936'	'4801.77']
['373634003'	'407189015582887936'	'4800.87']->['305329571'	'407189015582887936'	'4801.93']
['216579173'	'407189015582887936'	'0.0']->['728678370'	'407189015582887936'	'4802.15']
['216579173'	'407189015582887936'	'0.0']->['316051879'	'407189015582887936'	'4802.42']
['316051879'	'407189015582887936'	'4802.42']->['499371254'	'407189015582887936'	'4802.58']
['216579173'	'407189015582887936'	'0.0']->['263468685'	'407189015582887936'	'4802.7']
['216579173'	'407189015582887936'	'0.0']->['633281939'	'407189015582887936'	'4803.13']
['373634003'	'407189015582887936'	'4800.87']->['384540007'	'407189015582887936'	'4803.28']
['408851331'	'407189015582887936'	'4763.63']->['977350398'	'407189015582887936'	'4803.53']
['216579173'	'407189015582887936'	'0.0']->['65601321'	'407189015582887936'	'4803.97']
['179001297'	'407189015582887936'	'4766.48']->['40692888'	'407189015582887936'	'4804.1']
['216579173'	'407189015582887936'	'0.0']->['425406733'	'407189015582887936'	'4804.12']
['216579173'	'407189015582887936'	'0.0']->['604963622'	'407189015582887936'	'4804.23']
['216579173'	'407189015582887936'	'0.0']->['713637907'	'407189015582887936'	'4804.3']
['216579173'	'407189015582887936'	'0.0']->['77906118'	'407189015582887936'	'4804.42']
['216579173'	'407189015582887936'	'0.0']->['441442252'	'407189015582887936'	'4804.8']
['216579173'	'407189015582887936'	'0.0']->['1312508076'	'407189015582887936'	'4805.4']
['216579173'	'407189015582887936'	'0.0']->['609347195'	'407189015582887936'	'4807.32']
['1942834075'	'407189015582887936'	'4762.8']->['1149428340'	'407189015582887936'	'4807.43']
['216579173'	'407189015582887936'	'0.0']->['617368932'	'407189015582887936'	'4807.52']
['216579173'	'407189015582887936'	'0.0']->['1382144994'	'407189015582887936'	'4808.5']
['216579173'	'407189015582887936'	'0.0']->['1416413209'	'407189015582887936'	'4808.82']
['1312508076'	'407189015582887936'	'4805.4']->['362850995'	'407189015582887936'	'4810.47']
['216579173'	'407189015582887936'	'0.0']->['99020524'	'407189015582887936'	'4812.42']
['216579173'	'407189015582887936'	'0.0']->['376798804'	'407189015582887936'	'4817.52']
['127381451'	'407189015582887936'	'4760.95']->['216569790'	'407189015582887936'	'4822.4']
['216579173'	'407189015582887936'	'0.0']->['426922430'	'407189015582887936'	'4825.87']
['216579173'	'407189015582887936'	'0.0']->['241263901'	'407189015582887936'	'4832.7']
['1429188577'	'407189015582887936'	'4772.08']->['609741741'	'407189015582887936'	'4835.45']
['216579173'	'407189015582887936'	'0.0']->['108779148'	'407189015582887936'	'4852.35']
['216579173'	'407189015582887936'	'0.0']->['289073131'	'407189015582887936'	'4913.73']
['216579173'	'407189015582887936'	'0.0']->['984812516'	'407189015582887936'	'4966.7']
['426729273'	'407189015582887936'	'4775.92']->['252311459'	'407189015582887936'	'5012.65']
['216579173'	'407189015582887936'	'0.0']->['317974162'	'407189015582887936'	'5319.57']
['216579173'	'407189015582887936'	'0.0']->['440436215'	'407189015582887936'	'5480.62']
['423097511'	'407189015582887936'	'4762.93']->['1423229822'	'407189015582887936'	'5690.32']
['216579173'	'407189015582887936'	'0.0']->['379993614'	'407189015582887936'	'7032.48']
['1541511138'	'407189015582887936'	'4764.3']->['34199700'	'407189015582887936'	'7033.63']
['34199700'	'407189015582887936'	'7033.63']->['41589404'	'407189015582887936'	'7067.5']
['34199700'	'407189015582887936'	'7033.63']->['270147709'	'407189015582887936'	'7092.18']
['216579173'	'407189015582887936'	'0.0']->['26310658'	'408981819825344512'	'7123.97']
['216579173'	'407189015582887936'	'0.0']->['106907150'	'407189015582887936'	'7556.37']
