# Supplementary material for: BiMGCL: rumor detection via bi-directional multi-level graph contrastive learning
Source: PeerJ Comput Sci. 2023 Nov 10;9:e1659. doi: 10.7717/peerj-cs.1659 (PMC10703058; doi:10.7717/peerj-cs.1659)
Supplement: Supplemental Information 1 [file peerj-cs-09-1659-s001.zip › rumor_detection_acl2017/twitter15/tree/407191058108256257.txt]

['ROOT'	'ROOT'	'0.0']->['543449778'	'407191058108256257'	'0.0']
['543449778'	'407191058108256257'	'0.0']->['726108938'	'407191058108256257'	'1.9']
['543449778'	'407191058108256257'	'0.0']->['2189475329'	'407191058108256257'	'1.9']
['543449778'	'407191058108256257'	'0.0']->['494659664'	'407191058108256257'	'1.9']
['543449778'	'407191058108256257'	'0.0']->['584905575'	'407191058108256257'	'2.68']
['543449778'	'407191058108256257'	'0.0']->['235541265'	'407191058108256257'	'3.08']
['543449778'	'407191058108256257'	'0.0']->['50805095'	'407191058108256257'	'3.27']
['543449778'	'407191058108256257'	'0.0']->['195029357'	'407191058108256257'	'3.37']
['543449778'	'407191058108256257'	'0.0']->['1198453015'	'407191058108256257'	'3.42']
['543449778'	'407191058108256257'	'0.0']->['608737410'	'407191058108256257'	'3.44']
['543449778'	'407191058108256257'	'0.0']->['792561992'	'407191058108256257'	'3.47']
['543449778'	'407191058108256257'	'0.0']->['1272962576'	'407191058108256257'	'4.07']
['543449778'	'407191058108256257'	'0.0']->['234802633'	'407191058108256257'	'4.13']
['543449778'	'407191058108256257'	'0.0']->['426813689'	'407191058108256257'	'4.15']
['543449778'	'407191058108256257'	'0.0']->['44181131'	'407191058108256257'	'4.77']
['543449778'	'407191058108256257'	'0.0']->['1646779268'	'407191058108256257'	'5.27']
['543449778'	'407191058108256257'	'0.0']->['393345226'	'407191058108256257'	'5.3']
['543449778'	'407191058108256257'	'0.0']->['601241422'	'407191058108256257'	'6.22']
['543449778'	'407191058108256257'	'0.0']->['1486133515'	'407191058108256257'	'6.7']
['543449778'	'407191058108256257'	'0.0']->['381169795'	'407191058108256257'	'6.85']
['543449778'	'407191058108256257'	'0.0']->['556885049'	'407191058108256257'	'7.63']
['543449778'	'407191058108256257'	'0.0']->['747850513'	'407191058108256257'	'8.05']
['543449778'	'407191058108256257'	'0.0']->['574910944'	'407191058108256257'	'8.15']
['543449778'	'407191058108256257'	'0.0']->['228369975'	'407191058108256257'	'8.22']
['543449778'	'407191058108256257'	'0.0']->['59162153'	'407191058108256257'	'8.25']
['543449778'	'407191058108256257'	'0.0']->['249726989'	'407191058108256257'	'8.82']
['543449778'	'407191058108256257'	'0.0']->['355581590'	'407191058108256257'	'9.22']
['543449778'	'407191058108256257'	'0.0']->['1535435022'	'407191058108256257'	'10.37']
['543449778'	'407191058108256257'	'0.0']->['415718494'	'407191058108256257'	'10.52']
['543449778'	'407191058108256257'	'0.0']->['198311557'	'407191058108256257'	'10.63']
['355581590'	'407191058108256257'	'9.22']->['354107158'	'407191058108256257'	'11.07']
['543449778'	'407191058108256257'	'0.0']->['1470839334'	'407191058108256257'	'11.28']
['228369975'	'407191058108256257'	'8.22']->['92660087'	'407191058108256257'	'11.68']
['543449778'	'407191058108256257'	'0.0']->['418861078'	'407191058108256257'	'11.85']
['543449778'	'407191058108256257'	'0.0']->['477858505'	'407191058108256257'	'12.58']
['543449778'	'407191058108256257'	'0.0']->['773871121'	'407191058108256257'	'12.62']
['543449778'	'407191058108256257'	'0.0']->['266363980'	'407191058108256257'	'12.67']
['543449778'	'407191058108256257'	'0.0']->['1249789459'	'407191058108256257'	'13.05']
['92660087'	'407191058108256257'	'11.68']->['1395009072'	'407191058108256257'	'13.07']
['543449778'	'407191058108256257'	'0.0']->['150475661'	'407191058108256257'	'13.1']
['543449778'	'407191058108256257'	'0.0']->['33021955'	'407191058108256257'	'13.48']
['543449778'	'407191058108256257'	'0.0']->['311409525'	'407191058108256257'	'13.67']
['266363980'	'407191058108256257'	'12.67']->['433500131'	'407191058108256257'	'13.88']
['543449778'	'407191058108256257'	'0.0']->['351166283'	'407191058108256257'	'14.3']
['543449778'	'407191058108256257'	'0.0']->['352455441'	'407191058108256257'	'14.87']
['543449778'	'407191058108256257'	'0.0']->['1022382672'	'407191058108256257'	'15.65']
['543449778'	'407191058108256257'	'0.0']->['1626173550'	'407191058108256257'	'15.82']
['543449778'	'407191058108256257'	'0.0']->['1137882374'	'407191058108256257'	'16.73']
['543449778'	'407191058108256257'	'0.0']->['80616033'	'407191058108256257'	'16.8']
['543449778'	'407191058108256257'	'0.0']->['572646794'	'407191058108256257'	'17.5']
['543449778'	'407191058108256257'	'0.0']->['1549111380'	'407191058108256257'	'17.57']
['543449778'	'407191058108256257'	'0.0']->['279167527'	'407191058108256257'	'18.68']
['543449778'	'407191058108256257'	'0.0']->['492635940'	'407191058108256257'	'19.25']
['543449778'	'407191058108256257'	'0.0']->['77877707'	'407191058108256257'	'19.58']
['543449778'	'407191058108256257'	'0.0']->['299903130'	'407191058108256257'	'20.17']
['543449778'	'407191058108256257'	'0.0']->['820353727'	'407191058108256257'	'20.3']
['543449778'	'407191058108256257'	'0.0']->['1628685246'	'407191058108256257'	'20.58']
['418861078'	'407191058108256257'	'11.85']->['560430884'	'407191058108256257'	'20.6']
['543449778'	'407191058108256257'	'0.0']->['144542844'	'407191058108256257'	'21.57']
['543449778'	'407191058108256257'	'0.0']->['223385154'	'407191058108256257'	'21.67']
['543449778'	'407191058108256257'	'0.0']->['301098446'	'407191058108256257'	'21.68']
['543449778'	'407191058108256257'	'0.0']->['760394743'	'407191058108256257'	'22.55']
['543449778'	'407191058108256257'	'0.0']->['893583625'	'407191058108256257'	'22.68']
['543449778'	'407191058108256257'	'0.0']->['703705586'	'407191058108256257'	'23.37']
['543449778'	'407191058108256257'	'0.0']->['843592580'	'407191058108256257'	'23.78']
['843592580'	'407191058108256257'	'23.78']->['481312644'	'407191058108256257'	'24.43']
['543449778'	'407191058108256257'	'0.0']->['626335234'	'407191058108256257'	'24.53']
['843592580'	'407191058108256257'	'23.78']->['1052691018'	'407191058108256257'	'24.62']
['481312644'	'407191058108256257'	'24.43']->['573603098'	'407191058108256257'	'24.67']
['573603098'	'407191058108256257'	'24.67']->['402011188'	'407191058108256257'	'24.88']
['843592580'	'407191058108256257'	'23.78']->['1080222752'	'407191058108256257'	'24.93']
['543449778'	'407191058108256257'	'0.0']->['1042308169'	'407191058108256257'	'24.98']
['543449778'	'407191058108256257'	'0.0']->['140456197'	'407191058108256257'	'25.4']
['543449778'	'407191058108256257'	'0.0']->['264500185'	'407191058108256257'	'25.98']
['843592580'	'407191058108256257'	'23.78']->['170404216'	'407191058108256257'	'26.2']
['543449778'	'407191058108256257'	'0.0']->['1061064968'	'407191058108256257'	'26.32']
['543449778'	'407191058108256257'	'0.0']->['325340206'	'407191058108256257'	'26.38']
['543449778'	'407191058108256257'	'0.0']->['753690877'	'407191058108256257'	'29.8']
['543449778'	'407191058108256257'	'0.0']->['427628077'	'407191058108256257'	'30.15']
['228369975'	'407191058108256257'	'8.22']->['43631958'	'407191058108256257'	'33.2']
['543449778'	'407191058108256257'	'0.0']->['1898409336'	'407191058108256257'	'33.73']
['33021955'	'407191058108256257'	'13.48']->['1894325408'	'407191058108256257'	'34.87']
['543449778'	'407191058108256257'	'0.0']->['1363038516'	'407199918617804800'	'35.2']
['543449778'	'407191058108256257'	'0.0']->['215681136'	'407191058108256257'	'36.65']
['843592580'	'407191058108256257'	'23.78']->['294794272'	'407191058108256257'	'36.75']
['543449778'	'407191058108256257'	'0.0']->['1678466930'	'407191058108256257'	'42.43']
['543449778'	'407191058108256257'	'0.0']->['188386867'	'407191058108256257'	'44.07']
['543449778'	'407191058108256257'	'0.0']->['341206199'	'407191058108256257'	'48.37']
['543449778'	'407191058108256257'	'0.0']->['890391234'	'407191058108256257'	'53.78']
['543449778'	'407191058108256257'	'0.0']->['285721037'	'407191058108256257'	'61.6']
['543449778'	'407191058108256257'	'0.0']->['535978068'	'407191058108256257'	'185.95']
['543449778'	'407191058108256257'	'0.0']->['339582688'	'407191058108256257'	'343.8']
['543449778'	'407191058108256257'	'0.0']->['369074705'	'407191058108256257'	'374.53']
['543449778'	'407191058108256257'	'0.0']->['507202908'	'407191058108256257'	'811.03']
['543449778'	'407191058108256257'	'0.0']->['1949911915'	'407191058108256257'	'1505.53']
['543449778'	'407191058108256257'	'0.0']->['1209435823'	'407191058108256257'	'56146.7']
['543449778'	'407191058108256257'	'0.0']->['1317161102'	'407191058108256257'	'119727.33']
['543449778'	'407191058108256257'	'0.0']->['603346862'	'407191058108256257'	'120798.9']
