# Supplementary material for: BiMGCL: rumor detection via bi-directional multi-level graph contrastive learning
Source: PeerJ Comput Sci. 2023 Nov 10;9:e1659. doi: 10.7717/peerj-cs.1659 (PMC10703058; doi:10.7717/peerj-cs.1659)
Supplement: Supplemental Information 1 [file peerj-cs-09-1659-s001.zip › rumor_detection_acl2017/twitter15/tree/407191144880439298.txt]

['ROOT'	'ROOT'	'0.0']->['26878858'	'407191144880439298'	'0.0']
['26878858'	'407191144880439298'	'0.0']->['748458434'	'407191144880439298'	'0.45']
['26878858'	'407191144880439298'	'0.0']->['215836849'	'407191144880439298'	'0.45']
['26878858'	'407191144880439298'	'0.0']->['167537440'	'407191144880439298'	'0.45']
['26878858'	'407191144880439298'	'0.0']->['279316597'	'407191144880439298'	'0.45']
['26878858'	'407191144880439298'	'0.0']->['1544829428'	'407191144880439298'	'0.45']
['26878858'	'407191144880439298'	'0.0']->['816369932'	'407191144880439298'	'0.45']
['26878858'	'407191144880439298'	'0.0']->['231498134'	'407191144880439298'	'0.45']
['26878858'	'407191144880439298'	'0.0']->['1345846388'	'407191144880439298'	'0.45']
['26878858'	'407191144880439298'	'0.0']->['1554064081'	'407191144880439298'	'0.55']
['26878858'	'407191144880439298'	'0.0']->['414062411'	'407191144880439298'	'0.6']
['26878858'	'407191144880439298'	'0.0']->['1107670350'	'407191144880439298'	'0.63']
['26878858'	'407191144880439298'	'0.0']->['1386695568'	'407191144880439298'	'0.64']
['26878858'	'407191144880439298'	'0.0']->['45978979'	'407191144880439298'	'0.64']
['26878858'	'407191144880439298'	'0.0']->['498255855'	'407191144880439298'	'0.65']
['26878858'	'407191144880439298'	'0.0']->['403794185'	'407191144880439298'	'0.79']
['26878858'	'407191144880439298'	'0.0']->['1106927268'	'407191144880439298'	'0.86']
['26878858'	'407191144880439298'	'0.0']->['1374571267'	'407191144880439298'	'0.9']
['26878858'	'407191144880439298'	'0.0']->['493253840'	'407191144880439298'	'0.92']
['26878858'	'407191144880439298'	'0.0']->['356844301'	'407191144880439298'	'0.93']
['26878858'	'407191144880439298'	'0.0']->['998883774'	'407191144880439298'	'0.98']
['26878858'	'407191144880439298'	'0.0']->['1245268916'	'407191144880439298'	'1.03']
['26878858'	'407191144880439298'	'0.0']->['542794835'	'407191144880439298'	'1.12']
['26878858'	'407191144880439298'	'0.0']->['267719030'	'407191144880439298'	'1.13']
['26878858'	'407191144880439298'	'0.0']->['275892109'	'407191144880439298'	'1.22']
['26878858'	'407191144880439298'	'0.0']->['243730768'	'407191144880439298'	'1.28']
['26878858'	'407191144880439298'	'0.0']->['282316117'	'407191144880439298'	'1.45']
['26878858'	'407191144880439298'	'0.0']->['342587749'	'407191144880439298'	'1.48']
['26878858'	'407191144880439298'	'0.0']->['585575985'	'407191144880439298'	'1.52']
['26878858'	'407191144880439298'	'0.0']->['547296390'	'407191144880439298'	'1.53']
['26878858'	'407191144880439298'	'0.0']->['166441085'	'407191144880439298'	'1.57']
['26878858'	'407191144880439298'	'0.0']->['376494320'	'407191144880439298'	'1.8']
['26878858'	'407191144880439298'	'0.0']->['705408613'	'407191144880439298'	'1.88']
['26878858'	'407191144880439298'	'0.0']->['1120961197'	'407191144880439298'	'2.02']
['26878858'	'407191144880439298'	'0.0']->['378312581'	'407191144880439298'	'2.05']
['26878858'	'407191144880439298'	'0.0']->['324046329'	'407191144880439298'	'2.1']
['26878858'	'407191144880439298'	'0.0']->['436757467'	'407191144880439298'	'2.12']
['26878858'	'407191144880439298'	'0.0']->['1126884030'	'407191144880439298'	'2.37']
['26878858'	'407191144880439298'	'0.0']->['572399541'	'407191144880439298'	'2.53']
['26878858'	'407191144880439298'	'0.0']->['2158669562'	'407191144880439298'	'2.77']
['26878858'	'407191144880439298'	'0.0']->['242112404'	'407191144880439298'	'2.82']
['26878858'	'407191144880439298'	'0.0']->['1051825748'	'407191144880439298'	'2.82']
['26878858'	'407191144880439298'	'0.0']->['317748020'	'407191144880439298'	'2.88']
['26878858'	'407191144880439298'	'0.0']->['168242237'	'407191144880439298'	'3.15']
['572399541'	'407191144880439298'	'2.53']->['992425094'	'407191144880439298'	'3.33']
['26878858'	'407191144880439298'	'0.0']->['520898622'	'407191144880439298'	'3.4']
['26878858'	'407191144880439298'	'0.0']->['1526847420'	'407191144880439298'	'3.53']
['26878858'	'407191144880439298'	'0.0']->['394950222'	'407191144880439298'	'3.55']
['26878858'	'407191144880439298'	'0.0']->['498370288'	'407191144880439298'	'3.63']
['26878858'	'407191144880439298'	'0.0']->['146274836'	'407191144880439298'	'3.65']
['26878858'	'407191144880439298'	'0.0']->['78355084'	'407191144880439298'	'3.78']
['26878858'	'407191144880439298'	'0.0']->['93474402'	'407192100023697408'	'3.8']
['26878858'	'407191144880439298'	'0.0']->['964673011'	'407191144880439298'	'4.6']
['26878858'	'407191144880439298'	'0.0']->['328149813'	'407191144880439298'	'4.7']
['26878858'	'407191144880439298'	'0.0']->['554867287'	'407191144880439298'	'4.8']
['26878858'	'407191144880439298'	'0.0']->['496816519'	'407191144880439298'	'5.0']
['26878858'	'407191144880439298'	'0.0']->['482365126'	'407191144880439298'	'5.08']
['26878858'	'407191144880439298'	'0.0']->['1123862203'	'407191144880439298'	'5.43']
['26878858'	'407191144880439298'	'0.0']->['272921319'	'407191144880439298'	'5.75']
['26878858'	'407191144880439298'	'0.0']->['1869152616'	'407191144880439298'	'6.05']
['26878858'	'407191144880439298'	'0.0']->['297588193'	'407191144880439298'	'6.35']
['26878858'	'407191144880439298'	'0.0']->['526657291'	'407191144880439298'	'6.78']
['26878858'	'407191144880439298'	'0.0']->['521653887'	'407191144880439298'	'6.9']
['26878858'	'407191144880439298'	'0.0']->['281872774'	'407192921322975232'	'7.07']
['26878858'	'407191144880439298'	'0.0']->['448999945'	'407191144880439298'	'7.4']
['26878858'	'407191144880439298'	'0.0']->['98794510'	'407191144880439298'	'9.03']
['26878858'	'407191144880439298'	'0.0']->['599414441'	'407191144880439298'	'10.38']
['26878858'	'407191144880439298'	'0.0']->['206706348'	'407191144880439298'	'10.7']
['26878858'	'407191144880439298'	'0.0']->['626840819'	'407191144880439298'	'11.42']
['26878858'	'407191144880439298'	'0.0']->['184161477'	'407191144880439298'	'13.15']
['26878858'	'407191144880439298'	'0.0']->['602173965'	'407191144880439298'	'14.48']
['26878858'	'407191144880439298'	'0.0']->['341266268'	'407191144880439298'	'14.95']
['26878858'	'407191144880439298'	'0.0']->['239389382'	'407191144880439298'	'15.08']
['26878858'	'407191144880439298'	'0.0']->['1000615285'	'407191144880439298'	'16.42']
['26878858'	'407191144880439298'	'0.0']->['193814273'	'407191144880439298'	'16.62']
['26878858'	'407191144880439298'	'0.0']->['1215831468'	'407191144880439298'	'17.97']
['26878858'	'407191144880439298'	'0.0']->['195018663'	'407191144880439298'	'19.82']
['26878858'	'407191144880439298'	'0.0']->['97152229'	'407191144880439298'	'21.08']
['26878858'	'407191144880439298'	'0.0']->['927606271'	'407191144880439298'	'23.27']
['26878858'	'407191144880439298'	'0.0']->['1523795954'	'407191144880439298'	'23.68']
['26878858'	'407191144880439298'	'0.0']->['1865479447'	'407191144880439298'	'23.75']
['26878858'	'407191144880439298'	'0.0']->['432061318'	'407191144880439298'	'25.42']
['26878858'	'407191144880439298'	'0.0']->['1308655051'	'407191144880439298'	'27.33']
['1308655051'	'407191144880439298'	'27.33']->['516600660'	'407191144880439298'	'28.17']
['26878858'	'407191144880439298'	'0.0']->['339409435'	'407191144880439298'	'28.47']
['26878858'	'407191144880439298'	'0.0']->['354070574'	'407191144880439298'	'28.73']
['26878858'	'407191144880439298'	'0.0']->['120659383'	'407191144880439298'	'29.93']
['26878858'	'407191144880439298'	'0.0']->['1541940404'	'407191144880439298'	'29.95']
['26878858'	'407191144880439298'	'0.0']->['1305549578'	'407191144880439298'	'30.52']
['26878858'	'407191144880439298'	'0.0']->['238257043'	'407191144880439298'	'32.33']
['26878858'	'407191144880439298'	'0.0']->['637089136'	'407191144880439298'	'34.68']
['26878858'	'407191144880439298'	'0.0']->['1668643411'	'407191144880439298'	'35.57']
['26878858'	'407191144880439298'	'0.0']->['45234193'	'407191144880439298'	'51.68']
['26878858'	'407191144880439298'	'0.0']->['840868183'	'407191144880439298'	'52.9']
['26878858'	'407191144880439298'	'0.0']->['127025164'	'407191144880439298'	'56.23']
['26878858'	'407191144880439298'	'0.0']->['90308566'	'407191144880439298'	'59.4']
['26878858'	'407191144880439298'	'0.0']->['1407763164'	'407191144880439298'	'65.22']
['26878858'	'407191144880439298'	'0.0']->['569447915'	'407191144880439298'	'78.42']
['26878858'	'407191144880439298'	'0.0']->['454533447'	'407191144880439298'	'78.68']
['26878858'	'407191144880439298'	'0.0']->['235642615'	'407191144880439298'	'86.8']
['26878858'	'407191144880439298'	'0.0']->['1352692902'	'407191144880439298'	'91.73']
['93474402'	'407192100023697408'	'3.8']->['255278771'	'407215092594642944'	'95.17']
['26878858'	'407191144880439298'	'0.0']->['925262521'	'407191144880439298'	'111.1']
['26878858'	'407191144880439298'	'0.0']->['45981073'	'407191144880439298'	'261.62']
['26878858'	'407191144880439298'	'0.0']->['71933714'	'407191144880439298'	'267.27']
['26878858'	'407191144880439298'	'0.0']->['262843602'	'407191144880439298'	'332.77']
['26878858'	'407191144880439298'	'0.0']->['325973064'	'407191144880439298'	'391.3']
['26878858'	'407191144880439298'	'0.0']->['566478318'	'407191144880439298'	'5055.38']
