# Supplementary material for: BiMGCL: rumor detection via bi-directional multi-level graph contrastive learning
Source: PeerJ Comput Sci. 2023 Nov 10;9:e1659. doi: 10.7717/peerj-cs.1659 (PMC10703058; doi:10.7717/peerj-cs.1659)
Supplement: Supplemental Information 1 [file peerj-cs-09-1659-s001.zip › rumor_detection_acl2017/twitter15/tree/407192027714322432.txt]

['ROOT'	'ROOT'	'0.0']->['1112745398'	'407192027714322432'	'0.0']
['1112745398'	'407192027714322432'	'0.0']->['557328259'	'407192027714322432'	'0.48']
['1112745398'	'407192027714322432'	'0.0']->['1613975472'	'407192027714322432'	'0.48']
['1112745398'	'407192027714322432'	'0.0']->['979555532'	'407192027714322432'	'0.48']
['1112745398'	'407192027714322432'	'0.0']->['590995764'	'407192027714322432'	'0.48']
['1112745398'	'407192027714322432'	'0.0']->['777364098'	'407192027714322432'	'0.72']
['1112745398'	'407192027714322432'	'0.0']->['471329156'	'407192027714322432'	'0.85']
['1112745398'	'407192027714322432'	'0.0']->['1313233518'	'407192027714322432'	'0.91']
['1112745398'	'407192027714322432'	'0.0']->['371361381'	'407192027714322432'	'0.94']
['1112745398'	'407192027714322432'	'0.0']->['453522497'	'407192027714322432'	'0.97']
['1112745398'	'407192027714322432'	'0.0']->['256763856'	'407192027714322432'	'1.72']
['1112745398'	'407192027714322432'	'0.0']->['1571125621'	'407192027714322432'	'2.09']
['1112745398'	'407192027714322432'	'0.0']->['944892314'	'407192027714322432'	'2.28']
['1112745398'	'407192027714322432'	'0.0']->['579401306'	'407192027714322432'	'2.37']
['1112745398'	'407192027714322432'	'0.0']->['455452493'	'407192027714322432'	'2.42']
['1112745398'	'407192027714322432'	'0.0']->['272985241'	'407192027714322432'	'2.44']
['1112745398'	'407192027714322432'	'0.0']->['761219743'	'407192027714322432'	'2.45']
['1112745398'	'407192027714322432'	'0.0']->['1483822674'	'407192027714322432'	'2.46']
['1112745398'	'407192027714322432'	'0.0']->['972942228'	'407192027714322432'	'2.46']
['1112745398'	'407192027714322432'	'0.0']->['415069082'	'407192027714322432'	'2.47']
['1112745398'	'407192027714322432'	'0.0']->['337846640'	'407192027714322432'	'2.47']
['1112745398'	'407192027714322432'	'0.0']->['496478378'	'407192027714322432'	'2.47']
['256763856'	'407192027714322432'	'1.72']->['232616359'	'407192027714322432'	'2.47']
['1112745398'	'407192027714322432'	'0.0']->['32666478'	'407192027714322432'	'2.47']
['1112745398'	'407192027714322432'	'0.0']->['2165791284'	'407192027714322432'	'2.67']
['1112745398'	'407192027714322432'	'0.0']->['434295950'	'407192027714322432'	'2.77']
['1112745398'	'407192027714322432'	'0.0']->['361950424'	'407192027714322432'	'2.87']
['1112745398'	'407192027714322432'	'0.0']->['2187259633'	'407192027714322432'	'2.92']
['1112745398'	'407192027714322432'	'0.0']->['299444322'	'407192027714322432'	'2.97']
['1112745398'	'407192027714322432'	'0.0']->['460438123'	'407192027714322432'	'3.22']
['1112745398'	'407192027714322432'	'0.0']->['590478559'	'407192027714322432'	'3.34']
['1112745398'	'407192027714322432'	'0.0']->['399202865'	'407192027714322432'	'3.4']
['1112745398'	'407192027714322432'	'0.0']->['157931725'	'407192027714322432'	'3.44']
['1112745398'	'407192027714322432'	'0.0']->['158819926'	'407192027714322432'	'3.47']
['1112745398'	'407192027714322432'	'0.0']->['830007931'	'407192027714322432'	'3.72']
['1112745398'	'407192027714322432'	'0.0']->['377625714'	'407192027714322432'	'3.84']
['1112745398'	'407192027714322432'	'0.0']->['1273395084'	'407192027714322432'	'3.97']
['1112745398'	'407192027714322432'	'0.0']->['813995245'	'407192027714322432'	'4.12']
['1112745398'	'407192027714322432'	'0.0']->['2196087335'	'407192027714322432'	'4.48']
['1112745398'	'407192027714322432'	'0.0']->['827664684'	'407192027714322432'	'4.67']
['1112745398'	'407192027714322432'	'0.0']->['635076280'	'407192027714322432'	'4.76']
['1112745398'	'407192027714322432'	'0.0']->['1087118030'	'407192027714322432'	'4.85']
['1112745398'	'407192027714322432'	'0.0']->['586892693'	'407192027714322432'	'6.32']
['1112745398'	'407192027714322432'	'0.0']->['1286712480'	'407193658623287296'	'6.48']
['1483822674'	'407192027714322432'	'2.46']->['170897337'	'407192027714322432'	'7.05']
['1112745398'	'407192027714322432'	'0.0']->['1431872100'	'407193884973072385'	'7.38']
['1112745398'	'407192027714322432'	'0.0']->['570409844'	'407192027714322432'	'7.42']
['1112745398'	'407192027714322432'	'0.0']->['946606476'	'407192027714322432'	'7.6']
['1112745398'	'407192027714322432'	'0.0']->['725305580'	'407192027714322432'	'7.69']
['1112745398'	'407192027714322432'	'0.0']->['275808078'	'407192027714322432'	'7.74']
['1112745398'	'407192027714322432'	'0.0']->['99427207'	'407192027714322432'	'7.76']
['1112745398'	'407192027714322432'	'0.0']->['1056586663'	'407192027714322432'	'7.77']
['1112745398'	'407192027714322432'	'0.0']->['429467101'	'407192027714322432'	'7.78']
['1112745398'	'407192027714322432'	'0.0']->['198311557'	'407192027714322432'	'7.78']
['198311557'	'407192027714322432'	'7.78']->['627863194'	'407192027714322432'	'7.78']
['1112745398'	'407192027714322432'	'0.0']->['593270278'	'407192027714322432'	'7.78']
['1112745398'	'407192027714322432'	'0.0']->['265380540'	'407192027714322432'	'7.78']
['1112745398'	'407192027714322432'	'0.0']->['518998137'	'407192027714322432'	'7.78']
['1112745398'	'407192027714322432'	'0.0']->['42540721'	'407192027714322432'	'7.78']
['1112745398'	'407192027714322432'	'0.0']->['560899335'	'407192027714322432'	'7.78']
['1112745398'	'407192027714322432'	'0.0']->['1365594150'	'407192027714322432'	'8.57']
['1112745398'	'407192027714322432'	'0.0']->['323546019'	'407192027714322432'	'8.96']
['1112745398'	'407192027714322432'	'0.0']->['330717318'	'407192027714322432'	'9.15']
['1112745398'	'407192027714322432'	'0.0']->['866535362'	'407192027714322432'	'9.25']
['1112745398'	'407192027714322432'	'0.0']->['428227030'	'407192027714322432'	'9.35']
['1112745398'	'407192027714322432'	'0.0']->['473633708'	'407192027714322432'	'9.59']
['1112745398'	'407192027714322432'	'0.0']->['558230406'	'407192027714322432'	'9.71']
['1112745398'	'407192027714322432'	'0.0']->['99102428'	'407192027714322432'	'9.77']
['1112745398'	'407192027714322432'	'0.0']->['28832898'	'407192027714322432'	'9.8']
['1112745398'	'407192027714322432'	'0.0']->['1395913039'	'407192027714322432'	'9.82']
['1112745398'	'407192027714322432'	'0.0']->['396229047'	'407192027714322432'	'9.83']
['1112745398'	'407192027714322432'	'0.0']->['1525275732'	'407192027714322432'	'9.83']
['1112745398'	'407192027714322432'	'0.0']->['1522439046'	'407192027714322432'	'10.43']
['1525275732'	'407192027714322432'	'9.83']->['1230134412'	'407192027714322432'	'10.73']
['1112745398'	'407192027714322432'	'0.0']->['620444841'	'407192027714322432'	'10.88']
['1112745398'	'407192027714322432'	'0.0']->['854221430'	'407192027714322432'	'10.96']
['1112745398'	'407192027714322432'	'0.0']->['310613359'	'407192027714322432'	'11.0']
['1112745398'	'407192027714322432'	'0.0']->['1020180204'	'407192027714322432'	'11.01']
['1112745398'	'407192027714322432'	'0.0']->['472892829'	'407192027714322432'	'11.03']
['1112745398'	'407192027714322432'	'0.0']->['1441388490'	'407192027714322432'	'12.52']
['1112745398'	'407192027714322432'	'0.0']->['137411013'	'407192027714322432'	'13.26']
['1112745398'	'407192027714322432'	'0.0']->['1005140676'	'407192027714322432'	'13.63']
['1112745398'	'407192027714322432'	'0.0']->['2164764010'	'407192027714322432'	'13.81']
['1112745398'	'407192027714322432'	'0.0']->['379987779'	'407192027714322432'	'13.91']
['1112745398'	'407192027714322432'	'0.0']->['597807431'	'407192027714322432'	'13.95']
['1112745398'	'407192027714322432'	'0.0']->['351115231'	'407192027714322432'	'13.98']
['323546019'	'407192027714322432'	'8.96']->['401601823'	'407192027714322432'	'13.99']
['1112745398'	'407192027714322432'	'0.0']->['363864389'	'407192027714322432'	'13.99']
['558230406'	'407192027714322432'	'9.71']->['720920947'	'407192027714322432'	'14.0']
['1522439046'	'407192027714322432'	'10.43']->['192440862'	'407192027714322432'	'14.0']
['1112745398'	'407192027714322432'	'0.0']->['541231962'	'407192027714322432'	'14.0']
['1112745398'	'407192027714322432'	'0.0']->['439431102'	'407192027714322432'	'14.0']
['1112745398'	'407192027714322432'	'0.0']->['803359290'	'407192027714322432'	'14.0']
['1112745398'	'407192027714322432'	'0.0']->['1365641724'	'407192027714322432'	'14.0']
['1112745398'	'407192027714322432'	'0.0']->['1837663614'	'407192027714322432'	'14.0']
['1112745398'	'407192027714322432'	'0.0']->['220082568'	'407192027714322432'	'14.15']
['1112745398'	'407192027714322432'	'0.0']->['428726701'	'407192027714322432'	'16.37']
['1112745398'	'407192027714322432'	'0.0']->['594017510'	'407196346085437440'	'17.15']
['1112745398'	'407192027714322432'	'0.0']->['381061941'	'407192027714322432'	'17.48']
['1112745398'	'407192027714322432'	'0.0']->['1272508154'	'407192027714322432'	'18.03']
['1112745398'	'407192027714322432'	'0.0']->['573979277'	'407192027714322432'	'18.31']
['1112745398'	'407192027714322432'	'0.0']->['868835918'	'407192027714322432'	'18.44']
['1112745398'	'407192027714322432'	'0.0']->['887409794'	'407192027714322432'	'18.51']
['1112745398'	'407192027714322432'	'0.0']->['622282304'	'407192027714322432'	'18.55']
['1112745398'	'407192027714322432'	'0.0']->['1648108315'	'407192027714322432'	'18.57']
['1112745398'	'407192027714322432'	'0.0']->['164901987'	'407192027714322432'	'18.57']
['1112745398'	'407192027714322432'	'0.0']->['474411372'	'407192027714322432'	'18.58']
['1112745398'	'407192027714322432'	'0.0']->['470600682'	'407192027714322432'	'18.58']
['1112745398'	'407192027714322432'	'0.0']->['1653925292'	'407192027714322432'	'18.58']
['1112745398'	'407192027714322432'	'0.0']->['387288653'	'407192027714322432'	'18.58']
['1112745398'	'407192027714322432'	'0.0']->['558258377'	'407192027714322432'	'19.97']
['1112745398'	'407192027714322432'	'0.0']->['941645996'	'407192027714322432'	'20.66']
['1112745398'	'407192027714322432'	'0.0']->['1250245416'	'407192027714322432'	'21.0']
['1112745398'	'407192027714322432'	'0.0']->['1584474668'	'407192027714322432'	'21.18']
['1112745398'	'407192027714322432'	'0.0']->['439350032'	'407192027714322432'	'21.26']
['1112745398'	'407192027714322432'	'0.0']->['141656139'	'407192027714322432'	'21.31']
['1250245416'	'407192027714322432'	'21.0']->['305360506'	'407192027714322432'	'21.35']
['1112745398'	'407192027714322432'	'0.0']->['249288938'	'407192027714322432'	'21.5']
['1112745398'	'407192027714322432'	'0.0']->['396047320'	'407192027714322432'	'21.65']
['1112745398'	'407192027714322432'	'0.0']->['1042308169'	'407192027714322432'	'24.29']
['1112745398'	'407192027714322432'	'0.0']->['383835456'	'407192027714322432'	'25.61']
['1112745398'	'407192027714322432'	'0.0']->['394330922'	'407192027714322432'	'26.27']
['1112745398'	'407192027714322432'	'0.0']->['713030563'	'407198765456834560'	'26.77']
['570409844'	'407192027714322432'	'7.42']->['431177149'	'407192027714322432'	'26.93']
['1112745398'	'407192027714322432'	'0.0']->['1378202442'	'407192027714322432'	'27.49']
['1112745398'	'407192027714322432'	'0.0']->['1833486944'	'407192027714322432'	'28.05']
['1112745398'	'407192027714322432'	'0.0']->['716974938'	'407192027714322432'	'28.58']
['1112745398'	'407192027714322432'	'0.0']->['974761338'	'407192027714322432'	'29.12']
['1112745398'	'407192027714322432'	'0.0']->['302845747'	'407192027714322432'	'33.95']
['1112745398'	'407192027714322432'	'0.0']->['632891251'	'407192027714322432'	'36.37']
['1112745398'	'407192027714322432'	'0.0']->['509446705'	'407192027714322432'	'37.58']
['1112745398'	'407192027714322432'	'0.0']->['599554386'	'407192027714322432'	'38.18']
['1112745398'	'407192027714322432'	'0.0']->['138911578'	'407192027714322432'	'38.48']
['1112745398'	'407192027714322432'	'0.0']->['797093018'	'407192027714322432'	'38.63']
['1112745398'	'407192027714322432'	'0.0']->['458611052'	'407192027714322432'	'38.71']
['1112745398'	'407192027714322432'	'0.0']->['81395883'	'407192027714322432'	'38.75']
['1112745398'	'407192027714322432'	'0.0']->['597882838'	'407192027714322432'	'38.76']
['1112745398'	'407192027714322432'	'0.0']->['1458682046'	'407192027714322432'	'38.77']
['1112745398'	'407192027714322432'	'0.0']->['1253191603'	'407192027714322432'	'38.78']
['1112745398'	'407192027714322432'	'0.0']->['389773563'	'407192027714322432'	'38.78']
['1112745398'	'407192027714322432'	'0.0']->['380242971'	'407192027714322432'	'38.78']
['1112745398'	'407192027714322432'	'0.0']->['115822109'	'407192027714322432'	'38.78']
['1112745398'	'407192027714322432'	'0.0']->['356274868'	'407192027714322432'	'38.78']
['1112745398'	'407192027714322432'	'0.0']->['564098425'	'407201951558811648'	'39.43']
['1112745398'	'407192027714322432'	'0.0']->['327086412'	'407203128996401152'	'44.12']
['558258377'	'407192027714322432'	'19.97']->['462471694'	'407192027714322432'	'45.19']
['1112745398'	'407192027714322432'	'0.0']->['547059817'	'407192027714322432'	'48.4']
['1112745398'	'407192027714322432'	'0.0']->['420631775'	'407192027714322432'	'50.0']
['439350032'	'407192027714322432'	'21.26']->['375227312'	'407192027714322432'	'50.8']
['1112745398'	'407192027714322432'	'0.0']->['335555271'	'407192027714322432'	'51.2']
['547059817'	'407192027714322432'	'48.4']->['772051668'	'407192027714322432'	'51.4']
['1112745398'	'407192027714322432'	'0.0']->['1387351698'	'407192027714322432'	'51.5']
['429467101'	'407192027714322432'	'7.78']->['513737900'	'407192027714322432'	'51.55']
['1112745398'	'407192027714322432'	'0.0']->['558664937'	'407192027714322432'	'51.57']
['1112745398'	'407192027714322432'	'0.0']->['1214575874'	'407192027714322432'	'51.59']
['1112745398'	'407192027714322432'	'0.0']->['234524143'	'407192027714322432'	'51.59']
['1112745398'	'407192027714322432'	'0.0']->['597558995'	'407192027714322432'	'51.6']
['1112745398'	'407192027714322432'	'0.0']->['497333454'	'407192027714322432'	'51.6']
['1112745398'	'407192027714322432'	'0.0']->['1500137174'	'407192027714322432'	'51.6']
['420631775'	'407192027714322432'	'50.0']->['517055217'	'407192027714322432'	'51.6']
['1112745398'	'407192027714322432'	'0.0']->['63346024'	'407192027714322432'	'51.6']
['1522439046'	'407192027714322432'	'10.43']->['631492579'	'407192027714322432'	'51.6']
['1112745398'	'407192027714322432'	'0.0']->['488830883'	'407192027714322432'	'51.6']
['1112745398'	'407192027714322432'	'0.0']->['138191572'	'407192027714322432'	'53.55']
['1112745398'	'407192027714322432'	'0.0']->['323917848'	'407192027714322432'	'54.52']
['1112745398'	'407192027714322432'	'0.0']->['1904246383'	'407192027714322432'	'55.01']
['1112745398'	'407192027714322432'	'0.0']->['1414152078'	'407192027714322432'	'55.5']
['1112745398'	'407192027714322432'	'0.0']->['274790683'	'407192027714322432'	'55.62']
['1112745398'	'407192027714322432'	'0.0']->['1075354314'	'407192027714322432'	'55.72']
['1112745398'	'407192027714322432'	'0.0']->['930750103'	'407192027714322432'	'58.82']
['930750103'	'407192027714322432'	'58.82']->['1170584731'	'407192027714322432'	'59.3']
['198311557'	'407192027714322432'	'7.78']->['2178976104'	'407192027714322432'	'62.13']
['1112745398'	'407192027714322432'	'0.0']->['1845344317'	'407192027714322432'	'62.7']
['1112745398'	'407192027714322432'	'0.0']->['600484123'	'407192027714322432'	'65.22']
['1112745398'	'407192027714322432'	'0.0']->['841593481'	'407192027714322432'	'66.7']
['1112745398'	'407192027714322432'	'0.0']->['420729492'	'407192027714322432'	'67.55']
['1112745398'	'407192027714322432'	'0.0']->['549730595'	'407192027714322432'	'70.0']
['1112745398'	'407192027714322432'	'0.0']->['306573779'	'407192027714322432'	'70.62']
['1112745398'	'407192027714322432'	'0.0']->['144364221'	'407192027714322432'	'71.23']
['1112745398'	'407192027714322432'	'0.0']->['357228059'	'407192027714322432'	'71.67']
['323546019'	'407192027714322432'	'8.96']->['550578248'	'407192027714322432'	'71.75']
['420729492'	'407192027714322432'	'67.55']->['244728487'	'407192027714322432'	'71.82']
['1112745398'	'407192027714322432'	'0.0']->['147390682'	'407192027714322432'	'71.98']
['420631775'	'407192027714322432'	'50.0']->['1337783449'	'407192027714322432'	'72.48']
['1112745398'	'407192027714322432'	'0.0']->['101982912'	'407192027714322432'	'73.6']
['1112745398'	'407192027714322432'	'0.0']->['371610991'	'407192027714322432'	'73.62']
['558230406'	'407192027714322432'	'9.71']->['248509868'	'407192027714322432'	'73.88']
['1112745398'	'407192027714322432'	'0.0']->['813885846'	'407192027714322432'	'76.42']
['1112745398'	'407192027714322432'	'0.0']->['635237796'	'407192027714322432'	'78.87']
['1112745398'	'407192027714322432'	'0.0']->['948580723'	'407192027714322432'	'79.52']
['1112745398'	'407192027714322432'	'0.0']->['466944007'	'407192027714322432'	'79.53']
['1112745398'	'407192027714322432'	'0.0']->['349346911'	'407192027714322432'	'81.52']
['1112745398'	'407192027714322432'	'0.0']->['526844537'	'407192027714322432'	'82.65']
['635237796'	'407192027714322432'	'78.87']->['336166401'	'407192027714322432'	'83.65']
['1112745398'	'407192027714322432'	'0.0']->['66035080'	'407192027714322432'	'85.05']
['1112745398'	'407192027714322432'	'0.0']->['1217434776'	'407192027714322432'	'88.07']
['1112745398'	'407192027714322432'	'0.0']->['110882814'	'407192027714322432'	'88.37']
['1112745398'	'407192027714322432'	'0.0']->['1557228349'	'407192027714322432'	'96.15']
['1112745398'	'407192027714322432'	'0.0']->['1568478607'	'407216864813916160'	'98.68']
['1112745398'	'407192027714322432'	'0.0']->['30969791'	'407192027714322432'	'100.48']
['1112745398'	'407192027714322432'	'0.0']->['1955195574'	'407218587124776960'	'105.53']
['1112745398'	'407192027714322432'	'0.0']->['325183481'	'407219051292008448'	'107.38']
['1112745398'	'407192027714322432'	'0.0']->['506747686'	'407192027714322432'	'108.65']
['1112745398'	'407192027714322432'	'0.0']->['295936435'	'407192027714322432'	'110.0']
['1112745398'	'407192027714322432'	'0.0']->['1588784066'	'407192027714322432'	'113.52']
['1112745398'	'407192027714322432'	'0.0']->['1700652224'	'407192027714322432'	'116.73']
['1112745398'	'407192027714322432'	'0.0']->['758076972'	'407192027714322432'	'119.23']
['590995764'	'407192027714322432'	'0.48']->['1615398295'	'407192027714322432'	'121.48']
['1112745398'	'407192027714322432'	'0.0']->['843955405'	'407192027714322432'	'124.35']
['1112745398'	'407192027714322432'	'0.0']->['961393436'	'407192027714322432'	'125.05']
['1112745398'	'407192027714322432'	'0.0']->['844222052'	'407192027714322432'	'126.68']
['1112745398'	'407192027714322432'	'0.0']->['505428130'	'407192027714322432'	'127.37']
['1395913039'	'407192027714322432'	'9.82']->['572370126'	'407192027714322432'	'132.8']
['1112745398'	'407192027714322432'	'0.0']->['520759201'	'407192027714322432'	'133.18']
['1112745398'	'407192027714322432'	'0.0']->['124118666'	'407225602198876160'	'133.42']
['1112745398'	'407192027714322432'	'0.0']->['488802171'	'407192027714322432'	'134.32']
['1112745398'	'407192027714322432'	'0.0']->['1214151823'	'407192027714322432'	'143.37']
['1112745398'	'407192027714322432'	'0.0']->['2152297765'	'407192027714322432'	'143.88']
['1112745398'	'407192027714322432'	'0.0']->['2158626292'	'407192027714322432'	'150.78']
['1112745398'	'407192027714322432'	'0.0']->['1493584741'	'407192027714322432'	'150.82']
['1112745398'	'407192027714322432'	'0.0']->['611956173'	'407192027714322432'	'161.42']
['1112745398'	'407192027714322432'	'0.0']->['522789144'	'407192027714322432'	'176.52']
['1112745398'	'407192027714322432'	'0.0']->['1271158584'	'407192027714322432'	'177.87']
['1112745398'	'407192027714322432'	'0.0']->['2214404707'	'407247833188675584'	'221.75']
['1112745398'	'407192027714322432'	'0.0']->['305867364'	'407192027714322432'	'221.95']
['1112745398'	'407192027714322432'	'0.0']->['748302654'	'407192027714322432'	'237.5']
['1112745398'	'407192027714322432'	'0.0']->['612452556'	'407192027714322432'	'349.67']
['612452556'	'407192027714322432'	'349.67']->['842476586'	'407192027714322432'	'351.9']
['1112745398'	'407192027714322432'	'0.0']->['715267391'	'407192027714322432'	'353.12']
['1112745398'	'407192027714322432'	'0.0']->['498370572'	'407192027714322432'	'363.6']
['1112745398'	'407192027714322432'	'0.0']->['1919921934'	'407192027714322432'	'385.67']
['1112745398'	'407192027714322432'	'0.0']->['1156031186'	'407192027714322432'	'414.53']
['1112745398'	'407192027714322432'	'0.0']->['700096970'	'407192027714322432'	'500.6']
['1112745398'	'407192027714322432'	'0.0']->['1069369280'	'407192027714322432'	'656.58']
['1112745398'	'407192027714322432'	'0.0']->['1679582509'	'407192027714322432'	'663.15']
['1112745398'	'407192027714322432'	'0.0']->['879336276'	'407192027714322432'	'772.02']
['1112745398'	'407192027714322432'	'0.0']->['1062849396'	'407192027714322432'	'774.35']
['1112745398'	'407192027714322432'	'0.0']->['1353237721'	'407192027714322432'	'884.75']
['1112745398'	'407192027714322432'	'0.0']->['397742380'	'407192027714322432'	'1441.38']
['1112745398'	'407192027714322432'	'0.0']->['26893068'	'407192027714322432'	'1591.8']
['1112745398'	'407192027714322432'	'0.0']->['87823371'	'407192027714322432'	'1608.25']
['26893068'	'407192027714322432'	'1591.8']->['2186963147'	'407192027714322432'	'1635.82']
['1112745398'	'407192027714322432'	'0.0']->['2171353516'	'407192027714322432'	'1886.67']
['1112745398'	'407192027714322432'	'0.0']->['922405441'	'407192027714322432'	'1920.85']
['1112745398'	'407192027714322432'	'0.0']->['592226557'	'407192027714322432'	'2041.32']
['1112745398'	'407192027714322432'	'0.0']->['622136665'	'407192027714322432'	'2065.42']
['622136665'	'407192027714322432'	'2065.42']->['366195104'	'407192027714322432'	'2066.4']
['1112745398'	'407192027714322432'	'0.0']->['255707181'	'407192027714322432'	'3025.88']
['1112745398'	'407192027714322432'	'0.0']->['485118242'	'407192027714322432'	'3452.08']
['1112745398'	'407192027714322432'	'0.0']->['850179066'	'407192027714322432'	'3615.33']
