# Supplementary material for: BiMGCL: rumor detection via bi-directional multi-level graph contrastive learning
Source: PeerJ Comput Sci. 2023 Nov 10;9:e1659. doi: 10.7717/peerj-cs.1659 (PMC10703058; doi:10.7717/peerj-cs.1659)
Supplement: Supplemental Information 1 [file peerj-cs-09-1659-s001.zip › rumor_detection_acl2017/twitter15/tree/407192126032986112.txt]

['ROOT'	'ROOT'	'0.0']->['51241574'	'407192126032986112'	'0.0']
['51241574'	'407192126032986112'	'0.0']->['81697512'	'407192341665955840'	'0.87']
['51241574'	'407192126032986112'	'0.0']->['543737964'	'407192354064322560'	'0.92']
['51241574'	'407192126032986112'	'0.0']->['341784529'	'407192394464235520'	'1.07']
['51241574'	'407192126032986112'	'0.0']->['473472787'	'407192432447873024'	'1.22']
['51241574'	'407192126032986112'	'0.0']->['16463639'	'407192473291984896'	'1.38']
['51241574'	'407192126032986112'	'0.0']->['13190562'	'407192591923290112'	'1.85']
['51241574'	'407192126032986112'	'0.0']->['41894721'	'407192618234167296'	'1.97']
['51241574'	'407192126032986112'	'0.0']->['310292348'	'407192625863991296'	'1.98']
['51241574'	'407192126032986112'	'0.0']->['32376116'	'407192804922621952'	'2.7']
['51241574'	'407192126032986112'	'0.0']->['20518769'	'407192814066618369'	'2.73']
['51241574'	'407192126032986112'	'0.0']->['1074990068'	'407192126032986112'	'5.5']
['51241574'	'407192126032986112'	'0.0']->['44605668'	'407192126032986112'	'5.5']
['51241574'	'407192126032986112'	'0.0']->['18179086'	'407192126032986112'	'5.5']
['51241574'	'407192126032986112'	'0.0']->['181219692'	'407192126032986112'	'5.5']
['51241574'	'407192126032986112'	'0.0']->['37821313'	'407192126032986112'	'5.5']
['51241574'	'407192126032986112'	'0.0']->['165259880'	'407192126032986112'	'5.5']
['51241574'	'407192126032986112'	'0.0']->['139113971'	'407192126032986112'	'5.5']
['51241574'	'407192126032986112'	'0.0']->['28581760'	'407192126032986112'	'5.5']
['51241574'	'407192126032986112'	'0.0']->['297244811'	'407192126032986112'	'5.5']
['51241574'	'407192126032986112'	'0.0']->['17443274'	'407192126032986112'	'5.5']
['51241574'	'407192126032986112'	'0.0']->['291741427'	'407192126032986112'	'5.5']
['51241574'	'407192126032986112'	'0.0']->['45819332'	'407192126032986112'	'5.5']
['51241574'	'407192126032986112'	'0.0']->['166667494'	'407192126032986112'	'5.5']
['51241574'	'407192126032986112'	'0.0']->['1418314579'	'407192126032986112'	'5.5']
['51241574'	'407192126032986112'	'0.0']->['17514024'	'407192126032986112'	'5.5']
['51241574'	'407192126032986112'	'0.0']->['861633282'	'407192126032986112'	'5.5']
['51241574'	'407192126032986112'	'0.0']->['23077947'	'407192126032986112'	'5.5']
['51241574'	'407192126032986112'	'0.0']->['57804326'	'407192126032986112'	'5.5']
['51241574'	'407192126032986112'	'0.0']->['14327636'	'407192126032986112'	'5.5']
['51241574'	'407192126032986112'	'0.0']->['4832871'	'407192126032986112'	'5.5']
['51241574'	'407192126032986112'	'0.0']->['114599599'	'407192126032986112'	'5.5']
['51241574'	'407192126032986112'	'0.0']->['21654624'	'407192126032986112'	'5.5']
['51241574'	'407192126032986112'	'0.0']->['117859202'	'407192126032986112'	'5.5']
['51241574'	'407192126032986112'	'0.0']->['624162674'	'407192126032986112'	'5.5']
['51241574'	'407192126032986112'	'0.0']->['39878443'	'407192126032986112'	'5.5']
['51241574'	'407192126032986112'	'0.0']->['21876574'	'407192126032986112'	'5.5']
['51241574'	'407192126032986112'	'0.0']->['44725945'	'407192126032986112'	'5.5']
['17514024'	'407192126032986112'	'5.5']->['52412414'	'407192126032986112'	'5.5']
['51241574'	'407192126032986112'	'0.0']->['290864776'	'407192126032986112'	'5.5']
['51241574'	'407192126032986112'	'0.0']->['15071625'	'407192126032986112'	'5.5']
['51241574'	'407192126032986112'	'0.0']->['32006858'	'407192126032986112'	'5.5']
['51241574'	'407192126032986112'	'0.0']->['83472895'	'407192126032986112'	'5.5']
['51241574'	'407192126032986112'	'0.0']->['78981690'	'407192126032986112'	'5.5']
['51241574'	'407192126032986112'	'0.0']->['215881910'	'407192126032986112'	'5.5']
['51241574'	'407192126032986112'	'0.0']->['701406764'	'407192126032986112'	'5.5']
['51241574'	'407192126032986112'	'0.0']->['56686363'	'407192126032986112'	'5.5']
['51241574'	'407192126032986112'	'0.0']->['154783091'	'407192126032986112'	'5.5']
['51241574'	'407192126032986112'	'0.0']->['26156260'	'407192126032986112'	'5.5']
['51241574'	'407192126032986112'	'0.0']->['27965474'	'407192126032986112'	'5.5']
['51241574'	'407192126032986112'	'0.0']->['413761397'	'407192126032986112'	'5.5']
['51241574'	'407192126032986112'	'0.0']->['52357696'	'407192126032986112'	'5.5']
['51241574'	'407192126032986112'	'0.0']->['120316770'	'407192126032986112'	'5.5']
['51241574'	'407192126032986112'	'0.0']->['60266301'	'407192126032986112'	'5.5']
['51241574'	'407192126032986112'	'0.0']->['218178729'	'407192126032986112'	'5.5']
['51241574'	'407192126032986112'	'0.0']->['820898784'	'407192126032986112'	'5.5']
['51241574'	'407192126032986112'	'0.0']->['627937032'	'407192126032986112'	'5.5']
['51241574'	'407192126032986112'	'0.0']->['172110381'	'407192126032986112'	'5.5']
['51241574'	'407192126032986112'	'0.0']->['1540145617'	'407192126032986112'	'5.5']
['51241574'	'407192126032986112'	'0.0']->['65598570'	'407193557640826881'	'5.7']
['51241574'	'407192126032986112'	'0.0']->['1512727220'	'407192126032986112'	'5.93']
['51241574'	'407192126032986112'	'0.0']->['45469275'	'407192126032986112'	'6.38']
['51241574'	'407192126032986112'	'0.0']->['39930604'	'407192126032986112'	'6.57']
['51241574'	'407192126032986112'	'0.0']->['394169629'	'407192126032986112'	'6.87']
['51241574'	'407192126032986112'	'0.0']->['378309008'	'407194028870885376'	'7.57']
['51241574'	'407192126032986112'	'0.0']->['234117078'	'407192126032986112'	'7.72']
['51241574'	'407192126032986112'	'0.0']->['323550469'	'407192126032986112'	'7.73']
['51241574'	'407192126032986112'	'0.0']->['486361268'	'407192126032986112'	'8.42']
['51241574'	'407192126032986112'	'0.0']->['1976919294'	'407192126032986112'	'8.6']
['41894721'	'407192618234167296'	'1.97']->['248795397'	'407194314825932800'	'8.7']
['51241574'	'407192126032986112'	'0.0']->['183512310'	'407192126032986112'	'8.83']
['51241574'	'407192126032986112'	'0.0']->['37832874'	'407192126032986112'	'9.15']
['51241574'	'407192126032986112'	'0.0']->['189769228'	'407192126032986112'	'9.25']
['51241574'	'407192126032986112'	'0.0']->['35801731'	'407192126032986112'	'9.82']
['51241574'	'407192126032986112'	'0.0']->['14353874'	'407192126032986112'	'10.2']
['51241574'	'407192126032986112'	'0.0']->['1650611095'	'407192126032986112'	'10.48']
['51241574'	'407192126032986112'	'0.0']->['100828372'	'407192126032986112'	'10.52']
['51241574'	'407192126032986112'	'0.0']->['353355465'	'407192126032986112'	'10.62']
['51241574'	'407192126032986112'	'0.0']->['15951166'	'407194987399348224'	'11.37']
['51241574'	'407192126032986112'	'0.0']->['39661074'	'407192126032986112'	'11.82']
['51241574'	'407192126032986112'	'0.0']->['228622419'	'407192126032986112'	'12.0']
['51241574'	'407192126032986112'	'0.0']->['475381257'	'407192126032986112'	'12.45']
['51241574'	'407192126032986112'	'0.0']->['275942684'	'407192126032986112'	'12.5']
['51241574'	'407192126032986112'	'0.0']->['624076715'	'407192126032986112'	'12.62']
['51241574'	'407192126032986112'	'0.0']->['66120960'	'407195367101710336'	'12.88']
['51241574'	'407192126032986112'	'0.0']->['22053247'	'407195411976175616'	'13.07']
['51241574'	'407192126032986112'	'0.0']->['51306266'	'407192126032986112'	'13.25']
['51241574'	'407192126032986112'	'0.0']->['129708253'	'407192126032986112'	'13.47']
['51241574'	'407192126032986112'	'0.0']->['499269541'	'407192126032986112'	'13.48']
['51241574'	'407192126032986112'	'0.0']->['81653050'	'407192126032986112'	'14.15']
['51241574'	'407192126032986112'	'0.0']->['1066609916'	'407192126032986112'	'14.55']
['51241574'	'407192126032986112'	'0.0']->['19201818'	'407192126032986112'	'15.8']
['51241574'	'407192126032986112'	'0.0']->['74629819'	'407196249272901632'	'16.38']
['51241574'	'407192126032986112'	'0.0']->['124033173'	'407196379485044736'	'16.9']
['51241574'	'407192126032986112'	'0.0']->['379962842'	'407192126032986112'	'18.13']
['51241574'	'407192126032986112'	'0.0']->['459524991'	'407192126032986112'	'18.46']
['51241574'	'407192126032986112'	'0.0']->['155507294'	'407192126032986112'	'18.78']
['51241574'	'407192126032986112'	'0.0']->['845700385'	'407192126032986112'	'19.43']
['51241574'	'407192126032986112'	'0.0']->['103546263'	'407192126032986112'	'23.7']
['51241574'	'407192126032986112'	'0.0']->['885297108'	'407192126032986112'	'24.6']
['51241574'	'407192126032986112'	'0.0']->['88696198'	'407192126032986112'	'25.63']
['51241574'	'407192126032986112'	'0.0']->['233853114'	'407192126032986112'	'25.83']
['51241574'	'407192126032986112'	'0.0']->['19210377'	'407198791272382464'	'26.48']
['51241574'	'407192126032986112'	'0.0']->['1213633117'	'407192126032986112'	'27.43']
['51241574'	'407192126032986112'	'0.0']->['889707584'	'407192126032986112'	'27.62']
['51241574'	'407192126032986112'	'0.0']->['235166335'	'407192126032986112'	'27.83']
['51241574'	'407192126032986112'	'0.0']->['710978553'	'407192126032986112'	'28.58']
['51241574'	'407192126032986112'	'0.0']->['63012400'	'407192126032986112'	'29.4']
['51241574'	'407192126032986112'	'0.0']->['52809735'	'407199759645290496'	'30.33']
['51241574'	'407192126032986112'	'0.0']->['210232669'	'407199946572447744'	'31.08']
['19201818'	'407192126032986112'	'15.8']->['102750009'	'407192126032986112'	'31.93']
['51241574'	'407192126032986112'	'0.0']->['1489462759'	'407200766009823234'	'34.33']
['51241574'	'407192126032986112'	'0.0']->['605827977'	'407192126032986112'	'37.45']
['51241574'	'407192126032986112'	'0.0']->['110469289'	'407192126032986112'	'40.03']
['51241574'	'407192126032986112'	'0.0']->['981598406'	'407202587231158272'	'41.57']
['51241574'	'407192126032986112'	'0.0']->['465745822'	'407192126032986112'	'44.67']
['51241574'	'407192126032986112'	'0.0']->['1205855666'	'407192126032986112'	'47.0']
['51241574'	'407192126032986112'	'0.0']->['247329167'	'407192126032986112'	'48.03']
['51241574'	'407192126032986112'	'0.0']->['332018049'	'407192126032986112'	'48.13']
['51241574'	'407192126032986112'	'0.0']->['41728467'	'407192126032986112'	'49.28']
['51241574'	'407192126032986112'	'0.0']->['19163467'	'407192126032986112'	'52.5']
['51241574'	'407192126032986112'	'0.0']->['299890075'	'407205697680453632'	'53.93']
['51241574'	'407192126032986112'	'0.0']->['47470171'	'407192126032986112'	'54.47']
['51241574'	'407192126032986112'	'0.0']->['41986690'	'407192126032986112'	'55.78']
['51241574'	'407192126032986112'	'0.0']->['60403583'	'407192126032986112'	'57.02']
['51241574'	'407192126032986112'	'0.0']->['26246412'	'407192126032986112'	'57.28']
['51241574'	'407192126032986112'	'0.0']->['805747454'	'407192126032986112'	'59.17']
['51241574'	'407192126032986112'	'0.0']->['194257013'	'407192126032986112'	'72.43']
['51241574'	'407192126032986112'	'0.0']->['193865817'	'407192126032986112'	'76.98']
['51241574'	'407192126032986112'	'0.0']->['43826380'	'407192126032986112'	'77.27']
['51241574'	'407192126032986112'	'0.0']->['24248571'	'407192126032986112'	'78.95']
['51241574'	'407192126032986112'	'0.0']->['246962253'	'407192126032986112'	'80.93']
['51241574'	'407192126032986112'	'0.0']->['280325877'	'407192126032986112'	'84.88']
['51241574'	'407192126032986112'	'0.0']->['25220242'	'407192126032986112'	'93.73']
['51241574'	'407192126032986112'	'0.0']->['519742699'	'407215926162251776'	'94.58']
['51241574'	'407192126032986112'	'0.0']->['213118052'	'407192126032986112'	'95.75']
['51241574'	'407192126032986112'	'0.0']->['37230170'	'407192126032986112'	'95.82']
['51241574'	'407192126032986112'	'0.0']->['145729495'	'407192126032986112'	'96.13']
['51241574'	'407192126032986112'	'0.0']->['118433214'	'407192126032986112'	'101.12']
['51241574'	'407192126032986112'	'0.0']->['451748543'	'407192126032986112'	'101.47']
['51241574'	'407192126032986112'	'0.0']->['437168625'	'407192126032986112'	'109.02']
['248795397'	'407194314825932800'	'8.7']->['41894721'	'407192618234167296'	'1.97']
['51241574'	'407192126032986112'	'0.0']->['39697444'	'407192126032986112'	'117.52']
['51241574'	'407192126032986112'	'0.0']->['165443180'	'407192126032986112'	'118.12']
['51241574'	'407192126032986112'	'0.0']->['448337194'	'407192126032986112'	'125.47']
['51241574'	'407192126032986112'	'0.0']->['183670357'	'407192126032986112'	'128.45']
['51241574'	'407192126032986112'	'0.0']->['234146454'	'407226487582892032'	'136.55']
['51241574'	'407192126032986112'	'0.0']->['25605898'	'407192126032986112'	'142.43']
['51241574'	'407192126032986112'	'0.0']->['2202615703'	'407192126032986112'	'191.33']
['51241574'	'407192126032986112'	'0.0']->['187000593'	'407192126032986112'	'207.93']
['51241574'	'407192126032986112'	'0.0']->['478499464'	'407192126032986112'	'227.13']
['51241574'	'407192126032986112'	'0.0']->['339150717'	'407258290288996352'	'262.92']
['51241574'	'407192126032986112'	'0.0']->['22168688'	'407192126032986112'	'281.78']
['51241574'	'407192126032986112'	'0.0']->['181338094'	'407192126032986112'	'310.12']
['51241574'	'407192126032986112'	'0.0']->['342538639'	'407192126032986112'	'328.67']
['51241574'	'407192126032986112'	'0.0']->['405874317'	'407192126032986112'	'354.75']
['51241574'	'407192126032986112'	'0.0']->['191324662'	'407192126032986112'	'426.37']
['51241574'	'407192126032986112'	'0.0']->['26067145'	'407192126032986112'	'518.65']
['51241574'	'407192126032986112'	'0.0']->['194632371'	'407192126032986112'	'644.85']
['51241574'	'407192126032986112'	'0.0']->['225249488'	'407941142026924032'	'2976.33']
['51241574'	'407192126032986112'	'0.0']->['359788541'	'408388437025517568'	'4753.72']
