# Supplementary material for: BiMGCL: rumor detection via bi-directional multi-level graph contrastive learning
Source: PeerJ Comput Sci. 2023 Nov 10;9:e1659. doi: 10.7717/peerj-cs.1659 (PMC10703058; doi:10.7717/peerj-cs.1659)
Supplement: Supplemental Information 1 [file peerj-cs-09-1659-s001.zip › rumor_detection_acl2017/twitter15/tree/407192370040803329.txt]

['ROOT'	'ROOT'	'0.0']->['20177423'	'407192370040803329'	'0.0']
['20177423'	'407192370040803329'	'0.0']->['293138287'	'407192469080911872'	'0.4']
['20177423'	'407192370040803329'	'0.0']->['46772959'	'407192370040803329'	'0.83']
['20177423'	'407192370040803329'	'0.0']->['172521521'	'407192370040803329'	'0.83']
['20177423'	'407192370040803329'	'0.0']->['1092593160'	'407192370040803329'	'1.58']
['20177423'	'407192370040803329'	'0.0']->['1449401354'	'407192370040803329'	'1.96']
['20177423'	'407192370040803329'	'0.0']->['1111327632'	'407192370040803329'	'2.15']
['20177423'	'407192370040803329'	'0.0']->['127866911'	'407192370040803329'	'2.24']
['20177423'	'407192370040803329'	'0.0']->['33051279'	'407192370040803329'	'2.29']
['20177423'	'407192370040803329'	'0.0']->['144210434'	'407192370040803329'	'2.31']
['20177423'	'407192370040803329'	'0.0']->['214165339'	'407192370040803329'	'2.33']
['20177423'	'407192370040803329'	'0.0']->['727530860'	'407192370040803329'	'2.58']
['20177423'	'407192370040803329'	'0.0']->['834393655'	'407192370040803329'	'2.7']
['20177423'	'407192370040803329'	'0.0']->['33203195'	'407192370040803329'	'2.82']
['20177423'	'407192370040803329'	'0.0']->['20626410'	'407193131314999298'	'3.03']
['20177423'	'407192370040803329'	'0.0']->['1397563902'	'407192370040803329'	'3.04']
['20177423'	'407192370040803329'	'0.0']->['839976991'	'407192370040803329'	'3.27']
['20177423'	'407192370040803329'	'0.0']->['1624545738'	'407192370040803329'	'3.47']
['20177423'	'407192370040803329'	'0.0']->['165454052'	'407192370040803329'	'3.89']
['20177423'	'407192370040803329'	'0.0']->['1943566988'	'407192370040803329'	'4.1']
['20177423'	'407192370040803329'	'0.0']->['1169926207'	'407192370040803329'	'4.21']
['20177423'	'407192370040803329'	'0.0']->['382069136'	'407192370040803329'	'4.26']
['20177423'	'407192370040803329'	'0.0']->['2209573015'	'407192370040803329'	'4.29']
['20177423'	'407192370040803329'	'0.0']->['1055218741'	'407192370040803329'	'4.32']
['20177423'	'407192370040803329'	'0.0']->['59573526'	'407192370040803329'	'4.88']
['20177423'	'407192370040803329'	'0.0']->['532401868'	'407192370040803329'	'5.17']
['20177423'	'407192370040803329'	'0.0']->['215795825'	'407192370040803329'	'5.45']
['20177423'	'407192370040803329'	'0.0']->['574910944'	'407192370040803329'	'5.93']
['20177423'	'407192370040803329'	'0.0']->['256977563'	'407192370040803329'	'6.17']
['20177423'	'407192370040803329'	'0.0']->['377078486'	'407192370040803329'	'6.42']
['20177423'	'407192370040803329'	'0.0']->['583180895'	'407192370040803329'	'6.85']
['20177423'	'407192370040803329'	'0.0']->['1543941642'	'407194096147918848'	'6.87']
['20177423'	'407192370040803329'	'0.0']->['1156197356'	'407192370040803329'	'7.07']
['20177423'	'407192370040803329'	'0.0']->['338184372'	'407192370040803329'	'7.17']
['20177423'	'407192370040803329'	'0.0']->['148414103'	'407192370040803329'	'7.23']
['20177423'	'407192370040803329'	'0.0']->['1971835207'	'407192370040803329'	'7.28']
['20177423'	'407192370040803329'	'0.0']->['1927666387'	'407192370040803329'	'7.42']
['20177423'	'407192370040803329'	'0.0']->['428227030'	'407192370040803329'	'7.55']
['20177423'	'407192370040803329'	'0.0']->['2224996219'	'407194325206827008'	'7.78']
['20177423'	'407192370040803329'	'0.0']->['167114236'	'407192370040803329'	'8.3']
['20177423'	'407192370040803329'	'0.0']->['27131705'	'407192370040803329'	'8.62']
['20177423'	'407192370040803329'	'0.0']->['1917747229'	'407192370040803329'	'8.75']
['20177423'	'407192370040803329'	'0.0']->['570377379'	'407192370040803329'	'8.88']
['20177423'	'407192370040803329'	'0.0']->['447589231'	'407192370040803329'	'9.03']
['20177423'	'407192370040803329'	'0.0']->['921555032'	'407192370040803329'	'9.18']
['20177423'	'407192370040803329'	'0.0']->['216834613'	'407192370040803329'	'9.27']
['20177423'	'407192370040803329'	'0.0']->['1677896880'	'407192370040803329'	'9.35']
['20177423'	'407192370040803329'	'0.0']->['1322112042'	'407192370040803329'	'9.5']
['20177423'	'407192370040803329'	'0.0']->['1507104103'	'407192370040803329'	'10.35']
['20177423'	'407192370040803329'	'0.0']->['86682360'	'407192370040803329'	'10.78']
['20177423'	'407192370040803329'	'0.0']->['83034829'	'407192370040803329'	'10.99']
['20177423'	'407192370040803329'	'0.0']->['269911719'	'407192370040803329'	'11.09']
['20177423'	'407192370040803329'	'0.0']->['1642195664'	'407192370040803329'	'11.15']
['20177423'	'407192370040803329'	'0.0']->['529218430'	'407192370040803329'	'11.17']
['20177423'	'407192370040803329'	'0.0']->['440713812'	'407192370040803329'	'11.2']
['20177423'	'407192370040803329'	'0.0']->['1702460196'	'407195243658739714'	'11.43']
['20177423'	'407192370040803329'	'0.0']->['85602186'	'407192370040803329'	'11.49']
['20177423'	'407192370040803329'	'0.0']->['1121535932'	'407192370040803329'	'11.78']
['20177423'	'407192370040803329'	'0.0']->['21734934'	'407192370040803329'	'12.07']
['20177423'	'407192370040803329'	'0.0']->['534919304'	'407192370040803329'	'12.37']
['20177423'	'407192370040803329'	'0.0']->['1485841778'	'407192370040803329'	'13.78']
['20177423'	'407192370040803329'	'0.0']->['545591470'	'407192370040803329'	'14.49']
['20177423'	'407192370040803329'	'0.0']->['1365641724'	'407192370040803329'	'14.85']
['20177423'	'407192370040803329'	'0.0']->['297560045'	'407192370040803329'	'15.02']
['20177423'	'407192370040803329'	'0.0']->['255956946'	'407192370040803329'	'15.11']
['20177423'	'407192370040803329'	'0.0']->['25710416'	'407192370040803329'	'15.16']
['20177423'	'407192370040803329'	'0.0']->['131001847'	'407192370040803329'	'15.18']
['20177423'	'407192370040803329'	'0.0']->['1209521629'	'407192370040803329'	'15.2']
['20177423'	'407192370040803329'	'0.0']->['709881163'	'407196306776420353'	'15.65']
['1927666387'	'407192370040803329'	'7.42']->['572571677'	'407192370040803329'	'16.47']
['20177423'	'407192370040803329'	'0.0']->['1642901442'	'407192370040803329'	'17.1']
['20177423'	'407192370040803329'	'0.0']->['1257426782'	'407196725141831680'	'17.32']
['20177423'	'407192370040803329'	'0.0']->['22150977'	'407192370040803329'	'17.42']
['20177423'	'407192370040803329'	'0.0']->['415690952'	'407192370040803329'	'17.57']
['20177423'	'407192370040803329'	'0.0']->['106537178'	'407192370040803329'	'17.65']
['20177423'	'407192370040803329'	'0.0']->['630600232'	'407192370040803329'	'17.69']
['20177423'	'407192370040803329'	'0.0']->['209746626'	'407192370040803329'	'17.71']
['20177423'	'407192370040803329'	'0.0']->['161753600'	'407192370040803329'	'17.72']
['20177423'	'407192370040803329'	'0.0']->['1250245416'	'407192370040803329'	'17.73']
['20177423'	'407192370040803329'	'0.0']->['1534239222'	'407192370040803329'	'17.73']
['20177423'	'407192370040803329'	'0.0']->['1117130359'	'407192370040803329'	'17.95']
['20177423'	'407192370040803329'	'0.0']->['128114543'	'407192370040803329'	'19.36']
['22150977'	'407192370040803329'	'17.42']->['84092924'	'407192370040803329'	'20.06']
['22150977'	'407192370040803329'	'17.42']->['227782710'	'407192370040803329'	'20.41']
['20177423'	'407192370040803329'	'0.0']->['112271550'	'407192370040803329'	'20.77']
['20177423'	'407192370040803329'	'0.0']->['297491719'	'407192370040803329'	'20.78']
['22150977'	'407192370040803329'	'17.42']->['586572579'	'407192370040803329'	'20.83']
['20177423'	'407192370040803329'	'0.0']->['181387791'	'407192370040803329'	'21.49']
['20177423'	'407192370040803329'	'0.0']->['558033848'	'407192370040803329'	'22.15']
['20177423'	'407192370040803329'	'0.0']->['961781718'	'407192370040803329'	'22.5']
['20177423'	'407192370040803329'	'0.0']->['525937509'	'407192370040803329'	'23.12']
['20177423'	'407192370040803329'	'0.0']->['1937162156'	'407192370040803329'	'23.73']
['20177423'	'407192370040803329'	'0.0']->['28990895'	'407192370040803329'	'24.25']
['20177423'	'407192370040803329'	'0.0']->['513602407'	'407192370040803329'	'24.51']
['20177423'	'407192370040803329'	'0.0']->['1730817404'	'407192370040803329'	'24.77']
['20177423'	'407192370040803329'	'0.0']->['208998355'	'407198726684688384'	'25.27']
['20177423'	'407192370040803329'	'0.0']->['769981387'	'407192370040803329'	'25.35']
['20177423'	'407192370040803329'	'0.0']->['2188792984'	'407192370040803329'	'25.37']
['20177423'	'407192370040803329'	'0.0']->['1387537346'	'407192370040803329'	'26.35']
['20177423'	'407192370040803329'	'0.0']->['2180911372'	'407192370040803329'	'27.33']
['20177423'	'407192370040803329'	'0.0']->['255032293'	'407192370040803329'	'27.48']
['20177423'	'407192370040803329'	'0.0']->['1945107805'	'407192370040803329'	'27.62']
['20177423'	'407192370040803329'	'0.0']->['242823294'	'407192370040803329'	'31.26']
['20177423'	'407192370040803329'	'0.0']->['153918574'	'407192370040803329'	'33.08']
['20177423'	'407192370040803329'	'0.0']->['753723584'	'407192370040803329'	'33.99']
['20177423'	'407192370040803329'	'0.0']->['2207779562'	'407192370040803329'	'34.44']
['20177423'	'407192370040803329'	'0.0']->['1328481253'	'407192370040803329'	'34.67']
['20177423'	'407192370040803329'	'0.0']->['226775153'	'407192370040803329'	'34.79']
['20177423'	'407192370040803329'	'0.0']->['2212870501'	'407192370040803329'	'34.84']
['33203195'	'407192370040803329'	'2.82']->['269934988'	'407192370040803329'	'34.87']
['20177423'	'407192370040803329'	'0.0']->['168514380'	'407192370040803329'	'34.9']
['20177423'	'407192370040803329'	'0.0']->['338478254'	'407192370040803329'	'36.23']
['20177423'	'407192370040803329'	'0.0']->['63903707'	'407192370040803329'	'36.89']
['20177423'	'407192370040803329'	'0.0']->['1534052214'	'407192370040803329'	'37.22']
['20177423'	'407192370040803329'	'0.0']->['1262623560'	'407192370040803329'	'37.55']
['20177423'	'407192370040803329'	'0.0']->['35400387'	'407192370040803329'	'38.24']
['20177423'	'407192370040803329'	'0.0']->['283608579'	'407202098996977664'	'38.67']
['20177423'	'407192370040803329'	'0.0']->['1335369912'	'407192370040803329'	'38.93']
['20177423'	'407192370040803329'	'0.0']->['380670525'	'407192370040803329'	'39.93']
['20177423'	'407192370040803329'	'0.0']->['1546165129'	'407192370040803329'	'40.93']
['20177423'	'407192370040803329'	'0.0']->['514825249'	'407202802734485504'	'41.47']
['20177423'	'407192370040803329'	'0.0']->['840724548'	'407203003633266688'	'42.27']
['20177423'	'407192370040803329'	'0.0']->['1882040256'	'407192370040803329'	'46.08']
['20177423'	'407192370040803329'	'0.0']->['51868614'	'407192370040803329'	'46.94']
['20177423'	'407192370040803329'	'0.0']->['218268434'	'407192370040803329'	'47.37']
['20177423'	'407192370040803329'	'0.0']->['32822728'	'407192370040803329'	'47.59']
['20177423'	'407192370040803329'	'0.0']->['157220857'	'407192370040803329'	'47.8']
['20177423'	'407192370040803329'	'0.0']->['1177199036'	'407192370040803329'	'49.49']
['20177423'	'407192370040803329'	'0.0']->['398855821'	'407192370040803329'	'51.18']
['20177423'	'407192370040803329'	'0.0']->['1702663092'	'407192370040803329'	'53.86']
['20177423'	'407192370040803329'	'0.0']->['494088643'	'407192370040803329'	'56.53']
['20177423'	'407192370040803329'	'0.0']->['2203253728'	'407192370040803329'	'57.5']
['20177423'	'407192370040803329'	'0.0']->['33496073'	'407192370040803329'	'58.48']
['20177423'	'407192370040803329'	'0.0']->['1930457442'	'407192370040803329'	'59.45']
['20177423'	'407192370040803329'	'0.0']->['350222547'	'407192370040803329'	'59.93']
['20177423'	'407192370040803329'	'0.0']->['44706681'	'407192370040803329'	'62.44']
['20177423'	'407192370040803329'	'0.0']->['177142707'	'407208279086206976'	'63.22']
['20177423'	'407192370040803329'	'0.0']->['1319028186'	'407192370040803329'	'63.7']
['20177423'	'407192370040803329'	'0.0']->['223128401'	'407192370040803329'	'64.32']
['20177423'	'407192370040803329'	'0.0']->['1939095104'	'407192370040803329'	'64.95']
['20177423'	'407192370040803329'	'0.0']->['488674980'	'407192370040803329'	'65.12']
['20177423'	'407192370040803329'	'0.0']->['634218433'	'407192370040803329'	'65.27']
['20177423'	'407192370040803329'	'0.0']->['1335656840'	'407192370040803329'	'66.82']
['20177423'	'407192370040803329'	'0.0']->['425284422'	'407192370040803329'	'68.6']
['22150977'	'407192370040803329'	'17.42']->['792949422'	'407192370040803329'	'69.49']
['20177423'	'407192370040803329'	'0.0']->['378148063'	'407192370040803329'	'69.94']
['20177423'	'407192370040803329'	'0.0']->['291697766'	'407192370040803329'	'70.38']
['20177423'	'407192370040803329'	'0.0']->['29583363'	'407192370040803329'	'74.97']
['20177423'	'407192370040803329'	'0.0']->['227712614'	'407192370040803329'	'77.27']
['20177423'	'407192370040803329'	'0.0']->['958605122'	'407192370040803329'	'78.42']
['20177423'	'407192370040803329'	'0.0']->['103358026'	'407192370040803329'	'78.99']
['20177423'	'407192370040803329'	'0.0']->['70256092'	'407192370040803329'	'79.28']
['20177423'	'407192370040803329'	'0.0']->['2170630009'	'407192370040803329'	'79.42']
['20177423'	'407192370040803329'	'0.0']->['157763613'	'407192370040803329'	'79.57']
['20177423'	'407192370040803329'	'0.0']->['419861363'	'407192370040803329'	'80.02']
['20177423'	'407192370040803329'	'0.0']->['439252052'	'407192370040803329'	'80.3']
['20177423'	'407192370040803329'	'0.0']->['97017002'	'407192370040803329'	'82.68']
['20177423'	'407192370040803329'	'0.0']->['1059112142'	'407192370040803329'	'83.58']
['20177423'	'407192370040803329'	'0.0']->['719580947'	'407192370040803329'	'83.8']
['20177423'	'407192370040803329'	'0.0']->['55232951'	'407192370040803329'	'85.3']
['20177423'	'407192370040803329'	'0.0']->['2173602401'	'407192370040803329'	'86.05']
['20177423'	'407192370040803329'	'0.0']->['58884886'	'407192370040803329'	'86.42']
['20177423'	'407192370040803329'	'0.0']->['996599262'	'407192370040803329'	'86.8']
['20177423'	'407192370040803329'	'0.0']->['2187083948'	'407192370040803329'	'90.24']
['20177423'	'407192370040803329'	'0.0']->['133771612'	'407215838706823168'	'93.27']
['20177423'	'407192370040803329'	'0.0']->['1495252154'	'407192370040803329'	'93.68']
['20177423'	'407192370040803329'	'0.0']->['185804984'	'407192370040803329'	'94.33']
['20177423'	'407192370040803329'	'0.0']->['135332029'	'407192370040803329'	'95.74']
['20177423'	'407192370040803329'	'0.0']->['104751993'	'407192370040803329'	'97.15']
['20177423'	'407192370040803329'	'0.0']->['1719395881'	'407192370040803329'	'99.33']
['20177423'	'407192370040803329'	'0.0']->['334745268'	'407192370040803329'	'100.05']
['20177423'	'407192370040803329'	'0.0']->['1311201240'	'407192370040803329'	'102.25']
['20177423'	'407192370040803329'	'0.0']->['2196693793'	'407192370040803329'	'106.54']
['20177423'	'407192370040803329'	'0.0']->['2177481901'	'407192370040803329'	'108.69']
['20177423'	'407192370040803329'	'0.0']->['80150896'	'407192370040803329'	'109.76']
['20177423'	'407192370040803329'	'0.0']->['273633066'	'407192370040803329'	'110.3']
['20177423'	'407192370040803329'	'0.0']->['32945478'	'407192370040803329'	'110.83']
['20177423'	'407192370040803329'	'0.0']->['184206379'	'407192370040803329'	'112.64']
['20177423'	'407192370040803329'	'0.0']->['1536307788'	'407192370040803329'	'114.45']
['20177423'	'407192370040803329'	'0.0']->['636697147'	'407192370040803329'	'116.74']
['20177423'	'407192370040803329'	'0.0']->['2179426538'	'407192370040803329'	'119.03']
['20177423'	'407192370040803329'	'0.0']->['316868024'	'407223365649190912'	'123.17']
['20177423'	'407192370040803329'	'0.0']->['1073603324'	'407192370040803329'	'124.55']
['20177423'	'407192370040803329'	'0.0']->['619877311'	'407192370040803329'	'130.07']
['20177423'	'407192370040803329'	'0.0']->['238617711'	'407192370040803329'	'134.37']
['20177423'	'407192370040803329'	'0.0']->['989325469'	'407192370040803329'	'138.67']
['20177423'	'407192370040803329'	'0.0']->['2199849216'	'407192370040803329'	'144.68']
['20177423'	'407192370040803329'	'0.0']->['57801920'	'407229699945799680'	'148.35']
['20177423'	'407192370040803329'	'0.0']->['2149942815'	'407192370040803329'	'150.4']
['20177423'	'407192370040803329'	'0.0']->['471140370'	'407192370040803329'	'150.57']
['20177423'	'407192370040803329'	'0.0']->['2209367568'	'407192370040803329'	'151.2']
['20177423'	'407192370040803329'	'0.0']->['2198312220'	'407230971105124352'	'153.4']
['20177423'	'407192370040803329'	'0.0']->['1028934278'	'407192370040803329'	'154.13']
['20177423'	'407192370040803329'	'0.0']->['767332962'	'407192370040803329'	'154.63']
['20177423'	'407192370040803329'	'0.0']->['370398280'	'407192370040803329'	'155.33']
['20177423'	'407192370040803329'	'0.0']->['183463131'	'407192370040803329'	'157.43']
['20177423'	'407192370040803329'	'0.0']->['1255080822'	'407192370040803329'	'159.42']
['20177423'	'407192370040803329'	'0.0']->['1946737298'	'407192370040803329'	'159.67']
['20177423'	'407192370040803329'	'0.0']->['777569886'	'407192370040803329'	'162.25']
['20177423'	'407192370040803329'	'0.0']->['1489050390'	'407192370040803329'	'163.22']
['183463131'	'407192370040803329'	'157.43']->['51271600'	'407192370040803329'	'163.25']
['20177423'	'407192370040803329'	'0.0']->['439671274'	'407192370040803329'	'166.3']
['20177423'	'407192370040803329'	'0.0']->['338609055'	'407192370040803329'	'167.72']
['20177423'	'407192370040803329'	'0.0']->['285833450'	'407192370040803329'	'168.22']
['20177423'	'407192370040803329'	'0.0']->['702492022'	'407192370040803329'	'169.65']
['20177423'	'407192370040803329'	'0.0']->['49796003'	'407192370040803329'	'174.72']
['20177423'	'407192370040803329'	'0.0']->['716253642'	'407192370040803329'	'175.52']
['20177423'	'407192370040803329'	'0.0']->['1905272329'	'407192370040803329'	'176.97']
['20177423'	'407192370040803329'	'0.0']->['1615392192'	'407237055601582080'	'177.57']
['20177423'	'407192370040803329'	'0.0']->['79054711'	'407192370040803329'	'180.68']
['20177423'	'407192370040803329'	'0.0']->['1643768905'	'407192370040803329'	'185.53']
['20177423'	'407192370040803329'	'0.0']->['1895055078'	'407192370040803329'	'186.93']
['20177423'	'407192370040803329'	'0.0']->['629132160'	'407192370040803329'	'187.3']
['20177423'	'407192370040803329'	'0.0']->['825389378'	'407192370040803329'	'189.02']
['20177423'	'407192370040803329'	'0.0']->['1439759203'	'407192370040803329'	'192.45']
['20177423'	'407192370040803329'	'0.0']->['547941068'	'407192370040803329'	'193.8']
['20177423'	'407192370040803329'	'0.0']->['562315010'	'407241522719895552'	'195.32']
['20177423'	'407192370040803329'	'0.0']->['303243229'	'407192370040803329'	'197.2']
['20177423'	'407192370040803329'	'0.0']->['104020976'	'407192370040803329'	'201.92']
['20177423'	'407192370040803329'	'0.0']->['1401337291'	'407192370040803329'	'203.45']
['20177423'	'407192370040803329'	'0.0']->['876437282'	'407192370040803329'	'207.03']
['20177423'	'407192370040803329'	'0.0']->['209119186'	'407192370040803329'	'207.67']
['20177423'	'407192370040803329'	'0.0']->['1495126020'	'407192370040803329'	'207.77']
['20177423'	'407192370040803329'	'0.0']->['367115230'	'407192370040803329'	'211.5']
['20177423'	'407192370040803329'	'0.0']->['2165791406'	'407245609041539072'	'211.57']
['20177423'	'407192370040803329'	'0.0']->['410062082'	'407192370040803329'	'213.1']
['20177423'	'407192370040803329'	'0.0']->['106319563'	'407192370040803329'	'213.63']
['20177423'	'407192370040803329'	'0.0']->['1022029886'	'407192370040803329'	'218.07']
['20177423'	'407192370040803329'	'0.0']->['434351588'	'407192370040803329'	'218.8']
['20177423'	'407192370040803329'	'0.0']->['68556278'	'407192370040803329'	'231.63']
['20177423'	'407192370040803329'	'0.0']->['882072794'	'407192370040803329'	'236.67']
['20177423'	'407192370040803329'	'0.0']->['160385594'	'407192370040803329'	'243.88']
['20177423'	'407192370040803329'	'0.0']->['944604596'	'407192370040803329'	'252.13']
['20177423'	'407192370040803329'	'0.0']->['634518503'	'407192370040803329'	'262.73']
['20177423'	'407192370040803329'	'0.0']->['1022907620'	'407192370040803329'	'267.22']
['20177423'	'407192370040803329'	'0.0']->['258425384'	'407192370040803329'	'294.82']
['20177423'	'407192370040803329'	'0.0']->['2199171981'	'407192370040803329'	'306.7']
['753723584'	'407192370040803329'	'33.99']->['1959283291'	'407192370040803329'	'322.17']
['20177423'	'407192370040803329'	'0.0']->['415972863'	'407192370040803329'	'328.37']
['20177423'	'407192370040803329'	'0.0']->['35676441'	'407192370040803329'	'334.7']
['20177423'	'407192370040803329'	'0.0']->['192442081'	'407192370040803329'	'358.13']
['20177423'	'407192370040803329'	'0.0']->['1433904613'	'407192370040803329'	'358.57']
['20177423'	'407192370040803329'	'0.0']->['243171441'	'407192370040803329'	'375.82']
['20177423'	'407192370040803329'	'0.0']->['477944914'	'407192370040803329'	'378.03']
['20177423'	'407192370040803329'	'0.0']->['275733196'	'407192370040803329'	'389.63']
['20177423'	'407192370040803329'	'0.0']->['563703005'	'407192370040803329'	'396.0']
['20177423'	'407192370040803329'	'0.0']->['279047410'	'407192370040803329'	'403.25']
['20177423'	'407192370040803329'	'0.0']->['821666984'	'407192370040803329'	'406.1']
['415972863'	'407192370040803329'	'328.37']->['717927478'	'407192370040803329'	'473.48']
['20177423'	'407192370040803329'	'0.0']->['1888988245'	'407192370040803329'	'568.75']
['20177423'	'407192370040803329'	'0.0']->['1642895904'	'407192370040803329'	'612.13']
['20177423'	'407192370040803329'	'0.0']->['767949818'	'407192370040803329'	'619.97']
['20177423'	'407192370040803329'	'0.0']->['379791541'	'407192370040803329'	'624.58']
['20177423'	'407192370040803329'	'0.0']->['2199349189'	'407192370040803329'	'750.8']
['20177423'	'407192370040803329'	'0.0']->['140941240'	'407192370040803329'	'788.05']
['20177423'	'407192370040803329'	'0.0']->['1414365325'	'407192370040803329'	'798.8']
['20177423'	'407192370040803329'	'0.0']->['141111362'	'407192370040803329'	'820.7']
['20177423'	'407192370040803329'	'0.0']->['877033772'	'407192370040803329'	'857.57']
['20177423'	'407192370040803329'	'0.0']->['1029504966'	'407192370040803329'	'909.02']
['20177423'	'407192370040803329'	'0.0']->['1076201846'	'407192370040803329'	'1046.42']
['20177423'	'407192370040803329'	'0.0']->['522992102'	'407192370040803329'	'1155.15']
['20177423'	'407192370040803329'	'0.0']->['461483550'	'407192370040803329'	'1173.47']
['20177423'	'407192370040803329'	'0.0']->['267899130'	'407192370040803329'	'1309.08']
['22150977'	'407192370040803329'	'17.42']->['183889642'	'407192370040803329'	'1380.18']
['20177423'	'407192370040803329'	'0.0']->['434278325'	'407192370040803329'	'1443.12']
['434278325'	'407192370040803329'	'1443.12']->['166773904'	'407192370040803329'	'1508.9']
['20177423'	'407192370040803329'	'0.0']->['1327099700'	'407192370040803329'	'1953.92']
['20177423'	'407192370040803329'	'0.0']->['461403882'	'407192370040803329'	'2468.43']
['20177423'	'407192370040803329'	'0.0']->['1905188652'	'407192370040803329'	'3815.67']
['20177423'	'407192370040803329'	'0.0']->['1651287950'	'408291678370676737'	'4368.27']
['20177423'	'407192370040803329'	'0.0']->['1080437911'	'407192370040803329'	'6361.0']
['20177423'	'407192370040803329'	'0.0']->['2193746220'	'407192370040803329'	'12344.13']
['20177423'	'407192370040803329'	'0.0']->['893465658'	'407192370040803329'	'14362.82']
