# Supplementary material for: BiMGCL: rumor detection via bi-directional multi-level graph contrastive learning
Source: PeerJ Comput Sci. 2023 Nov 10;9:e1659. doi: 10.7717/peerj-cs.1659 (PMC10703058; doi:10.7717/peerj-cs.1659)
Supplement: Supplemental Information 1 [file peerj-cs-09-1659-s001.zip › rumor_detection_acl2017/twitter15/tree/407193347279699968.txt]

['ROOT'	'ROOT'	'0.0']->['22179997'	'407193347279699968'	'0.0']
['22179997'	'407193347279699968'	'0.0']->['1264696538'	'407193347279699968'	'0.17']
['22179997'	'407193347279699968'	'0.0']->['16546112'	'407193347279699968'	'0.51']
['22179997'	'407193347279699968'	'0.0']->['610171377'	'407193347279699968'	'0.68']
['22179997'	'407193347279699968'	'0.0']->['2215796162'	'407193532836110336'	'0.75']
['22179997'	'407193347279699968'	'0.0']->['981008154'	'407193347279699968'	'0.76']
['22179997'	'407193347279699968'	'0.0']->['479752446'	'407193347279699968'	'0.81']
['22179997'	'407193347279699968'	'0.0']->['167454812'	'407193347279699968'	'0.83']
['22179997'	'407193347279699968'	'0.0']->['32933539'	'407193347279699968'	'0.84']
['22179997'	'407193347279699968'	'0.0']->['792665168'	'407193347279699968'	'0.84']
['22179997'	'407193347279699968'	'0.0']->['362120521'	'407193347279699968'	'0.85']
['22179997'	'407193347279699968'	'0.0']->['117883961'	'407193347279699968'	'0.85']
['22179997'	'407193347279699968'	'0.0']->['718171440'	'407193347279699968'	'0.85']
['22179997'	'407193347279699968'	'0.0']->['184164453'	'407193347279699968'	'1.18']
['22179997'	'407193347279699968'	'0.0']->['29819260'	'407193668785692672'	'1.28']
['16546112'	'407193347279699968'	'0.51']->['1323427176'	'407193347279699968'	'1.35']
['22179997'	'407193347279699968'	'0.0']->['268379744'	'407193347279699968'	'1.43']
['22179997'	'407193347279699968'	'0.0']->['887812075'	'407193347279699968'	'1.48']
['22179997'	'407193347279699968'	'0.0']->['27952996'	'407193347279699968'	'1.5']
['22179997'	'407193347279699968'	'0.0']->['26713609'	'407193347279699968'	'1.51']
['22179997'	'407193347279699968'	'0.0']->['547129202'	'407193347279699968'	'1.52']
['22179997'	'407193347279699968'	'0.0']->['45147746'	'407193347279699968'	'1.52']
['22179997'	'407193347279699968'	'0.0']->['1651026990'	'407193347279699968'	'1.6']
['22179997'	'407193347279699968'	'0.0']->['764259830'	'407193799773786112'	'1.8']
['22179997'	'407193347279699968'	'0.0']->['593265262'	'407193347279699968'	'2.17']
['22179997'	'407193347279699968'	'0.0']->['98240043'	'407193347279699968'	'2.45']
['22179997'	'407193347279699968'	'0.0']->['258500923'	'407193347279699968'	'2.59']
['22179997'	'407193347279699968'	'0.0']->['541953134'	'407193347279699968'	'2.66']
['22179997'	'407193347279699968'	'0.0']->['484880914'	'407193347279699968'	'2.7']
['22179997'	'407193347279699968'	'0.0']->['70189365'	'407193347279699968'	'2.72']
['22179997'	'407193347279699968'	'0.0']->['555698525'	'407193347279699968'	'2.72']
['22179997'	'407193347279699968'	'0.0']->['152388311'	'407193347279699968'	'2.73']
['22179997'	'407193347279699968'	'0.0']->['268812094'	'407193347279699968'	'2.73']
['22179997'	'407193347279699968'	'0.0']->['24309950'	'407193347279699968'	'2.73']
['22179997'	'407193347279699968'	'0.0']->['61769718'	'407193347279699968'	'2.73']
['22179997'	'407193347279699968'	'0.0']->['1731128940'	'407193347279699968'	'2.73']
['22179997'	'407193347279699968'	'0.0']->['126779631'	'407193347279699968'	'3.58']
['22179997'	'407193347279699968'	'0.0']->['473472787'	'407194250896760833'	'3.6']
['22179997'	'407193347279699968'	'0.0']->['25744313'	'407194299558666240'	'3.78']
['22179997'	'407193347279699968'	'0.0']->['117970702'	'407193347279699968'	'4.01']
['22179997'	'407193347279699968'	'0.0']->['82337897'	'407193347279699968'	'4.22']
['22179997'	'407193347279699968'	'0.0']->['97021040'	'407193347279699968'	'4.33']
['22179997'	'407193347279699968'	'0.0']->['381294279'	'407193347279699968'	'4.38']
['22179997'	'407193347279699968'	'0.0']->['2208027866'	'407193347279699968'	'4.41']
['22179997'	'407193347279699968'	'0.0']->['322056700'	'407193347279699968'	'4.43']
['22179997'	'407193347279699968'	'0.0']->['59573526'	'407193347279699968'	'4.43']
['22179997'	'407193347279699968'	'0.0']->['1001367564'	'407193347279699968'	'4.43']
['22179997'	'407193347279699968'	'0.0']->['629817469'	'407193347279699968'	'4.43']
['22179997'	'407193347279699968'	'0.0']->['1337993072'	'407193347279699968'	'4.43']
['22179997'	'407193347279699968'	'0.0']->['490917624'	'407193347279699968'	'4.43']
['22179997'	'407193347279699968'	'0.0']->['464149889'	'407193347279699968'	'4.43']
['22179997'	'407193347279699968'	'0.0']->['196769488'	'407193347279699968'	'4.63']
['22179997'	'407193347279699968'	'0.0']->['186708633'	'407193347279699968'	'4.73']
['22179997'	'407193347279699968'	'0.0']->['108375650'	'407193347279699968'	'4.78']
['22179997'	'407193347279699968'	'0.0']->['336058912'	'407193347279699968'	'4.83']
['22179997'	'407193347279699968'	'0.0']->['55739906'	'407193347279699968'	'4.92']
['22179997'	'407193347279699968'	'0.0']->['2187097295'	'407194662852886529'	'5.23']
['22179997'	'407193347279699968'	'0.0']->['779109829'	'407193347279699968'	'5.38']
['22179997'	'407193347279699968'	'0.0']->['29646084'	'407193347279699968'	'5.62']
['22179997'	'407193347279699968'	'0.0']->['600530127'	'407193347279699968'	'5.73']
['22179997'	'407193347279699968'	'0.0']->['343838236'	'407193347279699968'	'5.79']
['22179997'	'407193347279699968'	'0.0']->['32458162'	'407193347279699968'	'5.85']
['22179997'	'407193347279699968'	'0.0']->['22290047'	'407193347279699968'	'5.97']
['22179997'	'407193347279699968'	'0.0']->['1308680100'	'407193347279699968'	'6.08']
['22179997'	'407193347279699968'	'0.0']->['31129730'	'407193347279699968'	'6.23']
['22179997'	'407193347279699968'	'0.0']->['574910944'	'407193347279699968'	'6.31']
['22179997'	'407193347279699968'	'0.0']->['1858231956'	'407194935528390656'	'6.32']
['574910944'	'407193347279699968'	'6.31']->['1944863690'	'407193347279699968'	'6.35']
['22179997'	'407193347279699968'	'0.0']->['1897930380'	'407193347279699968'	'6.38']
['22179997'	'407193347279699968'	'0.0']->['74520155'	'407193347279699968'	'6.51']
['22179997'	'407193347279699968'	'0.0']->['230264916'	'407193347279699968'	'6.57']
['22179997'	'407193347279699968'	'0.0']->['149903394'	'407193347279699968'	'6.63']
['22179997'	'407193347279699968'	'0.0']->['1938377360'	'407193347279699968'	'6.95']
['22179997'	'407193347279699968'	'0.0']->['21417881'	'407193347279699968'	'7.11']
['22179997'	'407193347279699968'	'0.0']->['297560045'	'407193347279699968'	'7.19']
['22179997'	'407193347279699968'	'0.0']->['89864147'	'407193347279699968'	'7.27']
['22179997'	'407193347279699968'	'0.0']->['1507104103'	'407193347279699968'	'7.49']
['22179997'	'407193347279699968'	'0.0']->['29929532'	'407195234695532544'	'7.5']
['22179997'	'407193347279699968'	'0.0']->['1368307506'	'407193347279699968'	'7.72']
['22179997'	'407193347279699968'	'0.0']->['365160705'	'407193347279699968'	'7.98']
['22179997'	'407193347279699968'	'0.0']->['124789166'	'407193347279699968'	'8.32']
['22179997'	'407193347279699968'	'0.0']->['844792237'	'407195446206283776'	'8.35']
['22179997'	'407193347279699968'	'0.0']->['637321672'	'407193347279699968'	'8.48']
['22179997'	'407193347279699968'	'0.0']->['20867110'	'407193347279699968'	'8.57']
['22179997'	'407193347279699968'	'0.0']->['1449401354'	'407193347279699968'	'8.61']
['22179997'	'407193347279699968'	'0.0']->['316225595'	'407193347279699968'	'8.63']
['22179997'	'407193347279699968'	'0.0']->['831758455'	'407193347279699968'	'8.64']
['22179997'	'407193347279699968'	'0.0']->['232343093'	'407193347279699968'	'8.79']
['22179997'	'407193347279699968'	'0.0']->['102331537'	'407193347279699968'	'8.93']
['22179997'	'407193347279699968'	'0.0']->['184463503'	'407193347279699968'	'9.08']
['22179997'	'407193347279699968'	'0.0']->['589417457'	'407193347279699968'	'9.16']
['22179997'	'407193347279699968'	'0.0']->['376216207'	'407193347279699968'	'9.23']
['22179997'	'407193347279699968'	'0.0']->['256593058'	'407193347279699968'	'9.47']
['22179997'	'407193347279699968'	'0.0']->['795363956'	'407193347279699968'	'9.6']
['22179997'	'407193347279699968'	'0.0']->['351307048'	'407193347279699968'	'9.72']
['22179997'	'407193347279699968'	'0.0']->['107874693'	'407193347279699968'	'9.78']
['22179997'	'407193347279699968'	'0.0']->['219187146'	'407193347279699968'	'9.83']
['22179997'	'407193347279699968'	'0.0']->['402333227'	'407193347279699968'	'10.03']
['22179997'	'407193347279699968'	'0.0']->['114887750'	'407193347279699968'	'10.48']
['22179997'	'407193347279699968'	'0.0']->['45566808'	'407193347279699968'	'10.71']
['22179997'	'407193347279699968'	'0.0']->['168991812'	'407193347279699968'	'10.82']
['22179997'	'407193347279699968'	'0.0']->['100983627'	'407193347279699968'	'10.88']
['22179997'	'407193347279699968'	'0.0']->['319945059'	'407193347279699968'	'10.91']
['22179997'	'407193347279699968'	'0.0']->['484254365'	'407193347279699968'	'10.93']
['22179997'	'407193347279699968'	'0.0']->['308279712'	'407193347279699968'	'11.93']
['22179997'	'407193347279699968'	'0.0']->['51306266'	'407193347279699968'	'12.43']
['167454812'	'407193347279699968'	'0.83']->['199058732'	'407193347279699968'	'12.68']
['22179997'	'407193347279699968'	'0.0']->['547119132'	'407193347279699968'	'12.81']
['22179997'	'407193347279699968'	'0.0']->['424268883'	'407193347279699968'	'12.87']
['22179997'	'407193347279699968'	'0.0']->['559004750'	'407193347279699968'	'12.9']
['22179997'	'407193347279699968'	'0.0']->['243738558'	'407193347279699968'	'12.92']
['22179997'	'407193347279699968'	'0.0']->['74046710'	'407193347279699968'	'12.93']
['22179997'	'407193347279699968'	'0.0']->['915383504'	'407193347279699968'	'12.93']
['22179997'	'407193347279699968'	'0.0']->['1527021912'	'407193347279699968'	'13.32']
['22179997'	'407193347279699968'	'0.0']->['742873927'	'407193347279699968'	'13.51']
['22179997'	'407193347279699968'	'0.0']->['45356317'	'407193347279699968'	'13.6']
['22179997'	'407193347279699968'	'0.0']->['1692560882'	'407193347279699968'	'13.7']
['22179997'	'407193347279699968'	'0.0']->['263735033'	'407193347279699968'	'14.63']
['22179997'	'407193347279699968'	'0.0']->['69998878'	'407193347279699968'	'15.88']
['22179997'	'407193347279699968'	'0.0']->['388370189'	'407193347279699968'	'16.51']
['22179997'	'407193347279699968'	'0.0']->['84092924'	'407193347279699968'	'16.82']
['22179997'	'407193347279699968'	'0.0']->['415068403'	'407193347279699968'	'16.98']
['22179997'	'407193347279699968'	'0.0']->['193890161'	'407193347279699968'	'17.06']
['22179997'	'407193347279699968'	'0.0']->['155591704'	'407193347279699968'	'17.09']
['22179997'	'407193347279699968'	'0.0']->['170758344'	'407193347279699968'	'17.11']
['22179997'	'407193347279699968'	'0.0']->['95181134'	'407193347279699968'	'17.13']
['22179997'	'407193347279699968'	'0.0']->['320480231'	'407193347279699968'	'17.25']
['22179997'	'407193347279699968'	'0.0']->['961490059'	'407193347279699968'	'17.76']
['22179997'	'407193347279699968'	'0.0']->['441797320'	'407193347279699968'	'18.01']
['22179997'	'407193347279699968'	'0.0']->['568237676'	'407193347279699968'	'18.14']
['22179997'	'407193347279699968'	'0.0']->['387814688'	'407193347279699968'	'18.2']
['22179997'	'407193347279699968'	'0.0']->['828326557'	'407193347279699968'	'18.27']
['22179997'	'407193347279699968'	'0.0']->['2148873081'	'407193347279699968'	'19.17']
['22179997'	'407193347279699968'	'0.0']->['98144231'	'407193347279699968'	'19.62']
['232343093'	'407193347279699968'	'8.79']->['23681383'	'407193347279699968'	'19.84']
['22179997'	'407193347279699968'	'0.0']->['352795578'	'407193347279699968'	'19.95']
['22179997'	'407193347279699968'	'0.0']->['26407787'	'407193347279699968'	'20.01']
['22179997'	'407193347279699968'	'0.0']->['32688640'	'407193347279699968'	'20.04']
['22179997'	'407193347279699968'	'0.0']->['59419005'	'407193347279699968'	'20.05']
['22179997'	'407193347279699968'	'0.0']->['592263445'	'407193347279699968'	'20.07']
['22179997'	'407193347279699968'	'0.0']->['42971030'	'407193347279699968'	'20.18']
['22179997'	'407193347279699968'	'0.0']->['605832035'	'407193347279699968'	'20.67']
['22179997'	'407193347279699968'	'0.0']->['1138501970'	'407193347279699968'	'20.91']
['22179997'	'407193347279699968'	'0.0']->['462605045'	'407193347279699968'	'21.03']
['22179997'	'407193347279699968'	'0.0']->['1733203134'	'407193347279699968'	'21.15']
['22179997'	'407193347279699968'	'0.0']->['432000487'	'407193347279699968'	'21.32']
['22179997'	'407193347279699968'	'0.0']->['605798841'	'407193347279699968'	'21.48']
['22179997'	'407193347279699968'	'0.0']->['1594172150'	'407198799741071360'	'21.67']
['22179997'	'407193347279699968'	'0.0']->['794453995'	'407193347279699968'	'21.95']
['22179997'	'407193347279699968'	'0.0']->['1912672790'	'407193347279699968'	'22.19']
['22179997'	'407193347279699968'	'0.0']->['33314138'	'407193347279699968'	'22.31']
['22179997'	'407193347279699968'	'0.0']->['531685869'	'407198973674655744'	'22.37']
['22179997'	'407193347279699968'	'0.0']->['2174787588'	'407193347279699968'	'22.43']
['22179997'	'407193347279699968'	'0.0']->['280178967'	'407193347279699968'	'24.53']
['22179997'	'407193347279699968'	'0.0']->['244674008'	'407193347279699968'	'25.58']
['22179997'	'407193347279699968'	'0.0']->['100013853'	'407199818885660674'	'25.72']
['22179997'	'407193347279699968'	'0.0']->['590110164'	'407193347279699968'	'26.11']
['22179997'	'407193347279699968'	'0.0']->['238872643'	'407193347279699968'	'26.37']
['22179997'	'407193347279699968'	'0.0']->['131495512'	'407193347279699968'	'26.5']
['22179997'	'407193347279699968'	'0.0']->['2182844682'	'407193347279699968'	'26.57']
['22179997'	'407193347279699968'	'0.0']->['480520109'	'407193347279699968'	'26.6']
['22179997'	'407193347279699968'	'0.0']->['49164544'	'407193347279699968'	'26.62']
['22179997'	'407193347279699968'	'0.0']->['382419828'	'407193347279699968'	'26.63']
['22179997'	'407193347279699968'	'0.0']->['1454501886'	'407193347279699968'	'26.63']
['22179997'	'407193347279699968'	'0.0']->['1460275916'	'407193347279699968'	'26.63']
['22179997'	'407193347279699968'	'0.0']->['472600954'	'407200093683843073'	'26.82']
['22179997'	'407193347279699968'	'0.0']->['50877605'	'407193347279699968'	'27.34']
['22179997'	'407193347279699968'	'0.0']->['1201447488'	'407193347279699968'	'27.7']
['22179997'	'407193347279699968'	'0.0']->['191209173'	'407193347279699968'	'27.87']
['22179997'	'407193347279699968'	'0.0']->['57849505'	'407193347279699968'	'27.96']
['22179997'	'407193347279699968'	'0.0']->['1156423770'	'407193347279699968'	'28.05']
['22179997'	'407193347279699968'	'0.0']->['27060980'	'407193347279699968'	'28.67']
['22179997'	'407193347279699968'	'0.0']->['335474764'	'407193347279699968'	'29.28']
['22179997'	'407193347279699968'	'0.0']->['29814876'	'407193347279699968'	'30.35']
['22179997'	'407193347279699968'	'0.0']->['1022007884'	'407193347279699968'	'30.88']
['22179997'	'407193347279699968'	'0.0']->['1363412472'	'407193347279699968'	'31.15']
['22179997'	'407193347279699968'	'0.0']->['823918530'	'407193347279699968'	'31.28']
['22179997'	'407193347279699968'	'0.0']->['266209530'	'407193347279699968'	'31.35']
['22179997'	'407193347279699968'	'0.0']->['82399265'	'407193347279699968'	'31.38']
['22179997'	'407193347279699968'	'0.0']->['1474609020'	'407193347279699968'	'31.4']
['22179997'	'407193347279699968'	'0.0']->['384735939'	'407193347279699968'	'31.41']
['22179997'	'407193347279699968'	'0.0']->['102905835'	'407193347279699968'	'31.42']
['22179997'	'407193347279699968'	'0.0']->['85732258'	'407193347279699968'	'32.13']
['22179997'	'407193347279699968'	'0.0']->['385853758'	'407193347279699968'	'32.48']
['22179997'	'407193347279699968'	'0.0']->['195241902'	'407193347279699968'	'32.66']
['22179997'	'407193347279699968'	'0.0']->['89263192'	'407193347279699968'	'32.83']
['22179997'	'407193347279699968'	'0.0']->['1661808620'	'407193347279699968'	'32.83']
['22179997'	'407193347279699968'	'0.0']->['1058629964'	'407193347279699968'	'33.47']
['22179997'	'407193347279699968'	'0.0']->['629105733'	'407193347279699968'	'33.75']
['22179997'	'407193347279699968'	'0.0']->['633130976'	'407193347279699968'	'34.07']
['22179997'	'407193347279699968'	'0.0']->['82158272'	'407193347279699968'	'34.38']
['22179997'	'407193347279699968'	'0.0']->['233056742'	'407193347279699968'	'35.83']
['22179997'	'407193347279699968'	'0.0']->['143283523'	'407193347279699968'	'35.87']
['22179997'	'407193347279699968'	'0.0']->['1281882980'	'407202799798460416'	'37.57']
['22179997'	'407193347279699968'	'0.0']->['1131854300'	'407193347279699968'	'40.38']
['22179997'	'407193347279699968'	'0.0']->['136599873'	'407193347279699968'	'42.64']
['22179997'	'407193347279699968'	'0.0']->['94502946'	'407193347279699968'	'43.77']
['22179997'	'407193347279699968'	'0.0']->['1864693440'	'407193347279699968'	'44.34']
['22179997'	'407193347279699968'	'0.0']->['35334409'	'407193347279699968'	'44.62']
['22179997'	'407193347279699968'	'0.0']->['361649033'	'407193347279699968'	'44.76']
['22179997'	'407193347279699968'	'0.0']->['259001374'	'407193347279699968'	'44.83']
['22179997'	'407193347279699968'	'0.0']->['629309964'	'407193347279699968'	'44.9']
['22179997'	'407193347279699968'	'0.0']->['38578380'	'407193347279699968'	'45.75']
['22179997'	'407193347279699968'	'0.0']->['124067207'	'407193347279699968'	'46.6']
['22179997'	'407193347279699968'	'0.0']->['283778315'	'407193347279699968'	'48.44']
['283778315'	'407193347279699968'	'48.44']->['308374337'	'407193347279699968'	'49.36']
['22179997'	'407193347279699968'	'0.0']->['593054549'	'407193347279699968'	'49.82']
['22179997'	'407193347279699968'	'0.0']->['259582274'	'407193347279699968'	'50.28']
['22179997'	'407193347279699968'	'0.0']->['762571350'	'407193347279699968'	'50.33']
['22179997'	'407193347279699968'	'0.0']->['91861488'	'407193347279699968'	'51.37']
['22179997'	'407193347279699968'	'0.0']->['301160063'	'407193347279699968'	'52.15']
['22179997'	'407193347279699968'	'0.0']->['2225259944'	'407207115023847424'	'54.72']
['22179997'	'407193347279699968'	'0.0']->['49364315'	'407193347279699968'	'55.33']
['22179997'	'407193347279699968'	'0.0']->['475305767'	'407193347279699968'	'56.91']
['22179997'	'407193347279699968'	'0.0']->['1604237749'	'407193347279699968'	'57.71']
['22179997'	'407193347279699968'	'0.0']->['42858599'	'407193347279699968'	'58.1']
['22179997'	'407193347279699968'	'0.0']->['450921857'	'407193347279699968'	'58.3']
['22179997'	'407193347279699968'	'0.0']->['939372318'	'407193347279699968'	'58.4']
['22179997'	'407193347279699968'	'0.0']->['50617320'	'407193347279699968'	'58.5']
['22179997'	'407193347279699968'	'0.0']->['141337627'	'407193347279699968'	'60.85']
['22179997'	'407193347279699968'	'0.0']->['1549648166'	'407193347279699968'	'62.02']
['22179997'	'407193347279699968'	'0.0']->['1149633938'	'407193347279699968'	'62.61']
['22179997'	'407193347279699968'	'0.0']->['249899371'	'407193347279699968'	'63.2']
['22179997'	'407193347279699968'	'0.0']->['1163553422'	'407209589403557889'	'64.55']
['22179997'	'407193347279699968'	'0.0']->['23366459'	'407209879246340096'	'65.7']
['22179997'	'407193347279699968'	'0.0']->['36825076'	'407193347279699968'	'68.32']
['22179997'	'407193347279699968'	'0.0']->['27333552'	'407193347279699968'	'70.88']
['316225595'	'407193347279699968'	'8.63']->['23123900'	'407193347279699968'	'72.15']
['22179997'	'407193347279699968'	'0.0']->['1615607682'	'407193347279699968'	'72.79']
['22179997'	'407193347279699968'	'0.0']->['33690433'	'407193347279699968'	'73.11']
['22179997'	'407193347279699968'	'0.0']->['615862945'	'407193347279699968'	'73.27']
['22179997'	'407193347279699968'	'0.0']->['35460439'	'407193347279699968'	'73.35']
['22179997'	'407193347279699968'	'0.0']->['39821949'	'407193347279699968'	'73.39']
['22179997'	'407193347279699968'	'0.0']->['1003942530'	'407193347279699968'	'73.41']
['22179997'	'407193347279699968'	'0.0']->['223890451'	'407193347279699968'	'73.42']
['22179997'	'407193347279699968'	'0.0']->['145778232'	'407193347279699968'	'73.43']
['22179997'	'407193347279699968'	'0.0']->['400831022'	'407193347279699968'	'73.43']
['22179997'	'407193347279699968'	'0.0']->['255317255'	'407193347279699968'	'73.43']
['22179997'	'407193347279699968'	'0.0']->['179744105'	'407193347279699968'	'76.71']
['22179997'	'407193347279699968'	'0.0']->['909959414'	'407193347279699968'	'78.35']
['22179997'	'407193347279699968'	'0.0']->['1928971992'	'407193347279699968'	'79.16']
['22179997'	'407193347279699968'	'0.0']->['97139962'	'407193347279699968'	'79.57']
['22179997'	'407193347279699968'	'0.0']->['26130826'	'407193347279699968'	'79.78']
['22179997'	'407193347279699968'	'0.0']->['482341014'	'407193347279699968'	'79.98']
['22179997'	'407193347279699968'	'0.0']->['24248571'	'407193347279699968'	'82.93']
['22179997'	'407193347279699968'	'0.0']->['66321644'	'407193347279699968'	'83.98']
['22179997'	'407193347279699968'	'0.0']->['598909827'	'407214705619374080'	'84.88']
['22179997'	'407193347279699968'	'0.0']->['772638337'	'407193347279699968'	'85.1']
['22179997'	'407193347279699968'	'0.0']->['161487545'	'407193347279699968'	'85.62']
['22179997'	'407193347279699968'	'0.0']->['444837663'	'407193347279699968'	'86.77']
['22179997'	'407193347279699968'	'0.0']->['73028599'	'407193347279699968'	'86.97']
['22179997'	'407193347279699968'	'0.0']->['62633994'	'407193347279699968'	'87.03']
['2182844682'	'407193347279699968'	'26.57']->['101024118'	'407193347279699968'	'87.17']
['22179997'	'407193347279699968'	'0.0']->['811913120'	'407193347279699968'	'88.33']
['22179997'	'407193347279699968'	'0.0']->['899248328'	'407193347279699968'	'88.85']
['22179997'	'407193347279699968'	'0.0']->['2184658131'	'407219753926004737'	'104.93']
['22179997'	'407193347279699968'	'0.0']->['305140863'	'407193347279699968'	'104.98']
['22179997'	'407193347279699968'	'0.0']->['1914738956'	'407193347279699968'	'105.55']
['22179997'	'407193347279699968'	'0.0']->['2177105700'	'407220607411970048'	'108.33']
['22179997'	'407193347279699968'	'0.0']->['183284363'	'407193347279699968'	'110.73']
['22179997'	'407193347279699968'	'0.0']->['382816372'	'407193347279699968'	'111.28']
['22179997'	'407193347279699968'	'0.0']->['1573738567'	'407193347279699968'	'112.77']
['22179997'	'407193347279699968'	'0.0']->['42267049'	'407193347279699968'	'118.23']
['22179997'	'407193347279699968'	'0.0']->['945648620'	'407193347279699968'	'118.27']
['22179997'	'407193347279699968'	'0.0']->['183666646'	'407193347279699968'	'118.37']
['22179997'	'407193347279699968'	'0.0']->['1661575100'	'407223760760995840'	'120.87']
['22179997'	'407193347279699968'	'0.0']->['322248883'	'407193347279699968'	'123.83']
['22179997'	'407193347279699968'	'0.0']->['321216328'	'407193347279699968'	'124.08']
['22179997'	'407193347279699968'	'0.0']->['477428321'	'407193347279699968'	'124.2']
['22179997'	'407193347279699968'	'0.0']->['782904025'	'407193347279699968'	'124.75']
['22179997'	'407193347279699968'	'0.0']->['989974064'	'407193347279699968'	'126.67']
['22179997'	'407193347279699968'	'0.0']->['51323541'	'407193347279699968'	'129.78']
['22179997'	'407193347279699968'	'0.0']->['1400246430'	'407193347279699968'	'135.47']
['22179997'	'407193347279699968'	'0.0']->['2149064786'	'407193347279699968'	'139.87']
['22179997'	'407193347279699968'	'0.0']->['511203749'	'407193347279699968'	'145.92']
['22179997'	'407193347279699968'	'0.0']->['1653968262'	'407193347279699968'	'151.48']
['22179997'	'407193347279699968'	'0.0']->['606439493'	'407193347279699968'	'153.77']
['22179997'	'407193347279699968'	'0.0']->['1499291311'	'407193347279699968'	'154.87']
['22179997'	'407193347279699968'	'0.0']->['320563579'	'407193347279699968'	'156.22']
['22179997'	'407193347279699968'	'0.0']->['1326868555'	'407193347279699968'	'172.08']
['22179997'	'407193347279699968'	'0.0']->['2162901028'	'407193347279699968'	'172.88']
['22179997'	'407193347279699968'	'0.0']->['535664993'	'407193347279699968'	'175.47']
['22179997'	'407193347279699968'	'0.0']->['119561063'	'407193347279699968'	'176.8']
['22179997'	'407193347279699968'	'0.0']->['1641260138'	'407193347279699968'	'180.08']
['22179997'	'407193347279699968'	'0.0']->['457093525'	'407193347279699968'	'188.35']
['22179997'	'407193347279699968'	'0.0']->['34009699'	'407193347279699968'	'194.87']
['22179997'	'407193347279699968'	'0.0']->['104020976'	'407193347279699968'	'197.65']
['22179997'	'407193347279699968'	'0.0']->['1330166912'	'407193347279699968'	'200.62']
['22179997'	'407193347279699968'	'0.0']->['64010604'	'407193347279699968'	'209.32']
['22179997'	'407193347279699968'	'0.0']->['89332713'	'407193347279699968'	'264.8']
['22179997'	'407193347279699968'	'0.0']->['292938527'	'407193347279699968'	'264.85']
['292938527'	'407193347279699968'	'264.85']->['271011248'	'407193347279699968'	'266.1']
['22179997'	'407193347279699968'	'0.0']->['506956675'	'407193347279699968'	'268.87']
['22179997'	'407193347279699968'	'0.0']->['74593956'	'407193347279699968'	'278.47']
['22179997'	'407193347279699968'	'0.0']->['834672494'	'407193347279699968'	'292.18']
['22179997'	'407193347279699968'	'0.0']->['2200756316'	'407193347279699968'	'307.15']
['22179997'	'407193347279699968'	'0.0']->['1421845196'	'407193347279699968'	'316.82']
['22179997'	'407193347279699968'	'0.0']->['161415313'	'407193347279699968'	'319.78']
['22179997'	'407193347279699968'	'0.0']->['143086288'	'407193347279699968'	'328.73']
['22179997'	'407193347279699968'	'0.0']->['200570825'	'407193347279699968'	'332.92']
['22179997'	'407193347279699968'	'0.0']->['94215401'	'407193347279699968'	'335.03']
['22179997'	'407193347279699968'	'0.0']->['866079625'	'407193347279699968'	'335.12']
['22179997'	'407193347279699968'	'0.0']->['92059438'	'407193347279699968'	'359.58']
['22179997'	'407193347279699968'	'0.0']->['541899323'	'407284090896146433'	'360.58']
['22179997'	'407193347279699968'	'0.0']->['2177080496'	'407193347279699968'	'467.98']
['22179997'	'407193347279699968'	'0.0']->['410254400'	'407193347279699968'	'478.22']
['22179997'	'407193347279699968'	'0.0']->['117899275'	'407193347279699968'	'548.6']
['22179997'	'407193347279699968'	'0.0']->['1391289362'	'407193347279699968'	'557.08']
['22179997'	'407193347279699968'	'0.0']->['168552500'	'407193347279699968'	'564.62']
['22179997'	'407193347279699968'	'0.0']->['2225830854'	'407193347279699968'	'576.17']
['22179997'	'407193347279699968'	'0.0']->['1978487976'	'407193347279699968'	'593.72']
['22179997'	'407193347279699968'	'0.0']->['970464726'	'407193347279699968'	'740.35']
['22179997'	'407193347279699968'	'0.0']->['2192531623'	'407193347279699968'	'741.92']
['22179997'	'407193347279699968'	'0.0']->['1106367487'	'407193347279699968'	'743.33']
['22179997'	'407193347279699968'	'0.0']->['267069908'	'407193347279699968'	'858.82']
['22179997'	'407193347279699968'	'0.0']->['522653294'	'407193347279699968'	'1090.97']
['22179997'	'407193347279699968'	'0.0']->['1072674120'	'407471026717868032'	'1103.4']
['22179997'	'407193347279699968'	'0.0']->['277807061'	'407473100960579584'	'1111.65']
['22179997'	'407193347279699968'	'0.0']->['2224461896'	'407193347279699968'	'1176.25']
['22179997'	'407193347279699968'	'0.0']->['1653573918'	'407193347279699968'	'1387.38']
['22179997'	'407193347279699968'	'0.0']->['30668876'	'407193347279699968'	'1470.32']
['22179997'	'407193347279699968'	'0.0']->['499199251'	'407193347279699968'	'1621.98']
['22179997'	'407193347279699968'	'0.0']->['1460089939'	'407193347279699968'	'1631.13']
['22179997'	'407193347279699968'	'0.0']->['188025660'	'407193347279699968'	'2310.67']
['22179997'	'407193347279699968'	'0.0']->['2201886407'	'407193347279699968'	'2456.45']
['22179997'	'407193347279699968'	'0.0']->['1257571532'	'407193347279699968'	'2572.28']
['22179997'	'407193347279699968'	'0.0']->['450327725'	'407193347279699968'	'3373.52']
['22179997'	'407193347279699968'	'0.0']->['700220891'	'407193347279699968'	'3470.9']
['22179997'	'407193347279699968'	'0.0']->['197730319'	'407193347279699968'	'4787.57']
['22179997'	'407193347279699968'	'0.0']->['76383513'	'407193347279699968'	'17636.12']
