# Supplementary material for: BiMGCL: rumor detection via bi-directional multi-level graph contrastive learning
Source: PeerJ Comput Sci. 2023 Nov 10;9:e1659. doi: 10.7717/peerj-cs.1659 (PMC10703058; doi:10.7717/peerj-cs.1659)
Supplement: Supplemental Information 1 [file peerj-cs-09-1659-s001.zip › rumor_detection_acl2017/twitter15/tree/407197113286545409.txt]

['ROOT'	'ROOT'	'0.0']->['278122965'	'407197113286545409'	'0.0']
['278122965'	'407197113286545409'	'0.0']->['1575917773'	'407197113286545409'	'1.3']
['278122965'	'407197113286545409'	'0.0']->['48104264'	'407197113286545409'	'1.3']
['278122965'	'407197113286545409'	'0.0']->['525557679'	'407197113286545409'	'1.3']
['278122965'	'407197113286545409'	'0.0']->['747763723'	'407197113286545409'	'1.3']
['278122965'	'407197113286545409'	'0.0']->['471125631'	'407197113286545409'	'1.3']
['278122965'	'407197113286545409'	'0.0']->['266360245'	'407197113286545409'	'1.3']
['278122965'	'407197113286545409'	'0.0']->['866894958'	'407197113286545409'	'1.3']
['278122965'	'407197113286545409'	'0.0']->['369939203'	'407197113286545409'	'1.3']
['278122965'	'407197113286545409'	'0.0']->['500440228'	'407197113286545409'	'1.3']
['278122965'	'407197113286545409'	'0.0']->['69307727'	'407197113286545409'	'1.3']
['278122965'	'407197113286545409'	'0.0']->['197730319'	'407197113286545409'	'1.3']
['278122965'	'407197113286545409'	'0.0']->['1056727454'	'407197113286545409'	'1.3']
['278122965'	'407197113286545409'	'0.0']->['1556550073'	'407197113286545409'	'1.3']
['278122965'	'407197113286545409'	'0.0']->['623875678'	'407197113286545409'	'1.3']
['278122965'	'407197113286545409'	'0.0']->['232936318'	'407197113286545409'	'1.3']
['278122965'	'407197113286545409'	'0.0']->['113642462'	'407197113286545409'	'1.3']
['278122965'	'407197113286545409'	'0.0']->['1048684622'	'407197113286545409'	'1.3']
['278122965'	'407197113286545409'	'0.0']->['1380488580'	'407197113286545409'	'1.3']
['278122965'	'407197113286545409'	'0.0']->['437904871'	'407197113286545409'	'1.3']
['278122965'	'407197113286545409'	'0.0']->['357896611'	'407197113286545409'	'1.3']
['278122965'	'407197113286545409'	'0.0']->['62267932'	'407197113286545409'	'1.3']
['278122965'	'407197113286545409'	'0.0']->['61142468'	'407197113286545409'	'1.3']
['278122965'	'407197113286545409'	'0.0']->['800367661'	'407197113286545409'	'1.3']
['278122965'	'407197113286545409'	'0.0']->['972916087'	'407197113286545409'	'1.3']
['278122965'	'407197113286545409'	'0.0']->['1279532995'	'407197113286545409'	'1.3']
['278122965'	'407197113286545409'	'0.0']->['1363018358'	'407197113286545409'	'1.3']
['278122965'	'407197113286545409'	'0.0']->['125424338'	'407197113286545409'	'1.3']
['1048684622'	'407197113286545409'	'1.3']->['1950496279'	'407197113286545409'	'1.3']
['278122965'	'407197113286545409'	'0.0']->['1274227177'	'407197113286545409'	'1.3']
['278122965'	'407197113286545409'	'0.0']->['852386641'	'407197113286545409'	'1.3']
['278122965'	'407197113286545409'	'0.0']->['323598767'	'407197113286545409'	'1.32']
['278122965'	'407197113286545409'	'0.0']->['1576346688'	'407197443772936192'	'1.32']
['278122965'	'407197113286545409'	'0.0']->['286561227'	'407197113286545409'	'1.33']
['1380488580'	'407197113286545409'	'1.3']->['325960656'	'407197113286545409'	'1.45']
['278122965'	'407197113286545409'	'0.0']->['125477542'	'407197113286545409'	'1.51']
['278122965'	'407197113286545409'	'0.0']->['186542902'	'407197113286545409'	'1.54']
['278122965'	'407197113286545409'	'0.0']->['1235645772'	'407197113286545409'	'1.55']
['278122965'	'407197113286545409'	'0.0']->['62355351'	'407197113286545409'	'1.56']
['278122965'	'407197113286545409'	'0.0']->['539069509'	'407197113286545409'	'1.56']
['278122965'	'407197113286545409'	'0.0']->['701951268'	'407197113286545409'	'1.56']
['278122965'	'407197113286545409'	'0.0']->['359774571'	'407197113286545409'	'1.57']
['278122965'	'407197113286545409'	'0.0']->['81976421'	'407197113286545409'	'1.57']
['278122965'	'407197113286545409'	'0.0']->['240256067'	'407197113286545409'	'1.72']
['1274227177'	'407197113286545409'	'1.3']->['310646058'	'407197113286545409'	'1.79']
['278122965'	'407197113286545409'	'0.0']->['234953593'	'407197113286545409'	'1.83']
['278122965'	'407197113286545409'	'0.0']->['77498051'	'407197113286545409'	'1.85']
['278122965'	'407197113286545409'	'0.0']->['94892204'	'407197113286545409'	'1.86']
['278122965'	'407197113286545409'	'0.0']->['854837670'	'407197113286545409'	'1.86']
['278122965'	'407197113286545409'	'0.0']->['346473668'	'407197113286545409'	'1.86']
['278122965'	'407197113286545409'	'0.0']->['220344216'	'407197113286545409'	'1.87']
['278122965'	'407197113286545409'	'0.0']->['617236152'	'407197113286545409'	'1.87']
['278122965'	'407197113286545409'	'0.0']->['729520764'	'407197113286545409'	'1.87']
['278122965'	'407197113286545409'	'0.0']->['468591291'	'407197113286545409'	'1.87']
['278122965'	'407197113286545409'	'0.0']->['739028922'	'407197113286545409'	'1.87']
['278122965'	'407197113286545409'	'0.0']->['1290007632'	'407197113286545409'	'1.87']
['278122965'	'407197113286545409'	'0.0']->['230999629'	'407197113286545409'	'1.93']
['278122965'	'407197113286545409'	'0.0']->['460329323'	'407197113286545409'	'1.95']
['278122965'	'407197113286545409'	'0.0']->['829823018'	'407197113286545409'	'1.97']
['278122965'	'407197113286545409'	'0.0']->['300034783'	'407197113286545409'	'1.98']
['278122965'	'407197113286545409'	'0.0']->['262174023'	'407197113286545409'	'1.98']
['1279532995'	'407197113286545409'	'1.3']->['1272978410'	'407197113286545409'	'1.98']
['278122965'	'407197113286545409'	'0.0']->['167538643'	'407197113286545409'	'2.03']
['278122965'	'407197113286545409'	'0.0']->['1581069049'	'407197113286545409'	'2.06']
['278122965'	'407197113286545409'	'0.0']->['604123031'	'407197113286545409'	'2.07']
['278122965'	'407197113286545409'	'0.0']->['974499871'	'407197113286545409'	'2.08']
['278122965'	'407197113286545409'	'0.0']->['979626092'	'407197113286545409'	'2.23']
['278122965'	'407197113286545409'	'0.0']->['366556109'	'407197113286545409'	'2.3']
['278122965'	'407197113286545409'	'0.0']->['1909367066'	'407197113286545409'	'2.33']
['278122965'	'407197113286545409'	'0.0']->['767812807'	'407197113286545409'	'2.35']
['278122965'	'407197113286545409'	'0.0']->['102962190'	'407197113286545409'	'2.36']
['278122965'	'407197113286545409'	'0.0']->['481642448'	'407197113286545409'	'2.36']
['278122965'	'407197113286545409'	'0.0']->['618036171'	'407197113286545409'	'2.36']
['278122965'	'407197113286545409'	'0.0']->['1881193524'	'407197113286545409'	'2.37']
['278122965'	'407197113286545409'	'0.0']->['144748663'	'407197113286545409'	'2.37']
['278122965'	'407197113286545409'	'0.0']->['70178173'	'407197113286545409'	'2.37']
['278122965'	'407197113286545409'	'0.0']->['255477637'	'407197113286545409'	'2.37']
['278122965'	'407197113286545409'	'0.0']->['604504112'	'407197113286545409'	'2.37']
['278122965'	'407197113286545409'	'0.0']->['574665988'	'407197113286545409'	'2.37']
['278122965'	'407197113286545409'	'0.0']->['1358852035'	'407197113286545409'	'2.37']
['278122965'	'407197113286545409'	'0.0']->['592606913'	'407197113286545409'	'2.37']
['278122965'	'407197113286545409'	'0.0']->['915872797'	'407197113286545409'	'2.37']
['278122965'	'407197113286545409'	'0.0']->['185801775'	'407197113286545409'	'2.37']
['278122965'	'407197113286545409'	'0.0']->['1027774027'	'407197113286545409'	'2.57']
['278122965'	'407197113286545409'	'0.0']->['869785399'	'407197113286545409'	'2.67']
['278122965'	'407197113286545409'	'0.0']->['363721287'	'407197113286545409'	'2.72']
['278122965'	'407197113286545409'	'0.0']->['713347003'	'407197113286545409'	'2.74']
['869785399'	'407197113286545409'	'2.67']->['1646836934'	'407197113286545409'	'2.75']
['278122965'	'407197113286545409'	'0.0']->['442295375'	'407197113286545409'	'2.77']
['278122965'	'407197113286545409'	'0.0']->['726386071'	'407197113286545409'	'2.82']
['915872797'	'407197113286545409'	'2.37']->['407425794'	'407197113286545409'	'2.84']
['278122965'	'407197113286545409'	'0.0']->['355081168'	'407197113286545409'	'2.85']
['278122965'	'407197113286545409'	'0.0']->['412576850'	'407197113286545409'	'2.86']
['278122965'	'407197113286545409'	'0.0']->['480802739'	'407197113286545409'	'2.87']
['278122965'	'407197113286545409'	'0.0']->['1037569290'	'407197113286545409'	'2.96']
['278122965'	'407197113286545409'	'0.0']->['192847677'	'407197113286545409'	'3.0']
['278122965'	'407197113286545409'	'0.0']->['336181814'	'407197113286545409'	'3.03']
['278122965'	'407197113286545409'	'0.0']->['453288334'	'407197113286545409'	'3.04']
['278122965'	'407197113286545409'	'0.0']->['469605736'	'407197113286545409'	'3.05']
['278122965'	'407197113286545409'	'0.0']->['614941661'	'407197113286545409'	'3.13']
['278122965'	'407197113286545409'	'0.0']->['320872226'	'407197113286545409'	'3.17']
['278122965'	'407197113286545409'	'0.0']->['635186644'	'407197113286545409'	'3.2']
['278122965'	'407197113286545409'	'0.0']->['1038899606'	'407197113286545409'	'3.21']
['278122965'	'407197113286545409'	'0.0']->['325101397'	'407197113286545409'	'3.21']
['278122965'	'407197113286545409'	'0.0']->['1000982359'	'407197113286545409'	'3.22']
['278122965'	'407197113286545409'	'0.0']->['218794175'	'407197113286545409'	'3.72']
['278122965'	'407197113286545409'	'0.0']->['38094658'	'407197113286545409'	'3.97']
['278122965'	'407197113286545409'	'0.0']->['702431222'	'407197113286545409'	'4.09']
['278122965'	'407197113286545409'	'0.0']->['263826873'	'407197113286545409'	'4.15']
['355081168'	'407197113286545409'	'2.85']->['762956352'	'407197113286545409'	'4.19']
['278122965'	'407197113286545409'	'0.0']->['1366581050'	'407197113286545409'	'4.2']
['278122965'	'407197113286545409'	'0.0']->['276879275'	'407197113286545409'	'4.21']
['278122965'	'407197113286545409'	'0.0']->['958698600'	'407197113286545409'	'4.21']
['278122965'	'407197113286545409'	'0.0']->['1122011167'	'407197113286545409'	'4.21']
['278122965'	'407197113286545409'	'0.0']->['1080705272'	'407197113286545409'	'4.22']
['278122965'	'407197113286545409'	'0.0']->['401335733'	'407197113286545409'	'4.22']
['278122965'	'407197113286545409'	'0.0']->['366315718'	'407197113286545409'	'4.22']
['278122965'	'407197113286545409'	'0.0']->['238167804'	'407197113286545409'	'4.22']
['278122965'	'407197113286545409'	'0.0']->['109342433'	'407197113286545409'	'4.22']
['278122965'	'407197113286545409'	'0.0']->['40561526'	'407197113286545409'	'4.53']
['739028922'	'407197113286545409'	'1.87']->['470844881'	'407197113286545409'	'4.69']
['278122965'	'407197113286545409'	'0.0']->['608366997'	'407197113286545409'	'4.77']
['278122965'	'407197113286545409'	'0.0']->['215665574'	'407197113286545409'	'4.81']
['278122965'	'407197113286545409'	'0.0']->['215412167'	'407197113286545409'	'4.83']
['278122965'	'407197113286545409'	'0.0']->['147672886'	'407197113286545409'	'4.84']
['278122965'	'407197113286545409'	'0.0']->['622001098'	'407197113286545409'	'4.85']
['278122965'	'407197113286545409'	'0.0']->['1540327064'	'407197113286545409'	'4.85']
['278122965'	'407197113286545409'	'0.0']->['996556820'	'407197113286545409'	'4.85']
['278122965'	'407197113286545409'	'0.0']->['232436225'	'407197113286545409'	'4.85']
['278122965'	'407197113286545409'	'0.0']->['1576470895'	'407197113286545409'	'4.85']
['278122965'	'407197113286545409'	'0.0']->['531611876'	'407197113286545409'	'4.85']
['278122965'	'407197113286545409'	'0.0']->['113960128'	'407197113286545409'	'4.85']
['278122965'	'407197113286545409'	'0.0']->['311848220'	'407197113286545409'	'4.85']
['278122965'	'407197113286545409'	'0.0']->['384321425'	'407197113286545409'	'4.85']
['278122965'	'407197113286545409'	'0.0']->['167756643'	'407197113286545409'	'4.85']
['278122965'	'407197113286545409'	'0.0']->['157703225'	'407197113286545409'	'4.85']
['278122965'	'407197113286545409'	'0.0']->['1044196620'	'407197113286545409'	'4.85']
['278122965'	'407197113286545409'	'0.0']->['348733557'	'407197113286545409'	'4.85']
['618036171'	'407197113286545409'	'2.36']->['230711817'	'407197113286545409'	'4.99']
['278122965'	'407197113286545409'	'0.0']->['415963015'	'407197113286545409'	'5.06']
['278122965'	'407197113286545409'	'0.0']->['398368487'	'407197113286545409'	'5.13']
['278122965'	'407197113286545409'	'0.0']->['1328662824'	'407197113286545409'	'5.32']
['278122965'	'407197113286545409'	'0.0']->['26536220'	'407197113286545409'	'5.32']
['278122965'	'407197113286545409'	'0.0']->['351643582'	'407197113286545409'	'5.79']
['278122965'	'407197113286545409'	'0.0']->['176212495'	'407197113286545409'	'6.03']
['278122965'	'407197113286545409'	'0.0']->['1647825830'	'407197113286545409'	'6.15']
['278122965'	'407197113286545409'	'0.0']->['189809351'	'407197113286545409'	'6.21']
['278122965'	'407197113286545409'	'0.0']->['117554480'	'407197113286545409'	'6.24']
['278122965'	'407197113286545409'	'0.0']->['173018205'	'407197113286545409'	'6.25']
['278122965'	'407197113286545409'	'0.0']->['240059503'	'407197113286545409'	'6.26']
['278122965'	'407197113286545409'	'0.0']->['1081896228'	'407197113286545409'	'6.26']
['278122965'	'407197113286545409'	'0.0']->['1722916573'	'407197113286545409'	'6.26']
['278122965'	'407197113286545409'	'0.0']->['733557379'	'407197113286545409'	'6.27']
['278122965'	'407197113286545409'	'0.0']->['1858728396'	'407197113286545409'	'6.27']
['278122965'	'407197113286545409'	'0.0']->['449344402'	'407197113286545409'	'6.27']
['278122965'	'407197113286545409'	'0.0']->['408045197'	'407197113286545409'	'6.27']
['278122965'	'407197113286545409'	'0.0']->['131407574'	'407197113286545409'	'6.27']
['278122965'	'407197113286545409'	'0.0']->['431188146'	'407197113286545409'	'6.27']
['278122965'	'407197113286545409'	'0.0']->['1140811483'	'407197113286545409'	'6.27']
['278122965'	'407197113286545409'	'0.0']->['452569857'	'407197113286545409'	'6.72']
['278122965'	'407197113286545409'	'0.0']->['636185068'	'407197113286545409'	'6.94']
['278122965'	'407197113286545409'	'0.0']->['569975646'	'407197113286545409'	'7.05']
['278122965'	'407197113286545409'	'0.0']->['401788789'	'407197113286545409'	'7.11']
['278122965'	'407197113286545409'	'0.0']->['849880399'	'407197113286545409'	'7.14']
['278122965'	'407197113286545409'	'0.0']->['610534851'	'407197113286545409'	'7.15']
['278122965'	'407197113286545409'	'0.0']->['1899953311'	'407197113286545409'	'7.16']
['726386071'	'407197113286545409'	'2.82']->['1491094981'	'407197113286545409'	'7.16']
['278122965'	'407197113286545409'	'0.0']->['1260182864'	'407197113286545409'	'7.16']
['278122965'	'407197113286545409'	'0.0']->['1358522070'	'407197113286545409'	'7.17']
['320872226'	'407197113286545409'	'3.17']->['77614151'	'407197113286545409'	'7.17']
['278122965'	'407197113286545409'	'0.0']->['485567067'	'407197113286545409'	'7.17']
['278122965'	'407197113286545409'	'0.0']->['588611557'	'407197113286545409'	'7.23']
['278122965'	'407197113286545409'	'0.0']->['736978626'	'407197113286545409'	'7.3']
['278122965'	'407197113286545409'	'0.0']->['445827878'	'407197113286545409'	'7.62']
['278122965'	'407197113286545409'	'0.0']->['1598787468'	'407197113286545409'	'7.78']
['278122965'	'407197113286545409'	'0.0']->['1000927364'	'407197113286545409'	'7.85']
['278122965'	'407197113286545409'	'0.0']->['377126574'	'407197113286545409'	'7.93']
['278122965'	'407197113286545409'	'0.0']->['70936761'	'407197113286545409'	'7.98']
['278122965'	'407197113286545409'	'0.0']->['380616375'	'407197113286545409'	'8.1']
['278122965'	'407197113286545409'	'0.0']->['252607287'	'407197113286545409'	'8.16']
['278122965'	'407197113286545409'	'0.0']->['1537088790'	'407197113286545409'	'8.22']
['278122965'	'407197113286545409'	'0.0']->['350469554'	'407197113286545409'	'8.49']
['278122965'	'407197113286545409'	'0.0']->['134939114'	'407197113286545409'	'8.63']
['278122965'	'407197113286545409'	'0.0']->['332132628'	'407197113286545409'	'8.7']
['729520764'	'407197113286545409'	'1.87']->['702546860'	'407197113286545409'	'8.73']
['278122965'	'407197113286545409'	'0.0']->['572034846'	'407197113286545409'	'8.75']
['278122965'	'407197113286545409'	'0.0']->['820677906'	'407197113286545409'	'8.76']
['278122965'	'407197113286545409'	'0.0']->['493566627'	'407197113286545409'	'8.76']
['278122965'	'407197113286545409'	'0.0']->['1146623041'	'407197113286545409'	'8.77']
['278122965'	'407197113286545409'	'0.0']->['1620411158'	'407197113286545409'	'9.14']
['377126574'	'407197113286545409'	'7.93']->['255632803'	'407197113286545409'	'9.33']
['278122965'	'407197113286545409'	'0.0']->['343652386'	'407197113286545409'	'9.42']
['278122965'	'407197113286545409'	'0.0']->['35841072'	'407197113286545409'	'9.52']
['278122965'	'407197113286545409'	'0.0']->['259740380'	'407197113286545409'	'9.6']
['278122965'	'407197113286545409'	'0.0']->['178161955'	'407197113286545409'	'9.68']
['278122965'	'407197113286545409'	'0.0']->['350884243'	'407197113286545409'	'9.88']
['278122965'	'407197113286545409'	'0.0']->['865791486'	'407197113286545409'	'9.97']
['278122965'	'407197113286545409'	'0.0']->['946897068'	'407197113286545409'	'10.02']
['278122965'	'407197113286545409'	'0.0']->['635564493'	'407197113286545409'	'10.04']
['278122965'	'407197113286545409'	'0.0']->['548961541'	'407197113286545409'	'10.05']
['278122965'	'407197113286545409'	'0.0']->['238455571'	'407197113286545409'	'10.07']
['278122965'	'407197113286545409'	'0.0']->['112580081'	'407197113286545409'	'10.21']
['278122965'	'407197113286545409'	'0.0']->['161202043'	'407197113286545409'	'10.28']
['278122965'	'407197113286545409'	'0.0']->['394054698'	'407197113286545409'	'10.35']
['278122965'	'407197113286545409'	'0.0']->['539511205'	'407197113286545409'	'10.7']
['278122965'	'407197113286545409'	'0.0']->['73743709'	'407197113286545409'	'10.88']
['278122965'	'407197113286545409'	'0.0']->['706140074'	'407197113286545409'	'10.96']
['278122965'	'407197113286545409'	'0.0']->['131603884'	'407197113286545409'	'11.01']
['278122965'	'407197113286545409'	'0.0']->['134936178'	'407197113286545409'	'11.03']
['259740380'	'407197113286545409'	'9.6']->['381451097'	'407197113286545409'	'11.04']
['278122965'	'407197113286545409'	'0.0']->['443325453'	'407197113286545409'	'11.04']
['278122965'	'407197113286545409'	'0.0']->['926200255'	'407197113286545409'	'11.05']
['278122965'	'407197113286545409'	'0.0']->['454555389'	'407197113286545409'	'12.62']
['278122965'	'407197113286545409'	'0.0']->['611479806'	'407197113286545409'	'13.4']
['278122965'	'407197113286545409'	'0.0']->['1400893068'	'407197113286545409'	'13.79']
['278122965'	'407197113286545409'	'0.0']->['251236448'	'407197113286545409'	'13.99']
['454555389'	'407197113286545409'	'12.62']->['544269316'	'407197113286545409'	'14.09']
['278122965'	'407197113286545409'	'0.0']->['987176072'	'407200661827104768'	'14.1']
['278122965'	'407197113286545409'	'0.0']->['360658386'	'407197113286545409'	'14.13']
['726386071'	'407197113286545409'	'2.82']->['842202300'	'407197113286545409'	'14.16']
['636185068'	'407197113286545409'	'6.94']->['594365281'	'407197113286545409'	'14.17']
['278122965'	'407197113286545409'	'0.0']->['459445832'	'407197113286545409'	'14.18']
['278122965'	'407197113286545409'	'0.0']->['224674390'	'407197113286545409'	'14.18']
['278122965'	'407197113286545409'	'0.0']->['545680995'	'407197113286545409'	'14.18']
['278122965'	'407197113286545409'	'0.0']->['1455846042'	'407197113286545409'	'14.18']
['278122965'	'407197113286545409'	'0.0']->['290390346'	'407197113286545409'	'14.18']
['278122965'	'407197113286545409'	'0.0']->['1463146068'	'407197113286545409'	'14.18']
['278122965'	'407197113286545409'	'0.0']->['308605451'	'407197113286545409'	'14.18']
['278122965'	'407197113286545409'	'0.0']->['40873787'	'407197113286545409'	'14.18']
['70178173'	'407197113286545409'	'2.37']->['177646561'	'407197113286545409'	'14.18']
['278122965'	'407197113286545409'	'0.0']->['272469743'	'407197113286545409'	'14.3']
['278122965'	'407197113286545409'	'0.0']->['1613836680'	'407197113286545409'	'14.36']
['278122965'	'407197113286545409'	'0.0']->['1055571858'	'407197113286545409'	'14.42']
['278122965'	'407197113286545409'	'0.0']->['311447469'	'407197113286545409'	'15.1']
['278122965'	'407197113286545409'	'0.0']->['59145683'	'407197113286545409'	'15.44']
['278122965'	'407197113286545409'	'0.0']->['1551552679'	'407197113286545409'	'15.61']
['278122965'	'407197113286545409'	'0.0']->['193367404'	'407197113286545409'	'15.78']
['278122965'	'407197113286545409'	'0.0']->['85449292'	'407197113286545409'	'16.09']
['278122965'	'407197113286545409'	'0.0']->['327208064'	'407197113286545409'	'16.25']
['278122965'	'407197113286545409'	'0.0']->['414587095'	'407197113286545409'	'16.32']
['278122965'	'407197113286545409'	'0.0']->['432606344'	'407197113286545409'	'16.36']
['278122965'	'407197113286545409'	'0.0']->['831275108'	'407197113286545409'	'16.38']
['278122965'	'407197113286545409'	'0.0']->['480901944'	'407197113286545409'	'16.4']
['278122965'	'407197113286545409'	'0.0']->['973172642'	'407197113286545409'	'17.77']
['278122965'	'407197113286545409'	'0.0']->['797913146'	'407197113286545409'	'18.45']
['278122965'	'407197113286545409'	'0.0']->['615777490'	'407197113286545409'	'18.79']
['278122965'	'407197113286545409'	'0.0']->['87980326'	'407197113286545409'	'18.96']
['278122965'	'407197113286545409'	'0.0']->['517093962'	'407197113286545409'	'19.05']
['278122965'	'407197113286545409'	'0.0']->['1921633710'	'407197113286545409'	'19.13']
['278122965'	'407197113286545409'	'0.0']->['1413676368'	'407197113286545409'	'20.01']
['311447469'	'407197113286545409'	'15.1']->['391135219'	'407197113286545409'	'20.45']
['278122965'	'407197113286545409'	'0.0']->['1003076719'	'407197113286545409'	'20.66']
['278122965'	'407197113286545409'	'0.0']->['620168088'	'407197113286545409'	'20.77']
['278122965'	'407197113286545409'	'0.0']->['1895568931'	'407197113286545409'	'20.83']
['391135219'	'407197113286545409'	'20.45']->['967551385'	'407197113286545409'	'20.86']
['278122965'	'407197113286545409'	'0.0']->['470383615'	'407197113286545409'	'20.88']
['278122965'	'407197113286545409'	'0.0']->['911436486'	'407197113286545409'	'21.93']
['278122965'	'407197113286545409'	'0.0']->['1110536360'	'407197113286545409'	'22.45']
['278122965'	'407197113286545409'	'0.0']->['394577412'	'407197113286545409'	'22.71']
['706140074'	'407197113286545409'	'10.96']->['602501296'	'407197113286545409'	'22.84']
['278122965'	'407197113286545409'	'0.0']->['33538405'	'407197113286545409'	'22.9']
['278122965'	'407197113286545409'	'0.0']->['879357096'	'407197113286545409'	'22.93']
['278122965'	'407197113286545409'	'0.0']->['435476000'	'407197113286545409'	'22.95']
['278122965'	'407197113286545409'	'0.0']->['268671384'	'407197113286545409'	'22.96']
['278122965'	'407197113286545409'	'0.0']->['2209759932'	'407197113286545409'	'22.96']
['278122965'	'407197113286545409'	'0.0']->['372151920'	'407197113286545409'	'22.97']
['391135219'	'407197113286545409'	'20.45']->['361296930'	'407197113286545409'	'23.4']
['278122965'	'407197113286545409'	'0.0']->['1280136782'	'407197113286545409'	'23.83']
['278122965'	'407197113286545409'	'0.0']->['434474927'	'407197113286545409'	'25.93']
['176212495'	'407197113286545409'	'6.03']->['315598667'	'407197113286545409'	'26.97']
['278122965'	'407197113286545409'	'0.0']->['459014842'	'407197113286545409'	'27.49']
['278122965'	'407197113286545409'	'0.0']->['354989497'	'407197113286545409'	'28.02']
['278122965'	'407197113286545409'	'0.0']->['493090828'	'407197113286545409'	'28.4']
['278122965'	'407197113286545409'	'0.0']->['180922261'	'407197113286545409'	'28.59']
['81976421'	'407197113286545409'	'1.57']->['145029636'	'407197113286545409'	'28.78']
['866894958'	'407197113286545409'	'1.3']->['1000402370'	'407197113286545409'	'31.85']
['278122965'	'407197113286545409'	'0.0']->['881386514'	'407205241612808192'	'32.3']
['278122965'	'407197113286545409'	'0.0']->['606543554'	'407197113286545409'	'33.38']
['459014842'	'407197113286545409'	'27.49']->['881386514'	'407205241612808192'	'32.3']
['278122965'	'407197113286545409'	'0.0']->['263460632'	'407197113286545409'	'34.53']
['278122965'	'407197113286545409'	'0.0']->['246607951'	'407197113286545409'	'34.73']
['278122965'	'407197113286545409'	'0.0']->['196076469'	'407197113286545409'	'34.82']
['979626092'	'407197113286545409'	'2.23']->['846354673'	'407197113286545409'	'34.87']
['278122965'	'407197113286545409'	'0.0']->['716767927'	'407197113286545409'	'34.89']
['1413676368'	'407197113286545409'	'20.01']->['954474859'	'407197113286545409'	'34.92']
['278122965'	'407197113286545409'	'0.0']->['600636113'	'407197113286545409'	'36.36']
['278122965'	'407197113286545409'	'0.0']->['247083532'	'407197113286545409'	'37.8']
['343652386'	'407197113286545409'	'9.42']->['1942066392'	'407197113286545409'	'41.35']
['434474927'	'407197113286545409'	'25.93']->['339517204'	'407197113286545409'	'43.13']
['339517204'	'407197113286545409'	'43.13']->['170683444'	'407197113286545409'	'44.01']
['278122965'	'407197113286545409'	'0.0']->['917972070'	'407197113286545409'	'44.46']
['278122965'	'407197113286545409'	'0.0']->['294247817'	'407197113286545409'	'44.9']
['278122965'	'407197113286545409'	'0.0']->['341699157'	'407197113286545409'	'48.15']
['278122965'	'407197113286545409'	'0.0']->['318636221'	'407197113286545409'	'49.77']
['973172642'	'407197113286545409'	'17.77']->['328751121'	'407197113286545409'	'50.59']
['401788789'	'407197113286545409'	'7.11']->['91493294'	'407197113286545409'	'50.99']
['278122965'	'407197113286545409'	'0.0']->['1638586262'	'407197113286545409'	'51.4']
['341699157'	'407197113286545409'	'48.15']->['1586411702'	'407197113286545409'	'57.48']
['278122965'	'407197113286545409'	'0.0']->['408940725'	'407197113286545409'	'63.57']
['278122965'	'407197113286545409'	'0.0']->['485615874'	'407215422128148480'	'72.75']
['278122965'	'407197113286545409'	'0.0']->['1499617603'	'407197113286545409'	'74.28']
['278122965'	'407197113286545409'	'0.0']->['152114128'	'407197113286545409'	'81.37']
['246607951'	'407197113286545409'	'34.73']->['630304981'	'407197113286545409'	'84.91']
['263460632'	'407197113286545409'	'34.53']->['783124874'	'407197113286545409'	'88.45']
['263460632'	'407197113286545409'	'34.53']->['171200386'	'407197113286545409'	'112.47']
['278122965'	'407197113286545409'	'0.0']->['1484245064'	'407197113286545409'	'124.49']
['278122965'	'407197113286545409'	'0.0']->['339029318'	'407197113286545409'	'130.49']
['706140074'	'407197113286545409'	'10.96']->['1604640732'	'407197113286545409'	'133.5']
['278122965'	'407197113286545409'	'0.0']->['64521717'	'407197113286545409'	'135.0']
['278122965'	'407197113286545409'	'0.0']->['143576371'	'407197113286545409'	'135.75']
['615777490'	'407197113286545409'	'18.79']->['867172237'	'407197113286545409'	'136.12']
['278122965'	'407197113286545409'	'0.0']->['1619797428'	'407197113286545409'	'136.31']
['544269316'	'407197113286545409'	'14.09']->['374830855'	'407197113286545409'	'136.41']
['278122965'	'407197113286545409'	'0.0']->['545420908'	'407197113286545409'	'136.5']
['1290007632'	'407197113286545409'	'1.87']->['2164020404'	'407197113286545409'	'136.8']
['278122965'	'407197113286545409'	'0.0']->['305244736'	'407197113286545409'	'155.27']
['972916087'	'407197113286545409'	'1.3']->['368355420'	'407197113286545409'	'232.82']
['171200386'	'407197113286545409'	'112.47']->['356225228'	'407197113286545409'	'243.73']
['278122965'	'407197113286545409'	'0.0']->['166189118'	'407197113286545409'	'284.12']
['443325453'	'407197113286545409'	'11.04']->['1958725968'	'407197113286545409'	'430.48']
['311447469'	'407197113286545409'	'15.1']->['265821106'	'407197113286545409'	'444.12']
['265821106'	'407197113286545409'	'444.12']->['51999935'	'407197113286545409'	'445.92']
['278122965'	'407197113286545409'	'0.0']->['560745154'	'407197113286545409'	'447.02']
['278122965'	'407197113286545409'	'0.0']->['958212416'	'407197113286545409'	'456.53']
['716767927'	'407197113286545409'	'34.89']->['591089543'	'407197113286545409'	'469.27']
['591089543'	'407197113286545409'	'469.27']->['1757127720'	'407197113286545409'	'473.0']
['591089543'	'407197113286545409'	'469.27']->['324631825'	'407197113286545409'	'475.62']
['278122965'	'407197113286545409'	'0.0']->['340739706'	'407197113286545409'	'484.87']
['278122965'	'407197113286545409'	'0.0']->['813743666'	'407197113286545409'	'804.87']
['305244736'	'407197113286545409'	'155.27']->['255770405'	'407197113286545409'	'1360.82']
['278122965'	'407197113286545409'	'0.0']->['432871506'	'407197113286545409'	'1711.68']
['278122965'	'407197113286545409'	'0.0']->['838572218'	'407197113286545409'	'1712.82']
['278122965'	'407197113286545409'	'0.0']->['860932236'	'407197113286545409'	'1716.83']
['278122965'	'407197113286545409'	'0.0']->['793805581'	'407197113286545409'	'1721.4']
['432871506'	'407197113286545409'	'1711.68']->['907610341'	'407197113286545409'	'1722.32']
['278122965'	'407197113286545409'	'0.0']->['391915129'	'407197113286545409'	'1727.88']
['278122965'	'407197113286545409'	'0.0']->['177158464'	'407197113286545409'	'1730.45']
['838572218'	'407197113286545409'	'1712.82']->['286665625'	'407197113286545409'	'1748.18']
['278122965'	'407197113286545409'	'0.0']->['842611550'	'407197113286545409'	'1774.32']
['842611550'	'407197113286545409'	'1774.32']->['474402289'	'407197113286545409'	'1781.47']
['278122965'	'407197113286545409'	'0.0']->['380822929'	'407197113286545409'	'1797.72']
['278122965'	'407197113286545409'	'0.0']->['1710581406'	'407197113286545409'	'1816.1']
['278122965'	'407197113286545409'	'0.0']->['414415764'	'407197113286545409'	'1829.53']
['278122965'	'407197113286545409'	'0.0']->['1833831728'	'407197113286545409'	'1854.67']
['278122965'	'407197113286545409'	'0.0']->['58109751'	'407197113286545409'	'1967.7']
['278122965'	'407197113286545409'	'0.0']->['1322686321'	'407197113286545409'	'2094.7']
['278122965'	'407197113286545409'	'0.0']->['825670452'	'407197113286545409'	'2100.67']
['278122965'	'407197113286545409'	'0.0']->['577532138'	'407197113286545409'	'2108.22']
['278122965'	'407197113286545409'	'0.0']->['34497763'	'407197113286545409'	'2111.58']
['278122965'	'407197113286545409'	'0.0']->['989931530'	'407197113286545409'	'3502.73']
['278122965'	'407197113286545409'	'0.0']->['79950347'	'407197113286545409'	'3503.5']
['278122965'	'407197113286545409'	'0.0']->['1394471046'	'407197113286545409'	'3533.28']
['278122965'	'407197113286545409'	'0.0']->['2202410137'	'407197113286545409'	'3761.72']
['278122965'	'407197113286545409'	'0.0']->['1164778922'	'407197113286545409'	'3774.53']
['278122965'	'407197113286545409'	'0.0']->['1642790906'	'407197113286545409'	'4117.77']
['278122965'	'407197113286545409'	'0.0']->['103102101'	'407197113286545409'	'4550.35']
['278122965'	'407197113286545409'	'0.0']->['385418336'	'407197113286545409'	'4557.22']
['278122965'	'407197113286545409'	'0.0']->['479991729'	'407197113286545409'	'4571.13']
['278122965'	'407197113286545409'	'0.0']->['265284688'	'407197113286545409'	'5465.92']
['278122965'	'407197113286545409'	'0.0']->['259875574'	'407197113286545409'	'9066.93']
['278122965'	'407197113286545409'	'0.0']->['802476757'	'407197113286545409'	'12180.45']
['802476757'	'407197113286545409'	'12180.45']->['721135638'	'407197113286545409'	'12181.48']
['802476757'	'407197113286545409'	'12180.45']->['1645275697'	'407197113286545409'	'12184.45']
['278122965'	'407197113286545409'	'0.0']->['1056090738'	'407197113286545409'	'12227.43']
['278122965'	'407197113286545409'	'0.0']->['539279224'	'407197113286545409'	'12295.55']
['278122965'	'407197113286545409'	'0.0']->['68480749'	'407197113286545409'	'12300.0']
['278122965'	'407197113286545409'	'0.0']->['626642118'	'407197113286545409'	'12305.27']
['278122965'	'407197113286545409'	'0.0']->['97364066'	'407197113286545409'	'12461.1']
['278122965'	'407197113286545409'	'0.0']->['485114630'	'407197113286545409'	'14392.5']
['1279532995'	'407197113286545409'	'1.3']->['1018928592'	'407197113286545409'	'14613.12']
['278122965'	'407197113286545409'	'0.0']->['296194333'	'407197113286545409'	'15484.12']
['296194333'	'407197113286545409'	'15484.12']->['359387939'	'407197113286545409'	'15488.73']
['359387939'	'407197113286545409'	'15488.73']->['1064596982'	'407197113286545409'	'15524.1']
['278122965'	'407197113286545409'	'0.0']->['783784614'	'407197113286545409'	'15973.9']
['278122965'	'407197113286545409'	'0.0']->['59722283'	'407197113286545409'	'15995.57']
['278122965'	'407197113286545409'	'0.0']->['2149857573'	'407197113286545409'	'16009.02']
['278122965'	'407197113286545409'	'0.0']->['789841051'	'407197113286545409'	'16772.92']
['278122965'	'407197113286545409'	'0.0']->['1053254520'	'407197113286545409'	'17676.3']
['278122965'	'407197113286545409'	'0.0']->['848016709'	'407197113286545409'	'23374.63']
['278122965'	'407197113286545409'	'0.0']->['858757098'	'407197113286545409'	'23712.4']
['278122965'	'407197113286545409'	'0.0']->['546204715'	'407197113286545409'	'27937.6']
['278122965'	'407197113286545409'	'0.0']->['629580780'	'407197113286545409'	'31712.98']
['278122965'	'407197113286545409'	'0.0']->['1368065142'	'407197113286545409'	'34610.65']
['278122965'	'407197113286545409'	'0.0']->['1696709791'	'407197113286545409'	'35936.6']
['278122965'	'407197113286545409'	'0.0']->['125014878'	'407197113286545409'	'46222.07']
['278122965'	'407197113286545409'	'0.0']->['619219603'	'407197113286545409'	'46758.28']
['278122965'	'407197113286545409'	'0.0']->['283460003'	'407197113286545409'	'46772.22']
['278122965'	'407197113286545409'	'0.0']->['351198159'	'407197113286545409'	'46777.6']
['278122965'	'407197113286545409'	'0.0']->['183790362'	'407197113286545409'	'46820.35']
['183790362'	'407197113286545409'	'46820.35']->['844495921'	'407197113286545409'	'46830.27']
['278122965'	'407197113286545409'	'0.0']->['2278325988'	'407197113286545409'	'55577.73']
['278122965'	'407197113286545409'	'0.0']->['1125253046'	'407197113286545409'	'77820.08']
['278122965'	'407197113286545409'	'0.0']->['557589467'	'407197113286545409'	'160621.4']
