# Supplementary material for: BiMGCL: rumor detection via bi-directional multi-level graph contrastive learning
Source: PeerJ Comput Sci. 2023 Nov 10;9:e1659. doi: 10.7717/peerj-cs.1659 (PMC10703058; doi:10.7717/peerj-cs.1659)
Supplement: Supplemental Information 1 [file peerj-cs-09-1659-s001.zip › rumor_detection_acl2017/twitter15/tree/407197672702214144.txt]

['ROOT'	'ROOT'	'0.0']->['1496971'	'407197672702214144'	'0.0']
['1496971'	'407197672702214144'	'0.0']->['412595257'	'407198402628558848'	'2.9']
['1496971'	'407197672702214144'	'0.0']->['40786744'	'407197672702214144'	'3.47']
['1496971'	'407197672702214144'	'0.0']->['309190582'	'407197672702214144'	'3.47']
['1496971'	'407197672702214144'	'0.0']->['244130179'	'407197672702214144'	'3.47']
['1496971'	'407197672702214144'	'0.0']->['99983445'	'407197672702214144'	'3.47']
['1496971'	'407197672702214144'	'0.0']->['372942940'	'407197672702214144'	'3.47']
['1496971'	'407197672702214144'	'0.0']->['473472787'	'407197672702214144'	'3.47']
['1496971'	'407197672702214144'	'0.0']->['276130780'	'407197672702214144'	'3.47']
['1496971'	'407197672702214144'	'0.0']->['52025991'	'407197672702214144'	'3.47']
['1496971'	'407197672702214144'	'0.0']->['47640300'	'407197672702214144'	'3.47']
['1496971'	'407197672702214144'	'0.0']->['614908991'	'407197672702214144'	'3.47']
['1496971'	'407197672702214144'	'0.0']->['129708253'	'407197672702214144'	'3.47']
['1496971'	'407197672702214144'	'0.0']->['51080309'	'407197672702214144'	'3.47']
['1496971'	'407197672702214144'	'0.0']->['37124042'	'407197672702214144'	'4.36']
['1496971'	'407197672702214144'	'0.0']->['38502411'	'407197672702214144'	'4.8']
['1496971'	'407197672702214144'	'0.0']->['79541402'	'407197672702214144'	'5.25']
['1496971'	'407197672702214144'	'0.0']->['495849338'	'407197672702214144'	'5.67']
['1496971'	'407197672702214144'	'0.0']->['33496073'	'407197672702214144'	'5.89']
['1496971'	'407197672702214144'	'0.0']->['244748518'	'407197672702214144'	'5.99']
['1496971'	'407197672702214144'	'0.0']->['31299270'	'407197672702214144'	'6.05']
['1496971'	'407197672702214144'	'0.0']->['186926255'	'407197672702214144'	'6.1']
['1496971'	'407197672702214144'	'0.0']->['1363412472'	'407197672702214144'	'8.45']
['1496971'	'407197672702214144'	'0.0']->['45495705'	'407197672702214144'	'9.63']
['1496971'	'407197672702214144'	'0.0']->['200330576'	'407197672702214144'	'10.21']
['1496971'	'407197672702214144'	'0.0']->['161916042'	'407197672702214144'	'10.8']
['1496971'	'407197672702214144'	'0.0']->['276536384'	'407197672702214144'	'13.1']
['1496971'	'407197672702214144'	'0.0']->['37805243'	'407197672702214144'	'15.4']
['1496971'	'407197672702214144'	'0.0']->['317609143'	'407201688169496576'	'15.95']
['1496971'	'407197672702214144'	'0.0']->['1279410769'	'407197672702214144'	'21.18']
['1496971'	'407197672702214144'	'0.0']->['113264197'	'407197672702214144'	'24.06']
['1496971'	'407197672702214144'	'0.0']->['45043209'	'407197672702214144'	'25.51']
['1496971'	'407197672702214144'	'0.0']->['85533320'	'407197672702214144'	'26.23']
['1496971'	'407197672702214144'	'0.0']->['256371410'	'407197672702214144'	'26.59']
['1496971'	'407197672702214144'	'0.0']->['29634652'	'407197672702214144'	'26.95']
['1496971'	'407197672702214144'	'0.0']->['395367774'	'407204470767235072'	'27.0']
['1496971'	'407197672702214144'	'0.0']->['1174011595'	'407197672702214144'	'30.85']
['1496971'	'407197672702214144'	'0.0']->['1580692512'	'407197672702214144'	'31.27']
['1496971'	'407197672702214144'	'0.0']->['438634906'	'407197672702214144'	'31.83']
['1496971'	'407197672702214144'	'0.0']->['265243384'	'407197672702214144'	'52.1']
['1496971'	'407197672702214144'	'0.0']->['554012685'	'407197672702214144'	'56.15']
['1496971'	'407197672702214144'	'0.0']->['136382391'	'407197672702214144'	'61.65']
['1496971'	'407197672702214144'	'0.0']->['61074176'	'407197672702214144'	'65.73']
['1496971'	'407197672702214144'	'0.0']->['20828464'	'407197672702214144'	'71.42']
['1496971'	'407197672702214144'	'0.0']->['480625962'	'407197672702214144'	'95.02']
['1496971'	'407197672702214144'	'0.0']->['51219373'	'407197672702214144'	'98.1']
['1496971'	'407197672702214144'	'0.0']->['189643953'	'407197672702214144'	'110.95']
['1496971'	'407197672702214144'	'0.0']->['325815772'	'407197672702214144'	'160.23']
['1496971'	'407197672702214144'	'0.0']->['468978372'	'407197672702214144'	'160.67']
['20828464'	'407197672702214144'	'71.42']->['34488947'	'407197672702214144'	'227.47']
['1496971'	'407197672702214144'	'0.0']->['65191774'	'407197672702214144'	'233.35']
['1496971'	'407197672702214144'	'0.0']->['79116205'	'407197672702214144'	'289.88']
['1496971'	'407197672702214144'	'0.0']->['228692084'	'407197672702214144'	'296.17']
['1496971'	'407197672702214144'	'0.0']->['25110374'	'407197672702214144'	'472.13']
['25110374'	'407197672702214144'	'472.13']->['564986951'	'407197672702214144'	'472.98']
['25110374'	'407197672702214144'	'472.13']->['1243868030'	'407197672702214144'	'473.05']
['25110374'	'407197672702214144'	'472.13']->['96869705'	'407197672702214144'	'473.38']
['1496971'	'407197672702214144'	'0.0']->['73720414'	'407197672702214144'	'473.63']
['1496971'	'407197672702214144'	'0.0']->['938207851'	'407197672702214144'	'473.72']
['1496971'	'407197672702214144'	'0.0']->['135864208'	'407197672702214144'	'473.92']
['1496971'	'407197672702214144'	'0.0']->['610447625'	'407197672702214144'	'474.02']
['25110374'	'407197672702214144'	'472.13']->['551281045'	'407197672702214144'	'474.12']
['25110374'	'407197672702214144'	'472.13']->['427688813'	'407197672702214144'	'474.2']
['25110374'	'407197672702214144'	'472.13']->['35504568'	'407197672702214144'	'474.55']
['1496971'	'407197672702214144'	'0.0']->['129570736'	'407197672702214144'	'474.92']
['25110374'	'407197672702214144'	'472.13']->['2202687759'	'407197672702214144'	'475.17']
['25110374'	'407197672702214144'	'472.13']->['136806034'	'407197672702214144'	'475.4']
['25110374'	'407197672702214144'	'472.13']->['569747973'	'407197672702214144'	'475.45']
['25110374'	'407197672702214144'	'472.13']->['74058733'	'407197672702214144'	'475.8']
['25110374'	'407197672702214144'	'472.13']->['34614529'	'407197672702214144'	'475.83']
['25110374'	'407197672702214144'	'472.13']->['188919406'	'407197672702214144'	'477.0']
['1496971'	'407197672702214144'	'0.0']->['18004764'	'407197672702214144'	'477.95']
['25110374'	'407197672702214144'	'472.13']->['24653241'	'407197672702214144'	'478.28']
['1496971'	'407197672702214144'	'0.0']->['47469887'	'407197672702214144'	'479.05']
['25110374'	'407197672702214144'	'472.13']->['1056954582'	'407197672702214144'	'479.5']
['1496971'	'407197672702214144'	'0.0']->['137917894'	'407197672702214144'	'479.75']
['25110374'	'407197672702214144'	'472.13']->['24632472'	'407197672702214144'	'479.97']
['1496971'	'407197672702214144'	'0.0']->['31017020'	'407197672702214144'	'480.52']
['25110374'	'407197672702214144'	'472.13']->['211235081'	'407197672702214144'	'482.2']
['1496971'	'407197672702214144'	'0.0']->['124267704'	'407197672702214144'	'482.63']
['1496971'	'407197672702214144'	'0.0']->['28243095'	'407197672702214144'	'482.7']
['1496971'	'407197672702214144'	'0.0']->['878909424'	'407197672702214144'	'484.15']
['25110374'	'407197672702214144'	'472.13']->['614667885'	'407197672702214144'	'484.23']
['1496971'	'407197672702214144'	'0.0']->['710840929'	'407197672702214144'	'484.6']
['25110374'	'407197672702214144'	'472.13']->['1243924986'	'407197672702214144'	'485.38']
['25110374'	'407197672702214144'	'472.13']->['279648355'	'407197672702214144'	'488.35']
['25110374'	'407197672702214144'	'472.13']->['53014765'	'407197672702214144'	'490.0']
['25110374'	'407197672702214144'	'472.13']->['28734221'	'407197672702214144'	'490.12']
['1496971'	'407197672702214144'	'0.0']->['836111881'	'407197672702214144'	'490.18']
['25110374'	'407197672702214144'	'472.13']->['403025730'	'407197672702214144'	'490.67']
['25110374'	'407197672702214144'	'472.13']->['53327899'	'407197672702214144'	'492.38']
['25110374'	'407197672702214144'	'472.13']->['19317268'	'407197672702214144'	'493.2']
['25110374'	'407197672702214144'	'472.13']->['237507906'	'407197672702214144'	'493.92']
['25110374'	'407197672702214144'	'472.13']->['1880620868'	'407197672702214144'	'494.22']
['25110374'	'407197672702214144'	'472.13']->['331136961'	'407197672702214144'	'494.6']
['25110374'	'407197672702214144'	'472.13']->['924139483'	'407197672702214144'	'497.85']
['1496971'	'407197672702214144'	'0.0']->['38936416'	'407197672702214144'	'499.17']
['25110374'	'407197672702214144'	'472.13']->['1267753566'	'407197672702214144'	'503.73']
['25110374'	'407197672702214144'	'472.13']->['1155271776'	'407197672702214144'	'508.87']
['1496971'	'407197672702214144'	'0.0']->['15862919'	'407197672702214144'	'513.03']
['25110374'	'407197672702214144'	'472.13']->['33283724'	'407197672702214144'	'515.2']
['1496971'	'407197672702214144'	'0.0']->['930767341'	'407197672702214144'	'515.35']
['25110374'	'407197672702214144'	'472.13']->['629308127'	'407197672702214144'	'516.35']
['1496971'	'407197672702214144'	'0.0']->['571713964'	'407197672702214144'	'517.67']
['25110374'	'407197672702214144'	'472.13']->['325372007'	'407197672702214144'	'524.35']
['1496971'	'407197672702214144'	'0.0']->['1012150824'	'407197672702214144'	'533.68']
['1496971'	'407197672702214144'	'0.0']->['47774975'	'407332926272327680'	'537.45']
['1496971'	'407197672702214144'	'0.0']->['129719193'	'407197672702214144'	'539.98']
['25110374'	'407197672702214144'	'472.13']->['524658991'	'407197672702214144'	'565.88']
['25110374'	'407197672702214144'	'472.13']->['28073514'	'407197672702214144'	'606.5']
['1496971'	'407197672702214144'	'0.0']->['1885021230'	'407197672702214144'	'635.78']
['25110374'	'407197672702214144'	'472.13']->['748420356'	'407197672702214144'	'640.07']
['25110374'	'407197672702214144'	'472.13']->['339916001'	'407197672702214144'	'725.78']
['1496971'	'407197672702214144'	'0.0']->['1695307688'	'407387059796471809'	'752.55']
['25110374'	'407197672702214144'	'472.13']->['1695307688'	'407387059796471809'	'752.55']
['1496971'	'407197672702214144'	'0.0']->['1330369214'	'407197672702214144'	'927.05']
['25110374'	'407197672702214144'	'472.13']->['65996471'	'407197672702214144'	'1073.37']
['1496971'	'407197672702214144'	'0.0']->['298874068'	'407197672702214144'	'1558.62']
['1496971'	'407197672702214144'	'0.0']->['277190893'	'407197672702214144'	'2686.73']
