# Supplementary material for: BiMGCL: rumor detection via bi-directional multi-level graph contrastive learning
Source: PeerJ Comput Sci. 2023 Nov 10;9:e1659. doi: 10.7717/peerj-cs.1659 (PMC10703058; doi:10.7717/peerj-cs.1659)
Supplement: Supplemental Information 1 [file peerj-cs-09-1659-s001.zip › rumor_detection_acl2017/twitter15/tree/407198255793987584.txt]

['ROOT'	'ROOT'	'0.0']->['1273301071'	'407198255793987584'	'0.0']
['1273301071'	'407198255793987584'	'0.0']->['2177507055'	'407198411927330816'	'0.62']
['1273301071'	'407198255793987584'	'0.0']->['1629779580'	'407198255793987584'	'0.75']
['1273301071'	'407198255793987584'	'0.0']->['858844880'	'407198255793987584'	'0.75']
['1273301071'	'407198255793987584'	'0.0']->['1025377560'	'407198255793987584'	'0.75']
['1273301071'	'407198255793987584'	'0.0']->['449280435'	'407198255793987584'	'0.75']
['858844880'	'407198255793987584'	'0.75']->['1206559015'	'407198255793987584'	'0.75']
['1273301071'	'407198255793987584'	'0.0']->['1914415945'	'407198255793987584'	'0.75']
['1273301071'	'407198255793987584'	'0.0']->['634214066'	'407198255793987584'	'0.75']
['1273301071'	'407198255793987584'	'0.0']->['286374882'	'407198255793987584'	'0.75']
['1273301071'	'407198255793987584'	'0.0']->['1626263803'	'407198255793987584'	'0.75']
['1273301071'	'407198255793987584'	'0.0']->['734117654'	'407198255793987584'	'0.75']
['1273301071'	'407198255793987584'	'0.0']->['1064232066'	'407198255793987584'	'0.75']
['1273301071'	'407198255793987584'	'0.0']->['762841681'	'407198255793987584'	'0.75']
['1273301071'	'407198255793987584'	'0.0']->['831932604'	'407198255793987584'	'0.75']
['1273301071'	'407198255793987584'	'0.0']->['329265962'	'407198255793987584'	'0.75']
['1273301071'	'407198255793987584'	'0.0']->['713369420'	'407198255793987584'	'0.75']
['1273301071'	'407198255793987584'	'0.0']->['109000268'	'407198255793987584'	'0.75']
['1273301071'	'407198255793987584'	'0.0']->['1697374873'	'407198255793987584'	'0.75']
['1273301071'	'407198255793987584'	'0.0']->['617460297'	'407198255793987584'	'0.75']
['1273301071'	'407198255793987584'	'0.0']->['170395118'	'407198255793987584'	'0.75']
['1273301071'	'407198255793987584'	'0.0']->['323194064'	'407198255793987584'	'0.75']
['1273301071'	'407198255793987584'	'0.0']->['465934626'	'407198255793987584'	'0.75']
['1273301071'	'407198255793987584'	'0.0']->['158465180'	'407198255793987584'	'0.75']
['1273301071'	'407198255793987584'	'0.0']->['492367460'	'407198255793987584'	'0.75']
['1273301071'	'407198255793987584'	'0.0']->['850133192'	'407198255793987584'	'0.75']
['1273301071'	'407198255793987584'	'0.0']->['374569930'	'407198255793987584'	'0.75']
['1273301071'	'407198255793987584'	'0.0']->['615844936'	'407198255793987584'	'0.75']
['1273301071'	'407198255793987584'	'0.0']->['453708733'	'407198255793987584'	'0.75']
['1273301071'	'407198255793987584'	'0.0']->['314743041'	'407198255793987584'	'0.75']
['1273301071'	'407198255793987584'	'0.0']->['1594362042'	'407198255793987584'	'0.77']
['1273301071'	'407198255793987584'	'0.0']->['700139735'	'407198255793987584'	'0.78']
['1273301071'	'407198255793987584'	'0.0']->['442200268'	'407198255793987584'	'0.78']
['1273301071'	'407198255793987584'	'0.0']->['627821755'	'407198255793987584'	'0.78']
['1273301071'	'407198255793987584'	'0.0']->['612834417'	'407198255793987584'	'0.78']
['1273301071'	'407198255793987584'	'0.0']->['464272147'	'407198255793987584'	'0.78']
['1273301071'	'407198255793987584'	'0.0']->['201030501'	'407198255793987584'	'0.78']
['1273301071'	'407198255793987584'	'0.0']->['89071646'	'407198255793987584'	'1.12']
['1273301071'	'407198255793987584'	'0.0']->['858957115'	'407198563127406592'	'1.22']
['1273301071'	'407198255793987584'	'0.0']->['799576075'	'407198255793987584'	'1.28']
['1273301071'	'407198255793987584'	'0.0']->['64854454'	'407198255793987584'	'1.37']
['1273301071'	'407198255793987584'	'0.0']->['1543848890'	'407198255793987584'	'1.41']
['1273301071'	'407198255793987584'	'0.0']->['465781113'	'407198255793987584'	'1.43']
['1273301071'	'407198255793987584'	'0.0']->['247008843'	'407198255793987584'	'1.44']
['1273301071'	'407198255793987584'	'0.0']->['413550200'	'407198255793987584'	'1.44']
['1273301071'	'407198255793987584'	'0.0']->['1957760648'	'407198255793987584'	'1.45']
['1273301071'	'407198255793987584'	'0.0']->['1305886598'	'407198255793987584'	'1.45']
['1273301071'	'407198255793987584'	'0.0']->['1852040096'	'407198255793987584'	'1.45']
['1273301071'	'407198255793987584'	'0.0']->['564968123'	'407198255793987584'	'1.45']
['1273301071'	'407198255793987584'	'0.0']->['175068504'	'407198255793987584'	'1.45']
['1273301071'	'407198255793987584'	'0.0']->['1723923138'	'407198255793987584'	'1.45']
['1273301071'	'407198255793987584'	'0.0']->['291365345'	'407198255793987584'	'1.45']
['1273301071'	'407198255793987584'	'0.0']->['1305652478'	'407198255793987584'	'1.45']
['1273301071'	'407198255793987584'	'0.0']->['763389392'	'407198255793987584'	'1.45']
['1273301071'	'407198255793987584'	'0.0']->['340126932'	'407198255793987584'	'1.45']
['1273301071'	'407198255793987584'	'0.0']->['715661160'	'407198255793987584'	'1.45']
['1273301071'	'407198255793987584'	'0.0']->['489231653'	'407198255793987584'	'1.45']
['1273301071'	'407198255793987584'	'0.0']->['1000483693'	'407198255793987584'	'1.45']
['1273301071'	'407198255793987584'	'0.0']->['278861478'	'407198255793987584'	'1.45']
['1273301071'	'407198255793987584'	'0.0']->['1594955850'	'407198255793987584'	'1.45']
['1273301071'	'407198255793987584'	'0.0']->['194770571'	'407198255793987584'	'1.45']
['1273301071'	'407198255793987584'	'0.0']->['1403552070'	'407198255793987584'	'1.45']
['1273301071'	'407198255793987584'	'0.0']->['460923607'	'407198255793987584'	'1.45']
['1273301071'	'407198255793987584'	'0.0']->['62643777'	'407198255793987584'	'1.45']
['286374882'	'407198255793987584'	'0.75']->['327506624'	'407198255793987584'	'1.45']
['1273301071'	'407198255793987584'	'0.0']->['833207684'	'407198255793987584'	'1.45']
['1273301071'	'407198255793987584'	'0.0']->['173903541'	'407198255793987584'	'1.45']
['1273301071'	'407198255793987584'	'0.0']->['351451988'	'407198255793987584'	'1.45']
['1273301071'	'407198255793987584'	'0.0']->['1161535794'	'407198255793987584'	'1.45']
['1273301071'	'407198255793987584'	'0.0']->['66056590'	'407198255793987584'	'1.45']
['1273301071'	'407198255793987584'	'0.0']->['460600158'	'407198255793987584'	'1.45']
['340126932'	'407198255793987584'	'1.45']->['553126710'	'407198255793987584'	'1.45']
['1273301071'	'407198255793987584'	'0.0']->['86773013'	'407198255793987584'	'1.45']
['1273301071'	'407198255793987584'	'0.0']->['1046551758'	'407198255793987584'	'1.45']
['1273301071'	'407198255793987584'	'0.0']->['801790286'	'407198255793987584'	'1.45']
['1273301071'	'407198255793987584'	'0.0']->['71552467'	'407198255793987584'	'1.45']
['1273301071'	'407198255793987584'	'0.0']->['357770239'	'407198255793987584'	'1.45']
['1273301071'	'407198255793987584'	'0.0']->['867198056'	'407198255793987584'	'1.45']
['1273301071'	'407198255793987584'	'0.0']->['417355686'	'407198255793987584'	'1.45']
['1273301071'	'407198255793987584'	'0.0']->['1616388643'	'407198255793987584'	'1.45']
['1273301071'	'407198255793987584'	'0.0']->['280809938'	'407198255793987584'	'1.45']
['1273301071'	'407198255793987584'	'0.0']->['932231863'	'407198255793987584'	'1.45']
['1273301071'	'407198255793987584'	'0.0']->['341244093'	'407198255793987584'	'1.45']
['1273301071'	'407198255793987584'	'0.0']->['580781485'	'407198255793987584'	'1.45']
['1273301071'	'407198255793987584'	'0.0']->['151437127'	'407198255793987584'	'1.45']
['1273301071'	'407198255793987584'	'0.0']->['1491771415'	'407198255793987584'	'1.52']
['1273301071'	'407198255793987584'	'0.0']->['262071759'	'407198255793987584'	'1.56']
['1273301071'	'407198255793987584'	'0.0']->['557262649'	'407198255793987584'	'1.58']
['449280435'	'407198255793987584'	'0.75']->['1037795172'	'407198255793987584'	'1.59']
['1273301071'	'407198255793987584'	'0.0']->['1002385884'	'407198255793987584'	'1.6']
['1273301071'	'407198255793987584'	'0.0']->['127035234'	'407198255793987584'	'1.6']
['1273301071'	'407198255793987584'	'0.0']->['1184899796'	'407198255793987584'	'1.6']
['1273301071'	'407198255793987584'	'0.0']->['226827139'	'407198255793987584'	'1.6']
['1273301071'	'407198255793987584'	'0.0']->['607265327'	'407198255793987584'	'1.62']
['1273301071'	'407198255793987584'	'0.0']->['1963823778'	'407198255793987584'	'1.63']
['1273301071'	'407198255793987584'	'0.0']->['297218335'	'407198255793987584'	'1.63']
['1273301071'	'407198255793987584'	'0.0']->['576230942'	'407198255793987584'	'1.63']
['1273301071'	'407198255793987584'	'0.0']->['1676727595'	'407198255793987584'	'1.63']
['1273301071'	'407198255793987584'	'0.0']->['584862598'	'407198255793987584'	'1.63']
['1273301071'	'407198255793987584'	'0.0']->['148901626'	'407198255793987584'	'1.63']
['1273301071'	'407198255793987584'	'0.0']->['209235337'	'407198704525770753'	'1.78']
['1273301071'	'407198255793987584'	'0.0']->['1059858882'	'407198255793987584'	'1.88']
['1273301071'	'407198255793987584'	'0.0']->['324496881'	'407198255793987584'	'2.0']
['1273301071'	'407198255793987584'	'0.0']->['456054701'	'407198255793987584'	'2.06']
['1273301071'	'407198255793987584'	'0.0']->['928576520'	'407198255793987584'	'2.09']
['1273301071'	'407198255793987584'	'0.0']->['291386902'	'407198255793987584'	'2.1']
['1273301071'	'407198255793987584'	'0.0']->['76795409'	'407198255793987584'	'2.11']
['1273301071'	'407198255793987584'	'0.0']->['565859193'	'407198255793987584'	'2.11']
['1273301071'	'407198255793987584'	'0.0']->['481260537'	'407198255793987584'	'2.11']
['1273301071'	'407198255793987584'	'0.0']->['504256030'	'407198255793987584'	'2.12']
['1273301071'	'407198255793987584'	'0.0']->['1164329702'	'407198255793987584'	'2.12']
['1273301071'	'407198255793987584'	'0.0']->['915519667'	'407198255793987584'	'2.12']
['1273301071'	'407198255793987584'	'0.0']->['704267856'	'407198255793987584'	'2.12']
['1273301071'	'407198255793987584'	'0.0']->['803484374'	'407198255793987584'	'2.12']
['1273301071'	'407198255793987584'	'0.0']->['219275752'	'407198255793987584'	'2.12']
['1273301071'	'407198255793987584'	'0.0']->['1442333809'	'407198255793987584'	'2.12']
['1273301071'	'407198255793987584'	'0.0']->['631731024'	'407198255793987584'	'2.12']
['1273301071'	'407198255793987584'	'0.0']->['257190544'	'407198255793987584'	'2.12']
['1273301071'	'407198255793987584'	'0.0']->['544112784'	'407198255793987584'	'2.12']
['1273301071'	'407198255793987584'	'0.0']->['554007423'	'407198255793987584'	'2.12']
['1273301071'	'407198255793987584'	'0.0']->['945326300'	'407198255793987584'	'2.12']
['1273301071'	'407198255793987584'	'0.0']->['559023230'	'407198255793987584'	'2.12']
['1273301071'	'407198255793987584'	'0.0']->['1020316813'	'407198255793987584'	'2.12']
['1273301071'	'407198255793987584'	'0.0']->['1419659844'	'407198255793987584'	'2.12']
['1273301071'	'407198255793987584'	'0.0']->['601581216'	'407198255793987584'	'2.15']
['1273301071'	'407198255793987584'	'0.0']->['1670747630'	'407198255793987584'	'2.17']
['1273301071'	'407198255793987584'	'0.0']->['1526418553'	'407198255793987584'	'2.18']
['1273301071'	'407198255793987584'	'0.0']->['1631270630'	'407198838621876224'	'2.32']
['1273301071'	'407198255793987584'	'0.0']->['2191576784'	'407198255793987584'	'2.42']
['1273301071'	'407198255793987584'	'0.0']->['253779388'	'407198255793987584'	'2.53']
['1273301071'	'407198255793987584'	'0.0']->['771035647'	'407198255793987584'	'2.59']
['1273301071'	'407198255793987584'	'0.0']->['476887036'	'407198255793987584'	'2.62']
['1273301071'	'407198255793987584'	'0.0']->['437904871'	'407198255793987584'	'2.64']
['351451988'	'407198255793987584'	'1.45']->['448329236'	'407198255793987584'	'2.64']
['1273301071'	'407198255793987584'	'0.0']->['566729626'	'407198255793987584'	'2.65']
['1273301071'	'407198255793987584'	'0.0']->['1406287512'	'407198255793987584'	'2.65']
['1273301071'	'407198255793987584'	'0.0']->['1442649530'	'407198255793987584'	'2.65']
['1273301071'	'407198255793987584'	'0.0']->['1092019998'	'407198255793987584'	'2.65']
['1273301071'	'407198255793987584'	'0.0']->['232935085'	'407198255793987584'	'2.65']
['1273301071'	'407198255793987584'	'0.0']->['719967634'	'407198255793987584'	'2.78']
['1273301071'	'407198255793987584'	'0.0']->['64318841'	'407198255793987584'	'2.85']
['1273301071'	'407198255793987584'	'0.0']->['574046856'	'407198255793987584'	'2.88']
['1273301071'	'407198255793987584'	'0.0']->['715336838'	'407198255793987584'	'2.9']
['1273301071'	'407198255793987584'	'0.0']->['146217637'	'407198255793987584'	'2.91']
['1273301071'	'407198255793987584'	'0.0']->['177755801'	'407198255793987584'	'2.91']
['146217637'	'407198255793987584'	'2.91']->['547986757'	'407198255793987584'	'2.91']
['1273301071'	'407198255793987584'	'0.0']->['545927048'	'407198255793987584'	'2.92']
['1273301071'	'407198255793987584'	'0.0']->['172099026'	'407198255793987584'	'2.92']
['1273301071'	'407198255793987584'	'0.0']->['1672771914'	'407198255793987584'	'2.92']
['1273301071'	'407198255793987584'	'0.0']->['49454294'	'407198255793987584'	'2.98']
['1273301071'	'407198255793987584'	'0.0']->['536830860'	'407198255793987584'	'3.0']
['1273301071'	'407198255793987584'	'0.0']->['2198521567'	'407198255793987584'	'3.03']
['1273301071'	'407198255793987584'	'0.0']->['1000227498'	'407198255793987584'	'3.19']
['327506624'	'407198255793987584'	'1.45']->['321411641'	'407198255793987584'	'3.27']
['1594362042'	'407198255793987584'	'0.77']->['555397805'	'407198255793987584'	'3.31']
['1273301071'	'407198255793987584'	'0.0']->['60351334'	'407198255793987584'	'3.33']
['1273301071'	'407198255793987584'	'0.0']->['168672621'	'407198255793987584'	'3.34']
['1273301071'	'407198255793987584'	'0.0']->['879070862'	'407198255793987584'	'3.35']
['1273301071'	'407198255793987584'	'0.0']->['115218066'	'407198255793987584'	'3.38']
['1273301071'	'407198255793987584'	'0.0']->['298644505'	'407198255793987584'	'3.4']
['1406287512'	'407198255793987584'	'2.65']->['162275769'	'407198255793987584'	'3.42']
['1273301071'	'407198255793987584'	'0.0']->['50432362'	'407198255793987584'	'3.42']
['1273301071'	'407198255793987584'	'0.0']->['458783119'	'407198255793987584'	'3.43']
['1273301071'	'407198255793987584'	'0.0']->['2177806665'	'407198255793987584'	'3.51']
['1273301071'	'407198255793987584'	'0.0']->['1021115660'	'407198255793987584'	'3.55']
['1273301071'	'407198255793987584'	'0.0']->['1873717927'	'407198255793987584'	'3.58']
['1273301071'	'407198255793987584'	'0.0']->['55334933'	'407198255793987584'	'3.6']
['1273301071'	'407198255793987584'	'0.0']->['87041912'	'407198255793987584'	'3.62']
['1273301071'	'407198255793987584'	'0.0']->['435264981'	'407198255793987584'	'3.74']
['1273301071'	'407198255793987584'	'0.0']->['1318695660'	'407199200678408192'	'3.75']
['1273301071'	'407198255793987584'	'0.0']->['405824650'	'407198255793987584'	'3.8']
['1273301071'	'407198255793987584'	'0.0']->['850889929'	'407198255793987584'	'3.84']
['1273301071'	'407198255793987584'	'0.0']->['124020630'	'407198255793987584'	'3.85']
['1273301071'	'407198255793987584'	'0.0']->['1927507681'	'407198255793987584'	'3.86']
['1273301071'	'407198255793987584'	'0.0']->['1347283471'	'407198255793987584'	'3.86']
['1273301071'	'407198255793987584'	'0.0']->['508814965'	'407198255793987584'	'3.86']
['1273301071'	'407198255793987584'	'0.0']->['906299815'	'407198255793987584'	'3.87']
['1273301071'	'407198255793987584'	'0.0']->['279639760'	'407198255793987584'	'3.87']
['1273301071'	'407198255793987584'	'0.0']->['498370572'	'407198255793987584'	'3.88']
['1273301071'	'407198255793987584'	'0.0']->['229662214'	'407198255793987584'	'3.9']
['1273301071'	'407198255793987584'	'0.0']->['258188905'	'407199255993270272'	'3.97']
['1273301071'	'407198255793987584'	'0.0']->['796815223'	'407198255793987584'	'4.09']
['1273301071'	'407198255793987584'	'0.0']->['2181323154'	'407198255793987584'	'4.19']
['1273301071'	'407198255793987584'	'0.0']->['563347097'	'407198255793987584'	'4.24']
['1273301071'	'407198255793987584'	'0.0']->['330001951'	'407198255793987584'	'4.26']
['1273301071'	'407198255793987584'	'0.0']->['283240182'	'407198255793987584'	'4.27']
['1273301071'	'407198255793987584'	'0.0']->['815546695'	'407198255793987584'	'4.28']
['1273301071'	'407198255793987584'	'0.0']->['2148964181'	'407198255793987584'	'4.28']
['1273301071'	'407198255793987584'	'0.0']->['1544217414'	'407198255793987584'	'4.28']
['1273301071'	'407198255793987584'	'0.0']->['386928805'	'407198255793987584'	'4.28']
['1273301071'	'407198255793987584'	'0.0']->['596728001'	'407198255793987584'	'4.28']
['1273301071'	'407198255793987584'	'0.0']->['1717273050'	'407198255793987584'	'4.28']
['1273301071'	'407198255793987584'	'0.0']->['453341232'	'407198255793987584'	'4.28']
['1273301071'	'407198255793987584'	'0.0']->['573210852'	'407198255793987584'	'4.28']
['1273301071'	'407198255793987584'	'0.0']->['158461231'	'407198255793987584'	'4.28']
['1273301071'	'407198255793987584'	'0.0']->['51437011'	'407198255793987584'	'4.28']
['1273301071'	'407198255793987584'	'0.0']->['61688047'	'407198255793987584'	'4.28']
['1273301071'	'407198255793987584'	'0.0']->['338166399'	'407198255793987584'	'4.28']
['1273301071'	'407198255793987584'	'0.0']->['1014007944'	'407198255793987584'	'4.28']
['1273301071'	'407198255793987584'	'0.0']->['328847673'	'407198255793987584'	'4.28']
['1273301071'	'407198255793987584'	'0.0']->['594230633'	'407198255793987584'	'4.33']
['1273301071'	'407198255793987584'	'0.0']->['379163688'	'407198255793987584'	'4.35']
['1273301071'	'407198255793987584'	'0.0']->['1487141606'	'407198255793987584'	'4.36']
['1273301071'	'407198255793987584'	'0.0']->['343145785'	'407198255793987584'	'4.36']
['1273301071'	'407198255793987584'	'0.0']->['441184822'	'407198255793987584'	'4.36']
['1273301071'	'407198255793987584'	'0.0']->['1205644094'	'407198255793987584'	'4.37']
['1273301071'	'407198255793987584'	'0.0']->['907383264'	'407198255793987584'	'4.37']
['1273301071'	'407198255793987584'	'0.0']->['475392462'	'407198255793987584'	'4.37']
['1273301071'	'407198255793987584'	'0.0']->['756267354'	'407198255793987584'	'4.41']
['1273301071'	'407198255793987584'	'0.0']->['391746045'	'407198255793987584'	'4.43']
['1273301071'	'407198255793987584'	'0.0']->['738962376'	'407198255793987584'	'4.45']
['1273301071'	'407198255793987584'	'0.0']->['235705850'	'407198255793987584'	'4.48']
['2181323154'	'407198255793987584'	'4.19']->['354679390'	'407198255793987584'	'4.5']
['1273301071'	'407198255793987584'	'0.0']->['333152173'	'407198255793987584'	'4.51']
['1273301071'	'407198255793987584'	'0.0']->['440467944'	'407198255793987584'	'4.51']
['1273301071'	'407198255793987584'	'0.0']->['633273435'	'407198255793987584'	'4.51']
['1273301071'	'407198255793987584'	'0.0']->['97784708'	'407198255793987584'	'4.52']
['1273301071'	'407198255793987584'	'0.0']->['899678052'	'407198255793987584'	'4.52']
['1273301071'	'407198255793987584'	'0.0']->['367450390'	'407198255793987584'	'4.52']
['1273301071'	'407198255793987584'	'0.0']->['582259505'	'407198255793987584'	'4.66']
['1273301071'	'407198255793987584'	'0.0']->['1099665146'	'407198255793987584'	'4.73']
['1273301071'	'407198255793987584'	'0.0']->['1146421350'	'407198255793987584'	'4.76']
['1273301071'	'407198255793987584'	'0.0']->['1970312654'	'407198255793987584'	'4.78']
['1273301071'	'407198255793987584'	'0.0']->['75121649'	'407198255793987584'	'4.79']
['1273301071'	'407198255793987584'	'0.0']->['809519936'	'407198255793987584'	'4.8']
['1273301071'	'407198255793987584'	'0.0']->['1475605530'	'407198255793987584'	'4.8']
['1273301071'	'407198255793987584'	'0.0']->['548115295'	'407198255793987584'	'4.8']
['1273301071'	'407198255793987584'	'0.0']->['349516738'	'407198255793987584'	'4.8']
['1273301071'	'407198255793987584'	'0.0']->['1188109633'	'407198255793987584'	'4.8']
['1273301071'	'407198255793987584'	'0.0']->['785132029'	'407198255793987584'	'4.8']
['1273301071'	'407198255793987584'	'0.0']->['472645202'	'407198255793987584'	'4.82']
['1273301071'	'407198255793987584'	'0.0']->['362103139'	'407198255793987584'	'4.83']
['1273301071'	'407198255793987584'	'0.0']->['1049343067'	'407198255793987584'	'4.83']
['1273301071'	'407198255793987584'	'0.0']->['1445251664'	'407198255793987584'	'4.87']
['1273301071'	'407198255793987584'	'0.0']->['793183494'	'407198255793987584'	'4.88']
['1273301071'	'407198255793987584'	'0.0']->['1375336693'	'407198255793987584'	'4.9']
['1273301071'	'407198255793987584'	'0.0']->['977290398'	'407198255793987584'	'4.91']
['1273301071'	'407198255793987584'	'0.0']->['118371613'	'407198255793987584'	'4.92']
['1273301071'	'407198255793987584'	'0.0']->['1588869901'	'407198255793987584'	'4.99']
['1273301071'	'407198255793987584'	'0.0']->['59914984'	'407198255793987584'	'5.03']
['1273301071'	'407198255793987584'	'0.0']->['2197360459'	'407198255793987584'	'5.05']
['1188109633'	'407198255793987584'	'4.8']->['1167837896'	'407198255793987584'	'5.06']
['1273301071'	'407198255793987584'	'0.0']->['709640882'	'407198255793987584'	'5.06']
['1273301071'	'407198255793987584'	'0.0']->['597670458'	'407198255793987584'	'5.06']
['554007423'	'407198255793987584'	'2.12']->['2181391372'	'407198255793987584'	'5.07']
['1273301071'	'407198255793987584'	'0.0']->['1206496044'	'407198255793987584'	'5.07']
['1273301071'	'407198255793987584'	'0.0']->['363791146'	'407198255793987584'	'5.07']
['1273301071'	'407198255793987584'	'0.0']->['1700156306'	'407198255793987584'	'5.07']
['1273301071'	'407198255793987584'	'0.0']->['309461447'	'407198255793987584'	'5.12']
['1273301071'	'407198255793987584'	'0.0']->['260551132'	'407198255793987584'	'5.14']
['1273301071'	'407198255793987584'	'0.0']->['550390321'	'407198255793987584'	'5.15']
['1273301071'	'407198255793987584'	'0.0']->['285850407'	'407198255793987584'	'5.16']
['1273301071'	'407198255793987584'	'0.0']->['584338687'	'407198255793987584'	'5.16']
['1273301071'	'407198255793987584'	'0.0']->['1264696538'	'407198255793987584'	'5.17']
['1188109633'	'407198255793987584'	'4.8']->['2192182539'	'407198255793987584'	'5.17']
['1273301071'	'407198255793987584'	'0.0']->['587562713'	'407198255793987584'	'5.27']
['146217637'	'407198255793987584'	'2.91']->['142089042'	'407198255793987584'	'5.32']
['1273301071'	'407198255793987584'	'0.0']->['711530798'	'407198255793987584'	'5.34']
['1273301071'	'407198255793987584'	'0.0']->['467932446'	'407198255793987584'	'5.35']
['1273301071'	'407198255793987584'	'0.0']->['556596402'	'407198255793987584'	'5.36']
['1273301071'	'407198255793987584'	'0.0']->['501942820'	'407198255793987584'	'5.36']
['1273301071'	'407198255793987584'	'0.0']->['103124624'	'407198255793987584'	'5.37']
['1273301071'	'407198255793987584'	'0.0']->['293059406'	'407198255793987584'	'5.58']
['1273301071'	'407198255793987584'	'0.0']->['1104905222'	'407198255793987584'	'5.69']
['1273301071'	'407198255793987584'	'0.0']->['341753542'	'407198255793987584'	'5.75']
['1273301071'	'407198255793987584'	'0.0']->['1258242542'	'407198255793987584'	'5.77']
['1273301071'	'407198255793987584'	'0.0']->['289376361'	'407198255793987584'	'5.79']
['1273301071'	'407198255793987584'	'0.0']->['859091486'	'407198255793987584'	'5.79']
['1273301071'	'407198255793987584'	'0.0']->['2173745956'	'407198255793987584'	'5.8']
['1273301071'	'407198255793987584'	'0.0']->['1942403828'	'407198255793987584'	'5.8']
['1273301071'	'407198255793987584'	'0.0']->['50465804'	'407198255793987584'	'5.8']
['1273301071'	'407198255793987584'	'0.0']->['527777405'	'407198255793987584'	'5.8']
['1273301071'	'407198255793987584'	'0.0']->['15855724'	'407198255793987584'	'5.83']
['1273301071'	'407198255793987584'	'0.0']->['441207330'	'407198255793987584'	'5.84']
['1273301071'	'407198255793987584'	'0.0']->['2225302483'	'407198255793987584'	'5.85']
['1273301071'	'407198255793987584'	'0.0']->['303036035'	'407198255793987584'	'5.97']
['1273301071'	'407198255793987584'	'0.0']->['431103639'	'407198255793987584'	'6.03']
['1273301071'	'407198255793987584'	'0.0']->['700195190'	'407198255793987584'	'6.05']
['289376361'	'407198255793987584'	'5.79']->['349807885'	'407198255793987584'	'6.07']
['1273301071'	'407198255793987584'	'0.0']->['1959607596'	'407198255793987584'	'6.08']
['1273301071'	'407198255793987584'	'0.0']->['418501776'	'407198255793987584'	'6.08']
['1273301071'	'407198255793987584'	'0.0']->['1401226190'	'407198255793987584'	'6.27']
['1273301071'	'407198255793987584'	'0.0']->['1428081728'	'407198255793987584'	'6.36']
['1273301071'	'407198255793987584'	'0.0']->['1105429790'	'407198255793987584'	'6.4']
['279639760'	'407198255793987584'	'3.87']->['538762575'	'407198255793987584'	'6.43']
['1273301071'	'407198255793987584'	'0.0']->['771389882'	'407198255793987584'	'6.44']
['1273301071'	'407198255793987584'	'0.0']->['466267241'	'407198255793987584'	'6.44']
['1273301071'	'407198255793987584'	'0.0']->['962167172'	'407198255793987584'	'6.45']
['1273301071'	'407198255793987584'	'0.0']->['163240497'	'407198255793987584'	'6.45']
['1273301071'	'407198255793987584'	'0.0']->['1639134192'	'407198255793987584'	'6.45']
['1273301071'	'407198255793987584'	'0.0']->['1363425536'	'407198255793987584'	'6.45']
['580781485'	'407198255793987584'	'1.45']->['1244395184'	'407198255793987584'	'6.45']
['1273301071'	'407198255793987584'	'0.0']->['741269671'	'407198255793987584'	'6.45']
['146217637'	'407198255793987584'	'2.91']->['498377910'	'407198255793987584'	'6.45']
['1273301071'	'407198255793987584'	'0.0']->['626649579'	'407198255793987584'	'6.48']
['1273301071'	'407198255793987584'	'0.0']->['1850107272'	'407198255793987584'	'6.5']
['1273301071'	'407198255793987584'	'0.0']->['1395651847'	'407198255793987584'	'6.52']
['1273301071'	'407198255793987584'	'0.0']->['633426867'	'407198255793987584'	'6.52']
['1273301071'	'407198255793987584'	'0.0']->['1384276873'	'407198255793987584'	'6.55']
['1273301071'	'407198255793987584'	'0.0']->['835872163'	'407198255793987584'	'6.57']
['1273301071'	'407198255793987584'	'0.0']->['162523938'	'407198255793987584'	'6.58']
['1273301071'	'407198255793987584'	'0.0']->['357629203'	'407198255793987584'	'6.58']
['1273301071'	'407198255793987584'	'0.0']->['258524721'	'407198255793987584'	'6.62']
['1273301071'	'407198255793987584'	'0.0']->['403771200'	'407198255793987584'	'6.63']
['1273301071'	'407198255793987584'	'0.0']->['622913985'	'407198255793987584'	'6.65']
['1273301071'	'407198255793987584'	'0.0']->['1485872160'	'407198255793987584'	'6.97']
['59914984'	'407198255793987584'	'5.03']->['379383229'	'407198255793987584'	'7.13']
['1273301071'	'407198255793987584'	'0.0']->['603492307'	'407198255793987584'	'7.2']
['1273301071'	'407198255793987584'	'0.0']->['73958307'	'407198255793987584'	'7.24']
['1273301071'	'407198255793987584'	'0.0']->['159556169'	'407198255793987584'	'7.26']
['1273301071'	'407198255793987584'	'0.0']->['915552079'	'407198255793987584'	'7.27']
['1273301071'	'407198255793987584'	'0.0']->['948333709'	'407198255793987584'	'7.28']
['1273301071'	'407198255793987584'	'0.0']->['467651746'	'407198255793987584'	'7.28']
['1273301071'	'407198255793987584'	'0.0']->['188968848'	'407198255793987584'	'7.28']
['1273301071'	'407198255793987584'	'0.0']->['613839081'	'407198255793987584'	'7.28']
['1273301071'	'407198255793987584'	'0.0']->['417599595'	'407198255793987584'	'7.28']
['1273301071'	'407198255793987584'	'0.0']->['1537972932'	'407198255793987584'	'7.28']
['1273301071'	'407198255793987584'	'0.0']->['607427493'	'407198255793987584'	'7.28']
['1273301071'	'407198255793987584'	'0.0']->['1288485319'	'407198255793987584'	'7.28']
['1273301071'	'407198255793987584'	'0.0']->['233408484'	'407198255793987584'	'7.28']
['1273301071'	'407198255793987584'	'0.0']->['1014272504'	'407198255793987584'	'7.28']
['1273301071'	'407198255793987584'	'0.0']->['424474106'	'407198255793987584'	'7.28']
['1273301071'	'407198255793987584'	'0.0']->['426072193'	'407198255793987584'	'7.28']
['501942820'	'407198255793987584'	'5.36']->['1628394756'	'407198255793987584'	'7.28']
['1273301071'	'407198255793987584'	'0.0']->['283626595'	'407198255793987584'	'7.28']
['1273301071'	'407198255793987584'	'0.0']->['1616781818'	'407198255793987584'	'7.28']
['1273301071'	'407198255793987584'	'0.0']->['355327348'	'407198255793987584'	'7.32']
['1273301071'	'407198255793987584'	'0.0']->['457904118'	'407198255793987584'	'7.35']
['1273301071'	'407198255793987584'	'0.0']->['810941574'	'407200136557641728'	'7.47']
['1273301071'	'407198255793987584'	'0.0']->['1016230867'	'407198255793987584'	'7.68']
['1273301071'	'407198255793987584'	'0.0']->['356229221'	'407198255793987584'	'7.85']
['1273301071'	'407198255793987584'	'0.0']->['1708694143'	'407198255793987584'	'7.93']
['1273301071'	'407198255793987584'	'0.0']->['548961541'	'407198255793987584'	'7.97']
['1273301071'	'407198255793987584'	'0.0']->['1686603024'	'407198255793987584'	'8.0']
['1273301071'	'407198255793987584'	'0.0']->['260930522'	'407198255793987584'	'8.01']
['1273301071'	'407198255793987584'	'0.0']->['156832250'	'407198255793987584'	'8.01']
['1000483693'	'407198255793987584'	'1.45']->['129361474'	'407198255793987584'	'8.01']
['1273301071'	'407198255793987584'	'0.0']->['385067667'	'407198255793987584'	'8.02']
['1273301071'	'407198255793987584'	'0.0']->['1149456332'	'407198255793987584'	'8.02']
['1273301071'	'407198255793987584'	'0.0']->['60233837'	'407198255793987584'	'8.02']
['1273301071'	'407198255793987584'	'0.0']->['703791385'	'407198255793987584'	'8.02']
['1273301071'	'407198255793987584'	'0.0']->['947744738'	'407198255793987584'	'8.02']
['1273301071'	'407198255793987584'	'0.0']->['333169726'	'407198255793987584'	'8.02']
['1273301071'	'407198255793987584'	'0.0']->['1148350459'	'407198255793987584'	'8.02']
['1273301071'	'407198255793987584'	'0.0']->['1891820431'	'407198255793987584'	'8.02']
['1273301071'	'407198255793987584'	'0.0']->['1096501400'	'407198255793987584'	'8.02']
['1273301071'	'407198255793987584'	'0.0']->['388525853'	'407198255793987584'	'8.02']
['1273301071'	'407198255793987584'	'0.0']->['159472069'	'407198255793987584'	'8.02']
['1273301071'	'407198255793987584'	'0.0']->['617991297'	'407198255793987584'	'8.02']
['1273301071'	'407198255793987584'	'0.0']->['387353197'	'407198255793987584'	'8.02']
['1273301071'	'407198255793987584'	'0.0']->['209763884'	'407198255793987584'	'8.02']
['703791385'	'407198255793987584'	'8.02']->['314749974'	'407198255793987584'	'8.02']
['1273301071'	'407198255793987584'	'0.0']->['1661397193'	'407198255793987584'	'8.03']
['1273301071'	'407198255793987584'	'0.0']->['347889046'	'407198255793987584'	'8.07']
['1273301071'	'407198255793987584'	'0.0']->['1891255280'	'407198255793987584'	'8.08']
['1273301071'	'407198255793987584'	'0.0']->['1537543711'	'407198255793987584'	'8.1']
['1273301071'	'407198255793987584'	'0.0']->['613210401'	'407198255793987584'	'8.46']
['1273301071'	'407198255793987584'	'0.0']->['277647748'	'407198255793987584'	'8.64']
['1273301071'	'407198255793987584'	'0.0']->['941885396'	'407198255793987584'	'8.73']
['1273301071'	'407198255793987584'	'0.0']->['551463521'	'407198255793987584'	'8.77']
['1273301071'	'407198255793987584'	'0.0']->['325827879'	'407198255793987584'	'8.79']
['1273301071'	'407198255793987584'	'0.0']->['604303821'	'407198255793987584'	'8.81']
['1273301071'	'407198255793987584'	'0.0']->['91911711'	'407198255793987584'	'8.81']
['442200268'	'407198255793987584'	'0.78']->['1333261736'	'407198255793987584'	'8.81']
['1273301071'	'407198255793987584'	'0.0']->['1524814856'	'407198255793987584'	'8.82']
['1273301071'	'407198255793987584'	'0.0']->['450825439'	'407198255793987584'	'8.82']
['1273301071'	'407198255793987584'	'0.0']->['1489094874'	'407198255793987584'	'8.82']
['1273301071'	'407198255793987584'	'0.0']->['412777629'	'407198255793987584'	'8.82']
['1273301071'	'407198255793987584'	'0.0']->['68474909'	'407198255793987584'	'8.82']
['1273301071'	'407198255793987584'	'0.0']->['366372739'	'407198255793987584'	'8.9']
['309461447'	'407198255793987584'	'5.12']->['366928403'	'407198255793987584'	'8.94']
['1273301071'	'407198255793987584'	'0.0']->['1281929648'	'407198255793987584'	'8.98']
['1273301071'	'407198255793987584'	'0.0']->['633945414'	'407198255793987584'	'9.1']
['1273301071'	'407198255793987584'	'0.0']->['454541295'	'407198255793987584'	'9.16']
['1273301071'	'407198255793987584'	'0.0']->['161202043'	'407198255793987584'	'9.19']
['1273301071'	'407198255793987584'	'0.0']->['465148397'	'407198255793987584'	'9.2']
['1273301071'	'407198255793987584'	'0.0']->['164939556'	'407198255793987584'	'9.21']
['1273301071'	'407198255793987584'	'0.0']->['473633708'	'407198255793987584'	'9.21']
['1273301071'	'407198255793987584'	'0.0']->['866151878'	'407198255793987584'	'9.22']
['1273301071'	'407198255793987584'	'0.0']->['236622304'	'407198255793987584'	'10.18']
['1273301071'	'407198255793987584'	'0.0']->['1097134406'	'407200842027397121'	'10.27']
['1273301071'	'407198255793987584'	'0.0']->['606326664'	'407198255793987584'	'10.65']
['1273301071'	'407198255793987584'	'0.0']->['84915847'	'407198255793987584'	'10.89']
['1273301071'	'407198255793987584'	'0.0']->['225292617'	'407198255793987584'	'11.01']
['1273301071'	'407198255793987584'	'0.0']->['1708675514'	'407198255793987584'	'11.07']
['1273301071'	'407198255793987584'	'0.0']->['1546801644'	'407198255793987584'	'11.1']
['1273301071'	'407198255793987584'	'0.0']->['459478124'	'407198255793987584'	'11.12']
['1273301071'	'407198255793987584'	'0.0']->['849448556'	'407198255793987584'	'11.13']
['1273301071'	'407198255793987584'	'0.0']->['2221758091'	'407198255793987584'	'11.13']
['1273301071'	'407198255793987584'	'0.0']->['1164558229'	'407198255793987584'	'11.13']
['1273301071'	'407198255793987584'	'0.0']->['1650970909'	'407198255793987584'	'11.13']
['1273301071'	'407198255793987584'	'0.0']->['743670535'	'407198255793987584'	'11.13']
['1273301071'	'407198255793987584'	'0.0']->['635687838'	'407198255793987584'	'11.13']
['1273301071'	'407198255793987584'	'0.0']->['170734428'	'407198255793987584'	'11.13']
['1273301071'	'407198255793987584'	'0.0']->['729878725'	'407198255793987584'	'11.13']
['492367460'	'407198255793987584'	'0.75']->['94931852'	'407198255793987584'	'11.13']
['1273301071'	'407198255793987584'	'0.0']->['161811812'	'407198255793987584'	'11.13']
['1273301071'	'407198255793987584'	'0.0']->['16852403'	'407198255793987584'	'11.13']
['1273301071'	'407198255793987584'	'0.0']->['709795648'	'407198255793987584'	'11.13']
['1273301071'	'407198255793987584'	'0.0']->['89217413'	'407198255793987584'	'11.13']
['596728001'	'407198255793987584'	'4.28']->['341250028'	'407198255793987584'	'11.33']
['1273301071'	'407198255793987584'	'0.0']->['624969915'	'407198255793987584'	'11.43']
['1273301071'	'407198255793987584'	'0.0']->['346649058'	'407198255793987584'	'11.48']
['1273301071'	'407198255793987584'	'0.0']->['497879753'	'407198255793987584'	'11.51']
['1273301071'	'407198255793987584'	'0.0']->['406735658'	'407198255793987584'	'11.52']
['1273301071'	'407198255793987584'	'0.0']->['964024777'	'407198255793987584'	'11.53']
['1273301071'	'407198255793987584'	'0.0']->['218355798'	'407198255793987584'	'11.53']
['260551132'	'407198255793987584'	'5.14']->['448163836'	'407198255793987584'	'11.56']
['1273301071'	'407198255793987584'	'0.0']->['735176162'	'407198255793987584'	'11.58']
['1273301071'	'407198255793987584'	'0.0']->['91050358'	'407198255793987584'	'11.82']
['1273301071'	'407198255793987584'	'0.0']->['103671080'	'407198255793987584'	'11.93']
['1273301071'	'407198255793987584'	'0.0']->['392258785'	'407198255793987584'	'11.99']
['1273301071'	'407198255793987584'	'0.0']->['343171915'	'407198255793987584'	'12.02']
['1273301071'	'407198255793987584'	'0.0']->['359507898'	'407198255793987584'	'12.04']
['1273301071'	'407198255793987584'	'0.0']->['373680948'	'407198255793987584'	'12.04']
['1273301071'	'407198255793987584'	'0.0']->['303354615'	'407198255793987584'	'12.05']
['1273301071'	'407198255793987584'	'0.0']->['1488164454'	'407198255793987584'	'12.05']
['1273301071'	'407198255793987584'	'0.0']->['532668652'	'407198255793987584'	'12.2']
['1273301071'	'407198255793987584'	'0.0']->['1468590661'	'407198255793987584'	'12.28']
['1273301071'	'407198255793987584'	'0.0']->['1321688894'	'407198255793987584'	'12.31']
['1273301071'	'407198255793987584'	'0.0']->['1105094160'	'407198255793987584'	'12.33']
['719967634'	'407198255793987584'	'2.78']->['1313411239'	'407198255793987584'	'12.34']
['1273301071'	'407198255793987584'	'0.0']->['717276630'	'407198255793987584'	'12.35']
['1273301071'	'407198255793987584'	'0.0']->['484545981'	'407201394551033859'	'12.47']
['1273301071'	'407198255793987584'	'0.0']->['585363291'	'407201790489534464'	'14.03']
['86773013'	'407198255793987584'	'1.45']->['1695176546'	'407198255793987584'	'14.92']
['715661160'	'407198255793987584'	'1.45']->['305993967'	'407198255793987584'	'16.2']
['1273301071'	'407198255793987584'	'0.0']->['528512506'	'407198255793987584'	'16.84']
['1273301071'	'407198255793987584'	'0.0']->['384057360'	'407198255793987584'	'17.16']
['1273301071'	'407198255793987584'	'0.0']->['167943239'	'407198255793987584'	'17.32']
['1273301071'	'407198255793987584'	'0.0']->['481443495'	'407198255793987584'	'17.4']
['1273301071'	'407198255793987584'	'0.0']->['880878080'	'407198255793987584'	'17.44']
['1273301071'	'407198255793987584'	'0.0']->['551313154'	'407198255793987584'	'17.46']
['1273301071'	'407198255793987584'	'0.0']->['229876934'	'407198255793987584'	'17.47']
['1273301071'	'407198255793987584'	'0.0']->['273533338'	'407198255793987584'	'17.48']
['1273301071'	'407198255793987584'	'0.0']->['1104892148'	'407198255793987584'	'17.48']
['115218066'	'407198255793987584'	'3.38']->['319098005'	'407198255793987584'	'17.48']
['1273301071'	'407198255793987584'	'0.0']->['537486827'	'407198255793987584'	'17.48']
['319098005'	'407198255793987584'	'17.48']->['51059227'	'407198255793987584'	'17.48']
['1273301071'	'407198255793987584'	'0.0']->['1000756802'	'407198255793987584'	'17.48']
['467932446'	'407198255793987584'	'5.35']->['81889897'	'407198255793987584'	'17.48']
['1321688894'	'407198255793987584'	'12.31']->['75600105'	'407198255793987584'	'17.48']
['635687838'	'407198255793987584'	'11.13']->['316094891'	'407198255793987584'	'17.48']
['1273301071'	'407198255793987584'	'0.0']->['77478530'	'407198255793987584'	'17.48']
['1273301071'	'407198255793987584'	'0.0']->['1542547578'	'407198255793987584'	'17.48']
['1273301071'	'407198255793987584'	'0.0']->['371506706'	'407198255793987584'	'17.48']
['1273301071'	'407198255793987584'	'0.0']->['34655593'	'407198255793987584'	'17.48']
['1258242542'	'407198255793987584'	'5.77']->['1014732961'	'407198255793987584'	'17.48']
['1273301071'	'407198255793987584'	'0.0']->['928012158'	'407198255793987584'	'17.48']
['634214066'	'407198255793987584'	'0.75']->['1908050280'	'407198255793987584'	'17.48']
['1273301071'	'407198255793987584'	'0.0']->['459842611'	'407198255793987584'	'17.48']
['1273301071'	'407198255793987584'	'0.0']->['327184294'	'407202780513042432'	'17.97']
['1273301071'	'407198255793987584'	'0.0']->['535061652'	'407198255793987584'	'20.56']
['1395651847'	'407198255793987584'	'6.52']->['543749471'	'407198255793987584'	'22.1']
['77478530'	'407198255793987584'	'17.48']->['250952877'	'407198255793987584'	'22.86']
['1686603024'	'407198255793987584'	'8.0']->['1877309808'	'407198255793987584'	'23.25']
['280809938'	'407198255793987584'	'1.45']->['513783242'	'407198255793987584'	'23.44']
['1273301071'	'407198255793987584'	'0.0']->['1252031046'	'407198255793987584'	'23.54']
['77478530'	'407198255793987584'	'17.48']->['336355916'	'407198255793987584'	'23.59']
['613839081'	'407198255793987584'	'7.28']->['1689664092'	'407198255793987584'	'23.61']
['1363425536'	'407198255793987584'	'6.45']->['790403215'	'407198255793987584'	'23.62']
['1273301071'	'407198255793987584'	'0.0']->['616532955'	'407198255793987584'	'23.63']
['1273301071'	'407198255793987584'	'0.0']->['30124327'	'407198255793987584'	'23.63']
['613839081'	'407198255793987584'	'7.28']->['412740827'	'407198255793987584'	'23.63']
['441207330'	'407198255793987584'	'5.84']->['305303817'	'407198255793987584'	'23.63']
['1273301071'	'407198255793987584'	'0.0']->['595845018'	'407198255793987584'	'24.44']
['1273301071'	'407198255793987584'	'0.0']->['567515247'	'407198255793987584'	'24.85']
['1273301071'	'407198255793987584'	'0.0']->['619765762'	'407198255793987584'	'25.25']
['1273301071'	'407198255793987584'	'0.0']->['337166977'	'407204617391321088'	'25.27']
['1273301071'	'407198255793987584'	'0.0']->['1419482581'	'407205069856047104'	'27.07']
['1273301071'	'407198255793987584'	'0.0']->['407425794'	'407198255793987584'	'30.57']
['1273301071'	'407198255793987584'	'0.0']->['702369098'	'407198255793987584'	'33.23']
['1273301071'	'407198255793987584'	'0.0']->['300362486'	'407198255793987584'	'34.55']
['849448556'	'407198255793987584'	'11.13']->['222611203'	'407198255793987584'	'35.88']
['1273301071'	'407198255793987584'	'0.0']->['363120420'	'407198255793987584'	'127.08']
['1273301071'	'407198255793987584'	'0.0']->['2171328091'	'407198255793987584'	'172.67']
['741269671'	'407198255793987584'	'6.45']->['1177370300'	'407198255793987584'	'195.47']
['1273301071'	'407198255793987584'	'0.0']->['1035519642'	'407198255793987584'	'206.87']
['2192182539'	'407198255793987584'	'5.17']->['1035564391'	'407198255793987584'	'212.57']
['1273301071'	'407198255793987584'	'0.0']->['1624594616'	'407198255793987584'	'215.42']
['594230633'	'407198255793987584'	'4.33']->['92696101'	'407198255793987584'	'216.84']
['92696101'	'407198255793987584'	'216.84']->['344511240'	'407198255793987584'	'217.55']
['1273301071'	'407198255793987584'	'0.0']->['737967360'	'407198255793987584'	'217.91']
['604303821'	'407198255793987584'	'8.81']->['1522229018'	'407198255793987584'	'218.09']
['387353197'	'407198255793987584'	'8.02']->['417543573'	'407198255793987584'	'218.18']
['1708675514'	'407198255793987584'	'11.07']->['336260796'	'407198255793987584'	'218.22']
['1273301071'	'407198255793987584'	'0.0']->['400421529'	'407198255793987584'	'218.24']
['1273301071'	'407198255793987584'	'0.0']->['211110935'	'407198255793987584'	'218.26']
['1273301071'	'407198255793987584'	'0.0']->['393730932'	'407198255793987584'	'218.27']
['1273301071'	'407198255793987584'	'0.0']->['553091967'	'407198255793987584'	'345.32']
['1273301071'	'407198255793987584'	'0.0']->['887371604'	'407198255793987584'	'408.84']
['1273301071'	'407198255793987584'	'0.0']->['1061911328'	'407198255793987584'	'440.6']
['146217637'	'407198255793987584'	'2.91']->['707584819'	'407198255793987584'	'456.49']
['1273301071'	'407198255793987584'	'0.0']->['771676668'	'407198255793987584'	'464.43']
['1273301071'	'407198255793987584'	'0.0']->['529088948'	'407198255793987584'	'468.4']
['1273301071'	'407198255793987584'	'0.0']->['498426354'	'407198255793987584'	'472.37']
['1273301071'	'407198255793987584'	'0.0']->['636657532'	'407198255793987584'	'472.39']
['1273301071'	'407198255793987584'	'0.0']->['451339802'	'407198255793987584'	'472.4']
['1273301071'	'407198255793987584'	'0.0']->['351270671'	'407198255793987584'	'472.41']
['1273301071'	'407198255793987584'	'0.0']->['2224510592'	'407198255793987584'	'472.42']
['1273301071'	'407198255793987584'	'0.0']->['327569463'	'407198255793987584'	'472.52']
['1273301071'	'407198255793987584'	'0.0']->['895918904'	'407198255793987584'	'472.58']
['379163688'	'407198255793987584'	'4.35']->['871060640'	'407198255793987584'	'472.61']
['1273301071'	'407198255793987584'	'0.0']->['2164249529'	'407198255793987584'	'472.62']
['1273301071'	'407198255793987584'	'0.0']->['413535575'	'407198255793987584'	'472.63']
['1273301071'	'407198255793987584'	'0.0']->['276087769'	'407198255793987584'	'472.63']
['1273301071'	'407198255793987584'	'0.0']->['1276728074'	'407198255793987584'	'472.63']
['146217637'	'407198255793987584'	'2.91']->['129874457'	'407198255793987584'	'472.63']
['1273301071'	'407198255793987584'	'0.0']->['1885085102'	'407198255793987584'	'472.63']
['1273301071'	'407198255793987584'	'0.0']->['326400070'	'407198255793987584'	'472.63']
['1273301071'	'407198255793987584'	'0.0']->['360971649'	'407198255793987584'	'472.63']
['1273301071'	'407198255793987584'	'0.0']->['418231353'	'407198255793987584'	'472.63']
['1273301071'	'407198255793987584'	'0.0']->['368125895'	'407198255793987584'	'472.63']
['1273301071'	'407198255793987584'	'0.0']->['340211974'	'407198255793987584'	'472.63']
['1273301071'	'407198255793987584'	'0.0']->['173082930'	'407198255793987584'	'472.63']
['1273301071'	'407198255793987584'	'0.0']->['88543726'	'407198255793987584'	'472.73']
['1273301071'	'407198255793987584'	'0.0']->['415962564'	'407317223053619200'	'472.73']
['1273301071'	'407198255793987584'	'0.0']->['331248845'	'407198255793987584'	'472.78']
['1273301071'	'407198255793987584'	'0.0']->['377720515'	'407198255793987584'	'472.81']
['1273301071'	'407198255793987584'	'0.0']->['387456221'	'407198255793987584'	'472.82']
['1273301071'	'407198255793987584'	'0.0']->['446704364'	'407198255793987584'	'472.83']
['1273301071'	'407198255793987584'	'0.0']->['548491990'	'407198255793987584'	'472.83']
['1273301071'	'407198255793987584'	'0.0']->['551074738'	'407198255793987584'	'472.83']
['1273301071'	'407198255793987584'	'0.0']->['389570142'	'407198255793987584'	'472.83']
['1273301071'	'407198255793987584'	'0.0']->['260582648'	'407198255793987584'	'472.83']
['1273301071'	'407198255793987584'	'0.0']->['797356878'	'407198255793987584'	'472.83']
['1273301071'	'407198255793987584'	'0.0']->['316636118'	'407198255793987584'	'472.85']
['1273301071'	'407198255793987584'	'0.0']->['822377850'	'407198255793987584'	'472.87']
['1273301071'	'407198255793987584'	'0.0']->['325965067'	'407198255793987584'	'472.93']
['1273301071'	'407198255793987584'	'0.0']->['516710235'	'407198255793987584'	'472.95']
['1273301071'	'407198255793987584'	'0.0']->['224183638'	'407198255793987584'	'472.97']
['1273301071'	'407198255793987584'	'0.0']->['425671003'	'407198255793987584'	'472.98']
['1273301071'	'407198255793987584'	'0.0']->['333162283'	'407198255793987584'	'472.98']
['1273301071'	'407198255793987584'	'0.0']->['1255595701'	'407198255793987584'	'472.98']
['1273301071'	'407198255793987584'	'0.0']->['264055112'	'407198255793987584'	'473.11']
['1273301071'	'407198255793987584'	'0.0']->['1232203603'	'407198255793987584'	'473.17']
['146217637'	'407198255793987584'	'2.91']->['1234301569'	'407198255793987584'	'473.2']
['1273301071'	'407198255793987584'	'0.0']->['93922866'	'407198255793987584'	'473.22']
['1273301071'	'407198255793987584'	'0.0']->['422377742'	'407198255793987584'	'473.23']
['1273301071'	'407198255793987584'	'0.0']->['714737983'	'407198255793987584'	'473.23']
['1273301071'	'407198255793987584'	'0.0']->['558999419'	'407198255793987584'	'473.23']
['1273301071'	'407198255793987584'	'0.0']->['477414764'	'407198255793987584'	'473.23']
['636657532'	'407198255793987584'	'472.39']->['354283719'	'407198255793987584'	'473.38']
['1273301071'	'407198255793987584'	'0.0']->['230384667'	'407198255793987584'	'473.45']
['763389392'	'407198255793987584'	'1.45']->['264203038'	'407198255793987584'	'473.48']
['1273301071'	'407198255793987584'	'0.0']->['1610654006'	'407198255793987584'	'473.5']
['146217637'	'407198255793987584'	'2.91']->['1905548665'	'407198255793987584'	'473.51']
['146217637'	'407198255793987584'	'2.91']->['93458028'	'407198255793987584'	'473.51']
['1273301071'	'407198255793987584'	'0.0']->['1439898392'	'407198255793987584'	'473.51']
['1273301071'	'407198255793987584'	'0.0']->['520516870'	'407198255793987584'	'473.52']
['1273301071'	'407198255793987584'	'0.0']->['166745276'	'407198255793987584'	'473.52']
['1273301071'	'407198255793987584'	'0.0']->['1045798092'	'407198255793987584'	'473.53']
['146217637'	'407198255793987584'	'2.91']->['1342934682'	'407198255793987584'	'473.55']
['1273301071'	'407198255793987584'	'0.0']->['860794218'	'407198255793987584'	'473.67']
['1273301071'	'407198255793987584'	'0.0']->['199818070'	'407198255793987584'	'473.73']
['1273301071'	'407198255793987584'	'0.0']->['1315606680'	'407198255793987584'	'473.75']
['1273301071'	'407198255793987584'	'0.0']->['532545759'	'407198255793987584'	'473.77']
['1273301071'	'407198255793987584'	'0.0']->['427021335'	'407198255793987584'	'473.78']
['1273301071'	'407198255793987584'	'0.0']->['517535885'	'407198255793987584'	'473.78']
['536830860'	'407198255793987584'	'3.0']->['1015356330'	'407198255793987584'	'473.78']
['1273301071'	'407198255793987584'	'0.0']->['328169838'	'407198255793987584'	'473.78']
['1273301071'	'407198255793987584'	'0.0']->['813448046'	'407317513815351296'	'473.88']
['1273301071'	'407198255793987584'	'0.0']->['396282775'	'407198255793987584'	'474.38']
['1273301071'	'407198255793987584'	'0.0']->['125116216'	'407198255793987584'	'474.68']
['1273301071'	'407198255793987584'	'0.0']->['333170078'	'407198255793987584'	'474.83']
['1273301071'	'407198255793987584'	'0.0']->['375226811'	'407198255793987584'	'474.91']
['1273301071'	'407198255793987584'	'0.0']->['1873720292'	'407198255793987584'	'474.95']
['1273301071'	'407198255793987584'	'0.0']->['811326738'	'407198255793987584'	'474.96']
['1273301071'	'407198255793987584'	'0.0']->['749963568'	'407198255793987584'	'474.97']
['1273301071'	'407198255793987584'	'0.0']->['824345420'	'407198255793987584'	'474.98']
['1273301071'	'407198255793987584'	'0.0']->['422430888'	'407198255793987584'	'474.98']
['1273301071'	'407198255793987584'	'0.0']->['1033865006'	'407198255793987584'	'474.98']
['1273301071'	'407198255793987584'	'0.0']->['366626770'	'407198255793987584'	'474.98']
['1273301071'	'407198255793987584'	'0.0']->['325068979'	'407198255793987584'	'474.98']
['146217637'	'407198255793987584'	'2.91']->['1509966092'	'407198255793987584'	'474.98']
['1273301071'	'407198255793987584'	'0.0']->['95011918'	'407198255793987584'	'474.98']
['1273301071'	'407198255793987584'	'0.0']->['1042717154'	'407198255793987584'	'474.98']
['146217637'	'407198255793987584'	'2.91']->['1485844208'	'407198255793987584'	'474.98']
['1273301071'	'407198255793987584'	'0.0']->['633320356'	'407198255793987584'	'474.98']
['93458028'	'407198255793987584'	'473.51']->['97969101'	'407198255793987584'	'474.98']
['1273301071'	'407198255793987584'	'0.0']->['447634158'	'407198255793987584'	'474.98']
['1273301071'	'407198255793987584'	'0.0']->['69715545'	'407198255793987584'	'474.98']
['1273301071'	'407198255793987584'	'0.0']->['75571964'	'407198255793987584'	'474.98']
['1273301071'	'407198255793987584'	'0.0']->['455397317'	'407198255793987584'	'474.98']
['1273301071'	'407198255793987584'	'0.0']->['1253029722'	'407198255793987584'	'474.98']
['1273301071'	'407198255793987584'	'0.0']->['1403713602'	'407198255793987584'	'474.98']
['264055112'	'407198255793987584'	'473.11']->['1348407980'	'407198255793987584'	'474.98']
['1037795172'	'407198255793987584'	'1.59']->['330766546'	'407198255793987584'	'474.98']
['1273301071'	'407198255793987584'	'0.0']->['607662463'	'407198255793987584'	'474.98']
['95011918'	'407198255793987584'	'474.98']->['350911528'	'407198255793987584'	'475.27']
['1273301071'	'407198255793987584'	'0.0']->['1613937272'	'407198255793987584'	'475.42']
['1273301071'	'407198255793987584'	'0.0']->['78497743'	'407198255793987584'	'475.49']
['1273301071'	'407198255793987584'	'0.0']->['470760488'	'407198255793987584'	'475.53']
['1273301071'	'407198255793987584'	'0.0']->['605780428'	'407198255793987584'	'475.55']
['1273301071'	'407198255793987584'	'0.0']->['140568105'	'407198255793987584'	'475.57']
['1273301071'	'407198255793987584'	'0.0']->['24427556'	'407198255793987584'	'475.6']
['1273301071'	'407198255793987584'	'0.0']->['486141473'	'407198255793987584'	'475.63']
['146217637'	'407198255793987584'	'2.91']->['322327362'	'407198255793987584'	'475.68']
['1273301071'	'407198255793987584'	'0.0']->['475136412'	'407198255793987584'	'475.72']
['1273301071'	'407198255793987584'	'0.0']->['862055928'	'407198255793987584'	'476.41']
['1273301071'	'407198255793987584'	'0.0']->['88286984'	'407198255793987584'	'476.75']
['1273301071'	'407198255793987584'	'0.0']->['898241606'	'407198255793987584'	'476.93']
['1273301071'	'407198255793987584'	'0.0']->['1373134364'	'407198255793987584'	'477.01']
['1273301071'	'407198255793987584'	'0.0']->['999471954'	'407198255793987584'	'477.06']
['1273301071'	'407198255793987584'	'0.0']->['324033883'	'407198255793987584'	'477.08']
['1273301071'	'407198255793987584'	'0.0']->['338190457'	'407198255793987584'	'477.09']
['264055112'	'407198255793987584'	'473.11']->['377165098'	'407198255793987584'	'477.09']
['1273301071'	'407198255793987584'	'0.0']->['701946830'	'407198255793987584'	'477.1']
['1273301071'	'407198255793987584'	'0.0']->['1962007027'	'407198255793987584'	'477.1']
['1273301071'	'407198255793987584'	'0.0']->['1252753152'	'407198255793987584'	'477.1']
['1273301071'	'407198255793987584'	'0.0']->['1154590033'	'407198255793987584'	'477.1']
['1273301071'	'407198255793987584'	'0.0']->['29938972'	'407198255793987584'	'477.1']
['1273301071'	'407198255793987584'	'0.0']->['1078437589'	'407198255793987584'	'477.1']
['1273301071'	'407198255793987584'	'0.0']->['1355013492'	'407198255793987584'	'477.1']
['1273301071'	'407198255793987584'	'0.0']->['925610858'	'407198255793987584'	'477.1']
['1273301071'	'407198255793987584'	'0.0']->['30350216'	'407198255793987584'	'477.1']
['1273301071'	'407198255793987584'	'0.0']->['522242184'	'407198255793987584'	'477.1']
['1273301071'	'407198255793987584'	'0.0']->['278753020'	'407198255793987584'	'478.16']
['1273301071'	'407198255793987584'	'0.0']->['843031369'	'407198255793987584'	'478.69']
['1273301071'	'407198255793987584'	'0.0']->['60188680'	'407198255793987584'	'478.95']
['1273301071'	'407198255793987584'	'0.0']->['218746898'	'407198255793987584'	'479.08']
['1273301071'	'407198255793987584'	'0.0']->['259365474'	'407198255793987584'	'479.15']
['1273301071'	'407198255793987584'	'0.0']->['76523618'	'407198255793987584'	'479.18']
['1273301071'	'407198255793987584'	'0.0']->['59284485'	'407198255793987584'	'479.2']
['1273301071'	'407198255793987584'	'0.0']->['913345338'	'407198255793987584'	'479.21']
['1273301071'	'407198255793987584'	'0.0']->['930630894'	'407198255793987584'	'479.21']
['1273301071'	'407198255793987584'	'0.0']->['397376582'	'407198255793987584'	'479.21']
['1273301071'	'407198255793987584'	'0.0']->['523404972'	'407198255793987584'	'479.22']
['76523618'	'407198255793987584'	'479.18']->['461474225'	'407198255793987584'	'479.22']
['1273301071'	'407198255793987584'	'0.0']->['1928466186'	'407198255793987584'	'479.22']
['1273301071'	'407198255793987584'	'0.0']->['271520382'	'407198255793987584'	'479.22']
['1273301071'	'407198255793987584'	'0.0']->['89023182'	'407198255793987584'	'479.22']
['1049343067'	'407198255793987584'	'4.83']->['272501430'	'407198255793987584'	'479.22']
['1273301071'	'407198255793987584'	'0.0']->['234204551'	'407198255793987584'	'479.31']
['30350216'	'407198255793987584'	'477.1']->['319177746'	'407198255793987584'	'479.4']
['1273301071'	'407198255793987584'	'0.0']->['66329378'	'407198255793987584'	'479.68']
['146217637'	'407198255793987584'	'2.91']->['1057074212'	'407198255793987584'	'479.82']
['1273301071'	'407198255793987584'	'0.0']->['1449776167'	'407198255793987584'	'479.97']
['1273301071'	'407198255793987584'	'0.0']->['598657967'	'407198255793987584'	'482.52']
['1273301071'	'407198255793987584'	'0.0']->['341908526'	'407198255793987584'	'483.8']
['1273301071'	'407198255793987584'	'0.0']->['879473737'	'407198255793987584'	'484.44']
['1273301071'	'407198255793987584'	'0.0']->['974383027'	'407198255793987584'	'484.76']
['1273301071'	'407198255793987584'	'0.0']->['1325540364'	'407198255793987584'	'484.92']
['1273301071'	'407198255793987584'	'0.0']->['490092123'	'407198255793987584'	'485.0']
['930630894'	'407198255793987584'	'479.21']->['1503186002'	'407198255793987584'	'485.04']
['1273301071'	'407198255793987584'	'0.0']->['838836739'	'407198255793987584'	'485.06']
['1273301071'	'407198255793987584'	'0.0']->['704229480'	'407198255793987584'	'485.07']
['1273301071'	'407198255793987584'	'0.0']->['1258147621'	'407198255793987584'	'485.08']
['1273301071'	'407198255793987584'	'0.0']->['518982245'	'407198255793987584'	'485.08']
['1273301071'	'407198255793987584'	'0.0']->['333245808'	'407198255793987584'	'485.08']
['1273301071'	'407198255793987584'	'0.0']->['756514879'	'407198255793987584'	'485.08']
['146217637'	'407198255793987584'	'2.91']->['2202041838'	'407198255793987584'	'485.08']
['1273301071'	'407198255793987584'	'0.0']->['1342523042'	'407198255793987584'	'485.08']
['1273301071'	'407198255793987584'	'0.0']->['706524104'	'407198255793987584'	'485.08']
['1273301071'	'407198255793987584'	'0.0']->['436301543'	'407198255793987584'	'485.08']
['925610858'	'407198255793987584'	'477.1']->['469934287'	'407198255793987584'	'485.08']
['1273301071'	'407198255793987584'	'0.0']->['426416998'	'407198255793987584'	'485.08']
['1273301071'	'407198255793987584'	'0.0']->['184995551'	'407198255793987584'	'509.37']
['1273301071'	'407198255793987584'	'0.0']->['2160771016'	'407198255793987584'	'521.51']
['1273301071'	'407198255793987584'	'0.0']->['911326789'	'407330404186984448'	'525.1']
['1273301071'	'407198255793987584'	'0.0']->['779929429'	'407198255793987584'	'527.58']
['397376582'	'407198255793987584'	'479.21']->['391691981'	'407198255793987584'	'530.61']
['1273301071'	'407198255793987584'	'0.0']->['349796985'	'407198255793987584'	'532.13']
['146217637'	'407198255793987584'	'2.91']->['47464664'	'407198255793987584'	'532.89']
['1670747630'	'407198255793987584'	'2.17']->['2218685952'	'407198255793987584'	'533.27']
['142089042'	'407198255793987584'	'5.32']->['238609555'	'407198255793987584'	'533.46']
['1273301071'	'407198255793987584'	'0.0']->['1900998084'	'407198255793987584'	'533.56']
['238609555'	'407198255793987584'	'533.46']->['503527732'	'407198255793987584'	'533.6']
['277647748'	'407198255793987584'	'8.64']->['1959614593'	'407198255793987584'	'533.63']
['272501430'	'407198255793987584'	'479.22']->['554796299'	'407198255793987584'	'533.64']
['1273301071'	'407198255793987584'	'0.0']->['1852383283'	'407198255793987584'	'533.64']
['272501430'	'407198255793987584'	'479.22']->['580454229'	'407198255793987584'	'533.65']
['1273301071'	'407198255793987584'	'0.0']->['1193218418'	'407198255793987584'	'533.65']
['1273301071'	'407198255793987584'	'0.0']->['481836282'	'407198255793987584'	'1134.98']
['1273301071'	'407198255793987584'	'0.0']->['1421366064'	'407198255793987584'	'1435.65']
['1273301071'	'407198255793987584'	'0.0']->['1217153329'	'407198255793987584'	'1585.98']
['1273301071'	'407198255793987584'	'0.0']->['270464726'	'407198255793987584'	'1661.15']
['1273301071'	'407198255793987584'	'0.0']->['1319740554'	'407198255793987584'	'1698.73']
['1273301071'	'407198255793987584'	'0.0']->['272607709'	'407198255793987584'	'1717.53']
['97784708'	'407198255793987584'	'4.52']->['298449630'	'407198255793987584'	'1726.92']
['1273301071'	'407198255793987584'	'0.0']->['708438770'	'407198255793987584'	'1731.62']
['566729626'	'407198255793987584'	'2.65']->['324081230'	'407198255793987584'	'1733.97']
['1273301071'	'407198255793987584'	'0.0']->['254750895'	'407198255793987584'	'1735.14']
['1273301071'	'407198255793987584'	'0.0']->['2154543275'	'407198255793987584'	'1736.32']
['713369420'	'407198255793987584'	'0.75']->['1512059450'	'407198255793987584'	'2913.17']
['1273301071'	'407198255793987584'	'0.0']->['913565550'	'407198255793987584'	'2919.72']
['1273301071'	'407198255793987584'	'0.0']->['1275480350'	'407198255793987584'	'2922.99']
['1273301071'	'407198255793987584'	'0.0']->['1405958106'	'407198255793987584'	'2924.63']
['1273301071'	'407198255793987584'	'0.0']->['467853615'	'407198255793987584'	'2925.45']
['1273301071'	'407198255793987584'	'0.0']->['553274953'	'407198255793987584'	'2925.86']
['1273301071'	'407198255793987584'	'0.0']->['132365580'	'407198255793987584'	'2926.06']
['1273301071'	'407198255793987584'	'0.0']->['1942834075'	'407934634186788864'	'2926.1']
['1273301071'	'407198255793987584'	'0.0']->['716393413'	'407198255793987584'	'2926.16']
['1273301071'	'407198255793987584'	'0.0']->['765282140'	'407198255793987584'	'2926.22']
['1273301071'	'407198255793987584'	'0.0']->['1421080472'	'407198255793987584'	'2926.24']
['1273301071'	'407198255793987584'	'0.0']->['488919053'	'407198255793987584'	'2926.25']
['1273301071'	'407198255793987584'	'0.0']->['1604808715'	'407198255793987584'	'2926.26']
['1273301071'	'407198255793987584'	'0.0']->['244350419'	'407198255793987584'	'2926.26']
['1273301071'	'407198255793987584'	'0.0']->['631105534'	'407198255793987584'	'2926.27']
['1273301071'	'407198255793987584'	'0.0']->['394531197'	'407198255793987584'	'2926.27']
['1273301071'	'407198255793987584'	'0.0']->['2188065351'	'407198255793987584'	'2926.37']
['1273301071'	'407198255793987584'	'0.0']->['825998348'	'407198255793987584'	'2926.42']
['1421080472'	'407198255793987584'	'2926.24']->['1920738740'	'407198255793987584'	'2926.44']
['1273301071'	'407198255793987584'	'0.0']->['32685340'	'407198255793987584'	'2926.45']
['146217637'	'407198255793987584'	'2.91']->['612285596'	'407198255793987584'	'2926.46']
['1273301071'	'407198255793987584'	'0.0']->['805721024'	'407198255793987584'	'2926.46']
['1273301071'	'407198255793987584'	'0.0']->['1041452874'	'407198255793987584'	'2926.47']
['1273301071'	'407198255793987584'	'0.0']->['704135551'	'407198255793987584'	'2926.57']
['1273301071'	'407198255793987584'	'0.0']->['1008468637'	'407198255793987584'	'2926.62']
['1273301071'	'407198255793987584'	'0.0']->['700504087'	'407198255793987584'	'2926.64']
['1273301071'	'407198255793987584'	'0.0']->['378336470'	'407198255793987584'	'2926.65']
['1273301071'	'407198255793987584'	'0.0']->['571893894'	'407198255793987584'	'2926.66']
['1273301071'	'407198255793987584'	'0.0']->['363994552'	'407198255793987584'	'2926.66']
['1273301071'	'407198255793987584'	'0.0']->['928349462'	'407198255793987584'	'2926.67']
['1273301071'	'407198255793987584'	'0.0']->['288242939'	'407198255793987584'	'2926.67']
['1273301071'	'407198255793987584'	'0.0']->['85917065'	'407934779078627328'	'2926.68']
['1273301071'	'407198255793987584'	'0.0']->['504755279'	'407198255793987584'	'2926.88']
['1273301071'	'407198255793987584'	'0.0']->['244840375'	'407198255793987584'	'2926.98']
['1273301071'	'407198255793987584'	'0.0']->['636078255'	'407198255793987584'	'2927.03']
['1273301071'	'407198255793987584'	'0.0']->['128654623'	'407198255793987584'	'2927.06']
['1273301071'	'407198255793987584'	'0.0']->['952607816'	'407198255793987584'	'2927.07']
['1273301071'	'407198255793987584'	'0.0']->['2175398611'	'407198255793987584'	'2927.08']
['1273301071'	'407198255793987584'	'0.0']->['797182838'	'407198255793987584'	'2927.08']
['1273301071'	'407198255793987584'	'0.0']->['308282795'	'407198255793987584'	'2927.08']
['1273301071'	'407198255793987584'	'0.0']->['1107540452'	'407198255793987584'	'2927.08']
['1273301071'	'407198255793987584'	'0.0']->['197934398'	'407198255793987584'	'2927.08']
['1273301071'	'407198255793987584'	'0.0']->['269647256'	'407198255793987584'	'2927.08']
['1273301071'	'407198255793987584'	'0.0']->['566133386'	'407198255793987584'	'2927.08']
['1273301071'	'407198255793987584'	'0.0']->['317553218'	'407198255793987584'	'2927.08']
['1273301071'	'407198255793987584'	'0.0']->['719204276'	'407198255793987584'	'2927.08']
['1273301071'	'407198255793987584'	'0.0']->['48211631'	'407198255793987584'	'2927.08']
['1273301071'	'407198255793987584'	'0.0']->['392718081'	'407198255793987584'	'2927.26']
['1273301071'	'407198255793987584'	'0.0']->['2175415111'	'407198255793987584'	'2927.35']
['1273301071'	'407198255793987584'	'0.0']->['420134507'	'407198255793987584'	'2927.39']
['1273301071'	'407198255793987584'	'0.0']->['61276453'	'407198255793987584'	'2927.41']
['1273301071'	'407198255793987584'	'0.0']->['342185096'	'407198255793987584'	'2927.43']
['1273301071'	'407198255793987584'	'0.0']->['601319923'	'407198255793987584'	'2927.53']
['1273301071'	'407198255793987584'	'0.0']->['206487898'	'407198255793987584'	'2927.57']
['1273301071'	'407198255793987584'	'0.0']->['1411276405'	'407198255793987584'	'2927.62']
['1273301071'	'407198255793987584'	'0.0']->['1946770584'	'407198255793987584'	'2927.87']
['1273301071'	'407198255793987584'	'0.0']->['575857236'	'407935096600018944'	'2927.93']
['1273301071'	'407198255793987584'	'0.0']->['632025553'	'407198255793987584'	'2927.99']
['1273301071'	'407198255793987584'	'0.0']->['1652958152'	'407198255793987584'	'2928.05']
['1273301071'	'407198255793987584'	'0.0']->['418179241'	'407198255793987584'	'2928.09']
['1273301071'	'407198255793987584'	'0.0']->['1402624884'	'407198255793987584'	'2928.1']
['1273301071'	'407198255793987584'	'0.0']->['805737660'	'407198255793987584'	'2928.11']
['1273301071'	'407198255793987584'	'0.0']->['523928397'	'407198255793987584'	'2928.11']
['1273301071'	'407198255793987584'	'0.0']->['1668159450'	'407198255793987584'	'2928.12']
['1273301071'	'407198255793987584'	'0.0']->['709545796'	'407198255793987584'	'2928.2']
['1273301071'	'407198255793987584'	'0.0']->['2209128168'	'407198255793987584'	'2928.28']
['1273301071'	'407198255793987584'	'0.0']->['1650938563'	'407935187834503169'	'2928.3']
['1273301071'	'407198255793987584'	'0.0']->['1679641610'	'407198255793987584'	'2928.44']
['1273301071'	'407198255793987584'	'0.0']->['321138553'	'407198255793987584'	'2928.52']
['1273301071'	'407198255793987584'	'0.0']->['25909071'	'407198255793987584'	'2928.56']
['1273301071'	'407198255793987584'	'0.0']->['1236034219'	'407198255793987584'	'2928.58']
['1273301071'	'407198255793987584'	'0.0']->['478670893'	'407198255793987584'	'2928.59']
['1273301071'	'407198255793987584'	'0.0']->['165246912'	'407198255793987584'	'2928.6']
['1273301071'	'407198255793987584'	'0.0']->['141339937'	'407198255793987584'	'2928.6']
['1273301071'	'407198255793987584'	'0.0']->['722216348'	'407198255793987584'	'2928.62']
['1273301071'	'407198255793987584'	'0.0']->['1279906158'	'407198255793987584'	'2928.63']
['1273301071'	'407198255793987584'	'0.0']->['814576832'	'407198255793987584'	'2928.67']
['1273301071'	'407198255793987584'	'0.0']->['437150568'	'407198255793987584'	'2928.72']
['1273301071'	'407198255793987584'	'0.0']->['48783719'	'407198255793987584'	'2928.73']
['1273301071'	'407198255793987584'	'0.0']->['617313410'	'407198255793987584'	'2928.75']
['1273301071'	'407198255793987584'	'0.0']->['291835087'	'407198255793987584'	'2928.78']
['1273301071'	'407198255793987584'	'0.0']->['426300008'	'407198255793987584'	'2928.78']
['1273301071'	'407198255793987584'	'0.0']->['340403615'	'407198255793987584'	'2929.05']
['1273301071'	'407198255793987584'	'0.0']->['176923068'	'407198255793987584'	'2929.25']
['1273301071'	'407198255793987584'	'0.0']->['914602351'	'407198255793987584'	'2929.3']
['1273301071'	'407198255793987584'	'0.0']->['433506794'	'407198255793987584'	'2929.37']
['1273301071'	'407198255793987584'	'0.0']->['364764885'	'407198255793987584'	'2929.55']
['1273301071'	'407198255793987584'	'0.0']->['547093182'	'407198255793987584'	'2929.57']
['1273301071'	'407198255793987584'	'0.0']->['37196411'	'407198255793987584'	'2929.75']
['1273301071'	'407198255793987584'	'0.0']->['1191860834'	'407198255793987584'	'2929.78']
['1273301071'	'407198255793987584'	'0.0']->['439719044'	'407198255793987584'	'2929.83']
['532668652'	'407198255793987584'	'12.2']->['562574641'	'407198255793987584'	'2929.85']
['1273301071'	'407198255793987584'	'0.0']->['1023245048'	'407198255793987584'	'2929.87']
['1273301071'	'407198255793987584'	'0.0']->['1114800799'	'407198255793987584'	'2930.02']
['1273301071'	'407198255793987584'	'0.0']->['424723243'	'407198255793987584'	'2930.6']
['914602351'	'407198255793987584'	'2929.3']->['1532066905'	'407198255793987584'	'2930.82']
['1273301071'	'407198255793987584'	'0.0']->['270812776'	'407198255793987584'	'2930.92']
['1273301071'	'407198255793987584'	'0.0']->['167926303'	'407198255793987584'	'2931.02']
['1273301071'	'407198255793987584'	'0.0']->['1732119583'	'407198255793987584'	'2931.5']
['1273301071'	'407198255793987584'	'0.0']->['469721080'	'407198255793987584'	'2931.65']
['1273301071'	'407198255793987584'	'0.0']->['162303955'	'407198255793987584'	'2931.65']
['1273301071'	'407198255793987584'	'0.0']->['388379908'	'407198255793987584'	'2931.88']
['146217637'	'407198255793987584'	'2.91']->['204008599'	'407198255793987584'	'2931.98']
['1273301071'	'407198255793987584'	'0.0']->['352235397'	'407198255793987584'	'2932.07']
['1273301071'	'407198255793987584'	'0.0']->['26896235'	'407198255793987584'	'2932.17']
['1273301071'	'407198255793987584'	'0.0']->['1620986490'	'407198255793987584'	'2932.22']
['1273301071'	'407198255793987584'	'0.0']->['536527545'	'407198255793987584'	'2932.3']
['1273301071'	'407198255793987584'	'0.0']->['631413308'	'407198255793987584'	'2932.33']
['1273301071'	'407198255793987584'	'0.0']->['138835594'	'407198255793987584'	'2932.35']
['1273301071'	'407198255793987584'	'0.0']->['1336448329'	'407198255793987584'	'2932.37']
['1273301071'	'407198255793987584'	'0.0']->['1146585445'	'407198255793987584'	'2932.55']
['1273301071'	'407198255793987584'	'0.0']->['1005991519'	'407198255793987584'	'2932.7']
['1273301071'	'407198255793987584'	'0.0']->['870569551'	'407198255793987584'	'2932.78']
['1273301071'	'407198255793987584'	'0.0']->['236645322'	'407198255793987584'	'2933.02']
['1273301071'	'407198255793987584'	'0.0']->['1340435203'	'407198255793987584'	'2933.33']
['1273301071'	'407198255793987584'	'0.0']->['914993629'	'407198255793987584'	'2933.48']
['1273301071'	'407198255793987584'	'0.0']->['991983392'	'407198255793987584'	'2933.52']
['1273301071'	'407198255793987584'	'0.0']->['244752008'	'407198255793987584'	'2933.63']
['1273301071'	'407198255793987584'	'0.0']->['2171641957'	'407198255793987584'	'2933.7']
['1273301071'	'407198255793987584'	'0.0']->['1425590197'	'407198255793987584'	'2933.7']
['1273301071'	'407198255793987584'	'0.0']->['105989188'	'407198255793987584'	'2933.78']
['1273301071'	'407198255793987584'	'0.0']->['1132028526'	'407198255793987584'	'2934.13']
['1273301071'	'407198255793987584'	'0.0']->['1105014324'	'407198255793987584'	'2934.33']
['1273301071'	'407198255793987584'	'0.0']->['1520791674'	'407198255793987584'	'2934.57']
['1273301071'	'407198255793987584'	'0.0']->['1916125027'	'407198255793987584'	'2934.6']
['1273301071'	'407198255793987584'	'0.0']->['1262726174'	'407198255793987584'	'2934.7']
['1273301071'	'407198255793987584'	'0.0']->['220545614'	'407936931046363136'	'2935.23']
['1273301071'	'407198255793987584'	'0.0']->['760745708'	'407198255793987584'	'2935.37']
['1273301071'	'407198255793987584'	'0.0']->['1181298096'	'407198255793987584'	'2935.53']
['1273301071'	'407198255793987584'	'0.0']->['1429139004'	'407198255793987584'	'2935.67']
['1273301071'	'407198255793987584'	'0.0']->['1237118120'	'407198255793987584'	'2936.32']
['1273301071'	'407198255793987584'	'0.0']->['806191597'	'407198255793987584'	'2936.55']
['1273301071'	'407198255793987584'	'0.0']->['334424103'	'407198255793987584'	'2938.37']
['236622304'	'407198255793987584'	'10.18']->['727805275'	'407198255793987584'	'2940.85']
['1273301071'	'407198255793987584'	'0.0']->['1580213346'	'407198255793987584'	'2946.7']
['1273301071'	'407198255793987584'	'0.0']->['1232436870'	'407198255793987584'	'2955.33']
['1279906158'	'407198255793987584'	'2928.63']->['357316241'	'407198255793987584'	'2959.38']
['1273301071'	'407198255793987584'	'0.0']->['634277440'	'407198255793987584'	'2988.98']
['439719044'	'407198255793987584'	'2929.83']->['323342073'	'407198255793987584'	'2990.17']
['1273301071'	'407198255793987584'	'0.0']->['631140137'	'407198255793987584'	'3005.32']
['1273301071'	'407198255793987584'	'0.0']->['416177042'	'407198255793987584'	'3015.27']
['1273301071'	'407198255793987584'	'0.0']->['122814980'	'407198255793987584'	'3244.47']
['1273301071'	'407198255793987584'	'0.0']->['1245026840'	'407198255793987584'	'4852.88']
['1273301071'	'407198255793987584'	'0.0']->['736950254'	'407198255793987584'	'6082.62']
['1273301071'	'407198255793987584'	'0.0']->['1301967618'	'407198255793987584'	'6300.48']
['1273301071'	'407198255793987584'	'0.0']->['924777314'	'407198255793987584'	'8565.88']
['1273301071'	'407198255793987584'	'0.0']->['346689762'	'407198255793987584'	'16045.82']
['1273301071'	'407198255793987584'	'0.0']->['165222084'	'407198255793987584'	'16122.1']
['1273301071'	'407198255793987584'	'0.0']->['286394256'	'407198255793987584'	'16270.58']
['1273301071'	'407198255793987584'	'0.0']->['1205985277'	'407198255793987584'	'16689.0']
['1273301071'	'407198255793987584'	'0.0']->['1619654882'	'407198255793987584'	'17540.55']
['1273301071'	'407198255793987584'	'0.0']->['343645664'	'407198255793987584'	'24957.2']
['1273301071'	'407198255793987584'	'0.0']->['1684027434'	'407198255793987584'	'24962.43']
['1273301071'	'407198255793987584'	'0.0']->['1456849297'	'407198255793987584'	'47472.88']
['1273301071'	'407198255793987584'	'0.0']->['25207454'	'407198255793987584'	'82047.65']
['1273301071'	'407198255793987584'	'0.0']->['606869300'	'407198255793987584'	'148405.7']
['1273301071'	'407198255793987584'	'0.0']->['417597293'	'407198255793987584'	'373426.5']
['1273301071'	'407198255793987584'	'0.0']->['1589855202'	'407198255793987584'	'744358.05']
['1273301071'	'407198255793987584'	'0.0']->['3065953975'	'407198255793987584'	'888533.65']
