# Supplementary material for: BiMGCL: rumor detection via bi-directional multi-level graph contrastive learning
Source: PeerJ Comput Sci. 2023 Nov 10;9:e1659. doi: 10.7717/peerj-cs.1659 (PMC10703058; doi:10.7717/peerj-cs.1659)
Supplement: Supplemental Information 1 [file peerj-cs-09-1659-s001.zip › rumor_detection_acl2017/twitter15/tree/407198615137181696.txt]

['ROOT'	'ROOT'	'0.0']->['628318484'	'407198615137181696'	'0.0']
['628318484'	'407198615137181696'	'0.0']->['2174457969'	'407198615137181696'	'0.45']
['628318484'	'407198615137181696'	'0.0']->['1581761360'	'407198615137181696'	'0.45']
['628318484'	'407198615137181696'	'0.0']->['1330216111'	'407198615137181696'	'0.45']
['628318484'	'407198615137181696'	'0.0']->['1403181272'	'407198615137181696'	'1.32']
['628318484'	'407198615137181696'	'0.0']->['1183964846'	'407198615137181696'	'1.76']
['628318484'	'407198615137181696'	'0.0']->['507613688'	'407198615137181696'	'1.98']
['628318484'	'407198615137181696'	'0.0']->['1126443277'	'407198615137181696'	'2.09']
['628318484'	'407198615137181696'	'0.0']->['636955091'	'407198615137181696'	'2.15']
['628318484'	'407198615137181696'	'0.0']->['1666153412'	'407198615137181696'	'2.17']
['628318484'	'407198615137181696'	'0.0']->['427002842'	'407198615137181696'	'2.19']
['628318484'	'407198615137181696'	'0.0']->['628234241'	'407198615137181696'	'2.19']
['628318484'	'407198615137181696'	'0.0']->['75103483'	'407198615137181696'	'2.2']
['628318484'	'407198615137181696'	'0.0']->['755880872'	'407198615137181696'	'2.2']
['628318484'	'407198615137181696'	'0.0']->['199329097'	'407198615137181696'	'2.2']
['628318484'	'407198615137181696'	'0.0']->['245907419'	'407198615137181696'	'2.2']
['628318484'	'407198615137181696'	'0.0']->['1527379795'	'407198615137181696'	'2.2']
['628318484'	'407198615137181696'	'0.0']->['319193783'	'407198615137181696'	'2.2']
['628318484'	'407198615137181696'	'0.0']->['1584412506'	'407198615137181696'	'2.2']
['628318484'	'407198615137181696'	'0.0']->['438663523'	'407198615137181696'	'2.2']
['628318484'	'407198615137181696'	'0.0']->['515745155'	'407198615137181696'	'2.2']
['628318484'	'407198615137181696'	'0.0']->['996478854'	'407198615137181696'	'2.2']
['628318484'	'407198615137181696'	'0.0']->['430071352'	'407198615137181696'	'2.89']
['628318484'	'407198615137181696'	'0.0']->['1494129541'	'407198615137181696'	'3.24']
['628318484'	'407198615137181696'	'0.0']->['995231058'	'407198615137181696'	'3.41']
['628318484'	'407198615137181696'	'0.0']->['426205690'	'407198615137181696'	'3.5']
['628318484'	'407198615137181696'	'0.0']->['283263628'	'407198615137181696'	'3.54']
['628318484'	'407198615137181696'	'0.0']->['892793550'	'407198615137181696'	'3.56']
['245907419'	'407198615137181696'	'2.2']->['241221107'	'407198615137181696'	'3.57']
['430071352'	'407198615137181696'	'2.89']->['555949852'	'407198615137181696'	'3.58']
['515745155'	'407198615137181696'	'2.2']->['972154026'	'407198615137181696'	'3.58']
['628318484'	'407198615137181696'	'0.0']->['151333398'	'407198615137181696'	'3.58']
['628318484'	'407198615137181696'	'0.0']->['614518828'	'407198615137181696'	'3.58']
['628318484'	'407198615137181696'	'0.0']->['199347368'	'407198615137181696'	'3.58']
['628318484'	'407198615137181696'	'0.0']->['560652776'	'407198615137181696'	'3.58']
['241221107'	'407198615137181696'	'3.57']->['928113799'	'407198615137181696'	'3.58']
['1494129541'	'407198615137181696'	'3.24']->['1659763525'	'407198615137181696'	'3.58']
['628318484'	'407198615137181696'	'0.0']->['2224144398'	'407198615137181696'	'3.8']
['628318484'	'407198615137181696'	'0.0']->['71770449'	'407198615137181696'	'3.83']
['628318484'	'407198615137181696'	'0.0']->['219328113'	'407198615137181696'	'4.14']
['628318484'	'407198615137181696'	'0.0']->['299336697'	'407198615137181696'	'4.3']
['628318484'	'407198615137181696'	'0.0']->['1002582824'	'407198615137181696'	'4.37']
['628318484'	'407198615137181696'	'0.0']->['74316062'	'407198615137181696'	'4.41']
['628318484'	'407198615137181696'	'0.0']->['321598467'	'407198615137181696'	'4.43']
['628318484'	'407198615137181696'	'0.0']->['198651014'	'407198615137181696'	'4.44']
['628318484'	'407198615137181696'	'0.0']->['27377006'	'407198615137181696'	'4.45']
['628318484'	'407198615137181696'	'0.0']->['585695952'	'407198615137181696'	'4.45']
['628318484'	'407198615137181696'	'0.0']->['1173302359'	'407198615137181696'	'4.65']
['628318484'	'407198615137181696'	'0.0']->['1668465638'	'407198615137181696'	'4.85']
['628318484'	'407198615137181696'	'0.0']->['83080584'	'407198615137181696'	'4.88']
['628318484'	'407198615137181696'	'0.0']->['151452208'	'407198615137181696'	'4.9']
['555949852'	'407198615137181696'	'3.58']->['795741631'	'407198615137181696'	'4.92']
['628318484'	'407198615137181696'	'0.0']->['932832283'	'407198615137181696'	'4.95']
['628318484'	'407198615137181696'	'0.0']->['1148055866'	'407198615137181696'	'5.32']
['628318484'	'407198615137181696'	'0.0']->['56230952'	'407198615137181696'	'5.5']
['628318484'	'407198615137181696'	'0.0']->['959230410'	'407198615137181696'	'5.59']
['628318484'	'407198615137181696'	'0.0']->['527295792'	'407198615137181696'	'5.64']
['628318484'	'407198615137181696'	'0.0']->['538617500'	'407198615137181696'	'5.66']
['628318484'	'407198615137181696'	'0.0']->['70245511'	'407198615137181696'	'5.68']
['628318484'	'407198615137181696'	'0.0']->['59320575'	'407198615137181696'	'5.77']
['628318484'	'407198615137181696'	'0.0']->['128478095'	'407198615137181696'	'6.22']
['628318484'	'407198615137181696'	'0.0']->['303164033'	'407198615137181696'	'6.45']
['628318484'	'407198615137181696'	'0.0']->['116812157'	'407198615137181696'	'6.57']
['628318484'	'407198615137181696'	'0.0']->['569337532'	'407198615137181696'	'6.63']
['628318484'	'407198615137181696'	'0.0']->['120399360'	'407198615137181696'	'6.65']
['628318484'	'407198615137181696'	'0.0']->['1403149334'	'407198615137181696'	'6.67']
['628318484'	'407198615137181696'	'0.0']->['72050702'	'407198615137181696'	'6.68']
['628318484'	'407198615137181696'	'0.0']->['57773782'	'407198615137181696'	'6.68']
['628318484'	'407198615137181696'	'0.0']->['1326042972'	'407198615137181696'	'6.79']
['628318484'	'407198615137181696'	'0.0']->['594944024'	'407198615137181696'	'6.85']
['628318484'	'407198615137181696'	'0.0']->['1418816395'	'407198615137181696'	'6.9']
['972154026'	'407198615137181696'	'3.58']->['2212918758'	'407198615137181696'	'7.14']
['628318484'	'407198615137181696'	'0.0']->['525115774'	'407198615137181696'	'7.26']
['628318484'	'407198615137181696'	'0.0']->['425585935'	'407198615137181696'	'7.32']
['628318484'	'407198615137181696'	'0.0']->['194485280'	'407198615137181696'	'7.35']
['1403149334'	'407198615137181696'	'6.67']->['580302556'	'407198615137181696'	'7.37']
['57773782'	'407198615137181696'	'6.68']->['109419821'	'407198615137181696'	'7.38']
['116812157'	'407198615137181696'	'6.57']->['365405812'	'407198615137181696'	'7.38']
['1326042972'	'407198615137181696'	'6.79']->['1547690390'	'407198615137181696'	'7.38']
['628318484'	'407198615137181696'	'0.0']->['477503488'	'407198615137181696'	'7.87']
['628318484'	'407198615137181696'	'0.0']->['148298563'	'407198615137181696'	'8.11']
['628318484'	'407198615137181696'	'0.0']->['554645112'	'407198615137181696'	'8.23']
['1403149334'	'407198615137181696'	'6.67']->['411511255'	'407198615137181696'	'8.29']
['628318484'	'407198615137181696'	'0.0']->['1556243509'	'407198615137181696'	'8.35']
['628318484'	'407198615137181696'	'0.0']->['228048930'	'407198615137181696'	'8.87']
['628318484'	'407198615137181696'	'0.0']->['383453341'	'407198615137181696'	'9.13']
['628318484'	'407198615137181696'	'0.0']->['273688720'	'407198615137181696'	'9.25']
['628318484'	'407198615137181696'	'0.0']->['596180500'	'407198615137181696'	'9.32']
['628318484'	'407198615137181696'	'0.0']->['1221827324'	'407198615137181696'	'9.35']
['628318484'	'407198615137181696'	'0.0']->['301643950'	'407198615137181696'	'9.37']
['628318484'	'407198615137181696'	'0.0']->['225000073'	'407198615137181696'	'9.38']
['628318484'	'407198615137181696'	'0.0']->['705817951'	'407198615137181696'	'9.82']
['628318484'	'407198615137181696'	'0.0']->['289460113'	'407198615137181696'	'10.03']
['628318484'	'407198615137181696'	'0.0']->['616841604'	'407198615137181696'	'10.14']
['241221107'	'407198615137181696'	'3.57']->['1482598489'	'407198615137181696'	'10.2']
['628318484'	'407198615137181696'	'0.0']->['609476431'	'407198615137181696'	'10.22']
['628318484'	'407198615137181696'	'0.0']->['174145925'	'407198615137181696'	'10.24']
['628318484'	'407198615137181696'	'0.0']->['1616279106'	'407198615137181696'	'10.24']
['628318484'	'407198615137181696'	'0.0']->['257132320'	'407198615137181696'	'10.25']
['628318484'	'407198615137181696'	'0.0']->['1004170555'	'407198615137181696'	'10.25']
['628318484'	'407198615137181696'	'0.0']->['1249372195'	'407198615137181696'	'10.35']
['628318484'	'407198615137181696'	'0.0']->['745870770'	'407198615137181696'	'10.45']
['628318484'	'407198615137181696'	'0.0']->['450019548'	'407198615137181696'	'11.53']
['628318484'	'407198615137181696'	'0.0']->['2188920313'	'407198615137181696'	'12.07']
['194485280'	'407198615137181696'	'7.35']->['360119812'	'407198615137181696'	'12.35']
['628318484'	'407198615137181696'	'0.0']->['510865663'	'407198615137181696'	'12.48']
['628318484'	'407198615137181696'	'0.0']->['347273754'	'407198615137181696'	'12.55']
['628318484'	'407198615137181696'	'0.0']->['229560328'	'407198615137181696'	'12.58']
['628318484'	'407198615137181696'	'0.0']->['959009917'	'407198615137181696'	'12.6']
['745870770'	'407198615137181696'	'10.45']->['432622985'	'407198615137181696'	'12.61']
['628318484'	'407198615137181696'	'0.0']->['1499274079'	'407198615137181696'	'12.61']
['628318484'	'407198615137181696'	'0.0']->['118828930'	'407198615137181696'	'12.61']
['628318484'	'407198615137181696'	'0.0']->['561443970'	'407198615137181696'	'12.62']
['628318484'	'407198615137181696'	'0.0']->['19729380'	'407198615137181696'	'12.62']
['347273754'	'407198615137181696'	'12.55']->['347352137'	'407198615137181696'	'12.62']
['628318484'	'407198615137181696'	'0.0']->['243674795'	'407198615137181696'	'12.62']
['628318484'	'407198615137181696'	'0.0']->['451632281'	'407198615137181696'	'12.62']
['628318484'	'407198615137181696'	'0.0']->['762368478'	'407198615137181696'	'12.62']
['628318484'	'407198615137181696'	'0.0']->['1909155776'	'407198615137181696'	'12.62']
['628318484'	'407198615137181696'	'0.0']->['102201148'	'407198615137181696'	'12.62']
['628318484'	'407198615137181696'	'0.0']->['2187548173'	'407198615137181696'	'12.62']
['628318484'	'407198615137181696'	'0.0']->['256295813'	'407198615137181696'	'12.62']
['628318484'	'407198615137181696'	'0.0']->['361592524'	'407198615137181696'	'12.62']
['628318484'	'407198615137181696'	'0.0']->['871181209'	'407198615137181696'	'12.78']
['628318484'	'407198615137181696'	'0.0']->['357226306'	'407198615137181696'	'14.47']
['628318484'	'407198615137181696'	'0.0']->['1937639780'	'407198615137181696'	'15.31']
['628318484'	'407198615137181696'	'0.0']->['1210753874'	'407198615137181696'	'15.73']
['1210753874'	'407198615137181696'	'15.73']->['212393463'	'407198615137181696'	'15.94']
['361592524'	'407198615137181696'	'12.62']->['128071870'	'407198615137181696'	'16.04']
['628318484'	'407198615137181696'	'0.0']->['1083716293'	'407198615137181696'	'16.1']
['628318484'	'407198615137181696'	'0.0']->['1913290662'	'407198615137181696'	'16.12']
['614518828'	'407198615137181696'	'3.58']->['1863291116'	'407198615137181696'	'16.14']
['628318484'	'407198615137181696'	'0.0']->['328681483'	'407198615137181696'	'16.14']
['628318484'	'407198615137181696'	'0.0']->['313498269'	'407198615137181696'	'16.15']
['628318484'	'407198615137181696'	'0.0']->['1727031614'	'407198615137181696'	'16.15']
['628318484'	'407198615137181696'	'0.0']->['1524856172'	'407198615137181696'	'16.15']
['628318484'	'407198615137181696'	'0.0']->['928309656'	'407198615137181696'	'16.15']
['628318484'	'407198615137181696'	'0.0']->['39523610'	'407198615137181696'	'16.15']
['628318484'	'407198615137181696'	'0.0']->['458152245'	'407198615137181696'	'16.15']
['762368478'	'407198615137181696'	'12.62']->['1149083742'	'407198615137181696'	'16.15']
['212393463'	'407198615137181696'	'15.94']->['1666285590'	'407198615137181696'	'16.15']
['59320575'	'407198615137181696'	'5.77']->['457787771'	'407198615137181696'	'16.15']
['628318484'	'407198615137181696'	'0.0']->['338198138'	'407198615137181696'	'16.15']
['628318484'	'407198615137181696'	'0.0']->['2209437648'	'407198615137181696'	'16.15']
['628318484'	'407198615137181696'	'0.0']->['311766075'	'407198615137181696'	'16.15']
['628318484'	'407198615137181696'	'0.0']->['115963648'	'407198615137181696'	'16.36']
['628318484'	'407198615137181696'	'0.0']->['503722156'	'407198615137181696'	'16.46']
['628318484'	'407198615137181696'	'0.0']->['254225528'	'407198615137181696'	'16.51']
['628318484'	'407198615137181696'	'0.0']->['33314019'	'407198615137181696'	'16.54']
['628318484'	'407198615137181696'	'0.0']->['163493059'	'407198615137181696'	'16.55']
['628318484'	'407198615137181696'	'0.0']->['716743754'	'407198615137181696'	'16.56']
['148298563'	'407198615137181696'	'8.11']->['611060778'	'407198615137181696'	'16.57']
['33314019'	'407198615137181696'	'16.54']->['156676047'	'407198615137181696'	'17.05']
['628318484'	'407198615137181696'	'0.0']->['292572374'	'407198615137181696'	'17.29']
['628318484'	'407198615137181696'	'0.0']->['764305080'	'407198615137181696'	'17.41']
['212393463'	'407198615137181696'	'15.94']->['182589724'	'407198615137181696'	'17.47']
['450019548'	'407198615137181696'	'11.53']->['160247328'	'407198615137181696'	'17.5']
['628318484'	'407198615137181696'	'0.0']->['31187808'	'407198615137181696'	'17.52']
['228048930'	'407198615137181696'	'8.87']->['1550081274'	'407198615137181696'	'17.53']
['628318484'	'407198615137181696'	'0.0']->['300627071'	'407198615137181696'	'17.53']
['628318484'	'407198615137181696'	'0.0']->['2199834813'	'407198615137181696'	'17.53']
['338198138'	'407198615137181696'	'16.15']->['157732276'	'407198615137181696'	'17.86']
['458152245'	'407198615137181696'	'16.15']->['327261847'	'407198615137181696'	'18.02']
['432622985'	'407198615137181696'	'12.61']->['273829049'	'407198615137181696'	'18.1']
['1584412506'	'407198615137181696'	'2.2']->['501512628'	'407198615137181696'	'18.14']
['128071870'	'407198615137181696'	'16.04']->['381942324'	'407198615137181696'	'18.16']
['628318484'	'407198615137181696'	'0.0']->['567822957'	'407198615137181696'	'18.17']
['432622985'	'407198615137181696'	'12.61']->['401324076'	'407198615137181696'	'18.18']
['628318484'	'407198615137181696'	'0.0']->['279742648'	'407198615137181696'	'19.22']
['1403149334'	'407198615137181696'	'6.67']->['610282060'	'407198615137181696'	'19.73']
['628318484'	'407198615137181696'	'0.0']->['496314999'	'407198615137181696'	'19.99']
['83080584'	'407198615137181696'	'4.88']->['72152100'	'407198615137181696'	'20.12']
['628318484'	'407198615137181696'	'0.0']->['475274651'	'407198615137181696'	'20.19']
['628318484'	'407198615137181696'	'0.0']->['295053424'	'407198615137181696'	'20.22']
['1482598489'	'407198615137181696'	'10.2']->['398624605'	'407198615137181696'	'20.23']
['628318484'	'407198615137181696'	'0.0']->['289559623'	'407198615137181696'	'20.24']
['628318484'	'407198615137181696'	'0.0']->['417216601'	'407198615137181696'	'20.25']
['628318484'	'407198615137181696'	'0.0']->['1102316533'	'407198615137181696'	'20.25']
['628318484'	'407198615137181696'	'0.0']->['567604467'	'407198615137181696'	'20.25']
['1102316533'	'407198615137181696'	'20.25']->['333138158'	'407198615137181696'	'20.25']
['1403149334'	'407198615137181696'	'6.67']->['178731544'	'407198615137181696'	'20.25']
['628318484'	'407198615137181696'	'0.0']->['798461370'	'407198615137181696'	'20.25']
['33314019'	'407198615137181696'	'16.54']->['65257541'	'407198615137181696'	'20.25']
['628318484'	'407198615137181696'	'0.0']->['65276010'	'407198615137181696'	'20.25']
['628318484'	'407198615137181696'	'0.0']->['727273178'	'407198615137181696'	'20.25']
['628318484'	'407198615137181696'	'0.0']->['2180134587'	'407198615137181696'	'20.25']
['567604467'	'407198615137181696'	'20.25']->['608540883'	'407198615137181696'	'20.25']
['628318484'	'407198615137181696'	'0.0']->['342771487'	'407198615137181696'	'20.25']
['19729380'	'407198615137181696'	'12.62']->['60298957'	'407198615137181696'	'20.25']
['628318484'	'407198615137181696'	'0.0']->['1072168063'	'407198615137181696'	'20.25']
['65257541'	'407198615137181696'	'20.25']->['172424956'	'407198615137181696'	'20.25']
['628318484'	'407198615137181696'	'0.0']->['990251244'	'407198615137181696'	'20.25']
['567604467'	'407198615137181696'	'20.25']->['347000576'	'407198615137181696'	'20.43']
['628318484'	'407198615137181696'	'0.0']->['464085949'	'407198615137181696'	'20.51']
['628318484'	'407198615137181696'	'0.0']->['25059194'	'407198615137181696'	'20.56']
['628318484'	'407198615137181696'	'0.0']->['846243714'	'407198615137181696'	'20.58']
['116812157'	'407198615137181696'	'6.57']->['329716095'	'407198615137181696'	'20.59']
['628318484'	'407198615137181696'	'0.0']->['213103752'	'407198615137181696'	'20.6']
['628318484'	'407198615137181696'	'0.0']->['173369991'	'407198615137181696'	'21.55']
['628318484'	'407198615137181696'	'0.0']->['182208139'	'407198615137181696'	'22.02']
['628318484'	'407198615137181696'	'0.0']->['28078317'	'407198615137181696'	'22.26']
['628318484'	'407198615137181696'	'0.0']->['403822017'	'407198615137181696'	'22.38']
['65276010'	'407198615137181696'	'20.25']->['179760212'	'407198615137181696'	'22.44']
['628318484'	'407198615137181696'	'0.0']->['174181050'	'407198615137181696'	'22.47']
['457787771'	'407198615137181696'	'16.15']->['545122965'	'407198615137181696'	'22.49']
['179760212'	'407198615137181696'	'22.44']->['176544429'	'407198615137181696'	'22.49']
['1913290662'	'407198615137181696'	'16.12']->['1036237207'	'407198615137181696'	'22.5']
['347352137'	'407198615137181696'	'12.62']->['122775889'	'407198615137181696'	'22.5']
['179760212'	'407198615137181696'	'22.44']->['68996996'	'407198615137181696'	'22.5']
['628318484'	'407198615137181696'	'0.0']->['1117812890'	'407198615137181696'	'22.5']
['122775889'	'407198615137181696'	'22.5']->['41151344'	'407198615137181696'	'22.5']
['545122965'	'407198615137181696'	'22.49']->['248520617'	'407198615137181696'	'22.5']
['122775889'	'407198615137181696'	'22.5']->['61115600'	'407198615137181696'	'22.5']
['1102316533'	'407198615137181696'	'20.25']->['1627871280'	'407198615137181696'	'22.5']
['300627071'	'407198615137181696'	'17.53']->['79352473'	'407198615137181696'	'22.5']
['115963648'	'407198615137181696'	'16.36']->['171976694'	'407198615137181696'	'22.5']
['229560328'	'407198615137181696'	'12.58']->['149548253'	'407198615137181696'	'22.5']
['248520617'	'407198615137181696'	'22.5']->['1010146128'	'407198615137181696'	'22.5']
['628318484'	'407198615137181696'	'0.0']->['265569374'	'407198615137181696'	'22.5']
['628318484'	'407198615137181696'	'0.0']->['579277883'	'407198615137181696'	'23.59']
['628318484'	'407198615137181696'	'0.0']->['107482215'	'407198615137181696'	'24.14']
['173369991'	'407198615137181696'	'21.55']->['17855005'	'407198615137181696'	'24.41']
['248520617'	'407198615137181696'	'22.5']->['509715352'	'407198615137181696'	'24.55']
['628318484'	'407198615137181696'	'0.0']->['1691505092'	'407198615137181696'	'24.62']
['628318484'	'407198615137181696'	'0.0']->['553851870'	'407198615137181696'	'24.65']
['61115600'	'407198615137181696'	'22.5']->['289481852'	'407198615137181696'	'24.67']
['628318484'	'407198615137181696'	'0.0']->['240035021'	'407198615137181696'	'24.67']
['628318484'	'407198615137181696'	'0.0']->['66254390'	'407198615137181696'	'24.68']
['173369991'	'407198615137181696'	'21.55']->['517302720'	'407198615137181696'	'24.68']
['347000576'	'407198615137181696'	'20.43']->['1314972037'	'407198615137181696'	'24.68']
['329716095'	'407198615137181696'	'20.59']->['559958184'	'407198615137181696'	'24.68']
['628318484'	'407198615137181696'	'0.0']->['930715722'	'407198615137181696'	'24.68']
['628318484'	'407198615137181696'	'0.0']->['154942333'	'407198615137181696'	'24.68']
['61115600'	'407198615137181696'	'22.5']->['257976289'	'407198615137181696'	'24.68']
['579277883'	'407198615137181696'	'23.59']->['579662750'	'407198615137181696'	'24.68']
['628318484'	'407198615137181696'	'0.0']->['1132887133'	'407198615137181696'	'24.68']
['122775889'	'407198615137181696'	'22.5']->['61064573'	'407198615137181696'	'24.68']
['545122965'	'407198615137181696'	'22.49']->['489388221'	'407198615137181696'	'24.68']
['517302720'	'407198615137181696'	'24.68']->['338249809'	'407198615137181696'	'24.68']
['628318484'	'407198615137181696'	'0.0']->['710700565'	'407198615137181696'	'24.68']
['628318484'	'407198615137181696'	'0.0']->['1119038072'	'407198615137181696'	'24.68']
['628318484'	'407198615137181696'	'0.0']->['1865703608'	'407198615137181696'	'24.68']
['628318484'	'407198615137181696'	'0.0']->['2220126552'	'407198615137181696'	'24.68']
['1314972037'	'407198615137181696'	'24.68']->['483266109'	'407198615137181696'	'24.68']
['417216601'	'407198615137181696'	'20.25']->['137982010'	'407198615137181696'	'24.68']
['628318484'	'407198615137181696'	'0.0']->['557969193'	'407198615137181696'	'24.68']
['1102316533'	'407198615137181696'	'20.25']->['516033021'	'407198615137181696'	'24.68']
['300627071'	'407198615137181696'	'17.53']->['1368494851'	'407198615137181696'	'24.68']
['173369991'	'407198615137181696'	'21.55']->['443119225'	'407198615137181696'	'24.68']
['628318484'	'407198615137181696'	'0.0']->['125162780'	'407198615137181696'	'24.68']
['628318484'	'407198615137181696'	'0.0']->['337549862'	'407198615137181696'	'24.68']
['248520617'	'407198615137181696'	'22.5']->['220567341'	'407198615137181696'	'24.68']
['65276010'	'407198615137181696'	'20.25']->['537587008'	'407198615137181696'	'24.68']
['1102316533'	'407198615137181696'	'20.25']->['1523562402'	'407198615137181696'	'24.68']
['443119225'	'407198615137181696'	'24.68']->['288401417'	'407198615137181696'	'24.68']
['628318484'	'407198615137181696'	'0.0']->['1096379036'	'407198615137181696'	'24.68']
['338249809'	'407198615137181696'	'24.68']->['416410246'	'407198615137181696'	'25.13']
['628318484'	'407198615137181696'	'0.0']->['422215524'	'407198615137181696'	'25.36']
['628318484'	'407198615137181696'	'0.0']->['283798245'	'407198615137181696'	'25.47']
['443119225'	'407198615137181696'	'24.68']->['278629602'	'407198615137181696'	'25.53']
['628318484'	'407198615137181696'	'0.0']->['370947631'	'407198615137181696'	'25.56']
['628318484'	'407198615137181696'	'0.0']->['341206199'	'407198615137181696'	'25.57']
['398624605'	'407198615137181696'	'20.23']->['413211981'	'407198615137181696'	'25.58']
['628318484'	'407198615137181696'	'0.0']->['591383597'	'407198615137181696'	'25.65']
['278629602'	'407198615137181696'	'25.53']->['445633747'	'407198615137181696'	'25.68']
['628318484'	'407198615137181696'	'0.0']->['111473382'	'407198615137181696'	'25.72']
['628318484'	'407198615137181696'	'0.0']->['101137998'	'407198615137181696'	'25.86']
['628318484'	'407198615137181696'	'0.0']->['1458048475'	'407198615137181696'	'25.93']
['628318484'	'407198615137181696'	'0.0']->['1514031937'	'407198615137181696'	'25.96']
['628318484'	'407198615137181696'	'0.0']->['1125899287'	'407198615137181696'	'26.0']
['65257541'	'407198615137181696'	'20.25']->['143952831'	'407198615137181696'	'26.24']
['628318484'	'407198615137181696'	'0.0']->['938017436'	'407198615137181696'	'26.36']
['628318484'	'407198615137181696'	'0.0']->['235842134'	'407198615137181696'	'26.42']
['628318484'	'407198615137181696'	'0.0']->['46153980'	'407198615137181696'	'26.45']
['628318484'	'407198615137181696'	'0.0']->['625949945'	'407198615137181696'	'26.47']
['413211981'	'407198615137181696'	'25.58']->['551167836'	'407198615137181696'	'26.48']
['628318484'	'407198615137181696'	'0.0']->['228753518'	'407198615137181696'	'26.48']
['628318484'	'407198615137181696'	'0.0']->['192926895'	'407198615137181696'	'26.48']
['628318484'	'407198615137181696'	'0.0']->['135749181'	'407198615137181696'	'26.48']
['403822017'	'407198615137181696'	'22.38']->['131692708'	'407198615137181696'	'26.59']
['628318484'	'407198615137181696'	'0.0']->['381602776'	'407198615137181696'	'26.65']
['628318484'	'407198615137181696'	'0.0']->['27170334'	'407198615137181696'	'26.7']
['131692708'	'407198615137181696'	'26.59']->['28019437'	'407198615137181696'	'26.74']
['628318484'	'407198615137181696'	'0.0']->['940647984'	'407198615137181696'	'26.78']
['596180500'	'407198615137181696'	'9.32']->['961261994'	'407198615137181696'	'27.18']
['628318484'	'407198615137181696'	'0.0']->['315008726'	'407198615137181696'	'27.38']
['628318484'	'407198615137181696'	'0.0']->['980582533'	'407198615137181696'	'27.48']
['628318484'	'407198615137181696'	'0.0']->['297918613'	'407198615137181696'	'27.53']
['315008726'	'407198615137181696'	'27.38']->['273749140'	'407198615137181696'	'27.56']
['628318484'	'407198615137181696'	'0.0']->['93788741'	'407198615137181696'	'27.57']
['628318484'	'407198615137181696'	'0.0']->['1213655857'	'407198615137181696'	'27.58']
['131692708'	'407198615137181696'	'26.59']->['153587458'	'407198615137181696'	'27.58']
['628318484'	'407198615137181696'	'0.0']->['66592613'	'407198615137181696'	'27.88']
['153587458'	'407198615137181696'	'27.58']->['35635605'	'407198615137181696'	'28.03']
['1149083742'	'407198615137181696'	'16.15']->['1857518562'	'407198615137181696'	'28.11']
['628318484'	'407198615137181696'	'0.0']->['604627135'	'407198615137181696'	'28.18']
['628318484'	'407198615137181696'	'0.0']->['414365423'	'407198615137181696'	'28.57']
['628318484'	'407198615137181696'	'0.0']->['348045161'	'407198615137181696'	'28.76']
['628318484'	'407198615137181696'	'0.0']->['545998916'	'407198615137181696'	'28.85']
['173369991'	'407198615137181696'	'21.55']->['876997267'	'407198615137181696'	'28.9']
['182208139'	'407198615137181696'	'22.02']->['366761038'	'407198615137181696'	'28.93']
['628318484'	'407198615137181696'	'0.0']->['183794877'	'407198615137181696'	'28.94']
['628318484'	'407198615137181696'	'0.0']->['138946993'	'407198615137181696'	'28.94']
['628318484'	'407198615137181696'	'0.0']->['147273230'	'407198615137181696'	'28.95']
['628318484'	'407198615137181696'	'0.0']->['374762705'	'407198615137181696'	'28.95']
['628318484'	'407198615137181696'	'0.0']->['374105451'	'407198615137181696'	'28.95']
['153587458'	'407198615137181696'	'27.58']->['34119711'	'407198615137181696'	'28.95']
['628318484'	'407198615137181696'	'0.0']->['452475489'	'407198615137181696'	'28.95']
['628318484'	'407198615137181696'	'0.0']->['116053547'	'407198615137181696'	'29.27']
['628318484'	'407198615137181696'	'0.0']->['608061331'	'407198615137181696'	'29.44']
['338249809'	'407198615137181696'	'24.68']->['477133566'	'407198615137181696'	'29.52']
['628318484'	'407198615137181696'	'0.0']->['170070834'	'407198615137181696'	'29.56']
['628318484'	'407198615137181696'	'0.0']->['1172795640'	'407198615137181696'	'29.58']
['173369991'	'407198615137181696'	'21.55']->['316289833'	'407198615137181696'	'29.59']
['170070834'	'407198615137181696'	'29.56']->['1317799356'	'407198615137181696'	'29.59']
['1102316533'	'407198615137181696'	'20.25']->['939967950'	'407198615137181696'	'29.6']
['443119225'	'407198615137181696'	'24.68']->['253862171'	'407198615137181696'	'29.6']
['128071870'	'407198615137181696'	'16.04']->['39139643'	'407198615137181696'	'29.82']
['604627135'	'407198615137181696'	'28.18']->['590298461'	'407198615137181696'	'29.94']
['66592613'	'407198615137181696'	'27.88']->['706612303'	'407198615137181696'	'29.99']
['628318484'	'407198615137181696'	'0.0']->['355362199'	'407198615137181696'	'30.02']
['131692708'	'407198615137181696'	'26.59']->['334974640'	'407198615137181696'	'30.04']
['628318484'	'407198615137181696'	'0.0']->['1480491864'	'407198615137181696'	'30.05']
['19729380'	'407198615137181696'	'12.62']->['1689990319'	'407198615137181696'	'30.05']
['628318484'	'407198615137181696'	'0.0']->['365175478'	'407198615137181696'	'30.05']
['628318484'	'407198615137181696'	'0.0']->['1130097343'	'407198615137181696'	'30.44']
['628318484'	'407198615137181696'	'0.0']->['151948822'	'407198615137181696'	'30.64']
['628318484'	'407198615137181696'	'0.0']->['294321869'	'407198615137181696'	'30.74']
['628318484'	'407198615137181696'	'0.0']->['468747328'	'407198615137181696'	'30.78']
['628318484'	'407198615137181696'	'0.0']->['1689990319'	'407198615137181696'	'30.05']
['61115600'	'407198615137181696'	'22.5']->['241747130'	'407198615137181696'	'30.81']
['628318484'	'407198615137181696'	'0.0']->['538279511'	'407198615137181696'	'30.82']
['628318484'	'407198615137181696'	'0.0']->['19102064'	'407198615137181696'	'30.83']
['628318484'	'407198615137181696'	'0.0']->['1316774822'	'407198615137181696'	'30.83']
['170070834'	'407198615137181696'	'29.56']->['1948077722'	'407198615137181696'	'30.83']
['628318484'	'407198615137181696'	'0.0']->['616467499'	'407198615137181696'	'30.83']
['628318484'	'407198615137181696'	'0.0']->['305341218'	'407198615137181696'	'30.88']
['39139643'	'407198615137181696'	'29.82']->['723353678'	'407198615137181696'	'30.91']
['628318484'	'407198615137181696'	'0.0']->['851758376'	'407198615137181696'	'30.93']
['628318484'	'407198615137181696'	'0.0']->['91577827'	'407198615137181696'	'31.53']
['628318484'	'407198615137181696'	'0.0']->['1083574951'	'407198615137181696'	'31.83']
['628318484'	'407198615137181696'	'0.0']->['82620278'	'407198615137181696'	'31.98']
['628318484'	'407198615137181696'	'0.0']->['1362837494'	'407198615137181696'	'32.06']
['357226306'	'407198615137181696'	'14.47']->['961623018'	'407198615137181696'	'32.1']
['381942324'	'407198615137181696'	'18.16']->['545481657'	'407198615137181696'	'32.11']
['628318484'	'407198615137181696'	'0.0']->['1350670472'	'407198615137181696'	'32.12']
['628318484'	'407198615137181696'	'0.0']->['1077200202'	'407198615137181696'	'32.13']
['628318484'	'407198615137181696'	'0.0']->['1489220449'	'407198615137181696'	'32.13']
['628318484'	'407198615137181696'	'0.0']->['721429178'	'407198615137181696'	'32.13']
['468747328'	'407198615137181696'	'30.78']->['396259567'	'407198615137181696'	'32.13']
['628318484'	'407198615137181696'	'0.0']->['548798700'	'407198615137181696'	'32.13']
['1316774822'	'407198615137181696'	'30.83']->['630604120'	'407198615137181696'	'32.13']
['82620278'	'407198615137181696'	'31.98']->['291357500'	'407198615137181696'	'32.13']
['628318484'	'407198615137181696'	'0.0']->['716582522'	'407198615137181696'	'33.49']
['630604120'	'407198615137181696'	'32.13']->['1321376994'	'407198615137181696'	'34.17']
['151948822'	'407198615137181696'	'30.64']->['42157087'	'407198615137181696'	'34.51']
['1130097343'	'407198615137181696'	'30.44']->['490522638'	'407198615137181696'	'34.68']
['628318484'	'407198615137181696'	'0.0']->['301704497'	'407198615137181696'	'34.77']
['628318484'	'407198615137181696'	'0.0']->['1069331515'	'407198615137181696'	'34.81']
['174181050'	'407198615137181696'	'22.47']->['90164030'	'407198615137181696'	'34.83']
['628318484'	'407198615137181696'	'0.0']->['953083932'	'407198615137181696'	'34.84']
['628318484'	'407198615137181696'	'0.0']->['375836928'	'407198615137181696'	'34.84']
['579277883'	'407198615137181696'	'23.59']->['1046044676'	'407198615137181696'	'34.85']
['628318484'	'407198615137181696'	'0.0']->['296566746'	'407198615137181696'	'34.85']
['628318484'	'407198615137181696'	'0.0']->['281735100'	'407198615137181696'	'34.85']
['1350670472'	'407198615137181696'	'32.12']->['1284616519'	'407198615137181696'	'34.85']
['2199834813'	'407198615137181696'	'17.53']->['382829330'	'407198615137181696'	'34.85']
['382829330'	'407198615137181696'	'34.85']->['1225923337'	'407198615137181696'	'34.85']
['628318484'	'407198615137181696'	'0.0']->['307147119'	'407198615137181696'	'34.85']
['628318484'	'407198615137181696'	'0.0']->['1003030622'	'407198615137181696'	'34.85']
['628318484'	'407198615137181696'	'0.0']->['236170026'	'407198615137181696'	'34.85']
['628318484'	'407198615137181696'	'0.0']->['1487877379'	'407198615137181696'	'34.85']
['628318484'	'407198615137181696'	'0.0']->['499439201'	'407198615137181696'	'34.85']
['628318484'	'407198615137181696'	'0.0']->['59340809'	'407198615137181696'	'34.85']
['628318484'	'407198615137181696'	'0.0']->['610085774'	'407198615137181696'	'34.85']
['628318484'	'407198615137181696'	'0.0']->['283281083'	'407198615137181696'	'34.85']
['628318484'	'407198615137181696'	'0.0']->['77607127'	'407198615137181696'	'34.85']
['170070834'	'407198615137181696'	'29.56']->['1311017700'	'407198615137181696'	'34.85']
['151948822'	'407198615137181696'	'30.64']->['1365277586'	'407198615137181696'	'34.85']
['628318484'	'407198615137181696'	'0.0']->['868981356'	'407198615137181696'	'34.85']
['66254390'	'407198615137181696'	'24.68']->['917798323'	'407198615137181696'	'34.85']
['468747328'	'407198615137181696'	'30.78']->['565620265'	'407198615137181696'	'34.85']
['953083932'	'407198615137181696'	'34.84']->['467992256'	'407198615137181696'	'35.03']
['1584412506'	'407198615137181696'	'2.2']->['1332966660'	'407198615137181696'	'35.13']
['628318484'	'407198615137181696'	'0.0']->['310330413'	'407198615137181696'	'35.17']
['628318484'	'407198615137181696'	'0.0']->['1061891107'	'407198615137181696'	'35.19']
['628318484'	'407198615137181696'	'0.0']->['34175773'	'407198615137181696'	'35.22']
['628318484'	'407198615137181696'	'0.0']->['1629476010'	'407198615137181696'	'35.48']
['628318484'	'407198615137181696'	'0.0']->['73348544'	'407198615137181696'	'35.6']
['1225923337'	'407198615137181696'	'34.85']->['1363009526'	'407198615137181696'	'35.67']
['628318484'	'407198615137181696'	'0.0']->['701557267'	'407198615137181696'	'35.7']
['1284616519'	'407198615137181696'	'34.85']->['1029652616'	'407198615137181696'	'35.72']
['628318484'	'407198615137181696'	'0.0']->['817797246'	'407198615137181696'	'35.73']
['628318484'	'407198615137181696'	'0.0']->['312300550'	'407198615137181696'	'35.73']
['628318484'	'407198615137181696'	'0.0']->['259530939'	'407198615137181696'	'35.73']
['628318484'	'407198615137181696'	'0.0']->['990997298'	'407198615137181696'	'35.76']
['628318484'	'407198615137181696'	'0.0']->['1896302377'	'407198615137181696'	'35.78']
['628318484'	'407198615137181696'	'0.0']->['613634696'	'407198615137181696'	'36.02']
['342771487'	'407198615137181696'	'20.25']->['433625644'	'407198615137181696'	'36.13']
['170070834'	'407198615137181696'	'29.56']->['1158716390'	'407198615137181696'	'36.19']
['628318484'	'407198615137181696'	'0.0']->['365875689'	'407198615137181696'	'36.22']
['291357500'	'407198615137181696'	'32.13']->['890932466'	'407198615137181696'	'36.24']
['273829049'	'407198615137181696'	'18.1']->['200070553'	'407198615137181696'	'36.25']
['628318484'	'407198615137181696'	'0.0']->['1487192216'	'407198615137181696'	'36.29']
['297918613'	'407198615137181696'	'27.53']->['547112146'	'407198615137181696'	'36.33']
['1132887133'	'407198615137181696'	'24.68']->['100389735'	'407198615137181696'	'36.85']
['628318484'	'407198615137181696'	'0.0']->['963364327'	'407198615137181696'	'37.11']
['628318484'	'407198615137181696'	'0.0']->['365197030'	'407198615137181696'	'37.24']
['628318484'	'407198615137181696'	'0.0']->['724885544'	'407198615137181696'	'37.3']
['628318484'	'407198615137181696'	'0.0']->['2199989516'	'407198615137181696'	'37.33']
['468747328'	'407198615137181696'	'30.78']->['1540960356'	'407198615137181696'	'37.35']
['628318484'	'407198615137181696'	'0.0']->['494488951'	'407198615137181696'	'37.37']
['305341218'	'407198615137181696'	'30.88']->['522342347'	'407198615137181696'	'38.12']
['628318484'	'407198615137181696'	'0.0']->['271700003'	'407198615137181696'	'38.49']
['628318484'	'407198615137181696'	'0.0']->['1111601324'	'407198615137181696'	'38.68']
['382829330'	'407198615137181696'	'34.85']->['37232444'	'407198615137181696'	'38.77']
['337549862'	'407198615137181696'	'24.68']->['2194724578'	'407198615137181696'	'38.82']
['610085774'	'407198615137181696'	'34.85']->['1282236428'	'407198615137181696'	'38.84']
['1350670472'	'407198615137181696'	'32.12']->['628345193'	'407198615137181696'	'38.85']
['301704497'	'407198615137181696'	'34.77']->['53852800'	'407198615137181696'	'38.86']
['628318484'	'407198615137181696'	'0.0']->['1254920766'	'407198615137181696'	'38.86']
['628318484'	'407198615137181696'	'0.0']->['1852531267'	'407198615137181696'	'38.87']
['628318484'	'407198615137181696'	'0.0']->['1210630044'	'407198615137181696'	'38.87']
['65257541'	'407198615137181696'	'20.25']->['1915907036'	'407198615137181696'	'38.87']
['628318484'	'407198615137181696'	'0.0']->['76343919'	'407198615137181696'	'38.87']
['1487877379'	'407198615137181696'	'34.85']->['574140925'	'407198615137181696'	'38.87']
['610085774'	'407198615137181696'	'34.85']->['411987262'	'407198615137181696'	'38.87']
['628318484'	'407198615137181696'	'0.0']->['512207159'	'407198615137181696'	'38.87']
['467992256'	'407198615137181696'	'35.03']->['194690813'	'407198615137181696'	'38.87']
['963364327'	'407198615137181696'	'37.11']->['348283025'	'407198615137181696'	'38.87']
['411987262'	'407198615137181696'	'38.87']->['1072581282'	'407198615137181696'	'38.87']
['628318484'	'407198615137181696'	'0.0']->['965864544'	'407198615137181696'	'38.87']
['628318484'	'407198615137181696'	'0.0']->['605178361'	'407198615137181696'	'38.87']
['628318484'	'407198615137181696'	'0.0']->['573112362'	'407198615137181696'	'38.87']
['628318484'	'407198615137181696'	'0.0']->['48287520'	'407198615137181696'	'38.87']
['172424956'	'407198615137181696'	'20.25']->['160639536'	'407198615137181696'	'38.87']
['628318484'	'407198615137181696'	'0.0']->['543145683'	'407198615137181696'	'38.87']
['628318484'	'407198615137181696'	'0.0']->['393750391'	'407198615137181696'	'38.87']
['628318484'	'407198615137181696'	'0.0']->['707141277'	'407198615137181696'	'38.87']
['1282236428'	'407198615137181696'	'38.84']->['343895598'	'407198615137181696'	'39.02']
['628318484'	'407198615137181696'	'0.0']->['172024133'	'407198615137181696'	'39.1']
['628318484'	'407198615137181696'	'0.0']->['1071322422'	'407198615137181696'	'39.14']
['628318484'	'407198615137181696'	'0.0']->['329896674'	'407198615137181696'	'39.16']
['628318484'	'407198615137181696'	'0.0']->['2183902295'	'407198615137181696'	'39.18']
['628318484'	'407198615137181696'	'0.0']->['1916034396'	'407198615137181696'	'39.42']
['628318484'	'407198615137181696'	'0.0']->['44154304'	'407198615137181696'	'39.53']
['553851870'	'407198615137181696'	'24.65']->['2193085871'	'407198615137181696'	'39.65']
['628318484'	'407198615137181696'	'0.0']->['481680141'	'407198615137181696'	'39.75']
['628318484'	'407198615137181696'	'0.0']->['454883104'	'407198615137181696'	'39.8']
['628318484'	'407198615137181696'	'0.0']->['1314705517'	'407198615137181696'	'39.83']
['628318484'	'407198615137181696'	'0.0']->['165851958'	'407198615137181696'	'39.85']
['628318484'	'407198615137181696'	'0.0']->['2182855618'	'407198615137181696'	'40.45']
['628318484'	'407198615137181696'	'0.0']->['229298691'	'407198615137181696'	'40.75']
['628318484'	'407198615137181696'	'0.0']->['852368689'	'407198615137181696'	'40.9']
['628318484'	'407198615137181696'	'0.0']->['341184523'	'407198615137181696'	'40.98']
['628318484'	'407198615137181696'	'0.0']->['1023864264'	'407198615137181696'	'41.01']
['707141277'	'407198615137181696'	'38.87']->['409654015'	'407198615137181696'	'41.03']
['723353678'	'407198615137181696'	'30.91']->['103118272'	'407198615137181696'	'41.04']
['628318484'	'407198615137181696'	'0.0']->['183408426'	'407198615137181696'	'41.05']
['413211981'	'407198615137181696'	'25.58']->['578831413'	'407198615137181696'	'41.05']
['628318484'	'407198615137181696'	'0.0']->['985652982'	'407198615137181696'	'41.05']
['628318484'	'407198615137181696'	'0.0']->['186477790'	'407198615137181696'	'41.05']
['628318484'	'407198615137181696'	'0.0']->['520118573'	'407198615137181696'	'41.05']
['381942324'	'407198615137181696'	'18.16']->['299869700'	'407198615137181696'	'41.05']
['965864544'	'407198615137181696'	'38.87']->['1141071396'	'407198615137181696'	'41.05']
['348283025'	'407198615137181696'	'38.87']->['280650815'	'407198615137181696'	'41.05']
['628318484'	'407198615137181696'	'0.0']->['246032644'	'407198615137181696'	'41.05']
['520118573'	'407198615137181696'	'41.05']->['67671408'	'407198615137181696'	'41.05']
['628318484'	'407198615137181696'	'0.0']->['565576746'	'407198615137181696'	'41.05']
['297918613'	'407198615137181696'	'27.53']->['442902658'	'407198615137181696'	'41.05']
['628318484'	'407198615137181696'	'0.0']->['256611027'	'407198615137181696'	'41.05']
['1029652616'	'407198615137181696'	'35.72']->['302424557'	'407198615137181696'	'41.33']
['44154304'	'407198615137181696'	'39.53']->['373586240'	'407198615137181696'	'41.46']
['628318484'	'407198615137181696'	'0.0']->['1309360574'	'407198615137181696'	'41.53']
['1254920766'	'407198615137181696'	'38.86']->['275954135'	'407198615137181696'	'41.57']
['628318484'	'407198615137181696'	'0.0']->['167456187'	'407198615137181696'	'41.58']
['628318484'	'407198615137181696'	'0.0']->['266855134'	'407198615137181696'	'41.6']
['628318484'	'407198615137181696'	'0.0']->['277890836'	'407198615137181696'	'42.48']
['628318484'	'407198615137181696'	'0.0']->['392273142'	'407198615137181696'	'42.91']
['628318484'	'407198615137181696'	'0.0']->['715388730'	'407198615137181696'	'43.13']
['628318484'	'407198615137181696'	'0.0']->['152780158'	'407198615137181696'	'43.24']
['628318484'	'407198615137181696'	'0.0']->['359457648'	'407198615137181696'	'43.3']
['965864544'	'407198615137181696'	'38.87']->['1361034866'	'407198615137181696'	'43.32']
['985652982'	'407198615137181696'	'41.05']->['634281098'	'407198615137181696'	'43.34']
['277890836'	'407198615137181696'	'42.48']->['415999419'	'407198615137181696'	'43.34']
['628318484'	'407198615137181696'	'0.0']->['157115149'	'407198615137181696'	'43.35']
['565576746'	'407198615137181696'	'41.05']->['1269933966'	'407198615137181696'	'43.35']
['628318484'	'407198615137181696'	'0.0']->['43956829'	'407198615137181696'	'43.35']
['1489220449'	'407198615137181696'	'32.13']->['1732982576'	'407198615137181696'	'43.35']
['628318484'	'407198615137181696'	'0.0']->['54178041'	'407198615137181696'	'43.35']
['628318484'	'407198615137181696'	'0.0']->['548023520'	'407198615137181696'	'43.35']
['628318484'	'407198615137181696'	'0.0']->['853177626'	'407198615137181696'	'43.35']
['628318484'	'407198615137181696'	'0.0']->['704520619'	'407198615137181696'	'43.35']
['628318484'	'407198615137181696'	'0.0']->['928740606'	'407198615137181696'	'43.35']
['365197030'	'407198615137181696'	'37.24']->['56267099'	'407198615137181696'	'43.35']
['628318484'	'407198615137181696'	'0.0']->['21116230'	'407198615137181696'	'43.35']
['275954135'	'407198615137181696'	'41.57']->['336298488'	'407198615137181696'	'43.35']
['312300550'	'407198615137181696'	'35.73']->['1841391037'	'407198615137181696'	'43.35']
['43956829'	'407198615137181696'	'43.35']->['85435849'	'407198615137181696'	'43.35']
['194690813'	'407198615137181696'	'38.87']->['637354474'	'407198615137181696'	'43.35']
['543145683'	'407198615137181696'	'38.87']->['1566416058'	'407198615137181696'	'43.35']
['1361034866'	'407198615137181696'	'43.32']->['1093520138'	'407198615137181696'	'43.51']
['520118573'	'407198615137181696'	'41.05']->['1143481812'	'407198615137181696'	'43.59']
['628318484'	'407198615137181696'	'0.0']->['791962568'	'407198615137181696'	'43.67']
['1317799356'	'407198615137181696'	'29.59']->['1535788195'	'407198615137181696'	'43.93']
['628318484'	'407198615137181696'	'0.0']->['325650449'	'407198615137181696'	'44.07']
['301704497'	'407198615137181696'	'34.77']->['140999040'	'407198615137181696'	'44.13']
['565576746'	'407198615137181696'	'41.05']->['2214917816'	'407198615137181696'	'44.2']
['628318484'	'407198615137181696'	'0.0']->['155984891'	'407198615137181696'	'45.52']
['628318484'	'407198615137181696'	'0.0']->['1877989406'	'407198615137181696'	'46.17']
['605178361'	'407198615137181696'	'38.87']->['899191622'	'407198615137181696'	'46.5']
['116812157'	'407198615137181696'	'6.57']->['297932471'	'407198615137181696'	'46.67']
['628318484'	'407198615137181696'	'0.0']->['451915393'	'407198615137181696'	'46.75']
['628318484'	'407198615137181696'	'0.0']->['381706858'	'407198615137181696'	'46.79']
['366761038'	'407198615137181696'	'28.93']->['389004482'	'407198615137181696'	'46.81']
['628318484'	'407198615137181696'	'0.0']->['62399023'	'407198615137181696'	'46.82']
['628318484'	'407198615137181696'	'0.0']->['2173829141'	'407198615137181696'	'46.83']
['289559623'	'407198615137181696'	'20.24']->['290222275'	'407198615137181696'	'46.83']
['628318484'	'407198615137181696'	'0.0']->['134551707'	'407198615137181696'	'46.83']
['1362837494'	'407198615137181696'	'32.06']->['1452460236'	'407198615137181696'	'46.83']
['246032644'	'407198615137181696'	'41.05']->['1413786494'	'407198615137181696'	'46.83']
['791962568'	'407198615137181696'	'43.67']->['132827315'	'407198615137181696'	'46.83']
['442902658'	'407198615137181696'	'41.05']->['439721903'	'407198615137181696'	'46.83']
['628318484'	'407198615137181696'	'0.0']->['1052608387'	'407198615137181696'	'46.83']
['628318484'	'407198615137181696'	'0.0']->['1513783117'	'407198615137181696'	'46.83']
['66254390'	'407198615137181696'	'24.68']->['290917660'	'407198615137181696'	'46.83']
['432622985'	'407198615137181696'	'12.61']->['445471635'	'407198615137181696'	'46.83']
['868981356'	'407198615137181696'	'34.85']->['552300313'	'407198615137181696'	'46.83']
['704520619'	'407198615137181696'	'43.35']->['1080411570'	'407198615137181696'	'46.83']
['628345193'	'407198615137181696'	'38.85']->['132877729'	'407198615137181696'	'46.83']
['721429178'	'407198615137181696'	'32.13']->['1036564921'	'407198615137181696'	'46.83']
['315008726'	'407198615137181696'	'27.38']->['228906858'	'407198615137181696'	'46.83']
['359457648'	'407198615137181696'	'43.3']->['521596567'	'407198615137181696'	'46.83']
['628318484'	'407198615137181696'	'0.0']->['448076415'	'407198615137181696'	'46.83']
['1362837494'	'407198615137181696'	'32.06']->['385707109'	'407198615137181696'	'46.83']
['628318484'	'407198615137181696'	'0.0']->['50709383'	'407198615137181696'	'46.83']
['628318484'	'407198615137181696'	'0.0']->['593966063'	'407198615137181696'	'46.83']
['628318484'	'407198615137181696'	'0.0']->['1526753930'	'407198615137181696'	'47.13']
['628318484'	'407198615137181696'	'0.0']->['373534921'	'407198615137181696'	'47.27']
['628318484'	'407198615137181696'	'0.0']->['186811742'	'407198615137181696'	'47.34']
['1071322422'	'407198615137181696'	'39.14']->['1084845950'	'407198615137181696'	'47.38']
['373586240'	'407198615137181696'	'41.46']->['541845682'	'407198615137181696'	'47.4']
['553851870'	'407198615137181696'	'24.65']->['434129737'	'407198615137181696'	'47.42']
['628318484'	'407198615137181696'	'0.0']->['332436747'	'407198615137181696'	'47.68']
['628318484'	'407198615137181696'	'0.0']->['399846051'	'407198615137181696'	'47.82']
['454883104'	'407198615137181696'	'39.8']->['981311246'	'407198615137181696'	'47.88']
['628318484'	'407198615137181696'	'0.0']->['1335540446'	'407198615137181696'	'47.92']
['467992256'	'407198615137181696'	'35.03']->['1378416882'	'407198615137181696'	'47.93']
['628318484'	'407198615137181696'	'0.0']->['254950439'	'407198615137181696'	'47.94']
['628318484'	'407198615137181696'	'0.0']->['272569482'	'407198615137181696'	'47.95']
['628318484'	'407198615137181696'	'0.0']->['1072166004'	'407198615137181696'	'47.95']
['628318484'	'407198615137181696'	'0.0']->['37400103'	'407198615137181696'	'47.95']
['628318484'	'407198615137181696'	'0.0']->['914058294'	'407198615137181696'	'48.87']
['634281098'	'407198615137181696'	'43.34']->['483397153'	'407198615137181696'	'49.33']
['628318484'	'407198615137181696'	'0.0']->['52307210'	'407198615137181696'	'49.55']
['628318484'	'407198615137181696'	'0.0']->['244782558'	'407198615137181696'	'49.67']
['156676047'	'407198615137181696'	'17.05']->['242556834'	'407198615137181696'	'49.73']
['186811742'	'407198615137181696'	'47.34']->['61716166'	'407198615137181696'	'49.75']
['628318484'	'407198615137181696'	'0.0']->['985960332'	'407198615137181696'	'49.77']
['628318484'	'407198615137181696'	'0.0']->['1973728362'	'407198615137181696'	'49.78']
['186811742'	'407198615137181696'	'47.34']->['149573613'	'407198615137181696'	'49.78']
['186811742'	'407198615137181696'	'47.34']->['63386694'	'407198615137181696'	'49.78']
['1102316533'	'407198615137181696'	'20.25']->['721447993'	'407198615137181696'	'49.78']
['610085774'	'407198615137181696'	'34.85']->['2155145993'	'407198615137181696'	'49.78']
['628318484'	'407198615137181696'	'0.0']->['30053834'	'407198615137181696'	'49.78']
['1084845950'	'407198615137181696'	'47.38']->['1279226696'	'407198615137181696'	'49.78']
['610085774'	'407198615137181696'	'34.85']->['158428854'	'407198615137181696'	'49.78']
['628318484'	'407198615137181696'	'0.0']->['222301576'	'407198615137181696'	'49.78']
['628318484'	'407198615137181696'	'0.0']->['129570909'	'407198615137181696'	'49.78']
['628318484'	'407198615137181696'	'0.0']->['333822715'	'407198615137181696'	'49.78']
['628318484'	'407198615137181696'	'0.0']->['232786328'	'407198615137181696'	'49.78']
['628318484'	'407198615137181696'	'0.0']->['1113022976'	'407198615137181696'	'49.78']
['628318484'	'407198615137181696'	'0.0']->['739904773'	'407198615137181696'	'49.78']
['628318484'	'407198615137181696'	'0.0']->['1441737200'	'407198615137181696'	'49.78']
['2155145993'	'407198615137181696'	'49.78']->['365196594'	'407198615137181696'	'49.78']
['628318484'	'407198615137181696'	'0.0']->['237016742'	'407198615137181696'	'50.13']
['628318484'	'407198615137181696'	'0.0']->['30370369'	'407198615137181696'	'50.31']
['373586240'	'407198615137181696'	'41.46']->['727790851'	'407198615137181696'	'50.4']
['375836928'	'407198615137181696'	'34.84']->['465269434'	'407198615137181696'	'50.44']
['628318484'	'407198615137181696'	'0.0']->['1911823026'	'407198615137181696'	'50.46']
['158428854'	'407198615137181696'	'49.78']->['292571978'	'407198615137181696'	'50.47']
['628318484'	'407198615137181696'	'0.0']->['1291594200'	'407198615137181696'	'50.48']
['1102316533'	'407198615137181696'	'20.25']->['186072237'	'407198615137181696'	'50.48']
['628318484'	'407198615137181696'	'0.0']->['151202834'	'407198615137181696'	'50.48']
['628318484'	'407198615137181696'	'0.0']->['1255442244'	'407198615137181696'	'50.92']
['365196594'	'407198615137181696'	'49.78']->['397048127'	'407198615137181696'	'51.15']
['465269434'	'407198615137181696'	'50.44']->['703438735'	'407198615137181696'	'51.26']
['292571978'	'407198615137181696'	'50.47']->['929982894'	'407198615137181696'	'51.31']
['628318484'	'407198615137181696'	'0.0']->['89855607'	'407198615137181696'	'51.34']
['628318484'	'407198615137181696'	'0.0']->['2184223458'	'407198615137181696'	'51.35']
['628318484'	'407198615137181696'	'0.0']->['401032022'	'407198615137181696'	'51.36']
['628318484'	'407198615137181696'	'0.0']->['140279004'	'407198615137181696'	'51.37']
['628318484'	'407198615137181696'	'0.0']->['62640049'	'407198615137181696'	'51.76']
['628318484'	'407198615137181696'	'0.0']->['764560591'	'407198615137181696'	'51.95']
['467992256'	'407198615137181696'	'35.03']->['437812813'	'407198615137181696'	'52.05']
['158428854'	'407198615137181696'	'49.78']->['59696193'	'407198615137181696'	'52.1']
['628318484'	'407198615137181696'	'0.0']->['185833367'	'407198615137181696'	'52.13']
['52307210'	'407198615137181696'	'49.55']->['175484969'	'407198615137181696'	'52.14']
['985960332'	'407198615137181696'	'49.77']->['1377668282'	'407198615137181696'	'52.14']
['628318484'	'407198615137181696'	'0.0']->['334046505'	'407198615137181696'	'52.15']
['62640049'	'407198615137181696'	'51.76']->['941740224'	'407198615137181696'	'52.15']
['59696193'	'407198615137181696'	'52.1']->['85193076'	'407198615137181696'	'54.31']
['1403149334'	'407198615137181696'	'6.67']->['1697149658'	'407198615137181696'	'55.39']
['170070834'	'407198615137181696'	'29.56']->['349341655'	'407198615137181696'	'55.93']
['628318484'	'407198615137181696'	'0.0']->['41473110'	'407198615137181696'	'56.2']
['313498269'	'407198615137181696'	'16.15']->['486001270'	'407198615137181696'	'56.33']
['397048127'	'407198615137181696'	'51.15']->['83187248'	'407198615137181696'	'56.4']
['1071322422'	'407198615137181696'	'39.14']->['157366610'	'407198615137181696'	'56.43']
['727790851'	'407198615137181696'	'50.4']->['71962777'	'407198615137181696'	'56.45']
['628318484'	'407198615137181696'	'0.0']->['1529389363'	'407198615137181696'	'56.46']
['541845682'	'407198615137181696'	'47.4']->['1321402428'	'407198615137181696'	'56.46']
['2155145993'	'407198615137181696'	'49.78']->['55755233'	'407198615137181696'	'56.46']
['628318484'	'407198615137181696'	'0.0']->['158319754'	'407198615137181696'	'56.47']
['628318484'	'407198615137181696'	'0.0']->['1004772050'	'407198615137181696'	'56.47']
['1113022976'	'407198615137181696'	'49.78']->['913704738'	'407198615137181696'	'56.47']
['62640049'	'407198615137181696'	'51.76']->['159519087'	'407198615137181696'	'56.47']
['374762705'	'407198615137181696'	'28.95']->['390964279'	'407198615137181696'	'56.47']
['628318484'	'407198615137181696'	'0.0']->['979664874'	'407198615137181696'	'56.47']
['357226306'	'407198615137181696'	'14.47']->['1279081705'	'407198615137181696'	'56.47']
['628318484'	'407198615137181696'	'0.0']->['454571688'	'407198615137181696'	'56.47']
['628318484'	'407198615137181696'	'0.0']->['372701671'	'407198615137181696'	'56.47']
['628318484'	'407198615137181696'	'0.0']->['178836039'	'407198615137181696'	'56.47']
['628318484'	'407198615137181696'	'0.0']->['943346581'	'407198615137181696'	'56.47']
['628318484'	'407198615137181696'	'0.0']->['570049220'	'407198615137181696'	'56.47']
['929982894'	'407198615137181696'	'51.31']->['299713003'	'407198615137181696'	'56.47']
['628318484'	'407198615137181696'	'0.0']->['918301981'	'407198615137181696'	'56.47']
['628318484'	'407198615137181696'	'0.0']->['269769233'	'407198615137181696'	'56.47']
['628318484'	'407198615137181696'	'0.0']->['719564708'	'407198615137181696'	'56.47']
['628318484'	'407198615137181696'	'0.0']->['1401323269'	'407198615137181696'	'56.47']
['55755233'	'407198615137181696'	'56.46']->['197800647'	'407198615137181696'	'56.47']
['918301981'	'407198615137181696'	'56.47']->['1119924302'	'407198615137181696'	'56.48']
['628318484'	'407198615137181696'	'0.0']->['76279043'	'407198615137181696'	'56.5']
['315008726'	'407198615137181696'	'27.38']->['78144481'	'407198615137181696'	'58.65']
['1255442244'	'407198615137181696'	'50.92']->['2181100386'	'407198615137181696'	'59.73']
['2181100386'	'407198615137181696'	'59.73']->['1031861430'	'407198615137181696'	'60.26']
['62640049'	'407198615137181696'	'51.76']->['51028164'	'407198615137181696'	'60.53']
['628318484'	'407198615137181696'	'0.0']->['759522356'	'407198615137181696'	'60.67']
['365197030'	'407198615137181696'	'37.24']->['279121398'	'407198615137181696'	'60.73']
['1158716390'	'407198615137181696'	'36.19']->['184602508'	'407198615137181696'	'60.77']
['312300550'	'407198615137181696'	'35.73']->['887956718'	'407198615137181696'	'60.78']
['628318484'	'407198615137181696'	'0.0']->['304395323'	'407198615137181696'	'60.79']
['1377668282'	'407198615137181696'	'52.14']->['701764846'	'407198615137181696'	'60.8']
['1401323269'	'407198615137181696'	'56.47']->['1054436102'	'407198615137181696'	'60.8']
['357226306'	'407198615137181696'	'14.47']->['1016468076'	'407198615137181696'	'60.8']
['628318484'	'407198615137181696'	'0.0']->['290533688'	'407198615137181696'	'60.8']
['628318484'	'407198615137181696'	'0.0']->['434933884'	'407198615137181696'	'60.8']
['628318484'	'407198615137181696'	'0.0']->['103245023'	'407198615137181696'	'60.8']
['628318484'	'407198615137181696'	'0.0']->['720006240'	'407198615137181696'	'60.8']
['628318484'	'407198615137181696'	'0.0']->['106349732'	'407198615137181696'	'60.8']
['628318484'	'407198615137181696'	'0.0']->['579218489'	'407198615137181696'	'60.8']
['628318484'	'407198615137181696'	'0.0']->['57876436'	'407198615137181696'	'60.8']
['628318484'	'407198615137181696'	'0.0']->['169196602'	'407198615137181696'	'60.8']
['290533688'	'407198615137181696'	'60.8']->['603476957'	'407198615137181696'	'60.8']
['628318484'	'407198615137181696'	'0.0']->['1695497179'	'407198615137181696'	'60.8']
['365197030'	'407198615137181696'	'37.24']->['564917906'	'407198615137181696'	'60.8']
['628318484'	'407198615137181696'	'0.0']->['1149358112'	'407198615137181696'	'60.8']
['720006240'	'407198615137181696'	'60.8']->['282001456'	'407198615137181696'	'60.8']
['628318484'	'407198615137181696'	'0.0']->['109598129'	'407198615137181696'	'60.8']
['416410246'	'407198615137181696'	'25.13']->['480101323'	'407198615137181696'	'60.8']
['628318484'	'407198615137181696'	'0.0']->['73780964'	'407198615137181696'	'60.8']
['1149358112'	'407198615137181696'	'60.8']->['328432555'	'407198615137181696'	'60.8']
['628318484'	'407198615137181696'	'0.0']->['390352030'	'407198615137181696'	'61.05']
['1149358112'	'407198615137181696'	'60.8']->['288282876'	'407198615137181696'	'61.38']
['480101323'	'407198615137181696'	'60.8']->['295457547'	'407198615137181696'	'61.55']
['628318484'	'407198615137181696'	'0.0']->['387746138'	'407198615137181696'	'61.72']
['628318484'	'407198615137181696'	'0.0']->['1434675234'	'407198615137181696'	'62.01']
['628318484'	'407198615137181696'	'0.0']->['328572480'	'407198615137181696'	'62.15']
['295457547'	'407198615137181696'	'61.55']->['623615607'	'407198615137181696'	'62.23']
['628318484'	'407198615137181696'	'0.0']->['423649171'	'407198615137181696'	'62.26']
['628318484'	'407198615137181696'	'0.0']->['1702211072'	'407198615137181696'	'62.28']
['628318484'	'407198615137181696'	'0.0']->['633390575'	'407198615137181696'	'62.29']
['2181100386'	'407198615137181696'	'59.73']->['283745908'	'407198615137181696'	'62.3']
['165851958'	'407198615137181696'	'39.85']->['1031315630'	'407198615137181696'	'62.32']
['929982894'	'407198615137181696'	'51.31']->['47145405'	'407198615137181696'	'62.66']
['623615607'	'407198615137181696'	'62.23']->['1365428226'	'407198615137181696'	'62.83']
['628318484'	'407198615137181696'	'0.0']->['1671886064'	'407198615137181696'	'62.91']
['1225923337'	'407198615137181696'	'34.85']->['423709475'	'407198615137181696'	'62.96']
['288282876'	'407198615137181696'	'61.38']->['992310198'	'407198615137181696'	'62.98']
['185833367'	'407198615137181696'	'52.13']->['350159515'	'407198615137181696'	'63.0']
['628318484'	'407198615137181696'	'0.0']->['562622131'	'407198615137181696'	'63.29']
['53852800'	'407198615137181696'	'38.86']->['388301152'	'407198615137181696'	'63.44']
['628318484'	'407198615137181696'	'0.0']->['2190642034'	'407198615137181696'	'63.51']
['486001270'	'407198615137181696'	'56.33']->['483306152'	'407198615137181696'	'63.58']
['628318484'	'407198615137181696'	'0.0']->['426476218'	'407198615137181696'	'65.67']
['1282236428'	'407198615137181696'	'38.84']->['926905194'	'407198615137181696'	'66.72']
['365875689'	'407198615137181696'	'36.22']->['412652636'	'407198615137181696'	'67.24']
['628318484'	'407198615137181696'	'0.0']->['336934877'	'407198615137181696'	'67.51']
['610282060'	'407198615137181696'	'19.73']->['1339243015'	'407198615137181696'	'67.64']
['628318484'	'407198615137181696'	'0.0']->['1861281648'	'407198615137181696'	'67.7']
['899191622'	'407198615137181696'	'46.5']->['424796885'	'407198615137181696'	'67.73']
['562622131'	'407198615137181696'	'63.29']->['1056778718'	'407198615137181696'	'67.75']
['628318484'	'407198615137181696'	'0.0']->['354143471'	'407198615137181696'	'67.76']
['628318484'	'407198615137181696'	'0.0']->['907921214'	'407198615137181696'	'67.76']
['295457547'	'407198615137181696'	'61.55']->['1497236510'	'407198615137181696'	'67.76']
['628318484'	'407198615137181696'	'0.0']->['1632895951'	'407198615137181696'	'67.77']
['62640049'	'407198615137181696'	'51.76']->['262110236'	'407198615137181696'	'67.77']
['628318484'	'407198615137181696'	'0.0']->['312901188'	'407198615137181696'	'67.77']
['628318484'	'407198615137181696'	'0.0']->['553626764'	'407198615137181696'	'67.77']
['553626764'	'407198615137181696'	'67.77']->['1861016222'	'407198615137181696'	'67.77']
['1149358112'	'407198615137181696'	'60.8']->['999453128'	'407198615137181696'	'67.77']
['52307210'	'407198615137181696'	'49.55']->['257117214'	'407198615137181696'	'67.77']
['628318484'	'407198615137181696'	'0.0']->['176683878'	'407198615137181696'	'67.77']
['176683878'	'407198615137181696'	'67.77']->['551585513'	'407198615137181696'	'67.77']
['628318484'	'407198615137181696'	'0.0']->['431152645'	'407198615137181696'	'67.77']
['83080584'	'407198615137181696'	'4.88']->['24827567'	'407198615137181696'	'67.77']
['553626764'	'407198615137181696'	'67.77']->['1741385670'	'407198615137181696'	'67.77']
['628318484'	'407198615137181696'	'0.0']->['616618286'	'407198615137181696'	'67.77']
['628318484'	'407198615137181696'	'0.0']->['108705353'	'407198615137181696'	'69.48']
['186811742'	'407198615137181696'	'47.34']->['214708292'	'407198615137181696'	'70.34']
['262110236'	'407198615137181696'	'67.77']->['309396483'	'407198615137181696'	'70.77']
['628318484'	'407198615137181696'	'0.0']->['932438719'	'407198615137181696'	'70.99']
['628318484'	'407198615137181696'	'0.0']->['257643510'	'407198615137181696'	'71.09']
['19729380'	'407198615137181696'	'12.62']->['1928635747'	'407198615137181696'	'71.15']
['628318484'	'407198615137181696'	'0.0']->['479117538'	'407198615137181696'	'71.17']
['628318484'	'407198615137181696'	'0.0']->['217499559'	'407198615137181696'	'71.19']
['992310198'	'407198615137181696'	'62.98']->['408961428'	'407198615137181696'	'71.19']
['439721903'	'407198615137181696'	'46.83']->['525727443'	'407198615137181696'	'71.2']
['359457648'	'407198615137181696'	'43.3']->['814746126'	'407198615137181696'	'71.2']
['262110236'	'407198615137181696'	'67.77']->['182954416'	'407198615137181696'	'71.2']
['628318484'	'407198615137181696'	'0.0']->['1009833960'	'407198615137181696'	'71.2']
['426476218'	'407198615137181696'	'65.67']->['314733473'	'407198615137181696'	'71.2']
['623615607'	'407198615137181696'	'62.23']->['1475990912'	'407198615137181696'	'71.2']
['628318484'	'407198615137181696'	'0.0']->['1030815930'	'407198615137181696'	'71.2']
['1339243015'	'407198615137181696'	'67.64']->['621775039'	'407198615137181696'	'71.2']
['628318484'	'407198615137181696'	'0.0']->['1340446092'	'407198615137181696'	'71.2']
['853177626'	'407198615137181696'	'43.35']->['1123159441'	'407198615137181696'	'71.2']
['217499559'	'407198615137181696'	'71.19']->['947981690'	'407198615137181696'	'71.2']
['214708292'	'407198615137181696'	'70.34']->['225294182'	'407198615137181696'	'71.2']
['628318484'	'407198615137181696'	'0.0']->['1040202692'	'407198615137181696'	'71.2']
['225294182'	'407198615137181696'	'71.2']->['232646839'	'407198615137181696'	'71.2']
['720006240'	'407198615137181696'	'60.8']->['1958498162'	'407198615137181696'	'71.2']
['628318484'	'407198615137181696'	'0.0']->['618692372'	'407198615137181696'	'71.2']
['1149358112'	'407198615137181696'	'60.8']->['1452879656'	'407198615137181696'	'71.96']
['853177626'	'407198615137181696'	'43.35']->['701731970'	'407198615137181696'	'72.34']
['373586240'	'407198615137181696'	'41.46']->['1406418331'	'407198615137181696'	'72.53']
['56267099'	'407198615137181696'	'43.35']->['624757796'	'407198615137181696'	'72.62']
['67671408'	'407198615137181696'	'41.05']->['556429047'	'407198615137181696'	'72.67']
['628318484'	'407198615137181696'	'0.0']->['733026798'	'407198615137181696'	'72.69']
['618692372'	'407198615137181696'	'71.2']->['935969839'	'407198615137181696'	'72.7']
['628318484'	'407198615137181696'	'0.0']->['1434116748'	'407198615137181696'	'72.71']
['628318484'	'407198615137181696'	'0.0']->['1584350755'	'407198615137181696'	'72.72']
['628318484'	'407198615137181696'	'0.0']->['633503231'	'407198615137181696'	'72.77']
['282001456'	'407198615137181696'	'60.8']->['369070958'	'407198615137181696'	'73.63']
['628318484'	'407198615137181696'	'0.0']->['81093637'	'407198615137181696'	'74.05']
['217499559'	'407198615137181696'	'71.19']->['1105939784'	'407198615137181696'	'74.27']
['618692372'	'407198615137181696'	'71.2']->['1975373124'	'407198615137181696'	'74.38']
['628318484'	'407198615137181696'	'0.0']->['1880446795'	'407198615137181696'	'74.43']
['628318484'	'407198615137181696'	'0.0']->['1865713154'	'407198615137181696'	'74.46']
['1339243015'	'407198615137181696'	'67.64']->['351576331'	'407198615137181696'	'74.47']
['70245511'	'407198615137181696'	'5.68']->['422766054'	'407198615137181696'	'74.48']
['628318484'	'407198615137181696'	'0.0']->['570641132'	'407198615137181696'	'74.48']
['628318484'	'407198615137181696'	'0.0']->['74490289'	'407198615137181696'	'74.48']
['628318484'	'407198615137181696'	'0.0']->['544496431'	'407198615137181696'	'74.48']
['628318484'	'407198615137181696'	'0.0']->['411171981'	'407198615137181696'	'74.48']
['628318484'	'407198615137181696'	'0.0']->['931889335'	'407198615137181696'	'74.48']
['733026798'	'407198615137181696'	'72.69']->['796904155'	'407198615137181696'	'74.48']
['1002582824'	'407198615137181696'	'4.37']->['333149810'	'407198615137181696'	'74.48']
['628318484'	'407198615137181696'	'0.0']->['60002295'	'407198615137181696'	'74.48']
['628318484'	'407198615137181696'	'0.0']->['718361496'	'407198615137181696'	'74.48']
['160639536'	'407198615137181696'	'38.87']->['1951152079'	'407198615137181696'	'74.48']
['628318484'	'407198615137181696'	'0.0']->['721954932'	'407198615137181696'	'74.48']
['628318484'	'407198615137181696'	'0.0']->['1979644160'	'407198615137181696'	'74.48']
['628318484'	'407198615137181696'	'0.0']->['431778476'	'407198615137181696'	'74.48']
['628318484'	'407198615137181696'	'0.0']->['329462849'	'407198615137181696'	'74.53']
['624757796'	'407198615137181696'	'72.62']->['92447009'	'407198615137181696'	'76.61']
['628318484'	'407198615137181696'	'0.0']->['533741216'	'407198615137181696'	'77.65']
['628318484'	'407198615137181696'	'0.0']->['521741846'	'407198615137181696'	'78.16']
['1102316533'	'407198615137181696'	'20.25']->['1247854694'	'407198615137181696'	'78.42']
['932438719'	'407198615137181696'	'70.99']->['312167566'	'407198615137181696'	'78.55']
['232646839'	'407198615137181696'	'71.2']->['202206031'	'407198615137181696'	'78.62']
['628318484'	'407198615137181696'	'0.0']->['594186994'	'407198615137181696'	'78.65']
['525727443'	'407198615137181696'	'71.2']->['231317114'	'407198615137181696'	'78.67']
['62640049'	'407198615137181696'	'51.76']->['2203703665'	'407198615137181696'	'78.68']
['628318484'	'407198615137181696'	'0.0']->['216389189'	'407198615137181696'	'78.68']
['628318484'	'407198615137181696'	'0.0']->['199483163'	'407198615137181696'	'78.68']
['628318484'	'407198615137181696'	'0.0']->['568513966'	'407198615137181696'	'78.68']
['628318484'	'407198615137181696'	'0.0']->['635929927'	'407198615137181696'	'78.68']
['628318484'	'407198615137181696'	'0.0']->['630588347'	'407198615137181696'	'78.68']
['624757796'	'407198615137181696'	'72.62']->['96675753'	'407198615137181696'	'78.68']
['628318484'	'407198615137181696'	'0.0']->['760977072'	'407198615137181696'	'78.68']
['305341218'	'407198615137181696'	'30.88']->['397623707'	'407198615137181696'	'78.68']
['628318484'	'407198615137181696'	'0.0']->['500973826'	'407198615137181696'	'78.68']
['628318484'	'407198615137181696'	'0.0']->['305238593'	'407198615137181696'	'78.68']
['628318484'	'407198615137181696'	'0.0']->['102793094'	'407198615137181696'	'78.68']
['628318484'	'407198615137181696'	'0.0']->['626036418'	'407198615137181696'	'78.68']
['628318484'	'407198615137181696'	'0.0']->['84506206'	'407198615137181696'	'78.68']
['628318484'	'407198615137181696'	'0.0']->['703764810'	'407198615137181696'	'78.68']
['624757796'	'407198615137181696'	'72.62']->['83219094'	'407198615137181696'	'78.68']
['899191622'	'407198615137181696'	'46.5']->['546986682'	'407198615137181696'	'78.68']
['262110236'	'407198615137181696'	'67.77']->['322865831'	'407198615137181696'	'78.68']
['628318484'	'407198615137181696'	'0.0']->['158797001'	'407198615137181696'	'78.68']
['500973826'	'407198615137181696'	'78.68']->['747947064'	'407198615137181696'	'78.68']
['628318484'	'407198615137181696'	'0.0']->['505454998'	'407198615137181696'	'78.68']
['628318484'	'407198615137181696'	'0.0']->['36482787'	'407198615137181696'	'79.99']
['411171981'	'407198615137181696'	'74.48']->['184245210'	'407198615137181696'	'80.65']
['411171981'	'407198615137181696'	'74.48']->['1628225244'	'407198615137181696'	'80.97']
['628318484'	'407198615137181696'	'0.0']->['518036844'	'407198615137181696'	'81.14']
['628318484'	'407198615137181696'	'0.0']->['355361304'	'407198615137181696'	'81.22']
['628318484'	'407198615137181696'	'0.0']->['624585870'	'407198615137181696'	'81.26']
['628318484'	'407198615137181696'	'0.0']->['162623462'	'407198615137181696'	'81.28']
['232646839'	'407198615137181696'	'71.2']->['17269848'	'407198615137181696'	'81.29']
['63386694'	'407198615137181696'	'49.78']->['66329309'	'407198615137181696'	'81.29']
['626036418'	'407198615137181696'	'78.68']->['544753369'	'407198615137181696'	'81.3']
['423709475'	'407198615137181696'	'62.96']->['1115643918'	'407198615137181696'	'81.3']
['628318484'	'407198615137181696'	'0.0']->['1050279589'	'407198615137181696'	'81.3']
['760977072'	'407198615137181696'	'78.68']->['62067948'	'407198615137181696'	'81.3']
['1149358112'	'407198615137181696'	'60.8']->['1403007175'	'407198615137181696'	'81.3']
['628318484'	'407198615137181696'	'0.0']->['35273756'	'407198615137181696'	'81.3']
['628318484'	'407198615137181696'	'0.0']->['1295049468'	'407198615137181696'	'81.3']
['628318484'	'407198615137181696'	'0.0']->['66060648'	'407198615137181696'	'81.3']
['140999040'	'407198615137181696'	'44.13']->['464056394'	'407198615137181696'	'81.3']
['1295049468'	'407198615137181696'	'81.3']->['774635324'	'407198615137181696'	'81.3']
['423709475'	'407198615137181696'	'62.96']->['2175007882'	'407198615137181696'	'81.3']
['92447009'	'407198615137181696'	'76.61']->['54955013'	'407198615137181696'	'81.3']
['628318484'	'407198615137181696'	'0.0']->['351077496'	'407198615137181696'	'81.3']
['628318484'	'407198615137181696'	'0.0']->['422073105'	'407198615137181696'	'81.3']
['628318484'	'407198615137181696'	'0.0']->['243930751'	'407198615137181696'	'81.3']
['628318484'	'407198615137181696'	'0.0']->['129386152'	'407198615137181696'	'81.35']
['628318484'	'407198615137181696'	'0.0']->['370082337'	'407198615137181696'	'81.4']
['628318484'	'407198615137181696'	'0.0']->['1573550598'	'407198615137181696'	'81.53']
['354143471'	'407198615137181696'	'67.76']->['441397415'	'407198615137181696'	'81.62']
['721954932'	'407198615137181696'	'74.48']->['778699986'	'407198615137181696'	'81.66']
['628318484'	'407198615137181696'	'0.0']->['629834845'	'407198615137181696'	'81.68']
['703764810'	'407198615137181696'	'78.68']->['413470470'	'407198615137181696'	'81.7']
['721954932'	'407198615137181696'	'74.48']->['1112895344'	'407198615137181696'	'81.78']
['628318484'	'407198615137181696'	'0.0']->['168963378'	'407198615137181696'	'81.87']
['1365428226'	'407198615137181696'	'62.83']->['598908073'	'407198615137181696'	'81.99']
['628318484'	'407198615137181696'	'0.0']->['528176569'	'407198615137181696'	'82.12']
['628318484'	'407198615137181696'	'0.0']->['305125466'	'407198615137181696'	'82.45']
['71962777'	'407198615137181696'	'56.45']->['88263715'	'407198615137181696'	'82.62']
['483397153'	'407198615137181696'	'49.33']->['1627194673'	'407198615137181696'	'82.7']
['243930751'	'407198615137181696'	'81.3']->['139843471'	'407198615137181696'	'82.74']
['1377668282'	'407198615137181696'	'52.14']->['624043723'	'407198615137181696'	'82.76']
['1365428226'	'407198615137181696'	'62.83']->['1884474793'	'407198615137181696'	'82.78']
['796904155'	'407198615137181696'	'74.48']->['612777546'	'407198615137181696'	'83.15']
['168963378'	'407198615137181696'	'81.87']->['344287687'	'407198615137181696'	'83.33']
['88263715'	'407198615137181696'	'82.62']->['32167097'	'407198615137181696'	'83.42']
['168963378'	'407198615137181696'	'81.87']->['430316679'	'407198615137181696'	'83.47']
['290533688'	'407198615137181696'	'60.8']->['430792959'	'407198615137181696'	'83.49']
['1362837494'	'407198615137181696'	'32.06']->['1049390096'	'407198615137181696'	'83.51']
['344287687'	'407198615137181696'	'83.33']->['338739654'	'407198615137181696'	'83.51']
['71962777'	'407198615137181696'	'56.45']->['1049041590'	'407198615137181696'	'83.51']
['390352030'	'407198615137181696'	'61.05']->['484164121'	'407198615137181696'	'83.52']
['628318484'	'407198615137181696'	'0.0']->['988748677'	'407198615137181696'	'83.52']
['774635324'	'407198615137181696'	'81.3']->['1616119777'	'407198615137181696'	'83.52']
['1113022976'	'407198615137181696'	'49.78']->['630400391'	'407198615137181696'	'83.72']
['359457648'	'407198615137181696'	'43.3']->['367342678'	'407198615137181696'	'83.92']
['629834845'	'407198615137181696'	'81.68']->['1149702888'	'407198615137181696'	'84.87']
['338739654'	'407198615137181696'	'83.51']->['753720073'	'407198615137181696'	'85.34']
['39139643'	'407198615137181696'	'29.82']->['18865803'	'407198615137181696'	'85.58']
['199483163'	'407198615137181696'	'78.68']->['264507232'	'407198615137181696'	'85.7']
['628318484'	'407198615137181696'	'0.0']->['368439484'	'407198615137181696'	'85.76']
['630400391'	'407198615137181696'	'83.72']->['2199690070'	'407198615137181696'	'85.79']
['628318484'	'407198615137181696'	'0.0']->['65784291'	'407198615137181696'	'85.8']
['173369991'	'407198615137181696'	'21.55']->['419045093'	'407198615137181696'	'85.81']
['628318484'	'407198615137181696'	'0.0']->['90111806'	'407198615137181696'	'85.81']
['628318484'	'407198615137181696'	'0.0']->['107525552'	'407198615137181696'	'85.81']
['628318484'	'407198615137181696'	'0.0']->['2185917430'	'407198615137181696'	'85.82']
['628318484'	'407198615137181696'	'0.0']->['228291022'	'407198615137181696'	'85.85']
['628318484'	'407198615137181696'	'0.0']->['223702650'	'407198615137181696'	'85.88']
['628318484'	'407198615137181696'	'0.0']->['476464965'	'407198615137181696'	'85.88']
['628318484'	'407198615137181696'	'0.0']->['177943770'	'407198615137181696'	'86.13']
['350159515'	'407198615137181696'	'63.0']->['219364144'	'407198615137181696'	'86.45']
['467992256'	'407198615137181696'	'35.03']->['1343018665'	'407198615137181696'	'86.61']
['228291022'	'407198615137181696'	'85.85']->['61246477'	'407198615137181696'	'86.69']
['628318484'	'407198615137181696'	'0.0']->['2209989061'	'407198615137181696'	'86.77']
['272569482'	'407198615137181696'	'47.95']->['437313044'	'407198615137181696'	'87.1']
['628318484'	'407198615137181696'	'0.0']->['1698078180'	'407198615137181696'	'87.83']
['628318484'	'407198615137181696'	'0.0']->['1121238920'	'407198615137181696'	'88.2']
['628318484'	'407198615137181696'	'0.0']->['275559099'	'407198615137181696'	'88.38']
['985960332'	'407198615137181696'	'49.77']->['80720308'	'407198615137181696'	'88.47']
['305341218'	'407198615137181696'	'30.88']->['421697443'	'407198615137181696'	'88.52']
['628318484'	'407198615137181696'	'0.0']->['274082001'	'407198615137181696'	'88.54']
['628318484'	'407198615137181696'	'0.0']->['82993620'	'407198615137181696'	'88.56']
['628318484'	'407198615137181696'	'0.0']->['277453549'	'407198615137181696'	'88.56']
['628318484'	'407198615137181696'	'0.0']->['127026555'	'407198615137181696'	'88.57']
['2199690070'	'407198615137181696'	'85.79']->['1971250470'	'407198615137181696'	'89.05']
['1698078180'	'407198615137181696'	'87.83']->['45710347'	'407198615137181696'	'89.69']
['628318484'	'407198615137181696'	'0.0']->['225672443'	'407198615137181696'	'90.01']
['628318484'	'407198615137181696'	'0.0']->['593990871'	'407198615137181696'	'90.17']
['628318484'	'407198615137181696'	'0.0']->['1083226698'	'407198615137181696'	'90.25']
['628318484'	'407198615137181696'	'0.0']->['103070633'	'407198615137181696'	'90.29']
['628318484'	'407198615137181696'	'0.0']->['145334598'	'407198615137181696'	'90.33']
['628318484'	'407198615137181696'	'0.0']->['416290622'	'407198615137181696'	'90.58']
['628318484'	'407198615137181696'	'0.0']->['1027478486'	'407198615137181696'	'90.71']
['628318484'	'407198615137181696'	'0.0']->['153131292'	'407198615137181696'	'90.83']
['628318484'	'407198615137181696'	'0.0']->['626668175'	'407198615137181696'	'91.34']
['628318484'	'407198615137181696'	'0.0']->['1347763106'	'407198615137181696'	'91.6']
['338249809'	'407198615137181696'	'24.68']->['298312330'	'407198615137181696'	'91.72']
['628318484'	'407198615137181696'	'0.0']->['106907140'	'407198615137181696'	'91.85']
['628318484'	'407198615137181696'	'0.0']->['1469029934'	'407198615137181696'	'92.45']
['718361496'	'407198615137181696'	'74.48']->['487993139'	'407198615137181696'	'92.75']
['628318484'	'407198615137181696'	'0.0']->['75781525'	'407198615137181696'	'92.9']
['298312330'	'407198615137181696'	'91.72']->['290878759'	'407198615137181696'	'92.97']
['533741216'	'407198615137181696'	'77.65']->['588725547'	'407198615137181696'	'93.01']
['628318484'	'407198615137181696'	'0.0']->['723797840'	'407198615137181696'	'93.03']
['628318484'	'407198615137181696'	'0.0']->['192732071'	'407198615137181696'	'93.04']
['628318484'	'407198615137181696'	'0.0']->['603617181'	'407198615137181696'	'93.05']
['628318484'	'407198615137181696'	'0.0']->['383543397'	'407198615137181696'	'93.05']
['61246477'	'407198615137181696'	'86.69']->['226564454'	'407198615137181696'	'93.2']
['628318484'	'407198615137181696'	'0.0']->['252645171'	'407198615137181696'	'95.02']
['628318484'	'407198615137181696'	'0.0']->['761318737'	'407198615137181696'	'95.92']
['628318484'	'407198615137181696'	'0.0']->['537431094'	'407198615137181696'	'96.38']
['1016468076'	'407198615137181696'	'60.8']->['350708041'	'407198615137181696'	'96.61']
['628318484'	'407198615137181696'	'0.0']->['279639664'	'407198615137181696'	'96.72']
['381942324'	'407198615137181696'	'18.16']->['1113440940'	'407198615137181696'	'96.78']
['718361496'	'407198615137181696'	'74.48']->['471468855'	'407198615137181696'	'96.8']
['2181100386'	'407198615137181696'	'59.73']->['739468560'	'407198615137181696'	'96.82']
['628318484'	'407198615137181696'	'0.0']->['943633489'	'407198615137181696'	'96.83']
['628318484'	'407198615137181696'	'0.0']->['480126312'	'407198615137181696'	'96.83']
['628318484'	'407198615137181696'	'0.0']->['216935268'	'407198615137181696'	'96.83']
['628318484'	'407198615137181696'	'0.0']->['388337145'	'407198615137181696'	'96.83']
['628318484'	'407198615137181696'	'0.0']->['400492733'	'407198615137181696'	'96.83']
['471468855'	'407198615137181696'	'96.8']->['183030897'	'407198615137181696'	'96.83']
['79352473'	'407198615137181696'	'22.5']->['104060110'	'407198615137181696'	'96.83']
['328432555'	'407198615137181696'	'60.8']->['518095205'	'407198615137181696'	'96.83']
['1121238920'	'407198615137181696'	'88.2']->['1005353342'	'407198615137181696'	'97.28']
['628318484'	'407198615137181696'	'0.0']->['322382057'	'407198615137181696'	'97.5']
['628318484'	'407198615137181696'	'0.0']->['707539548'	'407198615137181696'	'97.61']
['312300550'	'407198615137181696'	'35.73']->['1416822919'	'407198615137181696'	'97.66']
['305238593'	'407198615137181696'	'78.68']->['378315723'	'407198615137181696'	'97.69']
['2214917816'	'407198615137181696'	'44.2']->['272546639'	'407198615137181696'	'97.7']
['302424557'	'407198615137181696'	'41.33']->['37384611'	'407198615137181696'	'97.71']
['422073105'	'407198615137181696'	'81.3']->['2179185132'	'407198615137181696'	'97.71']
['628318484'	'407198615137181696'	'0.0']->['519249170'	'407198615137181696'	'97.71']
['628318484'	'407198615137181696'	'0.0']->['108989146'	'407198615137181696'	'97.72']
['628318484'	'407198615137181696'	'0.0']->['735907376'	'407198615137181696'	'97.93']
['628318484'	'407198615137181696'	'0.0']->['280242292'	'407198615137181696'	'98.44']
['63386694'	'407198615137181696'	'49.78']->['141293034'	'407198615137181696'	'98.7']
['628318484'	'407198615137181696'	'0.0']->['331896275'	'407198615137181696'	'98.82']
['628318484'	'407198615137181696'	'0.0']->['539361476'	'407198615137181696'	'98.89']
['355361304'	'407198615137181696'	'81.22']->['1626171577'	'407198615137181696'	'98.92']
['484164121'	'407198615137181696'	'83.52']->['536100604'	'407198615137181696'	'98.95']
['628318484'	'407198615137181696'	'0.0']->['310297551'	'407223734454714368'	'99.82']
['1547690390'	'407198615137181696'	'7.38']->['1635177810'	'407198615137181696'	'99.95']
['938017436'	'407198615137181696'	'26.36']->['334975329'	'407198615137181696'	'100.45']
['628318484'	'407198615137181696'	'0.0']->['1500315954'	'407198615137181696'	'100.7']
['628318484'	'407198615137181696'	'0.0']->['536653182'	'407198615137181696'	'100.83']
['1083226698'	'407198615137181696'	'90.25']->['490801708'	'407198615137181696'	'100.89']
['701764846'	'407198615137181696'	'60.8']->['588928220'	'407198615137181696'	'100.92']
['183030897'	'407198615137181696'	'96.83']->['716234845'	'407198615137181696'	'100.93']
['628318484'	'407198615137181696'	'0.0']->['80982178'	'407198615137181696'	'100.94']
['149548253'	'407198615137181696'	'22.5']->['570360073'	'407198615137181696'	'100.95']
['544496431'	'407198615137181696'	'74.48']->['601184208'	'407198615137181696'	'100.95']
['295457547'	'407198615137181696'	'61.55']->['543033134'	'407198615137181696'	'101.0']
['537431094'	'407198615137181696'	'96.38']->['339957648'	'407198615137181696'	'103.1']
['628318484'	'407198615137181696'	'0.0']->['335593684'	'407198615137181696'	'104.15']
['388337145'	'407198615137181696'	'96.83']->['404379287'	'407198615137181696'	'104.67']
['628318484'	'407198615137181696'	'0.0']->['188977413'	'407198615137181696'	'104.94']
['628318484'	'407198615137181696'	'0.0']->['746383848'	'407198615137181696'	'105.07']
['314733473'	'407198615137181696'	'71.2']->['342141786'	'407198615137181696'	'105.13']
['759522356'	'407198615137181696'	'60.67']->['1482923810'	'407198615137181696'	'105.17']
['553626764'	'407198615137181696'	'67.77']->['1473369540'	'407198615137181696'	'105.18']
['1005353342'	'407198615137181696'	'97.28']->['717601033'	'407198615137181696'	'105.19']
['175484969'	'407198615137181696'	'52.14']->['233102722'	'407198615137181696'	'105.2']
['628318484'	'407198615137181696'	'0.0']->['130895614'	'407198615137181696'	'105.2']
['628318484'	'407198615137181696'	'0.0']->['193428926'	'407198615137181696'	'105.2']
['628318484'	'407198615137181696'	'0.0']->['131800907'	'407198615137181696'	'105.2']
['628318484'	'407198615137181696'	'0.0']->['1072807272'	'407198615137181696'	'105.2']
['1473369540'	'407198615137181696'	'105.18']->['1296850021'	'407198615137181696'	'105.2']
['388337145'	'407198615137181696'	'96.83']->['387876873'	'407198615137181696'	'105.2']
['131800907'	'407198615137181696'	'105.2']->['340527317'	'407198615137181696'	'105.2']
['1626171577'	'407198615137181696'	'98.92']->['909067448'	'407198615137181696'	'105.2']
['130895614'	'407198615137181696'	'105.2']->['1275718555'	'407198615137181696'	'105.2']
['55755233'	'407198615137181696'	'56.46']->['78303050'	'407198615137181696'	'107.03']
['628318484'	'407198615137181696'	'0.0']->['587681985'	'407198615137181696'	'107.94']
['628318484'	'407198615137181696'	'0.0']->['393859452'	'407198615137181696'	'108.39']
['553626764'	'407198615137181696'	'67.77']->['1292311500'	'407198615137181696'	'108.62']
['1049390096'	'407198615137181696'	'83.51']->['270054566'	'407198615137181696'	'108.74']
['340527317'	'407198615137181696'	'105.2']->['117574973'	'407198615137181696'	'108.79']
['724885544'	'407198615137181696'	'37.3']->['183909180'	'407198615137181696'	'108.82']
['340527317'	'407198615137181696'	'105.2']->['48392140'	'407198615137181696'	'108.84']
['628318484'	'407198615137181696'	'0.0']->['512754747'	'407198615137181696'	'108.84']
['628318484'	'407198615137181696'	'0.0']->['880651880'	'407198615137181696'	'108.85']
['628318484'	'407198615137181696'	'0.0']->['86352574'	'407198615137181696'	'108.85']
['553626764'	'407198615137181696'	'67.77']->['1053965966'	'407198615137181696'	'108.85']
['628318484'	'407198615137181696'	'0.0']->['49799944'	'407198615137181696'	'108.85']
['336298488'	'407198615137181696'	'43.35']->['310252832'	'407198615137181696'	'108.85']
['628318484'	'407198615137181696'	'0.0']->['225091980'	'407198615137181696'	'108.85']
['587681985'	'407198615137181696'	'107.94']->['432898609'	'407198615137181696'	'108.85']
['162623462'	'407198615137181696'	'81.28']->['249001877'	'407198615137181696'	'109.16']
['556429047'	'407198615137181696'	'72.67']->['373116211'	'407198615137181696'	'109.31']
['628318484'	'407198615137181696'	'0.0']->['448264833'	'407198615137181696'	'109.39']
['416290622'	'407198615137181696'	'90.58']->['182385260'	'407198615137181696'	'109.47']
['305238593'	'407198615137181696'	'78.68']->['387976329'	'407198615137181696'	'109.78']
['339957648'	'407198615137181696'	'103.1']->['49504462'	'407198615137181696'	'109.94']
['628318484'	'407198615137181696'	'0.0']->['332870502'	'407198615137181696'	'110.02']
['628318484'	'407198615137181696'	'0.0']->['745599612'	'407198615137181696'	'110.1']
['448264833'	'407198615137181696'	'109.39']->['1360556118'	'407198615137181696'	'111.2']
['332870502'	'407198615137181696'	'110.02']->['319234711'	'407198615137181696'	'111.75']
['628318484'	'407198615137181696'	'0.0']->['162112489'	'407198615137181696'	'112.03']
['628318484'	'407198615137181696'	'0.0']->['1324841401'	'407198615137181696'	'112.16']
['131800907'	'407198615137181696'	'105.2']->['92094628'	'407198615137181696'	'112.23']
['1416822919'	'407198615137181696'	'97.66']->['336430708'	'407198615137181696'	'112.27']
['628318484'	'407198615137181696'	'0.0']->['1604103612'	'407198615137181696'	'112.28']
['1121238920'	'407198615137181696'	'88.2']->['163680388'	'407198615137181696'	'112.29']
['628318484'	'407198615137181696'	'0.0']->['521947710'	'407198615137181696'	'112.3']
['972154026'	'407198615137181696'	'3.58']->['462971119'	'407198615137181696'	'112.3']
['539361476'	'407198615137181696'	'98.89']->['1362947588'	'407198615137181696'	'112.3']
['628318484'	'407198615137181696'	'0.0']->['272579894'	'407198615137181696'	'112.44']
['628318484'	'407198615137181696'	'0.0']->['41778745'	'407198615137181696'	'112.58']
['628318484'	'407198615137181696'	'0.0']->['127717183'	'407198615137181696'	'114.49']
['512754747'	'407198615137181696'	'108.84']->['131502085'	'407198615137181696'	'115.45']
['66060648'	'407198615137181696'	'81.3']->['239720417'	'407198615137181696'	'115.92']
['628318484'	'407198615137181696'	'0.0']->['1549048766'	'407198615137181696'	'116.16']
['438663523'	'407198615137181696'	'2.2']->['257172274'	'407198615137181696'	'116.28']
['48392140'	'407198615137181696'	'108.84']->['37293334'	'407198615137181696'	'116.34']
['1549048766'	'407198615137181696'	'116.16']->['1203637765'	'407198615137181696'	'116.37']
['220567341'	'407198615137181696'	'24.68']->['122483819'	'407198615137181696'	'116.39']
['628318484'	'407198615137181696'	'0.0']->['39528023'	'407198615137181696'	'116.39']
['2193085871'	'407198615137181696'	'39.65']->['101113865'	'407198615137181696'	'116.4']
['33314019'	'407198615137181696'	'16.54']->['103704085'	'407198615137181696'	'116.4']
['43956829'	'407198615137181696'	'43.35']->['165671439'	'407198615137181696'	'116.4']
['587681985'	'407198615137181696'	'107.94']->['1023418670'	'407198615137181696'	'116.4']
['1741385670'	'407198615137181696'	'67.77']->['2213008855'	'407198615137181696'	'116.4']
['163680388'	'407198615137181696'	'112.29']->['350719620'	'407198615137181696'	'116.4']
['628318484'	'407198615137181696'	'0.0']->['291595116'	'407198615137181696'	'116.4']
['1741385670'	'407198615137181696'	'67.77']->['1716149472'	'407198615137181696'	'116.4']
['628318484'	'407198615137181696'	'0.0']->['831326454'	'407198615137181696'	'116.4']
['393859452'	'407198615137181696'	'108.39']->['520044639'	'407198615137181696'	'116.76']
['628318484'	'407198615137181696'	'0.0']->['135038552'	'407198615137181696'	'117.12']
['628318484'	'407198615137181696'	'0.0']->['1124054154'	'407228174175854592'	'117.47']
['103704085'	'407198615137181696'	'116.4']->['227706590'	'407198615137181696'	'118.19']
['628318484'	'407198615137181696'	'0.0']->['625936746'	'407228464195178496'	'118.62']
['628318484'	'407198615137181696'	'0.0']->['320968176'	'407198615137181696'	'119.0']
['628318484'	'407198615137181696'	'0.0']->['143345514'	'407198615137181696'	'119.13']
['588725547'	'407198615137181696'	'93.01']->['432072810'	'407198615137181696'	'119.2']
['628318484'	'407198615137181696'	'0.0']->['320023425'	'407198615137181696'	'119.23']
['628318484'	'407198615137181696'	'0.0']->['49525880'	'407198615137181696'	'119.27']
['628318484'	'407198615137181696'	'0.0']->['158241877'	'407198615137181696'	'119.5']
['628318484'	'407198615137181696'	'0.0']->['347580595'	'407198615137181696'	'119.62']
['628318484'	'407198615137181696'	'0.0']->['243470528'	'407198615137181696'	'119.67']
['628318484'	'407198615137181696'	'0.0']->['1585248888'	'407198615137181696'	'119.73']
['628318484'	'407198615137181696'	'0.0']->['894116034'	'407198615137181696'	'120.88']
['227706590'	'407198615137181696'	'118.19']->['22235564'	'407198615137181696'	'121.45']
['628318484'	'407198615137181696'	'0.0']->['859899822'	'407198615137181696'	'121.73']
['628318484'	'407198615137181696'	'0.0']->['68823109'	'407198615137181696'	'121.87']
['894116034'	'407198615137181696'	'120.88']->['396360534'	'407198615137181696'	'122.02']
['393859452'	'407198615137181696'	'108.39']->['276263200'	'407198615137181696'	'123.41']
['628318484'	'407198615137181696'	'0.0']->['473254253'	'407229701657464833'	'123.53']
['396360534'	'407198615137181696'	'122.02']->['57427836'	'407198615137181696'	'124.1']
['628318484'	'407198615137181696'	'0.0']->['396791934'	'407198615137181696'	'124.45']
['628318484'	'407198615137181696'	'0.0']->['248253047'	'407198615137181696'	'124.63']
['176683878'	'407198615137181696'	'67.77']->['896442258'	'407198615137181696'	'124.71']
['628318484'	'407198615137181696'	'0.0']->['381480476'	'407198615137181696'	'124.76']
['628318484'	'407198615137181696'	'0.0']->['55435162'	'407198615137181696'	'124.78']
['546986682'	'407198615137181696'	'78.68']->['315029661'	'407198615137181696'	'124.79']
['628318484'	'407198615137181696'	'0.0']->['67917098'	'407198615137181696'	'124.79']
['623615607'	'407198615137181696'	'62.23']->['309160053'	'407198615137181696'	'124.8']
['628318484'	'407198615137181696'	'0.0']->['940437379'	'407198615137181696'	'126.53']
['68823109'	'407198615137181696'	'121.87']->['501820039'	'407198615137181696'	'127.39']
['628318484'	'407198615137181696'	'0.0']->['1726035516'	'407198615137181696'	'127.82']
['162112489'	'407198615137181696'	'112.03']->['619390202'	'407198615137181696'	'128.03']
['628318484'	'407198615137181696'	'0.0']->['136230957'	'407198615137181696'	'128.14']
['628318484'	'407198615137181696'	'0.0']->['967612946'	'407198615137181696'	'128.2']
['315029661'	'407198615137181696'	'124.79']->['878999688'	'407198615137181696'	'128.22']
['628318484'	'407198615137181696'	'0.0']->['1573238472'	'407198615137181696'	'128.24']
['1573238472'	'407198615137181696'	'128.24']->['1481476964'	'407198615137181696'	'128.24']
['628318484'	'407198615137181696'	'0.0']->['1970547444'	'407198615137181696'	'128.25']
['628318484'	'407198615137181696'	'0.0']->['1322356698'	'407198615137181696'	'128.25']
['350719620'	'407198615137181696'	'116.4']->['1973674345'	'407198615137181696'	'128.8']
['91577827'	'407198615137181696'	'31.53']->['101035836'	'407198615137181696'	'129.35']
['628318484'	'407198615137181696'	'0.0']->['911277500'	'407198615137181696'	'129.73']
['911277500'	'407198615137181696'	'129.73']->['92138901'	'407198615137181696'	'130.56']
['628318484'	'407198615137181696'	'0.0']->['806321888'	'407198615137181696'	'130.97']
['243470528'	'407198615137181696'	'119.67']->['324671258'	'407198615137181696'	'131.18']
['628318484'	'407198615137181696'	'0.0']->['184810827'	'407198615137181696'	'131.28']
['628318484'	'407198615137181696'	'0.0']->['377236771'	'407198615137181696'	'131.38']
['628318484'	'407198615137181696'	'0.0']->['471511652'	'407198615137181696'	'131.77']
['628318484'	'407198615137181696'	'0.0']->['792427112'	'407198615137181696'	'131.96']
['628318484'	'407198615137181696'	'0.0']->['1163969544'	'407198615137181696'	'132.15']
['628318484'	'407198615137181696'	'0.0']->['127094068'	'407198615137181696'	'132.63']
['628318484'	'407198615137181696'	'0.0']->['197601765'	'407198615137181696'	'132.86']
['628318484'	'407198615137181696'	'0.0']->['1012427016'	'407198615137181696'	'133.1']
['1102316533'	'407198615137181696'	'20.25']->['197993177'	'407198615137181696'	'133.89']
['184810827'	'407198615137181696'	'131.28']->['413397240'	'407198615137181696'	'134.29']
['628318484'	'407198615137181696'	'0.0']->['254061408'	'407198615137181696'	'134.49']
['628318484'	'407198615137181696'	'0.0']->['202502058'	'407198615137181696'	'134.58']
['324671258'	'407198615137181696'	'131.18']->['558112649'	'407198615137181696'	'134.63']
['628318484'	'407198615137181696'	'0.0']->['311891636'	'407198615137181696'	'134.66']
['311891636'	'407198615137181696'	'134.66']->['421526761'	'407198615137181696'	'134.67']
['45710347'	'407198615137181696'	'89.69']->['334792508'	'407198615137181696'	'134.68']
['1916034396'	'407198615137181696'	'39.42']->['222993826'	'407198615137181696'	'137.98']
['628318484'	'407198615137181696'	'0.0']->['739855794'	'407198615137181696'	'139.63']
['222993826'	'407198615137181696'	'137.98']->['412760041'	'407198615137181696'	'140.46']
['443119225'	'407198615137181696'	'24.68']->['581965756'	'407198615137181696'	'140.87']
['311891636'	'407198615137181696'	'134.66']->['319279389'	'407198615137181696'	'141.08']
['628318484'	'407198615137181696'	'0.0']->['121768580'	'407198615137181696'	'141.18']
['334792508'	'407198615137181696'	'134.68']->['488967898'	'407198615137181696'	'141.23']
['628318484'	'407198615137181696'	'0.0']->['229551794'	'407198615137181696'	'141.26']
['222993826'	'407198615137181696'	'137.98']->['468676084'	'407198615137181696'	'141.27']
['628318484'	'407198615137181696'	'0.0']->['51311883'	'407198615137181696'	'141.28']
['628318484'	'407198615137181696'	'0.0']->['610219185'	'407198615137181696'	'141.28']
['628318484'	'407198615137181696'	'0.0']->['753086978'	'407198615137181696'	'141.28']
['272546639'	'407198615137181696'	'97.7']->['349936336'	'407198615137181696'	'141.28']
['628318484'	'407198615137181696'	'0.0']->['226306275'	'407198615137181696'	'141.28']
['717601033'	'407198615137181696'	'105.19']->['414328779'	'407198615137181696'	'141.28']
['753086978'	'407198615137181696'	'141.28']->['398828892'	'407198615137181696'	'141.28']
['628318484'	'407198615137181696'	'0.0']->['256351750'	'407198615137181696'	'141.28']
['628318484'	'407198615137181696'	'0.0']->['470637011'	'407198615137181696'	'141.28']
['558112649'	'407198615137181696'	'134.63']->['415920891'	'407198615137181696'	'141.28']
['470637011'	'407198615137181696'	'141.28']->['707952660'	'407198615137181696'	'141.28']
['222993826'	'407198615137181696'	'137.98']->['1173476642'	'407198615137181696'	'141.28']
['539361476'	'407198615137181696'	'98.89']->['1438940540'	'407198615137181696'	'141.28']
['628318484'	'407198615137181696'	'0.0']->['328678373'	'407198615137181696'	'141.28']
['442902658'	'407198615137181696'	'41.05']->['285962574'	'407198615137181696'	'141.28']
['628318484'	'407198615137181696'	'0.0']->['177465526'	'407198615137181696'	'142.18']
['1573550598'	'407198615137181696'	'81.53']->['482773479'	'407198615137181696'	'143.07']
['1973674345'	'407198615137181696'	'128.8']->['1290284354'	'407198615137181696'	'143.55']
['628318484'	'407198615137181696'	'0.0']->['1352878616'	'407198615137181696'	'143.79']
['628318484'	'407198615137181696'	'0.0']->['396808586'	'407198615137181696'	'143.91']
['1113440940'	'407198615137181696'	'96.78']->['1375425836'	'407198615137181696'	'143.97']
['628318484'	'407198615137181696'	'0.0']->['285292176'	'407198615137181696'	'144.03']
['628318484'	'407198615137181696'	'0.0']->['595643928'	'407198615137181696'	'144.12']
['470637011'	'407198615137181696'	'141.28']->['1498811508'	'407198615137181696'	'144.59']
['707952660'	'407198615137181696'	'141.28']->['770370583'	'407198615137181696'	'144.83']
['628318484'	'407198615137181696'	'0.0']->['827458206'	'407198615137181696'	'145.07']
['628318484'	'407198615137181696'	'0.0']->['771162638'	'407198615137181696'	'145.34']
['628318484'	'407198615137181696'	'0.0']->['508667615'	'407198615137181696'	'145.48']
['981311246'	'407198615137181696'	'47.88']->['793697076'	'407198615137181696'	'145.62']
['562622131'	'407198615137181696'	'63.29']->['37211388'	'407198615137181696'	'146.37']
['628318484'	'407198615137181696'	'0.0']->['148940206'	'407198615137181696'	'146.74']
['521596567'	'407198615137181696'	'46.83']->['1320343736'	'407198615137181696'	'147.12']
['419045093'	'407198615137181696'	'85.81']->['262986110'	'407198615137181696'	'148.16']
['610219185'	'407198615137181696'	'141.28']->['707977326'	'407198615137181696'	'148.68']
['194485280'	'407198615137181696'	'7.35']->['109895885'	'407198615137181696'	'148.94']
['628318484'	'407198615137181696'	'0.0']->['948309638'	'407198615137181696'	'149.07']
['299336697'	'407198615137181696'	'4.3']->['66238161'	'407198615137181696'	'149.13']
['628318484'	'407198615137181696'	'0.0']->['637122596'	'407198615137181696'	'149.17']
['628318484'	'407198615137181696'	'0.0']->['46286803'	'407198615137181696'	'149.18']
['628318484'	'407198615137181696'	'0.0']->['1564684207'	'407198615137181696'	'149.2']
['1416822919'	'407198615137181696'	'97.66']->['489119301'	'407198615137181696'	'150.04']
['628318484'	'407198615137181696'	'0.0']->['258996302'	'407198615137181696'	'150.46']
['46286803'	'407198615137181696'	'149.18']->['366883488'	'407198615137181696'	'150.67']
['628318484'	'407198615137181696'	'0.0']->['632317620'	'407198615137181696'	'150.88']
['628318484'	'407198615137181696'	'0.0']->['374227973'	'407198615137181696'	'151.83']
['421526761'	'407198615137181696'	'134.67']->['608443194'	'407198615137181696'	'152.31']
['273749140'	'407198615137181696'	'27.56']->['400085250'	'407198615137181696'	'152.55']
['628318484'	'407198615137181696'	'0.0']->['590979517'	'407198615137181696'	'152.78']
['628318484'	'407198615137181696'	'0.0']->['1276397389'	'407198615137181696'	'154.63']
['628318484'	'407198615137181696'	'0.0']->['18377163'	'407198615137181696'	'155.55']
['587681985'	'407198615137181696'	'107.94']->['1055716087'	'407198615137181696'	'156.01']
['628318484'	'407198615137181696'	'0.0']->['19128723'	'407198615137181696'	'156.47']
['628318484'	'407198615137181696'	'0.0']->['834519416'	'407198615137181696'	'156.78']
['628318484'	'407198615137181696'	'0.0']->['390951132'	'407198615137181696'	'163.19']
['628318484'	'407198615137181696'	'0.0']->['563914760'	'407198615137181696'	'166.4']
['628318484'	'407198615137181696'	'0.0']->['324493543'	'407198615137181696'	'168.0']
['628318484'	'407198615137181696'	'0.0']->['319180639'	'407198615137181696'	'168.8']
['628318484'	'407198615137181696'	'0.0']->['290848177'	'407198615137181696'	'169.2']
['197601765'	'407198615137181696'	'132.86']->['127158074'	'407198615137181696'	'169.4']
['628318484'	'407198615137181696'	'0.0']->['977190661'	'407198615137181696'	'169.5']
['628318484'	'407198615137181696'	'0.0']->['246130653'	'407198615137181696'	'169.55']
['290848177'	'407198615137181696'	'169.2']->['1311906582'	'407198615137181696'	'169.57']
['628318484'	'407198615137181696'	'0.0']->['325998237'	'407198615137181696'	'169.59']
['1322356698'	'407198615137181696'	'128.25']->['298553974'	'407198615137181696'	'169.59']
['328678373'	'407198615137181696'	'141.28']->['219468069'	'407198615137181696'	'169.6']
['505454998'	'407198615137181696'	'78.68']->['345133521'	'407198615137181696'	'169.6']
['628318484'	'407198615137181696'	'0.0']->['259032663'	'407198615137181696'	'169.6']
['628318484'	'407198615137181696'	'0.0']->['1719990980'	'407198615137181696'	'169.6']
['628318484'	'407198615137181696'	'0.0']->['426923466'	'407198615137181696'	'169.6']
['46286803'	'407198615137181696'	'149.18']->['287776229'	'407198615137181696'	'169.6']
['629834845'	'407198615137181696'	'81.68']->['561501028'	'407198615137181696'	'169.6']
['628318484'	'407198615137181696'	'0.0']->['345434283'	'407198615137181696'	'169.6']
['628318484'	'407198615137181696'	'0.0']->['2190951254'	'407198615137181696'	'169.6']
['632317620'	'407198615137181696'	'150.88']->['1647944922'	'407198615137181696'	'169.6']
['516033021'	'407198615137181696'	'24.68']->['83197863'	'407198615137181696'	'169.6']
['628318484'	'407198615137181696'	'0.0']->['152982879'	'407198615137181696'	'169.6']
['628318484'	'407198615137181696'	'0.0']->['536452370'	'407198615137181696'	'169.6']
['287776229'	'407198615137181696'	'169.6']->['309980548'	'407198615137181696'	'169.81']
['628318484'	'407198615137181696'	'0.0']->['484271105'	'407198615137181696'	'169.91']
['1416822919'	'407198615137181696'	'97.66']->['1628292104'	'407198615137181696'	'170.02']
['628318484'	'407198615137181696'	'0.0']->['436933801'	'407198615137181696'	'170.72']
['484271105'	'407198615137181696'	'169.91']->['388639127'	'407198615137181696'	'171.08']
['771162638'	'407198615137181696'	'145.34']->['166046953'	'407198615137181696'	'171.43']
['628318484'	'407198615137181696'	'0.0']->['91550991'	'407198615137181696'	'174.37']
['625949945'	'407198615137181696'	'26.47']->['450430231'	'407198615137181696'	'175.83']
['628318484'	'407198615137181696'	'0.0']->['458072391'	'407198615137181696'	'176.57']
['628318484'	'407198615137181696'	'0.0']->['1335059035'	'407198615137181696'	'176.93']
['628318484'	'407198615137181696'	'0.0']->['1320556224'	'407198615137181696'	'177.12']
['628318484'	'407198615137181696'	'0.0']->['464625950'	'407198615137181696'	'177.21']
['548798700'	'407198615137181696'	'32.13']->['893701034'	'407198615137181696'	'177.25']
['628318484'	'407198615137181696'	'0.0']->['476724444'	'407198615137181696'	'177.28']
['628318484'	'407198615137181696'	'0.0']->['872741077'	'407198615137181696'	'177.29']
['628318484'	'407198615137181696'	'0.0']->['111076928'	'407198615137181696'	'177.3']
['464625950'	'407198615137181696'	'177.21']->['1011690314'	'407198615137181696'	'183.39']
['628318484'	'407198615137181696'	'0.0']->['767372012'	'407245165389426688'	'184.98']
['628318484'	'407198615137181696'	'0.0']->['598500088'	'407198615137181696'	'186.44']
['287776229'	'407198615137181696'	'169.6']->['63549019'	'407198615137181696'	'187.96']
['1011690314'	'407198615137181696'	'183.39']->['738841213'	'407198615137181696'	'188.72']
['354143471'	'407198615137181696'	'67.76']->['995889829'	'407198615137181696'	'189.1']
['628318484'	'407198615137181696'	'0.0']->['335406712'	'407198615137181696'	'189.29']
['628318484'	'407198615137181696'	'0.0']->['555700817'	'407198615137181696'	'189.39']
['168963378'	'407198615137181696'	'81.87']->['348841213'	'407198615137181696'	'189.44']
['628318484'	'407198615137181696'	'0.0']->['538644737'	'407198615137181696'	'189.46']
['628318484'	'407198615137181696'	'0.0']->['272709064'	'407198615137181696'	'189.47']
['628318484'	'407198615137181696'	'0.0']->['2161633180'	'407198615137181696'	'189.48']
['628318484'	'407198615137181696'	'0.0']->['232061808'	'407198615137181696'	'189.48']
['628318484'	'407198615137181696'	'0.0']->['599797122'	'407198615137181696'	'189.48']
['628318484'	'407198615137181696'	'0.0']->['2150322525'	'407198615137181696'	'189.48']
['305125466'	'407198615137181696'	'82.45']->['135243437'	'407198615137181696'	'189.48']
['17269848'	'407198615137181696'	'81.29']->['92490232'	'407198615137181696'	'189.48']
['628318484'	'407198615137181696'	'0.0']->['46202236'	'407198615137181696'	'189.48']
['628318484'	'407198615137181696'	'0.0']->['424800614'	'407198615137181696'	'189.48']
['628318484'	'407198615137181696'	'0.0']->['843592580'	'407198615137181696'	'189.48']
['628318484'	'407198615137181696'	'0.0']->['100901118'	'407198615137181696'	'189.48']
['628318484'	'407198615137181696'	'0.0']->['1037580656'	'407198615137181696'	'189.48']
['628318484'	'407198615137181696'	'0.0']->['1024615010'	'407198615137181696'	'189.48']
['628318484'	'407198615137181696'	'0.0']->['17424872'	'407198615137181696'	'189.48']
['628318484'	'407198615137181696'	'0.0']->['367367637'	'407198615137181696'	'189.48']
['628318484'	'407198615137181696'	'0.0']->['1370643781'	'407198615137181696'	'189.48']
['1549048766'	'407198615137181696'	'116.16']->['324311114'	'407198615137181696'	'190.25']
['628318484'	'407198615137181696'	'0.0']->['168462366'	'407198615137181696'	'190.63']
['628318484'	'407198615137181696'	'0.0']->['1959148380'	'407198615137181696'	'190.82']
['628318484'	'407198615137181696'	'0.0']->['1126836176'	'407198615137181696'	'191.02']
['1959148380'	'407198615137181696'	'190.82']->['1849112366'	'407198615137181696'	'194.51']
['628318484'	'407198615137181696'	'0.0']->['494760329'	'407247934250438656'	'195.98']
['1077200202'	'407198615137181696'	'32.13']->['964253688'	'407198615137181696'	'196.25']
['628318484'	'407198615137181696'	'0.0']->['100541680'	'407198615137181696'	'197.13']
['1284616519'	'407198615137181696'	'34.85']->['1018440012'	'407198615137181696'	'197.56']
['628318484'	'407198615137181696'	'0.0']->['532699339'	'407198615137181696'	'197.78']
['628318484'	'407198615137181696'	'0.0']->['619257382'	'407198615137181696'	'197.89']
['532699339'	'407198615137181696'	'197.78']->['15847171'	'407198615137181696'	'197.95']
['436933801'	'407198615137181696'	'170.72']->['147974494'	'407198615137181696'	'198.0']
['628318484'	'407198615137181696'	'0.0']->['1494833119'	'407198615137181696'	'198.27']
['628318484'	'407198615137181696'	'0.0']->['583926739'	'407198615137181696'	'199.8']
['628318484'	'407198615137181696'	'0.0']->['1075425949'	'407198615137181696'	'200.57']
['538644737'	'407198615137181696'	'189.46']->['189420150'	'407198615137181696'	'200.95']
['488967898'	'407198615137181696'	'141.23']->['1902804919'	'407198615137181696'	'201.14']
['628318484'	'407198615137181696'	'0.0']->['572960005'	'407198615137181696'	'201.24']
['628318484'	'407198615137181696'	'0.0']->['223224762'	'407198615137181696'	'201.29']
['628318484'	'407198615137181696'	'0.0']->['334915353'	'407198615137181696'	'201.31']
['628318484'	'407198615137181696'	'0.0']->['152386948'	'407198615137181696'	'201.33']
['122483819'	'407198615137181696'	'116.39']->['593313425'	'407198615137181696'	'204.43']
['628318484'	'407198615137181696'	'0.0']->['281096667'	'407198615137181696'	'205.97']
['628318484'	'407198615137181696'	'0.0']->['910721840'	'407198615137181696'	'206.74']
['628318484'	'407198615137181696'	'0.0']->['102867993'	'407198615137181696'	'207.13']
['628318484'	'407198615137181696'	'0.0']->['882110828'	'407198615137181696'	'207.32']
['628318484'	'407198615137181696'	'0.0']->['310592480'	'407198615137181696'	'207.42']
['628318484'	'407198615137181696'	'0.0']->['1267863648'	'407198615137181696'	'207.47']
['19729380'	'407198615137181696'	'12.62']->['741611251'	'407198615137181696'	'207.52']
['628318484'	'407198615137181696'	'0.0']->['517381934'	'407198615137181696'	'210.26']
['628318484'	'407198615137181696'	'0.0']->['417338366'	'407198615137181696'	'211.63']
['628318484'	'407198615137181696'	'0.0']->['327609081'	'407198615137181696'	'212.31']
['628318484'	'407198615137181696'	'0.0']->['70362837'	'407198615137181696'	'212.66']
['628318484'	'407198615137181696'	'0.0']->['1222959378'	'407198615137181696'	'212.83']
['628318484'	'407198615137181696'	'0.0']->['1029784722'	'407198615137181696'	'213.0']
['628318484'	'407198615137181696'	'0.0']->['553153923'	'407198615137181696'	'213.68']
['91550991'	'407198615137181696'	'174.37']->['558871172'	'407198615137181696'	'214.03']
['628318484'	'407198615137181696'	'0.0']->['67173110'	'407198615137181696'	'214.2']
['67173110'	'407198615137181696'	'214.2']->['834512024'	'407198615137181696'	'214.28']
['628318484'	'407198615137181696'	'0.0']->['1855053512'	'407198615137181696'	'214.37']
['102201148'	'407198615137181696'	'12.62']->['66111686'	'407198615137181696'	'214.82']
['628318484'	'407198615137181696'	'0.0']->['473029840'	'407198615137181696'	'215.05']
['628318484'	'407198615137181696'	'0.0']->['742760522'	'407198615137181696'	'215.17']
['628318484'	'407198615137181696'	'0.0']->['166958997'	'407198615137181696'	'215.23']
['628318484'	'407198615137181696'	'0.0']->['540357942'	'407198615137181696'	'215.28']
['834512024'	'407198615137181696'	'214.28']->['1040785758'	'407198615137181696'	'216.57']
['628318484'	'407198615137181696'	'0.0']->['757851776'	'407198615137181696'	'217.22']
['558871172'	'407198615137181696'	'214.03']->['317261560'	'407198615137181696'	'217.54']
['1040785758'	'407198615137181696'	'216.57']->['717993010'	'407198615137181696'	'217.87']
['628318484'	'407198615137181696'	'0.0']->['293567298'	'407198615137181696'	'218.1']
['757851776'	'407198615137181696'	'217.22']->['149830265'	'407198615137181696'	'219.07']
['628318484'	'407198615137181696'	'0.0']->['1405559816'	'407198615137181696'	'219.56']
['911277500'	'407198615137181696'	'129.73']->['746632350'	'407198615137181696'	'219.81']
['396360534'	'407198615137181696'	'122.02']->['1733206279'	'407198615137181696'	'220.05']
['628318484'	'407198615137181696'	'0.0']->['1893626694'	'407198615137181696'	'222.02']
['742760522'	'407198615137181696'	'215.17']->['891668834'	'407198615137181696'	'223.0']
['1112895344'	'407198615137181696'	'81.78']->['311229832'	'407198615137181696'	'223.98']
['628318484'	'407198615137181696'	'0.0']->['19074431'	'407198615137181696'	'227.03']
['1959148380'	'407198615137181696'	'190.82']->['842608868'	'407198615137181696'	'228.56']
['1009833960'	'407198615137181696'	'71.2']->['578715338'	'407198615137181696'	'229.32']
['628318484'	'407198615137181696'	'0.0']->['735656288'	'407198615137181696'	'229.7']
['628318484'	'407198615137181696'	'0.0']->['1465574358'	'407198615137181696'	'229.89']
['628318484'	'407198615137181696'	'0.0']->['517101017'	'407198615137181696'	'229.99']
['637122596'	'407198615137181696'	'149.17']->['1722658826'	'407198615137181696'	'230.08']
['396360534'	'407198615137181696'	'122.02']->['123124829'	'407198615137181696'	'232.22']
['470637011'	'407198615137181696'	'141.28']->['40107425'	'407198615137181696'	'233.3']
['628318484'	'407198615137181696'	'0.0']->['1361963258'	'407198615137181696'	'233.83']
['628318484'	'407198615137181696'	'0.0']->['127222249'	'407198615137181696'	'234.1']
['628318484'	'407198615137181696'	'0.0']->['2185116142'	'407198615137181696'	'234.37']
['149830265'	'407198615137181696'	'219.07']->['617270155'	'407198615137181696'	'237.03']
['628318484'	'407198615137181696'	'0.0']->['1351780998'	'407198615137181696'	'238.37']
['628318484'	'407198615137181696'	'0.0']->['1052168456'	'407198615137181696'	'239.03']
['15847171'	'407198615137181696'	'197.95']->['22599733'	'407198615137181696'	'239.37']
['517381934'	'407198615137181696'	'210.26']->['156490581'	'407198615137181696'	'239.53']
['628318484'	'407198615137181696'	'0.0']->['24070429'	'407198615137181696'	'239.62']
['628318484'	'407198615137181696'	'0.0']->['863592547'	'407198615137181696'	'239.66']
['628318484'	'407198615137181696'	'0.0']->['883416570'	'407198615137181696'	'239.68']
['147974494'	'407198615137181696'	'198.0']->['310967050'	'407198615137181696'	'239.7']
['628318484'	'407198615137181696'	'0.0']->['361685391'	'407198615137181696'	'239.93']
['332436747'	'407198615137181696'	'47.68']->['387031580'	'407198615137181696'	'240.17']
['66111686'	'407198615137181696'	'214.82']->['386211395'	'407198615137181696'	'240.98']
['272579894'	'407198615137181696'	'112.44']->['932670612'	'407198615137181696'	'241.8']
['1332966660'	'407198615137181696'	'35.13']->['1605600061'	'407198615137181696'	'246.32']
['22599733'	'407198615137181696'	'239.37']->['31787285'	'407198615137181696'	'248.57']
['628318484'	'407198615137181696'	'0.0']->['120727568'	'407198615137181696'	'249.7']
['628318484'	'407198615137181696'	'0.0']->['357828828'	'407198615137181696'	'250.27']
['628318484'	'407198615137181696'	'0.0']->['422896130'	'407198615137181696'	'250.55']
['31787285'	'407198615137181696'	'248.57']->['69927719'	'407198615137181696'	'250.69']
['1403149334'	'407198615137181696'	'6.67']->['488897870'	'407198615137181696'	'250.76']
['422896130'	'407198615137181696'	'250.55']->['541721281'	'407198615137181696'	'250.8']
['628318484'	'407198615137181696'	'0.0']->['1392209179'	'407198615137181696'	'250.83']
['563914760'	'407198615137181696'	'166.4']->['1683430255'	'407198615137181696'	'252.63']
['120727568'	'407198615137181696'	'249.7']->['76595488'	'407198615137181696'	'253.53']
['563914760'	'407198615137181696'	'166.4']->['469634418'	'407198615137181696'	'254.43']
['49525880'	'407198615137181696'	'119.27']->['388673705'	'407198615137181696'	'254.75']
['628318484'	'407198615137181696'	'0.0']->['1911212504'	'407198615137181696'	'260.65']
['628318484'	'407198615137181696'	'0.0']->['380552003'	'407198615137181696'	'263.6']
['628318484'	'407198615137181696'	'0.0']->['381284748'	'407198615137181696'	'265.07']
['628318484'	'407198615137181696'	'0.0']->['1061559422'	'407198615137181696'	'266.55']
['338739654'	'407198615137181696'	'83.51']->['518202598'	'407198615137181696'	'267.28']
['628318484'	'407198615137181696'	'0.0']->['868366429'	'407198615137181696'	'271.52']
['628318484'	'407198615137181696'	'0.0']->['921300582'	'407198615137181696'	'273.65']
['127158074'	'407198615137181696'	'169.4']->['42489496'	'407198615137181696'	'274.71']
['628318484'	'407198615137181696'	'0.0']->['325212447'	'407198615137181696'	'275.24']
['628318484'	'407198615137181696'	'0.0']->['822605479'	'407198615137181696'	'275.5']
['628318484'	'407198615137181696'	'0.0']->['312205691'	'407198615137181696'	'275.63']
['628318484'	'407198615137181696'	'0.0']->['1426495962'	'407198615137181696'	'275.77']
['301704497'	'407198615137181696'	'34.77']->['1263241928'	'407198615137181696'	'279.55']
['628318484'	'407198615137181696'	'0.0']->['169232827'	'407198615137181696'	'281.44']
['628318484'	'407198615137181696'	'0.0']->['608744516'	'407198615137181696'	'282.39']
['628318484'	'407198615137181696'	'0.0']->['375392779'	'407198615137181696'	'282.86']
['822605479'	'407198615137181696'	'275.5']->['2190466644'	'407198615137181696'	'283.1']
['2190466644'	'407198615137181696'	'283.1']->['1027242133'	'407198615137181696'	'283.22']
['628318484'	'407198615137181696'	'0.0']->['377551560'	'407198615137181696'	'283.27']
['377551560'	'407198615137181696'	'283.27']->['1255394365'	'407198615137181696'	'283.3']
['628318484'	'407198615137181696'	'0.0']->['330382357'	'407198615137181696'	'283.33']
['377551560'	'407198615137181696'	'283.27']->['240877276'	'407198615137181696'	'286.47']
['388673705'	'407198615137181696'	'254.75']->['479943001'	'407198615137181696'	'288.03']
['311891636'	'407198615137181696'	'134.66']->['324646466'	'407198615137181696'	'288.82']
['422766054'	'407198615137181696'	'74.48']->['190946444'	'407198615137181696'	'289.6']
['628318484'	'407198615137181696'	'0.0']->['1009961954'	'407198615137181696'	'290.67']
['628318484'	'407198615137181696'	'0.0']->['40766787'	'407198615137181696'	'291.2']
['479943001'	'407198615137181696'	'288.03']->['315426159'	'407198615137181696'	'291.47']
['628318484'	'407198615137181696'	'0.0']->['116319172'	'407198615137181696'	'291.6']
['628318484'	'407198615137181696'	'0.0']->['608689830'	'407198615137181696'	'291.67']
['375392779'	'407198615137181696'	'282.86']->['707969768'	'407198615137181696'	'291.73']
['628318484'	'407198615137181696'	'0.0']->['952831524'	'407198615137181696'	'292.32']
['315426159'	'407198615137181696'	'291.47']->['849337921'	'407198615137181696'	'292.61']
['628318484'	'407198615137181696'	'0.0']->['57690766'	'407198615137181696'	'292.75']
['628318484'	'407198615137181696'	'0.0']->['547236245'	'407198615137181696'	'292.83']
['628318484'	'407198615137181696'	'0.0']->['1656269977'	'407198615137181696'	'292.86']
['628318484'	'407198615137181696'	'0.0']->['636213559'	'407198615137181696'	'292.9']
['628318484'	'407198615137181696'	'0.0']->['236123238'	'407198615137181696'	'293.79']
['40766787'	'407198615137181696'	'291.2']->['81240247'	'407198615137181696'	'294.24']
['628318484'	'407198615137181696'	'0.0']->['377112710'	'407198615137181696'	'294.68']
['628318484'	'407198615137181696'	'0.0']->['106210033'	'407198615137181696'	'309.74']
['315426159'	'407198615137181696'	'291.47']->['41932079'	'407198615137181696'	'317.27']
['182385260'	'407198615137181696'	'109.47']->['235356289'	'407198615137181696'	'321.04']
['628318484'	'407198615137181696'	'0.0']->['235459722'	'407198615137181696'	'322.92']
['628318484'	'407198615137181696'	'0.0']->['486146254'	'407198615137181696'	'323.86']
['628318484'	'407198615137181696'	'0.0']->['354631479'	'407198615137181696'	'324.33']
['628318484'	'407198615137181696'	'0.0']->['480608517'	'407198615137181696'	'324.56']
['628318484'	'407198615137181696'	'0.0']->['336072730'	'407198615137181696'	'324.68']
['628318484'	'407198615137181696'	'0.0']->['520335152'	'407198615137181696'	'324.74']
['480608517'	'407198615137181696'	'324.56']->['1918054916'	'407198615137181696'	'324.77']
['57690766'	'407198615137181696'	'292.75']->['82244917'	'407198615137181696'	'324.79']
['628318484'	'407198615137181696'	'0.0']->['635790355'	'407198615137181696'	'324.79']
['628318484'	'407198615137181696'	'0.0']->['735574147'	'407198615137181696'	'324.8']
['2190466644'	'407198615137181696'	'283.1']->['509565549'	'407198615137181696'	'324.8']
['41932079'	'407198615137181696'	'317.27']->['75476803'	'407198615137181696'	'324.8']
['232061808'	'407198615137181696'	'189.48']->['2183491896'	'407198615137181696'	'324.8']
['628318484'	'407198615137181696'	'0.0']->['396111629'	'407198615137181696'	'324.8']
['628318484'	'407198615137181696'	'0.0']->['112221952'	'407198615137181696'	'324.8']
['628318484'	'407198615137181696'	'0.0']->['814968397'	'407198615137181696'	'324.8']
['628318484'	'407198615137181696'	'0.0']->['535824059'	'407198615137181696'	'324.8']
['336072730'	'407198615137181696'	'324.68']->['535567255'	'407198615137181696'	'324.8']
['814968397'	'407198615137181696'	'324.8']->['481794896'	'407198615137181696'	'324.8']
['628318484'	'407198615137181696'	'0.0']->['84030309'	'407198615137181696'	'324.8']
['628318484'	'407198615137181696'	'0.0']->['132845041'	'407198615137181696'	'324.8']
['628318484'	'407198615137181696'	'0.0']->['399642498'	'407198615137181696'	'324.8']
['628318484'	'407198615137181696'	'0.0']->['466699886'	'407198615137181696'	'324.8']
['628318484'	'407198615137181696'	'0.0']->['175368144'	'407198615137181696'	'324.8']
['175368144'	'407198615137181696'	'324.8']->['251932770'	'407198615137181696'	'324.8']
['2190466644'	'407198615137181696'	'283.1']->['2206162285'	'407198615137181696'	'324.8']
['1291594200'	'407198615137181696'	'50.48']->['1034736252'	'407198615137181696'	'324.8']
['628318484'	'407198615137181696'	'0.0']->['115275988'	'407198615137181696'	'324.8']
['628318484'	'407198615137181696'	'0.0']->['595996186'	'407198615137181696'	'324.8']
['628318484'	'407198615137181696'	'0.0']->['263377019'	'407198615137181696'	'324.8']
['251932770'	'407198615137181696'	'324.8']->['348053609'	'407198615137181696'	'324.8']
['628318484'	'407198615137181696'	'0.0']->['319464909'	'407198615137181696'	'324.8']
['466699886'	'407198615137181696'	'324.8']->['452144677'	'407198615137181696'	'326.54']
['628318484'	'407198615137181696'	'0.0']->['124890237'	'407198615137181696'	'327.41']
['595996186'	'407198615137181696'	'324.8']->['707711606'	'407198615137181696'	'327.85']
['333149810'	'407198615137181696'	'74.48']->['42042527'	'407198615137181696'	'328.07']
['235356289'	'407198615137181696'	'321.04']->['244618728'	'407198615137181696'	'328.28']
['806321888'	'407198615137181696'	'130.97']->['426765476'	'407198615137181696'	'330.11']
['628318484'	'407198615137181696'	'0.0']->['799397828'	'407198615137181696'	'331.02']
['628318484'	'407198615137181696'	'0.0']->['414904067'	'407198615137181696'	'331.93']
['628318484'	'407198615137181696'	'0.0']->['747871782'	'407198615137181696'	'332.17']
['628318484'	'407198615137181696'	'0.0']->['84725616'	'407198615137181696'	'337.46']
['628318484'	'407198615137181696'	'0.0']->['439632635'	'407198615137181696'	'340.1']
['466699886'	'407198615137181696'	'324.8']->['248372055'	'407198615137181696'	'341.43']
['628318484'	'407198615137181696'	'0.0']->['32814327'	'407198615137181696'	'342.09']
['628318484'	'407198615137181696'	'0.0']->['1351181378'	'407198615137181696'	'342.42']
['628318484'	'407198615137181696'	'0.0']->['1572003685'	'407198615137181696'	'342.58']
['411987262'	'407198615137181696'	'38.87']->['545204029'	'407198615137181696'	'342.67']
['302424557'	'407198615137181696'	'41.33']->['43563677'	'407198615137181696'	'342.71']
['628318484'	'407198615137181696'	'0.0']->['1636785054'	'407198615137181696'	'342.73']
['628318484'	'407198615137181696'	'0.0']->['1308221028'	'407198615137181696'	'342.74']
['628318484'	'407198615137181696'	'0.0']->['1608099240'	'407198615137181696'	'342.75']
['628318484'	'407198615137181696'	'0.0']->['447142151'	'407198615137181696'	'345.28']
['628318484'	'407198615137181696'	'0.0']->['162989358'	'407198615137181696'	'346.55']
['439632635'	'407198615137181696'	'340.1']->['1380852594'	'407198615137181696'	'347.18']
['57690766'	'407198615137181696'	'292.75']->['79326634'	'407198615137181696'	'347.5']
['79326634'	'407198615137181696'	'347.5']->['327539829'	'407198615137181696'	'347.66']
['628318484'	'407198615137181696'	'0.0']->['112017625'	'407198615137181696'	'347.74']
['79326634'	'407198615137181696'	'347.5']->['1403995406'	'407198615137181696'	'347.78']
['628318484'	'407198615137181696'	'0.0']->['102772718'	'407198615137181696'	'347.82']
['628318484'	'407198615137181696'	'0.0']->['412712189'	'407198615137181696'	'351.84']
['628318484'	'407198615137181696'	'0.0']->['52070199'	'407198615137181696'	'353.85']
['628318484'	'407198615137181696'	'0.0']->['1398483864'	'407198615137181696'	'354.86']
['1398483864'	'407198615137181696'	'354.86']->['38036726'	'407198615137181696'	'355.36']
['628318484'	'407198615137181696'	'0.0']->['565375101'	'407198615137181696'	'355.62']
['628318484'	'407198615137181696'	'0.0']->['596061209'	'407198615137181696'	'355.74']
['1398483864'	'407198615137181696'	'354.86']->['323671768'	'407198615137181696'	'355.8']
['628318484'	'407198615137181696'	'0.0']->['612275703'	'407198615137181696'	'355.84']
['537431094'	'407198615137181696'	'96.38']->['785827219'	'407198615137181696'	'355.85']
['628318484'	'407198615137181696'	'0.0']->['347587407'	'407198615137181696'	'355.86']
['628318484'	'407198615137181696'	'0.0']->['1084330098'	'407198615137181696'	'355.86']
['565375101'	'407198615137181696'	'355.62']->['1949587843'	'407198615137181696'	'355.86']
['628318484'	'407198615137181696'	'0.0']->['284601750'	'407198615137181696'	'355.87']
['785827219'	'407198615137181696'	'355.85']->['622425991'	'407198615137181696'	'355.87']
['628318484'	'407198615137181696'	'0.0']->['228845713'	'407198615137181696'	'355.87']
['628318484'	'407198615137181696'	'0.0']->['416273943'	'407198615137181696'	'355.87']
['628318484'	'407198615137181696'	'0.0']->['862550442'	'407198615137181696'	'355.87']
['628318484'	'407198615137181696'	'0.0']->['898148978'	'407198615137181696'	'357.3']
['228845713'	'407198615137181696'	'355.87']->['231961124'	'407198615137181696'	'358.02']
['79326634'	'407198615137181696'	'347.5']->['123644326'	'407198615137181696'	'358.38']
['231961124'	'407198615137181696'	'358.02']->['36251886'	'407198615137181696'	'358.55']
['628318484'	'407198615137181696'	'0.0']->['559583384'	'407198615137181696'	'358.64']
['628318484'	'407198615137181696'	'0.0']->['450014222'	'407198615137181696'	'358.73']
['628318484'	'407198615137181696'	'0.0']->['354666109'	'407198615137181696'	'361.08']
['628318484'	'407198615137181696'	'0.0']->['551117518'	'407198615137181696'	'362.26']
['628318484'	'407198615137181696'	'0.0']->['1232648875'	'407198615137181696'	'362.85']
['628318484'	'407198615137181696'	'0.0']->['1332779989'	'407198615137181696'	'363.14']
['231961124'	'407198615137181696'	'358.02']->['58355319'	'407198615137181696'	'363.29']
['628318484'	'407198615137181696'	'0.0']->['622036721'	'407198615137181696'	'363.36']
['539361476'	'407198615137181696'	'98.89']->['895374757'	'407198615137181696'	'363.43']
['628318484'	'407198615137181696'	'0.0']->['559162022'	'407198615137181696'	'366.52']
['628318484'	'407198615137181696'	'0.0']->['513661047'	'407198615137181696'	'368.06']
['628318484'	'407198615137181696'	'0.0']->['626186658'	'407198615137181696'	'368.83']
['1413786494'	'407198615137181696'	'46.83']->['1330169490'	'407198615137181696'	'369.21']
['170070834'	'407198615137181696'	'29.56']->['379500403'	'407198615137181696'	'369.41']
['628318484'	'407198615137181696'	'0.0']->['1447920348'	'407198615137181696'	'369.5']
['1311017700'	'407198615137181696'	'34.85']->['330705030'	'407198615137181696'	'369.55']
['1084845950'	'407198615137181696'	'47.38']->['1093150272'	'407198615137181696'	'369.58']
['565375101'	'407198615137181696'	'355.62']->['204999654'	'407198615137181696'	'369.6']
['1232648875'	'407198615137181696'	'362.85']->['1679460566'	'407198615137181696'	'370.31']
['628318484'	'407198615137181696'	'0.0']->['24625819'	'407198615137181696'	'370.66']
['628318484'	'407198615137181696'	'0.0']->['2201114235'	'407198615137181696'	'371.02']
['628318484'	'407198615137181696'	'0.0']->['420190477'	'407198615137181696'	'372.57']
['1093150272'	'407198615137181696'	'369.58']->['930221869'	'407198615137181696'	'373.35']
['628318484'	'407198615137181696'	'0.0']->['238725230'	'407198615137181696'	'373.74']
['71962777'	'407198615137181696'	'56.45']->['1414145551'	'407198615137181696'	'373.94']
['1093150272'	'407198615137181696'	'369.58']->['1380938480'	'407198615137181696'	'374.04']
['628318484'	'407198615137181696'	'0.0']->['81794738'	'407198615137181696'	'374.08']
['628318484'	'407198615137181696'	'0.0']->['66614438'	'407198615137181696'	'374.11']
['336072730'	'407198615137181696'	'324.68']->['440582254'	'407198615137181696'	'374.13']
['634281098'	'407198615137181696'	'43.34']->['2168294680'	'407198615137181696'	'374.91']
['628318484'	'407198615137181696'	'0.0']->['724130863'	'407198615137181696'	'375.3']
['2168294680'	'407198615137181696'	'374.91']->['1237239108'	'407198615137181696'	'375.49']
['42489496'	'407198615137181696'	'274.71']->['1372057916'	'407198615137181696'	'375.68']
['628318484'	'407198615137181696'	'0.0']->['318579333'	'407198615137181696'	'376.94']
['628318484'	'407198615137181696'	'0.0']->['834003367'	'407198615137181696'	'377.57']
['559583384'	'407198615137181696'	'358.64']->['465766494'	'407198615137181696'	'377.89']
['1084845950'	'407198615137181696'	'47.38']->['173533186'	'407198615137181696'	'378.04']
['628318484'	'407198615137181696'	'0.0']->['578450321'	'407198615137181696'	'378.2']
['628318484'	'407198615137181696'	'0.0']->['429298172'	'407198615137181696'	'378.88']
['628318484'	'407198615137181696'	'0.0']->['346998829'	'407198615137181696'	'379.55']
['628318484'	'407198615137181696'	'0.0']->['164973505'	'407198615137181696'	'380.15']
['628318484'	'407198615137181696'	'0.0']->['2224957171'	'407198615137181696'	'380.75']
['334974640'	'407198615137181696'	'30.04']->['348103841'	'407198615137181696'	'386.06']
['918301981'	'407198615137181696'	'56.47']->['1234977006'	'407198615137181696'	'388.71']
['628318484'	'407198615137181696'	'0.0']->['227045837'	'407198615137181696'	'390.04']
['227045837'	'407198615137181696'	'390.04']->['57140744'	'407198615137181696'	'390.7']
['57140744'	'407198615137181696'	'390.7']->['1957120296'	'407198615137181696'	'391.03']
['57140744'	'407198615137181696'	'390.7']->['614629718'	'407198615137181696'	'391.2']
['628318484'	'407198615137181696'	'0.0']->['923548153'	'407198615137181696'	'391.28']
['628318484'	'407198615137181696'	'0.0']->['515781524'	'407198615137181696'	'391.33']
['83080584'	'407198615137181696'	'4.88']->['136649256'	'407198615137181696'	'391.35']
['628318484'	'407198615137181696'	'0.0']->['209044838'	'407198615137181696'	'391.37']
['628318484'	'407198615137181696'	'0.0']->['299248639'	'407198615137181696'	'391.71']
['1957120296'	'407198615137181696'	'391.03']->['822460608'	'407198615137181696'	'392.05']
['466699886'	'407198615137181696'	'324.8']->['776750400'	'407198615137181696'	'397.75']
['539361476'	'407198615137181696'	'98.89']->['1307253230'	'407198615137181696'	'400.6']
['628318484'	'407198615137181696'	'0.0']->['417657523'	'407198615137181696'	'402.02']
['19729380'	'407198615137181696'	'12.62']->['467845354'	'407198615137181696'	'402.74']
['634281098'	'407198615137181696'	'43.34']->['1523849744'	'407198615137181696'	'403.09']
['74490289'	'407198615137181696'	'74.48']->['216903313'	'407198615137181696'	'403.27']
['634281098'	'407198615137181696'	'43.34']->['1324611584'	'407198615137181696'	'403.36']
['628318484'	'407198615137181696'	'0.0']->['1155774660'	'407198615137181696'	'403.41']
['628318484'	'407198615137181696'	'0.0']->['400858115'	'407198615137181696'	'403.43']
['628318484'	'407198615137181696'	'0.0']->['1043894317'	'407198615137181696'	'403.44']
['1282236428'	'407198615137181696'	'38.84']->['1583762263'	'407198615137181696'	'403.44']
['628318484'	'407198615137181696'	'0.0']->['1250122226'	'407198615137181696'	'403.45']
['1043894317'	'407198615137181696'	'403.44']->['832324915'	'407198615137181696'	'403.45']
['628318484'	'407198615137181696'	'0.0']->['523342006'	'407198615137181696'	'413.42']
['1741385670'	'407198615137181696'	'67.77']->['1426461072'	'407198615137181696'	'418.4']
['634281098'	'407198615137181696'	'43.34']->['522714991'	'407198615137181696'	'420.89']
['628318484'	'407198615137181696'	'0.0']->['27809385'	'407198615137181696'	'422.14']
['379500403'	'407198615137181696'	'369.41']->['1095433376'	'407198615137181696'	'422.76']
['313498269'	'407198615137181696'	'16.15']->['804481076'	'407198615137181696'	'423.07']
['1308221028'	'407198615137181696'	'342.74']->['142114913'	'407198615137181696'	'423.23']
['628318484'	'407198615137181696'	'0.0']->['560337136'	'407198615137181696'	'423.31']
['628318484'	'407198615137181696'	'0.0']->['112241638'	'407198615137181696'	'423.34']
['1043894317'	'407198615137181696'	'403.44']->['897969506'	'407198615137181696'	'423.36']
['628318484'	'407198615137181696'	'0.0']->['422850568'	'407198615137181696'	'423.37']
['1155774660'	'407198615137181696'	'403.41']->['2149726296'	'407198615137181696'	'423.38']
['1414145551'	'407198615137181696'	'373.94']->['1325434016'	'407198615137181696'	'423.38']
['212393463'	'407198615137181696'	'15.94']->['1425741174'	'407198615137181696'	'423.38']
['66329309'	'407198615137181696'	'81.29']->['181486533'	'407198615137181696'	'423.38']
['628318484'	'407198615137181696'	'0.0']->['126277954'	'407198615137181696'	'423.38']
['365197030'	'407198615137181696'	'37.24']->['142947320'	'407198615137181696'	'426.08']
['628318484'	'407198615137181696'	'0.0']->['630296778'	'407198615137181696'	'427.38']
['622425991'	'407198615137181696'	'355.87']->['743202769'	'407198615137181696'	'433.44']
['628318484'	'407198615137181696'	'0.0']->['221421176'	'407198615137181696'	'436.47']
['44154304'	'407198615137181696'	'39.53']->['52508028'	'407198615137181696'	'437.99']
['628318484'	'407198615137181696'	'0.0']->['256119092'	'407198615137181696'	'438.74']
['628318484'	'407198615137181696'	'0.0']->['30381986'	'407198615137181696'	'439.5']
['628318484'	'407198615137181696'	'0.0']->['305285793'	'407198615137181696'	'454.37']
['628318484'	'407198615137181696'	'0.0']->['415981389'	'407198615137181696'	'461.8']
['628318484'	'407198615137181696'	'0.0']->['2150112043'	'407315575673597953'	'464.77']
['628318484'	'407198615137181696'	'0.0']->['1323349074'	'407198615137181696'	'465.52']
['628318484'	'407198615137181696'	'0.0']->['298684315'	'407198615137181696'	'467.38']
['309980548'	'407198615137181696'	'169.81']->['93675585'	'407198615137181696'	'468.3']
['2184223458'	'407198615137181696'	'51.35']->['1193856434'	'407198615137181696'	'468.77']
['1093150272'	'407198615137181696'	'369.58']->['96406529'	'407198615137181696'	'469.0']
['1043894317'	'407198615137181696'	'403.44']->['358547339'	'407198615137181696'	'469.12']
['415981389'	'407198615137181696'	'461.8']->['1035509947'	'407198615137181696'	'469.18']
['1093150272'	'407198615137181696'	'369.58']->['1466103360'	'407198615137181696'	'469.2']
['415981389'	'407198615137181696'	'461.8']->['452584774'	'407198615137181696'	'469.22']
['1035509947'	'407198615137181696'	'469.18']->['1285923128'	'407198615137181696'	'469.23']
['628318484'	'407198615137181696'	'0.0']->['626040750'	'407198615137181696'	'469.23']
['618692372'	'407198615137181696'	'71.2']->['1590180500'	'407198615137181696'	'469.23']
['896442258'	'407198615137181696'	'124.71']->['334520095'	'407198615137181696'	'469.23']
['467845354'	'407198615137181696'	'402.74']->['2150112043'	'407315575673597953'	'464.77']
['115963648'	'407198615137181696'	'16.36']->['191805757'	'407198615137181696'	'469.23']
['628318484'	'407198615137181696'	'0.0']->['111560522'	'407198615137181696'	'469.23']
['415981389'	'407198615137181696'	'461.8']->['94857555'	'407198615137181696'	'483.48']
['628318484'	'407198615137181696'	'0.0']->['151726165'	'407198615137181696'	'490.61']
['628318484'	'407198615137181696'	'0.0']->['716319093'	'407198615137181696'	'494.17']
['628318484'	'407198615137181696'	'0.0']->['1877291274'	'407198615137181696'	'495.95']
['176683878'	'407198615137181696'	'67.77']->['793214449'	'407198615137181696'	'496.84']
['628318484'	'407198615137181696'	'0.0']->['110856159'	'407198615137181696'	'497.29']
['123644326'	'407198615137181696'	'358.38']->['36547949'	'407198615137181696'	'497.51']
['716319093'	'407198615137181696'	'494.17']->['1260646050'	'407198615137181696'	'497.62']
['628318484'	'407198615137181696'	'0.0']->['448572942'	'407198615137181696'	'497.68']
['628318484'	'407198615137181696'	'0.0']->['410469211'	'407198615137181696'	'497.71']
['628318484'	'407198615137181696'	'0.0']->['46926130'	'407198615137181696'	'497.72']
['490522638'	'407198615137181696'	'34.68']->['2193351796'	'407198615137181696'	'497.73']
['628318484'	'407198615137181696'	'0.0']->['1142674609'	'407198615137181696'	'502.72']
['1282236428'	'407198615137181696'	'38.84']->['314384140'	'407198615137181696'	'505.21']
['634281098'	'407198615137181696'	'43.34']->['790689445'	'407198615137181696'	'506.45']
['1084845950'	'407198615137181696'	'47.38']->['76489721'	'407198615137181696'	'507.08']
['1317799356'	'407198615137181696'	'29.59']->['787710852'	'407198615137181696'	'507.39']
['628318484'	'407198615137181696'	'0.0']->['260046728'	'407198615137181696'	'507.7']
['634281098'	'407198615137181696'	'43.34']->['574396229'	'407198615137181696'	'512.37']
['628318484'	'407198615137181696'	'0.0']->['1339349293'	'407198615137181696'	'514.7']
['790689445'	'407198615137181696'	'506.45']->['612140445'	'407198615137181696'	'515.87']
['1523849744'	'407198615137181696'	'403.09']->['1182738319'	'407198615137181696'	'516.45']
['628318484'	'407198615137181696'	'0.0']->['1054299054'	'407198615137181696'	'516.74']
['628318484'	'407198615137181696'	'0.0']->['17301514'	'407198615137181696'	'516.89']
['1018440012'	'407198615137181696'	'197.56']->['1613304290'	'407198615137181696'	'517.03']
['628318484'	'407198615137181696'	'0.0']->['1360715358'	'407198615137181696'	'524.67']
['628318484'	'407198615137181696'	'0.0']->['98775657'	'407198615137181696'	'528.48']
['1308221028'	'407198615137181696'	'342.74']->['1151878886'	'407198615137181696'	'530.39']
['229560328'	'407198615137181696'	'12.58']->['512295268'	'407198615137181696'	'531.35']
['98775657'	'407198615137181696'	'528.48']->['245683277'	'407198615137181696'	'532.3']
['1360715358'	'407198615137181696'	'524.67']->['847609032'	'407198615137181696'	'532.84']
['235459722'	'407198615137181696'	'322.92']->['231237885'	'407198615137181696'	'533.38']
['98775657'	'407198615137181696'	'528.48']->['97789909'	'407198615137181696'	'544.42']
['628318484'	'407198615137181696'	'0.0']->['245501322'	'407198615137181696'	'549.93']
['628318484'	'407198615137181696'	'0.0']->['1296394237'	'407198615137181696'	'552.69']
['628318484'	'407198615137181696'	'0.0']->['152003715'	'407198615137181696'	'554.07']
['231237885'	'407198615137181696'	'533.38']->['534443386'	'407198615137181696'	'554.76']
['245501322'	'407198615137181696'	'549.93']->['285992612'	'407198615137181696'	'555.11']
['628318484'	'407198615137181696'	'0.0']->['195084629'	'407198615137181696'	'555.45']
['628318484'	'407198615137181696'	'0.0']->['822658494'	'407198615137181696'	'586.99']
['822658494'	'407198615137181696'	'586.99']->['504480941'	'407198615137181696'	'602.76']
['1035509947'	'407198615137181696'	'469.18']->['1217293802'	'407198615137181696'	'610.65']
['628318484'	'407198615137181696'	'0.0']->['369371359'	'407198615137181696'	'614.59']
['340527317'	'407198615137181696'	'105.2']->['411274875'	'407198615137181696'	'618.53']
['232646839'	'407198615137181696'	'71.2']->['534109208'	'407198615137181696'	'637.96']
['628318484'	'407198615137181696'	'0.0']->['568324737'	'407198615137181696'	'647.67']
['628318484'	'407198615137181696'	'0.0']->['354187854'	'407198615137181696'	'652.53']
['41932079'	'407198615137181696'	'317.27']->['2166907588'	'407198615137181696'	'657.38']
['1054299054'	'407198615137181696'	'516.74']->['89593380'	'407198615137181696'	'683.57']
['467992256'	'407198615137181696'	'35.03']->['1199468377'	'407198615137181696'	'696.66']
['25059194'	'407198615137181696'	'20.56']->['377923806'	'407198615137181696'	'703.2']
['953083932'	'407198615137181696'	'34.84']->['289466053'	'407198615137181696'	'706.48']
['289466053'	'407198615137181696'	'706.48']->['1261080216'	'407198615137181696'	'708.11']
['628318484'	'407198615137181696'	'0.0']->['120776336'	'407198615137181696'	'708.93']
['628318484'	'407198615137181696'	'0.0']->['337423089'	'407198615137181696'	'709.34']
['212393463'	'407198615137181696'	'15.94']->['116003587'	'407198615137181696'	'709.55']
['603476957'	'407198615137181696'	'60.8']->['1381481754'	'407198615137181696'	'709.65']
['628318484'	'407198615137181696'	'0.0']->['818144989'	'407198615137181696'	'709.7']
['336072730'	'407198615137181696'	'324.68']->['478937090'	'407198615137181696'	'709.72']
['324671258'	'407198615137181696'	'131.18']->['2225988474'	'407198615137181696'	'709.75']
['628318484'	'407198615137181696'	'0.0']->['287811124'	'407198615137181696'	'716.91']
['628318484'	'407198615137181696'	'0.0']->['1929149275'	'407198615137181696'	'720.49']
['628318484'	'407198615137181696'	'0.0']->['928940724'	'407198615137181696'	'722.28']
['704520619'	'407198615137181696'	'43.35']->['1512099584'	'407198615137181696'	'724.07']
['628318484'	'407198615137181696'	'0.0']->['537743230'	'407198615137181696'	'732.86']
['628318484'	'407198615137181696'	'0.0']->['924136196'	'407198615137181696'	'737.25']
['448572942'	'407198615137181696'	'497.68']->['441401602'	'407198615137181696'	'741.65']
['628318484'	'407198615137181696'	'0.0']->['1417713780'	'407198615137181696'	'745.21']
['628318484'	'407198615137181696'	'0.0']->['235450478'	'407198615137181696'	'746.99']
['628318484'	'407198615137181696'	'0.0']->['117634126'	'407198615137181696'	'748.77']
['628318484'	'407198615137181696'	'0.0']->['420506420'	'407198615137181696'	'749.3']
['628318484'	'407198615137181696'	'0.0']->['300050837'	'407198615137181696'	'749.57']
['628318484'	'407198615137181696'	'0.0']->['318153116'	'407198615137181696'	'749.7']
['318153116'	'407198615137181696'	'749.7']->['1685235649'	'407198615137181696'	'749.83']
['628318484'	'407198615137181696'	'0.0']->['372050549'	'407198615137181696'	'750.33']
['375836928'	'407198615137181696'	'34.84']->['758177888'	'407198615137181696'	'750.57']
['628318484'	'407198615137181696'	'0.0']->['317264515'	'407198615137181696'	'750.69']
['628318484'	'407198615137181696'	'0.0']->['448814972'	'407198615137181696'	'750.76']
['628318484'	'407198615137181696'	'0.0']->['178375058'	'407198615137181696'	'750.82']
['758177888'	'407198615137181696'	'750.57']->['866889720'	'407198615137181696'	'757.0']
['448814972'	'407198615137181696'	'750.76']->['484580673'	'407198615137181696'	'760.09']
['866889720'	'407198615137181696'	'757.0']->['1928442092'	'407198615137181696'	'761.64']
['628318484'	'407198615137181696'	'0.0']->['46764246'	'407198615137181696'	'762.41']
['312205691'	'407198615137181696'	'275.63']->['1626428533'	'407198615137181696'	'762.8']
['628318484'	'407198615137181696'	'0.0']->['1334894754'	'407198615137181696'	'762.99']
['866889720'	'407198615137181696'	'757.0']->['892363214'	'407198615137181696'	'763.09']
['628318484'	'407198615137181696'	'0.0']->['241465711'	'407198615137181696'	'763.14']
['628318484'	'407198615137181696'	'0.0']->['1368566396'	'407198615137181696'	'763.16']
['484580673'	'407198615137181696'	'760.09']->['1263578659'	'407198615137181696'	'763.17']
['628318484'	'407198615137181696'	'0.0']->['713048690'	'407198615137181696'	'763.18']
['321598467'	'407198615137181696'	'4.43']->['1320539112'	'407198615137181696'	'763.18']
['1482923810'	'407198615137181696'	'105.17']->['1011014533'	'407198615137181696'	'767.98']
['300050837'	'407198615137181696'	'749.57']->['87815644'	'407198615137181696'	'770.38']
['628318484'	'407198615137181696'	'0.0']->['456512607'	'407198615137181696'	'771.58']
['628318484'	'407198615137181696'	'0.0']->['113880247'	'407198615137181696'	'772.18']
['628318484'	'407198615137181696'	'0.0']->['29888040'	'407198615137181696'	'772.48']
['628318484'	'407198615137181696'	'0.0']->['616961011'	'407198615137181696'	'772.63']
['616961011'	'407198615137181696'	'772.63']->['72037225'	'407198615137181696'	'772.78']
['628318484'	'407198615137181696'	'0.0']->['45290628'	'407198615137181696'	'783.13']
['72037225'	'407198615137181696'	'772.78']->['95154224'	'407198615137181696'	'788.31']
['628318484'	'407198615137181696'	'0.0']->['236670373'	'407198615137181696'	'790.9']
['628318484'	'407198615137181696'	'0.0']->['137632386'	'407198615137181696'	'792.19']
['628318484'	'407198615137181696'	'0.0']->['114386394'	'407198615137181696'	'792.84']
['236670373'	'407198615137181696'	'790.9']->['301776777'	'407198615137181696'	'793.16']
['628318484'	'407198615137181696'	'0.0']->['1040496368'	'407198615137181696'	'793.32']
['628318484'	'407198615137181696'	'0.0']->['1904298151'	'407198615137181696'	'793.4']
['628318484'	'407198615137181696'	'0.0']->['385221701'	'407198615137181696'	'793.44']
['534109208'	'407198615137181696'	'637.96']->['403312569'	'407198615137181696'	'793.46']
['1904298151'	'407198615137181696'	'793.4']->['438651513'	'407198615137181696'	'793.47']
['628318484'	'407198615137181696'	'0.0']->['39676044'	'407198615137181696'	'793.48']
['628318484'	'407198615137181696'	'0.0']->['18768324'	'407198615137181696'	'793.48']
['628318484'	'407198615137181696'	'0.0']->['132392929'	'407198615137181696'	'793.48']
['628318484'	'407198615137181696'	'0.0']->['26191631'	'407198615137181696'	'793.48']
['295457547'	'407198615137181696'	'61.55']->['560953629'	'407198615137181696'	'796.17']
['628318484'	'407198615137181696'	'0.0']->['123919583'	'407198615137181696'	'796.35']
['628318484'	'407198615137181696'	'0.0']->['28906000'	'407198615137181696'	'796.53']
['628318484'	'407198615137181696'	'0.0']->['382540472'	'407198615137181696'	'808.07']
['628318484'	'407198615137181696'	'0.0']->['1206715718'	'407198615137181696'	'813.83']
['628318484'	'407198615137181696'	'0.0']->['130042119'	'407198615137181696'	'816.72']
['630296778'	'407198615137181696'	'427.38']->['1006301042'	'407198615137181696'	'818.16']
['628318484'	'407198615137181696'	'0.0']->['736793396'	'407198615137181696'	'818.88']
['628318484'	'407198615137181696'	'0.0']->['609750994'	'407198615137181696'	'819.24']
['628318484'	'407198615137181696'	'0.0']->['402521481'	'407198615137181696'	'819.6']
['628318484'	'407198615137181696'	'0.0']->['1383939654'	'407198615137181696'	'822.45']
['1142674609'	'407198615137181696'	'502.72']->['1323517237'	'407198615137181696'	'826.91']
['630296778'	'407198615137181696'	'427.38']->['866173230'	'407198615137181696'	'829.14']
['628318484'	'407198615137181696'	'0.0']->['230504746'	'407198615137181696'	'830.25']
['628318484'	'407198615137181696'	'0.0']->['131428223'	'407198615137181696'	'831.37']
['628318484'	'407198615137181696'	'0.0']->['137725627'	'407198615137181696'	'832.32']
['628318484'	'407198615137181696'	'0.0']->['881838926'	'407198615137181696'	'833.27']
['716743754'	'407198615137181696'	'16.56']->['148991975'	'407198615137181696'	'835.31']
['866173230'	'407198615137181696'	'829.14']->['1707016021'	'407198615137181696'	'836.33']
['628318484'	'407198615137181696'	'0.0']->['2181341370'	'407198615137181696'	'836.84']
['382540472'	'407198615137181696'	'808.07']->['541678915'	'407198615137181696'	'837.35']
['628318484'	'407198615137181696'	'0.0']->['846204062'	'407198615137181696'	'854.52']
['628318484'	'407198615137181696'	'0.0']->['105974771'	'407198615137181696'	'863.1']
['628318484'	'407198615137181696'	'0.0']->['2168423017'	'407198615137181696'	'867.39']
['117634126'	'407198615137181696'	'748.77']->['1945501610'	'407198615137181696'	'869.54']
['628318484'	'407198615137181696'	'0.0']->['178554225'	'407198615137181696'	'870.61']
['628318484'	'407198615137181696'	'0.0']->['143467271'	'407198615137181696'	'871.15']
['628318484'	'407198615137181696'	'0.0']->['418326961'	'407198615137181696'	'871.42']
['628318484'	'407198615137181696'	'0.0']->['932682104'	'407198615137181696'	'871.68']
['628318484'	'407198615137181696'	'0.0']->['402095411'	'407198615137181696'	'874.75']
['1945501610'	'407198615137181696'	'869.54']->['1479220399'	'407198615137181696'	'888.99']
['1945501610'	'407198615137181696'	'869.54']->['458512043'	'407198615137181696'	'896.11']
['628318484'	'407198615137181696'	'0.0']->['469716325'	'407198615137181696'	'899.67']
['628318484'	'407198615137181696'	'0.0']->['87292406'	'407198615137181696'	'901.45']
['628318484'	'407198615137181696'	'0.0']->['1447697706'	'407198615137181696'	'902.34']
['628318484'	'407198615137181696'	'0.0']->['401883939'	'407198615137181696'	'902.79']
['401883939'	'407198615137181696'	'902.79']->['194022017'	'407198615137181696'	'903.23']
['401883939'	'407198615137181696'	'902.79']->['254949326'	'407198615137181696'	'908.27']
['628318484'	'407198615137181696'	'0.0']->['263389240'	'407198615137181696'	'910.78']
['401883939'	'407198615137181696'	'902.79']->['577026287'	'407198615137181696'	'912.04']
['628318484'	'407198615137181696'	'0.0']->['324705655'	'407198615137181696'	'912.67']
['628318484'	'407198615137181696'	'0.0']->['1123547954'	'407198615137181696'	'912.99']
['628318484'	'407198615137181696'	'0.0']->['629837513'	'407198615137181696'	'913.14']
['254949326'	'407198615137181696'	'908.27']->['420184980'	'407198615137181696'	'913.22']
['628318484'	'407198615137181696'	'0.0']->['538159203'	'407198615137181696'	'913.26']
['628318484'	'407198615137181696'	'0.0']->['636523443'	'407198615137181696'	'913.3']
['628318484'	'407198615137181696'	'0.0']->['222195336'	'407198615137181696'	'914.61']
['628318484'	'407198615137181696'	'0.0']->['2177458381'	'407198615137181696'	'915.92']
['628318484'	'407198615137181696'	'0.0']->['126575236'	'407198615137181696'	'933.88']
['222195336'	'407198615137181696'	'914.61']->['480443182'	'407198615137181696'	'942.85']
['628318484'	'407198615137181696'	'0.0']->['111247940'	'407198615137181696'	'947.34']
['628318484'	'407198615137181696'	'0.0']->['432478264'	'407198615137181696'	'951.83']
['137632386'	'407198615137181696'	'792.19']->['253481981'	'407198615137181696'	'954.69']
['616961011'	'407198615137181696'	'772.63']->['399244448'	'407198615137181696'	'957.55']
['628318484'	'407198615137181696'	'0.0']->['26452073'	'407441022625775616'	'963.25']
['628318484'	'407198615137181696'	'0.0']->['169461589'	'407198615137181696'	'973.09']
['628318484'	'407198615137181696'	'0.0']->['256496664'	'407198615137181696'	'980.86']
['169461589'	'407198615137181696'	'973.09']->['85317939'	'407198615137181696'	'984.75']
['169461589'	'407198615137181696'	'973.09']->['465390464'	'407198615137181696'	'986.69']
['403312569'	'407198615137181696'	'793.46']->['229755838'	'407198615137181696'	'987.66']
['222195336'	'407198615137181696'	'914.61']->['336274564'	'407198615137181696'	'988.15']
['169461589'	'407198615137181696'	'973.09']->['1896548702'	'407198615137181696'	'988.39']
['403312569'	'407198615137181696'	'793.46']->['1281611820'	'407198615137181696'	'988.51']
['1512099584'	'407198615137181696'	'724.07']->['1393125919'	'407198615137181696'	'988.63']
['628318484'	'407198615137181696'	'0.0']->['310948036'	'407198615137181696'	'1001.36']
['628318484'	'407198615137181696'	'0.0']->['177145754'	'407198615137181696'	'1007.72']
['628318484'	'407198615137181696'	'0.0']->['270014426'	'407198615137181696'	'1014.08']
['628318484'	'407198615137181696'	'0.0']->['468512315'	'407198615137181696'	'1040.09']
['628318484'	'407198615137181696'	'0.0']->['38843848'	'407198615137181696'	'1053.1']
['926905194'	'407198615137181696'	'66.72']->['1093878624'	'407198615137181696'	'1059.6']
['628318484'	'407198615137181696'	'0.0']->['1579397497'	'407198615137181696'	'1062.85']
['610085774'	'407198615137181696'	'34.85']->['908503848'	'407198615137181696'	'1064.47']
['324705655'	'407198615137181696'	'912.67']->['1341326660'	'407198615137181696'	'1066.1']
['628318484'	'407198615137181696'	'0.0']->['2224171560'	'407198615137181696'	'1075.05']
['1102316533'	'407198615137181696'	'20.25']->['1576968379'	'407198615137181696'	'1080.79']
['628318484'	'407198615137181696'	'0.0']->['1246238275'	'407198615137181696'	'1083.66']
['628318484'	'407198615137181696'	'0.0']->['553236984'	'407198615137181696'	'1086.53']
['628318484'	'407198615137181696'	'0.0']->['113698038'	'407198615137181696'	'1090.72']
['628318484'	'407198615137181696'	'0.0']->['1550876972'	'407198615137181696'	'1105.08']
['628318484'	'407198615137181696'	'0.0']->['143703620'	'407198615137181696'	'1112.25']
['628318484'	'407198615137181696'	'0.0']->['255751622'	'407198615137181696'	'1115.84']
['628318484'	'407198615137181696'	'0.0']->['568600696'	'407198615137181696'	'1117.64']
['1707016021'	'407198615137181696'	'836.33']->['1110887624'	'407198615137181696'	'1119.43']
['1323517237'	'407198615137181696'	'826.91']->['1938837613'	'407198615137181696'	'1130.71']
['17269848'	'407198615137181696'	'81.29']->['137070423'	'407198615137181696'	'1136.35']
['628318484'	'407198615137181696'	'0.0']->['146001993'	'407198615137181696'	'1139.16']
['628318484'	'407198615137181696'	'0.0']->['254837715'	'407198615137181696'	'1141.98']
['225294182'	'407198615137181696'	'71.2']->['433322742'	'407198615137181696'	'1147.92']
['628318484'	'407198615137181696'	'0.0']->['1940975190'	'407198615137181696'	'1153.87']
['628318484'	'407198615137181696'	'0.0']->['602815862'	'407198615137181696'	'1180.07']
['628318484'	'407198615137181696'	'0.0']->['59356093'	'407198615137181696'	'1189.02']
['137070423'	'407198615137181696'	'1136.35']->['97679461'	'407198615137181696'	'1200.23']
['628318484'	'407198615137181696'	'0.0']->['404581667'	'407198615137181696'	'1214.4']
['1206715718'	'407198615137181696'	'813.83']->['1229066976'	'407198615137181696'	'1222.8']
['628318484'	'407198615137181696'	'0.0']->['456899628'	'407198615137181696'	'1224.38']
['456899628'	'407198615137181696'	'1224.38']->['454725352'	'407198615137181696'	'1231.88']
['454725352'	'407198615137181696'	'1231.88']->['629711454'	'407198615137181696'	'1237.05']
['456899628'	'407198615137181696'	'1224.38']->['581201478'	'407198615137181696'	'1254.78']
['456899628'	'407198615137181696'	'1224.38']->['505674624'	'407198615137181696'	'1257.95']
['628318484'	'407198615137181696'	'0.0']->['335210348'	'407198615137181696'	'1259.92']
['111560522'	'407198615137181696'	'469.23']->['347102184'	'407198615137181696'	'1291.32']
['456899628'	'407198615137181696'	'1224.38']->['461953663'	'407198615137181696'	'1295.13']
['628318484'	'407198615137181696'	'0.0']->['2190416173'	'407198615137181696'	'1300.32']
['628318484'	'407198615137181696'	'0.0']->['138453878'	'407198615137181696'	'1305.92']
['454725352'	'407198615137181696'	'1231.88']->['618191936'	'407198615137181696'	'1316.62']
['456899628'	'407198615137181696'	'1224.38']->['1275163472'	'407198615137181696'	'1318.82']
['138453878'	'407198615137181696'	'1305.92']->['149817948'	'407198615137181696'	'1329.33']
['454725352'	'407198615137181696'	'1231.88']->['892124496'	'407198615137181696'	'1329.82']
['628318484'	'407198615137181696'	'0.0']->['1454948066'	'407198615137181696'	'1334.12']
['1549048766'	'407198615137181696'	'116.16']->['171617134'	'407198615137181696'	'1338.32']
['456899628'	'407198615137181696'	'1224.38']->['917607080'	'407198615137181696'	'1355.22']
['469716325'	'407198615137181696'	'899.67']->['1924570657'	'407198615137181696'	'1361.52']
['628318484'	'407198615137181696'	'0.0']->['1357488751'	'407198615137181696'	'1369.23']
['628318484'	'407198615137181696'	'0.0']->['1533978241'	'407198615137181696'	'1370.92']
['456899628'	'407198615137181696'	'1224.38']->['299680859'	'407198615137181696'	'1373.62']
['454725352'	'407198615137181696'	'1231.88']->['870679957'	'407198615137181696'	'1384.48']
['1579397497'	'407198615137181696'	'1062.85']->['897006992'	'407198615137181696'	'1410.97']
['173369991'	'407198615137181696'	'21.55']->['164509914'	'407198615137181696'	'1424.35']
['628318484'	'407198615137181696'	'0.0']->['1000580305'	'407198615137181696'	'1434.62']
['897006992'	'407198615137181696'	'1410.97']->['941553266'	'407198615137181696'	'1444.62']
['628318484'	'407198615137181696'	'0.0']->['139794408'	'407198615137181696'	'1488.3']
['628318484'	'407198615137181696'	'0.0']->['860154853'	'407198615137181696'	'1520.35']
['628318484'	'407198615137181696'	'0.0']->['860871500'	'407198615137181696'	'1545.53']
['19729380'	'407198615137181696'	'12.62']->['303097957'	'407198615137181696'	'1557.17']
['628318484'	'407198615137181696'	'0.0']->['229486371'	'407198615137181696'	'1592.65']
['289460113'	'407198615137181696'	'10.03']->['213779973'	'407198615137181696'	'1598.57']
['19729380'	'407198615137181696'	'12.62']->['364426844'	'407198615137181696'	'1608.55']
['628318484'	'407198615137181696'	'0.0']->['332063593'	'407198615137181696'	'1683.5']
['1096379036'	'407198615137181696'	'24.68']->['1275135494'	'407198615137181696'	'1716.9']
['628318484'	'407198615137181696'	'0.0']->['799139934'	'407198615137181696'	'1730.93']
['628318484'	'407198615137181696'	'0.0']->['290486225'	'407198615137181696'	'1732.72']
['1523849744'	'407198615137181696'	'403.09']->['2216639636'	'407198615137181696'	'1752.38']
['1523849744'	'407198615137181696'	'403.09']->['1342975334'	'407198615137181696'	'1754.42']
['19729380'	'407198615137181696'	'12.62']->['774639416'	'407198615137181696'	'1806.0']
['628318484'	'407198615137181696'	'0.0']->['832554955'	'407675468121243648'	'1894.85']
['628318484'	'407198615137181696'	'0.0']->['136206056'	'407198615137181696'	'1956.5']
['136206056'	'407198615137181696'	'1956.5']->['276589045'	'407198615137181696'	'1972.97']
['276589045'	'407198615137181696'	'1972.97']->['1734434742'	'407198615137181696'	'2000.65']
['628318484'	'407198615137181696'	'0.0']->['977373500'	'407198615137181696'	'2061.93']
['628318484'	'407198615137181696'	'0.0']->['307397186'	'407198615137181696'	'2097.63']
['628318484'	'407198615137181696'	'0.0']->['1619893194'	'407198615137181696'	'2116.33']
['132845041'	'407198615137181696'	'324.8']->['540884415'	'407198615137181696'	'2133.38']
['822605479'	'407198615137181696'	'275.5']->['636000412'	'407198615137181696'	'2170.32']
['628318484'	'407198615137181696'	'0.0']->['840996966'	'407198615137181696'	'2176.5']
['628318484'	'407198615137181696'	'0.0']->['335549431'	'407198615137181696'	'2211.25']
['628318484'	'407198615137181696'	'0.0']->['758564551'	'407198615137181696'	'2212.93']
['758564551'	'407198615137181696'	'2212.93']->['838527925'	'407198615137181696'	'2213.92']
['628318484'	'407198615137181696'	'0.0']->['1056716040'	'407198615137181696'	'2215.05']
['630604120'	'407198615137181696'	'32.13']->['1330296193'	'407198615137181696'	'2477.32']
['628318484'	'407198615137181696'	'0.0']->['312042756'	'407198615137181696'	'2548.23']
['275954135'	'407198615137181696'	'41.57']->['305570389'	'407198615137181696'	'2550.0']
['628318484'	'407198615137181696'	'0.0']->['1323551083'	'407198615137181696'	'2586.73']
['628318484'	'407198615137181696'	'0.0']->['620658593'	'407198615137181696'	'2626.98']
['620658593'	'407198615137181696'	'2626.98']->['512392544'	'407198615137181696'	'2629.68']
['628318484'	'407198615137181696'	'0.0']->['1324106208'	'407198615137181696'	'2822.5']
['628318484'	'407198615137181696'	'0.0']->['534500946'	'407198615137181696'	'3019.87']
['628318484'	'407198615137181696'	'0.0']->['315685911'	'407198615137181696'	'4009.53']
['628318484'	'407198615137181696'	'0.0']->['756505016'	'407198615137181696'	'4010.48']
['628345193'	'407198615137181696'	'38.85']->['1466030060'	'407198615137181696'	'4984.23']
['1350670472'	'407198615137181696'	'32.12']->['731561029'	'407198615137181696'	'4989.12']
['1316774822'	'407198615137181696'	'30.83']->['1496288498'	'407198615137181696'	'4994.0']
['628318484'	'407198615137181696'	'0.0']->['581919827'	'407198615137181696'	'6057.55']
['581919827'	'407198615137181696'	'6057.55']->['56235251'	'407198615137181696'	'6058.37']
['628318484'	'407198615137181696'	'0.0']->['946654302'	'407198615137181696'	'6058.65']
['603617181'	'407198615137181696'	'93.05']->['2207670843'	'407198615137181696'	'7101.03']
['71962777'	'407198615137181696'	'56.45']->['505265316'	'407198615137181696'	'7181.08']
['628318484'	'407198615137181696'	'0.0']->['1869449790'	'407198615137181696'	'7483.08']
['628318484'	'407198615137181696'	'0.0']->['2193575657'	'407198615137181696'	'7695.63']
['324671258'	'407198615137181696'	'131.18']->['130998649'	'407198615137181696'	'8421.72']
['130998649'	'407198615137181696'	'8421.72']->['392117691'	'407198615137181696'	'8461.93']
['628318484'	'407198615137181696'	'0.0']->['1247514936'	'407198615137181696'	'8481.05']
['628318484'	'407198615137181696'	'0.0']->['103831542'	'407198615137181696'	'9811.12']
['628318484'	'407198615137181696'	'0.0']->['297299160'	'407198615137181696'	'17114.0']
['612275703'	'407198615137181696'	'355.84']->['505164550'	'407198615137181696'	'19239.37']
['628318484'	'407198615137181696'	'0.0']->['2910852356'	'407198615137181696'	'818101.77']
