# Supplementary material for: BiMGCL: rumor detection via bi-directional multi-level graph contrastive learning
Source: PeerJ Comput Sci. 2023 Nov 10;9:e1659. doi: 10.7717/peerj-cs.1659 (PMC10703058; doi:10.7717/peerj-cs.1659)
Supplement: Supplemental Information 1 [file peerj-cs-09-1659-s001.zip › rumor_detection_acl2017/twitter15/tree/407205009676587009.txt]

['ROOT'	'ROOT'	'0.0']->['34739186'	'407205009676587009'	'0.0']
['34739186'	'407205009676587009'	'0.0']->['225548437'	'407205133140107264'	'0.48']
['34739186'	'407205009676587009'	'0.0']->['1515846661'	'407205009676587009'	'0.57']
['34739186'	'407205009676587009'	'0.0']->['466785664'	'407205009676587009'	'0.57']
['34739186'	'407205009676587009'	'0.0']->['47176814'	'407205009676587009'	'0.57']
['34739186'	'407205009676587009'	'0.0']->['252773395'	'407205009676587009'	'0.57']
['34739186'	'407205009676587009'	'0.0']->['610180893'	'407205009676587009'	'0.57']
['34739186'	'407205009676587009'	'0.0']->['523606161'	'407205009676587009'	'0.57']
['34739186'	'407205009676587009'	'0.0']->['463397910'	'407205009676587009'	'0.57']
['34739186'	'407205009676587009'	'0.0']->['65279445'	'407205009676587009'	'0.57']
['34739186'	'407205009676587009'	'0.0']->['150828547'	'407205009676587009'	'0.57']
['34739186'	'407205009676587009'	'0.0']->['253356057'	'407205009676587009'	'0.78']
['34739186'	'407205009676587009'	'0.0']->['139983038'	'407205009676587009'	'0.88']
['34739186'	'407205009676587009'	'0.0']->['23897937'	'407205009676587009'	'0.93']
['34739186'	'407205009676587009'	'0.0']->['244752519'	'407205009676587009'	'0.96']
['34739186'	'407205009676587009'	'0.0']->['237362656'	'407205009676587009'	'0.97']
['34739186'	'407205009676587009'	'0.0']->['126701686'	'407205009676587009'	'0.98']
['34739186'	'407205009676587009'	'0.0']->['229800646'	'407205009676587009'	'0.98']
['34739186'	'407205009676587009'	'0.0']->['801521431'	'407205009676587009'	'1.15']
['34739186'	'407205009676587009'	'0.0']->['985409924'	'407205009676587009'	'1.23']
['34739186'	'407205009676587009'	'0.0']->['247839504'	'407205009676587009'	'1.27']
['34739186'	'407205009676587009'	'0.0']->['489651880'	'407205009676587009'	'1.3']
['34739186'	'407205009676587009'	'0.0']->['372904533'	'407205009676587009'	'1.31']
['34739186'	'407205009676587009'	'0.0']->['2225182236'	'407205009676587009'	'1.32']
['34739186'	'407205009676587009'	'0.0']->['522413417'	'407205009676587009'	'1.63']
['34739186'	'407205009676587009'	'0.0']->['201194410'	'407205009676587009'	'1.79']
['34739186'	'407205009676587009'	'0.0']->['368714425'	'407205009676587009'	'1.87']
['34739186'	'407205009676587009'	'0.0']->['130755472'	'407205009676587009'	'1.91']
['34739186'	'407205009676587009'	'0.0']->['1296337184'	'407205009676587009'	'1.95']
['34739186'	'407205009676587009'	'0.0']->['178997271'	'407205009676587009'	'1.98']
['34739186'	'407205009676587009'	'0.0']->['83300174'	'407205009676587009'	'2.12']
['34739186'	'407205009676587009'	'0.0']->['183450610'	'407205009676587009'	'2.12']
['34739186'	'407205009676587009'	'0.0']->['80993097'	'407205009676587009'	'2.5']
['34739186'	'407205009676587009'	'0.0']->['313028816'	'407205009676587009'	'2.73']
['34739186'	'407205009676587009'	'0.0']->['72647481'	'407205009676587009'	'2.78']
['34739186'	'407205009676587009'	'0.0']->['554208223'	'407205009676587009'	'3.0']
['34739186'	'407205009676587009'	'0.0']->['1911868574'	'407205009676587009'	'3.08']
['34739186'	'407205009676587009'	'0.0']->['555435388'	'407205009676587009'	'3.5']
['34739186'	'407205009676587009'	'0.0']->['231380716'	'407205009676587009'	'3.5']
['34739186'	'407205009676587009'	'0.0']->['50347961'	'407205009676587009'	'3.78']
['34739186'	'407205009676587009'	'0.0']->['161846328'	'407205009676587009'	'3.92']
['34739186'	'407205009676587009'	'0.0']->['38251477'	'407205009676587009'	'3.92']
['34739186'	'407205009676587009'	'0.0']->['56280553'	'407205009676587009'	'4.07']
['34739186'	'407205009676587009'	'0.0']->['54832624'	'407205009676587009'	'4.35']
['34739186'	'407205009676587009'	'0.0']->['343726256'	'407205009676587009'	'4.62']
['34739186'	'407205009676587009'	'0.0']->['56834974'	'407205009676587009'	'5.45']
['34739186'	'407205009676587009'	'0.0']->['459462107'	'407205009676587009'	'5.47']
['34739186'	'407205009676587009'	'0.0']->['601894416'	'407205009676587009'	'5.93']
['34739186'	'407205009676587009'	'0.0']->['2157976326'	'407205009676587009'	'5.97']
['34739186'	'407205009676587009'	'0.0']->['268980324'	'407205009676587009'	'6.13']
['34739186'	'407205009676587009'	'0.0']->['1137487369'	'407205009676587009'	'6.13']
['34739186'	'407205009676587009'	'0.0']->['1166926153'	'407205009676587009'	'6.98']
['34739186'	'407205009676587009'	'0.0']->['70798400'	'407205009676587009'	'7.92']
['34739186'	'407205009676587009'	'0.0']->['194748671'	'407205009676587009'	'8.23']
['34739186'	'407205009676587009'	'0.0']->['156707424'	'407205009676587009'	'8.67']
['34739186'	'407205009676587009'	'0.0']->['359701343'	'407205009676587009'	'9.73']
['34739186'	'407205009676587009'	'0.0']->['469668974'	'407205009676587009'	'11.18']
['34739186'	'407205009676587009'	'0.0']->['48508388'	'407205009676587009'	'13.8']
['34739186'	'407205009676587009'	'0.0']->['192936500'	'407205009676587009'	'13.85']
['34739186'	'407205009676587009'	'0.0']->['1868792352'	'407205009676587009'	'18.85']
['34739186'	'407205009676587009'	'0.0']->['492882897'	'407205009676587009'	'19.2']
['34739186'	'407205009676587009'	'0.0']->['212762987'	'407205009676587009'	'19.87']
['34739186'	'407205009676587009'	'0.0']->['991664906'	'407205009676587009'	'21.5']
['47176814'	'407205009676587009'	'0.57']->['1270279760'	'407205009676587009'	'21.77']
['34739186'	'407205009676587009'	'0.0']->['283778315'	'407205009676587009'	'22.58']
['34739186'	'407205009676587009'	'0.0']->['388006422'	'407205009676587009'	'23.17']
['34739186'	'407205009676587009'	'0.0']->['582098021'	'407205009676587009'	'24.65']
['34739186'	'407205009676587009'	'0.0']->['171338788'	'407205009676587009'	'40.17']
['34739186'	'407205009676587009'	'0.0']->['2189264870'	'407205009676587009'	'41.92']
['34739186'	'407205009676587009'	'0.0']->['144103175'	'407205009676587009'	'50.62']
['34739186'	'407205009676587009'	'0.0']->['275649592'	'407205009676587009'	'54.12']
['34739186'	'407205009676587009'	'0.0']->['35804719'	'407205009676587009'	'57.8']
['34739186'	'407205009676587009'	'0.0']->['305140863'	'407205009676587009'	'62.92']
['34739186'	'407205009676587009'	'0.0']->['163665163'	'407205009676587009'	'64.15']
['34739186'	'407205009676587009'	'0.0']->['1295117828'	'407205009676587009'	'66.33']
['34739186'	'407205009676587009'	'0.0']->['65146613'	'407205009676587009'	'74.38']
['34739186'	'407205009676587009'	'0.0']->['257981028'	'407205009676587009'	'87.53']
['34739186'	'407205009676587009'	'0.0']->['136048033'	'407205009676587009'	'90.8']
['34739186'	'407205009676587009'	'0.0']->['301091227'	'407205009676587009'	'111.22']
['34739186'	'407205009676587009'	'0.0']->['468140120'	'407205009676587009'	'118.17']
['34739186'	'407205009676587009'	'0.0']->['167992864'	'407205009676587009'	'120.97']
['34739186'	'407205009676587009'	'0.0']->['24805248'	'407205009676587009'	'127.75']
['34739186'	'407205009676587009'	'0.0']->['446693476'	'407205009676587009'	'140.85']
['34739186'	'407205009676587009'	'0.0']->['550670623'	'407205009676587009'	'149.18']
['34739186'	'407205009676587009'	'0.0']->['283099810'	'407205009676587009'	'172.3']
['34739186'	'407205009676587009'	'0.0']->['1941777564'	'407205009676587009'	'184.82']
['34739186'	'407205009676587009'	'0.0']->['149615644'	'407205009676587009'	'221.37']
['34739186'	'407205009676587009'	'0.0']->['478313780'	'407205009676587009'	'260.77']
['34739186'	'407205009676587009'	'0.0']->['378212574'	'407205009676587009'	'274.38']
['34739186'	'407205009676587009'	'0.0']->['329224397'	'407205009676587009'	'326.22']
['34739186'	'407205009676587009'	'0.0']->['1469377848'	'407205009676587009'	'411.35']
['34739186'	'407205009676587009'	'0.0']->['265228573'	'407205009676587009'	'481.72']
['34739186'	'407205009676587009'	'0.0']->['112485382'	'407205009676587009'	'497.72']
['34739186'	'407205009676587009'	'0.0']->['393708526'	'407205009676587009'	'571.62']
['34739186'	'407205009676587009'	'0.0']->['65725484'	'407205009676587009'	'573.97']
['34739186'	'407205009676587009'	'0.0']->['189571884'	'407205009676587009'	'606.72']
['34739186'	'407205009676587009'	'0.0']->['2199797244'	'407205009676587009'	'615.28']
['34739186'	'407205009676587009'	'0.0']->['145946941'	'407205009676587009'	'652.42']
['34739186'	'407205009676587009'	'0.0']->['172337132'	'407205009676587009'	'715.17']
['34739186'	'407205009676587009'	'0.0']->['1628635298'	'407205009676587009'	'1129.08']
['34739186'	'407205009676587009'	'0.0']->['220765596'	'407205009676587009'	'1240.83']
['34739186'	'407205009676587009'	'0.0']->['296566746'	'407205009676587009'	'1419.2']
['34739186'	'407205009676587009'	'0.0']->['520601651'	'407205009676587009'	'1425.93']
['34739186'	'407205009676587009'	'0.0']->['321506411'	'407205009676587009'	'1735.1']
['34739186'	'407205009676587009'	'0.0']->['147770976'	'407205009676587009'	'1933.78']
['34739186'	'407205009676587009'	'0.0']->['2228508620'	'407205009676587009'	'2792.17']
['34739186'	'407205009676587009'	'0.0']->['799139934'	'407205009676587009'	'3039.0']
['34739186'	'407205009676587009'	'0.0']->['2176800857'	'407205009676587009'	'3041.78']
['34739186'	'407205009676587009'	'0.0']->['386994044'	'407205009676587009'	'3155.38']
['34739186'	'407205009676587009'	'0.0']->['921222648'	'407205009676587009'	'3192.67']
['34739186'	'407205009676587009'	'0.0']->['68289948'	'407205009676587009'	'3202.17']
['34739186'	'407205009676587009'	'0.0']->['194742183'	'407205009676587009'	'4643.22']
['34739186'	'407205009676587009'	'0.0']->['79083452'	'407205009676587009'	'352177.65']
