# Supplementary material for: BiMGCL: rumor detection via bi-directional multi-level graph contrastive learning
Source: PeerJ Comput Sci. 2023 Nov 10;9:e1659. doi: 10.7717/peerj-cs.1659 (PMC10703058; doi:10.7717/peerj-cs.1659)
Supplement: Supplemental Information 1 [file peerj-cs-09-1659-s001.zip › rumor_detection_acl2017/twitter15/tree/407205235682050048.txt]

['ROOT'	'ROOT'	'0.0']->['124543920'	'407205235682050048'	'0.0']
['124543920'	'407205235682050048'	'0.0']->['325312832'	'407205383984250880'	'0.58']
['124543920'	'407205235682050048'	'0.0']->['1537970653'	'407205583029157889'	'1.38']
['124543920'	'407205235682050048'	'0.0']->['1672980104'	'407205235682050048'	'9.52']
['124543920'	'407205235682050048'	'0.0']->['1591786706'	'407205235682050048'	'9.52']
['124543920'	'407205235682050048'	'0.0']->['148081078'	'407205235682050048'	'9.52']
['124543920'	'407205235682050048'	'0.0']->['625957872'	'407205235682050048'	'9.52']
['148081078'	'407205235682050048'	'9.52']->['398407750'	'407205235682050048'	'9.52']
['124543920'	'407205235682050048'	'0.0']->['1084039062'	'407205235682050048'	'9.52']
['124543920'	'407205235682050048'	'0.0']->['879206726'	'407205235682050048'	'9.52']
['124543920'	'407205235682050048'	'0.0']->['472557852'	'407205235682050048'	'9.52']
['1672980104'	'407205235682050048'	'9.52']->['464956464'	'407205235682050048'	'9.52']
['124543920'	'407205235682050048'	'0.0']->['971014081'	'407205235682050048'	'9.52']
['124543920'	'407205235682050048'	'0.0']->['596621344'	'407205235682050048'	'9.52']
['124543920'	'407205235682050048'	'0.0']->['287524182'	'407205235682050048'	'9.52']
['124543920'	'407205235682050048'	'0.0']->['729845624'	'407205235682050048'	'9.52']
['124543920'	'407205235682050048'	'0.0']->['840145676'	'407205235682050048'	'9.52']
['124543920'	'407205235682050048'	'0.0']->['1353439770'	'407205235682050048'	'9.52']
['124543920'	'407205235682050048'	'0.0']->['299926234'	'407205235682050048'	'9.52']
['124543920'	'407205235682050048'	'0.0']->['1775976343'	'407205235682050048'	'9.52']
['124543920'	'407205235682050048'	'0.0']->['154388625'	'407205235682050048'	'9.52']
['398407750'	'407205235682050048'	'9.52']->['414346261'	'407205235682050048'	'9.52']
['124543920'	'407205235682050048'	'0.0']->['168287452'	'407205235682050048'	'9.52']
['124543920'	'407205235682050048'	'0.0']->['142010056'	'407205235682050048'	'9.52']
['398407750'	'407205235682050048'	'9.52']->['248886145'	'407205235682050048'	'9.52']
['124543920'	'407205235682050048'	'0.0']->['609647271'	'407205235682050048'	'9.52']
['124543920'	'407205235682050048'	'0.0']->['764979482'	'407205235682050048'	'9.52']
['124543920'	'407205235682050048'	'0.0']->['799231752'	'407205235682050048'	'9.52']
['124543920'	'407205235682050048'	'0.0']->['1561522573'	'407205235682050048'	'9.52']
['124543920'	'407205235682050048'	'0.0']->['1455782612'	'407205235682050048'	'9.52']
['124543920'	'407205235682050048'	'0.0']->['563277950'	'407205235682050048'	'9.52']
['124543920'	'407205235682050048'	'0.0']->['872653040'	'407205235682050048'	'9.52']
['124543920'	'407205235682050048'	'0.0']->['155574865'	'407205235682050048'	'9.52']
['398407750'	'407205235682050048'	'9.52']->['15723676'	'407205235682050048'	'9.52']
['840145676'	'407205235682050048'	'9.52']->['447476396'	'407205235682050048'	'9.52']
['124543920'	'407205235682050048'	'0.0']->['1081297999'	'407205235682050048'	'9.52']
['124543920'	'407205235682050048'	'0.0']->['543028464'	'407205235682050048'	'9.52']
['248886145'	'407205235682050048'	'9.52']->['260500102'	'407205235682050048'	'9.52']
['124543920'	'407205235682050048'	'0.0']->['1649049403'	'407205235682050048'	'9.52']
['124543920'	'407205235682050048'	'0.0']->['612277986'	'407205235682050048'	'9.52']
['168287452'	'407205235682050048'	'9.52']->['417204420'	'407205235682050048'	'9.52']
['124543920'	'407205235682050048'	'0.0']->['1724343122'	'407205235682050048'	'9.52']
['124543920'	'407205235682050048'	'0.0']->['720059964'	'407205235682050048'	'9.52']
['398407750'	'407205235682050048'	'9.52']->['1798697738'	'407205235682050048'	'9.52']
['840145676'	'407205235682050048'	'9.52']->['542892283'	'407205235682050048'	'9.52']
['124543920'	'407205235682050048'	'0.0']->['452740401'	'407205235682050048'	'9.52']
['124543920'	'407205235682050048'	'0.0']->['850079120'	'407205235682050048'	'9.52']
['124543920'	'407205235682050048'	'0.0']->['2148144008'	'407205235682050048'	'9.52']
['124543920'	'407205235682050048'	'0.0']->['258540659'	'407205235682050048'	'9.52']
['124543920'	'407205235682050048'	'0.0']->['503455520'	'407205235682050048'	'9.52']
['124543920'	'407205235682050048'	'0.0']->['366278902'	'407205235682050048'	'9.52']
['124543920'	'407205235682050048'	'0.0']->['707718300'	'407205235682050048'	'9.52']
['1724343122'	'407205235682050048'	'9.52']->['710109121'	'407205235682050048'	'16.46']
['124543920'	'407205235682050048'	'0.0']->['1697336094'	'407205235682050048'	'19.93']
['720059964'	'407205235682050048'	'9.52']->['474504573'	'407205235682050048'	'21.66']
['124543920'	'407205235682050048'	'0.0']->['311178689'	'407205235682050048'	'22.53']
['124543920'	'407205235682050048'	'0.0']->['627586379'	'407210996118589440'	'22.88']
['124543920'	'407205235682050048'	'0.0']->['1950668682'	'407205235682050048'	'22.97']
['124543920'	'407205235682050048'	'0.0']->['144624949'	'407205235682050048'	'23.18']
['124543920'	'407205235682050048'	'0.0']->['611456740'	'407205235682050048'	'23.29']
['872653040'	'407205235682050048'	'9.52']->['855190651'	'407205235682050048'	'23.35']
['260500102'	'407205235682050048'	'9.52']->['526138855'	'407205235682050048'	'23.37']
['526138855'	'407205235682050048'	'23.37']->['606875728'	'407205235682050048'	'23.39']
['124543920'	'407205235682050048'	'0.0']->['340900536'	'407205235682050048'	'23.39']
['124543920'	'407205235682050048'	'0.0']->['258971540'	'407205235682050048'	'23.4']
['124543920'	'407205235682050048'	'0.0']->['98957152'	'407205235682050048'	'23.4']
['124543920'	'407205235682050048'	'0.0']->['189240906'	'407205235682050048'	'23.4']
['124543920'	'407205235682050048'	'0.0']->['1470686606'	'407205235682050048'	'23.4']
['124543920'	'407205235682050048'	'0.0']->['193318904'	'407211502882807809'	'24.9']
['124543920'	'407205235682050048'	'0.0']->['1446324852'	'407205235682050048'	'27.26']
['124543920'	'407205235682050048'	'0.0']->['107870385'	'407205235682050048'	'29.19']
['107870385'	'407205235682050048'	'29.19']->['145414385'	'407205235682050048'	'30.15']
['124543920'	'407205235682050048'	'0.0']->['847528746'	'407205235682050048'	'30.63']
['124543920'	'407205235682050048'	'0.0']->['754671728'	'407205235682050048'	'30.88']
['98957152'	'407205235682050048'	'23.4']->['343123607'	'407205235682050048'	'31.0']
['124543920'	'407205235682050048'	'0.0']->['796913430'	'407205235682050048'	'31.06']
['124543920'	'407205235682050048'	'0.0']->['210919386'	'407205235682050048'	'31.12']
['124543920'	'407205235682050048'	'0.0']->['1205839628'	'407205235682050048'	'35.26']
['124543920'	'407205235682050048'	'0.0']->['797406332'	'407205235682050048'	'37.33']
['124543920'	'407205235682050048'	'0.0']->['56258434'	'407205235682050048'	'38.36']
['124543920'	'407205235682050048'	'0.0']->['528081242'	'407205235682050048'	'38.88']
['124543920'	'407205235682050048'	'0.0']->['414438118'	'407205235682050048'	'39.14']
['124543920'	'407205235682050048'	'0.0']->['573271531'	'407205235682050048'	'39.27']
['124543920'	'407205235682050048'	'0.0']->['1683136952'	'407205235682050048'	'39.34']
['124543920'	'407205235682050048'	'0.0']->['171790948'	'407205235682050048'	'39.4']
['797406332'	'407205235682050048'	'37.33']->['1216653236'	'407205235682050048'	'39.43']
['124543920'	'407205235682050048'	'0.0']->['393119580'	'407205235682050048'	'39.65']
['797406332'	'407205235682050048'	'37.33']->['1055386843'	'407205235682050048'	'40.2']
['124543920'	'407205235682050048'	'0.0']->['353829146'	'407205235682050048'	'40.62']
['609647271'	'407205235682050048'	'9.52']->['56640676'	'407205235682050048'	'40.83']
['124543920'	'407205235682050048'	'0.0']->['799087969'	'407205235682050048'	'41.37']
['797406332'	'407205235682050048'	'37.33']->['347927545'	'407205235682050048'	'42.08']
['124543920'	'407205235682050048'	'0.0']->['191221559'	'407205235682050048'	'43.93']
['124543920'	'407205235682050048'	'0.0']->['469828154'	'407205235682050048'	'44.37']
['347927545'	'407205235682050048'	'42.08']->['339505478'	'407205235682050048'	'44.78']
['124543920'	'407205235682050048'	'0.0']->['626002601'	'407205235682050048'	'47.0']
['124543920'	'407205235682050048'	'0.0']->['284787931'	'407205235682050048'	'47.6']
['626002601'	'407205235682050048'	'47.0']->['93437968'	'407205235682050048'	'53.2']
['124543920'	'407205235682050048'	'0.0']->['1388002634'	'407205235682050048'	'54.3']
['124543920'	'407205235682050048'	'0.0']->['85461848'	'407205235682050048'	'60.1']
['93437968'	'407205235682050048'	'53.2']->['755623104'	'407205235682050048'	'60.15']
['85461848'	'407205235682050048'	'60.1']->['90090885'	'407205235682050048'	'60.87']
['124543920'	'407205235682050048'	'0.0']->['38321129'	'407205235682050048'	'64.75']
['93437968'	'407205235682050048'	'53.2']->['433871883'	'407205235682050048'	'64.93']
['38321129'	'407205235682050048'	'64.75']->['40252997'	'407205235682050048'	'65.08']
['393119580'	'407205235682050048'	'39.65']->['1074691820'	'407205235682050048'	'69.12']
['124543920'	'407205235682050048'	'0.0']->['1447486424'	'407222769068556288'	'69.67']
['124543920'	'407205235682050048'	'0.0']->['1309074092'	'407205235682050048'	'70.33']
['124543920'	'407205235682050048'	'0.0']->['437219148'	'407205235682050048'	'72.22']
['124543920'	'407205235682050048'	'0.0']->['1475429959'	'407205235682050048'	'72.95']
['124543920'	'407205235682050048'	'0.0']->['395620849'	'407205235682050048'	'76.13']
['1475429959'	'407205235682050048'	'72.95']->['895968944'	'407205235682050048'	'76.22']
['124543920'	'407205235682050048'	'0.0']->['868651766'	'407205235682050048'	'76.37']
['124543920'	'407205235682050048'	'0.0']->['434565792'	'407205235682050048'	'76.9']
['93437968'	'407205235682050048'	'53.2']->['945124969'	'407205235682050048'	'77.15']
['124543920'	'407205235682050048'	'0.0']->['501298919'	'407205235682050048'	'78.32']
['124543920'	'407205235682050048'	'0.0']->['194624283'	'407205235682050048'	'79.62']
['501298919'	'407205235682050048'	'78.32']->['1242274232'	'407205235682050048'	'81.45']
['124543920'	'407205235682050048'	'0.0']->['1092826164'	'407205235682050048'	'82.53']
['124543920'	'407205235682050048'	'0.0']->['317847112'	'407205235682050048'	'86.75']
['1092826164'	'407205235682050048'	'82.53']->['525687034'	'407205235682050048'	'87.95']
['124543920'	'407205235682050048'	'0.0']->['626332347'	'407205235682050048'	'92.43']
['124543920'	'407205235682050048'	'0.0']->['1409006108'	'407205235682050048'	'94.15']
['124543920'	'407205235682050048'	'0.0']->['910971900'	'407205235682050048'	'96.2']
['124543920'	'407205235682050048'	'0.0']->['389114071'	'407205235682050048'	'97.68']
['797406332'	'407205235682050048'	'37.33']->['566766062'	'407205235682050048'	'100.23']
['124543920'	'407205235682050048'	'0.0']->['1899164370'	'407205235682050048'	'104.78']
['124543920'	'407205235682050048'	'0.0']->['1924553412'	'407231914634797056'	'106.02']
['1924553412'	'407231914634797056'	'106.02']->['1899164370'	'407205235682050048'	'104.78']
['124543920'	'407205235682050048'	'0.0']->['404141967'	'407205235682050048'	'109.97']
['85461848'	'407205235682050048'	'60.1']->['413991722'	'407205235682050048'	'110.18']
['1242274232'	'407205235682050048'	'81.45']->['1012516146'	'407205235682050048'	'116.17']
['437219148'	'407205235682050048'	'72.22']->['368173000'	'407205235682050048'	'122.17']
['368173000'	'407205235682050048'	'122.17']->['443535536'	'407205235682050048'	'122.75']
['1724343122'	'407205235682050048'	'9.52']->['602324764'	'407205235682050048'	'131.67']
['1899164370'	'407205235682050048'	'104.78']->['1924553412'	'407231914634797056'	'106.02']
['124543920'	'407205235682050048'	'0.0']->['1355911117'	'407205235682050048'	'139.67']
['1899164370'	'407205235682050048'	'104.78']->['1899164370'	'407205235682050048'	'104.78']
['124543920'	'407205235682050048'	'0.0']->['382021915'	'407205235682050048'	'147.05']
['124543920'	'407205235682050048'	'0.0']->['336325196'	'407205235682050048'	'153.87']
['764979482'	'407205235682050048'	'9.52']->['456798261'	'407205235682050048'	'155.5']
['124543920'	'407205235682050048'	'0.0']->['1297339926'	'407205235682050048'	'155.85']
['124543920'	'407205235682050048'	'0.0']->['1327582975'	'407205235682050048'	'165.12']
['124543920'	'407205235682050048'	'0.0']->['974268480'	'407205235682050048'	'166.82']
['945124969'	'407205235682050048'	'77.15']->['895760828'	'407205235682050048'	'167.17']
['456798261'	'407205235682050048'	'155.5']->['325230585'	'407205235682050048'	'176.07']
['124543920'	'407205235682050048'	'0.0']->['1608523560'	'407205235682050048'	'230.1']
['124543920'	'407205235682050048'	'0.0']->['1840789664'	'407205235682050048'	'230.5']
['124543920'	'407205235682050048'	'0.0']->['1379969994'	'407264022883348480'	'233.6']
['124543920'	'407205235682050048'	'0.0']->['1124155470'	'407205235682050048'	'234.48']
['124543920'	'407205235682050048'	'0.0']->['2225486258'	'407205235682050048'	'238.05']
['612277986'	'407205235682050048'	'9.52']->['928158168'	'407205235682050048'	'245.65']
['124543920'	'407205235682050048'	'0.0']->['564166139'	'407205235682050048'	'260.03']
['1124155470'	'407205235682050048'	'234.48']->['2225505926'	'407205235682050048'	'271.65']
['191221559'	'407205235682050048'	'43.93']->['1005223358'	'407205235682050048'	'340.38']
['124543920'	'407205235682050048'	'0.0']->['1367658576'	'407205235682050048'	'353.08']
['124543920'	'407205235682050048'	'0.0']->['372603563'	'407205235682050048'	'557.85']
['372603563'	'407205235682050048'	'557.85']->['2196846722'	'407205235682050048'	'564.22']
['372603563'	'407205235682050048'	'557.85']->['466727455'	'407205235682050048'	'568.2']
['466727455'	'407205235682050048'	'568.2']->['365280151'	'407205235682050048'	'571.32']
['90090885'	'407205235682050048'	'60.87']->['116007934'	'407205235682050048'	'623.97']
['124543920'	'407205235682050048'	'0.0']->['389148383'	'407205235682050048'	'626.55']
['1124155470'	'407205235682050048'	'234.48']->['2205312106'	'407205235682050048'	'1861.97']
['382021915'	'407205235682050048'	'147.05']->['586838665'	'407205235682050048'	'1915.27']
['124543920'	'407205235682050048'	'0.0']->['1365786180'	'407205235682050048'	'1949.42']
['1365786180'	'407205235682050048'	'1949.42']->['87638894'	'407205235682050048'	'1950.07']
['124543920'	'407205235682050048'	'0.0']->['1972765381'	'407205235682050048'	'1950.12']
['124543920'	'407205235682050048'	'0.0']->['438723912'	'407205235682050048'	'1950.22']
['124543920'	'407205235682050048'	'0.0']->['1646808096'	'407696121767538689'	'1950.6']
['124543920'	'407205235682050048'	'0.0']->['1918718336'	'407696348834582529'	'1951.5']
['87638894'	'407205235682050048'	'1950.07']->['606920558'	'407205235682050048'	'1952.02']
['124543920'	'407205235682050048'	'0.0']->['709739468'	'407205235682050048'	'1952.62']
['606920558'	'407205235682050048'	'1952.02']->['492468120'	'407205235682050048'	'1953.03']
['1365786180'	'407205235682050048'	'1949.42']->['708664949'	'407205235682050048'	'1966.88']
['1365786180'	'407205235682050048'	'1949.42']->['590495794'	'407205235682050048'	'1970.37']
['124543920'	'407205235682050048'	'0.0']->['2175099239'	'407205235682050048'	'1971.95']
['438723912'	'407205235682050048'	'1950.22']->['309940477'	'407205235682050048'	'1973.8']
['124543920'	'407205235682050048'	'0.0']->['32009227'	'407205235682050048'	'1986.0']
['124543920'	'407205235682050048'	'0.0']->['921469081'	'407205235682050048'	'2055.38']
['124543920'	'407205235682050048'	'0.0']->['894689239'	'407205235682050048'	'2245.87']
['87638894'	'407205235682050048'	'1950.07']->['364683242'	'407205235682050048'	'2970.63']
['372603563'	'407205235682050048'	'557.85']->['1477793766'	'407205235682050048'	'3179.13']
