# Supplementary material for: BiMGCL: rumor detection via bi-directional multi-level graph contrastive learning
Source: PeerJ Comput Sci. 2023 Nov 10;9:e1659. doi: 10.7717/peerj-cs.1659 (PMC10703058; doi:10.7717/peerj-cs.1659)
Supplement: Supplemental Information 1 [file peerj-cs-09-1659-s001.zip › rumor_detection_acl2017/twitter15/tree/407205404075376640.txt]

['ROOT'	'ROOT'	'0.0']->['1318598779'	'407205404075376640'	'0.0']
['1318598779'	'407205404075376640'	'0.0']->['1347025465'	'407205404075376640'	'2.67']
['1318598779'	'407205404075376640'	'0.0']->['1290146869'	'407205404075376640'	'2.67']
['1347025465'	'407205404075376640'	'2.67']->['165168207'	'407205404075376640'	'2.67']
['1318598779'	'407205404075376640'	'0.0']->['637142057'	'407205404075376640'	'2.67']
['1318598779'	'407205404075376640'	'0.0']->['248886145'	'407205404075376640'	'2.67']
['1318598779'	'407205404075376640'	'0.0']->['1402831728'	'407205404075376640'	'2.67']
['1290146869'	'407205404075376640'	'2.67']->['1225971134'	'407205404075376640'	'2.67']
['1402831728'	'407205404075376640'	'2.67']->['60117847'	'407205404075376640'	'2.67']
['1318598779'	'407205404075376640'	'0.0']->['310402096'	'407205404075376640'	'2.67']
['1347025465'	'407205404075376640'	'2.67']->['2175561303'	'407205404075376640'	'2.67']
['1402831728'	'407205404075376640'	'2.67']->['1636920812'	'407205404075376640'	'3.9']
['1318598779'	'407205404075376640'	'0.0']->['618306377'	'407205404075376640'	'4.52']
['248886145'	'407205404075376640'	'2.67']->['260500102'	'407205404075376640'	'4.83']
['1318598779'	'407205404075376640'	'0.0']->['36153803'	'407205404075376640'	'4.98']
['1318598779'	'407205404075376640'	'0.0']->['1102730215'	'407205404075376640'	'5.06']
['1318598779'	'407205404075376640'	'0.0']->['51303797'	'407205404075376640'	'5.09']
['1318598779'	'407205404075376640'	'0.0']->['1432027506'	'407205404075376640'	'5.11']
['1318598779'	'407205404075376640'	'0.0']->['703976019'	'407205404075376640'	'5.13']
['51303797'	'407205404075376640'	'5.09']->['162564196'	'407205404075376640'	'5.56']
['1318598779'	'407205404075376640'	'0.0']->['987250556'	'407205404075376640'	'5.98']
['1432027506'	'407205404075376640'	'5.11']->['855330336'	'407205404075376640'	'6.28']
['1318598779'	'407205404075376640'	'0.0']->['1427700878'	'407205404075376640'	'6.47']
['1318598779'	'407205404075376640'	'0.0']->['2222120714'	'407205404075376640'	'6.88']
['1318598779'	'407205404075376640'	'0.0']->['265204514'	'407205404075376640'	'6.98']
['1318598779'	'407205404075376640'	'0.0']->['207032814'	'407207266769596416'	'7.4']
['1318598779'	'407205404075376640'	'0.0']->['1660140086'	'407205404075376640'	'7.5']
['36153803'	'407205404075376640'	'4.98']->['830908818'	'407205404075376640'	'7.78']
['1318598779'	'407205404075376640'	'0.0']->['1013502745'	'407205404075376640'	'7.9']
['1402831728'	'407205404075376640'	'2.67']->['2202380418'	'407205404075376640'	'8.02']
['1318598779'	'407205404075376640'	'0.0']->['713307565'	'407205404075376640'	'8.43']
['1318598779'	'407205404075376640'	'0.0']->['273511632'	'407205404075376640'	'9.08']
['1318598779'	'407205404075376640'	'0.0']->['2213302628'	'407208005491363840'	'10.33']
['1432027506'	'407205404075376640'	'5.11']->['1921964402'	'407205404075376640'	'11.37']
['1318598779'	'407205404075376640'	'0.0']->['264326149'	'407205404075376640'	'11.77']
['1318598779'	'407205404075376640'	'0.0']->['189326317'	'407205404075376640'	'11.85']
['60117847'	'407205404075376640'	'2.67']->['424739498'	'407205404075376640'	'12.92']
['1318598779'	'407205404075376640'	'0.0']->['428627496'	'407205404075376640'	'14.17']
['51303797'	'407205404075376640'	'5.09']->['35364611'	'407205404075376640'	'21.1']
['2175561303'	'407205404075376640'	'2.67']->['2159590162'	'407205404075376640'	'21.38']
['1318598779'	'407205404075376640'	'0.0']->['1446324852'	'407205404075376640'	'23.4']
['60117847'	'407205404075376640'	'2.67']->['1087661562'	'407205404075376640'	'23.8']
['1318598779'	'407205404075376640'	'0.0']->['107870385'	'407205404075376640'	'24.2']
['1318598779'	'407205404075376640'	'0.0']->['1053817806'	'407205404075376640'	'24.65']
['1318598779'	'407205404075376640'	'0.0']->['23990618'	'407211631798534145'	'24.75']
['107870385'	'407205404075376640'	'24.2']->['145414385'	'407205404075376640'	'25.12']
['987250556'	'407205404075376640'	'5.98']->['1394347609'	'407205404075376640'	'26.98']
['1402831728'	'407205404075376640'	'2.67']->['1560844862'	'407205404075376640'	'31.33']
['51303797'	'407205404075376640'	'5.09']->['17247981'	'407205404075376640'	'34.68']
['1318598779'	'407205404075376640'	'0.0']->['259793201'	'407205404075376640'	'35.03']
['1318598779'	'407205404075376640'	'0.0']->['502232310'	'407205404075376640'	'35.8']
['1560844862'	'407205404075376640'	'31.33']->['887844781'	'407205404075376640'	'38.87']
['1318598779'	'407205404075376640'	'0.0']->['91488827'	'407205404075376640'	'40.65']
['887844781'	'407205404075376640'	'38.87']->['749569806'	'407205404075376640'	'46.5']
['987250556'	'407205404075376640'	'5.98']->['288715205'	'407205404075376640'	'55.5']
['1318598779'	'407205404075376640'	'0.0']->['701505854'	'407205404075376640'	'55.63']
['701505854'	'407205404075376640'	'55.63']->['580413077'	'407205404075376640'	'56.8']
['1318598779'	'407205404075376640'	'0.0']->['1925099856'	'407205404075376640'	'67.75']
['1318598779'	'407205404075376640'	'0.0']->['800140494'	'407205404075376640'	'68.22']
['1925099856'	'407205404075376640'	'67.75']->['1496338734'	'407205404075376640'	'68.75']
['800140494'	'407205404075376640'	'68.22']->['787184292'	'407205404075376640'	'68.83']
['1318598779'	'407205404075376640'	'0.0']->['290138923'	'407205404075376640'	'70.45']
['1318598779'	'407205404075376640'	'0.0']->['1099330520'	'407205404075376640'	'70.52']
['1318598779'	'407205404075376640'	'0.0']->['132147368'	'407205404075376640'	'70.52']
['749569806'	'407205404075376640'	'46.5']->['522735997'	'407205404075376640'	'71.43']
['522735997'	'407205404075376640'	'71.43']->['956486498'	'407205404075376640'	'71.98']
['1318598779'	'407205404075376640'	'0.0']->['1377888961'	'407205404075376640'	'72.27']
['132147368'	'407205404075376640'	'70.52']->['571683634'	'407205404075376640'	'73.68']
['1318598779'	'407205404075376640'	'0.0']->['1003275372'	'407205404075376640'	'77.73']
['1099330520'	'407205404075376640'	'70.52']->['714001602'	'407205404075376640'	'77.83']
['1318598779'	'407205404075376640'	'0.0']->['241264119'	'407205404075376640'	'77.92']
['1318598779'	'407205404075376640'	'0.0']->['1281462092'	'407205404075376640'	'79.05']
['241264119'	'407205404075376640'	'77.92']->['2187067897'	'407205404075376640'	'84.73']
['132147368'	'407205404075376640'	'70.52']->['95237492'	'407205404075376640'	'84.98']
['1318598779'	'407205404075376640'	'0.0']->['707187748'	'407205404075376640'	'90.59']
['1318598779'	'407205404075376640'	'0.0']->['255385426'	'407205404075376640'	'92.82']
['1318598779'	'407205404075376640'	'0.0']->['351606703'	'407205404075376640'	'96.2']
['1318598779'	'407205404075376640'	'0.0']->['2201051283'	'407205404075376640'	'96.43']
['1318598779'	'407205404075376640'	'0.0']->['1610352342'	'407205404075376640'	'96.65']
['1636920812'	'407205404075376640'	'3.9']->['2202764086'	'407205404075376640'	'100.47']
['701505854'	'407205404075376640'	'55.63']->['1480838888'	'407205404075376640'	'105.08']
['1318598779'	'407205404075376640'	'0.0']->['1514789659'	'407205404075376640'	'107.88']
['51303797'	'407205404075376640'	'5.09']->['285173636'	'407205404075376640'	'112.58']
['35364611'	'407205404075376640'	'21.1']->['1643848610'	'407205404075376640'	'117.27']
['1318598779'	'407205404075376640'	'0.0']->['1619754643'	'407205404075376640'	'121.87']
['1318598779'	'407205404075376640'	'0.0']->['703030505'	'407205404075376640'	'125.68']
['1318598779'	'407205404075376640'	'0.0']->['1681131146'	'407205404075376640'	'126.48']
['1318598779'	'407205404075376640'	'0.0']->['316601820'	'407205404075376640'	'126.67']
['1318598779'	'407205404075376640'	'0.0']->['1220256734'	'407205404075376640'	'139.03']
['1318598779'	'407205404075376640'	'0.0']->['2182467459'	'407205404075376640'	'162.8']
['35364611'	'407205404075376640'	'21.1']->['50167969'	'407205404075376640'	'169.38']
['1318598779'	'407205404075376640'	'0.0']->['1616238884'	'407205404075376640'	'352.05']
['1318598779'	'407205404075376640'	'0.0']->['443429458'	'407205404075376640'	'386.08']
['1318598779'	'407205404075376640'	'0.0']->['223935550'	'407205404075376640'	'389.23']
['255385426'	'407205404075376640'	'92.82']->['492649547'	'407205404075376640'	'505.83']
['1318598779'	'407205404075376640'	'0.0']->['2223555990'	'407205404075376640'	'514.13']
['1318598779'	'407205404075376640'	'0.0']->['1490579215'	'407205404075376640'	'524.8']
['1003275372'	'407205404075376640'	'77.73']->['383377929'	'407205404075376640'	'548.15']
['1318598779'	'407205404075376640'	'0.0']->['432899191'	'407205404075376640'	'619.2']
['1318598779'	'407205404075376640'	'0.0']->['1223365964'	'407205404075376640'	'625.6']
['1318598779'	'407205404075376640'	'0.0']->['271563785'	'407205404075376640'	'1265.35']
['35364611'	'407205404075376640'	'21.1']->['21828195'	'407205404075376640'	'1476.43']
['1318598779'	'407205404075376640'	'0.0']->['340652056'	'407205404075376640'	'3092.65']
['162564196'	'407205404075376640'	'5.56']->['1434458600'	'407205404075376640'	'4617.23']
