# Supplementary material for: BiMGCL: rumor detection via bi-directional multi-level graph contrastive learning
Source: PeerJ Comput Sci. 2023 Nov 10;9:e1659. doi: 10.7717/peerj-cs.1659 (PMC10703058; doi:10.7717/peerj-cs.1659)
Supplement: Supplemental Information 1 [file peerj-cs-09-1659-s001.zip › rumor_detection_acl2017/twitter15/tree/407206094747209728.txt]

['ROOT'	'ROOT'	'0.0']->['21702988'	'407206094747209728'	'0.0']
['21702988'	'407206094747209728'	'0.0']->['455936616'	'407206094747209728'	'3.03']
['21702988'	'407206094747209728'	'0.0']->['155593576'	'407206094747209728'	'3.03']
['21702988'	'407206094747209728'	'0.0']->['30910623'	'407206094747209728'	'3.03']
['21702988'	'407206094747209728'	'0.0']->['30678508'	'407206094747209728'	'3.03']
['21702988'	'407206094747209728'	'0.0']->['588658185'	'407206094747209728'	'3.03']
['21702988'	'407206094747209728'	'0.0']->['524826590'	'407206094747209728'	'3.03']
['21702988'	'407206094747209728'	'0.0']->['153743012'	'407206094747209728'	'3.03']
['21702988'	'407206094747209728'	'0.0']->['127118240'	'407206094747209728'	'3.92']
['30910623'	'407206094747209728'	'3.03']->['62916636'	'407206094747209728'	'4.36']
['588658185'	'407206094747209728'	'3.03']->['159609909'	'407206094747209728'	'4.58']
['21702988'	'407206094747209728'	'0.0']->['1733716219'	'407206094747209728'	'4.8']
['1733716219'	'407206094747209728'	'4.8']->['518605144'	'407206094747209728'	'7.47']
['21702988'	'407206094747209728'	'0.0']->['224378897'	'407206094747209728'	'8.81']
['21702988'	'407206094747209728'	'0.0']->['351682289'	'407208320114520064'	'8.83']
['21702988'	'407206094747209728'	'0.0']->['1589734760'	'407206094747209728'	'9.48']
['21702988'	'407206094747209728'	'0.0']->['200868837'	'407206094747209728'	'9.82']
['21702988'	'407206094747209728'	'0.0']->['1075248840'	'407206094747209728'	'9.98']
['21702988'	'407206094747209728'	'0.0']->['135864208'	'407206094747209728'	'10.07']
['21702988'	'407206094747209728'	'0.0']->['38244269'	'407206094747209728'	'10.15']
['200868837'	'407206094747209728'	'9.82']->['98346624'	'407206094747209728'	'11.88']
['21702988'	'407206094747209728'	'0.0']->['386408245'	'407206094747209728'	'17.56']
['21702988'	'407206094747209728'	'0.0']->['201335230'	'407206094747209728'	'20.4']
['200868837'	'407206094747209728'	'9.82']->['63514629'	'407206094747209728'	'21.81']
['21702988'	'407206094747209728'	'0.0']->['1636689836'	'407206094747209728'	'22.52']
['201335230'	'407206094747209728'	'20.4']->['56300892'	'407206094747209728'	'22.88']
['201335230'	'407206094747209728'	'20.4']->['311583207'	'407206094747209728'	'23.06']
['311583207'	'407206094747209728'	'23.06']->['261994881'	'407206094747209728'	'23.14']
['21702988'	'407206094747209728'	'0.0']->['217512745'	'407206094747209728'	'23.19']
['201335230'	'407206094747209728'	'20.4']->['2148423879'	'407206094747209728'	'23.21']
['201335230'	'407206094747209728'	'20.4']->['30241682'	'407206094747209728'	'23.23']
['21702988'	'407206094747209728'	'0.0']->['1686166712'	'407206094747209728'	'23.37']
['21702988'	'407206094747209728'	'0.0']->['215844595'	'407206094747209728'	'23.5']
['21702988'	'407206094747209728'	'0.0']->['1586873455'	'407214776826089472'	'34.5']
['21702988'	'407206094747209728'	'0.0']->['852316856'	'407206094747209728'	'37.9']
['21702988'	'407206094747209728'	'0.0']->['157425405'	'407206094747209728'	'45.1']
['21702988'	'407206094747209728'	'0.0']->['40905871'	'407206094747209728'	'48.7']
['157425405'	'407206094747209728'	'45.1']->['370961105'	'407206094747209728'	'50.5']
['157425405'	'407206094747209728'	'45.1']->['342510527'	'407206094747209728'	'51.4']
['1589734760'	'407206094747209728'	'9.48']->['151560860'	'407206094747209728'	'51.85']
['151560860'	'407206094747209728'	'51.85']->['700372873'	'407206094747209728'	'52.08']
['21702988'	'407206094747209728'	'0.0']->['40298090'	'407206094747209728'	'52.19']
['261994881'	'407206094747209728'	'23.14']->['445366469'	'407206094747209728'	'52.24']
['40298090'	'407206094747209728'	'52.19']->['33734341'	'407206094747209728'	'52.27']
['21702988'	'407206094747209728'	'0.0']->['540327857'	'407206094747209728'	'52.29']
['261994881'	'407206094747209728'	'23.14']->['29878372'	'407206094747209728'	'52.29']
['588658185'	'407206094747209728'	'3.03']->['323245327'	'407206094747209728'	'52.3']
['40298090'	'407206094747209728'	'52.19']->['28282432'	'407206094747209728'	'52.3']
['518605144'	'407206094747209728'	'7.47']->['541255369'	'407206094747209728'	'52.3']
['541255369'	'407206094747209728'	'52.3']->['460861844'	'407206094747209728'	'52.3']
['21702988'	'407206094747209728'	'0.0']->['211756213'	'407206094747209728'	'52.3']
['541255369'	'407206094747209728'	'52.3']->['254291318'	'407206094747209728'	'52.3']
['254291318'	'407206094747209728'	'52.3']->['891923052'	'407206094747209728'	'52.3']
['211756213'	'407206094747209728'	'52.3']->['1054258435'	'407206094747209728'	'52.3']
['21702988'	'407206094747209728'	'0.0']->['618202711'	'407206094747209728'	'52.3']
['618202711'	'407206094747209728'	'52.3']->['163189522'	'407206094747209728'	'52.3']
['1589734760'	'407206094747209728'	'9.48']->['29920414'	'407206094747209728'	'52.3']
['618202711'	'407206094747209728'	'52.3']->['163743706'	'407206094747209728'	'52.3']
['618202711'	'407206094747209728'	'52.3']->['717482707'	'407206094747209728'	'52.3']
['2148423879'	'407206094747209728'	'23.21']->['274760057'	'407206094747209728'	'52.3']
['717482707'	'407206094747209728'	'52.3']->['1350480734'	'407206094747209728'	'56.44']
['21702988'	'407206094747209728'	'0.0']->['192276016'	'407206094747209728'	'58.51']
['163189522'	'407206094747209728'	'52.3']->['509702996'	'407206094747209728'	'59.55']
['509702996'	'407206094747209728'	'59.55']->['63309119'	'407206094747209728'	'60.07']
['21702988'	'407206094747209728'	'0.0']->['1476162488'	'407206094747209728'	'60.32']
['21702988'	'407206094747209728'	'0.0']->['348141639'	'407206094747209728'	'60.45']
['21702988'	'407206094747209728'	'0.0']->['598900660'	'407206094747209728'	'60.52']
['852316856'	'407206094747209728'	'37.9']->['1546383198'	'407206094747209728'	'60.55']
['598900660'	'407206094747209728'	'60.52']->['122877405'	'407206094747209728'	'60.57']
['598900660'	'407206094747209728'	'60.52']->['983335028'	'407206094747209728'	'60.58']
['717482707'	'407206094747209728'	'52.3']->['702377161'	'407206094747209728'	'63.23']
['21702988'	'407206094747209728'	'0.0']->['378985676'	'407206094747209728'	'64.56']
['1476162488'	'407206094747209728'	'60.32']->['250867949'	'407206094747209728'	'65.22']
['598900660'	'407206094747209728'	'60.52']->['454524172'	'407206094747209728'	'65.55']
['163743706'	'407206094747209728'	'52.3']->['565505897'	'407206094747209728'	'65.72']
['21702988'	'407206094747209728'	'0.0']->['550061501'	'407206094747209728'	'65.8']
['29920414'	'407206094747209728'	'52.3']->['265719138'	'407206094747209728'	'65.84']
['21702988'	'407206094747209728'	'0.0']->['1021326643'	'407206094747209728'	'65.86']
['200868837'	'407206094747209728'	'9.82']->['101048643'	'407206094747209728'	'65.88']
['1021326643'	'407206094747209728'	'65.86']->['1315289707'	'407206094747209728'	'69.64']
['21702988'	'407206094747209728'	'0.0']->['629104668'	'407206094747209728'	'71.52']
['21702988'	'407206094747209728'	'0.0']->['289083855'	'407206094747209728'	'72.46']
['289083855'	'407206094747209728'	'72.46']->['267472747'	'407206094747209728'	'72.93']
['21702988'	'407206094747209728'	'0.0']->['537721663'	'407206094747209728'	'73.17']
['1589734760'	'407206094747209728'	'9.48']->['456352528'	'407206094747209728'	'73.28']
['267472747'	'407206094747209728'	'72.93']->['602070051'	'407206094747209728'	'73.34']
['598900660'	'407206094747209728'	'60.52']->['306962540'	'407206094747209728'	'73.37']
['21702988'	'407206094747209728'	'0.0']->['176284081'	'407206094747209728'	'73.39']
['629104668'	'407206094747209728'	'71.52']->['365281047'	'407206094747209728'	'73.39']
['267472747'	'407206094747209728'	'72.93']->['74601551'	'407206094747209728'	'73.4']
['21702988'	'407206094747209728'	'0.0']->['896295218'	'407206094747209728'	'73.4']
['1476162488'	'407206094747209728'	'60.32']->['938186160'	'407206094747209728'	'73.4']
['618202711'	'407206094747209728'	'52.3']->['1957415120'	'407206094747209728'	'73.4']
['74601551'	'407206094747209728'	'73.4']->['1084440512'	'407206094747209728'	'73.4']
['74601551'	'407206094747209728'	'73.4']->['322352121'	'407206094747209728'	'73.4']
['267472747'	'407206094747209728'	'72.93']->['305697853'	'407206094747209728'	'73.4']
['21702988'	'407206094747209728'	'0.0']->['1499598518'	'407206094747209728'	'73.4']
['267472747'	'407206094747209728'	'72.93']->['284762192'	'407206094747209728'	'73.4']
['306962540'	'407206094747209728'	'73.37']->['1437647485'	'407206094747209728'	'73.4']
['21702988'	'407206094747209728'	'0.0']->['610483146'	'407206094747209728'	'80.97']
['21702988'	'407206094747209728'	'0.0']->['28927143'	'407206094747209728'	'84.76']
['29920414'	'407206094747209728'	'52.3']->['450426145'	'407206094747209728'	'86.66']
['550061501'	'407206094747209728'	'65.8']->['363923548'	'407206094747209728'	'87.6']
['265719138'	'407206094747209728'	'65.84']->['493700147'	'407206094747209728'	'88.08']
['265719138'	'407206094747209728'	'65.84']->['1014443534'	'407206094747209728'	'88.31']
['21702988'	'407206094747209728'	'0.0']->['478249775'	'407206094747209728'	'88.43']
['21702988'	'407206094747209728'	'0.0']->['429586940'	'407206094747209728'	'88.49']
['365281047'	'407206094747209728'	'73.39']->['258133086'	'407206094747209728'	'88.52']
['265719138'	'407206094747209728'	'65.84']->['548842620'	'407206094747209728'	'88.54']
['450426145'	'407206094747209728'	'86.66']->['501362368'	'407206094747209728'	'88.54']
['429586940'	'407206094747209728'	'88.49']->['154009677'	'407206094747209728'	'88.55']
['21702988'	'407206094747209728'	'0.0']->['554092406'	'407206094747209728'	'88.55']
['1476162488'	'407206094747209728'	'60.32']->['478168525'	'407206094747209728'	'88.55']
['127118240'	'407206094747209728'	'3.92']->['34771652'	'407206094747209728'	'88.55']
['200868837'	'407206094747209728'	'9.82']->['444564641'	'407206094747209728'	'88.55']
['34771652'	'407206094747209728'	'88.55']->['1519997424'	'407206094747209728'	'107.93']
['21702988'	'407206094747209728'	'0.0']->['963291883'	'407206094747209728'	'117.63']
['21702988'	'407206094747209728'	'0.0']->['1360827870'	'407206094747209728'	'122.47']
['429586940'	'407206094747209728'	'88.49']->['69738464'	'407206094747209728'	'124.89']
['700372873'	'407206094747209728'	'52.08']->['560796308'	'407206094747209728'	'126.11']
['21702988'	'407206094747209728'	'0.0']->['578482734'	'407206094747209728'	'126.71']
['21702988'	'407206094747209728'	'0.0']->['1348427089'	'407206094747209728'	'127.01']
['429586940'	'407206094747209728'	'88.49']->['522043534'	'407206094747209728'	'127.17']
['618202711'	'407206094747209728'	'52.3']->['822159271'	'407206094747209728'	'127.24']
['21702988'	'407206094747209728'	'0.0']->['595046261'	'407206094747209728'	'127.28']
['822159271'	'407206094747209728'	'127.24']->['555479560'	'407206094747209728'	'127.3']
['254291318'	'407206094747209728'	'52.3']->['519732386'	'407206094747209728'	'127.31']
['21702988'	'407206094747209728'	'0.0']->['608893755'	'407206094747209728'	'127.31']
['852316856'	'407206094747209728'	'37.9']->['2208305270'	'407206094747209728'	'127.31']
['21702988'	'407206094747209728'	'0.0']->['505414845'	'407206094747209728'	'127.32']
['21702988'	'407206094747209728'	'0.0']->['335699875'	'407206094747209728'	'127.32']
['21702988'	'407206094747209728'	'0.0']->['52395830'	'407206094747209728'	'127.32']
['429586940'	'407206094747209728'	'88.49']->['1722687966'	'407206094747209728'	'127.32']
['21702988'	'407206094747209728'	'0.0']->['64361812'	'407206094747209728'	'127.32']
['21702988'	'407206094747209728'	'0.0']->['700064474'	'407206094747209728'	'127.32']
['519732386'	'407206094747209728'	'127.31']->['316204544'	'407206094747209728'	'127.32']
['21702988'	'407206094747209728'	'0.0']->['876925560'	'407206094747209728'	'127.32']
['200868837'	'407206094747209728'	'9.82']->['441943638'	'407206094747209728'	'127.32']
['211756213'	'407206094747209728'	'52.3']->['572225353'	'407206094747209728'	'127.32']
['265719138'	'407206094747209728'	'65.84']->['334424296'	'407206094747209728'	'127.32']
['265719138'	'407206094747209728'	'65.84']->['1624639580'	'407206094747209728'	'127.32']
['21702988'	'407206094747209728'	'0.0']->['298285774'	'407206094747209728'	'127.32']
['717482707'	'407206094747209728'	'52.3']->['411176007'	'407206094747209728'	'127.32']
['429586940'	'407206094747209728'	'88.49']->['1267868336'	'407206094747209728'	'129.22']
['963291883'	'407206094747209728'	'117.63']->['336354106'	'407206094747209728'	'129.48']
['21702988'	'407206094747209728'	'0.0']->['799484684'	'407206094747209728'	'132.92']
['21702988'	'407206094747209728'	'0.0']->['1682113196'	'407206094747209728'	'132.92']
['595046261'	'407206094747209728'	'127.28']->['139151113'	'407206094747209728'	'135.73']
['21702988'	'407206094747209728'	'0.0']->['53134395'	'407206094747209728'	'137.87']
['505414845'	'407206094747209728'	'127.32']->['364096728'	'407206094747209728'	'137.93']
['265719138'	'407206094747209728'	'65.84']->['2155325558'	'407206094747209728'	'139.1']
['364096728'	'407206094747209728'	'137.93']->['102886870'	'407206094747209728'	'142.85']
['21702988'	'407206094747209728'	'0.0']->['275165935'	'407206094747209728'	'143.18']
['334424296'	'407206094747209728'	'127.32']->['489230107'	'407206094747209728'	'150.37']
['21702988'	'407206094747209728'	'0.0']->['362238283'	'407206094747209728'	'150.37']
['1624639580'	'407206094747209728'	'127.32']->['1323315426'	'407206094747209728'	'150.53']
['540327857'	'407206094747209728'	'52.29']->['179417689'	'407206094747209728'	'152.62']
['21702988'	'407206094747209728'	'0.0']->['774907922'	'407206094747209728'	'153.2']
['21702988'	'407206094747209728'	'0.0']->['2178989285'	'407206094747209728'	'153.7']
['489230107'	'407206094747209728'	'150.37']->['368775491'	'407206094747209728'	'154.28']
['21702988'	'407206094747209728'	'0.0']->['119289051'	'407206094747209728'	'158.23']
['21702988'	'407206094747209728'	'0.0']->['99066396'	'407206094747209728'	'160.22']
['99066396'	'407206094747209728'	'160.22']->['332102519'	'407206094747209728'	'160.68']
['21702988'	'407206094747209728'	'0.0']->['593241156'	'407206094747209728'	'164.43']
['334424296'	'407206094747209728'	'127.32']->['254692754'	'407206094747209728'	'166.8']
['368775491'	'407206094747209728'	'154.28']->['251074868'	'407206094747209728'	'168.08']
['21702988'	'407206094747209728'	'0.0']->['557103778'	'407206094747209728'	'172.9']
['275165935'	'407206094747209728'	'143.18']->['148908255'	'407206094747209728'	'173.68']
['21702988'	'407206094747209728'	'0.0']->['519206616'	'407206094747209728'	'177.82']
['519206616'	'407206094747209728'	'177.82']->['23867147'	'407206094747209728'	'179.03']
['1499598518'	'407206094747209728'	'73.4']->['1240144326'	'407206094747209728'	'182.33']
['1240144326'	'407206094747209728'	'182.33']->['920144064'	'407206094747209728'	'183.65']
['21702988'	'407206094747209728'	'0.0']->['387485441'	'407252694177292288'	'185.17']
['21702988'	'407206094747209728'	'0.0']->['232369846'	'407206094747209728'	'188.07']
['21702988'	'407206094747209728'	'0.0']->['585032877'	'407206094747209728'	'188.45']
['585032877'	'407206094747209728'	'188.45']->['2163981686'	'407206094747209728'	'188.72']
['585032877'	'407206094747209728'	'188.45']->['167672196'	'407206094747209728'	'188.82']
['21702988'	'407206094747209728'	'0.0']->['1952794225'	'407206094747209728'	'190.08']
['21702988'	'407206094747209728'	'0.0']->['367366061'	'407206094747209728'	'204.33']
['541255369'	'407206094747209728'	'52.3']->['1852765292'	'407206094747209728'	'206.45']
['21702988'	'407206094747209728'	'0.0']->['129047929'	'407206094747209728'	'208.35']
['478168525'	'407206094747209728'	'88.55']->['506668168'	'407206094747209728'	'209.5']
['23867147'	'407206094747209728'	'179.03']->['446805623'	'407206094747209728'	'210.03']
['99066396'	'407206094747209728'	'160.22']->['113695295'	'407206094747209728'	'210.43']
['506668168'	'407206094747209728'	'209.5']->['1967812393'	'407206094747209728'	'211.02']
['367366061'	'407206094747209728'	'204.33']->['63059147'	'407206094747209728'	'228.0']
['585032877'	'407206094747209728'	'188.45']->['788337266'	'407206094747209728'	'230.98']
['21702988'	'407206094747209728'	'0.0']->['421919722'	'407206094747209728'	'235.05']
['1967812393'	'407206094747209728'	'211.02']->['173154761'	'407206094747209728'	'235.65']
['519206616'	'407206094747209728'	'177.82']->['205592241'	'407206094747209728'	'235.73']
['155593576'	'407206094747209728'	'3.03']->['625060846'	'407206094747209728'	'236.88']
['429586940'	'407206094747209728'	'88.49']->['322227312'	'407206094747209728'	'245.83']
['23867147'	'407206094747209728'	'179.03']->['49178554'	'407206094747209728'	'250.4']
['367366061'	'407206094747209728'	'204.33']->['266213355'	'407206094747209728'	'255.35']
['49178554'	'407206094747209728'	'250.4']->['31060334'	'407206094747209728'	'255.87']
['446805623'	'407206094747209728'	'210.03']->['360811240'	'407206094747209728'	'256.4']
['1240144326'	'407206094747209728'	'182.33']->['561771279'	'407206094747209728'	'269.53']
['21702988'	'407206094747209728'	'0.0']->['50932759'	'407206094747209728'	'280.05']
['21702988'	'407206094747209728'	'0.0']->['478016006'	'407206094747209728'	'298.72']
['478016006'	'407206094747209728'	'298.72']->['268994268'	'407206094747209728'	'299.5']
['336354106'	'407206094747209728'	'129.48']->['316865589'	'407206094747209728'	'313.58']
['478016006'	'407206094747209728'	'298.72']->['620528140'	'407206094747209728'	'330.25']
['478016006'	'407206094747209728'	'298.72']->['585361379'	'407206094747209728'	'338.05']
['585361379'	'407206094747209728'	'338.05']->['106802457'	'407206094747209728'	'338.6']
['21702988'	'407206094747209728'	'0.0']->['844602715'	'407206094747209728'	'339.32']
['595046261'	'407206094747209728'	'127.28']->['603356052'	'407206094747209728'	'339.7']
['844602715'	'407206094747209728'	'339.32']->['260864466'	'407206094747209728'	'339.83']
['260864466'	'407206094747209728'	'339.83']->['2147628766'	'407206094747209728'	'349.92']
['21702988'	'407206094747209728'	'0.0']->['72136763'	'407206094747209728'	'358.28']
['21702988'	'407206094747209728'	'0.0']->['1279354842'	'407206094747209728'	'374.2']
['72136763'	'407206094747209728'	'358.28']->['161965188'	'407206094747209728'	'375.83']
['21702988'	'407206094747209728'	'0.0']->['115786470'	'407206094747209728'	'379.92']
['450426145'	'407206094747209728'	'86.66']->['953933690'	'407206094747209728'	'383.95']
['298285774'	'407206094747209728'	'127.32']->['496784908'	'407206094747209728'	'390.27']
['21702988'	'407206094747209728'	'0.0']->['1386023995'	'407206094747209728'	'392.42']
['21702988'	'407206094747209728'	'0.0']->['1965938300'	'407206094747209728'	'399.78']
['21702988'	'407206094747209728'	'0.0']->['38078198'	'407206094747209728'	'501.5']
['21702988'	'407206094747209728'	'0.0']->['840155563'	'407206094747209728'	'548.62']
['21702988'	'407206094747209728'	'0.0']->['68879643'	'407206094747209728'	'671.67']
['21702988'	'407206094747209728'	'0.0']->['62412955'	'407206094747209728'	'726.62']
['21702988'	'407206094747209728'	'0.0']->['2185119515'	'407206094747209728'	'788.22']
['21702988'	'407206094747209728'	'0.0']->['717073381'	'407206094747209728'	'1211.8']
['161965188'	'407206094747209728'	'375.83']->['193013839'	'407206094747209728'	'1659.45']
['21702988'	'407206094747209728'	'0.0']->['175992178'	'407206094747209728'	'1698.92']
['266213355'	'407206094747209728'	'255.35']->['215849644'	'407206094747209728'	'1727.38']
['21702988'	'407206094747209728'	'0.0']->['216971638'	'407206094747209728'	'1728.2']
['216971638'	'407206094747209728'	'1728.2']->['593264556'	'407206094747209728'	'1744.82']
['115786470'	'407206094747209728'	'379.92']->['236960348'	'407206094747209728'	'3460.47']
['115786470'	'407206094747209728'	'379.92']->['624331889'	'407206094747209728'	'3462.35']
['21702988'	'407206094747209728'	'0.0']->['254216726'	'407206094747209728'	'3464.88']
['21702988'	'407206094747209728'	'0.0']->['922141748'	'407206094747209728'	'3466.67']
