# Supplementary material for: BiMGCL: rumor detection via bi-directional multi-level graph contrastive learning
Source: PeerJ Comput Sci. 2023 Nov 10;9:e1659. doi: 10.7717/peerj-cs.1659 (PMC10703058; doi:10.7717/peerj-cs.1659)
Supplement: Supplemental Information 1 [file peerj-cs-09-1659-s001.zip › rumor_detection_acl2017/twitter15/tree/407209131351629824.txt]

['ROOT'	'ROOT'	'0.0']->['54060157'	'407209131351629824'	'0.0']
['54060157'	'407209131351629824'	'0.0']->['731827290'	'407209131351629824'	'0.78']
['54060157'	'407209131351629824'	'0.0']->['207022687'	'407209131351629824'	'0.78']
['54060157'	'407209131351629824'	'0.0']->['1206559015'	'407209131351629824'	'0.78']
['54060157'	'407209131351629824'	'0.0']->['535924047'	'407209131351629824'	'0.78']
['54060157'	'407209131351629824'	'0.0']->['616354718'	'407209131351629824'	'0.78']
['54060157'	'407209131351629824'	'0.0']->['705887334'	'407209131351629824'	'1.05']
['54060157'	'407209131351629824'	'0.0']->['52973769'	'407209131351629824'	'1.37']
['54060157'	'407209131351629824'	'0.0']->['403130824'	'407209131351629824'	'1.73']
['54060157'	'407209131351629824'	'0.0']->['64520184'	'407209131351629824'	'1.92']
['54060157'	'407209131351629824'	'0.0']->['1191843366'	'407209131351629824'	'2.01']
['54060157'	'407209131351629824'	'0.0']->['567626521'	'407209131351629824'	'2.05']
['54060157'	'407209131351629824'	'0.0']->['2166067041'	'407209131351629824'	'2.1']
['54060157'	'407209131351629824'	'0.0']->['404377138'	'407209131351629824'	'2.49']
['54060157'	'407209131351629824'	'0.0']->['411841270'	'407209131351629824'	'2.69']
['54060157'	'407209131351629824'	'0.0']->['427120373'	'407209131351629824'	'2.79']
['54060157'	'407209131351629824'	'0.0']->['21177553'	'407209131351629824'	'2.83']
['54060157'	'407209131351629824'	'0.0']->['26558549'	'407209131351629824'	'2.86']
['54060157'	'407209131351629824'	'0.0']->['222689420'	'407209131351629824'	'2.87']
['54060157'	'407209131351629824'	'0.0']->['550629910'	'407209131351629824'	'2.88']
['54060157'	'407209131351629824'	'0.0']->['155305325'	'407209131351629824'	'2.88']
['54060157'	'407209131351629824'	'0.0']->['564387884'	'407209131351629824'	'3.03']
['54060157'	'407209131351629824'	'0.0']->['41375107'	'407209131351629824'	'3.18']
['54060157'	'407209131351629824'	'0.0']->['924136350'	'407209131351629824'	'4.78']
['54060157'	'407209131351629824'	'0.0']->['1601672972'	'407209131351629824'	'5.57']
['54060157'	'407209131351629824'	'0.0']->['309677292'	'407209131351629824'	'5.97']
['54060157'	'407209131351629824'	'0.0']->['37768490'	'407209131351629824'	'6.17']
['54060157'	'407209131351629824'	'0.0']->['19838951'	'407209131351629824'	'6.27']
['54060157'	'407209131351629824'	'0.0']->['49984217'	'407209131351629824'	'6.32']
['54060157'	'407209131351629824'	'0.0']->['385237771'	'407209131351629824'	'6.34']
['54060157'	'407209131351629824'	'0.0']->['130855126'	'407209131351629824'	'6.35']
['54060157'	'407209131351629824'	'0.0']->['38350052'	'407209131351629824'	'6.36']
['54060157'	'407209131351629824'	'0.0']->['162913083'	'407209131351629824'	'6.36']
['54060157'	'407209131351629824'	'0.0']->['399846051'	'407209131351629824'	'6.37']
['54060157'	'407209131351629824'	'0.0']->['540894628'	'407209131351629824'	'6.37']
['54060157'	'407209131351629824'	'0.0']->['1501049209'	'407209131351629824'	'6.37']
['54060157'	'407209131351629824'	'0.0']->['582759042'	'407209131351629824'	'7.46']
['54060157'	'407209131351629824'	'0.0']->['458771093'	'407209131351629824'	'8.0']
['54060157'	'407209131351629824'	'0.0']->['464906348'	'407209131351629824'	'8.28']
['54060157'	'407209131351629824'	'0.0']->['263812429'	'407209131351629824'	'8.41']
['54060157'	'407209131351629824'	'0.0']->['393773566'	'407209131351629824'	'8.48']
['54060157'	'407209131351629824'	'0.0']->['259566691'	'407209131351629824'	'8.52']
['54060157'	'407209131351629824'	'0.0']->['813748555'	'407209131351629824'	'8.53']
['54060157'	'407209131351629824'	'0.0']->['1113520729'	'407209131351629824'	'8.54']
['54060157'	'407209131351629824'	'0.0']->['18843974'	'407209131351629824'	'8.55']
['54060157'	'407209131351629824'	'0.0']->['44574846'	'407209131351629824'	'8.67']
['54060157'	'407209131351629824'	'0.0']->['215844595'	'407209131351629824'	'9.02']
['54060157'	'407209131351629824'	'0.0']->['15819292'	'407211509408735233'	'9.45']
['54060157'	'407209131351629824'	'0.0']->['470398316'	'407209131351629824'	'9.62']
['54060157'	'407209131351629824'	'0.0']->['3622731'	'407209131351629824'	'9.92']
['54060157'	'407209131351629824'	'0.0']->['419633807'	'407209131351629824'	'10.22']
['54060157'	'407209131351629824'	'0.0']->['766306675'	'407209131351629824'	'10.77']
['54060157'	'407209131351629824'	'0.0']->['633537598'	'407209131351629824'	'11.04']
['54060157'	'407209131351629824'	'0.0']->['1957521739'	'407209131351629824'	'11.18']
['54060157'	'407209131351629824'	'0.0']->['356755746'	'407209131351629824'	'11.32']
['54060157'	'407209131351629824'	'0.0']->['401032022'	'407209131351629824'	'11.41']
['54060157'	'407209131351629824'	'0.0']->['2174092200'	'407209131351629824'	'11.5']
['54060157'	'407209131351629824'	'0.0']->['407897964'	'407209131351629824'	'12.82']
['54060157'	'407209131351629824'	'0.0']->['764606713'	'407209131351629824'	'13.47']
['54060157'	'407209131351629824'	'0.0']->['91376711'	'407209131351629824'	'13.8']
['54060157'	'407209131351629824'	'0.0']->['30073374'	'407209131351629824'	'13.97']
['54060157'	'407209131351629824'	'0.0']->['504879857'	'407209131351629824'	'14.05']
['54060157'	'407209131351629824'	'0.0']->['44897603'	'407209131351629824'	'14.09']
['54060157'	'407209131351629824'	'0.0']->['27042871'	'407209131351629824'	'14.11']
['54060157'	'407209131351629824'	'0.0']->['2182924356'	'407209131351629824'	'14.12']
['54060157'	'407209131351629824'	'0.0']->['997823606'	'407209131351629824'	'14.13']
['54060157'	'407209131351629824'	'0.0']->['520825837'	'407209131351629824'	'14.13']
['54060157'	'407209131351629824'	'0.0']->['1533201104'	'407209131351629824'	'14.13']
['54060157'	'407209131351629824'	'0.0']->['200662454'	'407209131351629824'	'14.68']
['54060157'	'407209131351629824'	'0.0']->['305316131'	'407209131351629824'	'15.22']
['54060157'	'407209131351629824'	'0.0']->['42951646'	'407209131351629824'	'15.77']
['54060157'	'407209131351629824'	'0.0']->['716425483'	'407209131351629824'	'16.04']
['54060157'	'407209131351629824'	'0.0']->['1687960135'	'407209131351629824'	'16.18']
['54060157'	'407209131351629824'	'0.0']->['770154488'	'407209131351629824'	'16.32']
['54060157'	'407209131351629824'	'0.0']->['359954049'	'407209131351629824'	'18.02']
['54060157'	'407209131351629824'	'0.0']->['365252134'	'407209131351629824'	'18.87']
['54060157'	'407209131351629824'	'0.0']->['574910944'	'407209131351629824'	'19.29']
['54060157'	'407209131351629824'	'0.0']->['314938066'	'407209131351629824'	'19.5']
['54060157'	'407209131351629824'	'0.0']->['851992172'	'407209131351629824'	'19.72']
['54060157'	'407209131351629824'	'0.0']->['470640382'	'407214454053416960'	'21.15']
['54060157'	'407209131351629824'	'0.0']->['505118271'	'407209131351629824'	'21.52']
['54060157'	'407209131351629824'	'0.0']->['622461795'	'407209131351629824'	'22.42']
['54060157'	'407209131351629824'	'0.0']->['279842866'	'407209131351629824'	'22.87']
['54060157'	'407209131351629824'	'0.0']->['900226976'	'407209131351629824'	'23.32']
['54060157'	'407209131351629824'	'0.0']->['588206547'	'407209131351629824'	'24.32']
['54060157'	'407209131351629824'	'0.0']->['496438824'	'407209131351629824'	'25.33']
['54060157'	'407209131351629824'	'0.0']->['1718722526'	'407209131351629824'	'26.75']
['54060157'	'407209131351629824'	'0.0']->['1660601898'	'407209131351629824'	'28.17']
['54060157'	'407209131351629824'	'0.0']->['90502465'	'407209131351629824'	'31.82']
['54060157'	'407209131351629824'	'0.0']->['505183327'	'407209131351629824'	'33.65']
['54060157'	'407209131351629824'	'0.0']->['99769108'	'407209131351629824'	'34.57']
['54060157'	'407209131351629824'	'0.0']->['1940888736'	'407209131351629824'	'35.48']
['54060157'	'407209131351629824'	'0.0']->['1156350066'	'407209131351629824'	'38.27']
['54060157'	'407209131351629824'	'0.0']->['1952925830'	'407209131351629824'	'39.66']
['54060157'	'407209131351629824'	'0.0']->['109255846'	'407209131351629824'	'41.05']
['54060157'	'407209131351629824'	'0.0']->['69808043'	'407209131351629824'	'41.13']
['54060157'	'407209131351629824'	'0.0']->['16668886'	'407209131351629824'	'45.08']
['54060157'	'407209131351629824'	'0.0']->['851135712'	'407209131351629824'	'47.05']
['54060157'	'407209131351629824'	'0.0']->['211198337'	'407209131351629824'	'48.03']
['54060157'	'407209131351629824'	'0.0']->['1947520795'	'407209131351629824'	'48.52']
['54060157'	'407209131351629824'	'0.0']->['63161893'	'407209131351629824'	'48.77']
['54060157'	'407209131351629824'	'0.0']->['44298978'	'407209131351629824'	'48.89']
['54060157'	'407209131351629824'	'0.0']->['369618988'	'407209131351629824'	'48.96']
['54060157'	'407209131351629824'	'0.0']->['38770831'	'407209131351629824'	'49.02']
['54060157'	'407209131351629824'	'0.0']->['51592986'	'407209131351629824'	'51.63']
['54060157'	'407209131351629824'	'0.0']->['533822664'	'407209131351629824'	'54.23']
['54060157'	'407209131351629824'	'0.0']->['522581899'	'407209131351629824'	'57.9']
['54060157'	'407209131351629824'	'0.0']->['593115169'	'407209131351629824'	'59.73']
['54060157'	'407209131351629824'	'0.0']->['141695536'	'407209131351629824'	'60.65']
['54060157'	'407209131351629824'	'0.0']->['201429474'	'407209131351629824'	'61.57']
['54060157'	'407209131351629824'	'0.0']->['512679954'	'407209131351629824'	'63.9']
['54060157'	'407209131351629824'	'0.0']->['373069140'	'407209131351629824'	'66.23']
['54060157'	'407209131351629824'	'0.0']->['22900662'	'407209131351629824'	'77.9']
['54060157'	'407209131351629824'	'0.0']->['487584199'	'407209131351629824'	'83.73']
['54060157'	'407209131351629824'	'0.0']->['339317534'	'407209131351629824'	'86.65']
['16668886'	'407209131351629824'	'45.08']->['888538344'	'407209131351629824'	'88.11']
['54060157'	'407209131351629824'	'0.0']->['44452283'	'407209131351629824'	'88.84']
['54060157'	'407209131351629824'	'0.0']->['506895255'	'407209131351629824'	'89.57']
['54060157'	'407209131351629824'	'0.0']->['607468247'	'407209131351629824'	'90.17']
['54060157'	'407209131351629824'	'0.0']->['29147160'	'407209131351629824'	'91.82']
['54060157'	'407209131351629824'	'0.0']->['122595423'	'407209131351629824'	'92.64']
['54060157'	'407209131351629824'	'0.0']->['635344050'	'407209131351629824'	'93.47']
['16668886'	'407209131351629824'	'45.08']->['1329708607'	'407209131351629824'	'94.62']
['54060157'	'407209131351629824'	'0.0']->['506853904'	'407209131351629824'	'100.24']
['54060157'	'407209131351629824'	'0.0']->['311668845'	'407209131351629824'	'103.05']
['54060157'	'407209131351629824'	'0.0']->['280772092'	'407209131351629824'	'105.87']
['54060157'	'407209131351629824'	'0.0']->['180952203'	'407209131351629824'	'107.65']
['54060157'	'407209131351629824'	'0.0']->['602274101'	'407209131351629824'	'108.33']
['54060157'	'407209131351629824'	'0.0']->['572010302'	'407209131351629824'	'117.47']
['54060157'	'407209131351629824'	'0.0']->['122539285'	'407209131351629824'	'122.05']
['359954049'	'407209131351629824'	'18.02']->['62238952'	'407209131351629824'	'126.62']
['54060157'	'407209131351629824'	'0.0']->['16741180'	'407209131351629824'	'127.37']
['54060157'	'407209131351629824'	'0.0']->['184606913'	'407209131351629824'	'128.53']
['54060157'	'407209131351629824'	'0.0']->['74077292'	'407209131351629824'	'130.17']
['54060157'	'407209131351629824'	'0.0']->['1355277589'	'407209131351629824'	'136.62']
['54060157'	'407209131351629824'	'0.0']->['206414826'	'407209131351629824'	'142.2']
['54060157'	'407209131351629824'	'0.0']->['2200605463'	'407209131351629824'	'143.95']
['54060157'	'407209131351629824'	'0.0']->['33139373'	'407209131351629824'	'145.08']
['54060157'	'407209131351629824'	'0.0']->['99172309'	'407209131351629824'	'179.03']
['54060157'	'407209131351629824'	'0.0']->['27018859'	'407209131351629824'	'179.58']
['1156350066'	'407209131351629824'	'38.27']->['1250060413'	'407209131351629824'	'195.18']
['54060157'	'407209131351629824'	'0.0']->['382794397'	'407209131351629824'	'195.48']
['54060157'	'407209131351629824'	'0.0']->['476197283'	'407209131351629824'	'206.13']
['54060157'	'407209131351629824'	'0.0']->['251288768'	'407209131351629824'	'211.73']
['54060157'	'407209131351629824'	'0.0']->['436063811'	'407209131351629824'	'218.43']
['54060157'	'407209131351629824'	'0.0']->['449061096'	'407209131351629824'	'230.65']
['54060157'	'407209131351629824'	'0.0']->['220728163'	'407209131351629824'	'241.48']
['280772092'	'407209131351629824'	'105.87']->['383105390'	'407209131351629824'	'263.95']
['54060157'	'407209131351629824'	'0.0']->['1976946890'	'407277725825912832'	'272.57']
['54060157'	'407209131351629824'	'0.0']->['611108924'	'407209131351629824'	'298.98']
['54060157'	'407209131351629824'	'0.0']->['60088550'	'407209131351629824'	'398.33']
['54060157'	'407209131351629824'	'0.0']->['900807265'	'407209131351629824'	'401.47']
['54060157'	'407209131351629824'	'0.0']->['1058083140'	'407209131351629824'	'430.37']
['54060157'	'407209131351629824'	'0.0']->['803482819'	'407209131351629824'	'445.8']
['54060157'	'407209131351629824'	'0.0']->['410516674'	'407209131351629824'	'465.97']
['54060157'	'407209131351629824'	'0.0']->['720681308'	'407209131351629824'	'495.87']
['54060157'	'407209131351629824'	'0.0']->['238486480'	'407209131351629824'	'503.55']
['54060157'	'407209131351629824'	'0.0']->['134517920'	'407209131351629824'	'553.88']
['51592986'	'407209131351629824'	'51.63']->['174176873'	'407209131351629824'	'568.42']
['54060157'	'407209131351629824'	'0.0']->['33050464'	'407209131351629824'	'641.62']
['54060157'	'407209131351629824'	'0.0']->['344243816'	'407209131351629824'	'668.88']
['54060157'	'407209131351629824'	'0.0']->['30245514'	'407209131351629824'	'720.6']
['54060157'	'407209131351629824'	'0.0']->['206918111'	'407209131351629824'	'781.13']
['54060157'	'407209131351629824'	'0.0']->['307187416'	'407209131351629824'	'786.07']
['54060157'	'407209131351629824'	'0.0']->['1592893938'	'407209131351629824'	'842.65']
['54060157'	'407209131351629824'	'0.0']->['965278058'	'407209131351629824'	'1031.97']
['54060157'	'407209131351629824'	'0.0']->['504897651'	'407209131351629824'	'1062.58']
['54060157'	'407209131351629824'	'0.0']->['329403582'	'407209131351629824'	'1131.02']
['54060157'	'407209131351629824'	'0.0']->['2191507249'	'407209131351629824'	'1132.5']
['54060157'	'407209131351629824'	'0.0']->['53237926'	'407209131351629824'	'1187.13']
['54060157'	'407209131351629824'	'0.0']->['1902907416'	'407209131351629824'	'1231.92']
['54060157'	'407209131351629824'	'0.0']->['923454524'	'407209131351629824'	'1255.1']
['54060157'	'407209131351629824'	'0.0']->['29702925'	'407209131351629824'	'1270.48']
['54060157'	'407209131351629824'	'0.0']->['1200852852'	'407209131351629824'	'1272.43']
['54060157'	'407209131351629824'	'0.0']->['591919256'	'407209131351629824'	'1343.07']
['16668886'	'407209131351629824'	'45.08']->['222014253'	'407209131351629824'	'1489.85']
['222014253'	'407209131351629824'	'1489.85']->['202309832'	'407209131351629824'	'1493.42']
['54060157'	'407209131351629824'	'0.0']->['39157138'	'407209131351629824'	'1493.6']
['54060157'	'407209131351629824'	'0.0']->['258440532'	'407209131351629824'	'1671.0']
['222014253'	'407209131351629824'	'1489.85']->['223281242'	'407209131351629824'	'1689.42']
['54060157'	'407209131351629824'	'0.0']->['43522491'	'407209131351629824'	'1759.17']
['54060157'	'407209131351629824'	'0.0']->['328278904'	'407209131351629824'	'1820.83']
['222014253'	'407209131351629824'	'1489.85']->['171916307'	'407209131351629824'	'2172.02']
['54060157'	'407209131351629824'	'0.0']->['1550550025'	'407209131351629824'	'2378.12']
['54060157'	'407209131351629824'	'0.0']->['2215778490'	'407209131351629824'	'2938.17']
['54060157'	'407209131351629824'	'0.0']->['397163591'	'407209131351629824'	'3301.27']
['54060157'	'407209131351629824'	'0.0']->['2195044819'	'408141597386104832'	'3705.28']
['54060157'	'407209131351629824'	'0.0']->['255540779'	'407209131351629824'	'4084.18']
['222014253'	'407209131351629824'	'1489.85']->['1688347819'	'407209131351629824'	'4548.68']
['222014253'	'407209131351629824'	'1489.85']->['51751395'	'407209131351629824'	'4613.77']
['51751395'	'407209131351629824'	'4613.77']->['167141269'	'407209131351629824'	'4614.97']
['51751395'	'407209131351629824'	'4613.77']->['35109971'	'407209131351629824'	'4616.07']
['202309832'	'407209131351629824'	'1493.42']->['26615450'	'407209131351629824'	'4620.52']
['54060157'	'407209131351629824'	'0.0']->['28730346'	'407209131351629824'	'4621.22']
['35109971'	'407209131351629824'	'4616.07']->['72940565'	'407209131351629824'	'4644.92']
['51751395'	'407209131351629824'	'4613.77']->['108018837'	'407209131351629824'	'4844.03']
['54060157'	'407209131351629824'	'0.0']->['397127525'	'407209131351629824'	'5075.43']
['397127525'	'407209131351629824'	'5075.43']->['454213218'	'407209131351629824'	'5080.57']
['397127525'	'407209131351629824'	'5075.43']->['1112894106'	'407209131351629824'	'5090.3']
['397127525'	'407209131351629824'	'5075.43']->['1034936508'	'407209131351629824'	'5099.4']
['397127525'	'407209131351629824'	'5075.43']->['232498445'	'407209131351629824'	'5101.68']
['51751395'	'407209131351629824'	'4613.77']->['358341323'	'407209131351629824'	'5897.97']
['54060157'	'407209131351629824'	'0.0']->['224344664'	'407209131351629824'	'5935.15']
['54060157'	'407209131351629824'	'0.0']->['38271176'	'407209131351629824'	'10748.67']
['38271176'	'407209131351629824'	'10748.67']->['320549695'	'407209131351629824'	'10755.17']
['54060157'	'407209131351629824'	'0.0']->['272518471'	'407209131351629824'	'10767.03']
['38271176'	'407209131351629824'	'10748.67']->['157836206'	'407209131351629824'	'10777.67']
['38271176'	'407209131351629824'	'10748.67']->['1350573804'	'407209131351629824'	'10804.37']
['51751395'	'407209131351629824'	'4613.77']->['489091442'	'407209131351629824'	'11025.05']
['54060157'	'407209131351629824'	'0.0']->['827931914'	'407209131351629824'	'11225.82']
['38271176'	'407209131351629824'	'10748.67']->['513660980'	'407209131351629824'	'11392.82']
['397127525'	'407209131351629824'	'5075.43']->['925091100'	'407209131351629824'	'15607.88']
['54060157'	'407209131351629824'	'0.0']->['451718212'	'407209131351629824'	'15701.48']
['54060157'	'407209131351629824'	'0.0']->['1242902984'	'407209131351629824'	'23431.88']
