# Supplementary material for: BiMGCL: rumor detection via bi-directional multi-level graph contrastive learning
Source: PeerJ Comput Sci. 2023 Nov 10;9:e1659. doi: 10.7717/peerj-cs.1659 (PMC10703058; doi:10.7717/peerj-cs.1659)
Supplement: Supplemental Information 1 [file peerj-cs-09-1659-s001.zip › rumor_detection_acl2017/twitter15/tree/407209222850756608.txt]

['ROOT'	'ROOT'	'0.0']->['1423430694'	'407209222850756608'	'0.0']
['1423430694'	'407209222850756608'	'0.0']->['178418353'	'407209222850756608'	'1.2']
['1423430694'	'407209222850756608'	'0.0']->['2166067041'	'407209222850756608'	'1.2']
['2166067041'	'407209222850756608'	'1.2']->['114806893'	'407209222850756608'	'1.71']
['1423430694'	'407209222850756608'	'0.0']->['444043048'	'407209222850756608'	'1.96']
['1423430694'	'407209222850756608'	'0.0']->['155305325'	'407209222850756608'	'2.22']
['178418353'	'407209222850756608'	'1.2']->['216322133'	'407209222850756608'	'4.41']
['1423430694'	'407209222850756608'	'0.0']->['2177084879'	'407210531368751104'	'5.2']
['216322133'	'407209222850756608'	'4.41']->['1442483274'	'407209222850756608'	'5.5']
['178418353'	'407209222850756608'	'1.2']->['437480195'	'407209222850756608'	'6.05']
['1423430694'	'407209222850756608'	'0.0']->['636199442'	'407209222850756608'	'6.6']
['1423430694'	'407209222850756608'	'0.0']->['167793614'	'407209222850756608'	'9.38']
['1423430694'	'407209222850756608'	'0.0']->['207428023'	'407209222850756608'	'10.76']
['1423430694'	'407209222850756608'	'0.0']->['192548603'	'407209222850756608'	'11.46']
['167793614'	'407209222850756608'	'9.38']->['439176728'	'407209222850756608'	'11.8']
['1423430694'	'407209222850756608'	'0.0']->['764606713'	'407209222850756608'	'11.98']
['178418353'	'407209222850756608'	'1.2']->['77296169'	'407209222850756608'	'12.06']
['1423430694'	'407209222850756608'	'0.0']->['121178387'	'407209222850756608'	'12.15']
['216322133'	'407209222850756608'	'4.41']->['562949320'	'407209222850756608'	'12.82']
['1423430694'	'407209222850756608'	'0.0']->['86830551'	'407209222850756608'	'13.15']
['1423430694'	'407209222850756608'	'0.0']->['822235448'	'407209222850756608'	'13.48']
['1423430694'	'407209222850756608'	'0.0']->['947390875'	'407209222850756608'	'14.45']
['86830551'	'407209222850756608'	'13.15']->['165857830'	'407209222850756608'	'18.22']
['1423430694'	'407209222850756608'	'0.0']->['1123886138'	'407209222850756608'	'20.1']
['1423430694'	'407209222850756608'	'0.0']->['308707297'	'407209222850756608'	'21.04']
['1423430694'	'407209222850756608'	'0.0']->['243665849'	'407209222850756608'	'21.51']
['1423430694'	'407209222850756608'	'0.0']->['800770316'	'407209222850756608'	'21.75']
['800770316'	'407209222850756608'	'21.75']->['2201657624'	'407209222850756608'	'21.87']
['165857830'	'407209222850756608'	'18.22']->['216139999'	'407209222850756608'	'21.92']
['764606713'	'407209222850756608'	'11.98']->['512974986'	'407209222850756608'	'21.98']
['1423430694'	'407209222850756608'	'0.0']->['55681750'	'407209222850756608'	'22.13']
['77296169'	'407209222850756608'	'12.06']->['22240531'	'407209222850756608'	'26.27']
['1423430694'	'407209222850756608'	'0.0']->['746192120'	'407209222850756608'	'28.33']
['1423430694'	'407209222850756608'	'0.0']->['382874049'	'407209222850756608'	'29.37']
['746192120'	'407209222850756608'	'28.33']->['337499182'	'407209222850756608'	'29.88']
['746192120'	'407209222850756608'	'28.33']->['273942026'	'407209222850756608'	'30.14']
['1423430694'	'407209222850756608'	'0.0']->['529502091'	'407209222850756608'	'30.27']
['1423430694'	'407209222850756608'	'0.0']->['572996845'	'407209222850756608'	'30.34']
['746192120'	'407209222850756608'	'28.33']->['1143264096'	'407209222850756608'	'30.37']
['746192120'	'407209222850756608'	'28.33']->['771468884'	'407209222850756608'	'30.38']
['746192120'	'407209222850756608'	'28.33']->['251080103'	'407209222850756608'	'30.4']
['1423430694'	'407209222850756608'	'0.0']->['93022209'	'407217129625489408'	'31.43']
['273942026'	'407209222850756608'	'30.14']->['282183576'	'407209222850756608'	'32.46']
['273942026'	'407209222850756608'	'30.14']->['1278754009'	'407209222850756608'	'33.49']
['746192120'	'407209222850756608'	'28.33']->['856669506'	'407209222850756608'	'34.0']
['746192120'	'407209222850756608'	'28.33']->['604601274'	'407209222850756608'	'34.26']
['1423430694'	'407209222850756608'	'0.0']->['479735039'	'407209222850756608'	'34.39']
['382874049'	'407209222850756608'	'29.37']->['285543944'	'407209222850756608'	'34.45']
['479735039'	'407209222850756608'	'34.39']->['269997828'	'407209222850756608'	'34.48']
['273942026'	'407209222850756608'	'30.14']->['391923437'	'407209222850756608'	'34.5']
['1423430694'	'407209222850756608'	'0.0']->['559022417'	'407209222850756608'	'34.51']
['1423430694'	'407209222850756608'	'0.0']->['79824259'	'407209222850756608'	'34.52']
['282183576'	'407209222850756608'	'32.46']->['542935607'	'407209222850756608'	'34.52']
['285543944'	'407209222850756608'	'34.45']->['377444785'	'407209222850756608'	'35.21']
['1423430694'	'407209222850756608'	'0.0']->['607996519'	'407209222850756608'	'35.55']
['559022417'	'407209222850756608'	'34.51']->['547955660'	'407209222850756608'	'35.73']
['1423430694'	'407209222850756608'	'0.0']->['584880068'	'407209222850756608'	'35.81']
['1423430694'	'407209222850756608'	'0.0']->['345367254'	'407209222850756608'	'35.86']
['559022417'	'407209222850756608'	'34.51']->['54642852'	'407209222850756608'	'35.88']
['856669506'	'407209222850756608'	'34.0']->['1013390623'	'407209222850756608'	'35.89']
['746192120'	'407209222850756608'	'28.33']->['599319367'	'407209222850756608'	'35.9']
['377444785'	'407209222850756608'	'35.21']->['32582002'	'407209222850756608'	'36.43']
['382874049'	'407209222850756608'	'29.37']->['701180822'	'407209222850756608'	'36.97']
['1423430694'	'407209222850756608'	'0.0']->['496791183'	'407209222850756608'	'37.83']
['746192120'	'407209222850756608'	'28.33']->['242077444'	'407209222850756608'	'38.68']
['1423430694'	'407209222850756608'	'0.0']->['2199633647'	'407209222850756608'	'38.77']
['547955660'	'407209222850756608'	'35.73']->['474867366'	'407209222850756608'	'39.39']
['167793614'	'407209222850756608'	'9.38']->['143930254'	'407209222850756608'	'40.02']
['1423430694'	'407209222850756608'	'0.0']->['553342402'	'407209222850756608'	'41.4']
['856669506'	'407209222850756608'	'34.0']->['52150587'	'407209222850756608'	'42.09']
['282183576'	'407209222850756608'	'32.46']->['555451074'	'407209222850756608'	'42.44']
['1423430694'	'407209222850756608'	'0.0']->['27359960'	'407209222850756608'	'42.61']
['1423430694'	'407209222850756608'	'0.0']->['358471809'	'407209222850756608'	'42.7']
['764606713'	'407209222850756608'	'11.98']->['635174612'	'407209222850756608'	'42.74']
['746192120'	'407209222850756608'	'28.33']->['515913613'	'407209222850756608'	'42.78']
['746192120'	'407209222850756608'	'28.33']->['406208209'	'407209222850756608'	'42.97']
['1423430694'	'407209222850756608'	'0.0']->['1102821774'	'407209222850756608'	'43.06']
['1423430694'	'407209222850756608'	'0.0']->['226340940'	'407209222850756608'	'43.15']
['1102821774'	'407209222850756608'	'43.06']->['1912633986'	'407209222850756608'	'45.08']
['1423430694'	'407209222850756608'	'0.0']->['547464712'	'407209222850756608'	'46.05']
['1013390623'	'407209222850756608'	'35.89']->['1459483981'	'407209222850756608'	'46.53']
['1423430694'	'407209222850756608'	'0.0']->['90991485'	'407209222850756608'	'46.77']
['1423430694'	'407209222850756608'	'0.0']->['72299767'	'407209222850756608'	'46.9']
['1423430694'	'407209222850756608'	'0.0']->['596587116'	'407209222850756608'	'46.96']
['515913613'	'407209222850756608'	'42.78']->['63325951'	'407209222850756608'	'47.02']
['1423430694'	'407209222850756608'	'0.0']->['471300379'	'407209222850756608'	'48.04']
['1423430694'	'407209222850756608'	'0.0']->['415824579'	'407209222850756608'	'48.55']
['746192120'	'407209222850756608'	'28.33']->['446437040'	'407209222850756608'	'49.07']
['90991485'	'407209222850756608'	'46.77']->['463411763'	'407209222850756608'	'54.84']
['1423430694'	'407209222850756608'	'0.0']->['1937365105'	'407209222850756608'	'57.73']
['1423430694'	'407209222850756608'	'0.0']->['358195346'	'407209222850756608'	'59.17']
['358195346'	'407209222850756608'	'59.17']->['234071222'	'407209222850756608'	'59.89']
['1423430694'	'407209222850756608'	'0.0']->['405065800'	'407209222850756608'	'60.26']
['1423430694'	'407209222850756608'	'0.0']->['455182175'	'407209222850756608'	'60.44']
['1423430694'	'407209222850756608'	'0.0']->['205159435'	'407209222850756608'	'60.53']
['405065800'	'407209222850756608'	'60.26']->['512721586'	'407209222850756608'	'60.57']
['405065800'	'407209222850756608'	'60.26']->['317558083'	'407209222850756608'	'60.59']
['1423430694'	'407209222850756608'	'0.0']->['148666338'	'407209222850756608'	'60.61']
['273942026'	'407209222850756608'	'30.14']->['908982499'	'407209222850756608'	'60.61']
['746192120'	'407209222850756608'	'28.33']->['424330505'	'407209222850756608'	'60.61']
['1423430694'	'407209222850756608'	'0.0']->['1067191302'	'407209222850756608'	'60.62']
['1423430694'	'407209222850756608'	'0.0']->['168720665'	'407209222850756608'	'62.4']
['1423430694'	'407209222850756608'	'0.0']->['355836756'	'407209222850756608'	'63.29']
['636199442'	'407209222850756608'	'6.6']->['538246505'	'407209222850756608'	'63.74']
['746192120'	'407209222850756608'	'28.33']->['414672426'	'407209222850756608'	'63.96']
['1423430694'	'407209222850756608'	'0.0']->['123006816'	'407209222850756608'	'64.07']
['1912633986'	'407209222850756608'	'45.08']->['2189665832'	'407209222850756608'	'64.18']
['1423430694'	'407209222850756608'	'0.0']->['90020829'	'407209222850756608'	'65.05']
['123006816'	'407209222850756608'	'64.07']->['242192942'	'407209222850756608'	'66.87']
['1423430694'	'407209222850756608'	'0.0']->['1024784910'	'407209222850756608'	'67.78']
['1423430694'	'407209222850756608'	'0.0']->['2191287190'	'407209222850756608'	'68.23']
['1423430694'	'407209222850756608'	'0.0']->['1102774915'	'407209222850756608'	'68.68']
['1423430694'	'407209222850756608'	'0.0']->['1112798413'	'407209222850756608'	'68.75']
['1423430694'	'407209222850756608'	'0.0']->['372653099'	'407209222850756608'	'71.27']
['1423430694'	'407209222850756608'	'0.0']->['381780279'	'407209222850756608'	'74.18']
['2191287190'	'407209222850756608'	'68.23']->['1609376390'	'407209222850756608'	'74.38']
['381780279'	'407209222850756608'	'74.18']->['365870573'	'407209222850756608'	'75.22']
['1423430694'	'407209222850756608'	'0.0']->['1242224761'	'407209222850756608'	'75.62']
['1423430694'	'407209222850756608'	'0.0']->['23140754'	'407228249153224706'	'75.62']
['1423430694'	'407209222850756608'	'0.0']->['888169388'	'407209222850756608'	'76.02']
['23140754'	'407228249153224706'	'75.62']->['331840401'	'407209222850756608'	'79.42']
['888169388'	'407209222850756608'	'76.02']->['220044177'	'407209222850756608'	'81.35']
['216322133'	'407209222850756608'	'4.41']->['353280581'	'407209222850756608'	'82.57']
['1423430694'	'407209222850756608'	'0.0']->['264992646'	'407209222850756608'	'91.75']
['1423430694'	'407209222850756608'	'0.0']->['273574274'	'407209222850756608'	'107.95']
['547955660'	'407209222850756608'	'35.73']->['574853934'	'407209222850756608'	'110.97']
['555451074'	'407209222850756608'	'42.44']->['726532740'	'407209222850756608'	'116.67']
['1423430694'	'407209222850756608'	'0.0']->['114311474'	'407238705402118144'	'117.17']
['1423430694'	'407209222850756608'	'0.0']->['444014275'	'407209222850756608'	'120.73']
['1423430694'	'407209222850756608'	'0.0']->['1914845617'	'407209222850756608'	'128.83']
['1914845617'	'407209222850756608'	'128.83']->['376478508'	'407209222850756608'	'130.52']
['1423430694'	'407209222850756608'	'0.0']->['1186856467'	'407209222850756608'	'131.28']
['1423430694'	'407209222850756608'	'0.0']->['701675768'	'407209222850756608'	'132.32']
['1423430694'	'407209222850756608'	'0.0']->['261195744'	'407209222850756608'	'139.13']
['1914845617'	'407209222850756608'	'128.83']->['625205749'	'407209222850756608'	'139.28']
['1423430694'	'407209222850756608'	'0.0']->['263310414'	'407209222850756608'	'147.77']
['800770316'	'407209222850756608'	'21.75']->['1875239743'	'407209222850756608'	'155.62']
['242192942'	'407209222850756608'	'66.87']->['53593281'	'407209222850756608'	'176.87']
['1423430694'	'407209222850756608'	'0.0']->['370494863'	'407209222850756608'	'183.55']
['1423430694'	'407209222850756608'	'0.0']->['43278358'	'407209222850756608'	'186.35']
['43278358'	'407209222850756608'	'186.35']->['625125821'	'407209222850756608'	'187.97']
['1423430694'	'407209222850756608'	'0.0']->['82214262'	'407209222850756608'	'188.95']
['625125821'	'407209222850756608'	'187.97']->['241742345'	'407209222850756608'	'189.17']
['1423430694'	'407209222850756608'	'0.0']->['441289713'	'407209222850756608'	'190.38']
['441289713'	'407209222850756608'	'190.38']->['1267943215'	'407209222850756608'	'191.58']
['625125821'	'407209222850756608'	'187.97']->['305290094'	'407209222850756608'	'195.58']
['1423430694'	'407209222850756608'	'0.0']->['235775657'	'407209222850756608'	'199.62']
['241742345'	'407209222850756608'	'189.17']->['475420793'	'407209222850756608'	'199.72']
['441289713'	'407209222850756608'	'190.38']->['1325430980'	'407209222850756608'	'203.55']
['1423430694'	'407209222850756608'	'0.0']->['153581936'	'407209222850756608'	'207.67']
['1423430694'	'407209222850756608'	'0.0']->['159709655'	'407209222850756608'	'209.27']
['1423430694'	'407209222850756608'	'0.0']->['622273293'	'407209222850756608'	'210.45']
['159709655'	'407209222850756608'	'209.27']->['95112540'	'407209222850756608'	'214.87']
['1423430694'	'407209222850756608'	'0.0']->['104680016'	'407263366257065984'	'215.15']
['1423430694'	'407209222850756608'	'0.0']->['851498569'	'407209222850756608'	'218.7']
['1423430694'	'407209222850756608'	'0.0']->['290835342'	'407209222850756608'	'222.92']
['1423430694'	'407209222850756608'	'0.0']->['349752890'	'407209222850756608'	'223.6']
['1423430694'	'407209222850756608'	'0.0']->['324585774'	'407209222850756608'	'228.65']
['159709655'	'407209222850756608'	'209.27']->['211051108'	'407209222850756608'	'229.8']
['349752890'	'407209222850756608'	'223.6']->['342469054'	'407209222850756608'	'230.3']
['305290094'	'407209222850756608'	'195.58']->['1447172912'	'407209222850756608'	'234.55']
['349752890'	'407209222850756608'	'223.6']->['56502320'	'407209222850756608'	'238.83']
['1325430980'	'407209222850756608'	'203.55']->['52961034'	'407209222850756608'	'250.33']
['32582002'	'407209222850756608'	'36.43']->['261779745'	'407209222850756608'	'252.3']
['1423430694'	'407209222850756608'	'0.0']->['1460834402'	'407209222850756608'	'262.48']
['1423430694'	'407209222850756608'	'0.0']->['161965188'	'407209222850756608'	'264.9']
['1423430694'	'407209222850756608'	'0.0']->['404110493'	'407209222850756608'	'272.68']
['273942026'	'407209222850756608'	'30.14']->['278173128'	'407209222850756608'	'276.07']
['273942026'	'407209222850756608'	'30.14']->['1151882652'	'407209222850756608'	'276.62']
['1423430694'	'407209222850756608'	'0.0']->['460257111'	'407209222850756608'	'293.33']
['1423430694'	'407209222850756608'	'0.0']->['159693874'	'407209222850756608'	'298.57']
['153581936'	'407209222850756608'	'207.67']->['2198131198'	'407209222850756608'	'302.95']
['1423430694'	'407209222850756608'	'0.0']->['145757398'	'407209222850756608'	'307.45']
['1423430694'	'407209222850756608'	'0.0']->['276497667'	'407209222850756608'	'309.33']
['276497667'	'407209222850756608'	'309.33']->['420428403'	'407209222850756608'	'309.88']
['1423430694'	'407209222850756608'	'0.0']->['541508114'	'407209222850756608'	'316.78']
['420428403'	'407209222850756608'	'309.88']->['232630833'	'407209222850756608'	'317.83']
['471300379'	'407209222850756608'	'48.04']->['465934626'	'407209222850756608'	'318.02']
['232630833'	'407209222850756608'	'317.83']->['166802980'	'407209222850756608'	'321.88']
['145757398'	'407209222850756608'	'307.45']->['1941579704'	'407209222850756608'	'322.4']
['159693874'	'407209222850756608'	'298.57']->['264096509'	'407209222850756608'	'322.65']
['1423430694'	'407209222850756608'	'0.0']->['238300740'	'407209222850756608'	'332.75']
['232630833'	'407209222850756608'	'317.83']->['521114431'	'407209222850756608'	'340.98']
['1067191302'	'407209222850756608'	'60.62']->['284874594'	'407209222850756608'	'343.23']
['1067191302'	'407209222850756608'	'60.62']->['2212770949'	'407209222850756608'	'344.13']
['276497667'	'407209222850756608'	'309.33']->['462937832'	'407209222850756608'	'372.23']
['1941579704'	'407209222850756608'	'322.4']->['704215242'	'407209222850756608'	'376.75']
['1423430694'	'407209222850756608'	'0.0']->['198664654'	'407209222850756608'	'402.55']
['1423430694'	'407209222850756608'	'0.0']->['52203352'	'407209222850756608'	'411.95']
['198664654'	'407209222850756608'	'402.55']->['575384181'	'407209222850756608'	'421.35']
['575384181'	'407209222850756608'	'421.35']->['1542058886'	'407209222850756608'	'425.7']
['1542058886'	'407209222850756608'	'425.7']->['707356681'	'407209222850756608'	'427.53']
['707356681'	'407209222850756608'	'427.53']->['40917112'	'407209222850756608'	'435.18']
['420428403'	'407209222850756608'	'309.88']->['1737795996'	'407209222850756608'	'848.92']
['1423430694'	'407209222850756608'	'0.0']->['258715753'	'407209222850756608'	'872.45']
['258715753'	'407209222850756608'	'872.45']->['476603380'	'407209222850756608'	'884.88']
['1423430694'	'407209222850756608'	'0.0']->['462258204'	'407209222850756608'	'1488.07']
['746192120'	'407209222850756608'	'28.33']->['606924560'	'407209222850756608'	'2211.48']
['800770316'	'407209222850756608'	'21.75']->['1142168539'	'407209222850756608'	'6875.12']
