# Supplementary material for: BiMGCL: rumor detection via bi-directional multi-level graph contrastive learning
Source: PeerJ Comput Sci. 2023 Nov 10;9:e1659. doi: 10.7717/peerj-cs.1659 (PMC10703058; doi:10.7717/peerj-cs.1659)
Supplement: Supplemental Information 1 [file peerj-cs-09-1659-s001.zip › rumor_detection_acl2017/twitter15/tree/407209892013821952.txt]

['ROOT'	'ROOT'	'0.0']->['308850792'	'407209892013821952'	'0.0']
['308850792'	'407209892013821952'	'0.0']->['760804147'	'407209892013821952'	'0.53']
['308850792'	'407209892013821952'	'0.0']->['199910005'	'407210199347257344'	'1.22']
['308850792'	'407209892013821952'	'0.0']->['22419088'	'407210475433115649'	'2.32']
['308850792'	'407209892013821952'	'0.0']->['1480615045'	'407209892013821952'	'2.69']
['308850792'	'407209892013821952'	'0.0']->['766695362'	'407209892013821952'	'3.77']
['199910005'	'407210199347257344'	'1.22']->['32575387'	'407210845874032640'	'3.78']
['308850792'	'407209892013821952'	'0.0']->['810050155'	'407209892013821952'	'4.31']
['308850792'	'407209892013821952'	'0.0']->['631841841'	'407209892013821952'	'4.58']
['308850792'	'407209892013821952'	'0.0']->['1917969157'	'407209892013821952'	'4.72']
['308850792'	'407209892013821952'	'0.0']->['131034880'	'407209892013821952'	'4.78']
['308850792'	'407209892013821952'	'0.0']->['1948500901'	'407209892013821952'	'4.82']
['308850792'	'407209892013821952'	'0.0']->['322821673'	'407209892013821952'	'4.83']
['308850792'	'407209892013821952'	'0.0']->['204444684'	'407209892013821952'	'4.84']
['308850792'	'407209892013821952'	'0.0']->['454448384'	'407209892013821952'	'4.85']
['454448384'	'407209892013821952'	'4.85']->['453634899'	'407209892013821952'	'4.85']
['308850792'	'407209892013821952'	'0.0']->['739689079'	'407209892013821952'	'4.85']
['308850792'	'407209892013821952'	'0.0']->['788734195'	'407209892013821952'	'4.97']
['631841841'	'407209892013821952'	'4.58']->['338151416'	'407209892013821952'	'5.2']
['322821673'	'407209892013821952'	'4.83']->['1345914720'	'407209892013821952'	'5.32']
['131034880'	'407209892013821952'	'4.78']->['1645244784'	'407209892013821952'	'5.45']
['308850792'	'407209892013821952'	'0.0']->['60283872'	'407209892013821952'	'5.62']
['199910005'	'407210199347257344'	'1.22']->['308850792'	'407209892013821952'	'0.0']
['338151416'	'407209892013821952'	'5.2']->['520919100'	'407209892013821952'	'5.98']
['1645244784'	'407209892013821952'	'5.45']->['123019514'	'407209892013821952'	'6.28']
['454448384'	'407209892013821952'	'4.85']->['1002837894'	'407209892013821952'	'6.4']
['308850792'	'407209892013821952'	'0.0']->['65277602'	'407209892013821952'	'7.23']
['308850792'	'407209892013821952'	'0.0']->['185451977'	'407209892013821952'	'7.82']
['308850792'	'407209892013821952'	'0.0']->['184291459'	'407209892013821952'	'9.33']
['308850792'	'407209892013821952'	'0.0']->['575541856'	'407209892013821952'	'11.83']
['131034880'	'407209892013821952'	'4.78']->['803353429'	'407209892013821952'	'14.68']
['308850792'	'407209892013821952'	'0.0']->['822586316'	'407209892013821952'	'15.25']
['1948500901'	'407209892013821952'	'4.82']->['396274938'	'407209892013821952'	'17.18']
['308850792'	'407209892013821952'	'0.0']->['325406381'	'407209892013821952'	'17.88']
['308850792'	'407209892013821952'	'0.0']->['25643316'	'407209892013821952'	'18.95']
['308850792'	'407209892013821952'	'0.0']->['127035981'	'407209892013821952'	'19.15']
['822586316'	'407209892013821952'	'15.25']->['402988220'	'407209892013821952'	'20.32']
['1917969157'	'407209892013821952'	'4.72']->['369108538'	'407209892013821952'	'23.2']
['308850792'	'407209892013821952'	'0.0']->['51571107'	'407209892013821952'	'23.57']
['308850792'	'407209892013821952'	'0.0']->['1265842885'	'407209892013821952'	'23.65']
['308850792'	'407209892013821952'	'0.0']->['1593984960'	'407209892013821952'	'24.63']
['308850792'	'407209892013821952'	'0.0']->['2152022023'	'407209892013821952'	'30.65']
['402988220'	'407209892013821952'	'20.32']->['361012095'	'407209892013821952'	'30.97']
['396274938'	'407209892013821952'	'17.18']->['1553960887'	'407209892013821952'	'31.5']
['308850792'	'407209892013821952'	'0.0']->['453789669'	'407209892013821952'	'31.55']
['308850792'	'407209892013821952'	'0.0']->['519803016'	'407209892013821952'	'31.68']
['338151416'	'407209892013821952'	'5.2']->['320424967'	'407209892013821952'	'32.93']
['320424967'	'407209892013821952'	'32.93']->['1049552712'	'407209892013821952'	'33.35']
['308850792'	'407209892013821952'	'0.0']->['64739642'	'407209892013821952'	'35.18']
['631841841'	'407209892013821952'	'4.58']->['549075318'	'407209892013821952'	'35.73']
['631841841'	'407209892013821952'	'4.58']->['574191964'	'407209892013821952'	'37.2']
['308850792'	'407209892013821952'	'0.0']->['1362379292'	'407209892013821952'	'37.83']
['308850792'	'407209892013821952'	'0.0']->['431144058'	'407209892013821952'	'41.77']
['308850792'	'407209892013821952'	'0.0']->['1079170970'	'407209892013821952'	'42.62']
['308850792'	'407209892013821952'	'0.0']->['1666167529'	'407209892013821952'	'43.67']
['131034880'	'407209892013821952'	'4.78']->['32922709'	'407209892013821952'	'43.68']
['308850792'	'407209892013821952'	'0.0']->['612687094'	'407209892013821952'	'46.07']
['612687094'	'407209892013821952'	'46.07']->['1650102372'	'407209892013821952'	'46.42']
['308850792'	'407209892013821952'	'0.0']->['839182730'	'407209892013821952'	'46.62']
['32922709'	'407209892013821952'	'43.68']->['134500391'	'407209892013821952'	'46.65']
['308850792'	'407209892013821952'	'0.0']->['319243137'	'407209892013821952'	'46.65']
['308850792'	'407209892013821952'	'0.0']->['453990861'	'407209892013821952'	'47.73']
['308850792'	'407209892013821952'	'0.0']->['286906687'	'407209892013821952'	'51.38']
['286906687'	'407209892013821952'	'51.38']->['589206159'	'407209892013821952'	'51.7']
['308850792'	'407209892013821952'	'0.0']->['333190950'	'407209892013821952'	'52.62']
['766695362'	'407209892013821952'	'3.77']->['483489933'	'407209892013821952'	'53.08']
['333190950'	'407209892013821952'	'52.62']->['267990346'	'407209892013821952'	'53.5']
['308850792'	'407209892013821952'	'0.0']->['409584638'	'407209892013821952'	'53.7']
['286906687'	'407209892013821952'	'51.38']->['518731707'	'407209892013821952'	'53.93']
['134500391'	'407209892013821952'	'46.65']->['1638890264'	'407209892013821952'	'54.7']
['308850792'	'407209892013821952'	'0.0']->['524716287'	'407209892013821952'	'55.38']
['308850792'	'407209892013821952'	'0.0']->['2190012158'	'407209892013821952'	'55.93']
['1638890264'	'407209892013821952'	'54.7']->['421948279'	'407209892013821952'	'56.35']
['308850792'	'407209892013821952'	'0.0']->['474167468'	'407209892013821952'	'56.63']
['308850792'	'407209892013821952'	'0.0']->['365237641'	'407209892013821952'	'56.75']
['308850792'	'407209892013821952'	'0.0']->['33053962'	'407209892013821952'	'57.87']
['308850792'	'407209892013821952'	'0.0']->['48488607'	'407209892013821952'	'57.9']
['524716287'	'407209892013821952'	'55.38']->['1328252858'	'407209892013821952'	'58.67']
['524716287'	'407209892013821952'	'55.38']->['705195343'	'407209892013821952'	'59.37']
['25643316'	'407209892013821952'	'18.95']->['1244812615'	'407209892013821952'	'61.45']
['524716287'	'407209892013821952'	'55.38']->['1081248284'	'407209892013821952'	'65.1']
['409584638'	'407209892013821952'	'53.7']->['504598967'	'407209892013821952'	'66.02']
['308850792'	'407209892013821952'	'0.0']->['2225403409'	'407209892013821952'	'66.62']
['365237641'	'407209892013821952'	'56.75']->['483266109'	'407209892013821952'	'68.12']
['308850792'	'407209892013821952'	'0.0']->['595712493'	'407209892013821952'	'74.1']
['48488607'	'407209892013821952'	'57.9']->['36680154'	'407209892013821952'	'75.1']
['308850792'	'407209892013821952'	'0.0']->['419545725'	'407209892013821952'	'75.63']
['520919100'	'407209892013821952'	'5.98']->['788624040'	'407209892013821952'	'84.4']
['1328252858'	'407209892013821952'	'58.67']->['1705049106'	'407209892013821952'	'84.97']
['739689079'	'407209892013821952'	'4.85']->['626719867'	'407209892013821952'	'100.2']
['123019514'	'407209892013821952'	'6.28']->['746279030'	'407209892013821952'	'104.28']
['822586316'	'407209892013821952'	'15.25']->['821928560'	'407209892013821952'	'109.37']
['519803016'	'407209892013821952'	'31.68']->['625066850'	'407209892013821952'	'113.63']
['574191964'	'407209892013821952'	'37.2']->['1935913687'	'407209892013821952'	'200.15']
['308850792'	'407209892013821952'	'0.0']->['452764503'	'407209892013821952'	'205.83']
['308850792'	'407209892013821952'	'0.0']->['267759140'	'407209892013821952'	'586.52']
['267759140'	'407209892013821952'	'586.52']->['1435545901'	'407209892013821952'	'587.7']
['267759140'	'407209892013821952'	'586.52']->['411434153'	'407209892013821952'	'588.53']
['64739642'	'407209892013821952'	'35.18']->['409289612'	'407209892013821952'	'1307.92']
['1002837894'	'407209892013821952'	'6.4']->['221911327'	'407209892013821952'	'2026.9']
