# Supplementary material for: BiMGCL: rumor detection via bi-directional multi-level graph contrastive learning
Source: PeerJ Comput Sci. 2023 Nov 10;9:e1659. doi: 10.7717/peerj-cs.1659 (PMC10703058; doi:10.7717/peerj-cs.1659)
Supplement: Supplemental Information 1 [file peerj-cs-09-1659-s001.zip › rumor_detection_acl2017/twitter15/tree/407211258304552960.txt]

['ROOT'	'ROOT'	'0.0']->['20012204'	'407211258304552960'	'0.0']
['20012204'	'407211258304552960'	'0.0']->['258345849'	'407211487170535424'	'0.9']
['20012204'	'407211258304552960'	'0.0']->['2191548511'	'407211258304552960'	'4.18']
['20012204'	'407211258304552960'	'0.0']->['83171355'	'407211258304552960'	'4.18']
['20012204'	'407211258304552960'	'0.0']->['58368441'	'407211258304552960'	'4.18']
['20012204'	'407211258304552960'	'0.0']->['145778232'	'407211258304552960'	'4.18']
['20012204'	'407211258304552960'	'0.0']->['536960351'	'407211258304552960'	'4.18']
['20012204'	'407211258304552960'	'0.0']->['565925028'	'407211258304552960'	'4.18']
['20012204'	'407211258304552960'	'0.0']->['1037876287'	'407211258304552960'	'4.18']
['20012204'	'407211258304552960'	'0.0']->['114560532'	'407211258304552960'	'4.18']
['20012204'	'407211258304552960'	'0.0']->['948815372'	'407211258304552960'	'4.18']
['20012204'	'407211258304552960'	'0.0']->['2225223696'	'407212339557974016'	'4.3']
['20012204'	'407211258304552960'	'0.0']->['480344878'	'407211258304552960'	'4.65']
['20012204'	'407211258304552960'	'0.0']->['548973196'	'407211258304552960'	'5.13']
['20012204'	'407211258304552960'	'0.0']->['321759817'	'407211258304552960'	'5.3']
['20012204'	'407211258304552960'	'0.0']->['514710414'	'407211258304552960'	'5.67']
['20012204'	'407211258304552960'	'0.0']->['2189087948'	'407211258304552960'	'6.42']
['20012204'	'407211258304552960'	'0.0']->['37230170'	'407211258304552960'	'6.58']
['20012204'	'407211258304552960'	'0.0']->['329962715'	'407211258304552960'	'6.75']
['20012204'	'407211258304552960'	'0.0']->['120782951'	'407211258304552960'	'7.07']
['20012204'	'407211258304552960'	'0.0']->['2150911473'	'407211258304552960'	'7.25']
['20012204'	'407211258304552960'	'0.0']->['1000326727'	'407211258304552960'	'7.3']
['20012204'	'407211258304552960'	'0.0']->['24408244'	'407211258304552960'	'8.52']
['20012204'	'407211258304552960'	'0.0']->['702305658'	'407211258304552960'	'8.67']
['20012204'	'407211258304552960'	'0.0']->['196355467'	'407211258304552960'	'9.03']
['20012204'	'407211258304552960'	'0.0']->['147703952'	'407211258304552960'	'9.17']
['20012204'	'407211258304552960'	'0.0']->['239810130'	'407211258304552960'	'9.22']
['20012204'	'407211258304552960'	'0.0']->['14942812'	'407211258304552960'	'11.13']
['20012204'	'407211258304552960'	'0.0']->['51820133'	'407211258304552960'	'11.25']
['20012204'	'407211258304552960'	'0.0']->['1029416634'	'407211258304552960'	'11.33']
['20012204'	'407211258304552960'	'0.0']->['586287326'	'407211258304552960'	'12.92']
['20012204'	'407211258304552960'	'0.0']->['161487545'	'407211258304552960'	'12.98']
['20012204'	'407211258304552960'	'0.0']->['1122907345'	'407211258304552960'	'13.47']
['20012204'	'407211258304552960'	'0.0']->['364433376'	'407211258304552960'	'13.6']
['20012204'	'407211258304552960'	'0.0']->['469624886'	'407211258304552960'	'14.08']
['20012204'	'407211258304552960'	'0.0']->['1710331884'	'407211258304552960'	'14.43']
['20012204'	'407211258304552960'	'0.0']->['296526230'	'407211258304552960'	'14.62']
['20012204'	'407211258304552960'	'0.0']->['1927747880'	'407211258304552960'	'14.68']
['20012204'	'407211258304552960'	'0.0']->['1499652660'	'407215142321922048'	'15.43']
['20012204'	'407211258304552960'	'0.0']->['270447279'	'407211258304552960'	'16.17']
['20012204'	'407211258304552960'	'0.0']->['86315935'	'407211258304552960'	'16.23']
['20012204'	'407211258304552960'	'0.0']->['26020884'	'407211258304552960'	'17.1']
['20012204'	'407211258304552960'	'0.0']->['1279830012'	'407211258304552960'	'17.48']
['20012204'	'407211258304552960'	'0.0']->['2207203020'	'407211258304552960'	'18.5']
['20012204'	'407211258304552960'	'0.0']->['13803222'	'407211258304552960'	'19.2']
['20012204'	'407211258304552960'	'0.0']->['57310501'	'407211258304552960'	'20.43']
['20012204'	'407211258304552960'	'0.0']->['314039274'	'407211258304552960'	'23.82']
['20012204'	'407211258304552960'	'0.0']->['525723796'	'407211258304552960'	'25.87']
['20012204'	'407211258304552960'	'0.0']->['30546144'	'407211258304552960'	'26.53']
['20012204'	'407211258304552960'	'0.0']->['782348136'	'407211258304552960'	'27.15']
['20012204'	'407211258304552960'	'0.0']->['440343992'	'407211258304552960'	'28.73']
['20012204'	'407211258304552960'	'0.0']->['226650243'	'407211258304552960'	'30.23']
['20012204'	'407211258304552960'	'0.0']->['1273596176'	'407211258304552960'	'32.58']
['20012204'	'407211258304552960'	'0.0']->['31637449'	'407211258304552960'	'32.8']
['20012204'	'407211258304552960'	'0.0']->['168561537'	'407211258304552960'	'35.83']
['20012204'	'407211258304552960'	'0.0']->['55118760'	'407211258304552960'	'36.52']
['20012204'	'407211258304552960'	'0.0']->['25870757'	'407211258304552960'	'39.9']
['20012204'	'407211258304552960'	'0.0']->['46011706'	'407211258304552960'	'42.1']
['20012204'	'407211258304552960'	'0.0']->['18341212'	'407211258304552960'	'42.95']
['20012204'	'407211258304552960'	'0.0']->['214225018'	'407211258304552960'	'44.1']
['20012204'	'407211258304552960'	'0.0']->['296520482'	'407211258304552960'	'44.22']
['20012204'	'407211258304552960'	'0.0']->['147651067'	'407211258304552960'	'50.83']
['20012204'	'407211258304552960'	'0.0']->['196901828'	'407211258304552960'	'52.47']
['20012204'	'407211258304552960'	'0.0']->['482388860'	'407211258304552960'	'54.93']
['20012204'	'407211258304552960'	'0.0']->['37220980'	'407211258304552960'	'57.35']
['20012204'	'407211258304552960'	'0.0']->['27234628'	'407211258304552960'	'61.43']
['20012204'	'407211258304552960'	'0.0']->['1534708008'	'407211258304552960'	'64.72']
['20012204'	'407211258304552960'	'0.0']->['244865476'	'407211258304552960'	'68.63']
['20012204'	'407211258304552960'	'0.0']->['523567821'	'407228810656903168'	'69.75']
['20012204'	'407211258304552960'	'0.0']->['63495546'	'407211258304552960'	'72.55']
['20012204'	'407211258304552960'	'0.0']->['1444228290'	'407211258304552960'	'75.12']
['20012204'	'407211258304552960'	'0.0']->['41040116'	'407211258304552960'	'78.08']
['20012204'	'407211258304552960'	'0.0']->['320563579'	'407211258304552960'	'82.85']
['20012204'	'407211258304552960'	'0.0']->['1245431852'	'407211258304552960'	'83.3']
['20012204'	'407211258304552960'	'0.0']->['43748217'	'407211258304552960'	'96.9']
['20012204'	'407211258304552960'	'0.0']->['195267498'	'407240645783203840'	'116.77']
['20012204'	'407211258304552960'	'0.0']->['588775038'	'407211258304552960'	'124.42']
['20012204'	'407211258304552960'	'0.0']->['51906885'	'407211258304552960'	'159.53']
['20012204'	'407211258304552960'	'0.0']->['1133130044'	'407211258304552960'	'172.98']
['20012204'	'407211258304552960'	'0.0']->['934823630'	'407211258304552960'	'194.68']
['20012204'	'407211258304552960'	'0.0']->['1689860738'	'407211258304552960'	'198.03']
['20012204'	'407211258304552960'	'0.0']->['251913198'	'407211258304552960'	'206.72']
['20012204'	'407211258304552960'	'0.0']->['161415313'	'407211258304552960'	'243.93']
['20012204'	'407211258304552960'	'0.0']->['320088086'	'407211258304552960'	'294.87']
['20012204'	'407211258304552960'	'0.0']->['16652075'	'407211258304552960'	'360.37']
['16652075'	'407211258304552960'	'360.37']->['16652075'	'407211258304552960'	'360.37']
['20012204'	'407211258304552960'	'0.0']->['354659997'	'407211258304552960'	'382.18']
['20012204'	'407211258304552960'	'0.0']->['78509047'	'407211258304552960'	'626.18']
['20012204'	'407211258304552960'	'0.0']->['1428577364'	'407211258304552960'	'799.97']
['20012204'	'407211258304552960'	'0.0']->['458278122'	'407441062836187136'	'913.15']
['20012204'	'407211258304552960'	'0.0']->['188025660'	'407211258304552960'	'2240.88']
['20012204'	'407211258304552960'	'0.0']->['2206866963'	'407211258304552960'	'3520.35']
