# Supplementary material for: BiMGCL: rumor detection via bi-directional multi-level graph contrastive learning
Source: PeerJ Comput Sci. 2023 Nov 10;9:e1659. doi: 10.7717/peerj-cs.1659 (PMC10703058; doi:10.7717/peerj-cs.1659)
Supplement: Supplemental Information 1 [file peerj-cs-09-1659-s001.zip › rumor_detection_acl2017/twitter15/tree/407212665350942720.txt]

['ROOT'	'ROOT'	'0.0']->['972651'	'407212665350942720'	'0.0']
['972651'	'407212665350942720'	'0.0']->['145167260'	'407212665350942720'	'1.0']
['972651'	'407212665350942720'	'0.0']->['286615330'	'407212665350942720'	'1.0']
['972651'	'407212665350942720'	'0.0']->['181659220'	'407212665350942720'	'1.0']
['972651'	'407212665350942720'	'0.0']->['2193842946'	'407212665350942720'	'1.0']
['972651'	'407212665350942720'	'0.0']->['1726099460'	'407212665350942720'	'1.0']
['972651'	'407212665350942720'	'0.0']->['343820326'	'407212665350942720'	'1.0']
['972651'	'407212665350942720'	'0.0']->['228339018'	'407212665350942720'	'1.48']
['972651'	'407212665350942720'	'0.0']->['42600874'	'407212665350942720'	'1.73']
['972651'	'407212665350942720'	'0.0']->['889285226'	'407212665350942720'	'1.85']
['972651'	'407212665350942720'	'0.0']->['285684625'	'407212665350942720'	'1.91']
['972651'	'407212665350942720'	'0.0']->['88194176'	'407212665350942720'	'1.94']
['972651'	'407212665350942720'	'0.0']->['1938857228'	'407212665350942720'	'1.97']
['972651'	'407212665350942720'	'0.0']->['29486867'	'407212665350942720'	'1.98']
['972651'	'407212665350942720'	'0.0']->['500934258'	'407212665350942720'	'2.0']
['972651'	'407212665350942720'	'0.0']->['738088808'	'407212665350942720'	'2.35']
['972651'	'407212665350942720'	'0.0']->['62620962'	'407212665350942720'	'2.52']
['972651'	'407212665350942720'	'0.0']->['133417459'	'407213330672001024'	'2.65']
['972651'	'407212665350942720'	'0.0']->['289790380'	'407212665350942720'	'2.7']
['972651'	'407212665350942720'	'0.0']->['270361896'	'407212665350942720'	'3.15']
['972651'	'407212665350942720'	'0.0']->['44865709'	'407212665350942720'	'3.3']
['972651'	'407212665350942720'	'0.0']->['389820821'	'407212665350942720'	'3.67']
['972651'	'407212665350942720'	'0.0']->['21063588'	'407212665350942720'	'3.86']
['972651'	'407212665350942720'	'0.0']->['225538530'	'407212665350942720'	'4.05']
['972651'	'407212665350942720'	'0.0']->['420291594'	'407212665350942720'	'4.08']
['972651'	'407212665350942720'	'0.0']->['196935951'	'407212665350942720'	'4.1']
['972651'	'407212665350942720'	'0.0']->['1699129754'	'407212665350942720'	'4.12']
['972651'	'407212665350942720'	'0.0']->['928091767'	'407212665350942720'	'4.82']
['972651'	'407212665350942720'	'0.0']->['189935217'	'407212665350942720'	'5.17']
['972651'	'407212665350942720'	'0.0']->['424746461'	'407212665350942720'	'5.52']
['972651'	'407212665350942720'	'0.0']->['1631815051'	'407212665350942720'	'5.98']
['972651'	'407212665350942720'	'0.0']->['414572951'	'407212665350942720'	'6.45']
['972651'	'407212665350942720'	'0.0']->['408187710'	'407212665350942720'	'6.63']
['972651'	'407212665350942720'	'0.0']->['2188963435'	'407214428690460672'	'7.02']
['972651'	'407212665350942720'	'0.0']->['22600527'	'407212665350942720'	'8.67']
['972651'	'407212665350942720'	'0.0']->['346108291'	'407212665350942720'	'8.85']
['972651'	'407212665350942720'	'0.0']->['447920454'	'407212665350942720'	'8.85']
['972651'	'407212665350942720'	'0.0']->['985863362'	'407212665350942720'	'9.45']
['972651'	'407212665350942720'	'0.0']->['1134168486'	'407212665350942720'	'10.17']
['972651'	'407212665350942720'	'0.0']->['2225339982'	'407212665350942720'	'10.42']
['972651'	'407212665350942720'	'0.0']->['344030031'	'407212665350942720'	'12.32']
['972651'	'407212665350942720'	'0.0']->['34948571'	'407212665350942720'	'12.37']
['972651'	'407212665350942720'	'0.0']->['1635733381'	'407212665350942720'	'12.47']
['972651'	'407212665350942720'	'0.0']->['5670042'	'407212665350942720'	'12.55']
['972651'	'407212665350942720'	'0.0']->['18175988'	'407212665350942720'	'13.4']
['972651'	'407212665350942720'	'0.0']->['568699585'	'407216085625470976'	'13.6']
['972651'	'407212665350942720'	'0.0']->['311308343'	'407212665350942720'	'14.37']
['972651'	'407212665350942720'	'0.0']->['37688282'	'407212665350942720'	'15.42']
['972651'	'407212665350942720'	'0.0']->['158617265'	'407212665350942720'	'16.37']
['972651'	'407212665350942720'	'0.0']->['27188836'	'407212665350942720'	'16.75']
['972651'	'407212665350942720'	'0.0']->['200072888'	'407212665350942720'	'17.08']
['972651'	'407212665350942720'	'0.0']->['43537124'	'407212665350942720'	'19.1']
['972651'	'407212665350942720'	'0.0']->['19447710'	'407212665350942720'	'19.38']
['972651'	'407212665350942720'	'0.0']->['92703287'	'407212665350942720'	'19.6']
['972651'	'407212665350942720'	'0.0']->['428225985'	'407212665350942720'	'19.77']
['972651'	'407212665350942720'	'0.0']->['351154943'	'407212665350942720'	'19.87']
['972651'	'407212665350942720'	'0.0']->['147950092'	'407212665350942720'	'21.08']
['1635733381'	'407212665350942720'	'12.47']->['372237041'	'407212665350942720'	'21.52']
['972651'	'407212665350942720'	'0.0']->['273369403'	'407212665350942720'	'21.7']
['972651'	'407212665350942720'	'0.0']->['33874785'	'407212665350942720'	'22.55']
['972651'	'407212665350942720'	'0.0']->['313028641'	'407218908505317376'	'24.82']
['972651'	'407212665350942720'	'0.0']->['113881287'	'407212665350942720'	'25.18']
['972651'	'407212665350942720'	'0.0']->['543115118'	'407219287217426432'	'26.32']
['972651'	'407212665350942720'	'0.0']->['14721957'	'407212665350942720'	'26.6']
['972651'	'407212665350942720'	'0.0']->['121584675'	'407212665350942720'	'31.0']
['972651'	'407212665350942720'	'0.0']->['15750479'	'407212665350942720'	'32.82']
['972651'	'407212665350942720'	'0.0']->['2166069287'	'407212665350942720'	'35.63']
['972651'	'407212665350942720'	'0.0']->['167954752'	'407212665350942720'	'35.87']
['289790380'	'407212665350942720'	'2.7']->['370757234'	'407212665350942720'	'36.63']
['972651'	'407212665350942720'	'0.0']->['495649389'	'407222092174589952'	'37.47']
['972651'	'407212665350942720'	'0.0']->['429707643'	'407212665350942720'	'40.4']
['972651'	'407212665350942720'	'0.0']->['18582171'	'407212665350942720'	'41.47']
['972651'	'407212665350942720'	'0.0']->['253582163'	'407212665350942720'	'43.52']
['972651'	'407212665350942720'	'0.0']->['1351415389'	'407224121672486912'	'45.53']
['972651'	'407212665350942720'	'0.0']->['851746022'	'407224560044371968'	'47.27']
['972651'	'407212665350942720'	'0.0']->['972042426'	'407212665350942720'	'50.33']
['972651'	'407212665350942720'	'0.0']->['1396279506'	'407212665350942720'	'52.15']
['972651'	'407212665350942720'	'0.0']->['217454451'	'407212665350942720'	'59.5']
['972651'	'407212665350942720'	'0.0']->['2186550385'	'407228142541996032'	'61.5']
['972651'	'407212665350942720'	'0.0']->['126580615'	'407212665350942720'	'65.15']
['972651'	'407212665350942720'	'0.0']->['276232462'	'407212665350942720'	'66.23']
['972651'	'407212665350942720'	'0.0']->['1372156712'	'407212665350942720'	'66.32']
['972651'	'407212665350942720'	'0.0']->['1572018115'	'407212665350942720'	'69.43']
['972651'	'407212665350942720'	'0.0']->['15111666'	'407230421261643776'	'70.57']
['972651'	'407212665350942720'	'0.0']->['497965591'	'407230544758730753'	'71.05']
['972651'	'407212665350942720'	'0.0']->['29957307'	'407212665350942720'	'72.93']
['972651'	'407212665350942720'	'0.0']->['1636573962'	'407212665350942720'	'73.73']
['972651'	'407212665350942720'	'0.0']->['2202341586'	'407236515371028480'	'94.78']
['972651'	'407212665350942720'	'0.0']->['292678108'	'407212665350942720'	'99.75']
['972651'	'407212665350942720'	'0.0']->['210496949'	'407212665350942720'	'99.77']
['972651'	'407212665350942720'	'0.0']->['1376003048'	'407212665350942720'	'100.82']
['972651'	'407212665350942720'	'0.0']->['79886041'	'407212665350942720'	'105.17']
['972651'	'407212665350942720'	'0.0']->['50810991'	'407212665350942720'	'109.32']
['972651'	'407212665350942720'	'0.0']->['1144886816'	'407241027955609601'	'112.7']
['972651'	'407212665350942720'	'0.0']->['73075961'	'407212665350942720'	'114.73']
['972651'	'407212665350942720'	'0.0']->['571746150'	'407212665350942720'	'127.07']
['972651'	'407212665350942720'	'0.0']->['52044575'	'407212665350942720'	'135.3']
['972651'	'407212665350942720'	'0.0']->['176994435'	'407212665350942720'	'135.37']
['62620962'	'407212665350942720'	'2.52']->['51786047'	'407212665350942720'	'151.2']
['972651'	'407212665350942720'	'0.0']->['338687785'	'407212665350942720'	'152.15']
['972651'	'407212665350942720'	'0.0']->['390501252'	'407212665350942720'	'174.85']
['972651'	'407212665350942720'	'0.0']->['43699669'	'407212665350942720'	'190.02']
['972651'	'407212665350942720'	'0.0']->['171284771'	'407212665350942720'	'259.78']
['972651'	'407212665350942720'	'0.0']->['308618998'	'407212665350942720'	'262.17']
['5670042'	'407212665350942720'	'12.55']->['85792979'	'407212665350942720'	'263.3']
['972651'	'407212665350942720'	'0.0']->['866479818'	'407212665350942720'	'290.05']
['972651'	'407212665350942720'	'0.0']->['40164041'	'407212665350942720'	'338.48']
['972651'	'407212665350942720'	'0.0']->['2182156598'	'407301553771393024'	'353.22']
['972651'	'407212665350942720'	'0.0']->['2222844498'	'407212665350942720'	'482.78']
['972651'	'407212665350942720'	'0.0']->['435986088'	'407212665350942720'	'524.7']
['435986088'	'407212665350942720'	'524.7']->['2218858267'	'407212665350942720'	'530.82']
['972651'	'407212665350942720'	'0.0']->['344769810'	'407212665350942720'	'636.37']
['972651'	'407212665350942720'	'0.0']->['15627484'	'407212665350942720'	'729.02']
['972651'	'407212665350942720'	'0.0']->['95470956'	'407212665350942720'	'744.25']
['972651'	'407212665350942720'	'0.0']->['1643768905'	'407212665350942720'	'829.23']
['972651'	'407212665350942720'	'0.0']->['1420165183'	'407212665350942720'	'885.45']
['972651'	'407212665350942720'	'0.0']->['1324002403'	'407212665350942720'	'898.38']
['972651'	'407212665350942720'	'0.0']->['1674288793'	'407212665350942720'	'1381.67']
['972651'	'407212665350942720'	'0.0']->['152789953'	'407562712672370688'	'1390.97']
['1674288793'	'407212665350942720'	'1381.67']->['599465969'	'407212665350942720'	'1461.3']
['972651'	'407212665350942720'	'0.0']->['2173598685'	'407212665350942720'	'1561.75']
['972651'	'407212665350942720'	'0.0']->['277282533'	'407212665350942720'	'1565.7']
['972651'	'407212665350942720'	'0.0']->['37563264'	'407212665350942720'	'2078.07']
['972651'	'407212665350942720'	'0.0']->['81763257'	'407212665350942720'	'2635.53']
['972651'	'407212665350942720'	'0.0']->['2228541956'	'407212665350942720'	'2812.88']
['972651'	'407212665350942720'	'0.0']->['281230893'	'407212665350942720'	'4296.08']
