# Supplementary material for: BiMGCL: rumor detection via bi-directional multi-level graph contrastive learning
Source: PeerJ Comput Sci. 2023 Nov 10;9:e1659. doi: 10.7717/peerj-cs.1659 (PMC10703058; doi:10.7717/peerj-cs.1659)
Supplement: Supplemental Information 1 [file peerj-cs-09-1659-s001.zip › rumor_detection_acl2017/twitter15/tree/407213757048160256.txt]

['ROOT'	'ROOT'	'0.0']->['345139292'	'407213757048160256'	'0.0']
['345139292'	'407213757048160256'	'0.0']->['614169300'	'407213757048160256'	'3.93']
['345139292'	'407213757048160256'	'0.0']->['504881894'	'407213757048160256'	'3.93']
['504881894'	'407213757048160256'	'3.93']->['262278850'	'407213757048160256'	'3.93']
['345139292'	'407213757048160256'	'0.0']->['127228862'	'407213757048160256'	'3.93']
['345139292'	'407213757048160256'	'0.0']->['550422237'	'407213757048160256'	'3.93']
['345139292'	'407213757048160256'	'0.0']->['26042996'	'407213757048160256'	'3.93']
['345139292'	'407213757048160256'	'0.0']->['1584034176'	'407213757048160256'	'4.58']
['345139292'	'407213757048160256'	'0.0']->['2167110635'	'407213757048160256'	'5.55']
['345139292'	'407213757048160256'	'0.0']->['863900910'	'407213757048160256'	'6.03']
['550422237'	'407213757048160256'	'3.93']->['385722884'	'407213757048160256'	'6.28']
['345139292'	'407213757048160256'	'0.0']->['166147720'	'407213757048160256'	'6.4']
['345139292'	'407213757048160256'	'0.0']->['286313878'	'407213757048160256'	'6.52']
['345139292'	'407213757048160256'	'0.0']->['500415062'	'407213757048160256'	'7.22']
['345139292'	'407213757048160256'	'0.0']->['383422110'	'407213757048160256'	'7.58']
['345139292'	'407213757048160256'	'0.0']->['365252134'	'407213757048160256'	'7.76']
['345139292'	'407213757048160256'	'0.0']->['170514857'	'407213757048160256'	'7.84']
['345139292'	'407213757048160256'	'0.0']->['151978438'	'407213757048160256'	'7.89']
['345139292'	'407213757048160256'	'0.0']->['388458979'	'407213757048160256'	'7.93']
['345139292'	'407213757048160256'	'0.0']->['580974513'	'407213757048160256'	'9.12']
['550422237'	'407213757048160256'	'3.93']->['214252906'	'407213757048160256'	'9.45']
['345139292'	'407213757048160256'	'0.0']->['384641354'	'407213757048160256'	'9.62']
['345139292'	'407213757048160256'	'0.0']->['278749816'	'407213757048160256'	'9.7']
['345139292'	'407213757048160256'	'0.0']->['545697249'	'407213757048160256'	'9.78']
['345139292'	'407213757048160256'	'0.0']->['444074972'	'407216391784501249'	'10.47']
['1584034176'	'407213757048160256'	'4.58']->['51164589'	'407213757048160256'	'10.56']
['214252906'	'407213757048160256'	'9.45']->['611160126'	'407213757048160256'	'10.95']
['500415062'	'407213757048160256'	'7.22']->['616639202'	'407213757048160256'	'11.33']
['504881894'	'407213757048160256'	'3.93']->['287926184'	'407213757048160256'	'11.56']
['345139292'	'407213757048160256'	'0.0']->['602958079'	'407213757048160256'	'11.67']
['345139292'	'407213757048160256'	'0.0']->['299453731'	'407213757048160256'	'11.78']
['345139292'	'407213757048160256'	'0.0']->['868968468'	'407213757048160256'	'12.33']
['504881894'	'407213757048160256'	'3.93']->['344019588'	'407213757048160256'	'12.61']
['611160126'	'407213757048160256'	'10.95']->['88307073'	'407213757048160256'	'12.75']
['88307073'	'407213757048160256'	'12.75']->['933339392'	'407213757048160256'	'12.81']
['345139292'	'407213757048160256'	'0.0']->['2225328858'	'407213757048160256'	'12.88']
['345139292'	'407213757048160256'	'0.0']->['394977046'	'407213757048160256'	'14.41']
['345139292'	'407213757048160256'	'0.0']->['426884987'	'407213757048160256'	'15.17']
['345139292'	'407213757048160256'	'0.0']->['269177809'	'407213757048160256'	'15.55']
['345139292'	'407213757048160256'	'0.0']->['388579616'	'407213757048160256'	'15.93']
['278749816'	'407213757048160256'	'9.7']->['67881871'	'407213757048160256'	'16.68']
['345139292'	'407213757048160256'	'0.0']->['75614161'	'407213757048160256'	'17.05']
['345139292'	'407213757048160256'	'0.0']->['748268245'	'407213757048160256'	'17.42']
['504881894'	'407213757048160256'	'3.93']->['2192773611'	'407213757048160256'	'18.71']
['345139292'	'407213757048160256'	'0.0']->['257932492'	'407213757048160256'	'19.35']
['345139292'	'407213757048160256'	'0.0']->['745432760'	'407213757048160256'	'19.68']
['257932492'	'407213757048160256'	'19.35']->['416545978'	'407213757048160256'	'19.84']
['345139292'	'407213757048160256'	'0.0']->['303593882'	'407213757048160256'	'19.92']
['345139292'	'407213757048160256'	'0.0']->['464044785'	'407213757048160256'	'20.0']
['345139292'	'407213757048160256'	'0.0']->['1028750048'	'407213757048160256'	'20.75']
['345139292'	'407213757048160256'	'0.0']->['247384177'	'407213757048160256'	'21.13']
['345139292'	'407213757048160256'	'0.0']->['1026795421'	'407213757048160256'	'21.31']
['344019588'	'407213757048160256'	'12.61']->['388433294'	'407213757048160256'	'21.41']
['345139292'	'407213757048160256'	'0.0']->['512404883'	'407213757048160256'	'21.45']
['345139292'	'407213757048160256'	'0.0']->['2181670409'	'407213757048160256'	'21.48']
['345139292'	'407213757048160256'	'0.0']->['76068419'	'407213757048160256'	'21.49']
['345139292'	'407213757048160256'	'0.0']->['1183417088'	'407213757048160256'	'21.5']
['345139292'	'407213757048160256'	'0.0']->['53709861'	'407213757048160256'	'21.67']
['2181670409'	'407213757048160256'	'21.48']->['134206030'	'407213757048160256'	'21.83']
['345139292'	'407213757048160256'	'0.0']->['487008849'	'407213757048160256'	'21.95']
['345139292'	'407213757048160256'	'0.0']->['112551021'	'407213757048160256'	'22.0']
['345139292'	'407213757048160256'	'0.0']->['1914054410'	'407213757048160256'	'22.33']
['444074972'	'407216391784501249'	'10.47']->['282220110'	'407219519481208834'	'22.88']
['345139292'	'407213757048160256'	'0.0']->['59588845'	'407213757048160256'	'22.9']
['214252906'	'407213757048160256'	'9.45']->['751659702'	'407213757048160256'	'23.46']
['345139292'	'407213757048160256'	'0.0']->['272959801'	'407213757048160256'	'23.74']
['345139292'	'407213757048160256'	'0.0']->['33923903'	'407213757048160256'	'24.02']
['345139292'	'407213757048160256'	'0.0']->['340615007'	'407213757048160256'	'24.14']
['345139292'	'407213757048160256'	'0.0']->['820059469'	'407213757048160256'	'24.27']
['345139292'	'407213757048160256'	'0.0']->['572550447'	'407213757048160256'	'24.87']
['500415062'	'407213757048160256'	'7.22']->['1317784885'	'407213757048160256'	'25.17']
['345139292'	'407213757048160256'	'0.0']->['2198033053'	'407213757048160256'	'25.47']
['345139292'	'407213757048160256'	'0.0']->['285134449'	'407213757048160256'	'26.32']
['282220110'	'407219519481208834'	'22.88']->['444074972'	'407216391784501249'	'10.47']
['345139292'	'407213757048160256'	'0.0']->['454253747'	'407213757048160256'	'26.74']
['345139292'	'407213757048160256'	'0.0']->['635698907'	'407213757048160256'	'27.17']
['345139292'	'407213757048160256'	'0.0']->['103720491'	'407213757048160256'	'27.18']
['345139292'	'407213757048160256'	'0.0']->['225575647'	'407213757048160256'	'27.99']
['225575647'	'407213757048160256'	'27.99']->['226647325'	'407213757048160256'	'28.4']
['345139292'	'407213757048160256'	'0.0']->['471315143'	'407213757048160256'	'28.6']
['345139292'	'407213757048160256'	'0.0']->['162443831'	'407213757048160256'	'28.7']
['345139292'	'407213757048160256'	'0.0']->['70684776'	'407213757048160256'	'28.8']
['345139292'	'407213757048160256'	'0.0']->['174768941'	'407213757048160256'	'28.82']
['345139292'	'407213757048160256'	'0.0']->['596680204'	'407213757048160256'	'29.38']
['345139292'	'407213757048160256'	'0.0']->['466833626'	'407213757048160256'	'29.65']
['345139292'	'407213757048160256'	'0.0']->['613065868'	'407213757048160256'	'29.79']
['345139292'	'407213757048160256'	'0.0']->['1019971586'	'407213757048160256'	'29.93']
['272959801'	'407213757048160256'	'23.74']->['573737446'	'407213757048160256'	'29.98']
['2192773611'	'407213757048160256'	'18.71']->['551414990'	'407213757048160256'	'30.23']
['454253747'	'407213757048160256'	'26.74']->['548698376'	'407213757048160256'	'30.25']
['345139292'	'407213757048160256'	'0.0']->['1467682064'	'407213757048160256'	'30.3']
['345139292'	'407213757048160256'	'0.0']->['452460089'	'407213757048160256'	'30.3']
['345139292'	'407213757048160256'	'0.0']->['227647955'	'407213757048160256'	'30.83']
['345139292'	'407213757048160256'	'0.0']->['571965124'	'407213757048160256'	'31.13']
['345139292'	'407213757048160256'	'0.0']->['929784349'	'407213757048160256'	'31.18']
['551414990'	'407213757048160256'	'30.23']->['210663218'	'407213757048160256'	'31.18']
['345139292'	'407213757048160256'	'0.0']->['289487138'	'407213757048160256'	'31.4']
['345139292'	'407213757048160256'	'0.0']->['768419004'	'407213757048160256'	'31.63']
['345139292'	'407213757048160256'	'0.0']->['626228592'	'407213757048160256'	'32.35']
['500415062'	'407213757048160256'	'7.22']->['134939607'	'407213757048160256'	'32.52']
['345139292'	'407213757048160256'	'0.0']->['166827099'	'407213757048160256'	'33.3']
['345139292'	'407213757048160256'	'0.0']->['72881986'	'407213757048160256'	'33.77']
['345139292'	'407213757048160256'	'0.0']->['196131520'	'407213757048160256'	'34.18']
['345139292'	'407213757048160256'	'0.0']->['311668817'	'407213757048160256'	'34.93']
['345139292'	'407213757048160256'	'0.0']->['383186641'	'407213757048160256'	'34.98']
['345139292'	'407213757048160256'	'0.0']->['489281527'	'407213757048160256'	'35.18']
['345139292'	'407213757048160256'	'0.0']->['634841564'	'407213757048160256'	'35.52']
['345139292'	'407213757048160256'	'0.0']->['54602341'	'407213757048160256'	'36.03']
['345139292'	'407213757048160256'	'0.0']->['574668985'	'407213757048160256'	'36.43']
['345139292'	'407213757048160256'	'0.0']->['133571215'	'407213757048160256'	'36.7']
['345139292'	'407213757048160256'	'0.0']->['307411055'	'407213757048160256'	'36.78']
['345139292'	'407213757048160256'	'0.0']->['502992418'	'407213757048160256'	'37.32']
['345139292'	'407213757048160256'	'0.0']->['771922332'	'407213757048160256'	'38.6']
['345139292'	'407213757048160256'	'0.0']->['174448587'	'407213757048160256'	'38.72']
['345139292'	'407213757048160256'	'0.0']->['713707146'	'407213757048160256'	'39.37']
['345139292'	'407213757048160256'	'0.0']->['876301243'	'407213757048160256'	'40.97']
['345139292'	'407213757048160256'	'0.0']->['212448843'	'407213757048160256'	'41.0']
['345139292'	'407213757048160256'	'0.0']->['526806019'	'407213757048160256'	'41.18']
['345139292'	'407213757048160256'	'0.0']->['546134031'	'407213757048160256'	'41.2']
['345139292'	'407213757048160256'	'0.0']->['1040935447'	'407213757048160256'	'41.5']
['345139292'	'407213757048160256'	'0.0']->['287952121'	'407213757048160256'	'42.4']
['345139292'	'407213757048160256'	'0.0']->['323297020'	'407213757048160256'	'43.7']
['287952121'	'407213757048160256'	'42.4']->['1228397935'	'407213757048160256'	'44.1']
['345139292'	'407213757048160256'	'0.0']->['81397714'	'407213757048160256'	'44.37']
['345139292'	'407213757048160256'	'0.0']->['523563912'	'407213757048160256'	'44.73']
['345139292'	'407213757048160256'	'0.0']->['1029494894'	'407213757048160256'	'44.92']
['345139292'	'407213757048160256'	'0.0']->['113990794'	'407213757048160256'	'46.92']
['323297020'	'407213757048160256'	'43.7']->['51206696'	'407213757048160256'	'49.97']
['345139292'	'407213757048160256'	'0.0']->['90057942'	'407213757048160256'	'57.23']
['345139292'	'407213757048160256'	'0.0']->['1296964609'	'407213757048160256'	'65.38']
['345139292'	'407213757048160256'	'0.0']->['564104124'	'407213757048160256'	'68.82']
['345139292'	'407213757048160256'	'0.0']->['862567938'	'407213757048160256'	'71.53']
['345139292'	'407213757048160256'	'0.0']->['39831384'	'407213757048160256'	'88.38']
['134206030'	'407213757048160256'	'21.83']->['911072252'	'407213757048160256'	'89.7']
['345139292'	'407213757048160256'	'0.0']->['1733533974'	'407213757048160256'	'91.67']
['345139292'	'407213757048160256'	'0.0']->['334485885'	'407213757048160256'	'92.03']
['345139292'	'407213757048160256'	'0.0']->['497316710'	'407213757048160256'	'92.4']
['345139292'	'407213757048160256'	'0.0']->['1248238152'	'407213757048160256'	'97.82']
['345139292'	'407213757048160256'	'0.0']->['571393940'	'407213757048160256'	'98.33']
['345139292'	'407213757048160256'	'0.0']->['1146587737'	'407213757048160256'	'99.0']
['345139292'	'407213757048160256'	'0.0']->['21296763'	'407213757048160256'	'100.6']
['345139292'	'407213757048160256'	'0.0']->['233406174'	'407213757048160256'	'100.87']
['345139292'	'407213757048160256'	'0.0']->['233614325'	'407213757048160256'	'100.95']
['345139292'	'407213757048160256'	'0.0']->['78208715'	'407213757048160256'	'100.95']
['345139292'	'407213757048160256'	'0.0']->['264602695'	'407213757048160256'	'101.13']
['571393940'	'407213757048160256'	'98.33']->['534841090'	'407213757048160256'	'102.22']
['345139292'	'407213757048160256'	'0.0']->['393594791'	'407213757048160256'	'103.58']
['345139292'	'407213757048160256'	'0.0']->['125747833'	'407213757048160256'	'106.07']
['345139292'	'407213757048160256'	'0.0']->['550282091'	'407213757048160256'	'106.63']
['345139292'	'407213757048160256'	'0.0']->['303313716'	'407213757048160256'	'107.68']
['303313716'	'407213757048160256'	'107.68']->['604189838'	'407213757048160256'	'108.47']
['345139292'	'407213757048160256'	'0.0']->['366995679'	'407213757048160256'	'108.57']
['345139292'	'407213757048160256'	'0.0']->['1324130971'	'407213757048160256'	'108.9']
['345139292'	'407213757048160256'	'0.0']->['637416975'	'407213757048160256'	'109.83']
['345139292'	'407213757048160256'	'0.0']->['32340514'	'407213757048160256'	'112.0']
['345139292'	'407213757048160256'	'0.0']->['1006189176'	'407213757048160256'	'119.02']
['345139292'	'407213757048160256'	'0.0']->['569817222'	'407213757048160256'	'122.33']
['39831384'	'407213757048160256'	'88.38']->['256488765'	'407213757048160256'	'134.72']
['345139292'	'407213757048160256'	'0.0']->['1618794235'	'407213757048160256'	'135.28']
['550282091'	'407213757048160256'	'106.63']->['829190881'	'407213757048160256'	'137.6']
['345139292'	'407213757048160256'	'0.0']->['332978078'	'407213757048160256'	'139.23']
['345139292'	'407213757048160256'	'0.0']->['498825133'	'407213757048160256'	'150.0']
['345139292'	'407213757048160256'	'0.0']->['427783706'	'407213757048160256'	'152.48']
['264602695'	'407213757048160256'	'101.13']->['142418881'	'407213757048160256'	'224.55']
['344019588'	'407213757048160256'	'12.61']->['435387764'	'407213757048160256'	'227.95']
['345139292'	'407213757048160256'	'0.0']->['776273340'	'407213757048160256'	'450.82']
['345139292'	'407213757048160256'	'0.0']->['234626054'	'407213757048160256'	'476.15']
['345139292'	'407213757048160256'	'0.0']->['333885847'	'407213757048160256'	'532.08']
['345139292'	'407213757048160256'	'0.0']->['398984386'	'407213757048160256'	'593.12']
['2192773611'	'407213757048160256'	'18.71']->['1629463711'	'407213757048160256'	'1590.03']
['345139292'	'407213757048160256'	'0.0']->['765967471'	'407213757048160256'	'1595.6']
['345139292'	'407213757048160256'	'0.0']->['2186406511'	'407213757048160256'	'7132.13']
['345139292'	'407213757048160256'	'0.0']->['1374512221'	'407213757048160256'	'335580.98']
