# Supplementary material for: BiMGCL: rumor detection via bi-directional multi-level graph contrastive learning
Source: PeerJ Comput Sci. 2023 Nov 10;9:e1659. doi: 10.7717/peerj-cs.1659 (PMC10703058; doi:10.7717/peerj-cs.1659)
Supplement: Supplemental Information 1 [file peerj-cs-09-1659-s001.zip › rumor_detection_acl2017/twitter15/tree/407213772328022016.txt]

['ROOT'	'ROOT'	'0.0']->['157627966'	'407213772328022016'	'0.0']
['157627966'	'407213772328022016'	'0.0']->['371940242'	'407213772328022016'	'0.9']
['157627966'	'407213772328022016'	'0.0']->['478929957'	'407213772328022016'	'0.9']
['157627966'	'407213772328022016'	'0.0']->['101068991'	'407213772328022016'	'0.9']
['157627966'	'407213772328022016'	'0.0']->['456796365'	'407213772328022016'	'0.9']
['157627966'	'407213772328022016'	'0.0']->['187966742'	'407213772328022016'	'0.9']
['157627966'	'407213772328022016'	'0.0']->['50489154'	'407213772328022016'	'0.9']
['157627966'	'407213772328022016'	'0.0']->['202142147'	'407213772328022016'	'0.9']
['157627966'	'407213772328022016'	'0.0']->['387635140'	'407213772328022016'	'0.9']
['157627966'	'407213772328022016'	'0.0']->['190078507'	'407213772328022016'	'0.9']
['157627966'	'407213772328022016'	'0.0']->['886626584'	'407214016642433025'	'0.97']
['157627966'	'407213772328022016'	'0.0']->['361810397'	'407213772328022016'	'1.23']
['157627966'	'407213772328022016'	'0.0']->['183500994'	'407213772328022016'	'1.4']
['157627966'	'407213772328022016'	'0.0']->['276565210'	'407213772328022016'	'1.48']
['157627966'	'407213772328022016'	'0.0']->['80119348'	'407214144883281920'	'1.48']
['157627966'	'407213772328022016'	'0.0']->['77281215'	'407213772328022016'	'1.52']
['157627966'	'407213772328022016'	'0.0']->['1128689155'	'407213772328022016'	'1.55']
['157627966'	'407213772328022016'	'0.0']->['406280731'	'407213772328022016'	'1.56']
['157627966'	'407213772328022016'	'0.0']->['271508006'	'407213772328022016'	'1.56']
['157627966'	'407213772328022016'	'0.0']->['92069380'	'407213772328022016'	'1.56']
['157627966'	'407213772328022016'	'0.0']->['303055970'	'407213772328022016'	'1.57']
['157627966'	'407213772328022016'	'0.0']->['430806829'	'407213772328022016'	'1.57']
['157627966'	'407213772328022016'	'0.0']->['22702079'	'407213772328022016'	'1.57']
['157627966'	'407213772328022016'	'0.0']->['112778185'	'407213772328022016'	'1.57']
['157627966'	'407213772328022016'	'0.0']->['500763110'	'407213772328022016'	'1.57']
['157627966'	'407213772328022016'	'0.0']->['268405113'	'407213772328022016'	'1.57']
['157627966'	'407213772328022016'	'0.0']->['1864927219'	'407213772328022016'	'1.57']
['157627966'	'407213772328022016'	'0.0']->['223325128'	'407213772328022016'	'1.57']
['157627966'	'407213772328022016'	'0.0']->['1372736978'	'407213772328022016'	'1.57']
['157627966'	'407213772328022016'	'0.0']->['207098208'	'407213772328022016'	'1.57']
['157627966'	'407213772328022016'	'0.0']->['353338641'	'407213772328022016'	'1.64']
['157627966'	'407213772328022016'	'0.0']->['203214830'	'407213772328022016'	'1.68']
['157627966'	'407213772328022016'	'0.0']->['143600249'	'407213772328022016'	'1.7']
['157627966'	'407213772328022016'	'0.0']->['317242226'	'407213772328022016'	'1.72']
['157627966'	'407213772328022016'	'0.0']->['304569944'	'407213772328022016'	'1.99']
['157627966'	'407213772328022016'	'0.0']->['887333256'	'407213772328022016'	'2.13']
['157627966'	'407213772328022016'	'0.0']->['158520183'	'407213772328022016'	'2.2']
['157627966'	'407213772328022016'	'0.0']->['405939157'	'407213772328022016'	'2.23']
['157627966'	'407213772328022016'	'0.0']->['97027433'	'407213772328022016'	'2.25']
['157627966'	'407213772328022016'	'0.0']->['37269618'	'407213772328022016'	'2.26']
['157627966'	'407213772328022016'	'0.0']->['387183769'	'407213772328022016'	'2.26']
['157627966'	'407213772328022016'	'0.0']->['407948361'	'407213772328022016'	'2.27']
['157627966'	'407213772328022016'	'0.0']->['1061187721'	'407214506163834880'	'2.92']
['157627966'	'407213772328022016'	'0.0']->['455952074'	'407213772328022016'	'3.91']
['157627966'	'407213772328022016'	'0.0']->['240574493'	'407214957928128514'	'4.72']
['157627966'	'407213772328022016'	'0.0']->['273623970'	'407213772328022016'	'4.73']
['157627966'	'407213772328022016'	'0.0']->['406234365'	'407213772328022016'	'5.14']
['157627966'	'407213772328022016'	'0.0']->['21595373'	'407213772328022016'	'5.34']
['157627966'	'407213772328022016'	'0.0']->['55896839'	'407213772328022016'	'5.45']
['157627966'	'407213772328022016'	'0.0']->['536430940'	'407213772328022016'	'5.5']
['157627966'	'407213772328022016'	'0.0']->['68723019'	'407213772328022016'	'5.52']
['157627966'	'407213772328022016'	'0.0']->['42951646'	'407215160991174656'	'5.52']
['157627966'	'407213772328022016'	'0.0']->['470295557'	'407213772328022016'	'5.54']
['157627966'	'407213772328022016'	'0.0']->['317382470'	'407213772328022016'	'5.55']
['157627966'	'407213772328022016'	'0.0']->['157998370'	'407213772328022016'	'5.55']
['157627966'	'407213772328022016'	'0.0']->['150690299'	'407213772328022016'	'5.55']
['157627966'	'407213772328022016'	'0.0']->['321989531'	'407213772328022016'	'5.55']
['157627966'	'407213772328022016'	'0.0']->['200560715'	'407213772328022016'	'5.55']
['157627966'	'407213772328022016'	'0.0']->['1690967815'	'407213772328022016'	'5.55']
['157627966'	'407213772328022016'	'0.0']->['109959728'	'407213772328022016'	'5.55']
['157627966'	'407213772328022016'	'0.0']->['590332646'	'407213772328022016'	'5.55']
['157627966'	'407213772328022016'	'0.0']->['56206878'	'407213772328022016'	'5.55']
['405939157'	'407213772328022016'	'2.23']->['1857909487'	'407213772328022016'	'5.55']
['157627966'	'407213772328022016'	'0.0']->['94725954'	'407213772328022016'	'5.55']
['157627966'	'407213772328022016'	'0.0']->['27893307'	'407213772328022016'	'5.55']
['157627966'	'407213772328022016'	'0.0']->['49640183'	'407213772328022016'	'5.55']
['157627966'	'407213772328022016'	'0.0']->['333472829'	'407213772328022016'	'5.55']
['157627966'	'407213772328022016'	'0.0']->['400675595'	'407213772328022016'	'5.55']
['157627966'	'407213772328022016'	'0.0']->['454814436'	'407213772328022016'	'5.55']
['157627966'	'407213772328022016'	'0.0']->['104498934'	'407213772328022016'	'5.55']
['157627966'	'407213772328022016'	'0.0']->['756288691'	'407213772328022016'	'5.55']
['157627966'	'407213772328022016'	'0.0']->['2183045227'	'407213772328022016'	'5.55']
['157627966'	'407213772328022016'	'0.0']->['412121453'	'407213772328022016'	'5.55']
['157627966'	'407213772328022016'	'0.0']->['1077459841'	'407213772328022016'	'5.55']
['157627966'	'407213772328022016'	'0.0']->['422000203'	'407213772328022016'	'5.55']
['157627966'	'407213772328022016'	'0.0']->['63747556'	'407213772328022016'	'5.55']
['157627966'	'407213772328022016'	'0.0']->['1964126556'	'407213772328022016'	'5.68']
['157627966'	'407213772328022016'	'0.0']->['816152346'	'407213772328022016'	'5.92']
['157627966'	'407213772328022016'	'0.0']->['853523672'	'407213772328022016'	'6.05']
['157627966'	'407213772328022016'	'0.0']->['434353476'	'407213772328022016'	'6.17']
['157627966'	'407213772328022016'	'0.0']->['75606747'	'407213772328022016'	'6.18']
['157627966'	'407213772328022016'	'0.0']->['297314603'	'407213772328022016'	'6.32']
['853523672'	'407213772328022016'	'6.05']->['416974370'	'407213772328022016'	'6.83']
['157627966'	'407213772328022016'	'0.0']->['1542076394'	'407213772328022016'	'7.09']
['470295557'	'407213772328022016'	'5.54']->['384447999'	'407213772328022016'	'7.22']
['157627966'	'407213772328022016'	'0.0']->['339548051'	'407215594409590784'	'7.25']
['157627966'	'407213772328022016'	'0.0']->['1068357878'	'407213772328022016'	'7.29']
['157627966'	'407213772328022016'	'0.0']->['231559546'	'407213772328022016'	'7.32']
['157627966'	'407213772328022016'	'0.0']->['66146612'	'407213772328022016'	'7.35']
['157627966'	'407213772328022016'	'0.0']->['398986496'	'407213772328022016'	'8.32']
['157627966'	'407213772328022016'	'0.0']->['175312626'	'407213772328022016'	'8.81']
['157627966'	'407213772328022016'	'0.0']->['210180464'	'407213772328022016'	'9.06']
['157627966'	'407213772328022016'	'0.0']->['120472234'	'407213772328022016'	'9.18']
['157627966'	'407213772328022016'	'0.0']->['316671656'	'407213772328022016'	'9.24']
['416974370'	'407213772328022016'	'6.83']->['2182219669'	'407213772328022016'	'9.27']
['1372736978'	'407213772328022016'	'1.57']->['2197150419'	'407213772328022016'	'9.28']
['157627966'	'407213772328022016'	'0.0']->['70184518'	'407213772328022016'	'9.29']
['157627966'	'407213772328022016'	'0.0']->['387316625'	'407213772328022016'	'9.3']
['157627966'	'407213772328022016'	'0.0']->['344718109'	'407213772328022016'	'9.3']
['157627966'	'407213772328022016'	'0.0']->['264168563'	'407213772328022016'	'9.3']
['157627966'	'407213772328022016'	'0.0']->['604807196'	'407213772328022016'	'9.3']
['157627966'	'407213772328022016'	'0.0']->['46233498'	'407213772328022016'	'9.3']
['157627966'	'407213772328022016'	'0.0']->['101854864'	'407213772328022016'	'9.3']
['66146612'	'407213772328022016'	'7.35']->['24736523'	'407213772328022016'	'9.52']
['157627966'	'407213772328022016'	'0.0']->['258281026'	'407213772328022016'	'9.63']
['157627966'	'407213772328022016'	'0.0']->['267431775'	'407213772328022016'	'9.68']
['157627966'	'407213772328022016'	'0.0']->['215375624'	'407213772328022016'	'9.71']
['157627966'	'407213772328022016'	'0.0']->['23673865'	'407213772328022016'	'9.73']
['157627966'	'407213772328022016'	'0.0']->['190184332'	'407213772328022016'	'10.39']
['157627966'	'407213772328022016'	'0.0']->['45995054'	'407213772328022016'	'10.72']
['157627966'	'407213772328022016'	'0.0']->['169100714'	'407213772328022016'	'11.05']
['157627966'	'407213772328022016'	'0.0']->['571122666'	'407213772328022016'	'11.12']
['157627966'	'407213772328022016'	'0.0']->['272435880'	'407213772328022016'	'11.32']
['157627966'	'407213772328022016'	'0.0']->['239817124'	'407213772328022016'	'11.4']
['157627966'	'407213772328022016'	'0.0']->['45176630'	'407213772328022016'	'11.42']
['157627966'	'407213772328022016'	'0.0']->['359413220'	'407213772328022016'	'11.57']
['157627966'	'407213772328022016'	'0.0']->['701790289'	'407213772328022016'	'11.72']
['157627966'	'407213772328022016'	'0.0']->['580106488'	'407216794714537984'	'12.02']
['157627966'	'407213772328022016'	'0.0']->['281204248'	'407213772328022016'	'12.09']
['157627966'	'407213772328022016'	'0.0']->['50087103'	'407213772328022016'	'12.28']
['157627966'	'407213772328022016'	'0.0']->['618070193'	'407213772328022016'	'12.47']
['580106488'	'407216794714537984'	'12.02']->['601440124'	'407216914344460288'	'12.48']
['157627966'	'407213772328022016'	'0.0']->['353403394'	'407216933432332288'	'12.57']
['601440124'	'407216914344460288'	'12.48']->['580106488'	'407216794714537984'	'12.02']
['157627966'	'407213772328022016'	'0.0']->['134706161'	'407213772328022016'	'13.22']
['157627966'	'407213772328022016'	'0.0']->['444118158'	'407213772328022016'	'13.59']
['157627966'	'407213772328022016'	'0.0']->['103311868'	'407213772328022016'	'13.78']
['134706161'	'407213772328022016'	'13.22']->['18390242'	'407213772328022016'	'13.87']
['157627966'	'407213772328022016'	'0.0']->['1563337260'	'407213772328022016'	'13.92']
['853523672'	'407213772328022016'	'6.05']->['636934192'	'407213772328022016'	'13.94']
['157627966'	'407213772328022016'	'0.0']->['1495921260'	'407213772328022016'	'13.97']
['134706161'	'407213772328022016'	'13.22']->['172711511'	'407213772328022016'	'16.52']
['66146612'	'407213772328022016'	'7.35']->['464560275'	'407213772328022016'	'17.8']
['18390242'	'407213772328022016'	'13.87']->['28146346'	'407213772328022016'	'18.44']
['157627966'	'407213772328022016'	'0.0']->['387078741'	'407218485631397888'	'18.73']
['157627966'	'407213772328022016'	'0.0']->['961275578'	'407213772328022016'	'18.76']
['157627966'	'407213772328022016'	'0.0']->['275244872'	'407213772328022016'	'18.92']
['157627966'	'407213772328022016'	'0.0']->['305468716'	'407213772328022016'	'19.0']
['157627966'	'407213772328022016'	'0.0']->['102445583'	'407213772328022016'	'19.04']
['157627966'	'407213772328022016'	'0.0']->['464114049'	'407213772328022016'	'19.06']
['157627966'	'407213772328022016'	'0.0']->['80271549'	'407213772328022016'	'19.08']
['157627966'	'407213772328022016'	'0.0']->['361933015'	'407213772328022016'	'20.58']
['157627966'	'407213772328022016'	'0.0']->['590848278'	'407213772328022016'	'21.33']
['157627966'	'407213772328022016'	'0.0']->['204946166'	'407213772328022016'	'21.71']
['134706161'	'407213772328022016'	'13.22']->['375733923'	'407213772328022016'	'21.9']
['157627966'	'407213772328022016'	'0.0']->['331663680'	'407213772328022016'	'21.99']
['157627966'	'407213772328022016'	'0.0']->['239147571'	'407213772328022016'	'22.04']
['157627966'	'407213772328022016'	'0.0']->['299128615'	'407213772328022016'	'22.06']
['157627966'	'407213772328022016'	'0.0']->['929480906'	'407213772328022016'	'22.08']
['157627966'	'407213772328022016'	'0.0']->['408516393'	'407213772328022016'	'24.14']
['267431775'	'407213772328022016'	'9.68']->['58854695'	'407213772328022016'	'25.17']
['134706161'	'407213772328022016'	'13.22']->['200810483'	'407213772328022016'	'25.69']
['157627966'	'407213772328022016'	'0.0']->['66719023'	'407213772328022016'	'25.94']
['157627966'	'407213772328022016'	'0.0']->['87044398'	'407213772328022016'	'26.07']
['157627966'	'407213772328022016'	'0.0']->['19247214'	'407213772328022016'	'26.14']
['157627966'	'407213772328022016'	'0.0']->['501501535'	'407213772328022016'	'26.17']
['157627966'	'407213772328022016'	'0.0']->['597312332'	'407213772328022016'	'26.18']
['157627966'	'407213772328022016'	'0.0']->['1324438874'	'407213772328022016'	'26.2']
['50087103'	'407213772328022016'	'12.28']->['220650393'	'407213772328022016'	'26.85']
['157627966'	'407213772328022016'	'0.0']->['431968798'	'407213772328022016'	'27.18']
['853523672'	'407213772328022016'	'6.05']->['405812843'	'407213772328022016'	'27.34']
['157627966'	'407213772328022016'	'0.0']->['370322388'	'407213772328022016'	'27.5']
['157627966'	'407213772328022016'	'0.0']->['571277011'	'407213772328022016'	'28.39']
['157627966'	'407213772328022016'	'0.0']->['460231676'	'407213772328022016'	'29.28']
['157627966'	'407213772328022016'	'0.0']->['254691616'	'407213772328022016'	'29.94']
['157627966'	'407213772328022016'	'0.0']->['94156044'	'407213772328022016'	'30.6']
['157627966'	'407213772328022016'	'0.0']->['34647823'	'407213772328022016'	'30.77']
['157627966'	'407213772328022016'	'0.0']->['383091086'	'407213772328022016'	'30.93']
['157627966'	'407213772328022016'	'0.0']->['44624439'	'407213772328022016'	'31.02']
['157627966'	'407213772328022016'	'0.0']->['415110183'	'407213772328022016'	'31.33']
['157627966'	'407213772328022016'	'0.0']->['201004344'	'407213772328022016'	'31.49']
['157627966'	'407213772328022016'	'0.0']->['358405070'	'407213772328022016'	'31.65']
['157627966'	'407213772328022016'	'0.0']->['434418923'	'407213772328022016'	'32.36']
['267431775'	'407213772328022016'	'9.68']->['319627956'	'407213772328022016'	'33.07']
['157627966'	'407213772328022016'	'0.0']->['629261693'	'407213772328022016'	'34.44']
['157627966'	'407213772328022016'	'0.0']->['431646387'	'407213772328022016'	'35.13']
['157627966'	'407213772328022016'	'0.0']->['263300606'	'407213772328022016'	'35.82']
['157627966'	'407213772328022016'	'0.0']->['393926247'	'407213772328022016'	'36.05']
['157627966'	'407213772328022016'	'0.0']->['51086758'	'407213772328022016'	'36.3']
['157627966'	'407213772328022016'	'0.0']->['408565759'	'407213772328022016'	'37.47']
['157627966'	'407213772328022016'	'0.0']->['372457350'	'407213772328022016'	'37.88']
['157627966'	'407213772328022016'	'0.0']->['331071969'	'407213772328022016'	'38.28']
['157627966'	'407213772328022016'	'0.0']->['20602828'	'407213772328022016'	'38.91']
['157627966'	'407213772328022016'	'0.0']->['1103876780'	'407213772328022016'	'39.53']
['157627966'	'407213772328022016'	'0.0']->['190200674'	'407213772328022016'	'39.77']
['157627966'	'407213772328022016'	'0.0']->['399320755'	'407213772328022016'	'42.11']
['1077459841'	'407213772328022016'	'5.55']->['1225747261'	'407213772328022016'	'44.45']
['157627966'	'407213772328022016'	'0.0']->['925570922'	'407213772328022016'	'45.7']
['157627966'	'407213772328022016'	'0.0']->['200203012'	'407213772328022016'	'46.95']
['207098208'	'407213772328022016'	'1.57']->['588522454'	'407213772328022016'	'48.17']
['157627966'	'407213772328022016'	'0.0']->['524623490'	'407213772328022016'	'50.0']
['157627966'	'407213772328022016'	'0.0']->['1046581164'	'407213772328022016'	'52.4']
['157627966'	'407213772328022016'	'0.0']->['375555317'	'407213772328022016'	'53.32']
['157627966'	'407213772328022016'	'0.0']->['482867904'	'407213772328022016'	'54.5']
['157627966'	'407213772328022016'	'0.0']->['64875620'	'407213772328022016'	'55.09']
['120472234'	'407213772328022016'	'9.18']->['301358084'	'407213772328022016'	'55.39']
['157627966'	'407213772328022016'	'0.0']->['219341627'	'407213772328022016'	'55.68']
['157627966'	'407213772328022016'	'0.0']->['1324344337'	'407213772328022016'	'56.73']
['157627966'	'407213772328022016'	'0.0']->['540089966'	'407228361669636097'	'57.98']
['157627966'	'407213772328022016'	'0.0']->['23434161'	'407213772328022016'	'60.63']
['157627966'	'407213772328022016'	'0.0']->['67281893'	'407213772328022016'	'62.58']
['157627966'	'407213772328022016'	'0.0']->['371674817'	'407213772328022016'	'63.56']
['157627966'	'407213772328022016'	'0.0']->['248420337'	'407213772328022016'	'64.05']
['157627966'	'407213772328022016'	'0.0']->['212010338'	'407213772328022016'	'64.53']
['1128689155'	'407213772328022016'	'1.55']->['444062099'	'407213772328022016'	'68.95']
['157627966'	'407213772328022016'	'0.0']->['633007634'	'407213772328022016'	'73.37']
['633007634'	'407213772328022016'	'73.37']->['416156954'	'407213772328022016'	'77.33']
['157627966'	'407213772328022016'	'0.0']->['78994477'	'407213772328022016'	'79.3']
['157627966'	'407213772328022016'	'0.0']->['517704559'	'407213772328022016'	'81.28']
['157627966'	'407213772328022016'	'0.0']->['65741646'	'407213772328022016'	'81.68']
['157627966'	'407213772328022016'	'0.0']->['307413822'	'407213772328022016'	'85.28']
['157627966'	'407213772328022016'	'0.0']->['591713536'	'407213772328022016'	'87.08']
['157627966'	'407213772328022016'	'0.0']->['333996790'	'407213772328022016'	'87.98']
['157627966'	'407213772328022016'	'0.0']->['585656273'	'407235969432436736'	'88.2']
['157627966'	'407213772328022016'	'0.0']->['67039316'	'407213772328022016'	'88.43']
['157627966'	'407213772328022016'	'0.0']->['263489928'	'407213772328022016'	'88.88']
['157627966'	'407213772328022016'	'0.0']->['443062242'	'407213772328022016'	'93.97']
['157627966'	'407213772328022016'	'0.0']->['478159384'	'407213772328022016'	'96.52']
['157627966'	'407213772328022016'	'0.0']->['139750354'	'407213772328022016'	'99.07']
['157627966'	'407213772328022016'	'0.0']->['105786612'	'407213772328022016'	'104.87']
['157627966'	'407213772328022016'	'0.0']->['1543903051'	'407213772328022016'	'107.77']
['157627966'	'407213772328022016'	'0.0']->['245267944'	'407213772328022016'	'109.22']
['157627966'	'407213772328022016'	'0.0']->['311661861'	'407213772328022016'	'109.94']
['157627966'	'407213772328022016'	'0.0']->['974020945'	'407213772328022016'	'110.67']
['157627966'	'407213772328022016'	'0.0']->['17106183'	'407213772328022016'	'114.65']
['157627966'	'407213772328022016'	'0.0']->['488883919'	'407213772328022016'	'118.63']
['157627966'	'407213772328022016'	'0.0']->['581790017'	'407213772328022016'	'123.52']
['157627966'	'407213772328022016'	'0.0']->['1069821836'	'407213772328022016'	'126.57']
['157627966'	'407213772328022016'	'0.0']->['322473519'	'407213772328022016'	'129.62']
['157627966'	'407213772328022016'	'0.0']->['213707337'	'407213772328022016'	'155.29']
['157627966'	'407213772328022016'	'0.0']->['143198387'	'407213772328022016'	'168.13']
['1069821836'	'407213772328022016'	'126.57']->['1012550540'	'407213772328022016'	'174.55']
['157627966'	'407213772328022016'	'0.0']->['557529299'	'407213772328022016'	'180.97']
['157627966'	'407213772328022016'	'0.0']->['156748291'	'407213772328022016'	'183.88']
['157627966'	'407213772328022016'	'0.0']->['227119577'	'407213772328022016'	'185.63']
['227119577'	'407213772328022016'	'185.63']->['259932030'	'407213772328022016'	'205.09']
['104498934'	'407213772328022016'	'5.55']->['94805132'	'407213772328022016'	'214.82']
['416156954'	'407213772328022016'	'77.33']->['257427641'	'407213772328022016'	'219.69']
['157627966'	'407213772328022016'	'0.0']->['46743960'	'407213772328022016'	'222.12']
['157627966'	'407213772328022016'	'0.0']->['64940489'	'407213772328022016'	'224.55']
['157627966'	'407213772328022016'	'0.0']->['219912403'	'407213772328022016'	'225.6']
['157627966'	'407213772328022016'	'0.0']->['293652740'	'407213772328022016'	'234.8']
['157627966'	'407213772328022016'	'0.0']->['462488684'	'407213772328022016'	'259.07']
['157627966'	'407213772328022016'	'0.0']->['1279351100'	'407213772328022016'	'263.62']
['134706161'	'407213772328022016'	'13.22']->['49809640'	'407213772328022016'	'273.83']
['157627966'	'407213772328022016'	'0.0']->['601845920'	'407213772328022016'	'281.93']
['157627966'	'407213772328022016'	'0.0']->['897909354'	'407213772328022016'	'285.9']
['157627966'	'407213772328022016'	'0.0']->['572031072'	'407213772328022016'	'289.52']
['157627966'	'407213772328022016'	'0.0']->['87423187'	'407213772328022016'	'308.35']
['157627966'	'407213772328022016'	'0.0']->['289031064'	'407213772328022016'	'308.83']
['157627966'	'407213772328022016'	'0.0']->['111431379'	'407213772328022016'	'309.82']
['157627966'	'407213772328022016'	'0.0']->['196958399'	'407292845855608832'	'314.22']
['27893307'	'407213772328022016'	'5.55']->['25084590'	'407213772328022016'	'320.83']
['157627966'	'407213772328022016'	'0.0']->['89002253'	'407213772328022016'	'321.15']
['157627966'	'407213772328022016'	'0.0']->['357514338'	'407213772328022016'	'334.68']
['77281215'	'407213772328022016'	'1.52']->['25610571'	'407213772328022016'	'334.88']
['157627966'	'407213772328022016'	'0.0']->['228978548'	'407298088265453570'	'335.05']
['157627966'	'407213772328022016'	'0.0']->['479061540'	'407213772328022016'	'335.25']
['157627966'	'407213772328022016'	'0.0']->['597590228'	'407298555557453824'	'336.9']
['87423187'	'407213772328022016'	'308.35']->['549298004'	'407213772328022016'	'337.53']
['157627966'	'407213772328022016'	'0.0']->['221445851'	'407213772328022016'	'337.87']
['157627966'	'407213772328022016'	'0.0']->['431787859'	'407213772328022016'	'337.92']
['479061540'	'407213772328022016'	'335.25']->['559892323'	'407213772328022016'	'337.98']
['89002253'	'407213772328022016'	'321.15']->['608298627'	'407213772328022016'	'348.33']
['608298627'	'407213772328022016'	'348.33']->['101390393'	'407213772328022016'	'348.82']
['157627966'	'407213772328022016'	'0.0']->['558867329'	'407213772328022016'	'357.03']
['157627966'	'407213772328022016'	'0.0']->['556017409'	'407213772328022016'	'357.95']
['157627966'	'407213772328022016'	'0.0']->['389427156'	'407213772328022016'	'359.08']
['157627966'	'407213772328022016'	'0.0']->['1690535388'	'407213772328022016'	'366.55']
['157627966'	'407213772328022016'	'0.0']->['365494040'	'407213772328022016'	'425.35']
['157627966'	'407213772328022016'	'0.0']->['76346962'	'407213772328022016'	'473.92']
['157627966'	'407213772328022016'	'0.0']->['57205646'	'407213772328022016'	'524.92']
['157627966'	'407213772328022016'	'0.0']->['1380195967'	'407213772328022016'	'594.72']
['157627966'	'407213772328022016'	'0.0']->['612644511'	'407213772328022016'	'617.53']
['157627966'	'407213772328022016'	'0.0']->['17661511'	'407213772328022016'	'636.58']
['157627966'	'407213772328022016'	'0.0']->['328447487'	'407213772328022016'	'691.58']
['157627966'	'407213772328022016'	'0.0']->['62191668'	'407213772328022016'	'707.42']
['157627966'	'407213772328022016'	'0.0']->['343300869'	'407213772328022016'	'725.62']
['157627966'	'407213772328022016'	'0.0']->['383043477'	'407213772328022016'	'749.82']
['157627966'	'407213772328022016'	'0.0']->['87667235'	'407213772328022016'	'845.35']
['157627966'	'407213772328022016'	'0.0']->['549331296'	'407213772328022016'	'911.98']
['157627966'	'407213772328022016'	'0.0']->['765476960'	'407213772328022016'	'970.9']
['157627966'	'407213772328022016'	'0.0']->['257676141'	'407213772328022016'	'972.65']
['157627966'	'407213772328022016'	'0.0']->['335402685'	'407213772328022016'	'1098.98']
['157627966'	'407213772328022016'	'0.0']->['260382045'	'407213772328022016'	'1155.38']
['157627966'	'407213772328022016'	'0.0']->['223308180'	'407213772328022016'	'1160.75']
['157627966'	'407213772328022016'	'0.0']->['456159475'	'407213772328022016'	'1165.03']
['157627966'	'407213772328022016'	'0.0']->['354376831'	'407213772328022016'	'1168.63']
['157627966'	'407213772328022016'	'0.0']->['1524363038'	'407213772328022016'	'1172.53']
['157627966'	'407213772328022016'	'0.0']->['212308857'	'407213772328022016'	'1460.33']
['157627966'	'407213772328022016'	'0.0']->['88534331'	'407213772328022016'	'1471.52']
['157627966'	'407213772328022016'	'0.0']->['19209237'	'407213772328022016'	'1625.18']
['17661511'	'407213772328022016'	'636.58']->['14146536'	'407213772328022016'	'1677.2']
['157627966'	'407213772328022016'	'0.0']->['94644006'	'407213772328022016'	'1678.0']
['157627966'	'407213772328022016'	'0.0']->['308115971'	'407213772328022016'	'1743.82']
['157627966'	'407213772328022016'	'0.0']->['275749230'	'407213772328022016'	'1752.27']
['157627966'	'407213772328022016'	'0.0']->['1010644303'	'407213772328022016'	'1771.58']
['157627966'	'407213772328022016'	'0.0']->['419121370'	'407213772328022016'	'1775.2']
['157627966'	'407213772328022016'	'0.0']->['535720341'	'407213772328022016'	'1783.1']
['157627966'	'407213772328022016'	'0.0']->['293519969'	'407213772328022016'	'1816.37']
['157627966'	'407213772328022016'	'0.0']->['50677108'	'407213772328022016'	'1827.43']
['157627966'	'407213772328022016'	'0.0']->['262407071'	'407213772328022016'	'1903.53']
['157627966'	'407213772328022016'	'0.0']->['207567836'	'407213772328022016'	'2424.03']
['157627966'	'407213772328022016'	'0.0']->['225505609'	'407213772328022016'	'2449.17']
['157627966'	'407213772328022016'	'0.0']->['22197340'	'407213772328022016'	'2529.0']
['157627966'	'407213772328022016'	'0.0']->['28783037'	'407853348998500353'	'2541.45']
['157627966'	'407213772328022016'	'0.0']->['1875406806'	'407213772328022016'	'2574.43']
['157627966'	'407213772328022016'	'0.0']->['782168508'	'407213772328022016'	'2588.4']
['157627966'	'407213772328022016'	'0.0']->['343588038'	'407213772328022016'	'2643.1']
['157627966'	'407213772328022016'	'0.0']->['383695936'	'407213772328022016'	'3026.48']
['416974370'	'407213772328022016'	'6.83']->['703748970'	'407213772328022016'	'3098.53']
['157627966'	'407213772328022016'	'0.0']->['184907261'	'407213772328022016'	'3116.73']
['157627966'	'407213772328022016'	'0.0']->['144981244'	'407213772328022016'	'3245.17']
['157627966'	'407213772328022016'	'0.0']->['440808367'	'407213772328022016'	'3808.22']
['157627966'	'407213772328022016'	'0.0']->['618185506'	'407213772328022016'	'4498.57']
['157627966'	'407213772328022016'	'0.0']->['59891046'	'407213772328022016'	'5186.07']
['157627966'	'407213772328022016'	'0.0']->['231057991'	'407213772328022016'	'6906.45']
['157627966'	'407213772328022016'	'0.0']->['1891787322'	'407213772328022016'	'13703.67']
['157627966'	'407213772328022016'	'0.0']->['997557655'	'407213772328022016'	'21589.13']
