# Supplementary material for: BiMGCL: rumor detection via bi-directional multi-level graph contrastive learning
Source: PeerJ Comput Sci. 2023 Nov 10;9:e1659. doi: 10.7717/peerj-cs.1659 (PMC10703058; doi:10.7717/peerj-cs.1659)
Supplement: Supplemental Information 1 [file peerj-cs-09-1659-s001.zip › rumor_detection_acl2017/twitter15/tree/407217471473451008.txt]

['ROOT'	'ROOT'	'0.0']->['582348811'	'407217471473451008'	'0.0']
['582348811'	'407217471473451008'	'0.0']->['995873012'	'407217471473451008'	'0.98']
['582348811'	'407217471473451008'	'0.0']->['532435787'	'407217471473451008'	'0.98']
['582348811'	'407217471473451008'	'0.0']->['427472034'	'407217471473451008'	'0.98']
['582348811'	'407217471473451008'	'0.0']->['585360000'	'407217471473451008'	'0.98']
['582348811'	'407217471473451008'	'0.0']->['887729988'	'407217471473451008'	'0.98']
['582348811'	'407217471473451008'	'0.0']->['244790039'	'407217471473451008'	'0.98']
['582348811'	'407217471473451008'	'0.0']->['602329307'	'407217471473451008'	'0.98']
['582348811'	'407217471473451008'	'0.0']->['63415482'	'407217471473451008'	'0.98']
['582348811'	'407217471473451008'	'0.0']->['365902346'	'407217471473451008'	'1.59']
['582348811'	'407217471473451008'	'0.0']->['53485694'	'407217471473451008'	'1.9']
['582348811'	'407217471473451008'	'0.0']->['342954949'	'407217471473451008'	'2.05']
['582348811'	'407217471473451008'	'0.0']->['538721050'	'407217471473451008'	'2.12']
['582348811'	'407217471473451008'	'0.0']->['540482011'	'407217471473451008'	'2.16']
['582348811'	'407217471473451008'	'0.0']->['404377138'	'407217471473451008'	'2.18']
['540482011'	'407217471473451008'	'2.16']->['560769852'	'407217471473451008'	'2.19']
['582348811'	'407217471473451008'	'0.0']->['552710869'	'407217471473451008'	'2.2']
['995873012'	'407217471473451008'	'0.98']->['428281514'	'407217471473451008'	'2.2']
['582348811'	'407217471473451008'	'0.0']->['154716365'	'407217471473451008'	'2.2']
['582348811'	'407217471473451008'	'0.0']->['405344587'	'407217471473451008'	'2.2']
['582348811'	'407217471473451008'	'0.0']->['41261866'	'407217471473451008'	'2.2']
['582348811'	'407217471473451008'	'0.0']->['613339752'	'407217471473451008'	'2.27']
['582348811'	'407217471473451008'	'0.0']->['344354338'	'407217471473451008'	'2.67']
['154716365'	'407217471473451008'	'2.2']->['421259821'	'407217471473451008'	'3.0']
['582348811'	'407217471473451008'	'0.0']->['942286472'	'407217471473451008'	'3.2']
['582348811'	'407217471473451008'	'0.0']->['248424713'	'407217471473451008'	'3.32']
['582348811'	'407217471473451008'	'0.0']->['451095448'	'407217471473451008'	'3.4']
['582348811'	'407217471473451008'	'0.0']->['418252815'	'407217471473451008'	'3.83']
['582348811'	'407217471473451008'	'0.0']->['722751458'	'407217471473451008'	'4.38']
['582348811'	'407217471473451008'	'0.0']->['1332712909'	'407217471473451008'	'4.45']
['582348811'	'407217471473451008'	'0.0']->['316931868'	'407217471473451008'	'5.02']
['582348811'	'407217471473451008'	'0.0']->['26305076'	'407217471473451008'	'5.18']
['582348811'	'407217471473451008'	'0.0']->['144351807'	'407217471473451008'	'5.73']
['582348811'	'407217471473451008'	'0.0']->['337327208'	'407217471473451008'	'6.0']
['582348811'	'407217471473451008'	'0.0']->['194827964'	'407217471473451008'	'6.12']
['582348811'	'407217471473451008'	'0.0']->['881683826'	'407217471473451008'	'6.43']
['582348811'	'407217471473451008'	'0.0']->['481772610'	'407217471473451008'	'6.55']
['582348811'	'407217471473451008'	'0.0']->['207354013'	'407217471473451008'	'6.63']
['582348811'	'407217471473451008'	'0.0']->['19003426'	'407217471473451008'	'7.35']
['582348811'	'407217471473451008'	'0.0']->['333832353'	'407217471473451008'	'7.42']
['316931868'	'407217471473451008'	'5.02']->['169412373'	'407217471473451008'	'7.45']
['582348811'	'407217471473451008'	'0.0']->['614931445'	'407217471473451008'	'7.67']
['582348811'	'407217471473451008'	'0.0']->['62202888'	'407217471473451008'	'8.4']
['582348811'	'407217471473451008'	'0.0']->['479147997'	'407217471473451008'	'8.55']
['582348811'	'407217471473451008'	'0.0']->['309981853'	'407217471473451008'	'8.62']
['582348811'	'407217471473451008'	'0.0']->['360179375'	'407217471473451008'	'8.68']
['582348811'	'407217471473451008'	'0.0']->['598076033'	'407217471473451008'	'9.62']
['582348811'	'407217471473451008'	'0.0']->['268092867'	'407217471473451008'	'11.07']
['582348811'	'407217471473451008'	'0.0']->['241686268'	'407217471473451008'	'11.22']
['1332712909'	'407217471473451008'	'4.45']->['1035647832'	'407217471473451008'	'11.25']
['582348811'	'407217471473451008'	'0.0']->['841203103'	'407217471473451008'	'12.67']
['582348811'	'407217471473451008'	'0.0']->['409109615'	'407217471473451008'	'12.85']
['582348811'	'407217471473451008'	'0.0']->['477752984'	'407217471473451008'	'13.88']
['722751458'	'407217471473451008'	'4.38']->['599876449'	'407217471473451008'	'14.25']
['582348811'	'407217471473451008'	'0.0']->['274788057'	'407217471473451008'	'15.43']
['582348811'	'407217471473451008'	'0.0']->['942776228'	'407217471473451008'	'15.72']
['582348811'	'407217471473451008'	'0.0']->['141600669'	'407217471473451008'	'15.75']
['582348811'	'407217471473451008'	'0.0']->['381296927'	'407217471473451008'	'18.6']
['582348811'	'407217471473451008'	'0.0']->['435413510'	'407217471473451008'	'21.18']
['582348811'	'407217471473451008'	'0.0']->['796969747'	'407217471473451008'	'22.2']
['582348811'	'407217471473451008'	'0.0']->['905177953'	'407217471473451008'	'23.25']
['582348811'	'407217471473451008'	'0.0']->['259999854'	'407217471473451008'	'25.1']
['582348811'	'407217471473451008'	'0.0']->['348258642'	'407217471473451008'	'28.73']
['582348811'	'407217471473451008'	'0.0']->['605709154'	'407217471473451008'	'29.32']
['582348811'	'407217471473451008'	'0.0']->['452077644'	'407217471473451008'	'31.53']
['582348811'	'407217471473451008'	'0.0']->['748081596'	'407217471473451008'	'32.57']
['748081596'	'407217471473451008'	'32.57']->['1043542339'	'407217471473451008'	'33.6']
['582348811'	'407217471473451008'	'0.0']->['832534927'	'407217471473451008'	'39.42']
['582348811'	'407217471473451008'	'0.0']->['245933135'	'407217471473451008'	'40.83']
['582348811'	'407217471473451008'	'0.0']->['370992198'	'407217471473451008'	'41.27']
['582348811'	'407217471473451008'	'0.0']->['598732353'	'407217471473451008'	'41.63']
['582348811'	'407217471473451008'	'0.0']->['55334123'	'407217471473451008'	'43.93']
['582348811'	'407217471473451008'	'0.0']->['253814180'	'407217471473451008'	'46.42']
['582348811'	'407217471473451008'	'0.0']->['403147432'	'407217471473451008'	'48.07']
['582348811'	'407217471473451008'	'0.0']->['1141671414'	'407217471473451008'	'50.87']
['403147432'	'407217471473451008'	'48.07']->['955778310'	'407217471473451008'	'52.62']
['582348811'	'407217471473451008'	'0.0']->['116653494'	'407217471473451008'	'53.8']
['582348811'	'407217471473451008'	'0.0']->['819591642'	'407217471473451008'	'59.9']
['582348811'	'407217471473451008'	'0.0']->['441432385'	'407217471473451008'	'68.48']
['582348811'	'407217471473451008'	'0.0']->['364674879'	'407217471473451008'	'71.55']
['582348811'	'407217471473451008'	'0.0']->['354239238'	'407217471473451008'	'73.93']
['582348811'	'407217471473451008'	'0.0']->['392428661'	'407217471473451008'	'74.68']
['582348811'	'407217471473451008'	'0.0']->['361732560'	'407217471473451008'	'113.58']
['582348811'	'407217471473451008'	'0.0']->['22557585'	'407251877030408192'	'136.72']
['582348811'	'407217471473451008'	'0.0']->['2203667248'	'407217471473451008'	'167.7']
['582348811'	'407217471473451008'	'0.0']->['197686515'	'407217471473451008'	'212.68']
['582348811'	'407217471473451008'	'0.0']->['333226052'	'407217471473451008'	'234.58']
['582348811'	'407217471473451008'	'0.0']->['261329860'	'407217471473451008'	'265.32']
['582348811'	'407217471473451008'	'0.0']->['760316593'	'407217471473451008'	'378.6']
['582348811'	'407217471473451008'	'0.0']->['2225677915'	'407217471473451008'	'446.03']
['582348811'	'407217471473451008'	'0.0']->['276279962'	'407217471473451008'	'528.55']
['276279962'	'407217471473451008'	'528.55']->['260507111'	'407217471473451008'	'537.72']
['582348811'	'407217471473451008'	'0.0']->['392290540'	'407217471473451008'	'593.55']
['582348811'	'407217471473451008'	'0.0']->['415028789'	'407217471473451008'	'666.38']
['582348811'	'407217471473451008'	'0.0']->['381290964'	'407217471473451008'	'999.03']
['722751458'	'407217471473451008'	'4.38']->['252453609'	'407217471473451008'	'1059.78']
['582348811'	'407217471473451008'	'0.0']->['2203892614'	'407217471473451008'	'1110.15']
['582348811'	'407217471473451008'	'0.0']->['581592466'	'407217471473451008'	'1110.98']
['582348811'	'407217471473451008'	'0.0']->['49036847'	'407217471473451008'	'1273.05']
['582348811'	'407217471473451008'	'0.0']->['599455188'	'407217471473451008'	'1393.67']
['582348811'	'407217471473451008'	'0.0']->['284349113'	'407217471473451008'	'1414.8']
['582348811'	'407217471473451008'	'0.0']->['1373541594'	'407217471473451008'	'1608.18']
['582348811'	'407217471473451008'	'0.0']->['505411597'	'407217471473451008'	'3404.72']
['582348811'	'407217471473451008'	'0.0']->['434646842'	'407217471473451008'	'4730.2']
['582348811'	'407217471473451008'	'0.0']->['388473952'	'407217471473451008'	'4766.52']
