# Supplementary material for: BiMGCL: rumor detection via bi-directional multi-level graph contrastive learning
Source: PeerJ Comput Sci. 2023 Nov 10;9:e1659. doi: 10.7717/peerj-cs.1659 (PMC10703058; doi:10.7717/peerj-cs.1659)
Supplement: Supplemental Information 1 [file peerj-cs-09-1659-s001.zip › rumor_detection_acl2017/twitter15/tree/407217865973329920.txt]

['ROOT'	'ROOT'	'0.0']->['275796851'	'407217865973329920'	'0.0']
['275796851'	'407217865973329920'	'0.0']->['155346522'	'407217865973329920'	'0.77']
['275796851'	'407217865973329920'	'0.0']->['387511108'	'407217865973329920'	'0.77']
['275796851'	'407217865973329920'	'0.0']->['229135960'	'407217865973329920'	'1.15']
['275796851'	'407217865973329920'	'0.0']->['331871792'	'407217865973329920'	'1.34']
['275796851'	'407217865973329920'	'0.0']->['395534177'	'407217865973329920'	'1.44']
['275796851'	'407217865973329920'	'0.0']->['81608815'	'407217865973329920'	'1.49']
['275796851'	'407217865973329920'	'0.0']->['480990489'	'407217865973329920'	'1.53']
['275796851'	'407217865973329920'	'0.0']->['541922397'	'407217865973329920'	'1.63']
['275796851'	'407217865973329920'	'0.0']->['554386065'	'407217865973329920'	'2.29']
['275796851'	'407217865973329920'	'0.0']->['298821151'	'407217865973329920'	'2.62']
['275796851'	'407217865973329920'	'0.0']->['213271738'	'407217865973329920'	'2.79']
['275796851'	'407217865973329920'	'0.0']->['543612868'	'407217865973329920'	'2.87']
['275796851'	'407217865973329920'	'0.0']->['624552966'	'407217865973329920'	'2.95']
['275796851'	'407217865973329920'	'0.0']->['871153850'	'407217865973329920'	'3.1']
['275796851'	'407217865973329920'	'0.0']->['829605824'	'407217865973329920'	'3.24']
['275796851'	'407217865973329920'	'0.0']->['209751164'	'407217865973329920'	'3.31']
['275796851'	'407217865973329920'	'0.0']->['63554886'	'407217865973329920'	'3.38']
['275796851'	'407217865973329920'	'0.0']->['63753989'	'407217865973329920'	'3.55']
['275796851'	'407217865973329920'	'0.0']->['58931651'	'407217865973329920'	'3.72']
['275796851'	'407217865973329920'	'0.0']->['561545696'	'407217865973329920'	'4.39']
['275796851'	'407217865973329920'	'0.0']->['598570845'	'407217865973329920'	'4.73']
['275796851'	'407217865973329920'	'0.0']->['239044736'	'407217865973329920'	'4.9']
['275796851'	'407217865973329920'	'0.0']->['1228464613'	'407217865973329920'	'4.98']
['213271738'	'407217865973329920'	'2.79']->['1691970253'	'407217865973329920'	'5.02']
['275796851'	'407217865973329920'	'0.0']->['233238233'	'407217865973329920'	'5.05']
['275796851'	'407217865973329920'	'0.0']->['36212060'	'407217865973329920'	'5.06']
['598570845'	'407217865973329920'	'4.73']->['1884624409'	'407217865973329920'	'5.06']
['275796851'	'407217865973329920'	'0.0']->['958380522'	'407217865973329920'	'5.06']
['275796851'	'407217865973329920'	'0.0']->['44418666'	'407217865973329920'	'5.07']
['275796851'	'407217865973329920'	'0.0']->['303102927'	'407217865973329920'	'5.07']
['275796851'	'407217865973329920'	'0.0']->['584579871'	'407217865973329920'	'5.07']
['275796851'	'407217865973329920'	'0.0']->['60653292'	'407217865973329920'	'5.07']
['275796851'	'407217865973329920'	'0.0']->['954623736'	'407217865973329920'	'5.07']
['275796851'	'407217865973329920'	'0.0']->['244143235'	'407217865973329920'	'5.07']
['275796851'	'407217865973329920'	'0.0']->['158051734'	'407217865973329920'	'5.07']
['275796851'	'407217865973329920'	'0.0']->['512917211'	'407217865973329920'	'5.07']
['275796851'	'407217865973329920'	'0.0']->['615901246'	'407217865973329920'	'5.22']
['275796851'	'407217865973329920'	'0.0']->['405627818'	'407217865973329920'	'5.29']
['275796851'	'407217865973329920'	'0.0']->['2225385420'	'407217865973329920'	'5.37']
['275796851'	'407217865973329920'	'0.0']->['198705681'	'407217865973329920'	'5.47']
['275796851'	'407217865973329920'	'0.0']->['172534383'	'407217865973329920'	'5.53']
['60653292'	'407217865973329920'	'5.07']->['1561811521'	'407217865973329920'	'5.58']
['275796851'	'407217865973329920'	'0.0']->['35865578'	'407217865973329920'	'5.69']
['275796851'	'407217865973329920'	'0.0']->['179407080'	'407217865973329920'	'5.8']
['172534383'	'407217865973329920'	'5.53']->['235827143'	'407217865973329920'	'6.17']
['275796851'	'407217865973329920'	'0.0']->['217920478'	'407217865973329920'	'6.3']
['275796851'	'407217865973329920'	'0.0']->['148487296'	'407217865973329920'	'6.38']
['275796851'	'407217865973329920'	'0.0']->['605468942'	'407217865973329920'	'6.47']
['275796851'	'407217865973329920'	'0.0']->['33142274'	'407217865973329920'	'6.48']
['275796851'	'407217865973329920'	'0.0']->['429530794'	'407217865973329920'	'6.63']
['275796851'	'407217865973329920'	'0.0']->['35116835'	'407217865973329920'	'7.29']
['275796851'	'407217865973329920'	'0.0']->['65784291'	'407217865973329920'	'7.62']
['275796851'	'407217865973329920'	'0.0']->['1341871766'	'407217865973329920'	'7.79']
['275796851'	'407217865973329920'	'0.0']->['708727562'	'407217865973329920'	'7.87']
['275796851'	'407217865973329920'	'0.0']->['1957821804'	'407217865973329920'	'7.95']
['275796851'	'407217865973329920'	'0.0']->['373469063'	'407217865973329920'	'7.97']
['275796851'	'407217865973329920'	'0.0']->['797586092'	'407217865973329920'	'8.34']
['275796851'	'407217865973329920'	'0.0']->['571909472'	'407217865973329920'	'8.53']
['275796851'	'407217865973329920'	'0.0']->['1683893588'	'407217865973329920'	'8.72']
['275796851'	'407217865973329920'	'0.0']->['1636288507'	'407217865973329920'	'9.55']
['571909472'	'407217865973329920'	'8.53']->['1007812045'	'407217865973329920'	'9.97']
['275796851'	'407217865973329920'	'0.0']->['115140897'	'407217865973329920'	'10.18']
['275796851'	'407217865973329920'	'0.0']->['245880724'	'407217865973329920'	'10.28']
['275796851'	'407217865973329920'	'0.0']->['19249747'	'407217865973329920'	'10.33']
['275796851'	'407217865973329920'	'0.0']->['268905372'	'407217865973329920'	'10.36']
['275796851'	'407217865973329920'	'0.0']->['1155009474'	'407217865973329920'	'10.37']
['275796851'	'407217865973329920'	'0.0']->['31126335'	'407217865973329920'	'10.38']
['275796851'	'407217865973329920'	'0.0']->['136783185'	'407217865973329920'	'10.38']
['275796851'	'407217865973329920'	'0.0']->['602970592'	'407217865973329920'	'10.38']
['275796851'	'407217865973329920'	'0.0']->['196131520'	'407217865973329920'	'10.38']
['275796851'	'407217865973329920'	'0.0']->['895809314'	'407217865973329920'	'10.98']
['275796851'	'407217865973329920'	'0.0']->['1078676892'	'407217865973329920'	'11.28']
['275796851'	'407217865973329920'	'0.0']->['1713932760'	'407217865973329920'	'11.43']
['275796851'	'407217865973329920'	'0.0']->['280181027'	'407217865973329920'	'11.51']
['275796851'	'407217865973329920'	'0.0']->['305170938'	'407217865973329920'	'11.55']
['275796851'	'407217865973329920'	'0.0']->['1672199450'	'407217865973329920'	'11.56']
['275796851'	'407217865973329920'	'0.0']->['111779011'	'407217865973329920'	'11.57']
['275796851'	'407217865973329920'	'0.0']->['97336274'	'407217865973329920'	'11.58']
['275796851'	'407217865973329920'	'0.0']->['501090634'	'407217865973329920'	'11.72']
['275796851'	'407217865973329920'	'0.0']->['103134008'	'407217865973329920'	'11.8']
['275796851'	'407217865973329920'	'0.0']->['1216393866'	'407217865973329920'	'11.87']
['275796851'	'407217865973329920'	'0.0']->['1159058995'	'407217865973329920'	'11.94']
['331871792'	'407217865973329920'	'1.34']->['284605883'	'407217865973329920'	'12.02']
['275796851'	'407217865973329920'	'0.0']->['287831118'	'407217865973329920'	'13.12']
['280181027'	'407217865973329920'	'11.51']->['306844794'	'407217865973329920'	'13.67']
['275796851'	'407217865973329920'	'0.0']->['1380213684'	'407217865973329920'	'13.94']
['275796851'	'407217865973329920'	'0.0']->['982752355'	'407217865973329920'	'14.08']
['275796851'	'407217865973329920'	'0.0']->['284607798'	'407217865973329920'	'14.15']
['275796851'	'407217865973329920'	'0.0']->['236006058'	'407217865973329920'	'14.18']
['275796851'	'407217865973329920'	'0.0']->['480990367'	'407217865973329920'	'14.2']
['275796851'	'407217865973329920'	'0.0']->['223699482'	'407217865973329920'	'14.21']
['275796851'	'407217865973329920'	'0.0']->['498186496'	'407217865973329920'	'14.21']
['275796851'	'407217865973329920'	'0.0']->['317582118'	'407217865973329920'	'14.21']
['275796851'	'407217865973329920'	'0.0']->['116022746'	'407217865973329920'	'14.22']
['1380213684'	'407217865973329920'	'13.94']->['64652778'	'407217865973329920'	'14.22']
['275796851'	'407217865973329920'	'0.0']->['162877836'	'407217865973329920'	'14.22']
['275796851'	'407217865973329920'	'0.0']->['370204564'	'407217865973329920'	'14.22']
['275796851'	'407217865973329920'	'0.0']->['1003399297'	'407217865973329920'	'14.22']
['275796851'	'407217865973329920'	'0.0']->['81333909'	'407217865973329920'	'14.22']
['275796851'	'407217865973329920'	'0.0']->['932944639'	'407217865973329920'	'14.22']
['1380213684'	'407217865973329920'	'13.94']->['1029154477'	'407217865973329920'	'14.22']
['275796851'	'407217865973329920'	'0.0']->['474410470'	'407217865973329920'	'14.22']
['275796851'	'407217865973329920'	'0.0']->['569225216'	'407217865973329920'	'14.22']
['275796851'	'407217865973329920'	'0.0']->['493616818'	'407217865973329920'	'14.22']
['275796851'	'407217865973329920'	'0.0']->['188650272'	'407217865973329920'	'14.27']
['275796851'	'407217865973329920'	'0.0']->['59892150'	'407217865973329920'	'15.09']
['275796851'	'407217865973329920'	'0.0']->['55999616'	'407217865973329920'	'15.5']
['1380213684'	'407217865973329920'	'13.94']->['334667075'	'407217865973329920'	'15.71']
['35865578'	'407217865973329920'	'5.69']->['287716993'	'407217865973329920'	'15.81']
['275796851'	'407217865973329920'	'0.0']->['2202427091'	'407217865973329920'	'15.92']
['287831118'	'407217865973329920'	'13.12']->['129949613'	'407217865973329920'	'16.05']
['275796851'	'407217865973329920'	'0.0']->['463919372'	'407217865973329920'	'16.33']
['275796851'	'407217865973329920'	'0.0']->['412680661'	'407217865973329920'	'16.48']
['275796851'	'407217865973329920'	'0.0']->['1624624772'	'407217865973329920'	'16.55']
['275796851'	'407217865973329920'	'0.0']->['267824459'	'407217865973329920'	'16.58']
['275796851'	'407217865973329920'	'0.0']->['120567899'	'407217865973329920'	'16.62']
['275796851'	'407217865973329920'	'0.0']->['1016253890'	'407217865973329920'	'16.8']
['275796851'	'407217865973329920'	'0.0']->['487518311'	'407217865973329920'	'17.2']
['275796851'	'407217865973329920'	'0.0']->['251117934'	'407217865973329920'	'17.61']
['275796851'	'407217865973329920'	'0.0']->['1374711066'	'407217865973329920'	'17.81']
['275796851'	'407217865973329920'	'0.0']->['271893808'	'407217865973329920'	'17.91']
['275796851'	'407217865973329920'	'0.0']->['371572302'	'407217865973329920'	'17.97']
['275796851'	'407217865973329920'	'0.0']->['1460401140'	'407217865973329920'	'18.02']
['275796851'	'407217865973329920'	'0.0']->['2178525747'	'407217865973329920'	'18.32']
['275796851'	'407217865973329920'	'0.0']->['1350367170'	'407217865973329920'	'18.48']
['275796851'	'407217865973329920'	'0.0']->['401434115'	'407217865973329920'	'18.56']
['236006058'	'407217865973329920'	'14.18']->['612776991'	'407217865973329920'	'18.59']
['275796851'	'407217865973329920'	'0.0']->['308275416'	'407217865973329920'	'18.61']
['275796851'	'407217865973329920'	'0.0']->['424538843'	'407217865973329920'	'18.63']
['275796851'	'407217865973329920'	'0.0']->['1195758865'	'407217865973329920'	'18.67']
['275796851'	'407217865973329920'	'0.0']->['407915679'	'407217865973329920'	'18.77']
['275796851'	'407217865973329920'	'0.0']->['286350633'	'407217865973329920'	'18.82']
['275796851'	'407217865973329920'	'0.0']->['921732342'	'407217865973329920'	'18.84']
['275796851'	'407217865973329920'	'0.0']->['352815047'	'407217865973329920'	'18.87']
['275796851'	'407217865973329920'	'0.0']->['498212886'	'407217865973329920'	'20.42']
['198705681'	'407217865973329920'	'5.47']->['123631664'	'407217865973329920'	'21.19']
['424538843'	'407217865973329920'	'18.63']->['466672371'	'407217865973329920'	'21.58']
['275796851'	'407217865973329920'	'0.0']->['283487969'	'407217865973329920'	'21.77']
['275796851'	'407217865973329920'	'0.0']->['109087911'	'407217865973329920'	'21.87']
['36212060'	'407217865973329920'	'5.06']->['236204014'	'407217865973329920'	'21.92']
['275796851'	'407217865973329920'	'0.0']->['316650009'	'407217865973329920'	'21.94']
['275796851'	'407217865973329920'	'0.0']->['354676353'	'407217865973329920'	'21.95']
['275796851'	'407217865973329920'	'0.0']->['617137536'	'407217865973329920'	'21.96']
['275796851'	'407217865973329920'	'0.0']->['331896275'	'407217865973329920'	'21.96']
['275796851'	'407217865973329920'	'0.0']->['1225704932'	'407217865973329920'	'21.97']
['36212060'	'407217865973329920'	'5.06']->['39536854'	'407217865973329920'	'21.97']
['275796851'	'407217865973329920'	'0.0']->['99273091'	'407217865973329920'	'21.97']
['275796851'	'407217865973329920'	'0.0']->['317975056'	'407217865973329920'	'21.97']
['275796851'	'407217865973329920'	'0.0']->['465926060'	'407217865973329920'	'23.18']
['275796851'	'407217865973329920'	'0.0']->['595157527'	'407217865973329920'	'23.79']
['921732342'	'407217865973329920'	'18.84']->['129320404'	'407217865973329920'	'24.1']
['595157527'	'407217865973329920'	'23.79']->['1335262988'	'407217865973329920'	'24.25']
['275796851'	'407217865973329920'	'0.0']->['177269057'	'407217865973329920'	'24.32']
['275796851'	'407217865973329920'	'0.0']->['298915257'	'407217865973329920'	'24.36']
['275796851'	'407217865973329920'	'0.0']->['771367776'	'407217865973329920'	'24.38']
['275796851'	'407217865973329920'	'0.0']->['162927127'	'407217865973329920'	'24.4']
['280181027'	'407217865973329920'	'11.51']->['120581084'	'407217865973329920'	'26.85']
['275796851'	'407217865973329920'	'0.0']->['43989325'	'407224650872004608'	'26.97']
['275796851'	'407217865973329920'	'0.0']->['1868611446'	'407217865973329920'	'28.07']
['275796851'	'407217865973329920'	'0.0']->['118522950'	'407217865973329920'	'28.69']
['1225704932'	'407217865973329920'	'21.97']->['2149272862'	'407217865973329920'	'28.99']
['236204014'	'407217865973329920'	'21.92']->['254163799'	'407217865973329920'	'29.15']
['275796851'	'407217865973329920'	'0.0']->['319821210'	'407217865973329920'	'29.22']
['275796851'	'407217865973329920'	'0.0']->['380576923'	'407217865973329920'	'29.26']
['1868611446'	'407217865973329920'	'28.07']->['1663693400'	'407217865973329920'	'29.28']
['275796851'	'407217865973329920'	'0.0']->['134414225'	'407217865973329920'	'29.29']
['275796851'	'407217865973329920'	'0.0']->['156300250'	'407217865973329920'	'29.3']
['354676353'	'407217865973329920'	'21.95']->['1016083184'	'407217865973329920'	'29.3']
['275796851'	'407217865973329920'	'0.0']->['390283269'	'407217865973329920'	'29.3']
['275796851'	'407217865973329920'	'0.0']->['337214366'	'407217865973329920'	'29.3']
['275796851'	'407217865973329920'	'0.0']->['134642831'	'407217865973329920'	'29.3']
['275796851'	'407217865973329920'	'0.0']->['1522822040'	'407217865973329920'	'29.3']
['275796851'	'407217865973329920'	'0.0']->['395065089'	'407217865973329920'	'29.3']
['275796851'	'407217865973329920'	'0.0']->['420754055'	'407217865973329920'	'29.3']
['275796851'	'407217865973329920'	'0.0']->['109975800'	'407217865973329920'	'29.3']
['275796851'	'407217865973329920'	'0.0']->['776642558'	'407217865973329920'	'29.3']
['380576923'	'407217865973329920'	'29.26']->['359570978'	'407217865973329920'	'29.3']
['275796851'	'407217865973329920'	'0.0']->['894151668'	'407217865973329920'	'29.3']
['275796851'	'407217865973329920'	'0.0']->['1970547444'	'407217865973329920'	'29.7']
['275796851'	'407217865973329920'	'0.0']->['102842002'	'407217865973329920'	'29.77']
['275796851'	'407217865973329920'	'0.0']->['248148253'	'407217865973329920'	'29.85']
['275796851'	'407217865973329920'	'0.0']->['1489115616'	'407217865973329920'	'30.85']
['298915257'	'407217865973329920'	'24.36']->['289700988'	'407217865973329920'	'31.35']
['275796851'	'407217865973329920'	'0.0']->['224039151'	'407217865973329920'	'31.6']
['275796851'	'407217865973329920'	'0.0']->['189347623'	'407217865973329920'	'31.85']
['275796851'	'407217865973329920'	'0.0']->['56130757'	'407217865973329920'	'32.03']
['776642558'	'407217865973329920'	'29.3']->['831835046'	'407217865973329920'	'32.13']
['275796851'	'407217865973329920'	'0.0']->['61005941'	'407217865973329920'	'32.22']
['275796851'	'407217865973329920'	'0.0']->['477598968'	'407217865973329920'	'32.78']
['275796851'	'407217865973329920'	'0.0']->['932315436'	'407217865973329920'	'33.07']
['61005941'	'407217865973329920'	'32.22']->['331312640'	'407217865973329920'	'33.21']
['275796851'	'407217865973329920'	'0.0']->['134920801'	'407217865973329920'	'33.35']
['275796851'	'407217865973329920'	'0.0']->['73475430'	'407217865973329920'	'33.84']
['275796851'	'407217865973329920'	'0.0']->['628699753'	'407217865973329920'	'34.09']
['275796851'	'407217865973329920'	'0.0']->['176588706'	'407217865973329920'	'34.33']
['61005941'	'407217865973329920'	'32.22']->['38525880'	'407217865973329920'	'36.39']
['275796851'	'407217865973329920'	'0.0']->['532652995'	'407217865973329920'	'37.42']
['275796851'	'407217865973329920'	'0.0']->['1967038524'	'407217865973329920'	'37.94']
['275796851'	'407217865973329920'	'0.0']->['194345417'	'407217865973329920'	'38.19']
['602970592'	'407217865973329920'	'10.38']->['459398111'	'407217865973329920'	'38.32']
['194345417'	'407217865973329920'	'38.19']->['385729643'	'407217865973329920'	'38.45']
['275796851'	'407217865973329920'	'0.0']->['291595116'	'407217865973329920'	'42.27']
['275796851'	'407217865973329920'	'0.0']->['625936746'	'407217865973329920'	'44.17']
['275796851'	'407217865973329920'	'0.0']->['72868936'	'407217865973329920'	'45.13']
['275796851'	'407217865973329920'	'0.0']->['592294039'	'407217865973329920'	'45.61']
['275796851'	'407217865973329920'	'0.0']->['528826176'	'407217865973329920'	'45.84']
['275796851'	'407217865973329920'	'0.0']->['458733946'	'407217865973329920'	'45.96']
['275796851'	'407217865973329920'	'0.0']->['1384075418'	'407217865973329920'	'46.02']
['275796851'	'407217865973329920'	'0.0']->['1092016542'	'407217865973329920'	'46.05']
['275796851'	'407217865973329920'	'0.0']->['704919195'	'407217865973329920'	'46.07']
['275796851'	'407217865973329920'	'0.0']->['314931797'	'407217865973329920'	'46.08']
['275796851'	'407217865973329920'	'0.0']->['165185224'	'407217865973329920'	'46.08']
['275796851'	'407217865973329920'	'0.0']->['318718614'	'407217865973329920'	'46.08']
['275796851'	'407217865973329920'	'0.0']->['1536785455'	'407217865973329920'	'46.08']
['275796851'	'407217865973329920'	'0.0']->['465711581'	'407217865973329920'	'46.08']
['275796851'	'407217865973329920'	'0.0']->['790334294'	'407217865973329920'	'46.08']
['275796851'	'407217865973329920'	'0.0']->['1694025314'	'407217865973329920'	'46.08']
['275796851'	'407217865973329920'	'0.0']->['134016440'	'407217865973329920'	'46.08']
['275796851'	'407217865973329920'	'0.0']->['68823109'	'407217865973329920'	'46.08']
['275796851'	'407217865973329920'	'0.0']->['27856984'	'407217865973329920'	'46.08']
['134016440'	'407217865973329920'	'46.08']->['104956248'	'407217865973329920'	'46.08']
['27856984'	'407217865973329920'	'46.08']->['111617322'	'407217865973329920'	'46.08']
['275796851'	'407217865973329920'	'0.0']->['456446352'	'407217865973329920'	'46.08']
['275796851'	'407217865973329920'	'0.0']->['866761357'	'407217865973329920'	'46.08']
['275796851'	'407217865973329920'	'0.0']->['279312753'	'407217865973329920'	'46.08']
['275796851'	'407217865973329920'	'0.0']->['111158519'	'407217865973329920'	'46.08']
['275796851'	'407217865973329920'	'0.0']->['307160255'	'407217865973329920'	'46.08']
['275796851'	'407217865973329920'	'0.0']->['45824290'	'407217865973329920'	'46.08']
['275796851'	'407217865973329920'	'0.0']->['25948791'	'407217865973329920'	'46.08']
['275796851'	'407217865973329920'	'0.0']->['49708293'	'407217865973329920'	'46.08']
['275796851'	'407217865973329920'	'0.0']->['92757486'	'407217865973329920'	'46.08']
['275796851'	'407217865973329920'	'0.0']->['863586348'	'407217865973329920'	'46.68']
['49708293'	'407217865973329920'	'46.08']->['148126818'	'407217865973329920'	'46.98']
['275796851'	'407217865973329920'	'0.0']->['453175561'	'407217865973329920'	'47.13']
['111158519'	'407217865973329920'	'46.08']->['544138737'	'407217865973329920'	'47.21']
['863586348'	'407217865973329920'	'46.68']->['439537537'	'407217865973329920'	'47.25']
['155346522'	'407217865973329920'	'0.77']->['2164097166'	'407217865973329920'	'47.28']
['863586348'	'407217865973329920'	'46.68']->['1348084428'	'407217865973329920'	'50.36']
['275796851'	'407217865973329920'	'0.0']->['109810223'	'407217865973329920'	'51.9']
['1341871766'	'407217865973329920'	'7.79']->['1397053020'	'407217865973329920'	'52.66']
['275796851'	'407217865973329920'	'0.0']->['136230957'	'407217865973329920'	'53.05']
['275796851'	'407217865973329920'	'0.0']->['545122038'	'407217865973329920'	'53.24']
['68823109'	'407217865973329920'	'46.08']->['501820039'	'407217865973329920'	'53.34']
['275796851'	'407217865973329920'	'0.0']->['364026898'	'407217865973329920'	'53.39']
['275796851'	'407217865973329920'	'0.0']->['765742741'	'407217865973329920'	'53.41']
['275796851'	'407217865973329920'	'0.0']->['115531632'	'407217865973329920'	'53.42']
['275796851'	'407217865973329920'	'0.0']->['49709058'	'407217865973329920'	'53.43']
['275796851'	'407217865973329920'	'0.0']->['1521798594'	'407217865973329920'	'53.43']
['115531632'	'407217865973329920'	'53.42']->['61579850'	'407217865973329920'	'53.43']
['275796851'	'407217865973329920'	'0.0']->['518904927'	'407217865973329920'	'53.43']
['275796851'	'407217865973329920'	'0.0']->['941179520'	'407217865973329920'	'53.43']
['275796851'	'407217865973329920'	'0.0']->['1421970895'	'407217865973329920'	'53.43']
['275796851'	'407217865973329920'	'0.0']->['50630283'	'407231559104610304'	'54.42']
['279312753'	'407217865973329920'	'46.08']->['325894537'	'407217865973329920'	'56.51']
['275796851'	'407217865973329920'	'0.0']->['629702883'	'407217865973329920'	'58.05']
['115531632'	'407217865973329920'	'53.42']->['219841707'	'407217865973329920'	'58.81']
['275796851'	'407217865973329920'	'0.0']->['447351643'	'407217865973329920'	'59.2']
['1694025314'	'407217865973329920'	'46.08']->['1631817200'	'407217865973329920'	'59.39']
['275796851'	'407217865973329920'	'0.0']->['283196177'	'407217865973329920'	'59.49']
['275796851'	'407217865973329920'	'0.0']->['633457698'	'407217865973329920'	'59.54']
['275796851'	'407217865973329920'	'0.0']->['15034654'	'407217865973329920'	'59.56']
['275796851'	'407217865973329920'	'0.0']->['462135580'	'407217865973329920'	'59.58']
['275796851'	'407217865973329920'	'0.0']->['2167225164'	'407217865973329920'	'60.83']
['275796851'	'407217865973329920'	'0.0']->['117899275'	'407217865973329920'	'61.71']
['545122038'	'407217865973329920'	'53.24']->['150628009'	'407217865973329920'	'62.15']
['275796851'	'407217865973329920'	'0.0']->['258752526'	'407217865973329920'	'62.36']
['275796851'	'407217865973329920'	'0.0']->['432203586'	'407217865973329920'	'62.47']
['275796851'	'407217865973329920'	'0.0']->['1663768952'	'407217865973329920'	'62.58']
['275796851'	'407217865973329920'	'0.0']->['210949307'	'407217865973329920'	'62.85']
['275796851'	'407217865973329920'	'0.0']->['44819119'	'407217865973329920'	'63.12']
['275796851'	'407217865973329920'	'0.0']->['271580496'	'407217865973329920'	'64.62']
['275796851'	'407217865973329920'	'0.0']->['254420362'	'407217865973329920'	'65.37']
['275796851'	'407217865973329920'	'0.0']->['1027323871'	'407217865973329920'	'65.74']
['275796851'	'407217865973329920'	'0.0']->['129847638'	'407217865973329920'	'65.93']
['275796851'	'407217865973329920'	'0.0']->['489145315'	'407217865973329920'	'66.02']
['337214366'	'407217865973329920'	'29.3']->['244125841'	'407217865973329920'	'66.12']
['489145315'	'407217865973329920'	'66.02']->['822873696'	'407217865973329920'	'68.85']
['275796851'	'407217865973329920'	'0.0']->['396808586'	'407217865973329920'	'70.22']
['25948791'	'407217865973329920'	'46.08']->['940073743'	'407217865973329920'	'70.9']
['1631817200'	'407217865973329920'	'59.39']->['211249278'	'407217865973329920'	'71.24']
['275796851'	'407217865973329920'	'0.0']->['1398483864'	'407217865973329920'	'71.41']
['1398483864'	'407217865973329920'	'71.41']->['142053465'	'407217865973329920'	'71.5']
['275796851'	'407217865973329920'	'0.0']->['567291214'	'407217865973329920'	'71.54']
['275796851'	'407217865973329920'	'0.0']->['75945597'	'407217865973329920'	'71.56']
['275796851'	'407217865973329920'	'0.0']->['827458206'	'407217865973329920'	'71.58']
['275796851'	'407217865973329920'	'0.0']->['584951437'	'407217865973329920'	'71.67']
['275796851'	'407217865973329920'	'0.0']->['614966915'	'407217865973329920'	'72.28']
['275796851'	'407217865973329920'	'0.0']->['115185896'	'407217865973329920'	'73.97']
['275796851'	'407217865973329920'	'0.0']->['878619607'	'407217865973329920'	'75.65']
['275796851'	'407217865973329920'	'0.0']->['1733533974'	'407217865973329920'	'75.95']
['275796851'	'407217865973329920'	'0.0']->['1727075442'	'407217865973329920'	'76.25']
['275796851'	'407217865973329920'	'0.0']->['883715264'	'407217865973329920'	'76.37']
['165185224'	'407217865973329920'	'46.08']->['378298860'	'407217865973329920'	'78.84']
['275796851'	'407217865973329920'	'0.0']->['51695579'	'407237778850594816'	'79.13']
['275796851'	'407217865973329920'	'0.0']->['41706482'	'407217865973329920'	'80.08']
['275796851'	'407217865973329920'	'0.0']->['741822914'	'407217865973329920'	'80.7']
['275796851'	'407217865973329920'	'0.0']->['333793795'	'407217865973329920'	'81.01']
['275796851'	'407217865973329920'	'0.0']->['902744166'	'407217865973329920'	'81.32']
['275796851'	'407217865973329920'	'0.0']->['243744393'	'407217865973329920'	'86.62']
['275796851'	'407217865973329920'	'0.0']->['1960976030'	'407239750546780160'	'86.97']
['275796851'	'407217865973329920'	'0.0']->['953724470'	'407217865973329920'	'89.27']
['453175561'	'407217865973329920'	'47.13']->['575528727'	'407217865973329920'	'90.59']
['49709058'	'407217865973329920'	'53.43']->['235043514'	'407217865973329920'	'91.25']
['118522950'	'407217865973329920'	'28.69']->['1544512662'	'407217865973329920'	'91.59']
['275796851'	'407217865973329920'	'0.0']->['573540617'	'407217865973329920'	'91.75']
['275796851'	'407217865973329920'	'0.0']->['74077292'	'407217865973329920'	'91.83']
['61579850'	'407217865973329920'	'53.43']->['55570623'	'407217865973329920'	'91.88']
['36212060'	'407217865973329920'	'5.06']->['271166157'	'407217865973329920'	'91.9']
['275796851'	'407217865973329920'	'0.0']->['504918924'	'407217865973329920'	'91.92']
['275796851'	'407217865973329920'	'0.0']->['378193507'	'407217865973329920'	'93.19']
['573540617'	'407217865973329920'	'91.75']->['1080849912'	'407217865973329920'	'93.83']
['275796851'	'407217865973329920'	'0.0']->['275741320'	'407217865973329920'	'94.47']
['378193507'	'407217865973329920'	'93.19']->['855499980'	'407217865973329920'	'95.42']
['275796851'	'407217865973329920'	'0.0']->['1195311775'	'407217865973329920'	'96.37']
['275796851'	'407217865973329920'	'0.0']->['205556753'	'407217865973329920'	'102.77']
['275796851'	'407217865973329920'	'0.0']->['281554140'	'407217865973329920'	'105.97']
['275796851'	'407217865973329920'	'0.0']->['939742045'	'407217865973329920'	'107.57']
['281554140'	'407217865973329920'	'105.97']->['542787680'	'407217865973329920'	'108.37']
['275796851'	'407217865973329920'	'0.0']->['139081672'	'407217865973329920'	'108.77']
['1092016542'	'407217865973329920'	'46.05']->['396685330'	'407217865973329920'	'108.97']
['275796851'	'407217865973329920'	'0.0']->['620440340'	'407217865973329920'	'109.07']
['49709058'	'407217865973329920'	'53.43']->['404551662'	'407217865973329920'	'109.12']
['275796851'	'407217865973329920'	'0.0']->['1715992489'	'407217865973329920'	'109.14']
['275796851'	'407217865973329920'	'0.0']->['25922832'	'407217865973329920'	'109.15']
['275796851'	'407217865973329920'	'0.0']->['555700817'	'407217865973329920'	'109.16']
['396685330'	'407217865973329920'	'108.97']->['452402553'	'407217865973329920'	'109.16']
['275796851'	'407217865973329920'	'0.0']->['1494067394'	'407217865973329920'	'109.17']
['275796851'	'407217865973329920'	'0.0']->['220128965'	'407217865973329920'	'109.17']
['452402553'	'407217865973329920'	'109.16']->['990649158'	'407217865973329920'	'110.6']
['275796851'	'407217865973329920'	'0.0']->['253758567'	'407217865973329920'	'112.03']
['275796851'	'407217865973329920'	'0.0']->['705670660'	'407217865973329920'	'118.5']
['275796851'	'407217865973329920'	'0.0']->['135765271'	'407217865973329920'	'121.73']
['275796851'	'407217865973329920'	'0.0']->['1566781764'	'407217865973329920'	'123.35']
['705670660'	'407217865973329920'	'118.5']->['1970971902'	'407217865973329920'	'124.16']
['275796851'	'407217865973329920'	'0.0']->['538055207'	'407217865973329920'	'124.56']
['253758567'	'407217865973329920'	'112.03']->['118856242'	'407217865973329920'	'124.76']
['1970971902'	'407217865973329920'	'124.16']->['2165017810'	'407217865973329920'	'124.87']
['275796851'	'407217865973329920'	'0.0']->['152386948'	'407217865973329920'	'124.97']
['275796851'	'407217865973329920'	'0.0']->['426312303'	'407217865973329920'	'127.47']
['275796851'	'407217865973329920'	'0.0']->['517381934'	'407217865973329920'	'136.68']
['1195758865'	'407217865973329920'	'18.67']->['636712400'	'407217865973329920'	'141.29']
['275796851'	'407217865973329920'	'0.0']->['1276395272'	'407217865973329920'	'143.6']
['271166157'	'407217865973329920'	'91.9']->['349230077'	'407217865973329920'	'144.75']
['275796851'	'407217865973329920'	'0.0']->['473127905'	'407217865973329920'	'145.9']
['573540617'	'407217865973329920'	'91.75']->['1553795515'	'407217865973329920'	'153.47']
['275796851'	'407217865973329920'	'0.0']->['1134794388'	'407217865973329920'	'157.25']
['1134794388'	'407217865973329920'	'157.25']->['308489086'	'407217865973329920'	'159.14']
['1276395272'	'407217865973329920'	'143.6']->['76825936'	'407217865973329920'	'160.09']
['517381934'	'407217865973329920'	'136.68']->['156490581'	'407217865973329920'	'160.56']
['275796851'	'407217865973329920'	'0.0']->['1351780998'	'407217865973329920'	'160.8']
['275796851'	'407217865973329920'	'0.0']->['434302227'	'407217865973329920'	'161.03']
['275796851'	'407217865973329920'	'0.0']->['498406849'	'407217865973329920'	'162.36']
['275796851'	'407217865973329920'	'0.0']->['839983975'	'407217865973329920'	'163.68']
['349230077'	'407217865973329920'	'144.75']->['194336968'	'407217865973329920'	'168.12']
['49709058'	'407217865973329920'	'53.43']->['339934433'	'407217865973329920'	'170.33']
['275796851'	'407217865973329920'	'0.0']->['599686032'	'407217865973329920'	'171.44']
['1134794388'	'407217865973329920'	'157.25']->['66508113'	'407217865973329920'	'172.0']
['275796851'	'407217865973329920'	'0.0']->['466269375'	'407217865973329920'	'172.27']
['275796851'	'407217865973329920'	'0.0']->['946507705'	'407217865973329920'	'172.55']
['275796851'	'407217865973329920'	'0.0']->['27597099'	'407217865973329920'	'178.13']
['275796851'	'407217865973329920'	'0.0']->['149988290'	'407217865973329920'	'188.4']
['275796851'	'407217865973329920'	'0.0']->['1043631272'	'407217865973329920'	'193.53']
['275796851'	'407217865973329920'	'0.0']->['353467948'	'407217865973329920'	'196.1']
['275796851'	'407217865973329920'	'0.0']->['1499098242'	'407217865973329920'	'197.38']
['275796851'	'407217865973329920'	'0.0']->['41271016'	'407217865973329920'	'198.03']
['275796851'	'407217865973329920'	'0.0']->['804465524'	'407217865973329920'	'198.35']
['349230077'	'407217865973329920'	'144.75']->['568529626'	'407217865973329920'	'198.51']
['41271016'	'407217865973329920'	'198.03']->['56626197'	'407217865973329920'	'198.59']
['275796851'	'407217865973329920'	'0.0']->['423628869'	'407217865973329920'	'198.63']
['275796851'	'407217865973329920'	'0.0']->['2187167667'	'407217865973329920'	'198.65']
['568529626'	'407217865973329920'	'198.51']->['254320517'	'407217865973329920'	'198.66']
['804465524'	'407217865973329920'	'198.35']->['304578335'	'407217865973329920'	'198.66']
['275796851'	'407217865973329920'	'0.0']->['569582202'	'407217865973329920'	'198.66']
['41271016'	'407217865973329920'	'198.03']->['31055922'	'407217865973329920'	'198.67']
['149988290'	'407217865973329920'	'188.4']->['43182256'	'407217865973329920'	'198.67']
['41271016'	'407217865973329920'	'198.03']->['578217443'	'407217865973329920'	'198.67']
['275796851'	'407217865973329920'	'0.0']->['1161210378'	'407217865973329920'	'198.67']
['459398111'	'407217865973329920'	'38.32']->['243063027'	'407217865973329920'	'198.67']
['378193507'	'407217865973329920'	'93.19']->['536713081'	'407217865973329920'	'198.67']
['275796851'	'407217865973329920'	'0.0']->['82076582'	'407217865973329920'	'198.67']
['275796851'	'407217865973329920'	'0.0']->['886455572'	'407217865973329920'	'198.68']
['275796851'	'407217865973329920'	'0.0']->['271516560'	'407217865973329920'	'211.93']
['275796851'	'407217865973329920'	'0.0']->['173621101'	'407217865973329920'	'218.56']
['41271016'	'407217865973329920'	'198.03']->['340191962'	'407217865973329920'	'221.87']
['43182256'	'407217865973329920'	'198.67']->['333146302'	'407217865973329920'	'223.53']
['275796851'	'407217865973329920'	'0.0']->['84458889'	'407217865973329920'	'224.36']
['271516560'	'407217865973329920'	'211.93']->['160233425'	'407217865973329920'	'224.77']
['41271016'	'407217865973329920'	'198.03']->['1045785618'	'407217865973329920'	'224.98']
['271516560'	'407217865973329920'	'211.93']->['39498897'	'407217865973329920'	'225.08']
['271516560'	'407217865973329920'	'211.93']->['1672794110'	'407217865973329920'	'225.13']
['275796851'	'407217865973329920'	'0.0']->['147390682'	'407217865973329920'	'225.16']
['275796851'	'407217865973329920'	'0.0']->['1364282046'	'407217865973329920'	'225.18']
['275796851'	'407217865973329920'	'0.0']->['928412222'	'407217865973329920'	'241.93']
['116022746'	'407217865973329920'	'14.22']->['220186236'	'407217865973329920'	'250.3']
['275796851'	'407217865973329920'	'0.0']->['829696604'	'407217865973329920'	'254.48']
['275796851'	'407217865973329920'	'0.0']->['1266323203'	'407217865973329920'	'256.57']
['536713081'	'407217865973329920'	'198.67']->['274691307'	'407217865973329920'	'257.62']
['275796851'	'407217865973329920'	'0.0']->['613219761'	'407217865973329920'	'258.14']
['275796851'	'407217865973329920'	'0.0']->['145548214'	'407217865973329920'	'258.41']
['145548214'	'407217865973329920'	'258.41']->['414925100'	'407217865973329920'	'258.54']
['275796851'	'407217865973329920'	'0.0']->['721403229'	'407217865973329920'	'258.67']
['275796851'	'407217865973329920'	'0.0']->['40379995'	'407217865973329920'	'266.55']
['829696604'	'407217865973329920'	'254.48']->['1651633135'	'407217865973329920'	'270.49']
['275796851'	'407217865973329920'	'0.0']->['99620624'	'407217865973329920'	'272.46']
['275796851'	'407217865973329920'	'0.0']->['335746535'	'407217865973329920'	'273.45']
['335746535'	'407217865973329920'	'273.45']->['343921231'	'407217865973329920'	'273.94']
['275796851'	'407217865973329920'	'0.0']->['427819594'	'407217865973329920'	'274.19']
['275796851'	'407217865973329920'	'0.0']->['52675402'	'407217865973329920'	'274.43']
['275796851'	'407217865973329920'	'0.0']->['612275703'	'407217865973329920'	'284.74']
['1499098242'	'407217865973329920'	'197.38']->['1546936417'	'407217865973329920'	'289.9']
['275796851'	'407217865973329920'	'0.0']->['1297659156'	'407217865973329920'	'292.47']
['275796851'	'407217865973329920'	'0.0']->['278709634'	'407217865973329920'	'293.76']
['275796851'	'407217865973329920'	'0.0']->['267889676'	'407217865973329920'	'294.41']
['275796851'	'407217865973329920'	'0.0']->['83631517'	'407217865973329920'	'294.73']
['267889676'	'407217865973329920'	'294.41']->['1104945547'	'407217865973329920'	'295.05']
['271516560'	'407217865973329920'	'211.93']->['150039280'	'407217865973329920'	'301.92']
['275796851'	'407217865973329920'	'0.0']->['227045837'	'407217865973329920'	'314.95']
['275796851'	'407217865973329920'	'0.0']->['92416272'	'407217865973329920'	'321.47']
['275796851'	'407217865973329920'	'0.0']->['629283283'	'407217865973329920'	'327.98']
['335746535'	'407217865973329920'	'273.45']->['176268058'	'407217865973329920'	'369.25']
['275796851'	'407217865973329920'	'0.0']->['1023202681'	'407217865973329920'	'389.88']
['275796851'	'407217865973329920'	'0.0']->['1586440634'	'407217865973329920'	'400.2']
['275796851'	'407217865973329920'	'0.0']->['1537582340'	'407217865973329920'	'405.36']
['275796851'	'407217865973329920'	'0.0']->['478551169'	'407217865973329920'	'407.94']
['275796851'	'407217865973329920'	'0.0']->['1564994773'	'407217865973329920'	'409.23']
['275796851'	'407217865973329920'	'0.0']->['351946762'	'407217865973329920'	'409.87']
['275796851'	'407217865973329920'	'0.0']->['75290498'	'407217865973329920'	'410.52']
['349230077'	'407217865973329920'	'144.75']->['23135362'	'407217865973329920'	'489.73']
['275796851'	'407217865973329920'	'0.0']->['328679394'	'407217865973329920'	'529.33']
['227045837'	'407217865973329920'	'314.95']->['168252174'	'407217865973329920'	'549.13']
['275796851'	'407217865973329920'	'0.0']->['418544162'	'407217865973329920'	'559.03']
['275796851'	'407217865973329920'	'0.0']->['116294964'	'407217865973329920'	'568.93']
['275796851'	'407217865973329920'	'0.0']->['350177341'	'407217865973329920'	'576.82']
['350177341'	'407217865973329920'	'576.82']->['283391287'	'407217865973329920'	'580.76']
['283391287'	'407217865973329920'	'580.76']->['442427961'	'407217865973329920'	'582.73']
['350177341'	'407217865973329920'	'576.82']->['283990393'	'407217865973329920'	'583.71']
['283391287'	'407217865973329920'	'580.76']->['187933144'	'407217865973329920'	'584.7']
['283391287'	'407217865973329920'	'580.76']->['247301821'	'407217865973329920'	'584.98']
['283391287'	'407217865973329920'	'580.76']->['198979972'	'407217865973329920'	'587.68']
['283391287'	'407217865973329920'	'580.76']->['196486295'	'407217865973329920'	'589.33']
['350177341'	'407217865973329920'	'576.82']->['1469352301'	'407217865973329920'	'589.68']
['283391287'	'407217865973329920'	'580.76']->['833716381'	'407217865973329920'	'589.95']
['275796851'	'407217865973329920'	'0.0']->['1892441598'	'407217865973329920'	'590.37']
['283391287'	'407217865973329920'	'580.76']->['259806482'	'407217865973329920'	'592.52']
['275796851'	'407217865973329920'	'0.0']->['292804366'	'407217865973329920'	'593.03']
['259806482'	'407217865973329920'	'592.52']->['102394463'	'407217865973329920'	'593.3']
['102394463'	'407217865973329920'	'593.3']->['105798010'	'407217865973329920'	'593.87']
['105798010'	'407217865973329920'	'593.87']->['118701328'	'407217865973329920'	'594.45']
['105798010'	'407217865973329920'	'593.87']->['212228794'	'407217865973329920'	'596.68']
['350177341'	'407217865973329920'	'576.82']->['228029287'	'407217865973329920'	'597.72']
['275796851'	'407217865973329920'	'0.0']->['63112665'	'407217865973329920'	'599.42']
['102394463'	'407217865973329920'	'593.3']->['143451947'	'407217865973329920'	'603.37']
['275796851'	'407217865973329920'	'0.0']->['623216777'	'407369729922199552'	'603.45']
['283990393'	'407217865973329920'	'583.71']->['300570726'	'407217865973329920'	'606.88']
['275796851'	'407217865973329920'	'0.0']->['2168337713'	'407217865973329920'	'608.57']
['350177341'	'407217865973329920'	'576.82']->['909968000'	'407217865973329920'	'613.95']
['275796851'	'407217865973329920'	'0.0']->['1469596272'	'407217865973329920'	'620.15']
['198979972'	'407217865973329920'	'587.68']->['218709261'	'407217865973329920'	'623.43']
['300570726'	'407217865973329920'	'606.88']->['90108528'	'407217865973329920'	'624.52']
['275796851'	'407217865973329920'	'0.0']->['546721221'	'407217865973329920'	'627.35']
['275796851'	'407217865973329920'	'0.0']->['235466013'	'407217865973329920'	'627.83']
['546721221'	'407217865973329920'	'627.35']->['1533430993'	'407217865973329920'	'627.95']
['275796851'	'407217865973329920'	'0.0']->['1462339249'	'407217865973329920'	'628.42']
['105798010'	'407217865973329920'	'593.87']->['206283913'	'407217865973329920'	'628.72']
['350177341'	'407217865973329920'	'576.82']->['81780216'	'407217865973329920'	'630.37']
['275796851'	'407217865973329920'	'0.0']->['1544693438'	'407217865973329920'	'635.02']
['275796851'	'407217865973329920'	'0.0']->['513080206'	'407217865973329920'	'635.3']
['275796851'	'407217865973329920'	'0.0']->['375475083'	'407217865973329920'	'635.55']
['105798010'	'407217865973329920'	'593.87']->['190555227'	'407217865973329920'	'638.33']
['275796851'	'407217865973329920'	'0.0']->['1929149275'	'407217865973329920'	'639.55']
['275796851'	'407217865973329920'	'0.0']->['975428736'	'407217865973329920'	'640.23']
['105798010'	'407217865973329920'	'593.87']->['206561849'	'407217865973329920'	'687.07']
['283391287'	'407217865973329920'	'580.76']->['201535513'	'407217865973329920'	'689.43']
['41271016'	'407217865973329920'	'198.03']->['252462614'	'407217865973329920'	'691.0']
['283391287'	'407217865973329920'	'580.76']->['395337435'	'407217865973329920'	'692.97']
['283391287'	'407217865973329920'	'580.76']->['908259738'	'407217865973329920'	'696.4']
['513080206'	'407217865973329920'	'635.3']->['125605766'	'407217865973329920'	'698.83']
['275796851'	'407217865973329920'	'0.0']->['586237191'	'407217865973329920'	'769.35']
['275796851'	'407217865973329920'	'0.0']->['86064562'	'407217865973329920'	'819.53']
['275796851'	'407217865973329920'	'0.0']->['401314459'	'407217865973329920'	'899.03']
['275796851'	'407217865973329920'	'0.0']->['363693673'	'407217865973329920'	'951.17']
['275796851'	'407217865973329920'	'0.0']->['107914383'	'407217865973329920'	'1027.58']
['107914383'	'407217865973329920'	'1027.58']->['96114661'	'407217865973329920'	'1031.98']
['275796851'	'407217865973329920'	'0.0']->['272728917'	'407217865973329920'	'1076.5']
['275796851'	'407217865973329920'	'0.0']->['133594854'	'407217865973329920'	'1087.77']
['275796851'	'407217865973329920'	'0.0']->['277181983'	'407217865973329920'	'1127.92']
['275796851'	'407217865973329920'	'0.0']->['327740312'	'407217865973329920'	'1135.58']
['275796851'	'407217865973329920'	'0.0']->['404581667'	'407217865973329920'	'1137.95']
['275796851'	'407217865973329920'	'0.0']->['1336932331'	'407217865973329920'	'1156.08']
['275796851'	'407217865973329920'	'0.0']->['578187922'	'407217865973329920'	'1161.72']
['275796851'	'407217865973329920'	'0.0']->['263251262'	'407217865973329920'	'1212.63']
['275796851'	'407217865973329920'	'0.0']->['347102184'	'407217865973329920'	'1214.87']
['275796851'	'407217865973329920'	'0.0']->['138453878'	'407217865973329920'	'1229.67']
['275796851'	'407217865973329920'	'0.0']->['216019475'	'407217865973329920'	'1315.32']
['275796851'	'407217865973329920'	'0.0']->['1137518611'	'407217865973329920'	'1318.67']
['275796851'	'407217865973329920'	'0.0']->['282478621'	'407217865973329920'	'1745.3']
['282478621'	'407217865973329920'	'1745.3']->['2194186747'	'407217865973329920'	'1746.58']
['282478621'	'407217865973329920'	'1745.3']->['184771226'	'407217865973329920'	'1747.15']
['2194186747'	'407217865973329920'	'1746.58']->['206614560'	'407217865973329920'	'1749.77']
['184771226'	'407217865973329920'	'1747.15']->['559263169'	'407217865973329920'	'1830.97']
['350177341'	'407217865973329920'	'576.82']->['357491544'	'407217865973329920'	'1832.45']
['275796851'	'407217865973329920'	'0.0']->['200566906'	'407217865973329920'	'1844.37']
['275796851'	'407217865973329920'	'0.0']->['320424095'	'407217865973329920'	'1953.23']
['275796851'	'407217865973329920'	'0.0']->['854308460'	'407217865973329920'	'1982.9']
['283391287'	'407217865973329920'	'580.76']->['339442365'	'407217865973329920'	'1984.0']
['339442365'	'407217865973329920'	'1984.0']->['549368344'	'407217865973329920'	'1998.27']
['549368344'	'407217865973329920'	'1998.27']->['220338597'	'407217865973329920'	'2021.15']
['220338597'	'407217865973329920'	'2021.15']->['288671869'	'407217865973329920'	'2038.45']
['275796851'	'407217865973329920'	'0.0']->['1110662371'	'407217865973329920'	'2075.85']
['275796851'	'407217865973329920'	'0.0']->['1003818600'	'407217865973329920'	'2143.07']
['275796851'	'407217865973329920'	'0.0']->['127825566'	'407217865973329920'	'2374.57']
['275796851'	'407217865973329920'	'0.0']->['245662599'	'407217865973329920'	'2397.78']
['275796851'	'407217865973329920'	'0.0']->['215322364'	'407217865973329920'	'2398.92']
['275796851'	'407217865973329920'	'0.0']->['551197323'	'407217865973329920'	'3402.47']
['275796851'	'407217865973329920'	'0.0']->['1559641386'	'407217865973329920'	'4079.75']
['275796851'	'407217865973329920'	'0.0']->['614459150'	'407217865973329920'	'7150.87']
['275796851'	'407217865973329920'	'0.0']->['425745932'	'407217865973329920'	'8585.73']
['275796851'	'407217865973329920'	'0.0']->['103831542'	'407217865973329920'	'9734.72']
['275796851'	'407217865973329920'	'0.0']->['2221623484'	'411468900124327936'	'16892.1']
