# Supplementary material for: BiMGCL: rumor detection via bi-directional multi-level graph contrastive learning
Source: PeerJ Comput Sci. 2023 Nov 10;9:e1659. doi: 10.7717/peerj-cs.1659 (PMC10703058; doi:10.7717/peerj-cs.1659)
Supplement: Supplemental Information 1 [file peerj-cs-09-1659-s001.zip › rumor_detection_acl2017/twitter15/tree/407218583135997953.txt]

['ROOT'	'ROOT'	'0.0']->['36780425'	'407218583135997953'	'0.0']
['36780425'	'407218583135997953'	'0.0']->['187567475'	'407218583135997953'	'10.15']
['36780425'	'407218583135997953'	'0.0']->['961866559'	'407218583135997953'	'17.33']
['961866559'	'407218583135997953'	'17.33']->['262441708'	'407218583135997953'	'33.8']
['262441708'	'407218583135997953'	'33.8']->['378321281'	'407218583135997953'	'42.03']
['36780425'	'407218583135997953'	'0.0']->['2157037388'	'407218583135997953'	'46.15']
['378321281'	'407218583135997953'	'42.03']->['340717133'	'407218583135997953'	'48.21']
['961866559'	'407218583135997953'	'17.33']->['323009829'	'407218583135997953'	'49.24']
['262441708'	'407218583135997953'	'33.8']->['338063978'	'407218583135997953'	'49.75']
['262441708'	'407218583135997953'	'33.8']->['822080707'	'407218583135997953'	'50.27']
['36780425'	'407218583135997953'	'0.0']->['453589227'	'407218583135997953'	'50.52']
['36780425'	'407218583135997953'	'0.0']->['1053528397'	'407218583135997953'	'51.75']
['262441708'	'407218583135997953'	'33.8']->['970847640'	'407218583135997953'	'56.43']
['36780425'	'407218583135997953'	'0.0']->['298803740'	'407218583135997953'	'57.3']
['36780425'	'407218583135997953'	'0.0']->['1005542040'	'407218583135997953'	'58.57']
['36780425'	'407218583135997953'	'0.0']->['574937937'	'407218583135997953'	'72.45']
['36780425'	'407218583135997953'	'0.0']->['710067688'	'407218583135997953'	'83.03']
['822080707'	'407218583135997953'	'50.27']->['847765856'	'407218583135997953'	'85.92']
['36780425'	'407218583135997953'	'0.0']->['374103077'	'407218583135997953'	'105.92']
['970847640'	'407218583135997953'	'56.43']->['393136420'	'407218583135997953'	'113.97']
['36780425'	'407218583135997953'	'0.0']->['484375911'	'407218583135997953'	'114.45']
['393136420'	'407218583135997953'	'113.97']->['368651400'	'407218583135997953'	'118.95']
['393136420'	'407218583135997953'	'113.97']->['1041265274'	'407218583135997953'	'121.3']
['484375911'	'407218583135997953'	'114.45']->['176927793'	'407218583135997953'	'122.0']
['1041265274'	'407218583135997953'	'121.3']->['378786571'	'407218583135997953'	'122.57']
['36780425'	'407218583135997953'	'0.0']->['451236587'	'407218583135997953'	'126.38']
['36780425'	'407218583135997953'	'0.0']->['36851406'	'407218583135997953'	'126.78']
['36780425'	'407218583135997953'	'0.0']->['128678449'	'407218583135997953'	'127.28']
['128678449'	'407218583135997953'	'127.28']->['1517580151'	'407218583135997953'	'127.68']
['451236587'	'407218583135997953'	'126.38']->['451265319'	'407218583135997953'	'129.77']
['36780425'	'407218583135997953'	'0.0']->['958612207'	'407251428374499329'	'130.52']
['36780425'	'407218583135997953'	'0.0']->['1644048968'	'407218583135997953'	'131.78']
['36780425'	'407218583135997953'	'0.0']->['628989231'	'407218583135997953'	'132.13']
['36780425'	'407218583135997953'	'0.0']->['593319667'	'407218583135997953'	'135.77']
['128678449'	'407218583135997953'	'127.28']->['705524114'	'407218583135997953'	'136.07']
['705524114'	'407218583135997953'	'136.07']->['607395946'	'407218583135997953'	'136.85']
['36780425'	'407218583135997953'	'0.0']->['880761499'	'407218583135997953'	'138.28']
['36780425'	'407218583135997953'	'0.0']->['550739622'	'407218583135997953'	'139.12']
['36780425'	'407218583135997953'	'0.0']->['866847854'	'407218583135997953'	'139.48']
['880761499'	'407218583135997953'	'138.28']->['998645203'	'407218583135997953'	'139.62']
['958612207'	'407251428374499329'	'130.52']->['96827562'	'407253890623492096'	'140.3']
['958612207'	'407251428374499329'	'130.52']->['1901667468'	'407254117355360256'	'141.2']
['36780425'	'407218583135997953'	'0.0']->['753632088'	'407218583135997953'	'141.82']
['866847854'	'407218583135997953'	'139.48']->['1330034898'	'407218583135997953'	'142.67']
['607395946'	'407218583135997953'	'136.85']->['1036416734'	'407218583135997953'	'142.68']
['36780425'	'407218583135997953'	'0.0']->['49163544'	'407218583135997953'	'142.93']
['36780425'	'407218583135997953'	'0.0']->['242979801'	'407218583135997953'	'143.13']
['36780425'	'407218583135997953'	'0.0']->['562341296'	'407218583135997953'	'143.32']
['1644048968'	'407218583135997953'	'131.78']->['475255938'	'407218583135997953'	'144.02']
['880761499'	'407218583135997953'	'138.28']->['612268028'	'407218583135997953'	'144.58']
['562341296'	'407218583135997953'	'143.32']->['745742490'	'407218583135997953'	'144.77']
['612268028'	'407218583135997953'	'144.58']->['588518251'	'407218583135997953'	'144.92']
['36780425'	'407218583135997953'	'0.0']->['721010658'	'407218583135997953'	'145.28']
['451236587'	'407218583135997953'	'126.38']->['616455427'	'407218583135997953'	'145.43']
['745742490'	'407218583135997953'	'144.77']->['575836990'	'407218583135997953'	'145.52']
['242979801'	'407218583135997953'	'143.13']->['1968899400'	'407218583135997953'	'145.73']
['575836990'	'407218583135997953'	'145.52']->['1700757643'	'407218583135997953'	'145.78']
['616455427'	'407218583135997953'	'145.43']->['1629231067'	'407218583135997953'	'145.95']
['1644048968'	'407218583135997953'	'131.78']->['1035313466'	'407218583135997953'	'146.0']
['575836990'	'407218583135997953'	'145.52']->['88038393'	'407218583135997953'	'146.55']
['36780425'	'407218583135997953'	'0.0']->['589464561'	'407218583135997953'	'146.62']
['36851406'	'407218583135997953'	'126.78']->['485021551'	'407218583135997953'	'146.65']
['36780425'	'407218583135997953'	'0.0']->['772173361'	'407218583135997953'	'146.73']
['36780425'	'407218583135997953'	'0.0']->['585156229'	'407255529417736192'	'146.82']
['36780425'	'407218583135997953'	'0.0']->['142445682'	'407218583135997953'	'147.2']
['36780425'	'407218583135997953'	'0.0']->['1220827400'	'407218583135997953'	'147.58']
['36780425'	'407218583135997953'	'0.0']->['889302992'	'407218583135997953'	'148.05']
['36780425'	'407218583135997953'	'0.0']->['206165983'	'407218583135997953'	'148.15']
['36780425'	'407218583135997953'	'0.0']->['66500653'	'407218583135997953'	'148.4']
['36780425'	'407218583135997953'	'0.0']->['724821096'	'407218583135997953'	'148.77']
['36780425'	'407218583135997953'	'0.0']->['553611923'	'407218583135997953'	'153.82']
['721010658'	'407218583135997953'	'145.28']->['1932775082'	'407218583135997953'	'155.32']
['36780425'	'407218583135997953'	'0.0']->['1043905897'	'407218583135997953'	'155.35']
['206165983'	'407218583135997953'	'148.15']->['17669320'	'407218583135997953'	'155.97']
['593319667'	'407218583135997953'	'135.77']->['554071908'	'407218583135997953'	'158.4']
['66500653'	'407218583135997953'	'148.4']->['850119151'	'407218583135997953'	'159.42']
['1629231067'	'407218583135997953'	'145.95']->['1108240620'	'407218583135997953'	'162.25']
['36780425'	'407218583135997953'	'0.0']->['562424144'	'407260161359630336'	'165.22']
['36780425'	'407218583135997953'	'0.0']->['1054452134'	'407218583135997953'	'171.88']
['206165983'	'407218583135997953'	'148.15']->['255527298'	'407218583135997953'	'172.83']
['998645203'	'407218583135997953'	'139.62']->['607828357'	'407218583135997953'	'180.53']
['1108240620'	'407218583135997953'	'162.25']->['1953219824'	'407218583135997953'	'180.58']
['1108240620'	'407218583135997953'	'162.25']->['429453237'	'407218583135997953'	'181.67']
['745742490'	'407218583135997953'	'144.77']->['574971119'	'407218583135997953'	'182.82']
['575836990'	'407218583135997953'	'145.52']->['942763062'	'407218583135997953'	'184.07']
['1330034898'	'407218583135997953'	'142.67']->['328226611'	'407218583135997953'	'187.85']
['66500653'	'407218583135997953'	'148.4']->['312397854'	'407218583135997953'	'188.22']
['36780425'	'407218583135997953'	'0.0']->['382595213'	'407218583135997953'	'188.62']
['1953219824'	'407218583135997953'	'180.58']->['1890745567'	'407218583135997953'	'200.33']
['1054452134'	'407218583135997953'	'171.88']->['2158547804'	'407218583135997953'	'222.55']
['36780425'	'407218583135997953'	'0.0']->['588875918'	'407218583135997953'	'224.78']
['588518251'	'407218583135997953'	'144.92']->['1209326820'	'407218583135997953'	'281.93']
['1209326820'	'407218583135997953'	'281.93']->['2158078059'	'407218583135997953'	'285.63']
['49163544'	'407218583135997953'	'142.93']->['760641781'	'407218583135997953'	'444.03']
['49163544'	'407218583135997953'	'142.93']->['399173229'	'407218583135997953'	'451.75']
['453589227'	'407218583135997953'	'50.52']->['357692833'	'407218583135997953'	'461.23']
['399173229'	'407218583135997953'	'451.75']->['475453930'	'407218583135997953'	'467.78']
['475453930'	'407218583135997953'	'467.78']->['481711474'	'407218583135997953'	'481.5']
['481711474'	'407218583135997953'	'481.5']->['871104834'	'407218583135997953'	'485.85']
['36780425'	'407218583135997953'	'0.0']->['277197958'	'407218583135997953'	'493.27']
['340717133'	'407218583135997953'	'48.21']->['291678113'	'407218583135997953'	'589.18']
['36780425'	'407218583135997953'	'0.0']->['1106477976'	'407218583135997953'	'644.95']
['475453930'	'407218583135997953'	'467.78']->['526946563'	'407218583135997953'	'1021.17']
['1005542040'	'407218583135997953'	'58.57']->['566748321'	'407218583135997953'	'1146.12']
['323009829'	'407218583135997953'	'49.24']->['326467819'	'407218583135997953'	'1187.7']
