# Supplementary material for: BiMGCL: rumor detection via bi-directional multi-level graph contrastive learning
Source: PeerJ Comput Sci. 2023 Nov 10;9:e1659. doi: 10.7717/peerj-cs.1659 (PMC10703058; doi:10.7717/peerj-cs.1659)
Supplement: Supplemental Information 1 [file peerj-cs-09-1659-s001.zip › rumor_detection_acl2017/twitter15/tree/407223928084766721.txt]

['ROOT'	'ROOT'	'0.0']->['17446621'	'407223928084766721'	'0.0']
['17446621'	'407223928084766721'	'0.0']->['58199928'	'407224019512213504'	'0.37']
['17446621'	'407223928084766721'	'0.0']->['60841112'	'407223928084766721'	'0.83']
['17446621'	'407223928084766721'	'0.0']->['229348017'	'407223928084766721'	'0.83']
['17446621'	'407223928084766721'	'0.0']->['705454806'	'407223928084766721'	'0.83']
['17446621'	'407223928084766721'	'0.0']->['1569340070'	'407223928084766721'	'0.83']
['17446621'	'407223928084766721'	'0.0']->['16285547'	'407223928084766721'	'0.83']
['17446621'	'407223928084766721'	'0.0']->['495402039'	'407223928084766721'	'0.83']
['17446621'	'407223928084766721'	'0.0']->['15617211'	'407223928084766721'	'0.83']
['17446621'	'407223928084766721'	'0.0']->['28500651'	'407223928084766721'	'0.83']
['17446621'	'407223928084766721'	'0.0']->['21149618'	'407224186386407425'	'1.03']
['17446621'	'407223928084766721'	'0.0']->['1627154298'	'407223928084766721'	'1.48']
['17446621'	'407223928084766721'	'0.0']->['70307279'	'407223928084766721'	'1.8']
['17446621'	'407223928084766721'	'0.0']->['56443257'	'407223928084766721'	'1.96']
['17446621'	'407223928084766721'	'0.0']->['83239760'	'407223928084766721'	'2.04']
['15617211'	'407223928084766721'	'0.83']->['52897424'	'407223928084766721'	'2.08']
['17446621'	'407223928084766721'	'0.0']->['39183057'	'407223928084766721'	'2.1']
['17446621'	'407223928084766721'	'0.0']->['325015148'	'407223928084766721'	'2.11']
['17446621'	'407223928084766721'	'0.0']->['25025360'	'407223928084766721'	'2.11']
['17446621'	'407223928084766721'	'0.0']->['127996925'	'407223928084766721'	'2.11']
['17446621'	'407223928084766721'	'0.0']->['1939056979'	'407223928084766721'	'2.12']
['17446621'	'407223928084766721'	'0.0']->['15022381'	'407223928084766721'	'2.12']
['25025360'	'407223928084766721'	'2.11']->['93326168'	'407223928084766721'	'2.12']
['17446621'	'407223928084766721'	'0.0']->['108582949'	'407223928084766721'	'2.12']
['17446621'	'407223928084766721'	'0.0']->['85667614'	'407223928084766721'	'2.12']
['17446621'	'407223928084766721'	'0.0']->['22221855'	'407224512069922816'	'2.33']
['17446621'	'407223928084766721'	'0.0']->['74557919'	'407223928084766721'	'3.17']
['17446621'	'407223928084766721'	'0.0']->['74959289'	'407223928084766721'	'3.7']
['17446621'	'407223928084766721'	'0.0']->['54058718'	'407224886315085824'	'3.82']
['17446621'	'407223928084766721'	'0.0']->['60401968'	'407223928084766721'	'3.97']
['17446621'	'407223928084766721'	'0.0']->['15482117'	'407223928084766721'	'4.1']
['17446621'	'407223928084766721'	'0.0']->['353358918'	'407223928084766721'	'4.17']
['17446621'	'407223928084766721'	'0.0']->['48504823'	'407223928084766721'	'4.2']
['17446621'	'407223928084766721'	'0.0']->['1253164166'	'407223928084766721'	'4.22']
['17446621'	'407223928084766721'	'0.0']->['231908312'	'407223928084766721'	'4.23']
['17446621'	'407223928084766721'	'0.0']->['31850161'	'407223928084766721'	'4.23']
['17446621'	'407223928084766721'	'0.0']->['838662793'	'407223928084766721'	'4.23']
['17446621'	'407223928084766721'	'0.0']->['273320527'	'407223928084766721'	'4.23']
['17446621'	'407223928084766721'	'0.0']->['575695364'	'407223928084766721'	'4.23']
['17446621'	'407223928084766721'	'0.0']->['1367882858'	'407223928084766721'	'4.23']
['17446621'	'407223928084766721'	'0.0']->['309815085'	'407223928084766721'	'4.23']
['17446621'	'407223928084766721'	'0.0']->['20349334'	'407225166385512448'	'4.93']
['17446621'	'407223928084766721'	'0.0']->['83518090'	'407225435987390464'	'6.0']
['17446621'	'407223928084766721'	'0.0']->['51332294'	'407223928084766721'	'6.89']
['17446621'	'407223928084766721'	'0.0']->['52740631'	'407225774844833792'	'7.35']
['17446621'	'407223928084766721'	'0.0']->['16501420'	'407225863345041408'	'7.7']
['17446621'	'407223928084766721'	'0.0']->['13685322'	'407223928084766721'	'8.22']
['17446621'	'407223928084766721'	'0.0']->['66749695'	'407223928084766721'	'8.89']
['17446621'	'407223928084766721'	'0.0']->['74057604'	'407223928084766721'	'9.22']
['17446621'	'407223928084766721'	'0.0']->['83171355'	'407223928084766721'	'9.38']
['17446621'	'407223928084766721'	'0.0']->['547099087'	'407223928084766721'	'9.47']
['17446621'	'407223928084766721'	'0.0']->['115702828'	'407223928084766721'	'9.51']
['17446621'	'407223928084766721'	'0.0']->['295922287'	'407223928084766721'	'9.53']
['17446621'	'407223928084766721'	'0.0']->['377802658'	'407223928084766721'	'9.54']
['17446621'	'407223928084766721'	'0.0']->['28931119'	'407223928084766721'	'9.54']
['17446621'	'407223928084766721'	'0.0']->['1461275642'	'407223928084766721'	'9.55']
['17446621'	'407223928084766721'	'0.0']->['18869600'	'407223928084766721'	'9.55']
['17446621'	'407223928084766721'	'0.0']->['364351338'	'407223928084766721'	'9.55']
['17446621'	'407223928084766721'	'0.0']->['630762886'	'407223928084766721'	'9.55']
['17446621'	'407223928084766721'	'0.0']->['128761703'	'407223928084766721'	'9.55']
['17446621'	'407223928084766721'	'0.0']->['17233639'	'407223928084766721'	'9.55']
['17446621'	'407223928084766721'	'0.0']->['29021597'	'407223928084766721'	'9.55']
['17446621'	'407223928084766721'	'0.0']->['386424737'	'407223928084766721'	'9.55']
['17446621'	'407223928084766721'	'0.0']->['50704485'	'407223928084766721'	'9.55']
['17446621'	'407223928084766721'	'0.0']->['45000092'	'407223928084766721'	'9.55']
['17446621'	'407223928084766721'	'0.0']->['846173814'	'407223928084766721'	'9.55']
['17446621'	'407223928084766721'	'0.0']->['853693585'	'407223928084766721'	'9.55']
['17446621'	'407223928084766721'	'0.0']->['636002698'	'407223928084766721'	'9.55']
['45000092'	'407223928084766721'	'9.55']->['243866714'	'407223928084766721'	'9.55']
['17446621'	'407223928084766721'	'0.0']->['118837027'	'407223928084766721'	'9.55']
['17446621'	'407223928084766721'	'0.0']->['155354840'	'407223928084766721'	'9.55']
['17446621'	'407223928084766721'	'0.0']->['1537061682'	'407223928084766721'	'9.55']
['17446621'	'407223928084766721'	'0.0']->['163987858'	'407223928084766721'	'9.55']
['17446621'	'407223928084766721'	'0.0']->['721246267'	'407223928084766721'	'9.55']
['17446621'	'407223928084766721'	'0.0']->['867348036'	'407223928084766721'	'9.55']
['17446621'	'407223928084766721'	'0.0']->['54083492'	'407223928084766721'	'9.55']
['17446621'	'407223928084766721'	'0.0']->['548091513'	'407223928084766721'	'9.55']
['17446621'	'407223928084766721'	'0.0']->['26910995'	'407223928084766721'	'9.55']
['17446621'	'407223928084766721'	'0.0']->['189643953'	'407223928084766721'	'9.55']
['17446621'	'407223928084766721'	'0.0']->['753137904'	'407223928084766721'	'9.55']
['17446621'	'407223928084766721'	'0.0']->['19553637'	'407226427604365312'	'9.93']
['17446621'	'407223928084766721'	'0.0']->['398842258'	'407223928084766721'	'10.21']
['17446621'	'407223928084766721'	'0.0']->['797515'	'407223928084766721'	'10.54']
['17446621'	'407223928084766721'	'0.0']->['153174975'	'407223928084766721'	'10.87']
['17446621'	'407223928084766721'	'0.0']->['178351253'	'407227443640950784'	'13.98']
['17446621'	'407223928084766721'	'0.0']->['635686010'	'407223928084766721'	'14.01']
['17446621'	'407223928084766721'	'0.0']->['2188269011'	'407227833522876416'	'15.53']
['17446621'	'407223928084766721'	'0.0']->['26300454'	'407223928084766721'	'15.58']
['17446621'	'407223928084766721'	'0.0']->['281204384'	'407223928084766721'	'16.36']
['17446621'	'407223928084766721'	'0.0']->['36344037'	'407223928084766721'	'16.76']
['17446621'	'407223928084766721'	'0.0']->['102031596'	'407223928084766721'	'16.95']
['17446621'	'407223928084766721'	'0.0']->['325055078'	'407223928084766721'	'17.05']
['17446621'	'407223928084766721'	'0.0']->['159172939'	'407223928084766721'	'17.1']
['17446621'	'407223928084766721'	'0.0']->['230204304'	'407223928084766721'	'17.13']
['25025360'	'407223928084766721'	'2.11']->['28163598'	'407223928084766721'	'17.14']
['26910995'	'407223928084766721'	'9.55']->['72996115'	'407223928084766721'	'17.14']
['17446621'	'407223928084766721'	'0.0']->['71888903'	'407223928084766721'	'17.15']
['17446621'	'407223928084766721'	'0.0']->['533175734'	'407223928084766721'	'17.15']
['17446621'	'407223928084766721'	'0.0']->['104042077'	'407223928084766721'	'17.15']
['17446621'	'407223928084766721'	'0.0']->['911274242'	'407223928084766721'	'18.76']
['17446621'	'407223928084766721'	'0.0']->['342514044'	'407223928084766721'	'19.56']
['17446621'	'407223928084766721'	'0.0']->['512438877'	'407223928084766721'	'19.96']
['17446621'	'407223928084766721'	'0.0']->['85189016'	'407223928084766721'	'20.17']
['1537061682'	'407223928084766721'	'9.55']->['105174140'	'407223928084766721'	'20.27']
['17446621'	'407223928084766721'	'0.0']->['93097455'	'407223928084766721'	'20.37']
['17446621'	'407223928084766721'	'0.0']->['22861021'	'407230004934635520'	'24.15']
['17446621'	'407223928084766721'	'0.0']->['1335858469'	'407223928084766721'	'24.77']
['17446621'	'407223928084766721'	'0.0']->['45722835'	'407223928084766721'	'26.97']
['17446621'	'407223928084766721'	'0.0']->['49139660'	'407223928084766721'	'28.07']
['17446621'	'407223928084766721'	'0.0']->['231822653'	'407223928084766721'	'28.62']
['17446621'	'407223928084766721'	'0.0']->['1608896815'	'407223928084766721'	'28.89']
['17446621'	'407223928084766721'	'0.0']->['64926688'	'407223928084766721'	'29.03']
['17446621'	'407223928084766721'	'0.0']->['210447039'	'407223928084766721'	'29.1']
['26910995'	'407223928084766721'	'9.55']->['463173561'	'407223928084766721'	'29.13']
['17446621'	'407223928084766721'	'0.0']->['2183734101'	'407223928084766721'	'29.15']
['17446621'	'407223928084766721'	'0.0']->['283096560'	'407223928084766721'	'29.16']
['17446621'	'407223928084766721'	'0.0']->['27651652'	'407223928084766721'	'29.16']
['17446621'	'407223928084766721'	'0.0']->['81000458'	'407223928084766721'	'29.16']
['17446621'	'407223928084766721'	'0.0']->['296520482'	'407223928084766721'	'29.17']
['17446621'	'407223928084766721'	'0.0']->['23644665'	'407223928084766721'	'32.21']
['102031596'	'407223928084766721'	'16.95']->['132691935'	'407223928084766721'	'33.73']
['17446621'	'407223928084766721'	'0.0']->['863949348'	'407223928084766721'	'34.49']
['17446621'	'407223928084766721'	'0.0']->['18856763'	'407223928084766721'	'34.87']
['17446621'	'407223928084766721'	'0.0']->['237875010'	'407223928084766721'	'35.06']
['17446621'	'407223928084766721'	'0.0']->['136367291'	'407223928084766721'	'35.15']
['17446621'	'407223928084766721'	'0.0']->['46950376'	'407223928084766721'	'35.25']
['17446621'	'407223928084766721'	'0.0']->['108375650'	'407223928084766721'	'39.7']
['17446621'	'407223928084766721'	'0.0']->['1924029078'	'407223928084766721'	'41.92']
['17446621'	'407223928084766721'	'0.0']->['121818283'	'407223928084766721'	'43.04']
['17446621'	'407223928084766721'	'0.0']->['2225199096'	'407223928084766721'	'43.59']
['17446621'	'407223928084766721'	'0.0']->['15304877'	'407223928084766721'	'43.87']
['17446621'	'407223928084766721'	'0.0']->['27955128'	'407223928084766721'	'44.01']
['17446621'	'407223928084766721'	'0.0']->['247793780'	'407223928084766721'	'44.15']
['121818283'	'407223928084766721'	'43.04']->['94604569'	'407223928084766721'	'46.28']
['17446621'	'407223928084766721'	'0.0']->['375682295'	'407223928084766721'	'47.35']
['17446621'	'407223928084766721'	'0.0']->['25640854'	'407223928084766721'	'47.88']
['17446621'	'407223928084766721'	'0.0']->['256245979'	'407223928084766721'	'48.15']
['17446621'	'407223928084766721'	'0.0']->['1854825536'	'407223928084766721'	'48.42']
['17446621'	'407223928084766721'	'0.0']->['112557954'	'407223928084766721'	'48.83']
['17446621'	'407223928084766721'	'0.0']->['341126898'	'407223928084766721'	'50.52']
['17446621'	'407223928084766721'	'0.0']->['386197791'	'407223928084766721'	'57.07']
['17446621'	'407223928084766721'	'0.0']->['57873387'	'407223928084766721'	'60.34']
['17446621'	'407223928084766721'	'0.0']->['369084563'	'407223928084766721'	'61.98']
['121818283'	'407223928084766721'	'43.04']->['576480617'	'407223928084766721'	'62.8']
['17446621'	'407223928084766721'	'0.0']->['16960902'	'407223928084766721'	'63.21']
['17446621'	'407223928084766721'	'0.0']->['280496464'	'407223928084766721'	'63.62']
['17446621'	'407223928084766721'	'0.0']->['111689051'	'407223928084766721'	'63.85']
['17446621'	'407223928084766721'	'0.0']->['29275382'	'407223928084766721'	'73.89']
['17446621'	'407223928084766721'	'0.0']->['1083239214'	'407223928084766721'	'78.91']
['17446621'	'407223928084766721'	'0.0']->['552646676'	'407223928084766721'	'81.42']
['17446621'	'407223928084766721'	'0.0']->['361684791'	'407223928084766721'	'82.68']
['17446621'	'407223928084766721'	'0.0']->['469824523'	'407223928084766721'	'83.93']
['17446621'	'407223928084766721'	'0.0']->['43779382'	'407223928084766721'	'91.84']
['17446621'	'407223928084766721'	'0.0']->['39568755'	'407223928084766721'	'95.8']
['17446621'	'407223928084766721'	'0.0']->['247593285'	'407223928084766721'	'97.77']
['17446621'	'407223928084766721'	'0.0']->['17936431'	'407223928084766721'	'99.75']
['17446621'	'407223928084766721'	'0.0']->['318632411'	'407223928084766721'	'100.29']
['17446621'	'407223928084766721'	'0.0']->['1578957631'	'407223928084766721'	'100.83']
['17446621'	'407223928084766721'	'0.0']->['463340558'	'407223928084766721'	'120.72']
['17446621'	'407223928084766721'	'0.0']->['293798728'	'407223928084766721'	'130.67']
['17446621'	'407223928084766721'	'0.0']->['23204932'	'407223928084766721'	'135.64']
['17446621'	'407223928084766721'	'0.0']->['956201738'	'407223928084766721'	'138.13']
['17446621'	'407223928084766721'	'0.0']->['29740606'	'407223928084766721'	'139.37']
['17446621'	'407223928084766721'	'0.0']->['27517035'	'407223928084766721'	'140.0']
['17446621'	'407223928084766721'	'0.0']->['608657248'	'407223928084766721'	'140.31']
['17446621'	'407223928084766721'	'0.0']->['156734812'	'407223928084766721'	'140.46']
['156734812'	'407223928084766721'	'140.46']->['41158814'	'407223928084766721'	'140.54']
['17446621'	'407223928084766721'	'0.0']->['1110210332'	'407223928084766721'	'140.58']
['17446621'	'407223928084766721'	'0.0']->['805199329'	'407223928084766721'	'140.62']
['112557954'	'407223928084766721'	'48.83']->['405230492'	'407223928084766721'	'211.32']
['17446621'	'407223928084766721'	'0.0']->['343781895'	'407277835351760896'	'214.22']
['156734812'	'407223928084766721'	'140.46']->['75026181'	'407223928084766721'	'246.67']
['17446621'	'407223928084766721'	'0.0']->['1299516300'	'407223928084766721'	'264.34']
['17446621'	'407223928084766721'	'0.0']->['314622164'	'407223928084766721'	'273.18']
['17446621'	'407223928084766721'	'0.0']->['2167950289'	'407223928084766721'	'277.6']
['17446621'	'407223928084766721'	'0.0']->['28138748'	'407223928084766721'	'279.81']
['28138748'	'407223928084766721'	'279.81']->['465210592'	'407223928084766721'	'280.91']
['17446621'	'407223928084766721'	'0.0']->['372471410'	'407223928084766721'	'281.46']
['17446621'	'407223928084766721'	'0.0']->['23336835'	'407223928084766721'	'281.74']
['17446621'	'407223928084766721'	'0.0']->['167455224'	'407223928084766721'	'281.88']
['17446621'	'407223928084766721'	'0.0']->['337005625'	'407223928084766721'	'281.95']
['118837027'	'407223928084766721'	'9.55']->['25399317'	'407223928084766721'	'281.98']
['17446621'	'407223928084766721'	'0.0']->['711371503'	'407223928084766721'	'282.0']
['17446621'	'407223928084766721'	'0.0']->['17839976'	'407223928084766721'	'282.01']
['17446621'	'407223928084766721'	'0.0']->['222225936'	'407223928084766721'	'282.01']
['15482117'	'407223928084766721'	'4.1']->['5889592'	'407223928084766721'	'282.01']
['17446621'	'407223928084766721'	'0.0']->['77815206'	'407223928084766721'	'282.02']
['17446621'	'407223928084766721'	'0.0']->['531945563'	'407223928084766721'	'282.02']
['17446621'	'407223928084766721'	'0.0']->['89265769'	'407223928084766721'	'302.32']
['17446621'	'407223928084766721'	'0.0']->['1051686764'	'407223928084766721'	'319.83']
['17446621'	'407223928084766721'	'0.0']->['83639769'	'407223928084766721'	'341.95']
['17446621'	'407223928084766721'	'0.0']->['263654704'	'407223928084766721'	'471.52']
['17446621'	'407223928084766721'	'0.0']->['1571552911'	'407223928084766721'	'569.43']
['17446621'	'407223928084766721'	'0.0']->['601611094'	'407223928084766721'	'587.52']
['17446621'	'407223928084766721'	'0.0']->['543206092'	'407223928084766721'	'594.63']
['17446621'	'407223928084766721'	'0.0']->['223018094'	'407223928084766721'	'657.12']
['17446621'	'407223928084766721'	'0.0']->['1285792975'	'407223928084766721'	'732.7']
['17446621'	'407223928084766721'	'0.0']->['992989783'	'407223928084766721'	'740.33']
['17446621'	'407223928084766721'	'0.0']->['1616058013'	'407223928084766721'	'779.78']
['17446621'	'407223928084766721'	'0.0']->['58896672'	'407223928084766721'	'781.65']
['17446621'	'407223928084766721'	'0.0']->['1164551413'	'407223928084766721'	'783.5']
['17446621'	'407223928084766721'	'0.0']->['178280435'	'407223928084766721'	'789.4']
['17446621'	'407223928084766721'	'0.0']->['26622671'	'407223928084766721'	'796.25']
['17446621'	'407223928084766721'	'0.0']->['380440337'	'407223928084766721'	'872.72']
['17446621'	'407223928084766721'	'0.0']->['1358651114'	'407223928084766721'	'1134.98']
['1358651114'	'407223928084766721'	'1134.98']->['284538751'	'407223928084766721'	'1135.47']
['17446621'	'407223928084766721'	'0.0']->['223032686'	'407223928084766721'	'1136.35']
['1358651114'	'407223928084766721'	'1134.98']->['338347634'	'407223928084766721'	'1136.63']
['17446621'	'407223928084766721'	'0.0']->['576144150'	'407223928084766721'	'1138.1']
['1358651114'	'407223928084766721'	'1134.98']->['239039443'	'407223928084766721'	'1139.45']
['1358651114'	'407223928084766721'	'1134.98']->['41478317'	'407223928084766721'	'1141.85']
['1358651114'	'407223928084766721'	'1134.98']->['1931544936'	'407223928084766721'	'1142.63']
['1358651114'	'407223928084766721'	'1134.98']->['1184396772'	'407223928084766721'	'1144.17']
['1358651114'	'407223928084766721'	'1134.98']->['53909296'	'407223928084766721'	'1148.32']
['1358651114'	'407223928084766721'	'1134.98']->['165274843'	'407223928084766721'	'1149.8']
['1358651114'	'407223928084766721'	'1134.98']->['627309716'	'407223928084766721'	'1150.4']
['17446621'	'407223928084766721'	'0.0']->['1406681245'	'407223928084766721'	'1153.47']
['1358651114'	'407223928084766721'	'1134.98']->['2200605463'	'407223928084766721'	'1155.72']
['1358651114'	'407223928084766721'	'1134.98']->['764961523'	'407223928084766721'	'1156.93']
['1358651114'	'407223928084766721'	'1134.98']->['274827663'	'407223928084766721'	'1160.77']
['1358651114'	'407223928084766721'	'1134.98']->['324375996'	'407223928084766721'	'1170.17']
['1358651114'	'407223928084766721'	'1134.98']->['342715106'	'407223928084766721'	'1175.97']
['1358651114'	'407223928084766721'	'1134.98']->['117686350'	'407223928084766721'	'1178.85']
['17446621'	'407223928084766721'	'0.0']->['717345002'	'407223928084766721'	'1190.95']
['17446621'	'407223928084766721'	'0.0']->['323087879'	'407223928084766721'	'1192.98']
['1358651114'	'407223928084766721'	'1134.98']->['1539560863'	'407223928084766721'	'1196.87']
['1358651114'	'407223928084766721'	'1134.98']->['363659484'	'407223928084766721'	'1199.08']
['1358651114'	'407223928084766721'	'1134.98']->['279134695'	'407223928084766721'	'1202.48']
['1358651114'	'407223928084766721'	'1134.98']->['306405182'	'407223928084766721'	'1212.03']
['17446621'	'407223928084766721'	'0.0']->['583123256'	'407223928084766721'	'1225.07']
['17446621'	'407223928084766721'	'0.0']->['1363098373'	'407223928084766721'	'1231.22']
['17446621'	'407223928084766721'	'0.0']->['713179623'	'407223928084766721'	'1250.27']
['17446621'	'407223928084766721'	'0.0']->['1064980178'	'407223928084766721'	'1265.32']
['1358651114'	'407223928084766721'	'1134.98']->['133111250'	'407223928084766721'	'1273.18']
['17446621'	'407223928084766721'	'0.0']->['1736494826'	'407223928084766721'	'1335.6']
['1358651114'	'407223928084766721'	'1134.98']->['187632078'	'407223928084766721'	'1345.2']
['17446621'	'407223928084766721'	'0.0']->['1488183146'	'407223928084766721'	'1374.98']
['1358651114'	'407223928084766721'	'1134.98']->['398968064'	'407223928084766721'	'1398.02']
['17446621'	'407223928084766721'	'0.0']->['51167352'	'407223928084766721'	'1484.15']
['1358651114'	'407223928084766721'	'1134.98']->['1656202940'	'407223928084766721'	'1510.9']
['17446621'	'407223928084766721'	'0.0']->['483496390'	'407223928084766721'	'1518.35']
['1358651114'	'407223928084766721'	'1134.98']->['46331988'	'407223928084766721'	'1559.8']
['1358651114'	'407223928084766721'	'1134.98']->['117416935'	'407223928084766721'	'1616.98']
['17446621'	'407223928084766721'	'0.0']->['148927440'	'407223928084766721'	'1621.55']
['17446621'	'407223928084766721'	'0.0']->['435917049'	'407223928084766721'	'1676.0']
['17446621'	'407223928084766721'	'0.0']->['181590264'	'407223928084766721'	'1685.22']
['1358651114'	'407223928084766721'	'1134.98']->['560817911'	'407223928084766721'	'1697.1']
['17446621'	'407223928084766721'	'0.0']->['716275487'	'407223928084766721'	'1736.13']
['1358651114'	'407223928084766721'	'1134.98']->['2202618285'	'407223928084766721'	'1736.97']
['1358651114'	'407223928084766721'	'1134.98']->['2205275974'	'407223928084766721'	'1742.25']
['1358651114'	'407223928084766721'	'1134.98']->['85870324'	'407223928084766721'	'1742.28']
['1358651114'	'407223928084766721'	'1134.98']->['175133186'	'407223928084766721'	'1797.4']
['17446621'	'407223928084766721'	'0.0']->['248349187'	'407223928084766721'	'1798.6']
['17446621'	'407223928084766721'	'0.0']->['233231629'	'407223928084766721'	'1892.73']
['17446621'	'407223928084766721'	'0.0']->['158804202'	'407223928084766721'	'2064.35']
['1358651114'	'407223928084766721'	'1134.98']->['1278063151'	'407223928084766721'	'2107.37']
['17446621'	'407223928084766721'	'0.0']->['59571526'	'407223928084766721'	'2138.05']
['1358651114'	'407223928084766721'	'1134.98']->['597196713'	'407223928084766721'	'2176.1']
['597196713'	'407223928084766721'	'2176.1']->['407705033'	'407223928084766721'	'2383.63']
['17446621'	'407223928084766721'	'0.0']->['465663536'	'407223928084766721'	'2522.53']
['17446621'	'407223928084766721'	'0.0']->['93178088'	'407223928084766721'	'8472.08']
['17446621'	'407223928084766721'	'0.0']->['193962055'	'407223928084766721'	'10080.23']
['193962055'	'407223928084766721'	'10080.23']->['243450064'	'407223928084766721'	'10088.95']
['1358651114'	'407223928084766721'	'1134.98']->['949672170'	'407223928084766721'	'11198.73']
['17446621'	'407223928084766721'	'0.0']->['1016685296'	'407223928084766721'	'19240.72']
