# Supplementary material for: BiMGCL: rumor detection via bi-directional multi-level graph contrastive learning
Source: PeerJ Comput Sci. 2023 Nov 10;9:e1659. doi: 10.7717/peerj-cs.1659 (PMC10703058; doi:10.7717/peerj-cs.1659)
Supplement: Supplemental Information 1 [file peerj-cs-09-1659-s001.zip › rumor_detection_acl2017/twitter15/tree/407229989902225408.txt]

['ROOT'	'ROOT'	'0.0']->['495605961'	'407229989902225408'	'0.0']
['495605961'	'407229989902225408'	'0.0']->['491031141'	'407229989902225408'	'0.27']
['495605961'	'407229989902225408'	'0.0']->['868530036'	'407229989902225408'	'0.27']
['495605961'	'407229989902225408'	'0.0']->['1850796828'	'407229989902225408'	'0.42']
['495605961'	'407229989902225408'	'0.0']->['1579265329'	'407229989902225408'	'0.82']
['495605961'	'407229989902225408'	'0.0']->['962454109'	'407229989902225408'	'1.02']
['495605961'	'407229989902225408'	'0.0']->['1039237088'	'407229989902225408'	'1.12']
['495605961'	'407229989902225408'	'0.0']->['62560821'	'407229989902225408'	'1.17']
['495605961'	'407229989902225408'	'0.0']->['1030278541'	'407229989902225408'	'1.19']
['495605961'	'407229989902225408'	'0.0']->['889189518'	'407229989902225408'	'1.2']
['495605961'	'407229989902225408'	'0.0']->['36022395'	'407229989902225408'	'1.22']
['495605961'	'407229989902225408'	'0.0']->['218968923'	'407229989902225408'	'1.56']
['495605961'	'407229989902225408'	'0.0']->['334845442'	'407229989902225408'	'1.73']
['495605961'	'407229989902225408'	'0.0']->['1035262220'	'407229989902225408'	'1.9']
['495605961'	'407229989902225408'	'0.0']->['330409212'	'407229989902225408'	'2.06']
['495605961'	'407229989902225408'	'0.0']->['701736667'	'407229989902225408'	'2.14']
['495605961'	'407229989902225408'	'0.0']->['1689762840'	'407229989902225408'	'2.18']
['495605961'	'407229989902225408'	'0.0']->['607257767'	'407229989902225408'	'2.22']
['495605961'	'407229989902225408'	'0.0']->['1789898546'	'407229989902225408'	'2.71']
['495605961'	'407229989902225408'	'0.0']->['2172364752'	'407229989902225408'	'2.95']
['495605961'	'407229989902225408'	'0.0']->['1526688781'	'407229989902225408'	'3.08']
['495605961'	'407229989902225408'	'0.0']->['318365137'	'407229989902225408'	'3.14']
['495605961'	'407229989902225408'	'0.0']->['887968172'	'407229989902225408'	'3.17']
['495605961'	'407229989902225408'	'0.0']->['266912051'	'407229989902225408'	'3.18']
['495605961'	'407229989902225408'	'0.0']->['745244526'	'407229989902225408'	'3.19']
['495605961'	'407229989902225408'	'0.0']->['1015755024'	'407229989902225408'	'3.2']
['495605961'	'407229989902225408'	'0.0']->['262663498'	'407229989902225408'	'3.2']
['495605961'	'407229989902225408'	'0.0']->['788683339'	'407229989902225408'	'3.2']
['495605961'	'407229989902225408'	'0.0']->['458152245'	'407229989902225408'	'3.2']
['495605961'	'407229989902225408'	'0.0']->['196914664'	'407229989902225408'	'3.65']
['495605961'	'407229989902225408'	'0.0']->['628109553'	'407229989902225408'	'3.88']
['495605961'	'407229989902225408'	'0.0']->['1869592446'	'407229989902225408'	'3.99']
['495605961'	'407229989902225408'	'0.0']->['496233062'	'407229989902225408'	'4.04']
['495605961'	'407229989902225408'	'0.0']->['304188980'	'407229989902225408'	'4.1']
['495605961'	'407229989902225408'	'0.0']->['245467785'	'407229989902225408'	'4.17']
['495605961'	'407229989902225408'	'0.0']->['801643351'	'407229989902225408'	'4.2']
['495605961'	'407229989902225408'	'0.0']->['104260248'	'407229989902225408'	'4.23']
['495605961'	'407229989902225408'	'0.0']->['1689649236'	'407229989902225408'	'4.28']
['495605961'	'407229989902225408'	'0.0']->['1286652830'	'407229989902225408'	'4.32']
['495605961'	'407229989902225408'	'0.0']->['306878395'	'407229989902225408'	'4.63']
['495605961'	'407229989902225408'	'0.0']->['211145156'	'407229989902225408'	'4.93']
['495605961'	'407229989902225408'	'0.0']->['1959639002'	'407229989902225408'	'5.05']
['495605961'	'407229989902225408'	'0.0']->['1092946296'	'407229989902225408'	'5.17']
['495605961'	'407229989902225408'	'0.0']->['967775240'	'407229989902225408'	'5.3']
['495605961'	'407229989902225408'	'0.0']->['413306965'	'407229989902225408'	'6.22']
['495605961'	'407229989902225408'	'0.0']->['65690887'	'407229989902225408'	'6.69']
['495605961'	'407229989902225408'	'0.0']->['2159391331'	'407229989902225408'	'6.92']
['495605961'	'407229989902225408'	'0.0']->['1044125484'	'407229989902225408'	'7.03']
['495605961'	'407229989902225408'	'0.0']->['435808262'	'407229989902225408'	'7.15']
['495605961'	'407229989902225408'	'0.0']->['337283900'	'407229989902225408'	'7.65']
['495605961'	'407229989902225408'	'0.0']->['915667591'	'407229989902225408'	'7.9']
['495605961'	'407229989902225408'	'0.0']->['194357062'	'407229989902225408'	'8.03']
['495605961'	'407229989902225408'	'0.0']->['428233564'	'407229989902225408'	'8.09']
['334845442'	'407229989902225408'	'1.73']->['634546535'	'407229989902225408'	'8.12']
['495605961'	'407229989902225408'	'0.0']->['243310381'	'407229989902225408'	'8.15']
['495605961'	'407229989902225408'	'0.0']->['734822150'	'407229989902225408'	'8.9']
['495605961'	'407229989902225408'	'0.0']->['515512762'	'407229989902225408'	'9.28']
['495605961'	'407229989902225408'	'0.0']->['1260256543'	'407229989902225408'	'9.46']
['495605961'	'407229989902225408'	'0.0']->['259556866'	'407229989902225408'	'9.56']
['495605961'	'407229989902225408'	'0.0']->['321716459'	'407229989902225408'	'9.6']
['495605961'	'407229989902225408'	'0.0']->['2198720330'	'407229989902225408'	'9.63']
['495605961'	'407229989902225408'	'0.0']->['563972254'	'407229989902225408'	'9.65']
['495605961'	'407229989902225408'	'0.0']->['1548621979'	'407229989902225408'	'9.78']
['495605961'	'407229989902225408'	'0.0']->['1469883151'	'407229989902225408'	'9.78']
['495605961'	'407229989902225408'	'0.0']->['1469266088'	'407229989902225408'	'10.24']
['495605961'	'407229989902225408'	'0.0']->['521482337'	'407229989902225408'	'10.47']
['495605961'	'407229989902225408'	'0.0']->['872052050'	'407229989902225408'	'10.59']
['495605961'	'407229989902225408'	'0.0']->['103646163'	'407229989902225408'	'10.64']
['495605961'	'407229989902225408'	'0.0']->['1183458667'	'407229989902225408'	'10.67']
['495605961'	'407229989902225408'	'0.0']->['146544207'	'407229989902225408'	'10.69']
['495605961'	'407229989902225408'	'0.0']->['377063713'	'407229989902225408'	'10.7']
['495605961'	'407229989902225408'	'0.0']->['1571588496'	'407229989902225408'	'10.72']
['495605961'	'407229989902225408'	'0.0']->['551944925'	'407229989902225408'	'10.73']
['495605961'	'407229989902225408'	'0.0']->['301020743'	'407229989902225408'	'10.76']
['495605961'	'407229989902225408'	'0.0']->['1386738090'	'407229989902225408'	'10.78']
['495605961'	'407229989902225408'	'0.0']->['438698996'	'407229989902225408'	'11.07']
['495605961'	'407229989902225408'	'0.0']->['1910594984'	'407233004369477632'	'11.97']
['495605961'	'407229989902225408'	'0.0']->['108124920'	'407229989902225408'	'12.42']
['495605961'	'407229989902225408'	'0.0']->['426735421'	'407229989902225408'	'13.09']
['495605961'	'407229989902225408'	'0.0']->['232797798'	'407229989902225408'	'13.43']
['495605961'	'407229989902225408'	'0.0']->['1406324971'	'407229989902225408'	'13.6']
['495605961'	'407229989902225408'	'0.0']->['440213576'	'407229989902225408'	'13.68']
['495605961'	'407229989902225408'	'0.0']->['555561454'	'407229989902225408'	'13.72']
['495605961'	'407229989902225408'	'0.0']->['937912700'	'407229989902225408'	'13.77']
['259556866'	'407229989902225408'	'9.56']->['483481688'	'407229989902225408'	'14.04']
['495605961'	'407229989902225408'	'0.0']->['1593090324'	'407229989902225408'	'14.32']
['495605961'	'407229989902225408'	'0.0']->['1614005190'	'407229989902225408'	'14.54']
['495605961'	'407229989902225408'	'0.0']->['302872506'	'407229989902225408'	'14.65']
['495605961'	'407229989902225408'	'0.0']->['1909994918'	'407229989902225408'	'14.77']
['495605961'	'407229989902225408'	'0.0']->['428726985'	'407229989902225408'	'15.7']
['495605961'	'407229989902225408'	'0.0']->['53064293'	'407229989902225408'	'15.85']
['259556866'	'407229989902225408'	'9.56']->['870515786'	'407229989902225408'	'16.57']
['495605961'	'407229989902225408'	'0.0']->['408811935'	'407229989902225408'	'16.93']
['495605961'	'407229989902225408'	'0.0']->['80151686'	'407229989902225408'	'17.1']
['495605961'	'407229989902225408'	'0.0']->['1858690574'	'407229989902225408'	'17.19']
['495605961'	'407229989902225408'	'0.0']->['855303866'	'407229989902225408'	'17.28']
['495605961'	'407229989902225408'	'0.0']->['978612043'	'407229989902225408'	'17.95']
['495605961'	'407229989902225408'	'0.0']->['48848339'	'407229989902225408'	'18.84']
['495605961'	'407229989902225408'	'0.0']->['1543575194'	'407229989902225408'	'19.29']
['495605961'	'407229989902225408'	'0.0']->['290158566'	'407229989902225408'	'19.51']
['495605961'	'407229989902225408'	'0.0']->['932749362'	'407229989902225408'	'19.62']
['495605961'	'407229989902225408'	'0.0']->['24074735'	'407229989902225408'	'19.68']
['495605961'	'407229989902225408'	'0.0']->['1596357673'	'407229989902225408'	'19.71']
['495605961'	'407229989902225408'	'0.0']->['552117524'	'407229989902225408'	'19.73']
['495605961'	'407229989902225408'	'0.0']->['1685987720'	'407229989902225408'	'20.41']
['495605961'	'407229989902225408'	'0.0']->['1370903040'	'407229989902225408'	'20.75']
['495605961'	'407229989902225408'	'0.0']->['1922296387'	'407229989902225408'	'21.08']
['495605961'	'407229989902225408'	'0.0']->['263550682'	'407229989902225408'	'21.25']
['495605961'	'407229989902225408'	'0.0']->['276401157'	'407229989902225408'	'21.48']
['495605961'	'407229989902225408'	'0.0']->['1563870601'	'407229989902225408'	'21.72']
['1869592446'	'407229989902225408'	'3.99']->['1025977482'	'407229989902225408'	'21.93']
['495605961'	'407229989902225408'	'0.0']->['605756000'	'407229989902225408'	'27.24']
['495605961'	'407229989902225408'	'0.0']->['475545209'	'407229989902225408'	'29.9']
['495605961'	'407229989902225408'	'0.0']->['232316572'	'407229989902225408'	'31.22']
['495605961'	'407229989902225408'	'0.0']->['1641479792'	'407229989902225408'	'31.89']
['495605961'	'407229989902225408'	'0.0']->['788163906'	'407229989902225408'	'32.22']
['495605961'	'407229989902225408'	'0.0']->['1644432668'	'407229989902225408'	'32.38']
['495605961'	'407229989902225408'	'0.0']->['538453296'	'407229989902225408'	'32.47']
['495605961'	'407229989902225408'	'0.0']->['1077639174'	'407229989902225408'	'32.51']
['495605961'	'407229989902225408'	'0.0']->['787710852'	'407229989902225408'	'32.53']
['495605961'	'407229989902225408'	'0.0']->['1739555670'	'407229989902225408'	'32.54']
['495605961'	'407229989902225408'	'0.0']->['1526204186'	'407229989902225408'	'32.54']
['495605961'	'407229989902225408'	'0.0']->['231069223'	'407229989902225408'	'32.55']
['495605961'	'407229989902225408'	'0.0']->['700919566'	'407229989902225408'	'33.31']
['495605961'	'407229989902225408'	'0.0']->['2206195934'	'407229989902225408'	'33.69']
['495605961'	'407229989902225408'	'0.0']->['360912150'	'407229989902225408'	'34.07']
['495605961'	'407229989902225408'	'0.0']->['1069567207'	'407229989902225408'	'35.63']
['495605961'	'407229989902225408'	'0.0']->['2176407711'	'407229989902225408'	'36.42']
['495605961'	'407229989902225408'	'0.0']->['233721320'	'407229989902225408'	'36.81']
['495605961'	'407229989902225408'	'0.0']->['385559193'	'407229989902225408'	'37.2']
['495605961'	'407229989902225408'	'0.0']->['1563811898'	'407229989902225408'	'37.92']
['495605961'	'407229989902225408'	'0.0']->['415953619'	'407229989902225408'	'38.29']
['495605961'	'407229989902225408'	'0.0']->['1331341974'	'407229989902225408'	'38.65']
['787710852'	'407229989902225408'	'32.53']->['798806641'	'407229989902225408'	'40.03']
['495605961'	'407229989902225408'	'0.0']->['717438182'	'407229989902225408'	'40.1']
['495605961'	'407229989902225408'	'0.0']->['253162359'	'407229989902225408'	'41.1']
['495605961'	'407229989902225408'	'0.0']->['392313117'	'407229989902225408'	'41.95']
['495605961'	'407229989902225408'	'0.0']->['872664564'	'407229989902225408'	'44.67']
['495605961'	'407229989902225408'	'0.0']->['541741093'	'407229989902225408'	'46.43']
['495605961'	'407229989902225408'	'0.0']->['566643036'	'407229989902225408'	'51.58']
['495605961'	'407229989902225408'	'0.0']->['956393190'	'407229989902225408'	'51.63']
['495605961'	'407229989902225408'	'0.0']->['283663005'	'407229989902225408'	'53.77']
['495605961'	'407229989902225408'	'0.0']->['2169431134'	'407229989902225408'	'55.02']
['495605961'	'407229989902225408'	'0.0']->['1489149085'	'407229989902225408'	'56.78']
['495605961'	'407229989902225408'	'0.0']->['246487646'	'407229989902225408'	'57.55']
['495605961'	'407229989902225408'	'0.0']->['162988953'	'407229989902225408'	'58.08']
['495605961'	'407229989902225408'	'0.0']->['1417877730'	'407229989902225408'	'58.08']
['1417877730'	'407229989902225408'	'58.08']->['766449564'	'407229989902225408'	'58.67']
['495605961'	'407229989902225408'	'0.0']->['283952989'	'407229989902225408'	'59.57']
['495605961'	'407229989902225408'	'0.0']->['798602330'	'407229989902225408'	'63.58']
['495605961'	'407229989902225408'	'0.0']->['1708186315'	'407229989902225408'	'71.12']
['495605961'	'407229989902225408'	'0.0']->['1346716388'	'407229989902225408'	'71.6']
['495605961'	'407229989902225408'	'0.0']->['315654894'	'407229989902225408'	'74.4']
['495605961'	'407229989902225408'	'0.0']->['377441665'	'407229989902225408'	'76.78']
['495605961'	'407229989902225408'	'0.0']->['447126983'	'407229989902225408'	'77.03']
['495605961'	'407229989902225408'	'0.0']->['604716597'	'407229989902225408'	'78.5']
['495605961'	'407229989902225408'	'0.0']->['1367451012'	'407229989902225408'	'79.5']
['495605961'	'407229989902225408'	'0.0']->['1275880446'	'407229989902225408'	'80.07']
['495605961'	'407229989902225408'	'0.0']->['1030411644'	'407229989902225408'	'87.57']
['495605961'	'407229989902225408'	'0.0']->['596063061'	'407229989902225408'	'88.43']
['495605961'	'407229989902225408'	'0.0']->['324844253'	'407229989902225408'	'92.02']
['495605961'	'407229989902225408'	'0.0']->['1044696048'	'407229989902225408'	'96.98']
['495605961'	'407229989902225408'	'0.0']->['319185927'	'407229989902225408'	'102.18']
['495605961'	'407229989902225408'	'0.0']->['401558624'	'407229989902225408'	'104.07']
['495605961'	'407229989902225408'	'0.0']->['1258242542'	'407229989902225408'	'122.9']
['495605961'	'407229989902225408'	'0.0']->['553599849'	'407229989902225408'	'125.87']
['495605961'	'407229989902225408'	'0.0']->['1328238888'	'407229989902225408'	'129.03']
['495605961'	'407229989902225408'	'0.0']->['1260536904'	'407229989902225408'	'130.62']
['495605961'	'407229989902225408'	'0.0']->['504152406'	'407229989902225408'	'132.37']
['495605961'	'407229989902225408'	'0.0']->['508601528'	'407229989902225408'	'138.5']
['495605961'	'407229989902225408'	'0.0']->['232501555'	'407229989902225408'	'156.72']
['495605961'	'407229989902225408'	'0.0']->['368235870'	'407229989902225408'	'161.83']
['495605961'	'407229989902225408'	'0.0']->['1499482459'	'407229989902225408'	'173.37']
['495605961'	'407229989902225408'	'0.0']->['1244644026'	'407229989902225408'	'191.35']
['495605961'	'407229989902225408'	'0.0']->['1860760628'	'407229989902225408'	'226.58']
['495605961'	'407229989902225408'	'0.0']->['1362811572'	'407229989902225408'	'304.47']
['495605961'	'407229989902225408'	'0.0']->['359621402'	'407229989902225408'	'326.12']
['495605961'	'407229989902225408'	'0.0']->['156384972'	'407229989902225408'	'326.18']
['495605961'	'407229989902225408'	'0.0']->['2203490141'	'407229989902225408'	'327.53']
['495605961'	'407229989902225408'	'0.0']->['241842130'	'407229989902225408'	'352.88']
['495605961'	'407229989902225408'	'0.0']->['516886599'	'407229989902225408'	'353.78']
['495605961'	'407229989902225408'	'0.0']->['1360341872'	'407229989902225408'	'392.55']
['495605961'	'407229989902225408'	'0.0']->['807846402'	'407229989902225408'	'471.78']
['495605961'	'407229989902225408'	'0.0']->['1398872402'	'407229989902225408'	'585.68']
['1398872402'	'407229989902225408'	'585.68']->['357158497'	'407229989902225408'	'601.02']
['495605961'	'407229989902225408'	'0.0']->['733851662'	'407229989902225408'	'1128.12']
['495605961'	'407229989902225408'	'0.0']->['520327830'	'407229989902225408'	'1668.3']
['495605961'	'407229989902225408'	'0.0']->['1370016096'	'407229989902225408'	'1836.4']
['495605961'	'407229989902225408'	'0.0']->['2161053865'	'407229989902225408'	'2456.95']
['495605961'	'407229989902225408'	'0.0']->['1093660513'	'407229989902225408'	'2902.35']
['495605961'	'407229989902225408'	'0.0']->['1527312426'	'407229989902225408'	'2943.62']
['495605961'	'407229989902225408'	'0.0']->['767271823'	'407229989902225408'	'2964.07']
['495605961'	'407229989902225408'	'0.0']->['567572986'	'407229989902225408'	'3000.53']
['495605961'	'407229989902225408'	'0.0']->['807601699'	'407229989902225408'	'3014.97']
['495605961'	'407229989902225408'	'0.0']->['167084708'	'407229989902225408'	'3038.42']
['495605961'	'407229989902225408'	'0.0']->['448673704'	'407229989902225408'	'3511.93']
['495605961'	'407229989902225408'	'0.0']->['2225396286'	'407229989902225408'	'3649.25']
['495605961'	'407229989902225408'	'0.0']->['956648576'	'407229989902225408'	'4493.28']
['495605961'	'407229989902225408'	'0.0']->['1556541236'	'407229989902225408'	'4511.43']
['495605961'	'407229989902225408'	'0.0']->['2225885922'	'407229989902225408'	'4544.33']
['495605961'	'407229989902225408'	'0.0']->['1567246668'	'407229989902225408'	'4550.85']
['495605961'	'407229989902225408'	'0.0']->['300652279'	'407229989902225408'	'4782.38']
['495605961'	'407229989902225408'	'0.0']->['997286106'	'407229989902225408'	'4942.83']
['495605961'	'407229989902225408'	'0.0']->['1917818311'	'407229989902225408'	'4967.72']
['495605961'	'407229989902225408'	'0.0']->['1659291073'	'407229989902225408'	'6001.23']
['495605961'	'407229989902225408'	'0.0']->['1620181808'	'407229989902225408'	'6009.5']
['495605961'	'407229989902225408'	'0.0']->['387882903'	'407229989902225408'	'6113.43']
['495605961'	'407229989902225408'	'0.0']->['355214089'	'407229989902225408'	'6114.82']
['495605961'	'407229989902225408'	'0.0']->['562479141'	'407229989902225408'	'6145.67']
['562479141'	'407229989902225408'	'6145.67']->['817318549'	'407229989902225408'	'6146.17']
['495605961'	'407229989902225408'	'0.0']->['2201932242'	'407229989902225408'	'6165.2']
['495605961'	'407229989902225408'	'0.0']->['571674767'	'407229989902225408'	'7017.88']
['495605961'	'407229989902225408'	'0.0']->['289247260'	'407229989902225408'	'7497.03']
['495605961'	'407229989902225408'	'0.0']->['296274926'	'407229989902225408'	'7498.77']
['495605961'	'407229989902225408'	'0.0']->['1378338972'	'409147063067475968'	'7617.77']
['296274926'	'407229989902225408'	'7498.77']->['1184363108'	'407229989902225408'	'7645.7']
['495605961'	'407229989902225408'	'0.0']->['570028887'	'407229989902225408'	'7848.12']
['495605961'	'407229989902225408'	'0.0']->['463345992'	'407229989902225408'	'9605.6']
['495605961'	'407229989902225408'	'0.0']->['1508839520'	'407229989902225408'	'10485.18']
['495605961'	'407229989902225408'	'0.0']->['2183452756'	'407229989902225408'	'11520.2']
