# Supplementary material for: BiMGCL: rumor detection via bi-directional multi-level graph contrastive learning
Source: PeerJ Comput Sci. 2023 Nov 10;9:e1659. doi: 10.7717/peerj-cs.1659 (PMC10703058; doi:10.7717/peerj-cs.1659)
Supplement: Supplemental Information 1 [file peerj-cs-09-1659-s001.zip › rumor_detection_acl2017/twitter15/tree/407231591191035904.txt]

['ROOT'	'ROOT'	'0.0']->['1040889722'	'407231591191035904'	'0.0']
['1040889722'	'407231591191035904'	'0.0']->['1623099541'	'407231871068930048'	'1.12']
['1040889722'	'407231591191035904'	'0.0']->['739017708'	'407231882691379200'	'1.17']
['1040889722'	'407231591191035904'	'0.0']->['1541617633'	'407232011883929601'	'1.68']
['1040889722'	'407231591191035904'	'0.0']->['1050649250'	'407232164481490944'	'2.28']
['739017708'	'407231882691379200'	'1.17']->['1040889722'	'407231591191035904'	'0.0']
['1040889722'	'407231591191035904'	'0.0']->['1898316044'	'407234678932779008'	'12.28']
['1040889722'	'407231591191035904'	'0.0']->['88025851'	'407234967471919104'	'13.42']
['1040889722'	'407231591191035904'	'0.0']->['611879797'	'407231591191035904'	'14.68']
['1040889722'	'407231591191035904'	'0.0']->['353783891'	'407231591191035904'	'14.68']
['1040889722'	'407231591191035904'	'0.0']->['521319299'	'407231591191035904'	'14.68']
['1040889722'	'407231591191035904'	'0.0']->['1024319796'	'407231591191035904'	'14.68']
['1040889722'	'407231591191035904'	'0.0']->['593940386'	'407231591191035904'	'14.68']
['353783891'	'407231591191035904'	'14.68']->['1623099541'	'407231871068930048'	'1.12']
['1040889722'	'407231591191035904'	'0.0']->['1287330302'	'407231591191035904'	'14.68']
['1040889722'	'407231591191035904'	'0.0']->['2198045168'	'407231591191035904'	'14.68']
['1898316044'	'407234678932779008'	'12.28']->['950245256'	'407231591191035904'	'14.68']
['1040889722'	'407231591191035904'	'0.0']->['502044797'	'407231591191035904'	'14.68']
['1040889722'	'407231591191035904'	'0.0']->['132612227'	'407231591191035904'	'14.68']
['1040889722'	'407231591191035904'	'0.0']->['310622907'	'407231591191035904'	'14.68']
['1040889722'	'407231591191035904'	'0.0']->['934333176'	'407231591191035904'	'14.68']
['1040889722'	'407231591191035904'	'0.0']->['439537537'	'407231591191035904'	'14.68']
['439537537'	'407231591191035904'	'14.68']->['1348084428'	'407231591191035904'	'14.68']
['310622907'	'407231591191035904'	'14.68']->['862041626'	'407231591191035904'	'14.68']
['1040889722'	'407231591191035904'	'0.0']->['1193153402'	'407231591191035904'	'14.68']
['1348084428'	'407231591191035904'	'14.68']->['1322304823'	'407231591191035904'	'14.68']
['1898316044'	'407234678932779008'	'12.28']->['573717141'	'407231591191035904'	'14.68']
['1040889722'	'407231591191035904'	'0.0']->['1134770959'	'407231591191035904'	'14.68']
['439537537'	'407231591191035904'	'14.68']->['1377722653'	'407231591191035904'	'14.68']
['1377722653'	'407231591191035904'	'14.68']->['1234435093'	'407231591191035904'	'14.68']
['1040889722'	'407231591191035904'	'0.0']->['1401709844'	'407231591191035904'	'14.68']
['1040889722'	'407231591191035904'	'0.0']->['1093169982'	'407231591191035904'	'14.68']
['1040889722'	'407231591191035904'	'0.0']->['572946135'	'407231591191035904'	'14.68']
['1040889722'	'407231591191035904'	'0.0']->['583391597'	'407231591191035904'	'14.68']
['1040889722'	'407231591191035904'	'0.0']->['584113577'	'407231591191035904'	'14.68']
['1040889722'	'407231591191035904'	'0.0']->['1705568912'	'407231591191035904'	'14.68']
['1093169982'	'407231591191035904'	'14.68']->['1428649135'	'407231591191035904'	'14.68']
['1093169982'	'407231591191035904'	'14.68']->['1465499402'	'407231591191035904'	'14.68']
['1040889722'	'407231591191035904'	'0.0']->['294877381'	'407231591191035904'	'14.68']
['1040889722'	'407231591191035904'	'0.0']->['498715218'	'407231591191035904'	'14.68']
['1898316044'	'407234678932779008'	'12.28']->['129549387'	'407231591191035904'	'14.68']
['1040889722'	'407231591191035904'	'0.0']->['720041947'	'407231591191035904'	'14.68']
['1898316044'	'407234678932779008'	'12.28']->['613519058'	'407231591191035904'	'14.68']
['1040889722'	'407231591191035904'	'0.0']->['893416231'	'407231591191035904'	'14.68']
['720041947'	'407231591191035904'	'14.68']->['700529145'	'407231591191035904'	'14.68']
['613519058'	'407231591191035904'	'14.68']->['383202435'	'407231591191035904'	'14.68']
['1040889722'	'407231591191035904'	'0.0']->['876188449'	'407231591191035904'	'14.68']
['1898316044'	'407234678932779008'	'12.28']->['1916477438'	'407231591191035904'	'14.68']
['1898316044'	'407234678932779008'	'12.28']->['1270000375'	'407231591191035904'	'14.68']
['383202435'	'407231591191035904'	'14.68']->['1342924825'	'407231591191035904'	'14.68']
['1898316044'	'407234678932779008'	'12.28']->['612118214'	'407231591191035904'	'14.68']
['1040889722'	'407231591191035904'	'0.0']->['879636714'	'407231591191035904'	'14.68']
['862041626'	'407231591191035904'	'14.68']->['521738852'	'407231591191035904'	'14.68']
['1040889722'	'407231591191035904'	'0.0']->['309776481'	'407231591191035904'	'14.68']
['1342924825'	'407231591191035904'	'14.68']->['466776713'	'407231591191035904'	'14.68']
['1040889722'	'407231591191035904'	'0.0']->['605448016'	'407231591191035904'	'14.68']
['1093169982'	'407231591191035904'	'14.68']->['600219121'	'407231591191035904'	'14.68']
['1040889722'	'407231591191035904'	'0.0']->['176780879'	'407235333261369345'	'14.88']
['1040889722'	'407231591191035904'	'0.0']->['586038245'	'407231591191035904'	'16.16']
['1342924825'	'407231591191035904'	'14.68']->['1689122053'	'407231591191035904'	'16.9']
['1040889722'	'407231591191035904'	'0.0']->['264768198'	'407231591191035904'	'17.26']
['586038245'	'407231591191035904'	'16.16']->['405117344'	'407231591191035904'	'17.45']
['586038245'	'407231591191035904'	'16.16']->['825738074'	'407231591191035904'	'17.54']
['1040889722'	'407231591191035904'	'0.0']->['746859224'	'407231591191035904'	'17.59']
['1377722653'	'407231591191035904'	'14.68']->['929628529'	'407231591191035904'	'17.61']
['1916477438'	'407231591191035904'	'14.68']->['398174648'	'407231591191035904'	'17.62']
['1040889722'	'407231591191035904'	'0.0']->['628573501'	'407231591191035904'	'17.63']
['1040889722'	'407231591191035904'	'0.0']->['1349609851'	'407231591191035904'	'17.63']
['1040889722'	'407231591191035904'	'0.0']->['1226322446'	'407231591191035904'	'17.63']
['405117344'	'407231591191035904'	'17.45']->['143479634'	'407231591191035904'	'17.63']
['1040889722'	'407231591191035904'	'0.0']->['889764968'	'407231591191035904'	'17.68']
['1093169982'	'407231591191035904'	'14.68']->['825550604'	'407231591191035904'	'17.73']
['1040889722'	'407231591191035904'	'0.0']->['738993613'	'407231591191035904'	'17.73']
['612118214'	'407231591191035904'	'14.68']->['597439254'	'407231591191035904'	'17.75']
['825550604'	'407231591191035904'	'17.73']->['1406266644'	'407231591191035904'	'17.98']
['1040889722'	'407231591191035904'	'0.0']->['950439186'	'407231591191035904'	'18.1']
['1040889722'	'407231591191035904'	'0.0']->['157677441'	'407231591191035904'	'18.35']
['1406266644'	'407231591191035904'	'17.98']->['928423914'	'407231591191035904'	'18.55']
['1040889722'	'407231591191035904'	'0.0']->['612412636'	'407231591191035904'	'18.57']
['628573501'	'407231591191035904'	'17.63']->['466701124'	'407231591191035904'	'18.6']
['1040889722'	'407231591191035904'	'0.0']->['997400804'	'407231591191035904'	'18.78']
['586038245'	'407231591191035904'	'16.16']->['1168512278'	'407231591191035904'	'18.98']
['1898316044'	'407234678932779008'	'12.28']->['488716171'	'407231591191035904'	'19.72']
['1093169982'	'407231591191035904'	'14.68']->['831538058'	'407231591191035904'	'20.5']
['586038245'	'407231591191035904'	'16.16']->['1216994341'	'407231591191035904'	'20.52']
['1040889722'	'407231591191035904'	'0.0']->['520579961'	'407231591191035904'	'20.73']
['889764968'	'407231591191035904'	'17.68']->['872319013'	'407231591191035904'	'20.87']
['1040889722'	'407231591191035904'	'0.0']->['837903278'	'407231591191035904'	'20.9']
['1093169982'	'407231591191035904'	'14.68']->['732551797'	'407231591191035904'	'21.13']
['612412636'	'407231591191035904'	'18.57']->['340435076'	'407231591191035904'	'21.15']
['1040889722'	'407231591191035904'	'0.0']->['452400406'	'407231591191035904'	'21.72']
['1040889722'	'407231591191035904'	'0.0']->['835148719'	'407231591191035904'	'21.78']
['1040889722'	'407231591191035904'	'0.0']->['315272782'	'407231591191035904'	'21.85']
['1040889722'	'407231591191035904'	'0.0']->['2189344432'	'407231591191035904'	'22.02']
['1040889722'	'407231591191035904'	'0.0']->['1060626848'	'407231591191035904'	'23.23']
['1040889722'	'407231591191035904'	'0.0']->['743197282783342592'	'407231591191035904'	'23.88']
['452400406'	'407231591191035904'	'21.72']->['369453388'	'407231591191035904'	'24.53']
['1040889722'	'407231591191035904'	'0.0']->['320830396'	'407231591191035904'	'24.98']
['1040889722'	'407231591191035904'	'0.0']->['138859351'	'407231591191035904'	'25.43']
['1060626848'	'407231591191035904'	'23.23']->['787232490'	'407231591191035904'	'26.52']
['1040889722'	'407231591191035904'	'0.0']->['813036186'	'407231591191035904'	'27.3']
['1040889722'	'407231591191035904'	'0.0']->['117442330'	'407231591191035904'	'27.47']
['1040889722'	'407231591191035904'	'0.0']->['567569026'	'407231591191035904'	'30.38']
['1040889722'	'407231591191035904'	'0.0']->['220422318'	'407231591191035904'	'30.62']
['220422318'	'407231591191035904'	'30.62']->['844955599'	'407231591191035904'	'31.68']
['1040889722'	'407231591191035904'	'0.0']->['555577212'	'407231591191035904'	'31.95']
['1040889722'	'407231591191035904'	'0.0']->['394215910'	'407231591191035904'	'32.25']
['1040889722'	'407231591191035904'	'0.0']->['565393282'	'407231591191035904'	'32.4']
['1040889722'	'407231591191035904'	'0.0']->['1629178944'	'407231591191035904'	'32.65']
['825550604'	'407231591191035904'	'17.73']->['331274527'	'407231591191035904'	'33.78']
['1040889722'	'407231591191035904'	'0.0']->['1382540828'	'407231591191035904'	'34.4']
['1040889722'	'407231591191035904'	'0.0']->['1101802388'	'407231591191035904'	'34.92']
['1040889722'	'407231591191035904'	'0.0']->['442898161'	'407231591191035904'	'35.4']
['394215910'	'407231591191035904'	'32.25']->['1733620764'	'407231591191035904'	'35.48']
['1382540828'	'407231591191035904'	'34.4']->['1360065182'	'407231591191035904'	'36.32']
['628573501'	'407231591191035904'	'17.63']->['2157340575'	'407231591191035904'	'36.48']
['1040889722'	'407231591191035904'	'0.0']->['215741813'	'407231591191035904'	'37.03']
['1040889722'	'407231591191035904'	'0.0']->['610004529'	'407231591191035904'	'37.43']
['586038245'	'407231591191035904'	'16.16']->['1319181296'	'407231591191035904'	'38.9']
['442898161'	'407231591191035904'	'35.4']->['537155276'	'407231591191035904'	'39.88']
['586038245'	'407231591191035904'	'16.16']->['1393253132'	'407231591191035904'	'40.9']
['628573501'	'407231591191035904'	'17.63']->['798209131'	'407231591191035904'	'41.3']
['1040889722'	'407231591191035904'	'0.0']->['372453899'	'407231591191035904'	'41.47']
['1093169982'	'407231591191035904'	'14.68']->['970221254'	'407231591191035904'	'44.2']
['1040889722'	'407231591191035904'	'0.0']->['944580193'	'407231591191035904'	'44.37']
['586038245'	'407231591191035904'	'16.16']->['338993726'	'407231591191035904'	'46.13']
['1040889722'	'407231591191035904'	'0.0']->['499859127'	'407231591191035904'	'49.05']
['1040889722'	'407231591191035904'	'0.0']->['422520254'	'407231591191035904'	'53.23']
['565393282'	'407231591191035904'	'32.4']->['1169745150'	'407231591191035904'	'62.28']
['1093169982'	'407231591191035904'	'14.68']->['837749389'	'407231591191035904'	'71.72']
['383202435'	'407231591191035904'	'14.68']->['626445192'	'407231591191035904'	'72.05']
['1040889722'	'407231591191035904'	'0.0']->['537577048'	'407231591191035904'	'75.83']
['1169745150'	'407231591191035904'	'62.28']->['1558758452'	'407231591191035904'	'90.98']
['1040889722'	'407231591191035904'	'0.0']->['232237045'	'407231591191035904'	'98.17']
['1040889722'	'407231591191035904'	'0.0']->['561394567'	'407231591191035904'	'100.57']
['1040889722'	'407231591191035904'	'0.0']->['458385129'	'407231591191035904'	'101.18']
['537577048'	'407231591191035904'	'75.83']->['327474635'	'407231591191035904'	'115.9']
['1898316044'	'407234678932779008'	'12.28']->['232877670'	'407231591191035904'	'128.25']
['143479634'	'407231591191035904'	'17.63']->['1940718042'	'407231591191035904'	'149.92']
['1040889722'	'407231591191035904'	'0.0']->['445897849'	'407231591191035904'	'175.67']
['1093169982'	'407231591191035904'	'14.68']->['1064134436'	'407231591191035904'	'176.67']
['732551797'	'407231591191035904'	'21.13']->['523351398'	'407231591191035904'	'178.57']
['1040889722'	'407231591191035904'	'0.0']->['1392156991'	'407231591191035904'	'190.35']
['1040889722'	'407231591191035904'	'0.0']->['441733181'	'407231591191035904'	'195.53']
['1040889722'	'407231591191035904'	'0.0']->['151011162'	'407231591191035904'	'204.97']
['1040889722'	'407231591191035904'	'0.0']->['2159257353'	'407231591191035904'	'207.5']
['1040889722'	'407231591191035904'	'0.0']->['527208664'	'407231591191035904'	'208.2']
['1040889722'	'407231591191035904'	'0.0']->['563037549'	'407231591191035904'	'210.63']
['1040889722'	'407231591191035904'	'0.0']->['599489897'	'407231591191035904'	'237.63']
['1040889722'	'407231591191035904'	'0.0']->['1347583129'	'407231591191035904'	'304.3']
['1040889722'	'407231591191035904'	'0.0']->['1687396394'	'407231591191035904'	'304.6']
['1040889722'	'407231591191035904'	'0.0']->['1123715610'	'407231591191035904'	'304.65']
['1040889722'	'407231591191035904'	'0.0']->['851813808'	'407231591191035904'	'305.97']
['1040889722'	'407231591191035904'	'0.0']->['629686729'	'407231591191035904'	'696.5']
['310622907'	'407231591191035904'	'14.68']->['1255949318'	'407231591191035904'	'925.1']
['1040889722'	'407231591191035904'	'0.0']->['1180379484'	'407560745044705280'	'1307.95']
['1040889722'	'407231591191035904'	'0.0']->['356911955'	'407231591191035904'	'1309.42']
['563037549'	'407231591191035904'	'210.63']->['1558637545'	'407231591191035904'	'1320.95']
['1040889722'	'407231591191035904'	'0.0']->['308475968'	'407576141231587328'	'1369.13']
['1040889722'	'407231591191035904'	'0.0']->['1312093225'	'407231591191035904'	'4257.75']
