# Supplementary material for: BiMGCL: rumor detection via bi-directional multi-level graph contrastive learning
Source: PeerJ Comput Sci. 2023 Nov 10;9:e1659. doi: 10.7717/peerj-cs.1659 (PMC10703058; doi:10.7717/peerj-cs.1659)
Supplement: Supplemental Information 1 [file peerj-cs-09-1659-s001.zip › rumor_detection_acl2017/twitter15/tree/407231740764508161.txt]

['ROOT'	'ROOT'	'0.0']->['1044963481'	'407231740764508161'	'0.0']
['1044963481'	'407231740764508161'	'0.0']->['492306297'	'407231740764508161'	'0.28']
['1044963481'	'407231740764508161'	'0.0']->['848353242'	'407231740764508161'	'0.28']
['1044963481'	'407231740764508161'	'0.0']->['64294853'	'407231740764508161'	'0.4']
['1044963481'	'407231740764508161'	'0.0']->['142842193'	'407231740764508161'	'0.52']
['1044963481'	'407231740764508161'	'0.0']->['1328235354'	'407231740764508161'	'1.08']
['1044963481'	'407231740764508161'	'0.0']->['850459261'	'407232062437851136'	'1.28']
['1044963481'	'407231740764508161'	'0.0']->['480490282'	'407231740764508161'	'1.37']
['1044963481'	'407231740764508161'	'0.0']->['756664368'	'407232108953075712'	'1.47']
['1044963481'	'407231740764508161'	'0.0']->['461183859'	'407231740764508161'	'1.51']
['1044963481'	'407231740764508161'	'0.0']->['1334756378'	'407231740764508161'	'1.58']
['1044963481'	'407231740764508161'	'0.0']->['235578188'	'407231740764508161'	'1.61']
['1044963481'	'407231740764508161'	'0.0']->['634836682'	'407231740764508161'	'1.63']
['1044963481'	'407231740764508161'	'0.0']->['1691230027'	'407231740764508161'	'1.64']
['1044963481'	'407231740764508161'	'0.0']->['1383068348'	'407231740764508161'	'1.65']
['1044963481'	'407231740764508161'	'0.0']->['541559988'	'407231740764508161'	'1.65']
['1044963481'	'407231740764508161'	'0.0']->['1598691758'	'407231740764508161'	'1.65']
['1044963481'	'407231740764508161'	'0.0']->['20282693'	'407231740764508161'	'1.65']
['1044963481'	'407231740764508161'	'0.0']->['437033186'	'407231740764508161'	'1.65']
['1044963481'	'407231740764508161'	'0.0']->['1513546910'	'407231740764508161'	'1.65']
['1044963481'	'407231740764508161'	'0.0']->['1444482031'	'407231740764508161'	'1.65']
['1044963481'	'407231740764508161'	'0.0']->['1084300879'	'407231740764508161'	'1.65']
['1044963481'	'407231740764508161'	'0.0']->['300971032'	'407231740764508161'	'1.65']
['1044963481'	'407231740764508161'	'0.0']->['454117314'	'407231740764508161'	'1.65']
['1044963481'	'407231740764508161'	'0.0']->['742541786'	'407231740764508161'	'1.65']
['1044963481'	'407231740764508161'	'0.0']->['52008329'	'407231740764508161'	'1.65']
['1383068348'	'407231740764508161'	'1.65']->['396978588'	'407231740764508161'	'1.65']
['1044963481'	'407231740764508161'	'0.0']->['515243495'	'407231740764508161'	'1.65']
['1044963481'	'407231740764508161'	'0.0']->['926156544'	'407232280977891328'	'2.15']
['1044963481'	'407231740764508161'	'0.0']->['1663557090'	'407231740764508161'	'2.18']
['1044963481'	'407231740764508161'	'0.0']->['1910594984'	'407232330781044736'	'2.35']
['1044963481'	'407231740764508161'	'0.0']->['51641973'	'407231740764508161'	'2.45']
['634836682'	'407231740764508161'	'1.63']->['724230463'	'407231740764508161'	'2.58']
['1383068348'	'407231740764508161'	'1.65']->['2210652481'	'407231740764508161'	'2.65']
['1044963481'	'407231740764508161'	'0.0']->['151289607'	'407231740764508161'	'2.68']
['1598691758'	'407231740764508161'	'1.65']->['347607120'	'407231740764508161'	'2.7']
['1044963481'	'407231740764508161'	'0.0']->['217843823'	'407231740764508161'	'2.72']
['1044963481'	'407231740764508161'	'0.0']->['445155921'	'407231740764508161'	'2.8']
['1044963481'	'407231740764508161'	'0.0']->['1407249464'	'407231740764508161'	'2.86']
['1044963481'	'407231740764508161'	'0.0']->['93199550'	'407231740764508161'	'2.92']
['235578188'	'407231740764508161'	'1.61']->['1442418860'	'407231740764508161'	'3.17']
['1044963481'	'407231740764508161'	'0.0']->['435298951'	'407231740764508161'	'3.29']
['1044963481'	'407231740764508161'	'0.0']->['538578236'	'407231740764508161'	'3.35']
['1044963481'	'407231740764508161'	'0.0']->['1222753544'	'407231740764508161'	'3.42']
['1044963481'	'407231740764508161'	'0.0']->['345185053'	'407231740764508161'	'3.97']
['1044963481'	'407231740764508161'	'0.0']->['620067602'	'407231740764508161'	'4.24']
['396978588'	'407231740764508161'	'1.65']->['564253217'	'407231740764508161'	'4.38']
['1044963481'	'407231740764508161'	'0.0']->['542990307'	'407231740764508161'	'4.45']
['1044963481'	'407231740764508161'	'0.0']->['339979844'	'407231740764508161'	'4.48']
['1598691758'	'407231740764508161'	'1.65']->['536454598'	'407231740764508161'	'4.5']
['1044963481'	'407231740764508161'	'0.0']->['887040876'	'407231740764508161'	'4.51']
['1044963481'	'407231740764508161'	'0.0']->['863491254'	'407231740764508161'	'4.51']
['1044963481'	'407231740764508161'	'0.0']->['306139872'	'407231740764508161'	'4.51']
['437033186'	'407231740764508161'	'1.65']->['1394828748'	'407231740764508161'	'4.52']
['1044963481'	'407231740764508161'	'0.0']->['946076762'	'407231740764508161'	'4.52']
['1044963481'	'407231740764508161'	'0.0']->['204481760'	'407231740764508161'	'4.52']
['1044963481'	'407231740764508161'	'0.0']->['86552626'	'407231740764508161'	'4.52']
['1044963481'	'407231740764508161'	'0.0']->['121265140'	'407231740764508161'	'4.52']
['1044963481'	'407231740764508161'	'0.0']->['1975743336'	'407231740764508161'	'4.52']
['1044963481'	'407231740764508161'	'0.0']->['239796140'	'407231740764508161'	'4.52']
['1044963481'	'407231740764508161'	'0.0']->['1668993302'	'407231740764508161'	'4.52']
['1044963481'	'407231740764508161'	'0.0']->['1640129575'	'407232937856229376'	'4.77']
['1044963481'	'407231740764508161'	'0.0']->['1484253067'	'407231740764508161'	'4.87']
['1044963481'	'407231740764508161'	'0.0']->['355006611'	'407231740764508161'	'5.32']
['946076762'	'407231740764508161'	'4.52']->['1255282188'	'407231740764508161'	'5.83']
['1044963481'	'407231740764508161'	'0.0']->['536440371'	'407231740764508161'	'5.92']
['1044963481'	'407231740764508161'	'0.0']->['1631408532'	'407231740764508161'	'6.27']
['1255282188'	'407231740764508161'	'5.83']->['234036405'	'407231740764508161'	'6.28']
['756664368'	'407232108953075712'	'1.47']->['1190303802'	'407233374202658816'	'6.5']
['1044963481'	'407231740764508161'	'0.0']->['88759994'	'407233385736978432'	'6.53']
['1044963481'	'407231740764508161'	'0.0']->['48867165'	'407231740764508161'	'6.6']
['1598691758'	'407231740764508161'	'1.65']->['1516179344'	'407231740764508161'	'6.67']
['1044963481'	'407231740764508161'	'0.0']->['350611990'	'407231740764508161'	'6.87']
['1044963481'	'407231740764508161'	'0.0']->['229053761'	'407231740764508161'	'7.18']
['1044963481'	'407231740764508161'	'0.0']->['466454138'	'407231740764508161'	'7.37']
['1044963481'	'407231740764508161'	'0.0']->['193748518'	'407233725014216704'	'7.88']
['1222753544'	'407231740764508161'	'3.42']->['364455191'	'407231740764508161'	'7.98']
['1044963481'	'407231740764508161'	'0.0']->['2190761883'	'407231740764508161'	'7.98']
['1044963481'	'407231740764508161'	'0.0']->['810740929'	'407231740764508161'	'8.15']
['1044963481'	'407231740764508161'	'0.0']->['1058929004'	'407231740764508161'	'8.32']
['437033186'	'407231740764508161'	'1.65']->['1347766022'	'407231740764508161'	'8.52']
['1044963481'	'407231740764508161'	'0.0']->['1610454578'	'407231740764508161'	'8.6']
['1044963481'	'407231740764508161'	'0.0']->['1246203811'	'407231740764508161'	'8.92']
['1044963481'	'407231740764508161'	'0.0']->['1143501475'	'407231740764508161'	'9.03']
['396978588'	'407231740764508161'	'1.65']->['69771123'	'407231740764508161'	'9.6']
['1044963481'	'407231740764508161'	'0.0']->['431949990'	'407231740764508161'	'9.62']
['1044963481'	'407231740764508161'	'0.0']->['212931534'	'407231740764508161'	'9.63']
['1044963481'	'407231740764508161'	'0.0']->['346811770'	'407231740764508161'	'9.7']
['1044963481'	'407231740764508161'	'0.0']->['347625176'	'407231740764508161'	'9.72']
['1044963481'	'407231740764508161'	'0.0']->['1552494043'	'407231740764508161'	'10.03']
['1044963481'	'407231740764508161'	'0.0']->['2148402119'	'407231740764508161'	'10.25']
['1044963481'	'407231740764508161'	'0.0']->['78512448'	'407231740764508161'	'10.58']
['431949990'	'407231740764508161'	'9.62']->['1275942284'	'407231740764508161'	'11.05']
['536440371'	'407231740764508161'	'5.92']->['1975531394'	'407231740764508161'	'11.45']
['1044963481'	'407231740764508161'	'0.0']->['139761923'	'407231740764508161'	'11.58']
['1044963481'	'407231740764508161'	'0.0']->['369004596'	'407234672805302272'	'11.65']
['78512448'	'407231740764508161'	'10.58']->['532652683'	'407231740764508161'	'11.93']
['1044963481'	'407231740764508161'	'0.0']->['1594728254'	'407231740764508161'	'14.02']
['1246203811'	'407231740764508161'	'8.92']->['1031808313'	'407231740764508161'	'14.2']
['1044963481'	'407231740764508161'	'0.0']->['321458185'	'407231740764508161'	'14.92']
['1044963481'	'407231740764508161'	'0.0']->['624643835'	'407231740764508161'	'15.92']
['1044963481'	'407231740764508161'	'0.0']->['436103378'	'407231740764508161'	'16.07']
['1598691758'	'407231740764508161'	'1.65']->['32111570'	'407231740764508161'	'17.02']
['1044963481'	'407231740764508161'	'0.0']->['74287360'	'407231740764508161'	'17.43']
['1044963481'	'407231740764508161'	'0.0']->['803525834'	'407231740764508161'	'17.87']
['1044963481'	'407231740764508161'	'0.0']->['79561506'	'407231740764508161'	'18.82']
['1044963481'	'407231740764508161'	'0.0']->['861673142'	'407231740764508161'	'18.98']
['1044963481'	'407231740764508161'	'0.0']->['1453987464'	'407231740764508161'	'19.02']
['1044963481'	'407231740764508161'	'0.0']->['1466444815'	'407231740764508161'	'19.05']
['1044963481'	'407231740764508161'	'0.0']->['1237424690'	'407231740764508161'	'19.4']
['1044963481'	'407231740764508161'	'0.0']->['172706329'	'407231740764508161'	'21.7']
['1044963481'	'407231740764508161'	'0.0']->['1086867968'	'407231740764508161'	'21.9']
['1044963481'	'407231740764508161'	'0.0']->['1166873629'	'407231740764508161'	'22.75']
['536440371'	'407231740764508161'	'5.92']->['519443423'	'407231740764508161'	'22.88']
['1044963481'	'407231740764508161'	'0.0']->['705455362'	'407231740764508161'	'23.63']
['437033186'	'407231740764508161'	'1.65']->['60365136'	'407231740764508161'	'23.65']
['1044963481'	'407231740764508161'	'0.0']->['278877240'	'407237763444924416'	'23.93']
['1044963481'	'407231740764508161'	'0.0']->['2178311776'	'407231740764508161'	'23.95']
['1044963481'	'407231740764508161'	'0.0']->['2167670853'	'407231740764508161'	'27.43']
['1044963481'	'407231740764508161'	'0.0']->['220774970'	'407231740764508161'	'29.55']
['1044963481'	'407231740764508161'	'0.0']->['140429302'	'407231740764508161'	'34.47']
['234036405'	'407231740764508161'	'6.28']->['233641784'	'407231740764508161'	'37.57']
['204481760'	'407231740764508161'	'4.52']->['60563801'	'407231740764508161'	'42.75']
['1044963481'	'407231740764508161'	'0.0']->['1142658013'	'407231740764508161'	'46.23']
['60563801'	'407231740764508161'	'42.75']->['441743670'	'407231740764508161'	'48.87']
['1631408532'	'407231740764508161'	'6.27']->['85285437'	'407231740764508161'	'51.3']
['1044963481'	'407231740764508161'	'0.0']->['1910833747'	'407231740764508161'	'54.12']
['1044963481'	'407231740764508161'	'0.0']->['1142371728'	'407231740764508161'	'55.03']
['1044963481'	'407231740764508161'	'0.0']->['1695648325'	'407231740764508161'	'56.52']
['233641784'	'407231740764508161'	'37.57']->['2186426271'	'407231740764508161'	'59.28']
['1466444815'	'407231740764508161'	'19.05']->['981666174'	'407231740764508161'	'62.2']
['536440371'	'407231740764508161'	'5.92']->['993487658'	'407231740764508161'	'65.78']
['60563801'	'407231740764508161'	'42.75']->['534694020'	'407231740764508161'	'69.65']
['1044963481'	'407231740764508161'	'0.0']->['822037820'	'407231740764508161'	'74.72']
['822037820'	'407231740764508161'	'74.72']->['128217130'	'407231740764508161'	'75.87']
['822037820'	'407231740764508161'	'74.72']->['120880916'	'407231740764508161'	'79.35']
['1044963481'	'407231740764508161'	'0.0']->['422271361'	'407231740764508161'	'79.77']
['1044963481'	'407231740764508161'	'0.0']->['902897647'	'407231740764508161'	'87.05']
['1044963481'	'407231740764508161'	'0.0']->['291537619'	'407231740764508161'	'89.52']
['1044963481'	'407231740764508161'	'0.0']->['51714452'	'407254366836785152'	'89.92']
['1044963481'	'407231740764508161'	'0.0']->['625219522'	'407231740764508161'	'90.13']
['204481760'	'407231740764508161'	'4.52']->['485069673'	'407231740764508161'	'93.72']
['1044963481'	'407231740764508161'	'0.0']->['594947974'	'407231740764508161'	'97.78']
['204481760'	'407231740764508161'	'4.52']->['441890681'	'407231740764508161'	'113.5']
['1044963481'	'407231740764508161'	'0.0']->['1188450092'	'407231740764508161'	'123.0']
['1044963481'	'407231740764508161'	'0.0']->['1614528242'	'407231740764508161'	'185.68']
['1044963481'	'407231740764508161'	'0.0']->['1358634157'	'407231740764508161'	'198.35']
['1044963481'	'407231740764508161'	'0.0']->['1439856823'	'407231740764508161'	'223.52']
['1044963481'	'407231740764508161'	'0.0']->['1144375729'	'407231740764508161'	'232.45']
['1044963481'	'407231740764508161'	'0.0']->['208471906'	'407231740764508161'	'749.9']
['1044963481'	'407231740764508161'	'0.0']->['392391262'	'407231740764508161'	'1105.47']
['1044963481'	'407231740764508161'	'0.0']->['318658115'	'407231740764508161'	'1566.2']
['1044963481'	'407231740764508161'	'0.0']->['295292117'	'407231740764508161'	'2162.93']
['1044963481'	'407231740764508161'	'0.0']->['386728582'	'407231740764508161'	'4111.17']
['1044963481'	'407231740764508161'	'0.0']->['407433031'	'408267071072374784'	'4114.03']
['1044963481'	'407231740764508161'	'0.0']->['1861978141'	'407231740764508161'	'5179.85']
