# Supplementary material for: BiMGCL: rumor detection via bi-directional multi-level graph contrastive learning
Source: PeerJ Comput Sci. 2023 Nov 10;9:e1659. doi: 10.7717/peerj-cs.1659 (PMC10703058; doi:10.7717/peerj-cs.1659)
Supplement: Supplemental Information 1 [file peerj-cs-09-1659-s001.zip › rumor_detection_acl2017/twitter15/tree/407232661107642368.txt]

['ROOT'	'ROOT'	'0.0']->['40076725'	'407232661107642368'	'0.0']
['40076725'	'407232661107642368'	'0.0']->['1287376508'	'407232661107642368'	'0.33']
['40076725'	'407232661107642368'	'0.0']->['150968478'	'407232661107642368'	'0.33']
['40076725'	'407232661107642368'	'0.0']->['622781047'	'407232661107642368'	'0.33']
['40076725'	'407232661107642368'	'0.0']->['349054340'	'407232661107642368'	'0.33']
['40076725'	'407232661107642368'	'0.0']->['453581708'	'407232661107642368'	'0.33']
['40076725'	'407232661107642368'	'0.0']->['37535161'	'407232661107642368'	'0.39']
['40076725'	'407232661107642368'	'0.0']->['1490858196'	'407232661107642368'	'0.42']
['40076725'	'407232661107642368'	'0.0']->['825644090'	'407232661107642368'	'0.44']
['40076725'	'407232661107642368'	'0.0']->['436990328'	'407232661107642368'	'0.44']
['40076725'	'407232661107642368'	'0.0']->['731755208'	'407232661107642368'	'0.45']
['40076725'	'407232661107642368'	'0.0']->['1913626028'	'407232661107642368'	'0.45']
['40076725'	'407232661107642368'	'0.0']->['1321805018'	'407232661107642368'	'0.46']
['40076725'	'407232661107642368'	'0.0']->['1918013682'	'407232661107642368'	'0.47']
['40076725'	'407232661107642368'	'0.0']->['1469870383'	'407232661107642368'	'0.57']
['40076725'	'407232661107642368'	'0.0']->['464125441'	'407232661107642368'	'0.63']
['40076725'	'407232661107642368'	'0.0']->['525877356'	'407232661107642368'	'0.66']
['40076725'	'407232661107642368'	'0.0']->['184299933'	'407232661107642368'	'0.67']
['40076725'	'407232661107642368'	'0.0']->['1141280744'	'407232661107642368'	'0.68']
['40076725'	'407232661107642368'	'0.0']->['636296717'	'407232661107642368'	'0.68']
['40076725'	'407232661107642368'	'0.0']->['498503239'	'407232855417569281'	'0.77']
['40076725'	'407232661107642368'	'0.0']->['798516606'	'407232661107642368'	'0.78']
['40076725'	'407232661107642368'	'0.0']->['30290772'	'407232661107642368'	'0.82']
['40076725'	'407232661107642368'	'0.0']->['1051893300'	'407232661107642368'	'0.84']
['40076725'	'407232661107642368'	'0.0']->['243925186'	'407232661107642368'	'0.86']
['40076725'	'407232661107642368'	'0.0']->['379183908'	'407232661107642368'	'0.86']
['40076725'	'407232661107642368'	'0.0']->['1349919684'	'407232661107642368'	'0.86']
['40076725'	'407232661107642368'	'0.0']->['789651895'	'407232661107642368'	'0.87']
['40076725'	'407232661107642368'	'0.0']->['256190107'	'407232661107642368'	'0.87']
['40076725'	'407232661107642368'	'0.0']->['396591285'	'407232661107642368'	'0.87']
['40076725'	'407232661107642368'	'0.0']->['370167615'	'407232661107642368'	'0.87']
['40076725'	'407232661107642368'	'0.0']->['83171355'	'407232661107642368'	'0.87']
['40076725'	'407232661107642368'	'0.0']->['1223687504'	'407232661107642368'	'0.87']
['40076725'	'407232661107642368'	'0.0']->['997574534'	'407232661107642368'	'0.87']
['40076725'	'407232661107642368'	'0.0']->['341560425'	'407232661107642368'	'1.02']
['40076725'	'407232661107642368'	'0.0']->['1876973329'	'407232925865095168'	'1.05']
['40076725'	'407232661107642368'	'0.0']->['991338416'	'407232661107642368'	'1.1']
['40076725'	'407232661107642368'	'0.0']->['1697295726'	'407232661107642368'	'1.14']
['40076725'	'407232661107642368'	'0.0']->['404247483'	'407232661107642368'	'1.16']
['40076725'	'407232661107642368'	'0.0']->['348592998'	'407232661107642368'	'1.17']
['40076725'	'407232661107642368'	'0.0']->['1661769421'	'407232661107642368'	'1.18']
['40076725'	'407232661107642368'	'0.0']->['1565373444'	'407232661107642368'	'1.18']
['40076725'	'407232661107642368'	'0.0']->['203893532'	'407232661107642368'	'1.36']
['40076725'	'407232661107642368'	'0.0']->['522749845'	'407232661107642368'	'1.45']
['40076725'	'407232661107642368'	'0.0']->['64701032'	'407232661107642368'	'1.49']
['40076725'	'407232661107642368'	'0.0']->['1505255257'	'407232661107642368'	'1.51']
['40076725'	'407232661107642368'	'0.0']->['479317109'	'407232661107642368'	'1.52']
['40076725'	'407232661107642368'	'0.0']->['1110044046'	'407232661107642368'	'1.53']
['40076725'	'407232661107642368'	'0.0']->['191116495'	'407232661107642368'	'1.53']
['40076725'	'407232661107642368'	'0.0']->['1034019043'	'407232661107642368'	'1.53']
['40076725'	'407232661107642368'	'0.0']->['1695629796'	'407232661107642368'	'1.53']
['40076725'	'407232661107642368'	'0.0']->['65464991'	'407232661107642368'	'1.53']
['40076725'	'407232661107642368'	'0.0']->['454309468'	'407232661107642368'	'1.62']
['40076725'	'407232661107642368'	'0.0']->['72059040'	'407232661107642368'	'1.66']
['40076725'	'407232661107642368'	'0.0']->['261509125'	'407233083822206976'	'1.67']
['40076725'	'407232661107642368'	'0.0']->['1686207367'	'407232661107642368'	'1.68']
['40076725'	'407232661107642368'	'0.0']->['1287305360'	'407232661107642368'	'1.69']
['40076725'	'407232661107642368'	'0.0']->['714680557'	'407232661107642368'	'1.7']
['40076725'	'407232661107642368'	'0.0']->['118278097'	'407232661107642368'	'1.72']
['40076725'	'407232661107642368'	'0.0']->['424451130'	'407232661107642368'	'1.73']
['40076725'	'407232661107642368'	'0.0']->['1653572424'	'407232661107642368'	'1.73']
['40076725'	'407232661107642368'	'0.0']->['220758999'	'407232661107642368'	'1.87']
['40076725'	'407232661107642368'	'0.0']->['562961443'	'407232661107642368'	'1.93']
['40076725'	'407232661107642368'	'0.0']->['1432938848'	'407232661107642368'	'1.97']
['40076725'	'407232661107642368'	'0.0']->['1473109424'	'407232661107642368'	'1.98']
['40076725'	'407232661107642368'	'0.0']->['1557516212'	'407232661107642368'	'1.99']
['40076725'	'407232661107642368'	'0.0']->['1007881189'	'407232661107642368'	'2.0']
['40076725'	'407232661107642368'	'0.0']->['140624884'	'407232661107642368'	'2.0']
['40076725'	'407232661107642368'	'0.0']->['198618557'	'407232661107642368'	'2.0']
['40076725'	'407232661107642368'	'0.0']->['883851224'	'407232661107642368'	'2.08']
['40076725'	'407232661107642368'	'0.0']->['16665643'	'407232661107642368'	'2.12']
['40076725'	'407232661107642368'	'0.0']->['78388407'	'407232661107642368'	'2.15']
['40076725'	'407232661107642368'	'0.0']->['321594585'	'407232661107642368'	'2.28']
['40076725'	'407232661107642368'	'0.0']->['223956959'	'407232661107642368'	'2.35']
['40076725'	'407232661107642368'	'0.0']->['305170938'	'407232661107642368'	'2.38']
['40076725'	'407232661107642368'	'0.0']->['228692084'	'407232661107642368'	'2.4']
['40076725'	'407232661107642368'	'0.0']->['1406675348'	'407232661107642368'	'2.41']
['40076725'	'407232661107642368'	'0.0']->['92077986'	'407232661107642368'	'2.42']
['40076725'	'407232661107642368'	'0.0']->['34393790'	'407232661107642368'	'2.43']
['40076725'	'407232661107642368'	'0.0']->['549741028'	'407232661107642368'	'2.45']
['40076725'	'407232661107642368'	'0.0']->['595067886'	'407232661107642368'	'2.61']
['40076725'	'407232661107642368'	'0.0']->['379953606'	'407232661107642368'	'2.69']
['40076725'	'407232661107642368'	'0.0']->['635419111'	'407232661107642368'	'2.73']
['40076725'	'407232661107642368'	'0.0']->['162173314'	'407232661107642368'	'2.75']
['40076725'	'407232661107642368'	'0.0']->['576223633'	'407232661107642368'	'2.77']
['40076725'	'407232661107642368'	'0.0']->['197687953'	'407232661107642368'	'2.85']
['40076725'	'407232661107642368'	'0.0']->['939109032'	'407232661107642368'	'2.95']
['40076725'	'407232661107642368'	'0.0']->['361871190'	'407232661107642368'	'3.0']
['40076725'	'407232661107642368'	'0.0']->['883296836'	'407232661107642368'	'3.02']
['40076725'	'407232661107642368'	'0.0']->['2186574594'	'407232661107642368'	'3.05']
['40076725'	'407232661107642368'	'0.0']->['210496949'	'407232661107642368'	'3.11']
['40076725'	'407232661107642368'	'0.0']->['1679477820'	'407232661107642368'	'3.14']
['40076725'	'407232661107642368'	'0.0']->['117821209'	'407232661107642368'	'3.15']
['40076725'	'407232661107642368'	'0.0']->['542813487'	'407232661107642368'	'3.17']
['40076725'	'407232661107642368'	'0.0']->['210949307'	'407232661107642368'	'3.27']
['40076725'	'407232661107642368'	'0.0']->['932827946'	'407232661107642368'	'3.32']
['40076725'	'407232661107642368'	'0.0']->['473800992'	'407232661107642368'	'3.34']
['40076725'	'407232661107642368'	'0.0']->['402840841'	'407232661107642368'	'3.35']
['40076725'	'407232661107642368'	'0.0']->['379967553'	'407232661107642368'	'3.36']
['40076725'	'407232661107642368'	'0.0']->['34483729'	'407232661107642368'	'3.37']
['40076725'	'407232661107642368'	'0.0']->['546503288'	'407232661107642368'	'3.63']
['40076725'	'407232661107642368'	'0.0']->['29064410'	'407232661107642368'	'3.75']
['40076725'	'407232661107642368'	'0.0']->['165923604'	'407232661107642368'	'3.82']
['40076725'	'407232661107642368'	'0.0']->['226650243'	'407232661107642368'	'3.85']
['40076725'	'407232661107642368'	'0.0']->['282241410'	'407232661107642368'	'3.87']
['40076725'	'407232661107642368'	'0.0']->['256481436'	'407232661107642368'	'3.88']
['40076725'	'407232661107642368'	'0.0']->['1009141074'	'407232661107642368'	'3.88']
['40076725'	'407232661107642368'	'0.0']->['17551078'	'407232661107642368'	'3.96']
['40076725'	'407232661107642368'	'0.0']->['1630968937'	'407232661107642368'	'4.03']
['40076725'	'407232661107642368'	'0.0']->['2216783245'	'407233715815727104'	'4.18']
['40076725'	'407232661107642368'	'0.0']->['251202791'	'407232661107642368'	'4.69']
['40076725'	'407232661107642368'	'0.0']->['487113236'	'407232661107642368'	'5.02']
['40076725'	'407232661107642368'	'0.0']->['242504892'	'407232661107642368'	'5.19']
['40076725'	'407232661107642368'	'0.0']->['1027576662'	'407232661107642368'	'5.27']
['40076725'	'407232661107642368'	'0.0']->['38318851'	'407232661107642368'	'5.31']
['40076725'	'407232661107642368'	'0.0']->['980527548'	'407232661107642368'	'5.33']
['40076725'	'407232661107642368'	'0.0']->['321736771'	'407232661107642368'	'5.34']
['40076725'	'407232661107642368'	'0.0']->['168230590'	'407232661107642368'	'5.34']
['40076725'	'407232661107642368'	'0.0']->['227515197'	'407232661107642368'	'5.35']
['40076725'	'407232661107642368'	'0.0']->['294208662'	'407232661107642368'	'5.35']
['40076725'	'407232661107642368'	'0.0']->['261346361'	'407232661107642368'	'5.35']
['40076725'	'407232661107642368'	'0.0']->['1890066090'	'407232661107642368'	'5.35']
['40076725'	'407232661107642368'	'0.0']->['365174256'	'407232661107642368'	'5.35']
['40076725'	'407232661107642368'	'0.0']->['233564993'	'407232661107642368'	'5.35']
['40076725'	'407232661107642368'	'0.0']->['1690966824'	'407232661107642368'	'5.35']
['40076725'	'407232661107642368'	'0.0']->['762596700'	'407232661107642368'	'5.35']
['40076725'	'407232661107642368'	'0.0']->['2171314367'	'407232661107642368'	'5.35']
['40076725'	'407232661107642368'	'0.0']->['846370796'	'407232661107642368'	'5.35']
['40076725'	'407232661107642368'	'0.0']->['476441052'	'407232661107642368'	'5.35']
['40076725'	'407232661107642368'	'0.0']->['162125921'	'407232661107642368'	'5.35']
['40076725'	'407232661107642368'	'0.0']->['2165299060'	'407232661107642368'	'5.35']
['40076725'	'407232661107642368'	'0.0']->['339234047'	'407232661107642368'	'5.35']
['40076725'	'407232661107642368'	'0.0']->['1313041872'	'407232661107642368'	'5.35']
['40076725'	'407232661107642368'	'0.0']->['234299204'	'407232661107642368'	'5.38']
['40076725'	'407232661107642368'	'0.0']->['320436601'	'407232661107642368'	'5.39']
['40076725'	'407232661107642368'	'0.0']->['620094822'	'407232661107642368'	'5.4']
['40076725'	'407232661107642368'	'0.0']->['1518822866'	'407234085199683584'	'5.65']
['40076725'	'407232661107642368'	'0.0']->['124603316'	'407232661107642368'	'5.67']
['40076725'	'407232661107642368'	'0.0']->['1317912300'	'407232661107642368'	'5.81']
['40076725'	'407232661107642368'	'0.0']->['176818173'	'407232661107642368'	'5.88']
['40076725'	'407232661107642368'	'0.0']->['1287846240'	'407232661107642368'	'5.95']
['40076725'	'407232661107642368'	'0.0']->['131041132'	'407232661107642368'	'6.15']
['40076725'	'407232661107642368'	'0.0']->['724675262'	'407232661107642368'	'6.25']
['40076725'	'407232661107642368'	'0.0']->['26307979'	'407232661107642368'	'6.3']
['40076725'	'407232661107642368'	'0.0']->['598605777'	'407232661107642368'	'6.33']
['40076725'	'407232661107642368'	'0.0']->['427404472'	'407232661107642368'	'6.34']
['40076725'	'407232661107642368'	'0.0']->['66465494'	'407232661107642368'	'6.34']
['40076725'	'407232661107642368'	'0.0']->['310297551'	'407232661107642368'	'6.35']
['40076725'	'407232661107642368'	'0.0']->['579698720'	'407232661107642368'	'6.35']
['40076725'	'407232661107642368'	'0.0']->['405591149'	'407232661107642368'	'6.39']
['40076725'	'407232661107642368'	'0.0']->['30347857'	'407232661107642368'	'6.41']
['40076725'	'407232661107642368'	'0.0']->['2197672248'	'407232661107642368'	'6.43']
['40076725'	'407232661107642368'	'0.0']->['286386580'	'407232661107642368'	'6.49']
['40076725'	'407232661107642368'	'0.0']->['824475554'	'407232661107642368'	'6.52']
['40076725'	'407232661107642368'	'0.0']->['959465677'	'407232661107642368'	'6.55']
['40076725'	'407232661107642368'	'0.0']->['254983400'	'407232661107642368'	'6.81']
['40076725'	'407232661107642368'	'0.0']->['477777055'	'407232661107642368'	'6.94']
['40076725'	'407232661107642368'	'0.0']->['1515550123'	'407232661107642368'	'7.0']
['140624884'	'407232661107642368'	'2.0']->['40076725'	'407232661107642368'	'0.0']
['40076725'	'407232661107642368'	'0.0']->['2189391449'	'407232661107642368'	'7.03']
['40076725'	'407232661107642368'	'0.0']->['872432930'	'407232661107642368'	'7.07']
['40076725'	'407232661107642368'	'0.0']->['567609975'	'407232661107642368'	'7.18']
['40076725'	'407232661107642368'	'0.0']->['425606856'	'407234497634004992'	'7.28']
['40076725'	'407232661107642368'	'0.0']->['275554450'	'407232661107642368'	'7.3']
['40076725'	'407232661107642368'	'0.0']->['1679785074'	'407232661107642368'	'7.68']
['40076725'	'407232661107642368'	'0.0']->['466514274'	'407232661107642368'	'7.88']
['40076725'	'407232661107642368'	'0.0']->['1548695413'	'407232661107642368'	'7.97']
['40076725'	'407232661107642368'	'0.0']->['1322485867'	'407232661107642368'	'8.02']
['40076725'	'407232661107642368'	'0.0']->['2184933705'	'407232661107642368'	'8.07']
['40076725'	'407232661107642368'	'0.0']->['164818141'	'407232661107642368'	'8.07']
['40076725'	'407232661107642368'	'0.0']->['75893368'	'407232661107642368'	'8.42']
['40076725'	'407232661107642368'	'0.0']->['346146344'	'407232661107642368'	'8.59']
['40076725'	'407232661107642368'	'0.0']->['163239318'	'407232661107642368'	'8.68']
['40076725'	'407232661107642368'	'0.0']->['428685607'	'407232661107642368'	'8.72']
['40076725'	'407232661107642368'	'0.0']->['751553952'	'407232661107642368'	'8.77']
['40076725'	'407232661107642368'	'0.0']->['755545052'	'407232661107642368'	'8.84']
['40076725'	'407232661107642368'	'0.0']->['742541845'	'407232661107642368'	'8.88']
['40076725'	'407232661107642368'	'0.0']->['859728320'	'407232661107642368'	'8.92']
['40076725'	'407232661107642368'	'0.0']->['334943311'	'407232661107642368'	'9.57']
['40076725'	'407232661107642368'	'0.0']->['1006112406'	'407232661107642368'	'9.89']
['40076725'	'407232661107642368'	'0.0']->['163266407'	'407232661107642368'	'10.05']
['428685607'	'407232661107642368'	'8.72']->['341035225'	'407232661107642368'	'10.14']
['40076725'	'407232661107642368'	'0.0']->['64992029'	'407232661107642368'	'10.18']
['40076725'	'407232661107642368'	'0.0']->['308861613'	'407232661107642368'	'10.2']
['40076725'	'407232661107642368'	'0.0']->['597578569'	'407232661107642368'	'10.21']
['40076725'	'407232661107642368'	'0.0']->['1600014654'	'407232661107642368'	'10.21']
['40076725'	'407232661107642368'	'0.0']->['135166910'	'407232661107642368'	'10.21']
['40076725'	'407232661107642368'	'0.0']->['1626679028'	'407232661107642368'	'10.22']
['40076725'	'407232661107642368'	'0.0']->['244586637'	'407232661107642368'	'10.22']
['40076725'	'407232661107642368'	'0.0']->['625761320'	'407232661107642368'	'10.22']
['40076725'	'407232661107642368'	'0.0']->['164391502'	'407232661107642368'	'10.22']
['40076725'	'407232661107642368'	'0.0']->['290463784'	'407232661107642368'	'10.22']
['40076725'	'407232661107642368'	'0.0']->['2182928028'	'407232661107642368'	'10.22']
['40076725'	'407232661107642368'	'0.0']->['1544050789'	'407232661107642368'	'10.66']
['40076725'	'407232661107642368'	'0.0']->['238840919'	'407232661107642368'	'10.88']
['40076725'	'407232661107642368'	'0.0']->['172112067'	'407232661107642368'	'10.99']
['40076725'	'407232661107642368'	'0.0']->['566452927'	'407232661107642368'	'11.04']
['40076725'	'407232661107642368'	'0.0']->['520046851'	'407232661107642368'	'11.1']
['40076725'	'407232661107642368'	'0.0']->['1334375214'	'407232661107642368'	'11.71']
['40076725'	'407232661107642368'	'0.0']->['41344100'	'407232661107642368'	'12.01']
['40076725'	'407232661107642368'	'0.0']->['171193134'	'407232661107642368'	'12.16']
['40076725'	'407232661107642368'	'0.0']->['1431329628'	'407232661107642368'	'12.32']
['40076725'	'407232661107642368'	'0.0']->['1891740103'	'407232661107642368'	'12.4']
['40076725'	'407232661107642368'	'0.0']->['1627210363'	'407232661107642368'	'12.53']
['477777055'	'407232661107642368'	'6.94']->['1109325308'	'407232661107642368'	'13.46']
['40076725'	'407232661107642368'	'0.0']->['162633230'	'407232661107642368'	'13.92']
['40076725'	'407232661107642368'	'0.0']->['14712918'	'407232661107642368'	'14.15']
['40076725'	'407232661107642368'	'0.0']->['278615541'	'407232661107642368'	'14.27']
['40076725'	'407232661107642368'	'0.0']->['158787462'	'407232661107642368'	'14.33']
['40076725'	'407232661107642368'	'0.0']->['1593901189'	'407232661107642368'	'14.35']
['40076725'	'407232661107642368'	'0.0']->['2222068519'	'407232661107642368'	'14.38']
['40076725'	'407232661107642368'	'0.0']->['1953468210'	'407232661107642368'	'14.43']
['40076725'	'407232661107642368'	'0.0']->['120654882'	'407232661107642368'	'14.72']
['427404472'	'407232661107642368'	'6.34']->['401681920'	'407232661107642368'	'14.86']
['40076725'	'407232661107642368'	'0.0']->['41530940'	'407232661107642368'	'15.0']
['40076725'	'407232661107642368'	'0.0']->['489656606'	'407232661107642368'	'15.41']
['40076725'	'407232661107642368'	'0.0']->['105617015'	'407232661107642368'	'15.61']
['40076725'	'407232661107642368'	'0.0']->['517510295'	'407232661107642368'	'15.71']
['40076725'	'407232661107642368'	'0.0']->['759016135'	'407232661107642368'	'15.82']
['40076725'	'407232661107642368'	'0.0']->['38109671'	'407232661107642368'	'15.87']
['1334375214'	'407232661107642368'	'11.71']->['556253938'	'407232661107642368'	'16.23']
['40076725'	'407232661107642368'	'0.0']->['82000767'	'407232661107642368'	'16.4']
['40076725'	'407232661107642368'	'0.0']->['286768546'	'407232661107642368'	'16.58']
['40076725'	'407232661107642368'	'0.0']->['127604970'	'407232661107642368'	'16.79']
['1953468210'	'407232661107642368'	'14.43']->['1146758630'	'407232661107642368'	'17.0']
['308861613'	'407232661107642368'	'10.2']->['201338708'	'407232661107642368'	'17.38']
['40076725'	'407232661107642368'	'0.0']->['632014960'	'407232661107642368'	'17.57']
['40076725'	'407232661107642368'	'0.0']->['548851829'	'407232661107642368'	'17.77']
['40076725'	'407232661107642368'	'0.0']->['164088782'	'407232661107642368'	'19.5']
['40076725'	'407232661107642368'	'0.0']->['150733631'	'407232661107642368'	'20.37']
['40076725'	'407232661107642368'	'0.0']->['755743110'	'407232661107642368'	'20.8']
['40076725'	'407232661107642368'	'0.0']->['125761147'	'407232661107642368'	'21.02']
['40076725'	'407232661107642368'	'0.0']->['924420290'	'407232661107642368'	'21.13']
['40076725'	'407232661107642368'	'0.0']->['2196462710'	'407232661107642368'	'21.18']
['40076725'	'407232661107642368'	'0.0']->['312351558'	'407232661107642368'	'21.21']
['40076725'	'407232661107642368'	'0.0']->['187665030'	'407232661107642368'	'21.22']
['40076725'	'407232661107642368'	'0.0']->['70793511'	'407232661107642368'	'21.23']
['40076725'	'407232661107642368'	'0.0']->['627475331'	'407232661107642368'	'21.23']
['40076725'	'407232661107642368'	'0.0']->['884183978'	'407232661107642368'	'21.23']
['40076725'	'407232661107642368'	'0.0']->['908415547'	'407232661107642368'	'21.23']
['40076725'	'407232661107642368'	'0.0']->['405570916'	'407232661107642368'	'21.23']
['40076725'	'407232661107642368'	'0.0']->['1693316750'	'407232661107642368'	'21.23']
['40076725'	'407232661107642368'	'0.0']->['1571023044'	'407232661107642368'	'21.32']
['40076725'	'407232661107642368'	'0.0']->['1865061025'	'407232661107642368'	'21.53']
['40076725'	'407232661107642368'	'0.0']->['1401797647'	'407232661107642368'	'21.8']
['40076725'	'407232661107642368'	'0.0']->['444837663'	'407232661107642368'	'21.98']
['40076725'	'407232661107642368'	'0.0']->['2186857678'	'407232661107642368'	'22.17']
['40076725'	'407232661107642368'	'0.0']->['844371428'	'407232661107642368'	'22.89']
['40076725'	'407232661107642368'	'0.0']->['1344757303'	'407232661107642368'	'23.25']
['40076725'	'407232661107642368'	'0.0']->['287733549'	'407232661107642368'	'23.44']
['40076725'	'407232661107642368'	'0.0']->['209761625'	'407232661107642368'	'23.62']
['310297551'	'407232661107642368'	'6.35']->['322382057'	'407232661107642368'	'24.17']
['40076725'	'407232661107642368'	'0.0']->['2164640129'	'407232661107642368'	'24.44']
['40076725'	'407232661107642368'	'0.0']->['1554688736'	'407232661107642368'	'24.58']
['40076725'	'407232661107642368'	'0.0']->['1022854459'	'407232661107642368'	'24.65']
['40076725'	'407232661107642368'	'0.0']->['333459006'	'407232661107642368'	'24.68']
['40076725'	'407232661107642368'	'0.0']->['38363667'	'407232661107642368'	'24.7']
['40076725'	'407232661107642368'	'0.0']->['129870409'	'407232661107642368'	'24.72']
['40076725'	'407232661107642368'	'0.0']->['363304792'	'407232661107642368'	'24.92']
['40076725'	'407232661107642368'	'0.0']->['1081123495'	'407232661107642368'	'25.87']
['40076725'	'407232661107642368'	'0.0']->['573190933'	'407232661107642368'	'26.47']
['40076725'	'407232661107642368'	'0.0']->['586251111'	'407232661107642368'	'27.05']
['40076725'	'407232661107642368'	'0.0']->['1872353808'	'407232661107642368'	'27.43']
['244586637'	'407232661107642368'	'10.22']->['170530585'	'407232661107642368'	'29.15']
['40076725'	'407232661107642368'	'0.0']->['82630873'	'407232661107642368'	'30.01']
['40076725'	'407232661107642368'	'0.0']->['340112836'	'407232661107642368'	'30.44']
['40076725'	'407232661107642368'	'0.0']->['23998216'	'407232661107642368'	'30.65']
['40076725'	'407232661107642368'	'0.0']->['64858585'	'407232661107642368'	'30.87']
['40076725'	'407232661107642368'	'0.0']->['219223540'	'407232661107642368'	'31.99']
['1872353808'	'407232661107642368'	'27.43']->['1636844904'	'407232661107642368'	'32.55']
['40076725'	'407232661107642368'	'0.0']->['391085549'	'407232661107642368'	'32.84']
['40076725'	'407232661107642368'	'0.0']->['1176080582'	'407232661107642368'	'32.98']
['40076725'	'407232661107642368'	'0.0']->['118220317'	'407232661107642368'	'33.05']
['40076725'	'407232661107642368'	'0.0']->['1378441484'	'407232661107642368'	'33.08']
['40076725'	'407232661107642368'	'0.0']->['994499179'	'407232661107642368'	'33.1']
['40076725'	'407232661107642368'	'0.0']->['16261459'	'407232661107642368'	'33.12']
['40076725'	'407232661107642368'	'0.0']->['547064150'	'407232661107642368'	'33.67']
['40076725'	'407232661107642368'	'0.0']->['42235201'	'407232661107642368'	'33.95']
['40076725'	'407232661107642368'	'0.0']->['106410424'	'407232661107642368'	'34.09']
['40076725'	'407232661107642368'	'0.0']->['1644432668'	'407232661107642368'	'34.16']
['759016135'	'407232661107642368'	'15.82']->['1716307579'	'407232661107642368'	'34.23']
['40076725'	'407232661107642368'	'0.0']->['1396971727'	'407232661107642368'	'34.48']
['40076725'	'407232661107642368'	'0.0']->['853307384'	'407232661107642368'	'34.72']
['546503288'	'407232661107642368'	'3.63']->['127282543'	'407232661107642368'	'35.04']
['40076725'	'407232661107642368'	'0.0']->['1422937063'	'407232661107642368'	'35.2']
['40076725'	'407232661107642368'	'0.0']->['289650126'	'407232661107642368'	'35.37']
['40076725'	'407232661107642368'	'0.0']->['1928965490'	'407232661107642368'	'35.52']
['287733549'	'407232661107642368'	'23.44']->['195017645'	'407232661107642368'	'36.6']
['40076725'	'407232661107642368'	'0.0']->['259144035'	'407232661107642368'	'37.14']
['40076725'	'407232661107642368'	'0.0']->['1449441115'	'407232661107642368'	'37.68']
['1593901189'	'407232661107642368'	'14.35']->['1004723179'	'407232661107642368'	'38.67']
['40076725'	'407232661107642368'	'0.0']->['616074624'	'407232661107642368'	'39.65']
['40076725'	'407232661107642368'	'0.0']->['942138889'	'407232661107642368'	'40.47']
['40076725'	'407232661107642368'	'0.0']->['237516380'	'407232661107642368'	'44.83']
['40076725'	'407232661107642368'	'0.0']->['438663523'	'407232661107642368'	'47.02']
['40076725'	'407232661107642368'	'0.0']->['27266293'	'407232661107642368'	'48.11']
['40076725'	'407232661107642368'	'0.0']->['1132384026'	'407232661107642368'	'48.65']
['40076725'	'407232661107642368'	'0.0']->['170062911'	'407232661107642368'	'48.93']
['40076725'	'407232661107642368'	'0.0']->['233464358'	'407232661107642368'	'49.06']
['40076725'	'407232661107642368'	'0.0']->['339688662'	'407232661107642368'	'49.2']
['40076725'	'407232661107642368'	'0.0']->['1115489258'	'407232661107642368'	'49.3']
['40076725'	'407232661107642368'	'0.0']->['164520362'	'407232661107642368'	'50.85']
['40076725'	'407232661107642368'	'0.0']->['481005889'	'407232661107642368'	'51.63']
['40076725'	'407232661107642368'	'0.0']->['588515362'	'407232661107642368'	'52.01']
['40076725'	'407232661107642368'	'0.0']->['945971844'	'407232661107642368'	'52.4']
['40076725'	'407232661107642368'	'0.0']->['796630699'	'407232661107642368'	'53.64']
['40076725'	'407232661107642368'	'0.0']->['1899980966'	'407232661107642368'	'54.26']
['40076725'	'407232661107642368'	'0.0']->['193387458'	'407232661107642368'	'54.88']
['40076725'	'407232661107642368'	'0.0']->['1683828486'	'407232661107642368'	'55.31']
['40076725'	'407232661107642368'	'0.0']->['2174627107'	'407232661107642368'	'55.73']
['40076725'	'407232661107642368'	'0.0']->['64071357'	'407232661107642368'	'57.63']
['40076725'	'407232661107642368'	'0.0']->['277391904'	'407232661107642368'	'58.57']
['40076725'	'407232661107642368'	'0.0']->['37510889'	'407232661107642368'	'59.52']
['40076725'	'407232661107642368'	'0.0']->['293874075'	'407232661107642368'	'60.61']
['40076725'	'407232661107642368'	'0.0']->['2173908880'	'407232661107642368'	'61.15']
['40076725'	'407232661107642368'	'0.0']->['189196353'	'407232661107642368'	'61.7']
['40076725'	'407232661107642368'	'0.0']->['1455026798'	'407232661107642368'	'62.03']
['40076725'	'407232661107642368'	'0.0']->['333095427'	'407232661107642368'	'62.37']
['40076725'	'407232661107642368'	'0.0']->['1078703833'	'407232661107642368'	'63.12']
['40076725'	'407232661107642368'	'0.0']->['920402822'	'407232661107642368'	'63.87']
['40076725'	'407232661107642368'	'0.0']->['436741679'	'407232661107642368'	'64.55']
['40076725'	'407232661107642368'	'0.0']->['288005583'	'407232661107642368'	'65.23']
['40076725'	'407232661107642368'	'0.0']->['803215417'	'407232661107642368'	'67.1']
['40076725'	'407232661107642368'	'0.0']->['84253878'	'407232661107642368'	'69.29']
['40076725'	'407232661107642368'	'0.0']->['66468170'	'407232661107642368'	'70.39']
['40076725'	'407232661107642368'	'0.0']->['2196174256'	'407232661107642368'	'71.48']
['40076725'	'407232661107642368'	'0.0']->['1177111694'	'407232661107642368'	'73.6']
['40076725'	'407232661107642368'	'0.0']->['585275159'	'407232661107642368'	'74.66']
['40076725'	'407232661107642368'	'0.0']->['534952335'	'407232661107642368'	'75.72']
['40076725'	'407232661107642368'	'0.0']->['739911008'	'407232661107642368'	'78.04']
['40076725'	'407232661107642368'	'0.0']->['266963926'	'407232661107642368'	'80.37']
['40076725'	'407232661107642368'	'0.0']->['2189199247'	'407232661107642368'	'80.67']
['40076725'	'407232661107642368'	'0.0']->['384220684'	'407232661107642368'	'91.03']
['40076725'	'407232661107642368'	'0.0']->['474339811'	'407232661107642368'	'96.22']
['40076725'	'407232661107642368'	'0.0']->['241814302'	'407232661107642368'	'98.81']
['40076725'	'407232661107642368'	'0.0']->['299959506'	'407232661107642368'	'100.1']
['1690966824'	'407232661107642368'	'5.35']->['1413808362'	'407232661107642368'	'100.75']
['40076725'	'407232661107642368'	'0.0']->['207150950'	'407232661107642368'	'101.08']
['40076725'	'407232661107642368'	'0.0']->['844707242'	'407232661107642368'	'101.24']
['40076725'	'407232661107642368'	'0.0']->['225865103'	'407232661107642368'	'101.32']
['40076725'	'407232661107642368'	'0.0']->['416914423'	'407232661107642368'	'101.4']
['40076725'	'407232661107642368'	'0.0']->['398953398'	'407232661107642368'	'107.45']
['40076725'	'407232661107642368'	'0.0']->['553031125'	'407232661107642368'	'110.47']
['40076725'	'407232661107642368'	'0.0']->['944513156'	'407232661107642368'	'111.99']
['227515197'	'407232661107642368'	'5.35']->['330144689'	'407232661107642368'	'113.5']
['40076725'	'407232661107642368'	'0.0']->['26334718'	'407232661107642368'	'113.72']
['40076725'	'407232661107642368'	'0.0']->['146162152'	'407232661107642368'	'114.1']
['40076725'	'407232661107642368'	'0.0']->['24147445'	'407232661107642368'	'114.57']
['40076725'	'407232661107642368'	'0.0']->['27335153'	'407261701558784000'	'115.38']
['40076725'	'407232661107642368'	'0.0']->['864662191'	'407232661107642368'	'119.28']
['40076725'	'407232661107642368'	'0.0']->['796841827'	'407232661107642368'	'122.85']
['40076725'	'407232661107642368'	'0.0']->['252639506'	'407232661107642368'	'124.4']
['40076725'	'407232661107642368'	'0.0']->['410283219'	'407232661107642368'	'130.75']
['40076725'	'407232661107642368'	'0.0']->['795540434'	'407232661107642368'	'132.08']
['40076725'	'407232661107642368'	'0.0']->['2180818063'	'407232661107642368'	'132.42']
['40076725'	'407232661107642368'	'0.0']->['288961469'	'407232661107642368'	'138.58']
['40076725'	'407232661107642368'	'0.0']->['111967947'	'407232661107642368'	'138.58']
['40076725'	'407232661107642368'	'0.0']->['124890237'	'407232661107642368'	'140.55']
['40076725'	'407232661107642368'	'0.0']->['762627794'	'407232661107642368'	'144.07']
['40076725'	'407232661107642368'	'0.0']->['1852578895'	'407232661107642368'	'158.62']
['40076725'	'407232661107642368'	'0.0']->['584875995'	'407232661107642368'	'163.63']
['40076725'	'407232661107642368'	'0.0']->['423599985'	'407232661107642368'	'163.92']
['40076725'	'407232661107642368'	'0.0']->['112221952'	'407232661107642368'	'174.28']
['112221952'	'407232661107642368'	'174.28']->['858555462'	'407232661107642368'	'179.1']
['40076725'	'407232661107642368'	'0.0']->['116446159'	'407232661107642368'	'185.27']
['40076725'	'407232661107642368'	'0.0']->['1253252047'	'407232661107642368'	'186.75']
['40076725'	'407232661107642368'	'0.0']->['873949704'	'407232661107642368'	'202.9']
['140624884'	'407232661107642368'	'2.0']->['1956548845'	'407283736560926720'	'202.95']
['40076725'	'407232661107642368'	'0.0']->['1136365028'	'407232661107642368'	'205.05']
['40076725'	'407232661107642368'	'0.0']->['793754263'	'407232661107642368'	'223.77']
['140624884'	'407232661107642368'	'2.0']->['222939157'	'407290287896023040'	'228.98']
['40076725'	'407232661107642368'	'0.0']->['222939157'	'407290287896023040'	'228.98']
['40076725'	'407232661107642368'	'0.0']->['182836215'	'407232661107642368'	'240.07']
['40076725'	'407232661107642368'	'0.0']->['562758533'	'407232661107642368'	'242.98']
['40076725'	'407232661107642368'	'0.0']->['369825629'	'407232661107642368'	'243.12']
['40076725'	'407232661107642368'	'0.0']->['1539449083'	'407232661107642368'	'244.77']
['40076725'	'407232661107642368'	'0.0']->['276256917'	'407232661107642368'	'251.62']
['40076725'	'407232661107642368'	'0.0']->['2179744485'	'407232661107642368'	'254.5']
['40076725'	'407232661107642368'	'0.0']->['349508212'	'407232661107642368'	'262.42']
['40076725'	'407232661107642368'	'0.0']->['909762007'	'407232661107642368'	'263.5']
['40076725'	'407232661107642368'	'0.0']->['628738016'	'407232661107642368'	'273.5']
['40076725'	'407232661107642368'	'0.0']->['78429054'	'407232661107642368'	'283.92']
['40076725'	'407232661107642368'	'0.0']->['319691537'	'407232661107642368'	'298.63']
['40076725'	'407232661107642368'	'0.0']->['606836999'	'407232661107642368'	'321.37']
['40076725'	'407232661107642368'	'0.0']->['323403487'	'407232661107642368'	'350.67']
['40076725'	'407232661107642368'	'0.0']->['2167704482'	'407232661107642368'	'358.78']
['40076725'	'407232661107642368'	'0.0']->['1953297596'	'407232661107642368'	'438.83']
['40076725'	'407232661107642368'	'0.0']->['2154655280'	'407232661107642368'	'487.8']
['40076725'	'407232661107642368'	'0.0']->['993140641'	'407232661107642368'	'526.07']
['40076725'	'407232661107642368'	'0.0']->['1692615332'	'407232661107642368'	'552.02']
['40076725'	'407232661107642368'	'0.0']->['1677027889'	'407232661107642368'	'553.53']
['40076725'	'407232661107642368'	'0.0']->['100360566'	'407232661107642368'	'571.88']
['40076725'	'407232661107642368'	'0.0']->['1717413038'	'407232661107642368'	'596.72']
['100360566'	'407232661107642368'	'571.88']->['372458438'	'407232661107642368'	'610.65']
['40076725'	'407232661107642368'	'0.0']->['1721490229'	'407390504972587008'	'627.2']
['40076725'	'407232661107642368'	'0.0']->['1922242806'	'407232661107642368'	'651.87']
['40076725'	'407232661107642368'	'0.0']->['281568301'	'407232661107642368'	'653.12']
['40076725'	'407232661107642368'	'0.0']->['1855948549'	'407232661107642368'	'677.32']
['40076725'	'407232661107642368'	'0.0']->['1249952413'	'407232661107642368'	'705.42']
['40076725'	'407232661107642368'	'0.0']->['191586195'	'407232661107642368'	'743.22']
['40076725'	'407232661107642368'	'0.0']->['558373268'	'407232661107642368'	'772.03']
['40076725'	'407232661107642368'	'0.0']->['352950463'	'407232661107642368'	'857.47']
['40076725'	'407232661107642368'	'0.0']->['1495766869'	'407232661107642368'	'1071.92']
['40076725'	'407232661107642368'	'0.0']->['2190487860'	'407513755853918209'	'1116.97']
['40076725'	'407232661107642368'	'0.0']->['557767919'	'407515973285998592'	'1125.77']
['40076725'	'407232661107642368'	'0.0']->['245266760'	'407232661107642368'	'1151.6']
['40076725'	'407232661107642368'	'0.0']->['308411040'	'407232661107642368'	'1195.85']
['40076725'	'407232661107642368'	'0.0']->['402474650'	'407232661107642368'	'1270.2']
['40076725'	'407232661107642368'	'0.0']->['1080165234'	'407232661107642368'	'1320.07']
['40076725'	'407232661107642368'	'0.0']->['280666340'	'407232661107642368'	'1397.48']
['40076725'	'407232661107642368'	'0.0']->['1713162902'	'407232661107642368'	'1413.17']
['40076725'	'407232661107642368'	'0.0']->['510116754'	'407232661107642368'	'1413.92']
['1713162902'	'407232661107642368'	'1413.17']->['1641479792'	'407232661107642368'	'1419.83']
['40076725'	'407232661107642368'	'0.0']->['1907194554'	'407232661107642368'	'2355.48']
['40076725'	'407232661107642368'	'0.0']->['611459363'	'407232661107642368'	'3376.95']
['40076725'	'407232661107642368'	'0.0']->['1560938978'	'407232661107642368'	'5831.17']
['40076725'	'407232661107642368'	'0.0']->['1064980178'	'407232661107642368'	'6865.13']
['40076725'	'407232661107642368'	'0.0']->['476328584'	'409142524406554624'	'7589.1']
['40076725'	'407232661107642368'	'0.0']->['2234315390'	'407232661107642368'	'9699.33']
['40076725'	'407232661107642368'	'0.0']->['1244634630'	'407232661107642368'	'11599.8']
['40076725'	'407232661107642368'	'0.0']->['444251205'	'407232661107642368'	'17532.8']
['444251205'	'407232661107642368'	'17532.8']->['1566818899'	'407232661107642368'	'17533.38']
['40076725'	'407232661107642368'	'0.0']->['1242902984'	'407232661107642368'	'23337.4']
['40076725'	'407232661107642368'	'0.0']->['874267904'	'407232661107642368'	'23476.47']
['40076725'	'407232661107642368'	'0.0']->['774561625'	'407232661107642368'	'38648.9']
['40076725'	'407232661107642368'	'0.0']->['771348230'	'407232661107642368'	'39797.35']
['40076725'	'407232661107642368'	'0.0']->['2228964492'	'407232661107642368'	'39799.9']
['40076725'	'407232661107642368'	'0.0']->['77333540'	'407232661107642368'	'58016.8']
['40076725'	'407232661107642368'	'0.0']->['586288574'	'407232661107642368'	'58048.18']
['27335153'	'407261701558784000'	'115.38']->['2230998113'	'426168545110540289'	'75244.43']
['40076725'	'407232661107642368'	'0.0']->['1924383126'	'407232661107642368'	'78533.9']
['40076725'	'407232661107642368'	'0.0']->['418241241'	'407232661107642368'	'79660.1']
['40076725'	'407232661107642368'	'0.0']->['826398602'	'407232661107642368'	'90627.95']
['40076725'	'407232661107642368'	'0.0']->['1630438418'	'407232661107642368'	'169081.38']
['40076725'	'407232661107642368'	'0.0']->['2273952447'	'407232661107642368'	'509719.32']
['2273952447'	'407232661107642368'	'509719.32']->['1715263796'	'407232661107642368'	'509729.53']
