# Supplementary material for: BiMGCL: rumor detection via bi-directional multi-level graph contrastive learning
Source: PeerJ Comput Sci. 2023 Nov 10;9:e1659. doi: 10.7717/peerj-cs.1659 (PMC10703058; doi:10.7717/peerj-cs.1659)
Supplement: Supplemental Information 1 [file peerj-cs-09-1659-s001.zip › rumor_detection_acl2017/twitter15/tree/407233172380733441.txt]

['ROOT'	'ROOT'	'0.0']->['1570005834'	'407233172380733441'	'0.0']
['1570005834'	'407233172380733441'	'0.0']->['846589530'	'407233172380733441'	'5.68']
['1570005834'	'407233172380733441'	'0.0']->['468140120'	'407233172380733441'	'5.68']
['1570005834'	'407233172380733441'	'0.0']->['251081789'	'407233172380733441'	'5.68']
['1570005834'	'407233172380733441'	'0.0']->['1334377668'	'407233172380733441'	'5.92']
['1570005834'	'407233172380733441'	'0.0']->['2149476369'	'407233172380733441'	'8.47']
['1570005834'	'407233172380733441'	'0.0']->['258427872'	'407233172380733441'	'9.75']
['1570005834'	'407233172380733441'	'0.0']->['733751036'	'407233172380733441'	'11.23']
['1570005834'	'407233172380733441'	'0.0']->['1833755371'	'407233172380733441'	'15.92']
['1570005834'	'407233172380733441'	'0.0']->['1151546024'	'407233172380733441'	'18.28']
['1570005834'	'407233172380733441'	'0.0']->['1594118930'	'407233172380733441'	'19.47']
['1570005834'	'407233172380733441'	'0.0']->['358464872'	'407233172380733441'	'20.06']
['1570005834'	'407233172380733441'	'0.0']->['609367884'	'407233172380733441'	'20.35']
['1570005834'	'407233172380733441'	'0.0']->['302320368'	'407233172380733441'	'20.5']
['1570005834'	'407233172380733441'	'0.0']->['149196299'	'407233172380733441'	'20.58']
['358464872'	'407233172380733441'	'20.06']->['230285117'	'407233172380733441'	'20.61']
['1570005834'	'407233172380733441'	'0.0']->['315948929'	'407233172380733441'	'20.63']
['1570005834'	'407233172380733441'	'0.0']->['83151593'	'407233172380733441'	'20.64']
['1570005834'	'407233172380733441'	'0.0']->['305639942'	'407233172380733441'	'20.65']
['1570005834'	'407233172380733441'	'0.0']->['1732526190'	'407233172380733441'	'20.84']
['1570005834'	'407233172380733441'	'0.0']->['225642087'	'407233172380733441'	'20.94']
['1570005834'	'407233172380733441'	'0.0']->['842251429'	'407233172380733441'	'20.99']
['1570005834'	'407233172380733441'	'0.0']->['591648405'	'407233172380733441'	'21.03']
['1570005834'	'407233172380733441'	'0.0']->['402094656'	'407233172380733441'	'21.14']
['1570005834'	'407233172380733441'	'0.0']->['2200694737'	'407233172380733441'	'21.2']
['1570005834'	'407233172380733441'	'0.0']->['217115085'	'407233172380733441'	'21.25']
['1570005834'	'407233172380733441'	'0.0']->['1266889454'	'407233172380733441'	'21.33']
['1570005834'	'407233172380733441'	'0.0']->['320993816'	'407233172380733441'	'21.74']
['1570005834'	'407233172380733441'	'0.0']->['1864762884'	'407238675547029504'	'21.88']
['1570005834'	'407233172380733441'	'0.0']->['1027255897'	'407233172380733441'	'21.95']
['1570005834'	'407233172380733441'	'0.0']->['423141737'	'407233172380733441'	'22.05']
['1570005834'	'407233172380733441'	'0.0']->['216032696'	'407233172380733441'	'22.1']
['1570005834'	'407233172380733441'	'0.0']->['596845212'	'407233172380733441'	'22.12']
['1570005834'	'407233172380733441'	'0.0']->['165856451'	'407233172380733441'	'22.15']
['1570005834'	'407233172380733441'	'0.0']->['357596577'	'407233172380733441'	'22.4']
['1570005834'	'407233172380733441'	'0.0']->['389764185'	'407233172380733441'	'22.52']
['1570005834'	'407233172380733441'	'0.0']->['278268867'	'407238846808854528'	'22.55']
['1570005834'	'407233172380733441'	'0.0']->['1035034172'	'407233172380733441'	'22.65']
['83151593'	'407233172380733441'	'20.64']->['166548771'	'407233172380733441'	'23.27']
['1570005834'	'407233172380733441'	'0.0']->['566072185'	'407233172380733441'	'23.57']
['1570005834'	'407233172380733441'	'0.0']->['566862224'	'407233172380733441'	'23.73']
['1570005834'	'407233172380733441'	'0.0']->['618040150'	'407233172380733441'	'23.81']
['1570005834'	'407233172380733441'	'0.0']->['562000796'	'407233172380733441'	'23.84']
['1570005834'	'407233172380733441'	'0.0']->['422656337'	'407233172380733441'	'23.86']
['1570005834'	'407233172380733441'	'0.0']->['372623935'	'407233172380733441'	'23.87']
['1570005834'	'407233172380733441'	'0.0']->['752208954'	'407233172380733441'	'23.88']
['1570005834'	'407233172380733441'	'0.0']->['398360274'	'407233172380733441'	'23.88']
['83151593'	'407233172380733441'	'20.64']->['579481164'	'407233172380733441'	'23.88']
['1570005834'	'407233172380733441'	'0.0']->['546918960'	'407233172380733441'	'23.88']
['1570005834'	'407233172380733441'	'0.0']->['701282077'	'407233172380733441'	'23.88']
['1570005834'	'407233172380733441'	'0.0']->['348059154'	'407233172380733441'	'24.5']
['1570005834'	'407233172380733441'	'0.0']->['546904358'	'407233172380733441'	'24.81']
['225642087'	'407233172380733441'	'20.94']->['601549870'	'407233172380733441'	'24.96']
['358464872'	'407233172380733441'	'20.06']->['219735536'	'407233172380733441'	'25.04']
['1570005834'	'407233172380733441'	'0.0']->['543140992'	'407233172380733441'	'25.08']
['1570005834'	'407233172380733441'	'0.0']->['370667190'	'407233172380733441'	'25.12']
['1570005834'	'407233172380733441'	'0.0']->['2164503574'	'407233172380733441'	'25.32']
['1570005834'	'407233172380733441'	'0.0']->['362915418'	'407233172380733441'	'25.64']
['1570005834'	'407233172380733441'	'0.0']->['601611812'	'407233172380733441'	'25.8']
['1570005834'	'407233172380733441'	'0.0']->['1941480110'	'407233172380733441'	'25.89']
['1570005834'	'407233172380733441'	'0.0']->['370905270'	'407233172380733441'	'25.97']
['1570005834'	'407233172380733441'	'0.0']->['296288723'	'407233172380733441'	'26.23']
['225642087'	'407233172380733441'	'20.94']->['1333560848'	'407233172380733441'	'26.35']
['1570005834'	'407233172380733441'	'0.0']->['495421158'	'407233172380733441'	'26.42']
['1570005834'	'407233172380733441'	'0.0']->['947011610'	'407233172380733441'	'26.45']
['1570005834'	'407233172380733441'	'0.0']->['755318700'	'407233172380733441'	'26.48']
['1570005834'	'407233172380733441'	'0.0']->['775577678'	'407233172380733441'	'26.72']
['1570005834'	'407233172380733441'	'0.0']->['1085944628'	'407233172380733441'	'26.83']
['1570005834'	'407233172380733441'	'0.0']->['601194712'	'407233172380733441'	'26.95']
['1570005834'	'407233172380733441'	'0.0']->['417252249'	'407233172380733441'	'27.0']
['1570005834'	'407233172380733441'	'0.0']->['241220158'	'407233172380733441'	'27.53']
['1570005834'	'407233172380733441'	'0.0']->['398851984'	'407233172380733441'	'27.8']
['1570005834'	'407233172380733441'	'0.0']->['210958367'	'407233172380733441'	'27.93']
['1570005834'	'407233172380733441'	'0.0']->['443910690'	'407233172380733441'	'28.07']
['1570005834'	'407233172380733441'	'0.0']->['1424287808'	'407233172380733441'	'28.48']
['1570005834'	'407233172380733441'	'0.0']->['1093816832'	'407233172380733441'	'28.69']
['1570005834'	'407233172380733441'	'0.0']->['1916076037'	'407233172380733441'	'28.9']
['1570005834'	'407233172380733441'	'0.0']->['1029377059'	'407233172380733441'	'29.02']
['398851984'	'407233172380733441'	'27.8']->['1149402811'	'407233172380733441'	'29.14']
['1570005834'	'407233172380733441'	'0.0']->['103020420'	'407233172380733441'	'29.27']
['601549870'	'407233172380733441'	'24.96']->['489853167'	'407233172380733441'	'29.35']
['210958367'	'407233172380733441'	'27.93']->['494659664'	'407233172380733441'	'29.43']
['1570005834'	'407233172380733441'	'0.0']->['1033155493'	'407233172380733441'	'30.97']
['1570005834'	'407233172380733441'	'0.0']->['583123256'	'407233172380733441'	'31.73']
['1570005834'	'407233172380733441'	'0.0']->['17663989'	'407233172380733441'	'32.12']
['1570005834'	'407233172380733441'	'0.0']->['1074324282'	'407233172380733441'	'32.31']
['1570005834'	'407233172380733441'	'0.0']->['1616116675'	'407233172380733441'	'32.4']
['1570005834'	'407233172380733441'	'0.0']->['1880664331'	'407233172380733441'	'32.45']
['1732526190'	'407233172380733441'	'20.84']->['415834682'	'407233172380733441'	'32.48']
['1570005834'	'407233172380733441'	'0.0']->['439682123'	'407233172380733441'	'32.49']
['1570005834'	'407233172380733441'	'0.0']->['366255736'	'407233172380733441'	'32.49']
['1570005834'	'407233172380733441'	'0.0']->['296052963'	'407233172380733441'	'32.5']
['1570005834'	'407233172380733441'	'0.0']->['573147460'	'407233172380733441'	'32.5']
['1570005834'	'407233172380733441'	'0.0']->['1552946617'	'407233172380733441'	'32.5']
['1570005834'	'407233172380733441'	'0.0']->['289670865'	'407233172380733441'	'32.5']
['1570005834'	'407233172380733441'	'0.0']->['299125799'	'407233172380733441'	'32.5']
['1570005834'	'407233172380733441'	'0.0']->['1528698379'	'407233172380733441'	'32.5']
['1570005834'	'407233172380733441'	'0.0']->['517235597'	'407233172380733441'	'32.55']
['1570005834'	'407233172380733441'	'0.0']->['1433499446'	'407241380957028352'	'32.63']
['1570005834'	'407233172380733441'	'0.0']->['303995311'	'407233172380733441'	'32.83']
['1570005834'	'407233172380733441'	'0.0']->['1394822923'	'407233172380733441'	'33.17']
['1570005834'	'407233172380733441'	'0.0']->['1056295813'	'407233172380733441'	'33.33']
['1570005834'	'407233172380733441'	'0.0']->['791790409'	'407233172380733441'	'33.5']
['1570005834'	'407233172380733441'	'0.0']->['603667337'	'407233172380733441'	'33.95']
['1570005834'	'407233172380733441'	'0.0']->['987403369'	'407233172380733441'	'34.17']
['1570005834'	'407233172380733441'	'0.0']->['1710379722'	'407233172380733441'	'34.29']
['1570005834'	'407233172380733441'	'0.0']->['1491192288'	'407233172380733441'	'34.34']
['241220158'	'407233172380733441'	'27.53']->['272395565'	'407233172380733441'	'34.4']
['1570005834'	'407233172380733441'	'0.0']->['1135398926'	'407233172380733441'	'36.52']
['1570005834'	'407233172380733441'	'0.0']->['299153343'	'407233172380733441'	'37.59']
['1570005834'	'407233172380733441'	'0.0']->['1313292632'	'407242676967579650'	'37.78']
['1570005834'	'407233172380733441'	'0.0']->['161550713'	'407233172380733441'	'38.12']
['1570005834'	'407233172380733441'	'0.0']->['464955258'	'407233172380733441'	'38.38']
['1570005834'	'407233172380733441'	'0.0']->['1571597162'	'407233172380733441'	'38.65']
['1570005834'	'407233172380733441'	'0.0']->['223198648'	'407233172380733441'	'40.92']
['1570005834'	'407233172380733441'	'0.0']->['1603630536'	'407233172380733441'	'42.05']
['1570005834'	'407233172380733441'	'0.0']->['502040511'	'407233172380733441'	'42.62']
['320993816'	'407233172380733441'	'21.74']->['268333405'	'407233172380733441'	'42.9']
['230285117'	'407233172380733441'	'20.61']->['219794568'	'407233172380733441'	'43.04']
['1570005834'	'407233172380733441'	'0.0']->['259100204'	'407233172380733441'	'43.11']
['1570005834'	'407233172380733441'	'0.0']->['945679434'	'407233172380733441'	'43.18']
['1570005834'	'407233172380733441'	'0.0']->['155010282'	'407233172380733441'	'43.3']
['1570005834'	'407233172380733441'	'0.0']->['303902090'	'407233172380733441'	'43.42']
['1570005834'	'407233172380733441'	'0.0']->['398143775'	'407233172380733441'	'43.62']
['1570005834'	'407233172380733441'	'0.0']->['2173773561'	'407233172380733441'	'43.72']
['945679434'	'407233172380733441'	'43.18']->['872917117'	'407233172380733441'	'43.77']
['1570005834'	'407233172380733441'	'0.0']->['235662722'	'407233172380733441'	'43.82']
['1570005834'	'407233172380733441'	'0.0']->['439386638'	'407233172380733441'	'49.51']
['489853167'	'407233172380733441'	'29.35']->['197657779'	'407233172380733441'	'52.35']
['1570005834'	'407233172380733441'	'0.0']->['284500440'	'407233172380733441'	'53.78']
['1570005834'	'407233172380733441'	'0.0']->['985411616'	'407233172380733441'	'54.49']
['1570005834'	'407233172380733441'	'0.0']->['431904159'	'407233172380733441'	'54.84']
['1570005834'	'407233172380733441'	'0.0']->['217647725'	'407233172380733441'	'55.02']
['1570005834'	'407233172380733441'	'0.0']->['22209251'	'407233172380733441'	'55.11']
['1570005834'	'407233172380733441'	'0.0']->['317294303'	'407233172380733441'	'55.16']
['1570005834'	'407233172380733441'	'0.0']->['79551804'	'407233172380733441'	'55.18']
['1570005834'	'407233172380733441'	'0.0']->['271016056'	'407233172380733441'	'55.19']
['1085944628'	'407233172380733441'	'26.83']->['251547966'	'407233172380733441'	'55.19']
['1570005834'	'407233172380733441'	'0.0']->['360026216'	'407233172380733441'	'55.2']
['219794568'	'407233172380733441'	'43.04']->['224270470'	'407233172380733441'	'55.2']
['1570005834'	'407233172380733441'	'0.0']->['1971627978'	'407233172380733441'	'55.2']
['1570005834'	'407233172380733441'	'0.0']->['278105218'	'407233172380733441'	'55.2']
['1971627978'	'407233172380733441'	'55.2']->['1321113128'	'407233172380733441'	'55.2']
['1570005834'	'407233172380733441'	'0.0']->['2216462989'	'407233172380733441'	'55.2']
['415834682'	'407233172380733441'	'32.48']->['1665923113'	'407233172380733441'	'55.2']
['1570005834'	'407233172380733441'	'0.0']->['269999513'	'407233172380733441'	'56.77']
['161550713'	'407233172380733441'	'38.12']->['254272482'	'407233172380733441'	'58.28']
['1570005834'	'407233172380733441'	'0.0']->['855205447'	'407233172380733441'	'58.85']
['1570005834'	'407233172380733441'	'0.0']->['497060440'	'407233172380733441'	'59.27']
['1570005834'	'407233172380733441'	'0.0']->['898008732'	'407233172380733441'	'66.03']
['464955258'	'407233172380733441'	'38.38']->['600257284'	'407233172380733441'	'70.9']
['1570005834'	'407233172380733441'	'0.0']->['557868684'	'407233172380733441'	'79.6']
['1570005834'	'407233172380733441'	'0.0']->['67739544'	'407233172380733441'	'85.33']
['269999513'	'407233172380733441'	'56.77']->['199411264'	'407233172380733441'	'87.0']
['271016056'	'407233172380733441'	'55.19']->['110333670'	'407233172380733441'	'87.95']
['1570005834'	'407233172380733441'	'0.0']->['46569584'	'407233172380733441'	'91.85']
['1570005834'	'407233172380733441'	'0.0']->['591868729'	'407233172380733441'	'96.05']
['591868729'	'407233172380733441'	'96.05']->['1854353209'	'407233172380733441'	'97.7']
['1570005834'	'407233172380733441'	'0.0']->['747768230'	'407233172380733441'	'100.85']
['67739544'	'407233172380733441'	'85.33']->['162913428'	'407233172380733441'	'105.42']
['162913428'	'407233172380733441'	'105.42']->['1273410884'	'407233172380733441'	'109.88']
['1570005834'	'407233172380733441'	'0.0']->['1656745926'	'407233172380733441'	'116.52']
['1570005834'	'407233172380733441'	'0.0']->['779165844'	'407233172380733441'	'128.02']
['1570005834'	'407233172380733441'	'0.0']->['716711924'	'407233172380733441'	'132.95']
['1570005834'	'407233172380733441'	'0.0']->['938065680'	'407233172380733441'	'133.65']
['1570005834'	'407233172380733441'	'0.0']->['180543349'	'407233172380733441'	'149.47']
['1570005834'	'407233172380733441'	'0.0']->['282278576'	'407233172380733441'	'154.4']
['1570005834'	'407233172380733441'	'0.0']->['246462496'	'407233172380733441'	'174.92']
['1854353209'	'407233172380733441'	'97.7']->['850827823'	'407233172380733441'	'177.2']
['1570005834'	'407233172380733441'	'0.0']->['742214341'	'407233172380733441'	'177.32']
['1570005834'	'407233172380733441'	'0.0']->['592082257'	'407233172380733441'	'195.55']
['592082257'	'407233172380733441'	'195.55']->['1712068344'	'407233172380733441'	'215.03']
['1570005834'	'407233172380733441'	'0.0']->['486866599'	'407233172380733441'	'232.53']
['1570005834'	'407233172380733441'	'0.0']->['1957565918'	'407233172380733441'	'234.02']
['1570005834'	'407233172380733441'	'0.0']->['617019955'	'407233172380733441'	'238.0']
['1570005834'	'407233172380733441'	'0.0']->['285721037'	'407233172380733441'	'243.9']
['1570005834'	'407233172380733441'	'0.0']->['504579725'	'407233172380733441'	'258.55']
['1570005834'	'407233172380733441'	'0.0']->['477174284'	'407233172380733441'	'267.17']
['1570005834'	'407233172380733441'	'0.0']->['241842130'	'407233172380733441'	'340.37']
['1570005834'	'407233172380733441'	'0.0']->['24407060'	'407233172380733441'	'358.68']
['1570005834'	'407233172380733441'	'0.0']->['46045193'	'407233172380733441'	'424.75']
['1570005834'	'407233172380733441'	'0.0']->['104751934'	'407233172380733441'	'586.4']
['1570005834'	'407233172380733441'	'0.0']->['358220620'	'407233172380733441'	'705.25']
['1570005834'	'407233172380733441'	'0.0']->['2220045944'	'407448712450162688'	'856.48']
['1570005834'	'407233172380733441'	'0.0']->['252693925'	'407233172380733441'	'1648.63']
['252693925'	'407233172380733441'	'1648.63']->['983572536'	'407233172380733441'	'1650.2']
['252693925'	'407233172380733441'	'1648.63']->['634824623'	'407233172380733441'	'1650.98']
['252693925'	'407233172380733441'	'1648.63']->['495383442'	'407233172380733441'	'1652.73']
['252693925'	'407233172380733441'	'1648.63']->['267598834'	'407233172380733441'	'1654.43']
['252693925'	'407233172380733441'	'1648.63']->['1188947077'	'407233172380733441'	'1655.05']
['1833755371'	'407233172380733441'	'15.92']->['296843687'	'407233172380733441'	'1661.58']
['252693925'	'407233172380733441'	'1648.63']->['538162798'	'407233172380733441'	'1664.32']
['252693925'	'407233172380733441'	'1648.63']->['1620791486'	'407233172380733441'	'1666.03']
['1188947077'	'407233172380733441'	'1655.05']->['1314299755'	'407233172380733441'	'1668.3']
['1570005834'	'407233172380733441'	'0.0']->['583917564'	'407233172380733441'	'1679.58']
['252693925'	'407233172380733441'	'1648.63']->['1732816081'	'407233172380733441'	'1679.97']
['1570005834'	'407233172380733441'	'0.0']->['1005307302'	'407233172380733441'	'1681.12']
['267598834'	'407233172380733441'	'1654.43']->['422262978'	'407233172380733441'	'1687.05']
['252693925'	'407233172380733441'	'1648.63']->['1230678854'	'407233172380733441'	'1691.38']
['252693925'	'407233172380733441'	'1648.63']->['353688910'	'407233172380733441'	'1695.6']
['252693925'	'407233172380733441'	'1648.63']->['190802597'	'407233172380733441'	'1701.92']
['252693925'	'407233172380733441'	'1648.63']->['536940933'	'407233172380733441'	'1710.73']
['252693925'	'407233172380733441'	'1648.63']->['319383071'	'407233172380733441'	'1730.1']
['252693925'	'407233172380733441'	'1648.63']->['1529149142'	'407233172380733441'	'1742.12']
['319383071'	'407233172380733441'	'1730.1']->['620904193'	'407233172380733441'	'1748.57']
['252693925'	'407233172380733441'	'1648.63']->['1977219901'	'407233172380733441'	'1777.07']
['252693925'	'407233172380733441'	'1648.63']->['532289598'	'407233172380733441'	'1899.57']
['252693925'	'407233172380733441'	'1648.63']->['281999672'	'407233172380733441'	'1992.92']
['1570005834'	'407233172380733441'	'0.0']->['59055911'	'407233172380733441'	'2064.62']
['1570005834'	'407233172380733441'	'0.0']->['84286935'	'407233172380733441'	'2068.18']
['1570005834'	'407233172380733441'	'0.0']->['961790696'	'407233172380733441'	'2103.82']
['1570005834'	'407233172380733441'	'0.0']->['1703614212'	'407233172380733441'	'2123.82']
['1570005834'	'407233172380733441'	'0.0']->['291170481'	'407774855090556928'	'2152.47']
['1570005834'	'407233172380733441'	'0.0']->['53691750'	'407233172380733441'	'2164.63']
['1570005834'	'407233172380733441'	'0.0']->['540062157'	'407233172380733441'	'2167.22']
['1570005834'	'407233172380733441'	'0.0']->['314712980'	'407233172380733441'	'2173.72']
['223198648'	'407233172380733441'	'40.92']->['1061546748'	'407233172380733441'	'2196.2']
['53691750'	'407233172380733441'	'2164.63']->['290527271'	'407233172380733441'	'2216.22']
['252693925'	'407233172380733441'	'1648.63']->['2226478777'	'407233172380733441'	'2269.45']
['1570005834'	'407233172380733441'	'0.0']->['2226478777'	'407233172380733441'	'2269.45']
['252693925'	'407233172380733441'	'1648.63']->['1514472163'	'407233172380733441'	'2350.58']
['1570005834'	'407233172380733441'	'0.0']->['1467974594'	'407233172380733441'	'2411.68']
['252693925'	'407233172380733441'	'1648.63']->['1216391678'	'407233172380733441'	'2435.87']
['1570005834'	'407233172380733441'	'0.0']->['2180551563'	'407233172380733441'	'2507.15']
['1570005834'	'407233172380733441'	'0.0']->['1074492732'	'407233172380733441'	'2512.42']
['252693925'	'407233172380733441'	'1648.63']->['376669315'	'407233172380733441'	'2620.1']
['1570005834'	'407233172380733441'	'0.0']->['533903243'	'407233172380733441'	'2669.58']
['1570005834'	'407233172380733441'	'0.0']->['58524629'	'407233172380733441'	'2774.57']
['252693925'	'407233172380733441'	'1648.63']->['2227814780'	'407233172380733441'	'2963.63']
['1570005834'	'407233172380733441'	'0.0']->['2228871349'	'407233172380733441'	'2992.3']
['1570005834'	'407233172380733441'	'0.0']->['343795825'	'407233172380733441'	'3398.82']
['1570005834'	'407233172380733441'	'0.0']->['1374512221'	'407233172380733441'	'335504.2']
