# Supplementary material for: BiMGCL: rumor detection via bi-directional multi-level graph contrastive learning
Source: PeerJ Comput Sci. 2023 Nov 10;9:e1659. doi: 10.7717/peerj-cs.1659 (PMC10703058; doi:10.7717/peerj-cs.1659)
Supplement: Supplemental Information 1 [file peerj-cs-09-1659-s001.zip › rumor_detection_acl2017/twitter15/tree/407234399093022720.txt]

['ROOT'	'ROOT'	'0.0']->['1214181878'	'407234399093022720'	'0.0']
['1214181878'	'407234399093022720'	'0.0']->['467092962'	'407234399093022720'	'3.28']
['1214181878'	'407234399093022720'	'0.0']->['538679658'	'407234399093022720'	'3.28']
['1214181878'	'407234399093022720'	'0.0']->['294857707'	'407234399093022720'	'3.28']
['1214181878'	'407234399093022720'	'0.0']->['521977552'	'407234399093022720'	'3.28']
['1214181878'	'407234399093022720'	'0.0']->['1337766614'	'407234399093022720'	'3.28']
['1214181878'	'407234399093022720'	'0.0']->['1016619312'	'407234399093022720'	'3.28']
['1214181878'	'407234399093022720'	'0.0']->['1081178196'	'407234399093022720'	'3.28']
['1214181878'	'407234399093022720'	'0.0']->['352949279'	'407234399093022720'	'3.28']
['1214181878'	'407234399093022720'	'0.0']->['619794846'	'407234399093022720'	'3.28']
['1214181878'	'407234399093022720'	'0.0']->['96913719'	'407234399093022720'	'3.28']
['1214181878'	'407234399093022720'	'0.0']->['623650869'	'407234399093022720'	'3.28']
['1214181878'	'407234399093022720'	'0.0']->['1917868736'	'407234399093022720'	'3.28']
['1214181878'	'407234399093022720'	'0.0']->['628763705'	'407234399093022720'	'3.28']
['1214181878'	'407234399093022720'	'0.0']->['629721113'	'407234399093022720'	'3.28']
['1214181878'	'407234399093022720'	'0.0']->['1719945420'	'407234399093022720'	'3.28']
['1214181878'	'407234399093022720'	'0.0']->['574067523'	'407234399093022720'	'3.28']
['1214181878'	'407234399093022720'	'0.0']->['844813585'	'407234399093022720'	'3.28']
['1214181878'	'407234399093022720'	'0.0']->['1012152223'	'407234399093022720'	'3.28']
['1214181878'	'407234399093022720'	'0.0']->['418129404'	'407234399093022720'	'3.28']
['1214181878'	'407234399093022720'	'0.0']->['577748341'	'407234399093022720'	'3.28']
['1214181878'	'407234399093022720'	'0.0']->['26162678'	'407234399093022720'	'3.28']
['1214181878'	'407234399093022720'	'0.0']->['408969233'	'407234399093022720'	'3.28']
['619794846'	'407234399093022720'	'3.28']->['546365656'	'407234399093022720'	'3.28']
['352949279'	'407234399093022720'	'3.28']->['562417700'	'407234399093022720'	'3.28']
['1214181878'	'407234399093022720'	'0.0']->['601511783'	'407234399093022720'	'3.28']
['1214181878'	'407234399093022720'	'0.0']->['1036355064'	'407234399093022720'	'3.28']
['1214181878'	'407234399093022720'	'0.0']->['249973133'	'407234399093022720'	'3.28']
['577748341'	'407234399093022720'	'3.28']->['514937951'	'407234399093022720'	'3.28']
['1214181878'	'407234399093022720'	'0.0']->['36098309'	'407234399093022720'	'3.28']
['1214181878'	'407234399093022720'	'0.0']->['249944553'	'407234399093022720'	'3.28']
['1214181878'	'407234399093022720'	'0.0']->['96198389'	'407234399093022720'	'3.28']
['574067523'	'407234399093022720'	'3.28']->['603906186'	'407234399093022720'	'3.28']
['1214181878'	'407234399093022720'	'0.0']->['620670162'	'407234399093022720'	'3.28']
['1214181878'	'407234399093022720'	'0.0']->['423141737'	'407234399093022720'	'3.28']
['1214181878'	'407234399093022720'	'0.0']->['501527434'	'407234399093022720'	'3.28']
['1214181878'	'407234399093022720'	'0.0']->['1210484006'	'407234399093022720'	'3.28']
['1214181878'	'407234399093022720'	'0.0']->['224513671'	'407234399093022720'	'3.28']
['1214181878'	'407234399093022720'	'0.0']->['1113282956'	'407234399093022720'	'3.28']
['96198389'	'407234399093022720'	'3.28']->['1486430767'	'407234399093022720'	'3.28']
['1214181878'	'407234399093022720'	'0.0']->['63425757'	'407234399093022720'	'3.28']
['1214181878'	'407234399093022720'	'0.0']->['1130039119'	'407234399093022720'	'3.68']
['1214181878'	'407234399093022720'	'0.0']->['227181857'	'407234399093022720'	'3.88']
['418129404'	'407234399093022720'	'3.28']->['22251356'	'407234399093022720'	'3.98']
['1214181878'	'407234399093022720'	'0.0']->['234214409'	'407234399093022720'	'4.03']
['574067523'	'407234399093022720'	'3.28']->['300484298'	'407234399093022720'	'4.06']
['562417700'	'407234399093022720'	'3.28']->['1045986031'	'407234399093022720'	'4.07']
['1214181878'	'407234399093022720'	'0.0']->['89749059'	'407234399093022720'	'4.08']
['1214181878'	'407234399093022720'	'0.0']->['633464869'	'407234399093022720'	'4.22']
['1214181878'	'407234399093022720'	'0.0']->['118246173'	'407234399093022720'	'4.28']
['1214181878'	'407234399093022720'	'0.0']->['985427742'	'407234399093022720'	'4.32']
['1214181878'	'407234399093022720'	'0.0']->['294760025'	'407234399093022720'	'4.33']
['1214181878'	'407234399093022720'	'0.0']->['1086711073'	'407234399093022720'	'4.35']
['562417700'	'407234399093022720'	'3.28']->['575925166'	'407234399093022720'	'5.14']
['1214181878'	'407234399093022720'	'0.0']->['967612946'	'407234399093022720'	'5.54']
['467092962'	'407234399093022720'	'3.28']->['403870521'	'407234399093022720'	'5.74']
['1214181878'	'407234399093022720'	'0.0']->['355553562'	'407234399093022720'	'5.83']
['1214181878'	'407234399093022720'	'0.0']->['74535944'	'407234399093022720'	'5.88']
['96198389'	'407234399093022720'	'3.28']->['1432189376'	'407234399093022720'	'5.91']
['1214181878'	'407234399093022720'	'0.0']->['816541849'	'407234399093022720'	'5.92']
['1214181878'	'407234399093022720'	'0.0']->['370361029'	'407234399093022720'	'5.93']
['1214181878'	'407234399093022720'	'0.0']->['24801499'	'407234399093022720'	'5.93']
['1214181878'	'407234399093022720'	'0.0']->['724291728'	'407234399093022720'	'5.93']
['1214181878'	'407234399093022720'	'0.0']->['293768205'	'407234399093022720'	'5.93']
['1337766614'	'407234399093022720'	'3.28']->['816506732'	'407234399093022720'	'5.93']
['1214181878'	'407234399093022720'	'0.0']->['302295252'	'407234399093022720'	'5.93']
['1214181878'	'407234399093022720'	'0.0']->['1549930698'	'407234399093022720'	'5.93']
['24801499'	'407234399093022720'	'5.93']->['68521121'	'407234399093022720'	'6.09']
['24801499'	'407234399093022720'	'5.93']->['153870422'	'407234399093022720'	'6.17']
['1214181878'	'407234399093022720'	'0.0']->['371841982'	'407234399093022720'	'6.21']
['1214181878'	'407234399093022720'	'0.0']->['51773490'	'407234399093022720'	'6.23']
['1214181878'	'407234399093022720'	'0.0']->['197939979'	'407234399093022720'	'6.24']
['1214181878'	'407234399093022720'	'0.0']->['190618699'	'407234399093022720'	'6.25']
['294760025'	'407234399093022720'	'4.33']->['277076198'	'407234399093022720'	'6.25']
['1214181878'	'407234399093022720'	'0.0']->['234934802'	'407234399093022720'	'6.38']
['1214181878'	'407234399093022720'	'0.0']->['46687107'	'407234399093022720'	'7.33']
['1214181878'	'407234399093022720'	'0.0']->['309289355'	'407234399093022720'	'7.8']
['1719945420'	'407234399093022720'	'3.28']->['824108364'	'407234399093022720'	'8.03']
['1214181878'	'407234399093022720'	'0.0']->['291438869'	'407234399093022720'	'8.15']
['1214181878'	'407234399093022720'	'0.0']->['1273443697'	'407234399093022720'	'8.21']
['1045986031'	'407234399093022720'	'4.07']->['283203322'	'407234399093022720'	'8.24']
['1214181878'	'407234399093022720'	'0.0']->['913739468'	'407234399093022720'	'8.25']
['1214181878'	'407234399093022720'	'0.0']->['600241069'	'407234399093022720'	'8.26']
['1214181878'	'407234399093022720'	'0.0']->['467005218'	'407234399093022720'	'8.26']
['600241069'	'407234399093022720'	'8.26']->['1902107101'	'407234399093022720'	'8.26']
['1214181878'	'407234399093022720'	'0.0']->['1105947864'	'407234399093022720'	'8.27']
['600241069'	'407234399093022720'	'8.26']->['574260429'	'407234399093022720'	'8.27']
['1902107101'	'407234399093022720'	'8.26']->['621454827'	'407234399093022720'	'8.27']
['1214181878'	'407234399093022720'	'0.0']->['332197410'	'407234399093022720'	'8.27']
['294760025'	'407234399093022720'	'4.33']->['618829698'	'407234399093022720'	'8.27']
['294760025'	'407234399093022720'	'4.33']->['244752860'	'407234399093022720'	'8.27']
['1214181878'	'407234399093022720'	'0.0']->['600995759'	'407234399093022720'	'8.27']
['370361029'	'407234399093022720'	'5.93']->['127123619'	'407234399093022720'	'8.27']
['1273443697'	'407234399093022720'	'8.21']->['426383634'	'407234399093022720'	'8.27']
['1214181878'	'407234399093022720'	'0.0']->['628016405'	'407234399093022720'	'8.27']
['294760025'	'407234399093022720'	'4.33']->['454466051'	'407234399093022720'	'8.27']
['1214181878'	'407234399093022720'	'0.0']->['328041959'	'407234399093022720'	'8.27']
['1214181878'	'407234399093022720'	'0.0']->['411767854'	'407234399093022720'	'8.27']
['1719945420'	'407234399093022720'	'3.28']->['984748524'	'407234399093022720'	'8.54']
['1214181878'	'407234399093022720'	'0.0']->['556089620'	'407234399093022720'	'8.68']
['1214181878'	'407234399093022720'	'0.0']->['538484157'	'407234399093022720'	'8.75']
['1214181878'	'407234399093022720'	'0.0']->['189474178'	'407234399093022720'	'8.78']
['1214181878'	'407234399093022720'	'0.0']->['480999414'	'407234399093022720'	'8.82']
['1214181878'	'407234399093022720'	'0.0']->['350038063'	'407234399093022720'	'8.99']
['1214181878'	'407234399093022720'	'0.0']->['826517270'	'407234399093022720'	'9.08']
['1214181878'	'407234399093022720'	'0.0']->['2185266180'	'407234399093022720'	'9.12']
['1214181878'	'407234399093022720'	'0.0']->['1379489989'	'407234399093022720'	'9.17']
['300484298'	'407234399093022720'	'4.06']->['353439279'	'407234399093022720'	'11.53']
['1214181878'	'407234399093022720'	'0.0']->['371342212'	'407234399093022720'	'12.72']
['628016405'	'407234399093022720'	'8.27']->['72190179'	'407234399093022720'	'13.31']
['1214181878'	'407234399093022720'	'0.0']->['459265838'	'407237805937414144'	'13.53']
['293768205'	'407234399093022720'	'5.93']->['168197550'	'407234399093022720'	'13.6']
['1214181878'	'407234399093022720'	'0.0']->['184431872'	'407234399093022720'	'13.75']
['1214181878'	'407234399093022720'	'0.0']->['251191984'	'407234399093022720'	'13.83']
['300484298'	'407234399093022720'	'4.06']->['1463526242'	'407234399093022720'	'13.86']
['1214181878'	'407234399093022720'	'0.0']->['866505907'	'407234399093022720'	'13.88']
['1214181878'	'407234399093022720'	'0.0']->['1563805290'	'407234399093022720'	'13.89']
['1214181878'	'407234399093022720'	'0.0']->['475329605'	'407234399093022720'	'13.9']
['1214181878'	'407234399093022720'	'0.0']->['98171002'	'407234399093022720'	'13.9']
['619794846'	'407234399093022720'	'3.28']->['437022773'	'407234399093022720'	'13.9']
['1214181878'	'407234399093022720'	'0.0']->['1718941435'	'407234399093022720'	'13.9']
['1273443697'	'407234399093022720'	'8.21']->['1020557376'	'407234399093022720'	'13.9']
['1214181878'	'407234399093022720'	'0.0']->['318928757'	'407234399093022720'	'13.9']
['984748524'	'407234399093022720'	'8.54']->['354273216'	'407234399093022720'	'13.9']
['1214181878'	'407234399093022720'	'0.0']->['546099151'	'407234399093022720'	'13.9']
['1214181878'	'407234399093022720'	'0.0']->['140157183'	'407234399093022720'	'13.9']
['1214181878'	'407234399093022720'	'0.0']->['508101931'	'407234399093022720'	'13.9']
['574260429'	'407234399093022720'	'8.27']->['480583531'	'407234399093022720'	'13.9']
['1463526242'	'407234399093022720'	'13.86']->['508087695'	'407234399093022720'	'13.9']
['1214181878'	'407234399093022720'	'0.0']->['606454603'	'407234399093022720'	'13.9']
['1214181878'	'407234399093022720'	'0.0']->['187665030'	'407234399093022720'	'13.9']
['1214181878'	'407234399093022720'	'0.0']->['261859651'	'407234399093022720'	'13.9']
['508101931'	'407234399093022720'	'13.9']->['854134117'	'407234399093022720'	'13.9']
['293768205'	'407234399093022720'	'5.93']->['104560198'	'407234399093022720'	'13.9']
['1214181878'	'407234399093022720'	'0.0']->['94666640'	'407234399093022720'	'13.9']
['46687107'	'407234399093022720'	'7.33']->['496184112'	'407234399093022720'	'13.9']
['1214181878'	'407234399093022720'	'0.0']->['1217252844'	'407234399093022720'	'13.9']
['1214181878'	'407234399093022720'	'0.0']->['541789829'	'407234399093022720'	'13.9']
['1902107101'	'407234399093022720'	'8.26']->['780734606'	'407234399093022720'	'13.9']
['46687107'	'407234399093022720'	'7.33']->['412728565'	'407234399093022720'	'13.9']
['283203322'	'407234399093022720'	'8.24']->['1954795866'	'407234399093022720'	'13.9']
['1214181878'	'407234399093022720'	'0.0']->['368593977'	'407234399093022720'	'13.9']
['1214181878'	'407234399093022720'	'0.0']->['537491557'	'407234399093022720'	'15.52']
['1214181878'	'407234399093022720'	'0.0']->['879340915'	'407234399093022720'	'16.32']
['619794846'	'407234399093022720'	'3.28']->['265160160'	'407234399093022720'	'16.73']
['1214181878'	'407234399093022720'	'0.0']->['940606789'	'407234399093022720'	'16.93']
['1214181878'	'407234399093022720'	'0.0']->['953724470'	'407234399093022720'	'17.03']
['1214181878'	'407234399093022720'	'0.0']->['370598361'	'407234399093022720'	'17.08']
['1214181878'	'407234399093022720'	'0.0']->['280801290'	'407234399093022720'	'17.11']
['1214181878'	'407234399093022720'	'0.0']->['244631132'	'407234399093022720'	'17.12']
['1214181878'	'407234399093022720'	'0.0']->['1557515922'	'407234399093022720'	'17.13']
['1214181878'	'407234399093022720'	'0.0']->['409271942'	'407234399093022720'	'17.13']
['1214181878'	'407234399093022720'	'0.0']->['1925236490'	'407234399093022720'	'17.13']
['1486430767'	'407234399093022720'	'3.28']->['320475290'	'407234399093022720'	'17.13']
['1214181878'	'407234399093022720'	'0.0']->['621000049'	'407234399093022720'	'17.13']
['1214181878'	'407234399093022720'	'0.0']->['2171099162'	'407234399093022720'	'17.13']
['1214181878'	'407234399093022720'	'0.0']->['207276369'	'407234399093022720'	'17.13']
['1214181878'	'407234399093022720'	'0.0']->['1167464076'	'407234399093022720'	'17.13']
['1214181878'	'407234399093022720'	'0.0']->['34423683'	'407234399093022720'	'17.13']
['1214181878'	'407234399093022720'	'0.0']->['608551882'	'407234399093022720'	'17.13']
['1214181878'	'407234399093022720'	'0.0']->['1276150945'	'407234399093022720'	'17.22']
['1214181878'	'407234399093022720'	'0.0']->['565176221'	'407234399093022720'	'17.26']
['1214181878'	'407234399093022720'	'0.0']->['264602695'	'407234399093022720'	'17.3']
['1214181878'	'407234399093022720'	'0.0']->['602404711'	'407234399093022720'	'17.43']
['1214181878'	'407234399093022720'	'0.0']->['1038137329'	'407234399093022720'	'17.55']
['1214181878'	'407234399093022720'	'0.0']->['551721143'	'407234399093022720'	'17.67']
['1214181878'	'407234399093022720'	'0.0']->['842251429'	'407234399093022720'	'17.99']
['1214181878'	'407234399093022720'	'0.0']->['1126267388'	'407234399093022720'	'18.15']
['514937951'	'407234399093022720'	'3.28']->['770510731'	'407234399093022720'	'18.24']
['1038137329'	'407234399093022720'	'17.55']->['1446074132'	'407234399093022720'	'18.32']
['1214181878'	'407234399093022720'	'0.0']->['556064351'	'407234399093022720'	'18.98']
['602404711'	'407234399093022720'	'17.43']->['424037742'	'407234399093022720'	'19.32']
['1214181878'	'407234399093022720'	'0.0']->['791618113'	'407234399093022720'	'19.48']
['577748341'	'407234399093022720'	'3.28']->['1152111642'	'407234399093022720'	'19.57']
['1214181878'	'407234399093022720'	'0.0']->['411970935'	'407234399093022720'	'19.61']
['984748524'	'407234399093022720'	'8.54']->['1216810549'	'407234399093022720'	'19.63']
['1214181878'	'407234399093022720'	'0.0']->['395472041'	'407234399093022720'	'19.64']
['1214181878'	'407234399093022720'	'0.0']->['433901642'	'407234399093022720'	'19.64']
['328041959'	'407234399093022720'	'8.27']->['1021102237'	'407234399093022720'	'19.65']
['1214181878'	'407234399093022720'	'0.0']->['183062686'	'407234399093022720'	'19.65']
['602404711'	'407234399093022720'	'17.43']->['103484332'	'407234399093022720'	'19.65']
['1214181878'	'407234399093022720'	'0.0']->['1895520084'	'407239422044672000'	'19.97']
['1214181878'	'407234399093022720'	'0.0']->['254337751'	'407234399093022720'	'20.38']
['294760025'	'407234399093022720'	'4.33']->['450888133'	'407234399093022720'	'20.74']
['1214181878'	'407234399093022720'	'0.0']->['165255984'	'407234399093022720'	'20.92']
['46687107'	'407234399093022720'	'7.33']->['1938129762'	'407234399093022720'	'21.01']
['1214181878'	'407234399093022720'	'0.0']->['947144245'	'407234399093022720'	'21.05']
['1214181878'	'407234399093022720'	'0.0']->['311672899'	'407234399093022720'	'21.08']
['618829698'	'407234399093022720'	'8.27']->['362288165'	'407234399093022720'	'21.09']
['1216810549'	'407234399093022720'	'19.63']->['588639646'	'407234399093022720'	'21.09']
['1038137329'	'407234399093022720'	'17.55']->['887089314'	'407234399093022720'	'21.1']
['1214181878'	'407234399093022720'	'0.0']->['874719973'	'407234399093022720'	'21.1']
['1214181878'	'407234399093022720'	'0.0']->['2181405858'	'407234399093022720'	'21.1']
['602404711'	'407234399093022720'	'17.43']->['194235386'	'407234399093022720'	'21.1']
['2181405858'	'407234399093022720'	'21.1']->['539536840'	'407234399093022720'	'21.1']
['602404711'	'407234399093022720'	'17.43']->['164280110'	'407234399093022720'	'21.1']
['354273216'	'407234399093022720'	'13.9']->['633331518'	'407234399093022720'	'21.57']
['1214181878'	'407234399093022720'	'0.0']->['305170938'	'407234399093022720'	'21.81']
['1214181878'	'407234399093022720'	'0.0']->['119930500'	'407234399093022720'	'21.93']
['1167464076'	'407234399093022720'	'17.13']->['232302013'	'407234399093022720'	'21.99']
['1214181878'	'407234399093022720'	'0.0']->['266413295'	'407234399093022720'	'22.02']
['1214181878'	'407234399093022720'	'0.0']->['137478377'	'407234399093022720'	'22.04']
['1214181878'	'407234399093022720'	'0.0']->['994096224'	'407234399093022720'	'22.04']
['1214181878'	'407234399093022720'	'0.0']->['2167140369'	'407234399093022720'	'22.05']
['1214181878'	'407234399093022720'	'0.0']->['2211050154'	'407234399093022720'	'22.77']
['1214181878'	'407234399093022720'	'0.0']->['479677561'	'407240212914262016'	'23.1']
['1214181878'	'407234399093022720'	'0.0']->['465963745'	'407234399093022720'	'23.13']
['603906186'	'407234399093022720'	'3.28']->['605651811'	'407234399093022720'	'23.3']
['207276369'	'407234399093022720'	'17.13']->['1663214161'	'407234399093022720'	'23.39']
['574067523'	'407234399093022720'	'3.28']->['575785131'	'407234399093022720'	'23.44']
['368593977'	'407234399093022720'	'13.9']->['1209587156'	'407234399093022720'	'23.46']
['98171002'	'407234399093022720'	'13.9']->['190165155'	'407234399093022720'	'23.47']
['1113282956'	'407234399093022720'	'3.28']->['822412130'	'407234399093022720'	'23.48']
['816541849'	'407234399093022720'	'5.92']->['1222115516'	'407234399093022720'	'23.48']
['1167464076'	'407234399093022720'	'17.13']->['92102416'	'407234399093022720'	'23.48']
['1209587156'	'407234399093022720'	'23.46']->['721781990'	'407234399093022720'	'23.48']
['368593977'	'407234399093022720'	'13.9']->['758790048'	'407234399093022720'	'23.48']
['1214181878'	'407234399093022720'	'0.0']->['398851984'	'407234399093022720'	'23.48']
['465963745'	'407234399093022720'	'23.13']->['601549870'	'407234399093022720'	'23.48']
['1214181878'	'407234399093022720'	'0.0']->['262974330'	'407234399093022720'	'24.5']
['1214181878'	'407234399093022720'	'0.0']->['250390589'	'407234399093022720'	'25.01']
['1214181878'	'407234399093022720'	'0.0']->['1690546400'	'407234399093022720'	'25.26']
['96913719'	'407234399093022720'	'3.28']->['319769967'	'407234399093022720'	'25.39']
['1214181878'	'407234399093022720'	'0.0']->['1475803946'	'407234399093022720'	'25.45']
['1214181878'	'407234399093022720'	'0.0']->['59600923'	'407234399093022720'	'25.48']
['1214181878'	'407234399093022720'	'0.0']->['546911330'	'407234399093022720'	'25.5']
['1214181878'	'407234399093022720'	'0.0']->['408958043'	'407234399093022720'	'25.52']
['588639646'	'407234399093022720'	'21.09']->['568660517'	'407234399093022720'	'25.91']
['1214181878'	'407234399093022720'	'0.0']->['913298179'	'407234399093022720'	'26.3']
['1214181878'	'407234399093022720'	'0.0']->['525962235'	'407234399093022720'	'26.9']
['265160160'	'407234399093022720'	'16.73']->['383329835'	'407234399093022720'	'27.5']
['1214181878'	'407234399093022720'	'0.0']->['748799125'	'407234399093022720'	'27.92']
['1214181878'	'407234399093022720'	'0.0']->['1066898839'	'407234399093022720'	'28.13']
['1214181878'	'407234399093022720'	'0.0']->['1433499446'	'407234399093022720'	'28.23']
['280801290'	'407234399093022720'	'17.11']->['1144046563'	'407234399093022720'	'28.28']
['1214181878'	'407234399093022720'	'0.0']->['487233726'	'407234399093022720'	'28.31']
['1214181878'	'407234399093022720'	'0.0']->['237013844'	'407234399093022720'	'28.32']
['1214181878'	'407234399093022720'	'0.0']->['517235597'	'407234399093022720'	'28.33']
['601549870'	'407234399093022720'	'23.48']->['365239435'	'407234399093022720'	'28.77']
['1214181878'	'407234399093022720'	'0.0']->['1939701608'	'407234399093022720'	'28.98']
['600241069'	'407234399093022720'	'8.26']->['2158067221'	'407234399093022720'	'29.2']
['1214181878'	'407234399093022720'	'0.0']->['811283479'	'407234399093022720'	'29.27']
['1214181878'	'407234399093022720'	'0.0']->['526567792'	'407234399093022720'	'29.35']
['294760025'	'407234399093022720'	'4.33']->['180590107'	'407234399093022720'	'30.56']
['411767854'	'407234399093022720'	'8.27']->['333584527'	'407234399093022720'	'31.16']
['244752860'	'407234399093022720'	'8.27']->['283447117'	'407234399093022720'	'31.46']
['1214181878'	'407234399093022720'	'0.0']->['317446718'	'407234399093022720'	'31.62']
['1902107101'	'407234399093022720'	'8.26']->['248238857'	'407234399093022720'	'31.69']
['1214181878'	'407234399093022720'	'0.0']->['626228744'	'407234399093022720'	'31.73']
['1273443697'	'407234399093022720'	'8.21']->['471552560'	'407234399093022720'	'31.75']
['1214181878'	'407234399093022720'	'0.0']->['609274451'	'407234399093022720'	'31.76']
['603906186'	'407234399093022720'	'3.28']->['171811683'	'407234399093022720'	'31.76']
['1214181878'	'407234399093022720'	'0.0']->['1571628894'	'407234399093022720'	'31.76']
['1214181878'	'407234399093022720'	'0.0']->['925842566'	'407234399093022720'	'31.77']
['811283479'	'407234399093022720'	'29.27']->['430389665'	'407234399093022720'	'31.77']
['1214181878'	'407234399093022720'	'0.0']->['967394966'	'407234399093022720'	'31.77']
['171811683'	'407234399093022720'	'31.76']->['405622814'	'407234399093022720'	'31.77']
['1214181878'	'407234399093022720'	'0.0']->['565152839'	'407234399093022720'	'31.77']
['1214181878'	'407234399093022720'	'0.0']->['1054316071'	'407234399093022720'	'31.77']
['98171002'	'407234399093022720'	'13.9']->['513829355'	'407234399093022720'	'31.77']
['368593977'	'407234399093022720'	'13.9']->['446772995'	'407234399093022720'	'33.52']
['1214181878'	'407234399093022720'	'0.0']->['475453930'	'407242917431230464'	'33.85']
['365239435'	'407234399093022720'	'28.77']->['401854522'	'407234399093022720'	'34.4']
['603906186'	'407234399093022720'	'3.28']->['1912875068'	'407234399093022720'	'34.84']
['1214181878'	'407234399093022720'	'0.0']->['430327177'	'407234399093022720'	'35.06']
['194235386'	'407234399093022720'	'21.1']->['61710266'	'407234399093022720'	'35.17']
['879340915'	'407234399093022720'	'16.32']->['898003130'	'407234399093022720'	'35.23']
['811283479'	'407234399093022720'	'29.27']->['49808151'	'407234399093022720'	'35.26']
['1214181878'	'407234399093022720'	'0.0']->['612069068'	'407234399093022720'	'35.27']
['1214181878'	'407234399093022720'	'0.0']->['132976314'	'407234399093022720'	'35.28']
['1214181878'	'407234399093022720'	'0.0']->['1149184015'	'407234399093022720'	'35.28']
['265160160'	'407234399093022720'	'16.73']->['191950516'	'407234399093022720'	'35.28']
['1209587156'	'407234399093022720'	'23.46']->['1468739820'	'407234399093022720'	'35.28']
['811283479'	'407234399093022720'	'29.27']->['562606204'	'407234399093022720'	'35.28']
['98171002'	'407234399093022720'	'13.9']->['46272412'	'407234399093022720'	'35.28']
['1214181878'	'407234399093022720'	'0.0']->['245954034'	'407234399093022720'	'35.28']
['925842566'	'407234399093022720'	'31.77']->['322037339'	'407234399093022720'	'35.28']
['1475803946'	'407234399093022720'	'25.45']->['1598885540'	'407234399093022720'	'35.28']
['1214181878'	'407234399093022720'	'0.0']->['1299831132'	'407234399093022720'	'35.28']
['1214181878'	'407234399093022720'	'0.0']->['565498492'	'407234399093022720'	'36.42']
['1299831132'	'407234399093022720'	'35.28']->['930521070'	'407234399093022720'	'36.98']
['1214181878'	'407234399093022720'	'0.0']->['900505266'	'407234399093022720'	'37.27']
['190165155'	'407234399093022720'	'23.47']->['1479042877'	'407234399093022720'	'37.41']
['465963745'	'407234399093022720'	'23.13']->['637205160'	'407234399093022720'	'37.48']
['353439279'	'407234399093022720'	'11.53']->['469945361'	'407234399093022720'	'37.51']
['1214181878'	'407234399093022720'	'0.0']->['979614410'	'407234399093022720'	'37.53']
['245954034'	'407234399093022720'	'35.28']->['56741550'	'407234399093022720'	'37.54']
['551721143'	'407234399093022720'	'17.67']->['441063162'	'407234399093022720'	'37.55']
['1214181878'	'407234399093022720'	'0.0']->['351149884'	'407234399093022720'	'37.55']
['2171099162'	'407234399093022720'	'17.13']->['933764965'	'407234399093022720'	'37.55']
['748799125'	'407234399093022720'	'27.92']->['492845928'	'407234399093022720'	'37.55']
['191950516'	'407234399093022720'	'35.28']->['254856507'	'407234399093022720'	'37.55']
['898003130'	'407234399093022720'	'35.23']->['1945953180'	'407234399093022720'	'37.72']
['933764965'	'407234399093022720'	'37.55']->['979123050'	'407234399093022720'	'37.8']
['1214181878'	'407234399093022720'	'0.0']->['25597912'	'407234399093022720'	'37.88']
['350038063'	'407234399093022720'	'8.99']->['208356170'	'407234399093022720'	'38.52']
['930521070'	'407234399093022720'	'36.98']->['1416717432'	'407234399093022720'	'39.15']
['1214181878'	'407234399093022720'	'0.0']->['155010282'	'407234399093022720'	'39.91']
['577748341'	'407234399093022720'	'3.28']->['226054734'	'407234399093022720'	'40.29']
['2181405858'	'407234399093022720'	'21.1']->['331467465'	'407234399093022720'	'40.48']
['933764965'	'407234399093022720'	'37.55']->['1264842504'	'407234399093022720'	'40.57']
['46687107'	'407234399093022720'	'7.33']->['551390539'	'407234399093022720'	'40.62']
['546365656'	'407234399093022720'	'3.28']->['1924753861'	'407234399093022720'	'40.67']
['1598885540'	'407234399093022720'	'35.28']->['848821530'	'407234399093022720'	'42.93']
['433901642'	'407234399093022720'	'19.64']->['735189396'	'407234399093022720'	'44.07']
['277076198'	'407234399093022720'	'6.25']->['786071521'	'407234399093022720'	'44.63']
['1214181878'	'407234399093022720'	'0.0']->['181376379'	'407234399093022720'	'44.92']
['1214181878'	'407234399093022720'	'0.0']->['305923825'	'407234399093022720'	'45.06']
['930521070'	'407234399093022720'	'36.98']->['981801632'	'407234399093022720'	'45.13']
['574067523'	'407234399093022720'	'3.28']->['462447569'	'407234399093022720'	'45.16']
['254856507'	'407234399093022720'	'37.55']->['551458554'	'407234399093022720'	'45.18']
['1214181878'	'407234399093022720'	'0.0']->['1081907892'	'407234399093022720'	'45.19']
['1214181878'	'407234399093022720'	'0.0']->['766482559'	'407234399093022720'	'45.2']
['277076198'	'407234399093022720'	'6.25']->['785557184'	'407234399093022720'	'45.2']
['232302013'	'407234399093022720'	'21.99']->['232405923'	'407234399093022720'	'45.2']
['103484332'	'407234399093022720'	'19.65']->['392452884'	'407234399093022720'	'45.2']
['392452884'	'407234399093022720'	'45.2']->['224901155'	'407234399093022720'	'46.05']
['74535944'	'407234399093022720'	'5.88']->['483496390'	'407234399093022720'	'46.48']
['1563805290'	'407234399093022720'	'13.89']->['364492617'	'407234399093022720'	'46.69']
['1214181878'	'407234399093022720'	'0.0']->['347273754'	'407234399093022720'	'46.79']
['1214181878'	'407234399093022720'	'0.0']->['1855954028'	'407234399093022720'	'46.85']
['546911330'	'407234399093022720'	'25.5']->['1562311424'	'407234399093022720'	'46.87']
['441063162'	'407234399093022720'	'37.55']->['925982376'	'407234399093022720'	'46.9']
['1214181878'	'407234399093022720'	'0.0']->['163144464'	'407234399093022720'	'48.42']
['1214181878'	'407234399093022720'	'0.0']->['1543667288'	'407234399093022720'	'49.17']
['1214181878'	'407234399093022720'	'0.0']->['433498859'	'407234399093022720'	'49.55']
['1214181878'	'407234399093022720'	'0.0']->['1523072490'	'407234399093022720'	'49.74']
['163144464'	'407234399093022720'	'48.42']->['543315811'	'407234399093022720'	'49.84']
['600241069'	'407234399093022720'	'8.26']->['1873147825'	'407234399093022720'	'49.89']
['250390589'	'407234399093022720'	'25.01']->['924924715'	'407234399093022720'	'49.91']
['180590107'	'407234399093022720'	'30.56']->['289460525'	'407234399093022720'	'49.92']
['1214181878'	'407234399093022720'	'0.0']->['326315028'	'407234399093022720'	'49.93']
['543315811'	'407234399093022720'	'49.84']->['448749867'	'407234399093022720'	'49.93']
['1486430767'	'407234399093022720'	'3.28']->['419375749'	'407234399093022720'	'49.93']
['1214181878'	'407234399093022720'	'0.0']->['206400739'	'407234399093022720'	'49.93']
['1214181878'	'407234399093022720'	'0.0']->['444320170'	'407247035688308736'	'50.22']
['1214181878'	'407234399093022720'	'0.0']->['751977282'	'407234399093022720'	'50.52']
['1214181878'	'407234399093022720'	'0.0']->['205392110'	'407234399093022720'	'50.81']
['419375749'	'407234399093022720'	'49.93']->['572054424'	'407234399093022720'	'50.95']
['1214181878'	'407234399093022720'	'0.0']->['357803991'	'407247230610202624'	'50.98']
['1126267388'	'407234399093022720'	'18.15']->['726737256'	'407234399093022720'	'51.03']
['205392110'	'407234399093022720'	'50.81']->['629720764'	'407234399093022720'	'51.06']
['448749867'	'407234399093022720'	'49.93']->['2174292527'	'407234399093022720'	'51.1']
['1214181878'	'407234399093022720'	'0.0']->['757523509'	'407234399093022720'	'51.13']
['822412130'	'407234399093022720'	'23.48']->['482582952'	'407234399093022720'	'51.17']
['1214181878'	'407234399093022720'	'0.0']->['807907826'	'407234399093022720'	'51.63']
['1214181878'	'407234399093022720'	'0.0']->['757620289'	'407234399093022720'	'52.08']
['1214181878'	'407234399093022720'	'0.0']->['375334370'	'407247960766808064'	'53.88']
['1214181878'	'407234399093022720'	'0.0']->['400203759'	'407234399093022720'	'54.83']
['848821530'	'407234399093022720'	'42.93']->['602184697'	'407234399093022720'	'56.21']
['1214181878'	'407234399093022720'	'0.0']->['37315032'	'407248620845428736'	'56.52']
['1214181878'	'407234399093022720'	'0.0']->['935776062'	'407234399093022720'	'56.9']
['326315028'	'407234399093022720'	'49.93']->['312559663'	'407234399093022720'	'57.24']
['1214181878'	'407234399093022720'	'0.0']->['553991823'	'407234399093022720'	'57.41']
['1214181878'	'407234399093022720'	'0.0']->['618746634'	'407234399093022720'	'57.5']
['419375749'	'407234399093022720'	'49.93']->['325801102'	'407234399093022720'	'57.54']
['403870521'	'407234399093022720'	'5.74']->['1000798556'	'407234399093022720'	'57.56']
['403870521'	'407234399093022720'	'5.74']->['328803824'	'407234399093022720'	'57.57']
['1214181878'	'407234399093022720'	'0.0']->['157498383'	'407234399093022720'	'57.58']
['1214181878'	'407234399093022720'	'0.0']->['832170714'	'407234399093022720'	'57.58']
['1214181878'	'407234399093022720'	'0.0']->['1155491299'	'407234399093022720'	'57.58']
['1214181878'	'407234399093022720'	'0.0']->['552754067'	'407234399093022720'	'57.58']
['1214181878'	'407234399093022720'	'0.0']->['1705842019'	'407234399093022720'	'57.58']
['1214181878'	'407234399093022720'	'0.0']->['2189722458'	'407234399093022720'	'57.58']
['294760025'	'407234399093022720'	'4.33']->['477913411'	'407234399093022720'	'57.58']
['898003130'	'407234399093022720'	'35.23']->['1059306170'	'407234399093022720'	'57.58']
['1214181878'	'407234399093022720'	'0.0']->['899062752'	'407234399093022720'	'57.58']
['1214181878'	'407234399093022720'	'0.0']->['950584956'	'407234399093022720'	'57.58']
['935776062'	'407234399093022720'	'56.9']->['782188490'	'407234399093022720'	'57.58']
['1543667288'	'407234399093022720'	'49.17']->['511417197'	'407234399093022720'	'58.2']
['351149884'	'407234399093022720'	'37.55']->['378824346'	'407234399093022720'	'58.51']
['1214181878'	'407234399093022720'	'0.0']->['423605897'	'407234399093022720'	'58.66']
['1214181878'	'407234399093022720'	'0.0']->['470674012'	'407234399093022720'	'58.74']
['782188490'	'407234399093022720'	'57.58']->['1939459736'	'407234399093022720'	'58.78']
['409271942'	'407234399093022720'	'17.13']->['231504213'	'407234399093022720'	'58.82']
['832170714'	'407234399093022720'	'57.58']->['758551122'	'407234399093022720'	'59.71']
['1209587156'	'407234399093022720'	'23.46']->['1921676132'	'407234399093022720'	'60.15']
['362288165'	'407234399093022720'	'21.09']->['1636799906'	'407234399093022720'	'60.38']
['1214181878'	'407234399093022720'	'0.0']->['592306218'	'407234399093022720'	'60.49']
['832170714'	'407234399093022720'	'57.58']->['126179686'	'407234399093022720'	'60.54']
['1939459736'	'407234399093022720'	'58.78']->['480891222'	'407234399093022720'	'60.57']
['289460525'	'407234399093022720'	'49.92']->['548825251'	'407234399093022720'	'60.59']
['848821530'	'407234399093022720'	'42.93']->['468017836'	'407234399093022720'	'60.59']
['347273754'	'407234399093022720'	'46.79']->['225954521'	'407234399093022720'	'60.6']
['1214181878'	'407234399093022720'	'0.0']->['260787836'	'407234399093022720'	'60.6']
['811283479'	'407234399093022720'	'29.27']->['192733417'	'407234399093022720'	'60.6']
['260787836'	'407234399093022720'	'60.6']->['1366995751'	'407234399093022720'	'61.13']
['1214181878'	'407234399093022720'	'0.0']->['376129702'	'407234399093022720'	'61.39']
['1214181878'	'407234399093022720'	'0.0']->['1372445310'	'407234399093022720'	'61.52']
['1214181878'	'407234399093022720'	'0.0']->['364494507'	'407234399093022720'	'61.58']
['1214181878'	'407234399093022720'	'0.0']->['772149511'	'407234399093022720'	'61.65']
['294760025'	'407234399093022720'	'4.33']->['338651653'	'407234399093022720'	'61.89']
['935776062'	'407234399093022720'	'56.9']->['335015451'	'407234399093022720'	'62.01']
['480891222'	'407234399093022720'	'60.57']->['1325832980'	'407234399093022720'	'62.07']
['1214181878'	'407234399093022720'	'0.0']->['1594114471'	'407234399093022720'	'62.13']
['92102416'	'407234399093022720'	'23.48']->['396319740'	'407234399093022720'	'62.29']
['1214181878'	'407234399093022720'	'0.0']->['98150317'	'407234399093022720'	'62.45']
['1214181878'	'407234399093022720'	'0.0']->['901678488'	'407234399093022720'	'64.71']
['1214181878'	'407234399093022720'	'0.0']->['151364917'	'407234399093022720'	'65.84']
['1214181878'	'407234399093022720'	'0.0']->['865302732'	'407234399093022720'	'66.4']
['511417197'	'407234399093022720'	'58.2']->['32221962'	'407234399093022720'	'66.68']
['1366995751'	'407234399093022720'	'61.13']->['1423869330'	'407234399093022720'	'66.83']
['1214181878'	'407234399093022720'	'0.0']->['561587567'	'407234399093022720'	'66.9']
['600241069'	'407234399093022720'	'8.26']->['790200756'	'407234399093022720'	'66.93']
['1214181878'	'407234399093022720'	'0.0']->['595121133'	'407234399093022720'	'66.95']
['1214181878'	'407234399093022720'	'0.0']->['361628554'	'407234399093022720'	'66.96']
['335015451'	'407234399093022720'	'62.01']->['509615454'	'407234399093022720'	'66.96']
['1214181878'	'407234399093022720'	'0.0']->['742000891'	'407234399093022720'	'66.96']
['1214181878'	'407234399093022720'	'0.0']->['417368858'	'407234399093022720'	'66.97']
['1214181878'	'407234399093022720'	'0.0']->['343133743'	'407234399093022720'	'66.97']
['811283479'	'407234399093022720'	'29.27']->['1399176745'	'407234399093022720'	'66.97']
['848821530'	'407234399093022720'	'42.93']->['326881221'	'407234399093022720'	'66.97']
['1214181878'	'407234399093022720'	'0.0']->['289464012'	'407234399093022720'	'66.97']
['1214181878'	'407234399093022720'	'0.0']->['179187317'	'407234399093022720'	'66.97']
['411767854'	'407234399093022720'	'8.27']->['390762272'	'407234399093022720'	'66.97']
['561587567'	'407234399093022720'	'66.9']->['566632620'	'407234399093022720'	'67.1']
['1543667288'	'407234399093022720'	'49.17']->['719220271'	'407234399093022720'	'69.08']
['470674012'	'407234399093022720'	'58.74']->['24788213'	'407234399093022720'	'70.08']
['1214181878'	'407234399093022720'	'0.0']->['1117784113'	'407234399093022720'	'70.57']
['1117784113'	'407234399093022720'	'70.57']->['1572173906'	'407234399093022720'	'70.82']
['1209587156'	'407234399093022720'	'23.46']->['180847049'	'407234399093022720'	'70.94']
['782188490'	'407234399093022720'	'57.58']->['590491902'	'407234399093022720'	'71.0']
['1214181878'	'407234399093022720'	'0.0']->['490408771'	'407234399093022720'	'71.07']
['1214181878'	'407234399093022720'	'0.0']->['437165737'	'407234399093022720'	'72.18']
['22251356'	'407234399093022720'	'3.98']->['89236580'	'407234399093022720'	'72.74']
['1214181878'	'407234399093022720'	'0.0']->['617220951'	'407234399093022720'	'73.3']
['1214181878'	'407234399093022720'	'0.0']->['483525800'	'407234399093022720'	'76.38']
['621454827'	'407234399093022720'	'8.27']->['471696978'	'407234399093022720'	'77.92']
['119930500'	'407234399093022720'	'21.93']->['25730669'	'407234399093022720'	'78.7']
['1214181878'	'407234399093022720'	'0.0']->['964339765'	'407234399093022720'	'79.08']
['392452884'	'407234399093022720'	'45.2']->['56118719'	'407234399093022720'	'79.27']
['1214181878'	'407234399093022720'	'0.0']->['1097223469'	'407234399093022720'	'79.37']
['396319740'	'407234399093022720'	'62.29']->['377177785'	'407234399093022720'	'79.42']
['811283479'	'407234399093022720'	'29.27']->['924653558'	'407234399093022720'	'79.44']
['1214181878'	'407234399093022720'	'0.0']->['1099561382'	'407234399093022720'	'79.45']
['1214181878'	'407234399093022720'	'0.0']->['133766377'	'407234399093022720'	'79.46']
['832170714'	'407234399093022720'	'57.58']->['401089549'	'407234399093022720'	'79.46']
['1214181878'	'407234399093022720'	'0.0']->['339531950'	'407234399093022720'	'79.47']
['1222115516'	'407234399093022720'	'23.48']->['923781656'	'407234399093022720'	'79.5']
['343133743'	'407234399093022720'	'66.97']->['342951749'	'407234399093022720'	'81.51']
['979614410'	'407234399093022720'	'37.53']->['842931098'	'407234399093022720'	'82.51']
['1463526242'	'407234399093022720'	'13.86']->['371302235'	'407234399093022720'	'83.01']
['844813585'	'407234399093022720'	'3.28']->['1380914124'	'407234399093022720'	'83.27']
['1214181878'	'407234399093022720'	'0.0']->['2187512946'	'407234399093022720'	'83.52']
['1214181878'	'407234399093022720'	'0.0']->['911795791'	'407234399093022720'	'85.38']
['343133743'	'407234399093022720'	'66.97']->['877032218'	'407234399093022720'	'87.23']
['1214181878'	'407234399093022720'	'0.0']->['987403369'	'407234399093022720'	'92.79']
['1214181878'	'407234399093022720'	'0.0']->['637379087'	'407234399093022720'	'95.57']
['433498859'	'407234399093022720'	'49.55']->['1598579689'	'407234399093022720'	'96.96']
['1214181878'	'407234399093022720'	'0.0']->['785683837'	'407234399093022720'	'97.66']
['1372445310'	'407234399093022720'	'61.52']->['1380636997'	'407234399093022720'	'98.0']
['1325832980'	'407234399093022720'	'62.07']->['707768660'	'407234399093022720'	'98.18']
['1214181878'	'407234399093022720'	'0.0']->['409616400'	'407234399093022720'	'98.35']
['1598885540'	'407234399093022720'	'35.28']->['286417306'	'407234399093022720'	'101.8']
['525962235'	'407234399093022720'	'26.9']->['608385149'	'407234399093022720'	'103.53']
['979123050'	'407234399093022720'	'37.8']->['1075946190'	'407234399093022720'	'104.39']
['1075946190'	'407234399093022720'	'104.39']->['423122149'	'407234399093022720'	'104.82']
['423122149'	'407234399093022720'	'104.82']->['280271808'	'407234399093022720'	'105.03']
['1214181878'	'407234399093022720'	'0.0']->['476197283'	'407234399093022720'	'105.14']
['562417700'	'407234399093022720'	'3.28']->['719545723'	'407234399093022720'	'105.2']
['1214181878'	'407234399093022720'	'0.0']->['1102194594'	'407234399093022720'	'105.22']
['1463526242'	'407234399093022720'	'13.86']->['624364954'	'407234399093022720'	'105.25']
['286417306'	'407234399093022720'	'101.8']->['538412854'	'407234399093022720'	'108.46']
['32221962'	'407234399093022720'	'66.68']->['562181196'	'407234399093022720'	'110.06']
['1214181878'	'407234399093022720'	'0.0']->['714038982'	'407234399093022720'	'110.86']
['551721143'	'407234399093022720'	'17.67']->['498993130'	'407234399093022720'	'111.67']
['74535944'	'407234399093022720'	'5.88']->['334457952'	'407234399093022720'	'113.32']
['1463526242'	'407234399093022720'	'13.86']->['165504060'	'407234399093022720'	'118.43']
['265160160'	'407234399093022720'	'16.73']->['272131910'	'407234399093022720'	'120.99']
['1214181878'	'407234399093022720'	'0.0']->['733861956'	'407234399093022720'	'122.27']
['1214181878'	'407234399093022720'	'0.0']->['1267828783'	'407265290238431232'	'122.75']
['811283479'	'407234399093022720'	'29.27']->['61711849'	'407234399093022720'	'122.91']
['1214181878'	'407234399093022720'	'0.0']->['1449713191'	'407234399093022720'	'123.23']
['733861956'	'407234399093022720'	'122.27']->['192447623'	'407234399093022720'	'123.39']
['165504060'	'407234399093022720'	'118.43']->['400927936'	'407234399093022720'	'123.47']
['1214181878'	'407234399093022720'	'0.0']->['569993149'	'407234399093022720'	'123.51']
['400927936'	'407234399093022720'	'123.47']->['519887675'	'407234399093022720'	'123.53']
['192447623'	'407234399093022720'	'123.39']->['1110641329'	'407234399093022720'	'123.54']
['1214181878'	'407234399093022720'	'0.0']->['1622101094'	'407234399093022720'	'123.55']
['1299831132'	'407234399093022720'	'35.28']->['71842078'	'407234399093022720'	'123.55']
['46687107'	'407234399093022720'	'7.33']->['1169775446'	'407234399093022720'	'123.55']
['71842078'	'407234399093022720'	'123.55']->['576676862'	'407234399093022720'	'123.55']
['1214181878'	'407234399093022720'	'0.0']->['928865984'	'407234399093022720'	'123.55']
['1214181878'	'407234399093022720'	'0.0']->['1229677598'	'407234399093022720'	'123.55']
['1214181878'	'407234399093022720'	'0.0']->['606638955'	'407234399093022720'	'123.55']
['293768205'	'407234399093022720'	'5.93']->['1267828783'	'407265290238431232'	'122.75']
['606638955'	'407234399093022720'	'123.55']->['856264933'	'407234399093022720'	'123.55']
['468017836'	'407234399093022720'	'60.59']->['116922303'	'407234399093022720'	'123.55']
['1214181878'	'407234399093022720'	'0.0']->['895714116'	'407265936140689410'	'125.32']
['707768660'	'407234399093022720'	'98.18']->['164142233'	'407234399093022720'	'125.93']
['1214181878'	'407234399093022720'	'0.0']->['1289621570'	'407234399093022720'	'127.13']
['822412130'	'407234399093022720'	'23.48']->['529533612'	'407234399093022720'	'127.72']
['476197283'	'407234399093022720'	'105.14']->['298237431'	'407234399093022720'	'128.02']
['320475290'	'407234399093022720'	'17.13']->['2210258923'	'407234399093022720'	'128.17']
['1038137329'	'407234399093022720'	'17.55']->['1069241287'	'407234399093022720'	'128.32']
['476197283'	'407234399093022720'	'105.14']->['211704282'	'407234399093022720'	'130.18']
['1214181878'	'407234399093022720'	'0.0']->['52442419'	'407234399093022720'	'131.1']
['733861956'	'407234399093022720'	'122.27']->['1097043937'	'407234399093022720'	'131.57']
['592306218'	'407234399093022720'	'60.49']->['762499700'	'407234399093022720'	'132.03']
['551721143'	'407234399093022720'	'17.67']->['358914559'	'407234399093022720'	'137.15']
['1214181878'	'407234399093022720'	'0.0']->['617932072'	'407234399093022720'	'139.71']
['617932072'	'407234399093022720'	'139.71']->['2200593504'	'407234399093022720'	'140.99']
['617932072'	'407234399093022720'	'139.71']->['1323611490'	'407234399093022720'	'141.63']
['1214181878'	'407234399093022720'	'0.0']->['503331445'	'407234399093022720'	'141.95']
['617932072'	'407234399093022720'	'139.71']->['469003600'	'407234399093022720'	'142.11']
['1214181878'	'407234399093022720'	'0.0']->['310682988'	'407234399093022720'	'142.19']
['1214181878'	'407234399093022720'	'0.0']->['400398041'	'407234399093022720'	'142.27']
['1214181878'	'407234399093022720'	'0.0']->['432175242'	'407234399093022720'	'158.38']
['52442419'	'407234399093022720'	'131.1']->['432014440'	'407234399093022720'	'166.44']
['294760025'	'407234399093022720'	'4.33']->['322920884'	'407234399093022720'	'170.47']
['432175242'	'407234399093022720'	'158.38']->['741175262'	'407234399093022720'	'172.49']
['1214181878'	'407234399093022720'	'0.0']->['572173808'	'407234399093022720'	'173.49']
['1222115516'	'407234399093022720'	'23.48']->['549033105'	'407234399093022720'	'174.0']
['432175242'	'407234399093022720'	'158.38']->['1556330808'	'407234399093022720'	'174.25']
['250390589'	'407234399093022720'	'25.01']->['2223880248'	'407234399093022720'	'174.37']
['617932072'	'407234399093022720'	'139.71']->['2218480345'	'407234399093022720'	'174.44']
['423122149'	'407234399093022720'	'104.82']->['1306205635'	'407234399093022720'	'174.47']
['1306205635'	'407234399093022720'	'174.47']->['1603083319'	'407234399093022720'	'174.48']
['1117784113'	'407234399093022720'	'70.57']->['536117718'	'407234399093022720'	'174.49']
['1214181878'	'407234399093022720'	'0.0']->['1668769962'	'407234399093022720'	'174.5']
['1214181878'	'407234399093022720'	'0.0']->['529864296'	'407234399093022720'	'174.5']
['562181196'	'407234399093022720'	'110.06']->['527704226'	'407234399093022720'	'174.5']
['1214181878'	'407234399093022720'	'0.0']->['232403046'	'407234399093022720'	'174.5']
['2223880248'	'407234399093022720'	'174.37']->['1257747001'	'407234399093022720'	'174.5']
['1214181878'	'407234399093022720'	'0.0']->['535715249'	'407234399093022720'	'182.37']
['1214181878'	'407234399093022720'	'0.0']->['498471948'	'407234399093022720'	'186.3']
['924653558'	'407234399093022720'	'79.44']->['344242482'	'407234399093022720'	'188.27']
['816541849'	'407234399093022720'	'5.92']->['554861227'	'407234399093022720'	'189.25']
['1214181878'	'407234399093022720'	'0.0']->['44038178'	'407234399093022720'	'190.23']
['1214181878'	'407234399093022720'	'0.0']->['628727790'	'407234399093022720'	'198.35']
['1214181878'	'407234399093022720'	'0.0']->['621702597'	'407234399093022720'	'202.41']
['1214181878'	'407234399093022720'	'0.0']->['573902407'	'407234399093022720'	'204.44']
['588639646'	'407234399093022720'	'21.09']->['615198528'	'407234399093022720'	'205.45']
['294760025'	'407234399093022720'	'4.33']->['1703880194'	'407234399093022720'	'206.47']
['1214181878'	'407234399093022720'	'0.0']->['228033499'	'407234399093022720'	'240.18']
['362288165'	'407234399093022720'	'21.09']->['380725966'	'407234399093022720'	'257.04']
['1214181878'	'407234399093022720'	'0.0']->['332007704'	'407234399093022720'	'265.47']
['310682988'	'407234399093022720'	'142.19']->['808086115'	'407234399093022720'	'269.69']
['601511783'	'407234399093022720'	'3.28']->['1268387604'	'407234399093022720'	'271.79']
['1214181878'	'407234399093022720'	'0.0']->['343299760'	'407234399093022720'	'272.85']
['617932072'	'407234399093022720'	'139.71']->['1688369580'	'407234399093022720'	'273.37']
['1214181878'	'407234399093022720'	'0.0']->['562627148'	'407234399093022720'	'273.64']
['615198528'	'407234399093022720'	'205.45']->['446420538'	'407234399093022720'	'273.9']
['519887675'	'407234399093022720'	'123.53']->['207337315'	'407234399093022720'	'350.15']
['574067523'	'407234399093022720'	'3.28']->['88449027'	'407234399093022720'	'388.27']
['476197283'	'407234399093022720'	'105.14']->['311798165'	'407234399093022720'	'407.34']
['1214181878'	'407234399093022720'	'0.0']->['1372688516'	'407234399093022720'	'416.87']
['1214181878'	'407234399093022720'	'0.0']->['472478073'	'407234399093022720'	'421.63']
['1214181878'	'407234399093022720'	'0.0']->['603094002'	'407234399093022720'	'424.02']
['1372688516'	'407234399093022720'	'416.87']->['635028913'	'407234399093022720'	'425.21']
['1372688516'	'407234399093022720'	'416.87']->['1069729214'	'407234399093022720'	'425.8']
['1372688516'	'407234399093022720'	'416.87']->['1720586862'	'407234399093022720'	'426.1']
['291438869'	'407234399093022720'	'8.15']->['1146652676'	'407234399093022720'	'426.25']
['1214181878'	'407234399093022720'	'0.0']->['537786281'	'407234399093022720'	'426.33']
['1214181878'	'407234399093022720'	'0.0']->['2222306545'	'407234399093022720'	'426.4']
['1214181878'	'407234399093022720'	'0.0']->['306229325'	'407234399093022720'	'436.0']
['1214181878'	'407234399093022720'	'0.0']->['2200717290'	'407234399093022720'	'520.9']
['1214181878'	'407234399093022720'	'0.0']->['224670864'	'407234399093022720'	'605.8']
['1214181878'	'407234399093022720'	'0.0']->['785124644'	'407234399093022720'	'702.6']
['848821530'	'407234399093022720'	'42.93']->['1013860874'	'407234399093022720'	'751.0']
['1214181878'	'407234399093022720'	'0.0']->['58729972'	'407234399093022720'	'775.2']
['1214181878'	'407234399093022720'	'0.0']->['863003892'	'407234399093022720'	'799.4']
['1214181878'	'407234399093022720'	'0.0']->['361268003'	'407234399093022720'	'975.03']
['568660517'	'407234399093022720'	'25.91']->['500412125'	'407234399093022720'	'1062.85']
['1214181878'	'407234399093022720'	'0.0']->['311545855'	'407234399093022720'	'1106.76']
['1214181878'	'407234399093022720'	'0.0']->['310345132'	'407234399093022720'	'1128.71']
['1214181878'	'407234399093022720'	'0.0']->['2209128906'	'407234399093022720'	'1150.67']
['1214181878'	'407234399093022720'	'0.0']->['1168933592'	'407234399093022720'	'1150.67']
['1214181878'	'407234399093022720'	'0.0']->['1229744420'	'407234399093022720'	'1151.72']
['1214181878'	'407234399093022720'	'0.0']->['540030059'	'407234399093022720'	'1152.77']
['1214181878'	'407234399093022720'	'0.0']->['1160586223'	'407234399093022720'	'1157.74']
['1229744420'	'407234399093022720'	'1151.72']->['213617261'	'407234399093022720'	'1160.23']
['310345132'	'407234399093022720'	'1128.71']->['157333209'	'407234399093022720'	'1161.47']
['157333209'	'407234399093022720'	'1161.47']->['332052572'	'407234399093022720'	'1162.09']
['1214181878'	'407234399093022720'	'0.0']->['448515953'	'407234399093022720'	'1162.41']
['1214181878'	'407234399093022720'	'0.0']->['605304883'	'407234399093022720'	'1162.56']
['213617261'	'407234399093022720'	'1160.23']->['96712815'	'407234399093022720'	'1162.64']
['332052572'	'407234399093022720'	'1162.09']->['407854325'	'407234399093022720'	'1162.68']
['1214181878'	'407234399093022720'	'0.0']->['746662453'	'407234399093022720'	'1162.7']
['1214181878'	'407234399093022720'	'0.0']->['1247701795'	'407234399093022720'	'1162.72']
['407854325'	'407234399093022720'	'1162.68']->['211767867'	'407234399093022720'	'1166.28']
['310345132'	'407234399093022720'	'1128.71']->['520498821'	'407234399093022720'	'1168.05']
['211767867'	'407234399093022720'	'1166.28']->['322495679'	'407234399093022720'	'1168.94']
['1214181878'	'407234399093022720'	'0.0']->['99466828'	'407234399093022720'	'1169.83']
['1214181878'	'407234399093022720'	'0.0']->['491607307'	'407234399093022720'	'1191.13']
['491607307'	'407234399093022720'	'1191.13']->['1347502710'	'407234399093022720'	'1201.78']
['96712815'	'407234399093022720'	'1162.64']->['196951432'	'407234399093022720'	'1207.11']
['1214181878'	'407234399093022720'	'0.0']->['417980643'	'407234399093022720'	'1209.77']
['1214181878'	'407234399093022720'	'0.0']->['300819844'	'407234399093022720'	'1211.1']
['1214181878'	'407234399093022720'	'0.0']->['225302964'	'407234399093022720'	'1211.77']
['332052572'	'407234399093022720'	'1162.09']->['131168273'	'407234399093022720'	'1212.1']
['491607307'	'407234399093022720'	'1191.13']->['414052193'	'407234399093022720'	'1212.27']
['407854325'	'407234399093022720'	'1162.68']->['458134711'	'407234399093022720'	'1212.35']
['1214181878'	'407234399093022720'	'0.0']->['127895332'	'407234399093022720'	'1212.39']
['1214181878'	'407234399093022720'	'0.0']->['339311269'	'407234399093022720'	'1212.41']
['1214181878'	'407234399093022720'	'0.0']->['252584516'	'407234399093022720'	'1212.42']
['1214181878'	'407234399093022720'	'0.0']->['527292965'	'407234399093022720'	'1212.43']
['1214181878'	'407234399093022720'	'0.0']->['629602176'	'407234399093022720'	'1212.43']
['1214181878'	'407234399093022720'	'0.0']->['264364222'	'407234399093022720'	'1212.43']
['1214181878'	'407234399093022720'	'0.0']->['156649066'	'407234399093022720'	'1212.43']
['1214181878'	'407234399093022720'	'0.0']->['1240143980'	'407234399093022720'	'1212.43']
['1214181878'	'407234399093022720'	'0.0']->['481889968'	'407234399093022720'	'1212.43']
['1214181878'	'407234399093022720'	'0.0']->['415261347'	'407234399093022720'	'1212.43']
['156649066'	'407234399093022720'	'1212.43']->['54517789'	'407234399093022720'	'1212.43']
['1214181878'	'407234399093022720'	'0.0']->['193823483'	'407234399093022720'	'1212.43']
['1214181878'	'407234399093022720'	'0.0']->['113008020'	'407234399093022720'	'1246.87']
['332052572'	'407234399093022720'	'1162.09']->['257736849'	'407234399093022720'	'1264.08']
['1214181878'	'407234399093022720'	'0.0']->['316850534'	'407234399093022720'	'1272.69']
['1214181878'	'407234399093022720'	'0.0']->['1460077129'	'407234399093022720'	'1277.0']
['316850534'	'407234399093022720'	'1272.69']->['170745160'	'407234399093022720'	'1279.15']
['1214181878'	'407234399093022720'	'0.0']->['465705961'	'407234399093022720'	'1280.22']
['1214181878'	'407234399093022720'	'0.0']->['90030063'	'407234399093022720'	'1281.3']
['90030063'	'407234399093022720'	'1281.3']->['603409609'	'407234399093022720'	'1343.42']
['1214181878'	'407234399093022720'	'0.0']->['490328416'	'407234399093022720'	'1374.47']
['1214181878'	'407234399093022720'	'0.0']->['844111388'	'407234399093022720'	'1405.53']
['1214181878'	'407234399093022720'	'0.0']->['712048493'	'407234399093022720'	'1448.13']
['1214181878'	'407234399093022720'	'0.0']->['343319621'	'407234399093022720'	'1469.42']
['1214181878'	'407234399093022720'	'0.0']->['310128278'	'407234399093022720'	'1490.72']
['712048493'	'407234399093022720'	'1448.13']->['792869479'	'407234399093022720'	'1602.96']
['476197283'	'407234399093022720'	'105.14']->['359157311'	'407234399093022720'	'1659.08']
['782188490'	'407234399093022720'	'57.58']->['368641383'	'407234399093022720'	'1687.14']
['562606204'	'407234399093022720'	'35.28']->['175986582'	'407234399093022720'	'1701.17']
['1214181878'	'407234399093022720'	'0.0']->['953585395'	'407234399093022720'	'1715.2']
['1214181878'	'407234399093022720'	'0.0']->['874530757'	'407234399093022720'	'2062.21']
['103484332'	'407234399093022720'	'19.65']->['1832897132'	'407234399093022720'	'2235.71']
['1214181878'	'407234399093022720'	'0.0']->['569123596'	'407234399093022720'	'2322.46']
['1214181878'	'407234399093022720'	'0.0']->['1467974594'	'407234399093022720'	'2409.22']
['1214181878'	'407234399093022720'	'0.0']->['357391955'	'407234399093022720'	'3212.12']
['476197283'	'407234399093022720'	'105.14']->['837980424'	'407234399093022720'	'3613.57']
['298237431'	'407234399093022720'	'128.02']->['309431151'	'407234399093022720'	'3814.29']
['1214181878'	'407234399093022720'	'0.0']->['594225062'	'407234399093022720'	'3914.65']
['1110641329'	'407234399093022720'	'123.54']->['279840799'	'407234399093022720'	'3964.84']
['1110641329'	'407234399093022720'	'123.54']->['702285523'	'407234399093022720'	'3989.93']
['1214181878'	'407234399093022720'	'0.0']->['703697000'	'407234399093022720'	'4002.47']
['1214181878'	'407234399093022720'	'0.0']->['1559641386'	'407234399093022720'	'4015.02']
['1214181878'	'407234399093022720'	'0.0']->['1038702710'	'407234399093022720'	'11405.01']
['1214181878'	'407234399093022720'	'0.0']->['322999931'	'407234399093022720'	'15100.0']
['1214181878'	'407234399093022720'	'0.0']->['859559898'	'407234399093022720'	'16947.5']
['1214181878'	'407234399093022720'	'0.0']->['1011352513'	'407234399093022720'	'17871.25']
['1214181878'	'407234399093022720'	'0.0']->['712975284'	'407234399093022720'	'18333.13']
['1214181878'	'407234399093022720'	'0.0']->['293598321'	'407234399093022720'	'18564.06']
['293598321'	'407234399093022720'	'18564.06']->['292553213'	'407234399093022720'	'18795.0']
['1214181878'	'407234399093022720'	'0.0']->['2222303782'	'407234399093022720'	'25510.06']
['1214181878'	'407234399093022720'	'0.0']->['371582889'	'407234399093022720'	'28867.59']
['1214181878'	'407234399093022720'	'0.0']->['1086606842'	'407234399093022720'	'32225.12']
['1214181878'	'407234399093022720'	'0.0']->['985961528'	'407234399093022720'	'39012.43']
['1214181878'	'407234399093022720'	'0.0']->['338951882'	'407234399093022720'	'42406.09']
['1214181878'	'407234399093022720'	'0.0']->['424630246'	'407234399093022720'	'44102.92']
['1214181878'	'407234399093022720'	'0.0']->['2244735042'	'407234399093022720'	'45799.75']
['1214181878'	'407234399093022720'	'0.0']->['137447347'	'407234399093022720'	'46018.63']
['1214181878'	'407234399093022720'	'0.0']->['346184921'	'407234399093022720'	'47673.85']
['1214181878'	'407234399093022720'	'0.0']->['252223810'	'407234399093022720'	'48501.46']
['1214181878'	'407234399093022720'	'0.0']->['2192076689'	'407234399093022720'	'49329.07']
['1214181878'	'407234399093022720'	'0.0']->['1600958438'	'407234399093022720'	'52018.4']
['1214181878'	'407234399093022720'	'0.0']->['834250105'	'407234399093022720'	'64231.11']
['1214181878'	'407234399093022720'	'0.0']->['2255838488'	'407234399093022720'	'76443.82']
['1214181878'	'407234399093022720'	'0.0']->['1325666281'	'407234399093022720'	'86809.7']
['1214181878'	'407234399093022720'	'0.0']->['1567432742'	'407234399093022720'	'91060.58']
['1214181878'	'407234399093022720'	'0.0']->['115793245'	'407234399093022720'	'93186.02']
['115793245'	'407234399093022720'	'93186.02']->['544749620'	'407234399093022720'	'94248.75']
['1214181878'	'407234399093022720'	'0.0']->['617689658'	'407234399093022720'	'94780.11']
['1214181878'	'407234399093022720'	'0.0']->['1692941119'	'407234399093022720'	'95311.47']
['1214181878'	'407234399093022720'	'0.0']->['746175204'	'407234399093022720'	'99613.23']
['1214181878'	'407234399093022720'	'0.0']->['2251397588'	'407234399093022720'	'102581.98']
['1214181878'	'407234399093022720'	'0.0']->['1312276070'	'433405747310116864'	'103995.6']
['1312276070'	'433405747310116864'	'103995.6']->['1306365768'	'433405991728988160'	'103996.57']
['1306365768'	'433405991728988160'	'103996.57']->['1312276070'	'433405747310116864'	'103995.6']
['1214181878'	'407234399093022720'	'0.0']->['612821743'	'407234399093022720'	'104040.47']
['1214181878'	'407234399093022720'	'0.0']->['407458952'	'407234399093022720'	'104063.05']
['407458952'	'407234399093022720'	'104063.05']->['1393504208'	'407234399093022720'	'105015.27']
['1214181878'	'407234399093022720'	'0.0']->['574928028'	'407234399093022720'	'105491.38']
['1214181878'	'407234399093022720'	'0.0']->['225360826'	'407234399093022720'	'105729.43']
['1214181878'	'407234399093022720'	'0.0']->['461451101'	'407234399093022720'	'105848.46']
['1214181878'	'407234399093022720'	'0.0']->['2273514801'	'407234399093022720'	'105967.48']
['1214181878'	'407234399093022720'	'0.0']->['252751098'	'407234399093022720'	'107718.39']
['1214181878'	'407234399093022720'	'0.0']->['1605500251'	'407234399093022720'	'108593.85']
['1214181878'	'407234399093022720'	'0.0']->['419707298'	'407234399093022720'	'109469.3']
['1214181878'	'407234399093022720'	'0.0']->['537885327'	'407234399093022720'	'110288.13']
['1214181878'	'407234399093022720'	'0.0']->['308597565'	'435067841193463809'	'110600.17']
['1214181878'	'407234399093022720'	'0.0']->['2325171813'	'407234399093022720'	'110697.55']
['1020557376'	'407234399093022720'	'13.9']->['1210699494'	'407234399093022720'	'110902.26']
['1214181878'	'407234399093022720'	'0.0']->['195411285'	'407234399093022720'	'111004.61']
['1214181878'	'407234399093022720'	'0.0']->['762850465'	'407234399093022720'	'111055.79']
['762850465'	'407234399093022720'	'111055.79']->['580475455'	'407234399093022720'	'111081.38']
['1214181878'	'407234399093022720'	'0.0']->['255162097'	'407234399093022720'	'111106.97']
['1214181878'	'407234399093022720'	'0.0']->['351360179'	'407234399093022720'	'111192.73']
['1214181878'	'407234399093022720'	'0.0']->['148147160'	'407234399093022720'	'112855.12']
['1214181878'	'407234399093022720'	'0.0']->['1011872936'	'407234399093022720'	'112912.23']
['1214181878'	'407234399093022720'	'0.0']->['722997433'	'435777055285051392'	'113418.32']
['1214181878'	'407234399093022720'	'0.0']->['1084273375'	'407234399093022720'	'113491.03']
['1214181878'	'407234399093022720'	'0.0']->['504966084'	'407234399093022720'	'114237.92']
['1214181878'	'407234399093022720'	'0.0']->['1687140601'	'407234399093022720'	'116247.75']
['1214181878'	'407234399093022720'	'0.0']->['537637934'	'407234399093022720'	'122626.05']
['1214181878'	'407234399093022720'	'0.0']->['2228964492'	'407234399093022720'	'122649.75']
['1214181878'	'407234399093022720'	'0.0']->['311494028'	'407234399093022720'	'125704.33']
['1214181878'	'407234399093022720'	'0.0']->['788544858'	'407234399093022720'	'125900.23']
['1214181878'	'407234399093022720'	'0.0']->['1422241128'	'407234399093022720'	'128591.82']
['1214181878'	'407234399093022720'	'0.0']->['309634313'	'407234399093022720'	'130506.68']
['1214181878'	'407234399093022720'	'0.0']->['994418581'	'407234399093022720'	'132421.53']
['1214181878'	'407234399093022720'	'0.0']->['1046575826'	'407234399093022720'	'134460.08']
['1214181878'	'407234399093022720'	'0.0']->['700964964'	'407234399093022720'	'145497.22']
['1214181878'	'407234399093022720'	'0.0']->['2263714776'	'407234399093022720'	'152516.48']
['1214181878'	'407234399093022720'	'0.0']->['2379736616'	'407234399093022720'	'159535.73']
['1214181878'	'407234399093022720'	'0.0']->['1335583332'	'407234399093022720'	'160459.22']
['1214181878'	'407234399093022720'	'0.0']->['583117524'	'407234399093022720'	'168592.37']
['1214181878'	'407234399093022720'	'0.0']->['2415358784'	'407234399093022720'	'170777.13']
['1214181878'	'407234399093022720'	'0.0']->['449623321'	'407234399093022720'	'176854.23']
['1214181878'	'407234399093022720'	'0.0']->['1049862980'	'407234399093022720'	'182946.63']
['1214181878'	'407234399093022720'	'0.0']->['1483279860'	'407234399093022720'	'184321.18']
['1214181878'	'407234399093022720'	'0.0']->['308316856'	'454303656813158400'	'187036.42']
['1214181878'	'407234399093022720'	'0.0']->['2464106644'	'407234399093022720'	'191736.05']
['1214181878'	'407234399093022720'	'0.0']->['271017692'	'407234399093022720'	'193477.07']
['1214181878'	'407234399093022720'	'0.0']->['1215349411'	'407234399093022720'	'195896.18']
['1214181878'	'407234399093022720'	'0.0']->['183872008'	'407234399093022720'	'195916.4']
['1214181878'	'407234399093022720'	'0.0']->['433336439'	'407234399093022720'	'197734.23']
['1214181878'	'407234399093022720'	'0.0']->['2206704657'	'407234399093022720'	'198427.33']
['1214181878'	'407234399093022720'	'0.0']->['2209060794'	'407234399093022720'	'198829.27']
['1214181878'	'407234399093022720'	'0.0']->['180031600'	'407234399093022720'	'203290.27']
['1214181878'	'407234399093022720'	'0.0']->['840291559'	'407234399093022720'	'218429.07']
['1214181878'	'407234399093022720'	'0.0']->['1717202138'	'407234399093022720'	'224738.02']
['1214181878'	'407234399093022720'	'0.0']->['124536621'	'407234399093022720'	'225211.72']
['124536621'	'407234399093022720'	'225211.72']->['299972335'	'407234399093022720'	'225212.55']
['299972335'	'407234399093022720'	'225212.55']->['301116601'	'407234399093022720'	'225213.55']
['1214181878'	'407234399093022720'	'0.0']->['2185781065'	'407234399093022720'	'225229.2']
['1214181878'	'407234399093022720'	'0.0']->['1549398445'	'407234399093022720'	'226694.87']
['1214181878'	'407234399093022720'	'0.0']->['2406203926'	'407234399093022720'	'227593.53']
['1214181878'	'407234399093022720'	'0.0']->['1114204538'	'407234399093022720'	'252996.52']
['51773490'	'407234399093022720'	'6.23']->['305754032'	'407234399093022720'	'255415.25']
['1214181878'	'407234399093022720'	'0.0']->['145836750'	'407234399093022720'	'262839.18']
['1214181878'	'407234399093022720'	'0.0']->['2405561012'	'407234399093022720'	'274545.15']
['1214181878'	'407234399093022720'	'0.0']->['407694532'	'407234399093022720'	'276248.22']
['407694532'	'407234399093022720'	'276248.22']->['287016297'	'407234399093022720'	'276251.4']
['287016297'	'407234399093022720'	'276251.4']->['177239667'	'407234399093022720'	'276278.95']
['1214181878'	'407234399093022720'	'0.0']->['959087953'	'407234399093022720'	'279993.67']
['1214181878'	'407234399093022720'	'0.0']->['802411136'	'407234399093022720'	'283376.87']
['1214181878'	'407234399093022720'	'0.0']->['2574314977'	'407234399093022720'	'285982.8']
['1214181878'	'407234399093022720'	'0.0']->['484390273'	'407234399093022720'	'291039.0']
['1214181878'	'407234399093022720'	'0.0']->['2351389263'	'407234399093022720'	'305634.0']
['1214181878'	'407234399093022720'	'0.0']->['517936806'	'407234399093022720'	'310167.25']
['1214181878'	'407234399093022720'	'0.0']->['2490413966'	'407234399093022720'	'313773.0']
['1214181878'	'407234399093022720'	'0.0']->['130785179'	'407234399093022720'	'321270.67']
['1214181878'	'407234399093022720'	'0.0']->['2156239733'	'407234399093022720'	'331938.38']
['1214181878'	'407234399093022720'	'0.0']->['176422499'	'407234399093022720'	'341112.87']
['1214181878'	'407234399093022720'	'0.0']->['2415871913'	'407234399093022720'	'354144.8']
['1214181878'	'407234399093022720'	'0.0']->['1114348490'	'407234399093022720'	'358426.38']
['1214181878'	'407234399093022720'	'0.0']->['526787370'	'407234399093022720'	'363322.42']
['1214181878'	'407234399093022720'	'0.0']->['2745033286'	'407234399093022720'	'375146.65']
['1214181878'	'407234399093022720'	'0.0']->['2205134769'	'407234399093022720'	'391406.8']
['1214181878'	'407234399093022720'	'0.0']->['2339270522'	'407234399093022720'	'393660.58']
['1214181878'	'407234399093022720'	'0.0']->['415108945'	'407234399093022720'	'402342.12']
['1214181878'	'407234399093022720'	'0.0']->['297177943'	'407234399093022720'	'404862.47']
['601549870'	'407234399093022720'	'23.48']->['1855676046'	'407234399093022720'	'404867.52']
['1214181878'	'407234399093022720'	'0.0']->['2450569873'	'407234399093022720'	'406436.52']
['1214181878'	'407234399093022720'	'0.0']->['2211297088'	'407234399093022720'	'409040.23']
['1214181878'	'407234399093022720'	'0.0']->['925561206'	'407234399093022720'	'409395.87']
['925561206'	'407234399093022720'	'409395.87']->['1606543472'	'407234399093022720'	'409656.65']
['1214181878'	'407234399093022720'	'0.0']->['400835739'	'407234399093022720'	'413293.35']
['1214181878'	'407234399093022720'	'0.0']->['271860992'	'407234399093022720'	'423067.58']
['271860992'	'407234399093022720'	'423067.58']->['290439812'	'407234399093022720'	'423077.83']
['1214181878'	'407234399093022720'	'0.0']->['1330319263'	'407234399093022720'	'438996.35']
['1214181878'	'407234399093022720'	'0.0']->['1407011239'	'407234399093022720'	'440360.25']
['925561206'	'407234399093022720'	'409395.87']->['533424581'	'407234399093022720'	'499293.03']
['1214181878'	'407234399093022720'	'0.0']->['142724300'	'407234399093022720'	'615911.67']
['1214181878'	'407234399093022720'	'0.0']->['1217623346'	'407234399093022720'	'650519.77']
['1214181878'	'407234399093022720'	'0.0']->['2211584960'	'407234399093022720'	'697311.92']
['1214181878'	'407234399093022720'	'0.0']->['397773235'	'407234399093022720'	'759136.43']
['1214181878'	'407234399093022720'	'0.0']->['3145903802'	'407234399093022720'	'801865.1']
['1214181878'	'407234399093022720'	'0.0']->['2569307983'	'407234399093022720'	'846007.1']
['1214181878'	'407234399093022720'	'0.0']->['3018156097'	'407234399093022720'	'868292.87']
['3018156097'	'407234399093022720'	'868292.87']->['2877542532'	'407234399093022720'	'868295.18']
['1214181878'	'407234399093022720'	'0.0']->['3419418365'	'407234399093022720'	'903430.83']
['1214181878'	'407234399093022720'	'0.0']->['3399714357'	'407234399093022720'	'934333.42']
['1214181878'	'407234399093022720'	'0.0']->['2450325333'	'407234399093022720'	'1069762.0']
['1214181878'	'407234399093022720'	'0.0']->['548907945'	'407234399093022720'	'1071832.68']
['1214181878'	'407234399093022720'	'0.0']->['560493718'	'407234399093022720'	'1469879.28']
