# Supplementary material for: BiMGCL: rumor detection via bi-directional multi-level graph contrastive learning
Source: PeerJ Comput Sci. 2023 Nov 10;9:e1659. doi: 10.7717/peerj-cs.1659 (PMC10703058; doi:10.7717/peerj-cs.1659)
Supplement: Supplemental Information 1 [file peerj-cs-09-1659-s001.zip › rumor_detection_acl2017/twitter15/tree/407236151167025152.txt]

['ROOT'	'ROOT'	'0.0']->['892675814'	'407236151167025152'	'0.0']
['892675814'	'407236151167025152'	'0.0']->['1089459912'	'407236151167025152'	'0.38']
['892675814'	'407236151167025152'	'0.0']->['178051174'	'407236151167025152'	'0.38']
['892675814'	'407236151167025152'	'0.0']->['861827612'	'407236151167025152'	'0.38']
['892675814'	'407236151167025152'	'0.0']->['135230878'	'407236151167025152'	'0.38']
['892675814'	'407236151167025152'	'0.0']->['564130579'	'407236151167025152'	'0.38']
['892675814'	'407236151167025152'	'0.0']->['710199926'	'407236151167025152'	'0.38']
['892675814'	'407236151167025152'	'0.0']->['747491923'	'407236151167025152'	'0.38']
['892675814'	'407236151167025152'	'0.0']->['1315303956'	'407236151167025152'	'0.45']
['892675814'	'407236151167025152'	'0.0']->['2163864491'	'407236151167025152'	'0.48']
['892675814'	'407236151167025152'	'0.0']->['865483578'	'407236151167025152'	'0.5']
['892675814'	'407236151167025152'	'0.0']->['362721456'	'407236151167025152'	'0.52']
['892675814'	'407236151167025152'	'0.0']->['310476729'	'407236282058678272'	'0.52']
['892675814'	'407236151167025152'	'0.0']->['92902041'	'407236151167025152'	'0.55']
['892675814'	'407236151167025152'	'0.0']->['2167166175'	'407236151167025152'	'0.58']
['892675814'	'407236151167025152'	'0.0']->['38999785'	'407236151167025152'	'0.58']
['892675814'	'407236151167025152'	'0.0']->['1709269159'	'407236151167025152'	'0.63']
['892675814'	'407236151167025152'	'0.0']->['890127756'	'407236151167025152'	'0.68']
['892675814'	'407236151167025152'	'0.0']->['221668389'	'407236151167025152'	'0.75']
['892675814'	'407236151167025152'	'0.0']->['302759446'	'407236151167025152'	'0.78']
['892675814'	'407236151167025152'	'0.0']->['469855056'	'407236352137494528'	'0.8']
['892675814'	'407236151167025152'	'0.0']->['1113758221'	'407236151167025152'	'0.82']
['892675814'	'407236151167025152'	'0.0']->['908982835'	'407236392990015489'	'0.95']
['892675814'	'407236151167025152'	'0.0']->['1059102859'	'407236415173718016'	'1.05']
['892675814'	'407236151167025152'	'0.0']->['256124382'	'407236151167025152'	'1.35']
['892675814'	'407236151167025152'	'0.0']->['1890877944'	'407236151167025152'	'1.62']
['892675814'	'407236151167025152'	'0.0']->['590598123'	'407236151167025152'	'1.75']
['892675814'	'407236151167025152'	'0.0']->['1163943332'	'407236151167025152'	'1.82']
['892675814'	'407236151167025152'	'0.0']->['1469321250'	'407236613614608384'	'1.83']
['892675814'	'407236151167025152'	'0.0']->['234729565'	'407236151167025152'	'1.85']
['892675814'	'407236151167025152'	'0.0']->['1884709662'	'407236151167025152'	'1.87']
['892675814'	'407236151167025152'	'0.0']->['525618515'	'407236151167025152'	'1.88']
['892675814'	'407236151167025152'	'0.0']->['1398294577'	'407236151167025152'	'1.88']
['892675814'	'407236151167025152'	'0.0']->['564129698'	'407236151167025152'	'1.88']
['892675814'	'407236151167025152'	'0.0']->['1942455212'	'407236151167025152'	'1.88']
['892675814'	'407236151167025152'	'0.0']->['946051135'	'407236151167025152'	'1.88']
['892675814'	'407236151167025152'	'0.0']->['323348177'	'407236151167025152'	'1.88']
['892675814'	'407236151167025152'	'0.0']->['1776023648'	'407236151167025152'	'1.88']
['892675814'	'407236151167025152'	'0.0']->['523840331'	'407236151167025152'	'1.88']
['892675814'	'407236151167025152'	'0.0']->['969160568'	'407236151167025152'	'1.88']
['892675814'	'407236151167025152'	'0.0']->['1587655189'	'407236151167025152'	'1.88']
['892675814'	'407236151167025152'	'0.0']->['1852829592'	'407236151167025152'	'1.88']
['892675814'	'407236151167025152'	'0.0']->['471161636'	'407236151167025152'	'1.88']
['302759446'	'407236151167025152'	'0.78']->['442044866'	'407236151167025152'	'1.88']
['892675814'	'407236151167025152'	'0.0']->['292572374'	'407236151167025152'	'1.88']
['747491923'	'407236151167025152'	'0.38']->['1960385515'	'407236151167025152'	'1.88']
['892675814'	'407236151167025152'	'0.0']->['854265205'	'407236151167025152'	'1.88']
['892675814'	'407236151167025152'	'0.0']->['1020834206'	'407236151167025152'	'1.88']
['892675814'	'407236151167025152'	'0.0']->['476431940'	'407236151167025152'	'1.88']
['892675814'	'407236151167025152'	'0.0']->['463760815'	'407236151167025152'	'1.88']
['892675814'	'407236151167025152'	'0.0']->['568020462'	'407236151167025152'	'1.88']
['892675814'	'407236151167025152'	'0.0']->['2203047286'	'407236151167025152'	'1.88']
['892675814'	'407236151167025152'	'0.0']->['824361763'	'407236151167025152'	'1.88']
['892675814'	'407236151167025152'	'0.0']->['1454572806'	'407236151167025152'	'1.88']
['892675814'	'407236151167025152'	'0.0']->['718013079'	'407236151167025152'	'2.0']
['892675814'	'407236151167025152'	'0.0']->['544650821'	'407236151167025152'	'2.06']
['892675814'	'407236151167025152'	'0.0']->['609620649'	'407236151167025152'	'2.09']
['892675814'	'407236151167025152'	'0.0']->['1431990079'	'407236151167025152'	'2.1']
['892675814'	'407236151167025152'	'0.0']->['1263375840'	'407236151167025152'	'2.11']
['892675814'	'407236151167025152'	'0.0']->['2168947602'	'407236151167025152'	'2.12']
['892675814'	'407236151167025152'	'0.0']->['842576497'	'407236151167025152'	'2.17']
['892675814'	'407236151167025152'	'0.0']->['1481623352'	'407236151167025152'	'2.2']
['892675814'	'407236151167025152'	'0.0']->['1119678758'	'407236151167025152'	'2.23']
['892675814'	'407236151167025152'	'0.0']->['875784536'	'407236151167025152'	'2.45']
['1776023648'	'407236151167025152'	'1.88']->['1629850914'	'407236151167025152'	'2.56']
['892675814'	'407236151167025152'	'0.0']->['177068458'	'407236151167025152'	'2.61']
['892675814'	'407236151167025152'	'0.0']->['98519308'	'407236151167025152'	'2.64']
['892675814'	'407236151167025152'	'0.0']->['1163253780'	'407236151167025152'	'2.65']
['892675814'	'407236151167025152'	'0.0']->['2170215691'	'407236151167025152'	'2.66']
['892675814'	'407236151167025152'	'0.0']->['1101433777'	'407236151167025152'	'2.66']
['842576497'	'407236151167025152'	'2.17']->['1666573998'	'407236151167025152'	'2.66']
['892675814'	'407236151167025152'	'0.0']->['144246145'	'407236151167025152'	'2.67']
['892675814'	'407236151167025152'	'0.0']->['25393952'	'407236948172890113'	'3.17']
['892675814'	'407236151167025152'	'0.0']->['231231893'	'407236151167025152'	'3.31']
['892675814'	'407236151167025152'	'0.0']->['1212210354'	'407236988576616448'	'3.32']
['892675814'	'407236151167025152'	'0.0']->['348529158'	'407236151167025152'	'3.39']
['892675814'	'407236151167025152'	'0.0']->['755334218'	'407237006599528448'	'3.4']
['892675814'	'407236151167025152'	'0.0']->['476303668'	'407237064267034625'	'3.62']
['892675814'	'407236151167025152'	'0.0']->['1381063322'	'407236151167025152'	'3.63']
['348529158'	'407236151167025152'	'3.39']->['505148500'	'407236151167025152'	'3.79']
['892675814'	'407236151167025152'	'0.0']->['868415449'	'407236151167025152'	'3.87']
['892675814'	'407236151167025152'	'0.0']->['1247670792'	'407236151167025152'	'3.91']
['892675814'	'407236151167025152'	'0.0']->['591447370'	'407236151167025152'	'3.93']
['348529158'	'407236151167025152'	'3.39']->['439054000'	'407236151167025152'	'3.94']
['348529158'	'407236151167025152'	'3.39']->['630594523'	'407236151167025152'	'3.94']
['892675814'	'407236151167025152'	'0.0']->['37611286'	'407236151167025152'	'3.95']
['348529158'	'407236151167025152'	'3.39']->['1619518730'	'407236151167025152'	'3.95']
['892675814'	'407236151167025152'	'0.0']->['757334100'	'407236151167025152'	'3.95']
['892675814'	'407236151167025152'	'0.0']->['2150341608'	'407236151167025152'	'3.95']
['892675814'	'407236151167025152'	'0.0']->['612878752'	'407236151167025152'	'3.95']
['892675814'	'407236151167025152'	'0.0']->['622618585'	'407236151167025152'	'3.95']
['892675814'	'407236151167025152'	'0.0']->['1562318167'	'407236151167025152'	'3.95']
['892675814'	'407236151167025152'	'0.0']->['1324803800'	'407236151167025152'	'3.95']
['892675814'	'407236151167025152'	'0.0']->['1241526798'	'407236151167025152'	'3.95']
['892675814'	'407236151167025152'	'0.0']->['61779660'	'407236151167025152'	'3.95']
['892675814'	'407236151167025152'	'0.0']->['310433691'	'407236151167025152'	'3.95']
['892675814'	'407236151167025152'	'0.0']->['756066811'	'407236151167025152'	'3.95']
['892675814'	'407236151167025152'	'0.0']->['602994936'	'407236151167025152'	'3.95']
['892675814'	'407236151167025152'	'0.0']->['978750162'	'407236151167025152'	'3.95']
['892675814'	'407236151167025152'	'0.0']->['228800379'	'407236151167025152'	'4.04']
['348529158'	'407236151167025152'	'3.39']->['128947864'	'407236151167025152'	'4.09']
['892675814'	'407236151167025152'	'0.0']->['252571233'	'407236151167025152'	'4.11']
['892675814'	'407236151167025152'	'0.0']->['2175002894'	'407236151167025152'	'4.13']
['892675814'	'407236151167025152'	'0.0']->['182076119'	'407236151167025152'	'4.28']
['348529158'	'407236151167025152'	'3.39']->['840904080'	'407236151167025152'	'4.36']
['892675814'	'407236151167025152'	'0.0']->['712879345'	'407236151167025152'	'4.4']
['892675814'	'407236151167025152'	'0.0']->['954770010'	'407236151167025152'	'4.41']
['892675814'	'407236151167025152'	'0.0']->['544808805'	'407236151167025152'	'4.43']
['892675814'	'407236151167025152'	'0.0']->['1979588334'	'407236151167025152'	'5.05']
['892675814'	'407236151167025152'	'0.0']->['1074350683'	'407236151167025152'	'5.36']
['1884709662'	'407236151167025152'	'1.87']->['118466763'	'407236151167025152'	'5.51']
['892675814'	'407236151167025152'	'0.0']->['361271643'	'407236151167025152'	'5.59']
['892675814'	'407236151167025152'	'0.0']->['61046320'	'407236151167025152'	'5.63']
['892675814'	'407236151167025152'	'0.0']->['944505271'	'407236151167025152'	'5.65']
['892675814'	'407236151167025152'	'0.0']->['1659866142'	'407236151167025152'	'5.66']
['892675814'	'407236151167025152'	'0.0']->['35320094'	'407236151167025152'	'5.66']
['892675814'	'407236151167025152'	'0.0']->['357760228'	'407236151167025152'	'5.66']
['892675814'	'407236151167025152'	'0.0']->['613116454'	'407236151167025152'	'5.67']
['892675814'	'407236151167025152'	'0.0']->['1665649316'	'407236151167025152'	'5.67']
['892675814'	'407236151167025152'	'0.0']->['282692307'	'407236151167025152'	'5.67']
['892675814'	'407236151167025152'	'0.0']->['1534228994'	'407236151167025152'	'5.7']
['348529158'	'407236151167025152'	'3.39']->['1342184509'	'407236151167025152'	'5.73']
['892675814'	'407236151167025152'	'0.0']->['165753901'	'407236151167025152'	'5.97']
['1890877944'	'407236151167025152'	'1.62']->['902045208'	'407236151167025152'	'6.05']
['892675814'	'407236151167025152'	'0.0']->['1305950330'	'407236151167025152'	'6.21']
['892675814'	'407236151167025152'	'0.0']->['1884774158'	'407236151167025152'	'6.29']
['892675814'	'407236151167025152'	'0.0']->['168640664'	'407236151167025152'	'6.33']
['348529158'	'407236151167025152'	'3.39']->['876541650'	'407236151167025152'	'6.35']
['892675814'	'407236151167025152'	'0.0']->['125057063'	'407236151167025152'	'6.36']
['892675814'	'407236151167025152'	'0.0']->['1599235585'	'407236151167025152'	'6.36']
['892675814'	'407236151167025152'	'0.0']->['774516066'	'407236151167025152'	'6.37']
['892675814'	'407236151167025152'	'0.0']->['635445248'	'407237895733272576'	'6.93']
['892675814'	'407236151167025152'	'0.0']->['1087440038'	'407238021927284736'	'7.43']
['892675814'	'407236151167025152'	'0.0']->['88109794'	'407236151167025152'	'7.53']
['892675814'	'407236151167025152'	'0.0']->['781088665'	'407236151167025152'	'8.1']
['61046320'	'407236151167025152'	'5.63']->['1170583758'	'407236151167025152'	'8.39']
['892675814'	'407236151167025152'	'0.0']->['379947049'	'407236151167025152'	'8.54']
['892675814'	'407236151167025152'	'0.0']->['826404780'	'407236151167025152'	'8.61']
['718013079'	'407236151167025152'	'2.0']->['235236553'	'407236151167025152'	'8.65']
['892675814'	'407236151167025152'	'0.0']->['807772632'	'407236151167025152'	'8.67']
['892675814'	'407236151167025152'	'0.0']->['177067549'	'407236151167025152'	'8.67']
['348529158'	'407236151167025152'	'3.39']->['610307317'	'407236151167025152'	'8.68']
['892675814'	'407236151167025152'	'0.0']->['1360228256'	'407236151167025152'	'8.68']
['892675814'	'407236151167025152'	'0.0']->['711381408'	'407236151167025152'	'8.68']
['892675814'	'407236151167025152'	'0.0']->['210367631'	'407236151167025152'	'8.68']
['892675814'	'407236151167025152'	'0.0']->['625307761'	'407236151167025152'	'8.68']
['892675814'	'407236151167025152'	'0.0']->['579870529'	'407236151167025152'	'8.68']
['892675814'	'407236151167025152'	'0.0']->['42254644'	'407236151167025152'	'8.68']
['210367631'	'407236151167025152'	'8.68']->['334209007'	'407236151167025152'	'8.68']
['892675814'	'407236151167025152'	'0.0']->['221498266'	'407236151167025152'	'8.68']
['892675814'	'407236151167025152'	'0.0']->['314783611'	'407236151167025152'	'8.68']
['892675814'	'407236151167025152'	'0.0']->['170963621'	'407236151167025152'	'8.68']
['892675814'	'407236151167025152'	'0.0']->['542377878'	'407236151167025152'	'8.68']
['177067549'	'407236151167025152'	'8.67']->['41487849'	'407236151167025152'	'8.68']
['892675814'	'407236151167025152'	'0.0']->['1948713475'	'407236151167025152'	'8.68']
['622618585'	'407236151167025152'	'3.95']->['1685133108'	'407236151167025152'	'8.78']
['892675814'	'407236151167025152'	'0.0']->['1267836798'	'407236151167025152'	'8.82']
['892675814'	'407236151167025152'	'0.0']->['64699454'	'407236151167025152'	'8.84']
['892675814'	'407236151167025152'	'0.0']->['1576261027'	'407236151167025152'	'8.87']
['892675814'	'407236151167025152'	'0.0']->['1391760074'	'407236151167025152'	'8.98']
['348529158'	'407236151167025152'	'3.39']->['179389987'	'407236151167025152'	'9.13']
['892675814'	'407236151167025152'	'0.0']->['1109493157'	'407236151167025152'	'9.21']
['348529158'	'407236151167025152'	'3.39']->['627972083'	'407236151167025152'	'9.28']
['1619518730'	'407236151167025152'	'3.95']->['2206775899'	'407236151167025152'	'9.41']
['892675814'	'407236151167025152'	'0.0']->['465514302'	'407236151167025152'	'9.53']
['348529158'	'407236151167025152'	'3.39']->['858364824'	'407236151167025152'	'9.57']
['892675814'	'407236151167025152'	'0.0']->['1007345179'	'407236151167025152'	'9.81']
['892675814'	'407236151167025152'	'0.0']->['247636464'	'407236151167025152'	'9.93']
['357760228'	'407236151167025152'	'5.66']->['947562404'	'407236151167025152'	'10.05']
['1007345179'	'407236151167025152'	'9.81']->['1643607936'	'407236151167025152'	'10.12']
['892675814'	'407236151167025152'	'0.0']->['1459328377'	'407238714721828864'	'10.18']
['892675814'	'407236151167025152'	'0.0']->['738933072'	'407236151167025152'	'10.43']
['892675814'	'407236151167025152'	'0.0']->['437230312'	'407236151167025152'	'10.59']
['348529158'	'407236151167025152'	'3.39']->['426026298'	'407236151167025152'	'10.75']
['892675814'	'407236151167025152'	'0.0']->['512554589'	'407236151167025152'	'11.12']
['892675814'	'407236151167025152'	'0.0']->['863625739'	'407236151167025152'	'11.3']
['892675814'	'407236151167025152'	'0.0']->['214073066'	'407238996704518144'	'11.3']
['247636464'	'407236151167025152'	'9.93']->['601375204'	'407236151167025152'	'11.48']
['892675814'	'407236151167025152'	'0.0']->['1491428167'	'407236151167025152'	'12.25']
['892675814'	'407236151167025152'	'0.0']->['580566106'	'407236151167025152'	'12.63']
['348529158'	'407236151167025152'	'3.39']->['391587481'	'407236151167025152'	'12.82']
['892675814'	'407236151167025152'	'0.0']->['375433208'	'407236151167025152'	'12.92']
['892675814'	'407236151167025152'	'0.0']->['410408254'	'407236151167025152'	'12.97']
['892675814'	'407236151167025152'	'0.0']->['1155416251'	'407236151167025152'	'12.99']
['357760228'	'407236151167025152'	'5.66']->['547280707'	'407236151167025152'	'13.0']
['892675814'	'407236151167025152'	'0.0']->['713867418'	'407236151167025152'	'13.01']
['892675814'	'407236151167025152'	'0.0']->['574753331'	'407236151167025152'	'13.02']
['892675814'	'407236151167025152'	'0.0']->['543869459'	'407240136507019265'	'15.83']
['892675814'	'407236151167025152'	'0.0']->['528676755'	'407236151167025152'	'16.44']
['410408254'	'407236151167025152'	'12.97']->['496038551'	'407236151167025152'	'18.15']
['547280707'	'407236151167025152'	'13.0']->['352595425'	'407236151167025152'	'19.01']
['969160568'	'407236151167025152'	'1.88']->['341934023'	'407236151167025152'	'19.44']
['947562404'	'407236151167025152'	'10.05']->['455517607'	'407236151167025152'	'19.65']
['892675814'	'407236151167025152'	'0.0']->['609476444'	'407236151167025152'	'19.76']
['1534228994'	'407236151167025152'	'5.7']->['454051184'	'407236151167025152'	'19.81']
['875784536'	'407236151167025152'	'2.45']->['1473661938'	'407236151167025152'	'19.84']
['892675814'	'407236151167025152'	'0.0']->['984480192'	'407236151167025152'	'19.85']
['341934023'	'407236151167025152'	'19.44']->['354769243'	'407236151167025152'	'19.86']
['892675814'	'407236151167025152'	'0.0']->['508171895'	'407236151167025152'	'19.86']
['892675814'	'407236151167025152'	'0.0']->['370993497'	'407236151167025152'	'19.86']
['892675814'	'407236151167025152'	'0.0']->['1726479464'	'407236151167025152'	'19.87']
['1020834206'	'407236151167025152'	'1.88']->['608796856'	'407236151167025152'	'19.87']
['892675814'	'407236151167025152'	'0.0']->['1118021772'	'407236151167025152'	'19.87']
['348529158'	'407236151167025152'	'3.39']->['269108545'	'407236151167025152'	'19.87']
['64699454'	'407236151167025152'	'8.84']->['628787901'	'407236151167025152'	'19.87']
['892675814'	'407236151167025152'	'0.0']->['348184741'	'407236151167025152'	'19.87']
['547280707'	'407236151167025152'	'13.0']->['307648902'	'407236151167025152'	'19.87']
['348184741'	'407236151167025152'	'19.87']->['137797390'	'407236151167025152'	'19.87']
['496038551'	'407236151167025152'	'18.15']->['329139438'	'407236151167025152'	'19.87']
['892675814'	'407236151167025152'	'0.0']->['1874326987'	'407236151167025152'	'19.87']
['969160568'	'407236151167025152'	'1.88']->['478131916'	'407236151167025152'	'19.87']
['892675814'	'407236151167025152'	'0.0']->['392202905'	'407236151167025152'	'19.87']
['892675814'	'407236151167025152'	'0.0']->['225482936'	'407236151167025152'	'19.87']
['892675814'	'407236151167025152'	'0.0']->['1838651306'	'407236151167025152'	'19.87']
['892675814'	'407236151167025152'	'0.0']->['175942500'	'407236151167025152'	'19.87']
['579870529'	'407236151167025152'	'8.68']->['85150694'	'407236151167025152'	'19.87']
['225482936'	'407236151167025152'	'19.87']->['577803338'	'407236151167025152'	'19.87']
['892675814'	'407236151167025152'	'0.0']->['1065101774'	'407236151167025152'	'19.87']
['410408254'	'407236151167025152'	'12.97']->['924412452'	'407236151167025152'	'19.87']
['496038551'	'407236151167025152'	'18.15']->['558138389'	'407236151167025152'	'19.87']
['1020834206'	'407236151167025152'	'1.88']->['366221459'	'407236151167025152'	'19.87']
['892675814'	'407236151167025152'	'0.0']->['262488848'	'407236151167025152'	'19.87']
['329139438'	'407236151167025152'	'19.87']->['422803715'	'407236151167025152'	'19.87']
['225482936'	'407236151167025152'	'19.87']->['1583387737'	'407236151167025152'	'19.87']
['61046320'	'407236151167025152'	'5.63']->['1099044710'	'407236151167025152'	'19.87']
['2175002894'	'407236151167025152'	'4.13']->['1053892998'	'407236151167025152'	'20.39']
['892675814'	'407236151167025152'	'0.0']->['205470261'	'407236151167025152'	'20.65']
['892675814'	'407236151167025152'	'0.0']->['319215404'	'407236151167025152'	'20.79']
['892675814'	'407236151167025152'	'0.0']->['792780338'	'407236151167025152'	'20.85']
['892675814'	'407236151167025152'	'0.0']->['974932752'	'407236151167025152'	'20.88']
['892675814'	'407236151167025152'	'0.0']->['888729535'	'407236151167025152'	'20.92']
['892675814'	'407236151167025152'	'0.0']->['257707539'	'407241799741472768'	'22.43']
['892675814'	'407236151167025152'	'0.0']->['212385379'	'407241916850651137'	'22.9']
['892675814'	'407236151167025152'	'0.0']->['2216697103'	'407236151167025152'	'24.57']
['892675814'	'407236151167025152'	'0.0']->['590269578'	'407242507819679744'	'25.25']
['892675814'	'407236151167025152'	'0.0']->['63576797'	'407236151167025152'	'26.4']
['1267836798'	'407236151167025152'	'8.82']->['293739906'	'407236151167025152'	'27.32']
['892675814'	'407236151167025152'	'0.0']->['349847011'	'407236151167025152'	'27.78']
['892675814'	'407236151167025152'	'0.0']->['1209939295'	'407236151167025152'	'28.0']
['437230312'	'407236151167025152'	'10.59']->['538529172'	'407236151167025152'	'28.12']
['496038551'	'407236151167025152'	'18.15']->['161430898'	'407236151167025152'	'28.18']
['892675814'	'407236151167025152'	'0.0']->['414437578'	'407236151167025152'	'28.2']
['1583387737'	'407236151167025152'	'19.87']->['460655411'	'407236151167025152'	'28.22']
['892675814'	'407236151167025152'	'0.0']->['2189141968'	'407236151167025152'	'28.23']
['892675814'	'407236151167025152'	'0.0']->['1595948065'	'407236151167025152'	'28.23']
['892675814'	'407236151167025152'	'0.0']->['50851423'	'407236151167025152'	'28.23']
['455517607'	'407236151167025152'	'19.65']->['2215141004'	'407236151167025152'	'28.23']
['349847011'	'407236151167025152'	'27.78']->['415953264'	'407236151167025152'	'28.23']
['892675814'	'407236151167025152'	'0.0']->['554254911'	'407236151167025152'	'28.23']
['892675814'	'407236151167025152'	'0.0']->['634557501'	'407236151167025152'	'28.23']
['892675814'	'407236151167025152'	'0.0']->['906009067'	'407236151167025152'	'28.23']
['892675814'	'407236151167025152'	'0.0']->['1708986464'	'407236151167025152'	'28.23']
['892675814'	'407236151167025152'	'0.0']->['1468646821'	'407236151167025152'	'28.23']
['892675814'	'407236151167025152'	'0.0']->['1083618073'	'407236151167025152'	'28.23']
['892675814'	'407236151167025152'	'0.0']->['262423707'	'407236151167025152'	'28.23']
['892675814'	'407236151167025152'	'0.0']->['367781737'	'407236151167025152'	'28.23']
['414437578'	'407236151167025152'	'28.2']->['753731756'	'407236151167025152'	'28.23']
['892675814'	'407236151167025152'	'0.0']->['1887224221'	'407236151167025152'	'28.23']
['892675814'	'407236151167025152'	'0.0']->['2172594840'	'407236151167025152'	'28.38']
['334209007'	'407236151167025152'	'8.68']->['441088894'	'407236151167025152'	'28.53']
['892675814'	'407236151167025152'	'0.0']->['279672346'	'407236151167025152'	'29.4']
['892675814'	'407236151167025152'	'0.0']->['876263209'	'407236151167025152'	'29.83']
['892675814'	'407236151167025152'	'0.0']->['731557578'	'407243682644234240'	'29.92']
['892675814'	'407236151167025152'	'0.0']->['838765651'	'407236151167025152'	'30.05']
['892675814'	'407236151167025152'	'0.0']->['288480229'	'407243754639089664'	'30.2']
['892675814'	'407236151167025152'	'0.0']->['2149963590'	'407236151167025152'	'30.27']
['892675814'	'407236151167025152'	'0.0']->['30807192'	'407236151167025152'	'30.68']
['61046320'	'407236151167025152'	'5.63']->['311617199'	'407236151167025152'	'31.67']
['892675814'	'407236151167025152'	'0.0']->['320406757'	'407236151167025152'	'33.67']
['892675814'	'407236151167025152'	'0.0']->['498291324'	'407236151167025152'	'34.67']
['946051135'	'407236151167025152'	'1.88']->['847599732'	'407236151167025152'	'35.17']
['892675814'	'407236151167025152'	'0.0']->['599801376'	'407236151167025152'	'35.42']
['348529158'	'407236151167025152'	'3.39']->['544139788'	'407236151167025152'	'35.54']
['1576261027'	'407236151167025152'	'8.87']->['323039442'	'407236151167025152'	'35.6']
['892675814'	'407236151167025152'	'0.0']->['634022128'	'407236151167025152'	'35.67']
['349847011'	'407236151167025152'	'27.78']->['485146876'	'407236151167025152'	'36.67']
['892675814'	'407236151167025152'	'0.0']->['484246375'	'407236151167025152'	'37.18']
['892675814'	'407236151167025152'	'0.0']->['595860895'	'407236151167025152'	'37.43']
['415953264'	'407236151167025152'	'28.23']->['321428644'	'407236151167025152'	'37.56']
['892675814'	'407236151167025152'	'0.0']->['1296006960'	'407236151167025152'	'37.62']
['892675814'	'407236151167025152'	'0.0']->['378856369'	'407236151167025152'	'37.65']
['892675814'	'407236151167025152'	'0.0']->['236572203'	'407236151167025152'	'37.67']
['892675814'	'407236151167025152'	'0.0']->['707133159'	'407236151167025152'	'37.68']
['484246375'	'407236151167025152'	'37.18']->['533580683'	'407236151167025152'	'37.68']
['892675814'	'407236151167025152'	'0.0']->['1909570854'	'407236151167025152'	'37.68']
['892675814'	'407236151167025152'	'0.0']->['720775561'	'407236151167025152'	'37.68']
['319215404'	'407236151167025152'	'20.79']->['394986796'	'407236151167025152'	'37.68']
['892675814'	'407236151167025152'	'0.0']->['1612095835'	'407236151167025152'	'37.68']
['892675814'	'407236151167025152'	'0.0']->['1847729054'	'407236151167025152'	'37.93']
['892675814'	'407236151167025152'	'0.0']->['826024674'	'407236151167025152'	'38.53']
['236572203'	'407236151167025152'	'37.67']->['282443857'	'407236151167025152'	'38.83']
['262423707'	'407236151167025152'	'28.23']->['321121070'	'407236151167025152'	'38.98']
['892675814'	'407236151167025152'	'0.0']->['405652620'	'407236151167025152'	'39.13']
['892675814'	'407236151167025152'	'0.0']->['1533141661'	'407246248664510465'	'40.12']
['892675814'	'407236151167025152'	'0.0']->['1301837713'	'407236151167025152'	'41.3']
['892675814'	'407236151167025152'	'0.0']->['602445394'	'407236151167025152'	'42.38']
['1847729054'	'407236151167025152'	'37.93']->['344804335'	'407236151167025152'	'42.92']
['888729535'	'407236151167025152'	'20.92']->['374006019'	'407236151167025152'	'43.2']
['892675814'	'407236151167025152'	'0.0']->['1924620608'	'407236151167025152'	'43.33']
['892675814'	'407236151167025152'	'0.0']->['360836697'	'407236151167025152'	'43.47']
['892675814'	'407236151167025152'	'0.0']->['432019549'	'407236151167025152'	'43.77']
['892675814'	'407236151167025152'	'0.0']->['1033379462'	'407236151167025152'	'44.07']
['892675814'	'407236151167025152'	'0.0']->['1652048360'	'407236151167025152'	'45.7']
['892675814'	'407236151167025152'	'0.0']->['597950068'	'407236151167025152'	'46.52']
['1979588334'	'407236151167025152'	'5.05']->['712403751'	'407236151167025152'	'46.92']
['405652620'	'407236151167025152'	'39.13']->['388355891'	'407236151167025152'	'47.13']
['597950068'	'407236151167025152'	'46.52']->['1140504192'	'407236151167025152'	'47.23']
['597950068'	'407236151167025152'	'46.52']->['612979548'	'407236151167025152'	'47.28']
['348529158'	'407236151167025152'	'3.39']->['1691033532'	'407236151167025152'	'47.33']
['892675814'	'407236151167025152'	'0.0']->['566241526'	'407236151167025152'	'48.12']
['892675814'	'407236151167025152'	'0.0']->['1055865866'	'407236151167025152'	'50.83']
['344804335'	'407236151167025152'	'42.92']->['625301178'	'407236151167025152'	'52.19']
['85150694'	'407236151167025152'	'19.87']->['110215407'	'407236151167025152'	'52.87']
['892675814'	'407236151167025152'	'0.0']->['580415418'	'407236151167025152'	'53.21']
['892675814'	'407236151167025152'	'0.0']->['581865267'	'407236151167025152'	'53.38']
['892675814'	'407236151167025152'	'0.0']->['608860419'	'407236151167025152'	'53.47']
['892675814'	'407236151167025152'	'0.0']->['612597286'	'407236151167025152'	'53.51']
['625301178'	'407236151167025152'	'52.19']->['1626322663'	'407236151167025152'	'53.53']
['348529158'	'407236151167025152'	'3.39']->['355206540'	'407236151167025152'	'53.55']
['892675814'	'407236151167025152'	'0.0']->['1729400570'	'407236151167025152'	'53.59']
['455517607'	'407236151167025152'	'19.65']->['750900692'	'407236151167025152'	'53.63']
['892675814'	'407236151167025152'	'0.0']->['442084556'	'407236151167025152'	'59.46']
['892675814'	'407236151167025152'	'0.0']->['460050530'	'407236151167025152'	'62.37']
['892675814'	'407236151167025152'	'0.0']->['420726869'	'407236151167025152'	'63.83']
['595860895'	'407236151167025152'	'37.43']->['554035132'	'407236151167025152'	'64.56']
['1726479464'	'407236151167025152'	'19.87']->['1347554742'	'407236151167025152'	'64.92']
['405652620'	'407236151167025152'	'39.13']->['38934082'	'407236151167025152'	'65.28']
['892675814'	'407236151167025152'	'0.0']->['57222396'	'407252810120429568'	'66.18']
['892675814'	'407236151167025152'	'0.0']->['314085293'	'407236151167025152'	'66.51']
['892675814'	'407236151167025152'	'0.0']->['2177108109'	'407236151167025152'	'67.12']
['892675814'	'407236151167025152'	'0.0']->['1345159519'	'407236151167025152'	'67.73']
['826404780'	'407236151167025152'	'8.61']->['382953561'	'407236151167025152'	'68.22']
['348529158'	'407236151167025152'	'3.39']->['2185107255'	'407236151167025152'	'68.7']
['420726869'	'407236151167025152'	'63.83']->['1460428615'	'407236151167025152'	'73.43']
['533580683'	'407236151167025152'	'37.68']->['483363579'	'407236151167025152'	'75.8']
['892675814'	'407236151167025152'	'0.0']->['1551520879'	'407236151167025152'	'76.98']
['892675814'	'407236151167025152'	'0.0']->['794414402'	'407236151167025152'	'77.58']
['892675814'	'407236151167025152'	'0.0']->['1849120214'	'407236151167025152'	'78.17']
['892675814'	'407236151167025152'	'0.0']->['332618764'	'407236151167025152'	'79.59']
['892675814'	'407236151167025152'	'0.0']->['1609567878'	'407236151167025152'	'80.3']
['892675814'	'407236151167025152'	'0.0']->['1348901305'	'407256435710386176'	'80.6']
['892675814'	'407236151167025152'	'0.0']->['708015360'	'407236151167025152'	'80.66']
['892675814'	'407236151167025152'	'0.0']->['1275902954'	'407236151167025152'	'81.02']
['892675814'	'407236151167025152'	'0.0']->['1702789394'	'407236151167025152'	'82.58']
['906009067'	'407236151167025152'	'28.23']->['1410791486'	'407236151167025152'	'84.15']
['892675814'	'407236151167025152'	'0.0']->['239185926'	'407236151167025152'	'85.83']
['348529158'	'407236151167025152'	'3.39']->['2169928871'	'407236151167025152'	'86.67']
['348529158'	'407236151167025152'	'3.39']->['1472117329'	'407236151167025152'	'87.1']
['892675814'	'407236151167025152'	'0.0']->['551868697'	'407236151167025152'	'87.31']
['239185926'	'407236151167025152'	'85.83']->['336195661'	'407236151167025152'	'87.41']
['348529158'	'407236151167025152'	'3.39']->['935451302'	'407236151167025152'	'87.46']
['892675814'	'407236151167025152'	'0.0']->['635050945'	'407236151167025152'	'87.49']
['892675814'	'407236151167025152'	'0.0']->['237857836'	'407236151167025152'	'87.5']
['892675814'	'407236151167025152'	'0.0']->['421797097'	'407236151167025152'	'87.51']
['892675814'	'407236151167025152'	'0.0']->['566010423'	'407236151167025152'	'87.51']
['892675814'	'407236151167025152'	'0.0']->['57003952'	'407236151167025152'	'87.52']
['892675814'	'407236151167025152'	'0.0']->['573695755'	'407236151167025152'	'87.52']
['892675814'	'407236151167025152'	'0.0']->['553856860'	'407236151167025152'	'87.52']
['892675814'	'407236151167025152'	'0.0']->['1901434340'	'407236151167025152'	'87.55']
['892675814'	'407236151167025152'	'0.0']->['1702535774'	'407236151167025152'	'87.63']
['437230312'	'407236151167025152'	'10.59']->['410407187'	'407236151167025152'	'87.82']
['892675814'	'407236151167025152'	'0.0']->['381631585'	'407236151167025152'	'88.54']
['892675814'	'407236151167025152'	'0.0']->['516998244'	'407236151167025152'	'88.9']
['892675814'	'407236151167025152'	'0.0']->['515983900'	'407258529095876608'	'88.92']
['892675814'	'407236151167025152'	'0.0']->['613848769'	'407236151167025152'	'89.09']
['892675814'	'407236151167025152'	'0.0']->['1052042616'	'407236151167025152'	'89.18']
['892675814'	'407236151167025152'	'0.0']->['706700909'	'407236151167025152'	'89.22']
['892675814'	'407236151167025152'	'0.0']->['50810943'	'407236151167025152'	'89.24']
['892675814'	'407236151167025152'	'0.0']->['1419659844'	'407236151167025152'	'89.26']
['892675814'	'407236151167025152'	'0.0']->['22034947'	'407236151167025152'	'89.26']
['892675814'	'407236151167025152'	'0.0']->['401012095'	'407236151167025152'	'89.26']
['892675814'	'407236151167025152'	'0.0']->['1143739308'	'407236151167025152'	'89.27']
['892675814'	'407236151167025152'	'0.0']->['225862255'	'407236151167025152'	'89.27']
['892675814'	'407236151167025152'	'0.0']->['1470468594'	'407236151167025152'	'89.27']
['892675814'	'407236151167025152'	'0.0']->['537595895'	'407236151167025152'	'89.27']
['892675814'	'407236151167025152'	'0.0']->['801039056'	'407236151167025152'	'89.27']
['892675814'	'407236151167025152'	'0.0']->['336220446'	'407236151167025152'	'89.27']
['892675814'	'407236151167025152'	'0.0']->['970313046'	'407236151167025152'	'89.27']
['892675814'	'407236151167025152'	'0.0']->['320150829'	'407236151167025152'	'89.27']
['348529158'	'407236151167025152'	'3.39']->['1360188432'	'407236151167025152'	'89.27']
['892675814'	'407236151167025152'	'0.0']->['616453186'	'407236151167025152'	'89.27']
['892675814'	'407236151167025152'	'0.0']->['765226903'	'407236151167025152'	'89.27']
['892675814'	'407236151167025152'	'0.0']->['614651580'	'407236151167025152'	'89.27']
['892675814'	'407236151167025152'	'0.0']->['553078701'	'407236151167025152'	'89.27']
['892675814'	'407236151167025152'	'0.0']->['297633658'	'407236151167025152'	'89.27']
['892675814'	'407236151167025152'	'0.0']->['405299266'	'407236151167025152'	'89.27']
['892675814'	'407236151167025152'	'0.0']->['81479082'	'407236151167025152'	'89.27']
['892675814'	'407236151167025152'	'0.0']->['139980798'	'407236151167025152'	'90.17']
['892675814'	'407236151167025152'	'0.0']->['353988404'	'407236151167025152'	'90.62']
['892675814'	'407236151167025152'	'0.0']->['1631899333'	'407236151167025152'	'90.84']
['892675814'	'407236151167025152'	'0.0']->['277130035'	'407236151167025152'	'90.95']
['892675814'	'407236151167025152'	'0.0']->['301808818'	'407236151167025152'	'91.01']
['892675814'	'407236151167025152'	'0.0']->['575023140'	'407236151167025152'	'91.04']
['616453186'	'407236151167025152'	'89.27']->['498351720'	'407236151167025152'	'91.05']
['892675814'	'407236151167025152'	'0.0']->['1865143244'	'407236151167025152'	'91.06']
['892675814'	'407236151167025152'	'0.0']->['466981349'	'407236151167025152'	'91.06']
['706700909'	'407236151167025152'	'89.22']->['1451946853'	'407236151167025152'	'91.06']
['892675814'	'407236151167025152'	'0.0']->['861784537'	'407236151167025152'	'91.07']
['516998244'	'407236151167025152'	'88.9']->['1297103954'	'407236151167025152'	'91.07']
['348529158'	'407236151167025152'	'3.39']->['308135803'	'407236151167025152'	'91.07']
['892675814'	'407236151167025152'	'0.0']->['405643340'	'407236151167025152'	'91.07']
['892675814'	'407236151167025152'	'0.0']->['384643374'	'407236151167025152'	'91.07']
['892675814'	'407236151167025152'	'0.0']->['427078073'	'407236151167025152'	'91.07']
['892675814'	'407236151167025152'	'0.0']->['64854425'	'407236151167025152'	'91.07']
['892675814'	'407236151167025152'	'0.0']->['606575922'	'407236151167025152'	'91.07']
['892675814'	'407236151167025152'	'0.0']->['868883438'	'407236151167025152'	'91.07']
['892675814'	'407236151167025152'	'0.0']->['1603737289'	'407236151167025152'	'91.07']
['892675814'	'407236151167025152'	'0.0']->['94183323'	'407236151167025152'	'91.07']
['405299266'	'407236151167025152'	'89.27']->['448508723'	'407236151167025152'	'91.07']
['892675814'	'407236151167025152'	'0.0']->['584292268'	'407236151167025152'	'91.29']
['892675814'	'407236151167025152'	'0.0']->['220454026'	'407236151167025152'	'91.4']
['892675814'	'407236151167025152'	'0.0']->['292401020'	'407236151167025152'	'91.46']
['892675814'	'407236151167025152'	'0.0']->['301228073'	'407236151167025152'	'91.49']
['892675814'	'407236151167025152'	'0.0']->['163354384'	'407236151167025152'	'91.5']
['892675814'	'407236151167025152'	'0.0']->['327698529'	'407236151167025152'	'91.52']
['892675814'	'407236151167025152'	'0.0']->['163942915'	'407236151167025152'	'91.67']
['892675814'	'407236151167025152'	'0.0']->['616801280'	'407236151167025152'	'91.75']
['892675814'	'407236151167025152'	'0.0']->['1021206918'	'407236151167025152'	'91.83']
['892675814'	'407236151167025152'	'0.0']->['2163596618'	'407236151167025152'	'92.22']
['163354384'	'407236151167025152'	'91.5']->['63242102'	'407236151167025152'	'92.42']
['892675814'	'407236151167025152'	'0.0']->['1293956917'	'407236151167025152'	'92.52']
['892675814'	'407236151167025152'	'0.0']->['219070538'	'407236151167025152'	'92.57']
['892675814'	'407236151167025152'	'0.0']->['1334575740'	'407236151167025152'	'92.59']
['892675814'	'407236151167025152'	'0.0']->['436951148'	'407236151167025152'	'92.6']
['892675814'	'407236151167025152'	'0.0']->['175378734'	'407236151167025152'	'92.62']
['892675814'	'407236151167025152'	'0.0']->['234109476'	'407236151167025152'	'92.81']
['892675814'	'407236151167025152'	'0.0']->['220567341'	'407236151167025152'	'92.9']
['892675814'	'407236151167025152'	'0.0']->['483471363'	'407236151167025152'	'92.95']
['892675814'	'407236151167025152'	'0.0']->['291427183'	'407236151167025152'	'92.98']
['63242102'	'407236151167025152'	'92.42']->['381327690'	'407236151167025152'	'92.99']
['252571233'	'407236151167025152'	'4.11']->['533767210'	'407236151167025152'	'92.99']
['801039056'	'407236151167025152'	'89.27']->['566074184'	'407236151167025152'	'93.0']
['892675814'	'407236151167025152'	'0.0']->['288599677'	'407236151167025152'	'93.0']
['892675814'	'407236151167025152'	'0.0']->['612929371'	'407259710270615552'	'93.62']
['348529158'	'407236151167025152'	'3.39']->['228765894'	'407236151167025152'	'94.16']
['892675814'	'407236151167025152'	'0.0']->['630778236'	'407236151167025152'	'94.74']
['614651580'	'407236151167025152'	'89.27']->['605928860'	'407236151167025152'	'95.03']
['1470468594'	'407236151167025152'	'89.27']->['2204876755'	'407236151167025152'	'95.17']
['1603737289'	'407236151167025152'	'91.07']->['1587584197'	'407236151167025152'	'95.24']
['1055865866'	'407236151167025152'	'50.83']->['1888060440'	'407236151167025152'	'95.28']
['892675814'	'407236151167025152'	'0.0']->['377711471'	'407236151167025152'	'95.3']
['892675814'	'407236151167025152'	'0.0']->['878569933'	'407236151167025152'	'95.31']
['234109476'	'407236151167025152'	'92.81']->['1142708246'	'407236151167025152'	'95.31']
['892675814'	'407236151167025152'	'0.0']->['1573817082'	'407236151167025152'	'95.31']
['892675814'	'407236151167025152'	'0.0']->['822300745'	'407236151167025152'	'95.32']
['892675814'	'407236151167025152'	'0.0']->['479608115'	'407236151167025152'	'95.32']
['892675814'	'407236151167025152'	'0.0']->['77318024'	'407236151167025152'	'95.32']
['892675814'	'407236151167025152'	'0.0']->['971056189'	'407236151167025152'	'95.35']
['892675814'	'407236151167025152'	'0.0']->['600932164'	'407236151167025152'	'95.38']
['892675814'	'407236151167025152'	'0.0']->['1857188348'	'407236151167025152'	'96.12']
['892675814'	'407236151167025152'	'0.0']->['379572320'	'407260526830317568'	'96.85']
['892675814'	'407236151167025152'	'0.0']->['420825446'	'407236151167025152'	'97.24']
['292401020'	'407236151167025152'	'91.46']->['1042014902'	'407236151167025152'	'97.8']
['420825446'	'407236151167025152'	'97.24']->['1177433953'	'407236151167025152'	'98.09']
['892675814'	'407236151167025152'	'0.0']->['1226457150'	'407236151167025152'	'98.23']
['970313046'	'407236151167025152'	'89.27']->['1583746861'	'407236151167025152'	'98.3']
['892675814'	'407236151167025152'	'0.0']->['546488098'	'407236151167025152'	'98.33']
['892675814'	'407236151167025152'	'0.0']->['344658232'	'407236151167025152'	'98.35']
['892675814'	'407236151167025152'	'0.0']->['1000898149'	'407236151167025152'	'98.36']
['892675814'	'407236151167025152'	'0.0']->['35454181'	'407236151167025152'	'98.36']
['384643374'	'407236151167025152'	'91.07']->['571283519'	'407236151167025152'	'98.37']
['892675814'	'407236151167025152'	'0.0']->['340804289'	'407236151167025152'	'99.47']
['892675814'	'407236151167025152'	'0.0']->['242167769'	'407236151167025152'	'100.02']
['292401020'	'407236151167025152'	'91.46']->['325854686'	'407236151167025152'	'100.29']
['327698529'	'407236151167025152'	'91.52']->['202590542'	'407236151167025152'	'100.43']
['566010423'	'407236151167025152'	'87.51']->['344967408'	'407236151167025152'	'100.5']
['892675814'	'407236151167025152'	'0.0']->['436903941'	'407236151167025152'	'100.53']
['344658232'	'407236151167025152'	'98.35']->['140923450'	'407236151167025152'	'100.55']
['892675814'	'407236151167025152'	'0.0']->['109596384'	'407236151167025152'	'100.56']
['892675814'	'407236151167025152'	'0.0']->['72754080'	'407236151167025152'	'100.57']
['892675814'	'407236151167025152'	'0.0']->['328514416'	'407236151167025152'	'115.03']
['892675814'	'407236151167025152'	'0.0']->['524888114'	'407266576363044864'	'120.9']
['892675814'	'407236151167025152'	'0.0']->['1394680921'	'407236151167025152'	'122.25']
['1472117329'	'407236151167025152'	'87.1']->['1699546314'	'407236151167025152'	'125.87']
['288480229'	'407243754639089664'	'30.2']->['64012778'	'407268014610862082'	'126.62']
['892675814'	'407236151167025152'	'0.0']->['378071589'	'407236151167025152'	'127.68']
['344804335'	'407236151167025152'	'42.92']->['339406393'	'407236151167025152'	'128.58']
['538529172'	'407236151167025152'	'28.12']->['435360529'	'407236151167025152'	'129.03']
['225862255'	'407236151167025152'	'89.27']->['1708469407'	'407236151167025152'	'129.26']
['892675814'	'407236151167025152'	'0.0']->['520708149'	'407236151167025152'	'129.37']
['1708469407'	'407236151167025152'	'129.26']->['1719678577'	'407236151167025152'	'129.43']
['1226457150'	'407236151167025152'	'98.23']->['2210119627'	'407236151167025152'	'129.46']
['520708149'	'407236151167025152'	'129.37']->['252574077'	'407236151167025152'	'129.47']
['1000898149'	'407236151167025152'	'98.36']->['1244539939'	'407236151167025152'	'129.48']
['892675814'	'407236151167025152'	'0.0']->['320946259'	'407236151167025152'	'129.48']
['892675814'	'407236151167025152'	'0.0']->['109890077'	'407236151167025152'	'129.48']
['1652048360'	'407236151167025152'	'45.7']->['1301944699'	'407236151167025152'	'129.48']
['375433208'	'407236151167025152'	'12.92']->['346875512'	'407236151167025152'	'129.48']
['892675814'	'407236151167025152'	'0.0']->['52897305'	'407236151167025152'	'129.48']
['892675814'	'407236151167025152'	'0.0']->['22484096'	'407236151167025152'	'129.48']
['892675814'	'407236151167025152'	'0.0']->['475897825'	'407236151167025152'	'129.48']
['478131916'	'407236151167025152'	'19.87']->['217454875'	'407236151167025152'	'129.48']
['892675814'	'407236151167025152'	'0.0']->['68071482'	'407236151167025152'	'129.48']
['348529158'	'407236151167025152'	'3.39']->['855316375'	'407236151167025152'	'129.48']
['349847011'	'407236151167025152'	'27.78']->['250358987'	'407236151167025152'	'129.48']
['892675814'	'407236151167025152'	'0.0']->['585779930'	'407236151167025152'	'129.48']
['1551520879'	'407236151167025152'	'76.98']->['1039374763'	'407236151167025152'	'134.15']
['892675814'	'407236151167025152'	'0.0']->['819324344'	'407236151167025152'	'134.86']
['892675814'	'407236151167025152'	'0.0']->['265628062'	'407236151167025152'	'135.21']
['892675814'	'407236151167025152'	'0.0']->['459592636'	'407236151167025152'	'135.39']
['348529158'	'407236151167025152'	'3.39']->['1002430051'	'407236151167025152'	'135.48']
['892675814'	'407236151167025152'	'0.0']->['786196584'	'407236151167025152'	'135.52']
['892675814'	'407236151167025152'	'0.0']->['703122696'	'407236151167025152'	'135.54']
['892675814'	'407236151167025152'	'0.0']->['1520723744'	'407236151167025152'	'135.57']
['892675814'	'407236151167025152'	'0.0']->['275182314'	'407236151167025152'	'135.71']
['892675814'	'407236151167025152'	'0.0']->['755672365'	'407236151167025152'	'135.85']
['1002430051'	'407236151167025152'	'135.48']->['438029215'	'407236151167025152'	'136.02']
['892675814'	'407236151167025152'	'0.0']->['547647587'	'407236151167025152'	'136.1']
['892675814'	'407236151167025152'	'0.0']->['855363235'	'407236151167025152'	'136.18']
['892675814'	'407236151167025152'	'0.0']->['450612705'	'407236151167025152'	'138.85']
['547647587'	'407236151167025152'	'136.1']->['945034652'	'407236151167025152'	'140.18']
['892675814'	'407236151167025152'	'0.0']->['301013353'	'407236151167025152'	'140.85']
['475897825'	'407236151167025152'	'129.48']->['99805087'	'407236151167025152'	'141.18']
['892675814'	'407236151167025152'	'0.0']->['990211722'	'407236151167025152'	'141.35']
['892675814'	'407236151167025152'	'0.0']->['118519829'	'407236151167025152'	'141.43']
['892675814'	'407236151167025152'	'0.0']->['510122904'	'407236151167025152'	'141.47']
['892675814'	'407236151167025152'	'0.0']->['403131864'	'407236151167025152'	'141.5']
['892675814'	'407236151167025152'	'0.0']->['185107325'	'407236151167025152'	'141.51']
['990211722'	'407236151167025152'	'141.35']->['415959084'	'407236151167025152'	'141.51']
['547647587'	'407236151167025152'	'136.1']->['960823068'	'407236151167025152'	'141.52']
['892675814'	'407236151167025152'	'0.0']->['634189140'	'407236151167025152'	'142.98']
['892675814'	'407236151167025152'	'0.0']->['583265447'	'407236151167025152'	'143.72']
['892675814'	'407236151167025152'	'0.0']->['382819369'	'407236151167025152'	'144.08']
['892675814'	'407236151167025152'	'0.0']->['1036279669'	'407236151167025152'	'144.27']
['892675814'	'407236151167025152'	'0.0']->['98024676'	'407236151167025152'	'144.45']
['892675814'	'407236151167025152'	'0.0']->['441255779'	'407272980486844417'	'146.33']
['892675814'	'407236151167025152'	'0.0']->['20543655'	'407273334833827840'	'147.75']
['892675814'	'407236151167025152'	'0.0']->['382144327'	'407236151167025152'	'148.8']
['85150694'	'407236151167025152'	'19.87']->['616512111'	'407236151167025152'	'150.97']
['533767210'	'407236151167025152'	'92.99']->['1315789909'	'407236151167025152'	'152.06']
['382144327'	'407236151167025152'	'148.8']->['1586374736'	'407236151167025152'	'152.61']
['382819369'	'407236151167025152'	'144.08']->['738479581'	'407236151167025152'	'152.88']
['892675814'	'407236151167025152'	'0.0']->['588684165'	'407236151167025152'	'153.01']
['892675814'	'407236151167025152'	'0.0']->['294675782'	'407236151167025152'	'153.08']
['1583746861'	'407236151167025152'	'98.3']->['2222352702'	'407236151167025152'	'153.15']
['892675814'	'407236151167025152'	'0.0']->['893841792'	'407236151167025152'	'153.57']
['892675814'	'407236151167025152'	'0.0']->['308601353'	'407236151167025152'	'157.8']
['892675814'	'407236151167025152'	'0.0']->['894086347'	'407236151167025152'	'159.92']
['892675814'	'407236151167025152'	'0.0']->['561023819'	'407236151167025152'	'162.03']
['894086347'	'407236151167025152'	'159.92']->['521709285'	'407236151167025152'	'167.37']
['892675814'	'407236151167025152'	'0.0']->['1905492217'	'407236151167025152'	'170.03']
['99805087'	'407236151167025152'	'141.18']->['375192651'	'407236151167025152'	'171.37']
['521709285'	'407236151167025152'	'167.37']->['68505025'	'407236151167025152'	'172.03']
['892675814'	'407236151167025152'	'0.0']->['1107896413'	'407236151167025152'	'172.37']
['892675814'	'407236151167025152'	'0.0']->['634950997'	'407236151167025152'	'172.53']
['892675814'	'407236151167025152'	'0.0']->['1480698427'	'407236151167025152'	'172.62']
['1301944699'	'407236151167025152'	'129.48']->['563107631'	'407236151167025152'	'172.7']
['892675814'	'407236151167025152'	'0.0']->['1115711893'	'407236151167025152'	'184.35']
['375192651'	'407236151167025152'	'171.37']->['280128442'	'407236151167025152'	'190.18']
['892675814'	'407236151167025152'	'0.0']->['420973766'	'407236151167025152'	'193.09']
['563107631'	'407236151167025152'	'172.7']->['1972415690'	'407236151167025152'	'194.54']
['1562318167'	'407236151167025152'	'3.95']->['910604113'	'407236151167025152'	'195.27']
['892675814'	'407236151167025152'	'0.0']->['47982262'	'407236151167025152'	'196.0']
['892675814'	'407236151167025152'	'0.0']->['489641954'	'407236151167025152'	'197.74']
['355206540'	'407236151167025152'	'53.55']->['1565305644'	'407236151167025152'	'199.48']
['892675814'	'407236151167025152'	'0.0']->['774802452'	'407236151167025152'	'210.83']
['892675814'	'407236151167025152'	'0.0']->['601109137'	'407236151167025152'	'216.51']
['892675814'	'407236151167025152'	'0.0']->['782052318'	'407236151167025152'	'219.35']
['892675814'	'407236151167025152'	'0.0']->['1483069675'	'407236151167025152'	'220.76']
['892675814'	'407236151167025152'	'0.0']->['963676634'	'407236151167025152'	'221.47']
['892675814'	'407236151167025152'	'0.0']->['1861535448'	'407236151167025152'	'221.83']
['892675814'	'407236151167025152'	'0.0']->['824507592'	'407236151167025152'	'222.01']
['892675814'	'407236151167025152'	'0.0']->['528604045'	'407236151167025152'	'222.09']
['892675814'	'407236151167025152'	'0.0']->['2148942005'	'407236151167025152'	'222.18']
['1726479464'	'407236151167025152'	'19.87']->['1702899691'	'407236151167025152'	'230.48']
['38999785'	'407236151167025152'	'0.58']->['780971995'	'407236151167025152'	'234.63']
['892675814'	'407236151167025152'	'0.0']->['807032274'	'407236151167025152'	'236.71']
['1470468594'	'407236151167025152'	'89.27']->['1850470177'	'407236151167025152'	'238.78']
['868883438'	'407236151167025152'	'91.07']->['565507674'	'407236151167025152'	'239.13']
['291427183'	'407236151167025152'	'92.98']->['608281758'	'407236151167025152'	'254.05']
['280128442'	'407236151167025152'	'190.18']->['2216591293'	'407236151167025152'	'320.58']
['85150694'	'407236151167025152'	'19.87']->['316220116'	'407236151167025152'	'342.83']
['892675814'	'407236151167025152'	'0.0']->['752570892'	'407236151167025152'	'353.96']
['1226457150'	'407236151167025152'	'98.23']->['1579299798'	'407236151167025152'	'365.08']
['892675814'	'407236151167025152'	'0.0']->['2165165578'	'407236151167025152'	'399.92']
['1905492217'	'407236151167025152'	'170.03']->['620150945'	'407236151167025152'	'432.67']
['876263209'	'407236151167025152'	'29.83']->['626958022'	'407236151167025152'	'465.42']
['1267836798'	'407236151167025152'	'8.82']->['181783097'	'407236151167025152'	'546.22']
['892675814'	'407236151167025152'	'0.0']->['564239094'	'407236151167025152'	'586.62']
['348529158'	'407236151167025152'	'3.39']->['499130400'	'407236151167025152'	'606.82']
['892675814'	'407236151167025152'	'0.0']->['180242147'	'407236151167025152'	'616.92']
['892675814'	'407236151167025152'	'0.0']->['1473343039'	'407236151167025152'	'621.97']
['892675814'	'407236151167025152'	'0.0']->['1622326148'	'407236151167025152'	'624.49']
['892675814'	'407236151167025152'	'0.0']->['838482200'	'407236151167025152'	'627.02']
['892675814'	'407236151167025152'	'0.0']->['1169712512'	'407236151167025152'	'627.56']
['348529158'	'407236151167025152'	'3.39']->['1043386136'	'407236151167025152'	'627.83']
['892675814'	'407236151167025152'	'0.0']->['1905580640'	'407236151167025152'	'627.96']
['892675814'	'407236151167025152'	'0.0']->['289790690'	'407236151167025152'	'628.03']
['892675814'	'407236151167025152'	'0.0']->['431758645'	'407236151167025152'	'628.1']
['892675814'	'407236151167025152'	'0.0']->['1570160388'	'407236151167025152'	'628.33']
['892675814'	'407236151167025152'	'0.0']->['266967738'	'407236151167025152'	'628.45']
['892675814'	'407236151167025152'	'0.0']->['1022046966'	'407236151167025152'	'628.51']
['892675814'	'407236151167025152'	'0.0']->['443049052'	'407236151167025152'	'628.54']
['348529158'	'407236151167025152'	'3.39']->['1672048218'	'407236151167025152'	'628.57']
['892675814'	'407236151167025152'	'0.0']->['95664521'	'407236151167025152'	'628.99']
['348529158'	'407236151167025152'	'3.39']->['1145171635'	'407236151167025152'	'629.2']
['892675814'	'407236151167025152'	'0.0']->['457219651'	'407236151167025152'	'629.31']
['892675814'	'407236151167025152'	'0.0']->['1283551764'	'407236151167025152'	'629.36']
['348529158'	'407236151167025152'	'3.39']->['294716260'	'407236151167025152'	'629.39']
['892675814'	'407236151167025152'	'0.0']->['1160763926'	'407236151167025152'	'629.4']
['348529158'	'407236151167025152'	'3.39']->['98768353'	'407236151167025152'	'629.41']
['892675814'	'407236151167025152'	'0.0']->['88289849'	'407236151167025152'	'629.42']
['892675814'	'407236151167025152'	'0.0']->['1192587426'	'407236151167025152'	'629.74']
['892675814'	'407236151167025152'	'0.0']->['1422257815'	'407236151167025152'	'629.9']
['892675814'	'407236151167025152'	'0.0']->['93738418'	'407236151167025152'	'629.99']
['564239094'	'407236151167025152'	'586.62']->['514021285'	'407236151167025152'	'630.03']
['892675814'	'407236151167025152'	'0.0']->['341941004'	'407236151167025152'	'630.05']
['93738418'	'407236151167025152'	'629.99']->['2171331122'	'407236151167025152'	'630.07']
['892675814'	'407236151167025152'	'0.0']->['911743550'	'407236151167025152'	'631.52']
['892675814'	'407236151167025152'	'0.0']->['1004895649'	'407236151167025152'	'632.25']
['892675814'	'407236151167025152'	'0.0']->['1266917461'	'407236151167025152'	'632.62']
['892675814'	'407236151167025152'	'0.0']->['161780066'	'407236151167025152'	'632.8']
['892675814'	'407236151167025152'	'0.0']->['297698068'	'407236151167025152'	'632.89']
['348529158'	'407236151167025152'	'3.39']->['457939422'	'407236151167025152'	'632.94']
['341941004'	'407236151167025152'	'630.05']->['409592688'	'407236151167025152'	'632.96']
['892675814'	'407236151167025152'	'0.0']->['728024052'	'407236151167025152'	'632.97']
['892675814'	'407236151167025152'	'0.0']->['1615401272'	'407236151167025152'	'632.98']
['892675814'	'407236151167025152'	'0.0']->['1262382492'	'407236151167025152'	'632.98']
['892675814'	'407236151167025152'	'0.0']->['251861092'	'407236151167025152'	'632.98']
['892675814'	'407236151167025152'	'0.0']->['711314311'	'407236151167025152'	'632.98']
['514021285'	'407236151167025152'	'630.03']->['169798859'	'407236151167025152'	'632.98']
['892675814'	'407236151167025152'	'0.0']->['298927017'	'407236151167025152'	'632.98']
['892675814'	'407236151167025152'	'0.0']->['1367609070'	'407236151167025152'	'632.98']
['892675814'	'407236151167025152'	'0.0']->['60088666'	'407236151167025152'	'632.98']
['169798859'	'407236151167025152'	'632.98']->['66211248'	'407236151167025152'	'632.98']
['348529158'	'407236151167025152'	'3.39']->['475510792'	'407236151167025152'	'633.22']
['409592688'	'407236151167025152'	'632.96']->['501461780'	'407236151167025152'	'633.33']
['892675814'	'407236151167025152'	'0.0']->['1878054169'	'407236151167025152'	'633.39']
['892675814'	'407236151167025152'	'0.0']->['328144862'	'407236151167025152'	'633.42']
['892675814'	'407236151167025152'	'0.0']->['394571453'	'407236151167025152'	'633.45']
['892675814'	'407236151167025152'	'0.0']->['628813679'	'407236151167025152'	'634.07']
['892675814'	'407236151167025152'	'0.0']->['427603396'	'407236151167025152'	'634.38']
['1192587426'	'407236151167025152'	'629.74']->['100872828'	'407236151167025152'	'634.53']
['892675814'	'407236151167025152'	'0.0']->['917426612'	'407236151167025152'	'634.68']
['892675814'	'407236151167025152'	'0.0']->['63220600'	'407236151167025152'	'634.85']
['892675814'	'407236151167025152'	'0.0']->['457928504'	'407236151167025152'	'634.93']
['917426612'	'407236151167025152'	'634.68']->['1620194844'	'407236151167025152'	'635.02']
['892675814'	'407236151167025152'	'0.0']->['443728448'	'407236151167025152'	'636.8']
['892675814'	'407236151167025152'	'0.0']->['1282577755'	'407396458564829184'	'637.0']
['1615401272'	'407236151167025152'	'632.98']->['1155952742'	'407236151167025152'	'637.69']
['348529158'	'407236151167025152'	'3.39']->['1559685372'	'407236151167025152'	'638.14']
['892675814'	'407236151167025152'	'0.0']->['592995058'	'407236151167025152'	'638.36']
['892675814'	'407236151167025152'	'0.0']->['1636863068'	'407236151167025152'	'638.47']
['348529158'	'407236151167025152'	'3.39']->['615334910'	'407236151167025152'	'638.53']
['892675814'	'407236151167025152'	'0.0']->['1456092709'	'407236151167025152'	'638.56']
['892675814'	'407236151167025152'	'0.0']->['382999084'	'407236151167025152'	'638.57']
['348529158'	'407236151167025152'	'3.39']->['367542122'	'407236151167025152'	'638.58']
['892675814'	'407236151167025152'	'0.0']->['1408085185'	'407236151167025152'	'639.38']
['892675814'	'407236151167025152'	'0.0']->['1367362693'	'407236151167025152'	'640.17']
['945034652'	'407236151167025152'	'140.18']->['68700758'	'407236151167025152'	'642.36']
['294716260'	'407236151167025152'	'629.39']->['1024854133'	'407236151167025152'	'643.45']
['348529158'	'407236151167025152'	'3.39']->['588017368'	'407236151167025152'	'644.0']
['348529158'	'407236151167025152'	'3.39']->['487638596'	'407236151167025152'	'644.28']
['892675814'	'407236151167025152'	'0.0']->['172672113'	'407236151167025152'	'644.41']
['892675814'	'407236151167025152'	'0.0']->['208745581'	'407236151167025152'	'644.48']
['892675814'	'407236151167025152'	'0.0']->['410318313'	'407236151167025152'	'644.55']
['892675814'	'407236151167025152'	'0.0']->['1592225810'	'407399837894574080'	'650.43']
['892675814'	'407236151167025152'	'0.0']->['1479454723'	'407236151167025152'	'650.49']
['892675814'	'407236151167025152'	'0.0']->['1872157010'	'407236151167025152'	'654.95']
['892675814'	'407236151167025152'	'0.0']->['1155223742'	'407236151167025152'	'655.69']
['892675814'	'407236151167025152'	'0.0']->['1563416150'	'407236151167025152'	'656.43']
['892675814'	'407236151167025152'	'0.0']->['546106149'	'407236151167025152'	'658.58']
['892675814'	'407236151167025152'	'0.0']->['1021054118'	'407236151167025152'	'671.98']
['1155952742'	'407236151167025152'	'637.69']->['1001958770'	'407236151167025152'	'678.67']
['1145171635'	'407236151167025152'	'629.2']->['1298406314'	'407236151167025152'	'685.37']
['892675814'	'407236151167025152'	'0.0']->['2186400716'	'407236151167025152'	'864.88']
['1480698427'	'407236151167025152'	'172.62']->['494889533'	'407236151167025152'	'954.63']
['892675814'	'407236151167025152'	'0.0']->['1968096060'	'407236151167025152'	'999.51']
['892675814'	'407236151167025152'	'0.0']->['2223520634'	'407236151167025152'	'1021.94']
['892675814'	'407236151167025152'	'0.0']->['1661314333'	'407236151167025152'	'1033.16']
['892675814'	'407236151167025152'	'0.0']->['281177004'	'407236151167025152'	'1038.77']
['892675814'	'407236151167025152'	'0.0']->['1223506237'	'407236151167025152'	'1044.38']
['68700758'	'407236151167025152'	'642.36']->['45548241'	'407236151167025152'	'1084.12']
['892675814'	'407236151167025152'	'0.0']->['1067244746'	'407236151167025152'	'1103.98']
['892675814'	'407236151167025152'	'0.0']->['483127835'	'407236151167025152'	'1113.92']
['892675814'	'407236151167025152'	'0.0']->['855985008'	'407236151167025152'	'1123.85']
['892675814'	'407236151167025152'	'0.0']->['555497958'	'407236151167025152'	'1136.92']
['892675814'	'407236151167025152'	'0.0']->['347467793'	'407236151167025152'	'1143.46']
['348529158'	'407236151167025152'	'3.39']->['491788696'	'407236151167025152'	'1146.73']
['892675814'	'407236151167025152'	'0.0']->['546455724'	'407236151167025152'	'1148.37']
['892675814'	'407236151167025152'	'0.0']->['959231042'	'407236151167025152'	'1149.18']
['892675814'	'407236151167025152'	'0.0']->['41432812'	'407236151167025152'	'1149.59']
['297698068'	'407236151167025152'	'632.89']->['2206356613'	'407236151167025152'	'1150.0']
['892675814'	'407236151167025152'	'0.0']->['1062524298'	'407236151167025152'	'1151.4']
['892675814'	'407236151167025152'	'0.0']->['1884547548'	'407236151167025152'	'1152.1']
['348529158'	'407236151167025152'	'3.39']->['351663917'	'407236151167025152'	'1152.45']
['1603737289'	'407236151167025152'	'91.07']->['251801057'	'407236151167025152'	'1152.63']
['892675814'	'407236151167025152'	'0.0']->['1257735331'	'407236151167025152'	'1152.71']
['892675814'	'407236151167025152'	'0.0']->['115996449'	'407236151167025152'	'1152.76']
['892675814'	'407236151167025152'	'0.0']->['1143859992'	'407236151167025152'	'1152.78']
['892675814'	'407236151167025152'	'0.0']->['1920780685'	'407236151167025152'	'1152.79']
['892675814'	'407236151167025152'	'0.0']->['796858128'	'407236151167025152'	'1152.79']
['892675814'	'407236151167025152'	'0.0']->['1561523569'	'407236151167025152'	'1152.8']
['892675814'	'407236151167025152'	'0.0']->['613723026'	'407236151167025152'	'1152.8']
['348529158'	'407236151167025152'	'3.39']->['1454480444'	'407236151167025152'	'1152.8']
['892675814'	'407236151167025152'	'0.0']->['559140991'	'407236151167025152'	'1153.27']
['892675814'	'407236151167025152'	'0.0']->['567618604'	'407236151167025152'	'1153.5']
['892675814'	'407236151167025152'	'0.0']->['466139268'	'407236151167025152'	'1153.62']
['348529158'	'407236151167025152'	'3.39']->['1642921225'	'407236151167025152'	'1153.67']
['348529158'	'407236151167025152'	'3.39']->['1320913172'	'407236151167025152'	'1153.7']
['892675814'	'407236151167025152'	'0.0']->['2165937542'	'407236151167025152'	'1153.72']
['892675814'	'407236151167025152'	'0.0']->['1223123328'	'407236151167025152'	'1153.73']
['348529158'	'407236151167025152'	'3.39']->['1070121655'	'407236151167025152'	'1154.74']
['892675814'	'407236151167025152'	'0.0']->['618557142'	'407236151167025152'	'1155.25']
['892675814'	'407236151167025152'	'0.0']->['904949761'	'407236151167025152'	'1155.5']
['892675814'	'407236151167025152'	'0.0']->['298903566'	'407236151167025152'	'1155.62']
['892675814'	'407236151167025152'	'0.0']->['92873799'	'407236151167025152'	'1155.75']
['892675814'	'407236151167025152'	'0.0']->['1336972261'	'407236151167025152'	'1157.04']
['892675814'	'407236151167025152'	'0.0']->['616921335'	'407236151167025152'	'1157.69']
['892675814'	'407236151167025152'	'0.0']->['354029563'	'407236151167025152'	'1158.01']
['892675814'	'407236151167025152'	'0.0']->['92140440'	'407236151167025152'	'1158.33']
['892675814'	'407236151167025152'	'0.0']->['539121397'	'407236151167025152'	'1160.47']
['892675814'	'407236151167025152'	'0.0']->['770820750'	'407236151167025152'	'1161.55']
['348529158'	'407236151167025152'	'3.39']->['515759761'	'407236151167025152'	'1162.08']
['892675814'	'407236151167025152'	'0.0']->['527765633'	'407236151167025152'	'1162.35']
['892675814'	'407236151167025152'	'0.0']->['471658776'	'407236151167025152'	'1162.48']
['2185107255'	'407236151167025152'	'68.7']->['2206219015'	'407236151167025152'	'1162.62']
['892675814'	'407236151167025152'	'0.0']->['1470400730'	'407236151167025152'	'1164.38']
['892675814'	'407236151167025152'	'0.0']->['1429215584'	'407236151167025152'	'1165.27']
['1062524298'	'407236151167025152'	'1151.4']->['627617784'	'407236151167025152'	'1165.71']
['855985008'	'407236151167025152'	'1123.85']->['516646125'	'407236151167025152'	'1166.15']
['892675814'	'407236151167025152'	'0.0']->['611399188'	'407236151167025152'	'1168.58']
['892675814'	'407236151167025152'	'0.0']->['836568236'	'407236151167025152'	'1169.79']
['892675814'	'407236151167025152'	'0.0']->['521466212'	'407236151167025152'	'1170.39']
['348529158'	'407236151167025152'	'3.39']->['98951534'	'407236151167025152'	'1170.7']
['539121397'	'407236151167025152'	'1160.47']->['497086175'	'407236151167025152'	'1170.85']
['565507674'	'407236151167025152'	'239.13']->['982905486'	'407236151167025152'	'1171.0']
['892675814'	'407236151167025152'	'0.0']->['1052834634'	'407236151167025152'	'1172.85']
['627617784'	'407236151167025152'	'1165.71']->['330991493'	'407236151167025152'	'1173.78']
['354029563'	'407236151167025152'	'1158.01']->['443074646'	'407236151167025152'	'1174.24']
['348529158'	'407236151167025152'	'3.39']->['349889302'	'407236151167025152'	'1174.7']
['892675814'	'407236151167025152'	'0.0']->['446473641'	'407236151167025152'	'1177.51']
['892675814'	'407236151167025152'	'0.0']->['23972434'	'407236151167025152'	'1178.91']
['892675814'	'407236151167025152'	'0.0']->['194372543'	'407236151167025152'	'1179.61']
['892675814'	'407236151167025152'	'0.0']->['545226551'	'407236151167025152'	'1180.32']
['892675814'	'407236151167025152'	'0.0']->['904235826'	'407236151167025152'	'1182.5']
['23972434'	'407236151167025152'	'1178.91']->['139369207'	'407236151167025152'	'1183.59']
['627617784'	'407236151167025152'	'1165.71']->['717119742'	'407236151167025152'	'1184.14']
['1062524298'	'407236151167025152'	'1151.4']->['875183822'	'407236151167025152'	'1184.41']
['23972434'	'407236151167025152'	'1178.91']->['80599615'	'407236151167025152'	'1184.68']
['892675814'	'407236151167025152'	'0.0']->['950833724'	'407236151167025152'	'1186.93']
['618557142'	'407236151167025152'	'1155.25']->['1925220853'	'407236151167025152'	'1188.77']
['892675814'	'407236151167025152'	'0.0']->['519553126'	'407236151167025152'	'1189.33']
['717119742'	'407236151167025152'	'1184.14']->['630702169'	'407236151167025152'	'1189.78']
['892675814'	'407236151167025152'	'0.0']->['540835752'	'407236151167025152'	'1196.13']
['354029563'	'407236151167025152'	'1158.01']->['533546523'	'407236151167025152'	'1198.23']
['627617784'	'407236151167025152'	'1165.71']->['192952955'	'407236151167025152'	'1203.32']
['892675814'	'407236151167025152'	'0.0']->['451098624'	'407236151167025152'	'1203.87']
['1429215584'	'407236151167025152'	'1165.27']->['1105289366'	'407236151167025152'	'1216.48']
['950833724'	'407236151167025152'	'1186.93']->['937174231'	'407236151167025152'	'1230.2']
['892675814'	'407236151167025152'	'0.0']->['468876368'	'407236151167025152'	'1232.8']
['613723026'	'407236151167025152'	'1152.8']->['856598726'	'407236151167025152'	'1235.38']
['525618515'	'407236151167025152'	'1.88']->['519833990'	'407236151167025152'	'1310.55']
['892675814'	'407236151167025152'	'0.0']->['398621445'	'407570624085643264'	'1329.07']
['627617784'	'407236151167025152'	'1165.71']->['40979145'	'407236151167025152'	'1329.75']
['139369207'	'407236151167025152'	'1183.59']->['1200826500'	'407236151167025152'	'1353.25']
['398621445'	'407570624085643264'	'1329.07']->['23972434'	'407236151167025152'	'1178.91']
['320150829'	'407236151167025152'	'89.27']->['71864522'	'407236151167025152'	'1473.83']
['892675814'	'407236151167025152'	'0.0']->['1228274821'	'407236151167025152'	'1491.55']
['892675814'	'407236151167025152'	'0.0']->['800898318'	'407236151167025152'	'1491.98']
['892675814'	'407236151167025152'	'0.0']->['596135945'	'407236151167025152'	'1492.18']
['892675814'	'407236151167025152'	'0.0']->['563166068'	'407236151167025152'	'1492.52']
['596135945'	'407236151167025152'	'1492.18']->['1695110232'	'407236151167025152'	'1492.73']
['892675814'	'407236151167025152'	'0.0']->['477810275'	'407236151167025152'	'1492.78']
['892675814'	'407236151167025152'	'0.0']->['554132025'	'407236151167025152'	'1492.95']
['892675814'	'407236151167025152'	'0.0']->['517666852'	'407236151167025152'	'1493.77']
['348529158'	'407236151167025152'	'3.39']->['79029027'	'407236151167025152'	'1494.0']
['348529158'	'407236151167025152'	'3.39']->['598730975'	'407236151167025152'	'1494.47']
['892675814'	'407236151167025152'	'0.0']->['477298406'	'407236151167025152'	'1495.6']
['892675814'	'407236151167025152'	'0.0']->['58540741'	'407236151167025152'	'1496.52']
['892675814'	'407236151167025152'	'0.0']->['760803804'	'407236151167025152'	'1498.9']
['348529158'	'407236151167025152'	'3.39']->['521248784'	'407236151167025152'	'1498.97']
['892675814'	'407236151167025152'	'0.0']->['435385669'	'407236151167025152'	'1499.38']
['892675814'	'407236151167025152'	'0.0']->['123637172'	'407236151167025152'	'1499.62']
['892675814'	'407236151167025152'	'0.0']->['1170783619'	'407236151167025152'	'1500.3']
['892675814'	'407236151167025152'	'0.0']->['303587861'	'407236151167025152'	'1501.07']
['892675814'	'407236151167025152'	'0.0']->['243941182'	'407236151167025152'	'1502.93']
['892675814'	'407236151167025152'	'0.0']->['288175849'	'407236151167025152'	'1503.6']
['892675814'	'407236151167025152'	'0.0']->['1299364026'	'407236151167025152'	'1505.37']
['892675814'	'407236151167025152'	'0.0']->['900429984'	'407236151167025152'	'1506.45']
['892675814'	'407236151167025152'	'0.0']->['563823963'	'407236151167025152'	'1506.65']
['892675814'	'407236151167025152'	'0.0']->['380596888'	'407236151167025152'	'1509.9']
['892675814'	'407236151167025152'	'0.0']->['2226955993'	'407236151167025152'	'1510.98']
['892675814'	'407236151167025152'	'0.0']->['1212715807'	'407236151167025152'	'1511.15']
['892675814'	'407236151167025152'	'0.0']->['700203925'	'407236151167025152'	'1515.12']
['892675814'	'407236151167025152'	'0.0']->['603145763'	'407236151167025152'	'1515.23']
['303587861'	'407236151167025152'	'1501.07']->['195904123'	'407236151167025152'	'1515.82']
['892675814'	'407236151167025152'	'0.0']->['1584473256'	'407236151167025152'	'1543.9']
['892675814'	'407236151167025152'	'0.0']->['1003078878'	'407236151167025152'	'1544.88']
['892675814'	'407236151167025152'	'0.0']->['1719955082'	'407236151167025152'	'1554.95']
['892675814'	'407236151167025152'	'0.0']->['844297406'	'407236151167025152'	'1555.03']
['892675814'	'407236151167025152'	'0.0']->['385171189'	'407236151167025152'	'1558.33']
['892675814'	'407236151167025152'	'0.0']->['1104928884'	'407236151167025152'	'1578.18']
['892675814'	'407236151167025152'	'0.0']->['387895600'	'407236151167025152'	'1588.47']
['892675814'	'407236151167025152'	'0.0']->['611313409'	'407236151167025152'	'1615.87']
['892675814'	'407236151167025152'	'0.0']->['701164623'	'407236151167025152'	'1677.92']
['1584473256'	'407236151167025152'	'1543.9']->['409694535'	'407236151167025152'	'1695.97']
['892675814'	'407236151167025152'	'0.0']->['481628858'	'407236151167025152'	'1766.65']
['892675814'	'407236151167025152'	'0.0']->['427837071'	'407236151167025152'	'1881.43']
['892675814'	'407236151167025152'	'0.0']->['441227747'	'407236151167025152'	'2037.72']
['892675814'	'407236151167025152'	'0.0']->['1579727106'	'407236151167025152'	'2234.88']
['892675814'	'407236151167025152'	'0.0']->['2204197965'	'407926957683134465'	'2745.02']
['892675814'	'407236151167025152'	'0.0']->['719271333'	'407236151167025152'	'3032.8']
['892675814'	'407236151167025152'	'0.0']->['1210552723'	'407236151167025152'	'3551.75']
['892675814'	'407236151167025152'	'0.0']->['75348938'	'407236151167025152'	'4555.33']
['892675814'	'407236151167025152'	'0.0']->['946824271'	'407236151167025152'	'4901.78']
['892675814'	'407236151167025152'	'0.0']->['2149919849'	'407236151167025152'	'5469.7']
['892675814'	'407236151167025152'	'0.0']->['491676681'	'407236151167025152'	'5751.27']
['902045208'	'407236151167025152'	'6.05']->['543599203'	'407236151167025152'	'7220.45']
['892675814'	'407236151167025152'	'0.0']->['1031032602'	'407236151167025152'	'8988.3']
['892675814'	'407236151167025152'	'0.0']->['1900832562'	'409532326259863553'	'9124.17']
['892675814'	'407236151167025152'	'0.0']->['2211483671'	'407236151167025152'	'12966.17']
['892675814'	'407236151167025152'	'0.0']->['359440282'	'407236151167025152'	'13407.92']
['359440282'	'407236151167025152'	'13407.92']->['433745195'	'407236151167025152'	'13412.53']
['892675814'	'407236151167025152'	'0.0']->['1638745436'	'407236151167025152'	'16359.68']
['892675814'	'407236151167025152'	'0.0']->['271594814'	'407236151167025152'	'18834.75']
['892675814'	'407236151167025152'	'0.0']->['478461332'	'407236151167025152'	'19435.12']
['892675814'	'407236151167025152'	'0.0']->['2229664347'	'407236151167025152'	'22180.3']
['892675814'	'407236151167025152'	'0.0']->['2205478521'	'407236151167025152'	'26171.92']
['892675814'	'407236151167025152'	'0.0']->['1869340014'	'407236151167025152'	'63628.22']
['892675814'	'407236151167025152'	'0.0']->['1126147285'	'407236151167025152'	'835523.2']
