# Supplementary material for: BiMGCL: rumor detection via bi-directional multi-level graph contrastive learning
Source: PeerJ Comput Sci. 2023 Nov 10;9:e1659. doi: 10.7717/peerj-cs.1659 (PMC10703058; doi:10.7717/peerj-cs.1659)
Supplement: Supplemental Information 1 [file peerj-cs-09-1659-s001.zip › rumor_detection_acl2017/twitter15/tree/407237676350185475.txt]

['ROOT'	'ROOT'	'0.0']->['30408682'	'407237676350185475'	'0.0']
['30408682'	'407237676350185475'	'0.0']->['1571175546'	'407237676350185475'	'61.28']
['30408682'	'407237676350185475'	'0.0']->['1490749466'	'407237676350185475'	'61.28']
['1571175546'	'407237676350185475'	'61.28']->['559117369'	'407237676350185475'	'61.28']
['30408682'	'407237676350185475'	'0.0']->['834080720'	'407237676350185475'	'61.28']
['30408682'	'407237676350185475'	'0.0']->['494004126'	'407237676350185475'	'61.28']
['30408682'	'407237676350185475'	'0.0']->['861840576'	'407237676350185475'	'61.28']
['30408682'	'407237676350185475'	'0.0']->['1474988521'	'407237676350185475'	'61.28']
['30408682'	'407237676350185475'	'0.0']->['1283792418'	'407237676350185475'	'61.28']
['30408682'	'407237676350185475'	'0.0']->['318224330'	'407237676350185475'	'61.28']
['30408682'	'407237676350185475'	'0.0']->['872127564'	'407237676350185475'	'62.07']
['30408682'	'407237676350185475'	'0.0']->['371214517'	'407237676350185475'	'76.87']
['30408682'	'407237676350185475'	'0.0']->['205365212'	'407237676350185475'	'90.28']
['494004126'	'407237676350185475'	'61.28']->['1158334644'	'407237676350185475'	'91.67']
['1571175546'	'407237676350185475'	'61.28']->['2199447259'	'407237676350185475'	'101.47']
['30408682'	'407237676350185475'	'0.0']->['2198323058'	'407237676350185475'	'107.2']
['30408682'	'407237676350185475'	'0.0']->['1863304243'	'407237676350185475'	'123.5']
['559117369'	'407237676350185475'	'61.28']->['1893439950'	'407237676350185475'	'127.45']
['30408682'	'407237676350185475'	'0.0']->['210915594'	'407237676350185475'	'131.13']
['1571175546'	'407237676350185475'	'61.28']->['939496868'	'407237676350185475'	'131.97']
['318224330'	'407237676350185475'	'61.28']->['294171327'	'407237676350185475'	'136.25']
['30408682'	'407237676350185475'	'0.0']->['190312017'	'407237676350185475'	'154.68']
['30408682'	'407237676350185475'	'0.0']->['715152440'	'407237676350185475'	'163.47']
['30408682'	'407237676350185475'	'0.0']->['861944510'	'407237676350185475'	'176.57']
['1571175546'	'407237676350185475'	'61.28']->['2193999176'	'407237676350185475'	'178.97']
['30408682'	'407237676350185475'	'0.0']->['103644429'	'407237676350185475'	'182.87']
['30408682'	'407237676350185475'	'0.0']->['55203625'	'407237676350185475'	'185.7']
['30408682'	'407237676350185475'	'0.0']->['209483414'	'407237676350185475'	'202.92']
['30408682'	'407237676350185475'	'0.0']->['1327504074'	'407237676350185475'	'222.88']
['30408682'	'407237676350185475'	'0.0']->['1950192288'	'407237676350185475'	'224.41']
['30408682'	'407237676350185475'	'0.0']->['70398612'	'407237676350185475'	'241.07']
['1490749466'	'407237676350185475'	'61.28']->['575835194'	'407237676350185475'	'245.9']
['30408682'	'407237676350185475'	'0.0']->['36458474'	'407237676350185475'	'283.87']
['30408682'	'407237676350185475'	'0.0']->['1960406940'	'407237676350185475'	'298.67']
['30408682'	'407237676350185475'	'0.0']->['1458540866'	'407237676350185475'	'306.35']
['30408682'	'407237676350185475'	'0.0']->['390897356'	'407237676350185475'	'349.05']
['30408682'	'407237676350185475'	'0.0']->['714593842'	'407237676350185475'	'357.37']
['210915594'	'407237676350185475'	'131.13']->['64747446'	'407237676350185475'	'388.57']
['715152440'	'407237676350185475'	'163.47']->['383395031'	'407237676350185475'	'492.9']
['861840576'	'407237676350185475'	'61.28']->['130739453'	'407237676350185475'	'527.83']
['30408682'	'407237676350185475'	'0.0']->['57169582'	'407237676350185475'	'529.45']
['30408682'	'407237676350185475'	'0.0']->['768966540'	'407237676350185475'	'533.38']
['30408682'	'407237676350185475'	'0.0']->['298636249'	'407237676350185475'	'537.32']
['30408682'	'407237676350185475'	'0.0']->['422846106'	'407237676350185475'	'540.52']
['1571175546'	'407237676350185475'	'61.28']->['239051840'	'407237676350185475'	'626.9']
['30408682'	'407237676350185475'	'0.0']->['28059918'	'407237676350185475'	'648.78']
['30408682'	'407237676350185475'	'0.0']->['25020128'	'407237676350185475'	'1740.3']
['2198323058'	'407237676350185475'	'107.2']->['286359132'	'407237676350185475'	'1777.03']
['30408682'	'407237676350185475'	'0.0']->['362947626'	'407237676350185475'	'1829.7']
['834080720'	'407237676350185475'	'61.28']->['217802934'	'407237676350185475'	'1835.18']
['30408682'	'407237676350185475'	'0.0']->['190580825'	'407237676350185475'	'1838.32']
['1571175546'	'407237676350185475'	'61.28']->['898066104'	'407237676350185475'	'1848.57']
['30408682'	'407237676350185475'	'0.0']->['186721499'	'407237676350185475'	'1860.98']
['834080720'	'407237676350185475'	'61.28']->['22727373'	'407237676350185475'	'1873.72']
['30408682'	'407237676350185475'	'0.0']->['1226702682'	'407237676350185475'	'1881.93']
['30408682'	'407237676350185475'	'0.0']->['494686817'	'407237676350185475'	'1904.88']
['239051840'	'407237676350185475'	'626.9']->['942528654'	'407237676350185475'	'1927.82']
['30408682'	'407237676350185475'	'0.0']->['1448996886'	'407237676350185475'	'1935.45']
['1571175546'	'407237676350185475'	'61.28']->['1410245149'	'407237676350185475'	'1941.5']
['1571175546'	'407237676350185475'	'61.28']->['1412288186'	'407237676350185475'	'1945.42']
['30408682'	'407237676350185475'	'0.0']->['470334696'	'407237676350185475'	'1949.0']
['30408682'	'407237676350185475'	'0.0']->['622484339'	'407237676350185475'	'1968.05']
['939496868'	'407237676350185475'	'131.97']->['132725824'	'407237676350185475'	'2000.43']
['30408682'	'407237676350185475'	'0.0']->['1074030984'	'407237676350185475'	'2022.9']
['2199447259'	'407237676350185475'	'101.47']->['2197488583'	'407237676350185475'	'2037.17']
['30408682'	'407237676350185475'	'0.0']->['2191459315'	'407237676350185475'	'2049.08']
['205365212'	'407237676350185475'	'90.28']->['394527022'	'407237676350185475'	'2050.68']
['30408682'	'407237676350185475'	'0.0']->['375605795'	'407237676350185475'	'2054.0']
['390897356'	'407237676350185475'	'349.05']->['495261100'	'407237676350185475'	'2070.15']
['30408682'	'407237676350185475'	'0.0']->['1502936126'	'407237676350185475'	'2154.94']
['30408682'	'407237676350185475'	'0.0']->['321661573'	'407237676350185475'	'2239.73']
['30408682'	'407237676350185475'	'0.0']->['593984476'	'407237676350185475'	'2274.48']
['30408682'	'407237676350185475'	'0.0']->['80352980'	'407237676350185475'	'2292.45']
['834080720'	'407237676350185475'	'61.28']->['1368666984'	'407237676350185475'	'2297.23']
['30408682'	'407237676350185475'	'0.0']->['37863358'	'407237676350185475'	'2301.63']
['30408682'	'407237676350185475'	'0.0']->['730300202'	'407237676350185475'	'2303.95']
['70398612'	'407237676350185475'	'241.07']->['128127549'	'407237676350185475'	'2321.37']
['30408682'	'407237676350185475'	'0.0']->['561649339'	'407237676350185475'	'2323.8']
['30408682'	'407237676350185475'	'0.0']->['766217514'	'407237676350185475'	'2334.56']
['2198323058'	'407237676350185475'	'107.2']->['863041832'	'407237676350185475'	'2345.32']
['30408682'	'407237676350185475'	'0.0']->['375604754'	'407237676350185475'	'2349.58']
['30408682'	'407237676350185475'	'0.0']->['2210201676'	'407237676350185475'	'2363.57']
['30408682'	'407237676350185475'	'0.0']->['877598582'	'407237676350185475'	'2375.47']
['1490749466'	'407237676350185475'	'61.28']->['1114050614'	'407237676350185475'	'2377.55']
['205365212'	'407237676350185475'	'90.28']->['364736004'	'407237676350185475'	'2384.95']
['30408682'	'407237676350185475'	'0.0']->['135528619'	'407237676350185475'	'2391.58']
['714593842'	'407237676350185475'	'357.37']->['1953534744'	'407237676350185475'	'2406.06']
['30408682'	'407237676350185475'	'0.0']->['1279696446'	'407237676350185475'	'2420.53']
['559117369'	'407237676350185475'	'61.28']->['1715610650'	'407237676350185475'	'2432.23']
['1571175546'	'407237676350185475'	'61.28']->['2184498325'	'407237676350185475'	'2505.53']
['575835194'	'407237676350185475'	'245.9']->['362219286'	'407237676350185475'	'2596.23']
['1410245149'	'407237676350185475'	'1941.5']->['34705638'	'407237676350185475'	'2650.25']
['834080720'	'407237676350185475'	'61.28']->['1379506621'	'407237676350185475'	'2686.22']
['70398612'	'407237676350185475'	'241.07']->['363042852'	'407237676350185475'	'2698.55']
['30408682'	'407237676350185475'	'0.0']->['542098748'	'407237676350185475'	'2727.92']
['1571175546'	'407237676350185475'	'61.28']->['1228418401'	'407237676350185475'	'2738.5']
['30408682'	'407237676350185475'	'0.0']->['1640936930'	'407237676350185475'	'2754.06']
['872127564'	'407237676350185475'	'62.07']->['201067942'	'407237676350185475'	'2769.62']
['834080720'	'407237676350185475'	'61.28']->['172485731'	'407237676350185475'	'2782.17']
['1863304243'	'407237676350185475'	'123.5']->['2193137641'	'407237676350185475'	'2786.55']
['30408682'	'407237676350185475'	'0.0']->['575465991'	'407237676350185475'	'2843.65']
['37863358'	'407237676350185475'	'2301.63']->['1093161475'	'407237676350185475'	'2931.62']
['70398612'	'407237676350185475'	'241.07']->['1206300150'	'407237676350185475'	'2935.62']
['70398612'	'407237676350185475'	'241.07']->['1162059493'	'407237676350185475'	'2938.15']
['70398612'	'407237676350185475'	'241.07']->['1487864526'	'407237676350185475'	'2943.5']
['2199447259'	'407237676350185475'	'101.47']->['2185174832'	'407237676350185475'	'2944.25']
['70398612'	'407237676350185475'	'241.07']->['1511011592'	'407237676350185475'	'2948.55']
['834080720'	'407237676350185475'	'61.28']->['978595303'	'407237676350185475'	'3037.82']
['30408682'	'407237676350185475'	'0.0']->['55795410'	'407237676350185475'	'5844.22']
