# Supplementary material for: BiMGCL: rumor detection via bi-directional multi-level graph contrastive learning
Source: PeerJ Comput Sci. 2023 Nov 10;9:e1659. doi: 10.7717/peerj-cs.1659 (PMC10703058; doi:10.7717/peerj-cs.1659)
Supplement: Supplemental Information 1 [file peerj-cs-09-1659-s001.zip › rumor_detection_acl2017/twitter15/tree/407244865018155008.txt]

['ROOT'	'ROOT'	'0.0']->['372475409'	'407244865018155008'	'0.0']
['372475409'	'407244865018155008'	'0.0']->['298317641'	'407244865018155008'	'0.55']
['298317641'	'407244865018155008'	'0.55']->['1445265402'	'407244865018155008'	'0.55']
['298317641'	'407244865018155008'	'0.55']->['238878468'	'407244865018155008'	'0.62']
['298317641'	'407244865018155008'	'0.55']->['634213706'	'407244865018155008'	'0.67']
['372475409'	'407244865018155008'	'0.0']->['468095494'	'407244865018155008'	'0.69']
['298317641'	'407244865018155008'	'0.55']->['1838048472'	'407244865018155008'	'0.72']
['298317641'	'407244865018155008'	'0.55']->['36192564'	'407244865018155008'	'1.31']
['372475409'	'407244865018155008'	'0.0']->['893583625'	'407245253314228224'	'1.55']
['372475409'	'407244865018155008'	'0.0']->['138859351'	'407244865018155008'	'1.6']
['372475409'	'407244865018155008'	'0.0']->['301975632'	'407244865018155008'	'1.75']
['298317641'	'407244865018155008'	'0.55']->['100085317'	'407244865018155008'	'1.83']
['298317641'	'407244865018155008'	'0.55']->['621220347'	'407244865018155008'	'1.86']
['372475409'	'407244865018155008'	'0.0']->['578200289'	'407244865018155008'	'1.88']
['298317641'	'407244865018155008'	'0.55']->['535883998'	'407244865018155008'	'1.89']
['298317641'	'407244865018155008'	'0.55']->['718159592'	'407244865018155008'	'1.9']
['298317641'	'407244865018155008'	'0.55']->['567490742'	'407244865018155008'	'1.9']
['298317641'	'407244865018155008'	'0.55']->['78354067'	'407244865018155008'	'1.9']
['298317641'	'407244865018155008'	'0.55']->['59915392'	'407244865018155008'	'1.9']
['298317641'	'407244865018155008'	'0.55']->['348153701'	'407244865018155008'	'1.9']
['372475409'	'407244865018155008'	'0.0']->['1144031322'	'407244865018155008'	'1.9']
['372475409'	'407244865018155008'	'0.0']->['129642907'	'407244865018155008'	'1.9']
['298317641'	'407244865018155008'	'0.55']->['236702003'	'407244865018155008'	'1.9']
['348153701'	'407244865018155008'	'1.9']->['449264894'	'407244865018155008'	'1.9']
['372475409'	'407244865018155008'	'0.0']->['1422725420'	'407244865018155008'	'1.9']
['298317641'	'407244865018155008'	'0.55']->['319288335'	'407244865018155008'	'1.9']
['298317641'	'407244865018155008'	'0.55']->['716455850'	'407244865018155008'	'1.9']
['298317641'	'407244865018155008'	'0.55']->['1540269985'	'407244865018155008'	'1.97']
['298317641'	'407244865018155008'	'0.55']->['1713504770'	'407244865018155008'	'2.03']
['138859351'	'407244865018155008'	'1.6']->['210405212'	'407244865018155008'	'2.12']
['298317641'	'407244865018155008'	'0.55']->['385625840'	'407244865018155008'	'2.15']
['372475409'	'407244865018155008'	'0.0']->['188729023'	'407244865018155008'	'2.25']
['298317641'	'407244865018155008'	'0.55']->['634970622'	'407244865018155008'	'2.38']
['372475409'	'407244865018155008'	'0.0']->['408893347'	'407244865018155008'	'2.45']
['129642907'	'407244865018155008'	'1.9']->['1335017690'	'407244865018155008'	'2.52']
['298317641'	'407244865018155008'	'0.55']->['315145663'	'407244865018155008'	'2.53']
['372475409'	'407244865018155008'	'0.0']->['783250562'	'407244865018155008'	'2.63']
['372475409'	'407244865018155008'	'0.0']->['415087454'	'407244865018155008'	'2.68']
['372475409'	'407244865018155008'	'0.0']->['73275302'	'407244865018155008'	'2.92']
['298317641'	'407244865018155008'	'0.55']->['599445769'	'407244865018155008'	'2.95']
['298317641'	'407244865018155008'	'0.55']->['1285623192'	'407244865018155008'	'3.35']
['298317641'	'407244865018155008'	'0.55']->['547577567'	'407244865018155008'	'3.47']
['298317641'	'407244865018155008'	'0.55']->['53170578'	'407244865018155008'	'3.53']
['298317641'	'407244865018155008'	'0.55']->['578383604'	'407244865018155008'	'3.63']
['36192564'	'407244865018155008'	'1.31']->['168302079'	'407244865018155008'	'3.72']
['298317641'	'407244865018155008'	'0.55']->['123720051'	'407244865018155008'	'3.78']
['298317641'	'407244865018155008'	'0.55']->['202284673'	'407244865018155008'	'3.95']
['298317641'	'407244865018155008'	'0.55']->['295426131'	'407244865018155008'	'4.1']
['372475409'	'407244865018155008'	'0.0']->['1087230998'	'407244865018155008'	'4.13']
['372475409'	'407244865018155008'	'0.0']->['1945048364'	'407244865018155008'	'4.23']
['372475409'	'407244865018155008'	'0.0']->['1259597275'	'407244865018155008'	'4.4']
['372475409'	'407244865018155008'	'0.0']->['335642518'	'407244865018155008'	'5.53']
['298317641'	'407244865018155008'	'0.55']->['356011455'	'407244865018155008'	'5.7']
['298317641'	'407244865018155008'	'0.55']->['226325766'	'407244865018155008'	'6.13']
['298317641'	'407244865018155008'	'0.55']->['68819384'	'407244865018155008'	'6.25']
['298317641'	'407244865018155008'	'0.55']->['452555417'	'407244865018155008'	'6.72']
['372475409'	'407244865018155008'	'0.0']->['366429644'	'407244865018155008'	'7.58']
['298317641'	'407244865018155008'	'0.55']->['768533786'	'407244865018155008'	'8.05']
['783250562'	'407244865018155008'	'2.63']->['1938066860'	'407244865018155008'	'8.12']
['372475409'	'407244865018155008'	'0.0']->['348302866'	'407246943979859968'	'8.27']
['298317641'	'407244865018155008'	'0.55']->['90064306'	'407244865018155008'	'8.57']
['298317641'	'407244865018155008'	'0.55']->['622146885'	'407244865018155008'	'8.73']
['372475409'	'407244865018155008'	'0.0']->['575767173'	'407244865018155008'	'8.82']
['372475409'	'407244865018155008'	'0.0']->['392480823'	'407244865018155008'	'9.12']
['372475409'	'407244865018155008'	'0.0']->['1382870467'	'407244865018155008'	'9.43']
['372475409'	'407244865018155008'	'0.0']->['1234882951'	'407244865018155008'	'9.92']
['298317641'	'407244865018155008'	'0.55']->['304776352'	'407244865018155008'	'11.02']
['348302866'	'407246943979859968'	'8.27']->['372475409'	'407244865018155008'	'0.0']
['298317641'	'407244865018155008'	'0.55']->['56519768'	'407244865018155008'	'11.33']
['372475409'	'407244865018155008'	'0.0']->['27304446'	'407244865018155008'	'13.02']
['298317641'	'407244865018155008'	'0.55']->['164908778'	'407244865018155008'	'13.37']
['298317641'	'407244865018155008'	'0.55']->['128472818'	'407244865018155008'	'13.37']
['298317641'	'407244865018155008'	'0.55']->['66283504'	'407244865018155008'	'14.52']
['335642518'	'407244865018155008'	'5.53']->['385554968'	'407244865018155008'	'14.78']
['372475409'	'407244865018155008'	'0.0']->['99794606'	'407244865018155008'	'15.62']
['372475409'	'407244865018155008'	'0.0']->['1210315340'	'407244865018155008'	'15.78']
['298317641'	'407244865018155008'	'0.55']->['240021672'	'407244865018155008'	'17.63']
['298317641'	'407244865018155008'	'0.55']->['379391664'	'407244865018155008'	'19.37']
['372475409'	'407244865018155008'	'0.0']->['87935269'	'407249920912265216'	'20.1']
['372475409'	'407244865018155008'	'0.0']->['416012268'	'407244865018155008'	'20.53']
['298317641'	'407244865018155008'	'0.55']->['1335253111'	'407244865018155008'	'23.2']
['372475409'	'407244865018155008'	'0.0']->['458848929'	'407244865018155008'	'26.08']
['298317641'	'407244865018155008'	'0.55']->['1242693151'	'407244865018155008'	'27.72']
['372475409'	'407244865018155008'	'0.0']->['1159082648'	'407244865018155008'	'27.82']
['372475409'	'407244865018155008'	'0.0']->['294257532'	'407252051266379776'	'28.57']
['372475409'	'407244865018155008'	'0.0']->['57222396'	'407252090226868224'	'28.72']
['372475409'	'407244865018155008'	'0.0']->['203820154'	'407252116692934656'	'28.82']
['298317641'	'407244865018155008'	'0.55']->['1110203286'	'407244865018155008'	'29.93']
['298317641'	'407244865018155008'	'0.55']->['50468244'	'407244865018155008'	'31.88']
['298317641'	'407244865018155008'	'0.55']->['610175324'	'407244865018155008'	'32.77']
['298317641'	'407244865018155008'	'0.55']->['613940238'	'407244865018155008'	'33.1']
['99794606'	'407244865018155008'	'15.62']->['40447650'	'407244865018155008'	'34.33']
['298317641'	'407244865018155008'	'0.55']->['1675794913'	'407244865018155008'	'42.47']
['372475409'	'407244865018155008'	'0.0']->['134240164'	'407244865018155008'	'48.58']
['298317641'	'407244865018155008'	'0.55']->['43134762'	'407244865018155008'	'50.12']
['372475409'	'407244865018155008'	'0.0']->['200963507'	'407244865018155008'	'50.65']
['372475409'	'407244865018155008'	'0.0']->['392319377'	'407244865018155008'	'51.15']
['298317641'	'407244865018155008'	'0.55']->['307637224'	'407244865018155008'	'52.18']
['200963507'	'407244865018155008'	'50.65']->['563022943'	'407244865018155008'	'53.73']
['298317641'	'407244865018155008'	'0.55']->['579292230'	'407244865018155008'	'54.52']
['372475409'	'407244865018155008'	'0.0']->['425301315'	'407244865018155008'	'54.58']
['43134762'	'407244865018155008'	'50.12']->['134013009'	'407244865018155008'	'55.02']
['298317641'	'407244865018155008'	'0.55']->['331392743'	'407244865018155008'	'55.63']
['298317641'	'407244865018155008'	'0.55']->['373665906'	'407244865018155008'	'58.33']
['372475409'	'407244865018155008'	'0.0']->['27446514'	'407244865018155008'	'59.55']
['134240164'	'407244865018155008'	'48.58']->['495614682'	'407244865018155008'	'79.97']
['372475409'	'407244865018155008'	'0.0']->['1029890347'	'407244865018155008'	'112.62']
['372475409'	'407244865018155008'	'0.0']->['558591955'	'407244865018155008'	'117.83']
['372475409'	'407244865018155008'	'0.0']->['1406747168'	'407244865018155008'	'165.52']
['372475409'	'407244865018155008'	'0.0']->['601483430'	'407244865018155008'	'181.62']
['372475409'	'407244865018155008'	'0.0']->['760696921'	'407297170014887936'	'207.85']
['372475409'	'407244865018155008'	'0.0']->['116242904'	'407244865018155008'	'228.07']
['634970622'	'407244865018155008'	'2.38']->['2214908156'	'407244865018155008'	'248.17']
['372475409'	'407244865018155008'	'0.0']->['25183261'	'407244865018155008'	'346.62']
['298317641'	'407244865018155008'	'0.55']->['339479448'	'407244865018155008'	'385.45']
['372475409'	'407244865018155008'	'0.0']->['541237662'	'407244865018155008'	'462.17']
['372475409'	'407244865018155008'	'0.0']->['401198078'	'407244865018155008'	'539.4']
['401198078'	'407244865018155008'	'539.4']->['917043230'	'407244865018155008'	'539.75']
['392480823'	'407244865018155008'	'9.12']->['159575859'	'407244865018155008'	'681.23']
['372475409'	'407244865018155008'	'0.0']->['2195965984'	'407244865018155008'	'2193.63']
['372475409'	'407244865018155008'	'0.0']->['343047436'	'407244865018155008'	'3247.98']
