# Supplementary material for: BiMGCL: rumor detection via bi-directional multi-level graph contrastive learning
Source: PeerJ Comput Sci. 2023 Nov 10;9:e1659. doi: 10.7717/peerj-cs.1659 (PMC10703058; doi:10.7717/peerj-cs.1659)
Supplement: Supplemental Information 1 [file peerj-cs-09-1659-s001.zip › rumor_detection_acl2017/twitter15/tree/407248574099894272.txt]

['ROOT'	'ROOT'	'0.0']->['2883841'	'407248574099894272'	'0.0']
['2883841'	'407248574099894272'	'0.0']->['1264696538'	'407248574099894272'	'0.57']
['2883841'	'407248574099894272'	'0.0']->['29709920'	'407248574099894272'	'0.57']
['2883841'	'407248574099894272'	'0.0']->['19022812'	'407248574099894272'	'0.57']
['2883841'	'407248574099894272'	'0.0']->['140870810'	'407248574099894272'	'0.57']
['2883841'	'407248574099894272'	'0.0']->['2147731931'	'407248574099894272'	'0.57']
['2883841'	'407248574099894272'	'0.0']->['23150598'	'407248574099894272'	'0.57']
['2883841'	'407248574099894272'	'0.0']->['38318486'	'407248574099894272'	'0.57']
['2883841'	'407248574099894272'	'0.0']->['33944705'	'407248574099894272'	'0.57']
['2883841'	'407248574099894272'	'0.0']->['28888235'	'407248574099894272'	'0.57']
['2883841'	'407248574099894272'	'0.0']->['50139858'	'407248574099894272'	'0.57']
['2883841'	'407248574099894272'	'0.0']->['80659789'	'407248574099894272'	'0.57']
['2883841'	'407248574099894272'	'0.0']->['499512146'	'407248574099894272'	'0.57']
['2883841'	'407248574099894272'	'0.0']->['491701158'	'407248574099894272'	'0.57']
['2883841'	'407248574099894272'	'0.0']->['836089580'	'407248574099894272'	'0.57']
['2883841'	'407248574099894272'	'0.0']->['306027895'	'407248574099894272'	'0.57']
['2883841'	'407248574099894272'	'0.0']->['95606614'	'407248574099894272'	'0.57']
['2883841'	'407248574099894272'	'0.0']->['132263980'	'407248574099894272'	'0.57']
['2883841'	'407248574099894272'	'0.0']->['291595116'	'407248574099894272'	'0.57']
['2883841'	'407248574099894272'	'0.0']->['326760408'	'407248574099894272'	'0.62']
['2883841'	'407248574099894272'	'0.0']->['952725872'	'407248574099894272'	'0.67']
['2883841'	'407248574099894272'	'0.0']->['1308284964'	'407248574099894272'	'0.69']
['2883841'	'407248574099894272'	'0.0']->['2158482244'	'407248574099894272'	'0.7']
['2883841'	'407248574099894272'	'0.0']->['161795960'	'407248574099894272'	'0.71']
['2883841'	'407248574099894272'	'0.0']->['1038309614'	'407248574099894272'	'0.72']
['2883841'	'407248574099894272'	'0.0']->['407223629'	'407248804908638208'	'0.92']
['2883841'	'407248574099894272'	'0.0']->['33027342'	'407248820037107712'	'0.97']
['2883841'	'407248574099894272'	'0.0']->['1855574592'	'407248574099894272'	'1.02']
['2883841'	'407248574099894272'	'0.0']->['37966785'	'407248574099894272'	'1.17']
['2883841'	'407248574099894272'	'0.0']->['351141562'	'407248876832563200'	'1.2']
['2883841'	'407248574099894272'	'0.0']->['550583559'	'407248883866415104'	'1.22']
['2883841'	'407248574099894272'	'0.0']->['22972080'	'407248886550786049'	'1.23']
['2883841'	'407248574099894272'	'0.0']->['148090234'	'407248574099894272'	'1.24']
['2883841'	'407248574099894272'	'0.0']->['1164369192'	'407248574099894272'	'1.28']
['2883841'	'407248574099894272'	'0.0']->['17316383'	'407248574099894272'	'1.3']
['2883841'	'407248574099894272'	'0.0']->['522548609'	'407248574099894272'	'1.31']
['2883841'	'407248574099894272'	'0.0']->['258843890'	'407248574099894272'	'1.31']
['2883841'	'407248574099894272'	'0.0']->['418954894'	'407248574099894272'	'1.31']
['2883841'	'407248574099894272'	'0.0']->['849139844'	'407248574099894272'	'1.32']
['2883841'	'407248574099894272'	'0.0']->['391876578'	'407248574099894272'	'1.32']
['2883841'	'407248574099894272'	'0.0']->['1226499926'	'407248574099894272'	'1.32']
['2883841'	'407248574099894272'	'0.0']->['103241748'	'407248574099894272'	'1.32']
['2883841'	'407248574099894272'	'0.0']->['335103263'	'407248574099894272'	'1.32']
['2883841'	'407248574099894272'	'0.0']->['405187043'	'407248574099894272'	'1.32']
['2883841'	'407248574099894272'	'0.0']->['984997255'	'407248574099894272'	'1.32']
['2883841'	'407248574099894272'	'0.0']->['827128759'	'407248574099894272'	'1.32']
['2883841'	'407248574099894272'	'0.0']->['915685075'	'407248574099894272'	'1.32']
['2883841'	'407248574099894272'	'0.0']->['37018152'	'407248574099894272'	'1.32']
['2883841'	'407248574099894272'	'0.0']->['438770505'	'407248574099894272'	'1.32']
['2883841'	'407248574099894272'	'0.0']->['270824202'	'407248574099894272'	'1.32']
['2883841'	'407248574099894272'	'0.0']->['1963103305'	'407248574099894272'	'1.32']
['2883841'	'407248574099894272'	'0.0']->['73818444'	'407248574099894272'	'1.32']
['2883841'	'407248574099894272'	'0.0']->['227162439'	'407248574099894272'	'1.32']
['2883841'	'407248574099894272'	'0.0']->['1728969205'	'407248574099894272'	'1.32']
['2883841'	'407248574099894272'	'0.0']->['474476626'	'407248574099894272'	'1.32']
['2883841'	'407248574099894272'	'0.0']->['317069757'	'407248574099894272'	'1.32']
['2883841'	'407248574099894272'	'0.0']->['125940650'	'407248574099894272'	'1.32']
['2883841'	'407248574099894272'	'0.0']->['534443386'	'407248574099894272'	'1.32']
['1308284964'	'407248574099894272'	'0.69']->['760071223'	'407248574099894272'	'1.32']
['2883841'	'407248574099894272'	'0.0']->['1687206888'	'407248574099894272'	'1.32']
['2883841'	'407248574099894272'	'0.0']->['701406764'	'407248574099894272'	'1.39']
['2883841'	'407248574099894272'	'0.0']->['327971692'	'407248574099894272'	'1.43']
['2883841'	'407248574099894272'	'0.0']->['285773403'	'407248574099894272'	'1.45']
['2883841'	'407248574099894272'	'0.0']->['332674924'	'407248943010304000'	'1.45']
['2883841'	'407248574099894272'	'0.0']->['97627107'	'407248574099894272'	'1.46']
['2883841'	'407248574099894272'	'0.0']->['375413456'	'407248574099894272'	'1.46']
['2883841'	'407248574099894272'	'0.0']->['618180700'	'407248574099894272'	'1.46']
['2883841'	'407248574099894272'	'0.0']->['572297740'	'407248574099894272'	'1.47']
['2883841'	'407248574099894272'	'0.0']->['120283222'	'407248574099894272'	'1.47']
['2883841'	'407248574099894272'	'0.0']->['154967505'	'407248574099894272'	'1.47']
['2883841'	'407248574099894272'	'0.0']->['19097628'	'407248574099894272'	'1.47']
['2883841'	'407248574099894272'	'0.0']->['240133940'	'407248574099894272'	'1.55']
['2883841'	'407248574099894272'	'0.0']->['959033484'	'407248574099894272'	'1.59']
['2883841'	'407248574099894272'	'0.0']->['1043503922'	'407248574099894272'	'1.61']
['2883841'	'407248574099894272'	'0.0']->['623930453'	'407248574099894272'	'1.62']
['2883841'	'407248574099894272'	'0.0']->['36597962'	'407248574099894272'	'1.63']
['2883841'	'407248574099894272'	'0.0']->['1368751363'	'407248574099894272'	'1.63']
['2883841'	'407248574099894272'	'0.0']->['1868681636'	'407248574099894272'	'1.8']
['2883841'	'407248574099894272'	'0.0']->['87697979'	'407248574099894272'	'1.88']
['2883841'	'407248574099894272'	'0.0']->['330211581'	'407248574099894272'	'1.93']
['2883841'	'407248574099894272'	'0.0']->['171685817'	'407248574099894272'	'1.95']
['2883841'	'407248574099894272'	'0.0']->['251722488'	'407248574099894272'	'1.96']
['2883841'	'407248574099894272'	'0.0']->['772166821'	'407248574099894272'	'1.96']
['2883841'	'407248574099894272'	'0.0']->['36202498'	'407248574099894272'	'1.96']
['2883841'	'407248574099894272'	'0.0']->['107061235'	'407248574099894272'	'1.97']
['2883841'	'407248574099894272'	'0.0']->['59219690'	'407248574099894272'	'1.97']
['2883841'	'407248574099894272'	'0.0']->['352402425'	'407248574099894272'	'1.97']
['2883841'	'407248574099894272'	'0.0']->['222555063'	'407248574099894272'	'1.99']
['2883841'	'407248574099894272'	'0.0']->['535544683'	'407248574099894272'	'2.02']
['2883841'	'407248574099894272'	'0.0']->['91466196'	'407248574099894272'	'2.11']
['2883841'	'407248574099894272'	'0.0']->['239265912'	'407248574099894272'	'2.15']
['2883841'	'407248574099894272'	'0.0']->['500923577'	'407249116133986304'	'2.15']
['2883841'	'407248574099894272'	'0.0']->['207829003'	'407248574099894272'	'2.18']
['2883841'	'407248574099894272'	'0.0']->['954301584'	'407248574099894272'	'2.19']
['2883841'	'407248574099894272'	'0.0']->['288864861'	'407248574099894272'	'2.19']
['2883841'	'407248574099894272'	'0.0']->['2187508962'	'407248574099894272'	'2.2']
['2883841'	'407248574099894272'	'0.0']->['525723796'	'407248574099894272'	'2.2']
['2883841'	'407248574099894272'	'0.0']->['24838538'	'407248574099894272'	'2.2']
['2883841'	'407248574099894272'	'0.0']->['272647669'	'407248574099894272'	'2.2']
['2883841'	'407248574099894272'	'0.0']->['94440964'	'407248574099894272'	'2.2']
['2883841'	'407248574099894272'	'0.0']->['1051362373'	'407248574099894272'	'2.21']
['2883841'	'407248574099894272'	'0.0']->['412212063'	'407248574099894272'	'2.22']
['2883841'	'407248574099894272'	'0.0']->['352902352'	'407248574099894272'	'2.34']
['2883841'	'407248574099894272'	'0.0']->['235819978'	'407248574099894272'	'2.4']
['2883841'	'407248574099894272'	'0.0']->['37863717'	'407249184471785472'	'2.42']
['2883841'	'407248574099894272'	'0.0']->['1593940110'	'407248574099894272'	'2.44']
['2883841'	'407248574099894272'	'0.0']->['508283667'	'407248574099894272'	'2.45']
['2883841'	'407248574099894272'	'0.0']->['1580157583'	'407248574099894272'	'2.46']
['2883841'	'407248574099894272'	'0.0']->['51958764'	'407248574099894272'	'2.46']
['2883841'	'407248574099894272'	'0.0']->['352090345'	'407248574099894272'	'2.46']
['2883841'	'407248574099894272'	'0.0']->['62014679'	'407248574099894272'	'2.47']
['2883841'	'407248574099894272'	'0.0']->['40221588'	'407248574099894272'	'2.48']
['2883841'	'407248574099894272'	'0.0']->['69467094'	'407248574099894272'	'2.49']
['2883841'	'407248574099894272'	'0.0']->['25235791'	'407248574099894272'	'2.5']
['2883841'	'407248574099894272'	'0.0']->['230254333'	'407248574099894272'	'2.5']
['2883841'	'407248574099894272'	'0.0']->['249370439'	'407248574099894272'	'2.53']
['2883841'	'407248574099894272'	'0.0']->['537493666'	'407248574099894272'	'2.58']
['2883841'	'407248574099894272'	'0.0']->['25835607'	'407248574099894272'	'2.6']
['2883841'	'407248574099894272'	'0.0']->['117321380'	'407248574099894272'	'2.61']
['2883841'	'407248574099894272'	'0.0']->['182864025'	'407248574099894272'	'2.61']
['2883841'	'407248574099894272'	'0.0']->['319895487'	'407248574099894272'	'2.61']
['2883841'	'407248574099894272'	'0.0']->['257151678'	'407248574099894272'	'2.62']
['2883841'	'407248574099894272'	'0.0']->['94936227'	'407248574099894272'	'2.62']
['2883841'	'407248574099894272'	'0.0']->['18113798'	'407248574099894272'	'2.62']
['2883841'	'407248574099894272'	'0.0']->['138931028'	'407248574099894272'	'2.62']
['2883841'	'407248574099894272'	'0.0']->['268031328'	'407248574099894272'	'2.62']
['2883841'	'407248574099894272'	'0.0']->['440210242'	'407249234446925824'	'2.62']
['2883841'	'407248574099894272'	'0.0']->['370921627'	'407249268471517185'	'2.75']
['2883841'	'407248574099894272'	'0.0']->['265812706'	'407249284950544384'	'2.82']
['2883841'	'407248574099894272'	'0.0']->['276487098'	'407248574099894272'	'2.86']
['2883841'	'407248574099894272'	'0.0']->['1261776696'	'407249303405875200'	'2.88']
['2883841'	'407248574099894272'	'0.0']->['224846009'	'407248574099894272'	'2.98']
['2883841'	'407248574099894272'	'0.0']->['1020469296'	'407248574099894272'	'3.04']
['2883841'	'407248574099894272'	'0.0']->['195097548'	'407248574099894272'	'3.07']
['2883841'	'407248574099894272'	'0.0']->['29598326'	'407248574099894272'	'3.08']
['2883841'	'407248574099894272'	'0.0']->['30362952'	'407248574099894272'	'3.09']
['19022812'	'407248574099894272'	'0.57']->['112810616'	'407248574099894272'	'3.1']
['2883841'	'407248574099894272'	'0.0']->['522578354'	'407248574099894272'	'3.1']
['2883841'	'407248574099894272'	'0.0']->['1012751473'	'407248574099894272'	'3.1']
['2883841'	'407248574099894272'	'0.0']->['179892494'	'407248574099894272'	'3.1']
['2883841'	'407248574099894272'	'0.0']->['286426953'	'407248574099894272'	'3.16']
['2883841'	'407248574099894272'	'0.0']->['22324269'	'407248574099894272'	'3.19']
['1038309614'	'407248574099894272'	'0.72']->['587360360'	'407248574099894272'	'3.2']
['2883841'	'407248574099894272'	'0.0']->['2172595614'	'407248574099894272'	'3.21']
['2883841'	'407248574099894272'	'0.0']->['1592517284'	'407248574099894272'	'3.21']
['2883841'	'407248574099894272'	'0.0']->['243172379'	'407248574099894272'	'3.22']
['2883841'	'407248574099894272'	'0.0']->['2168222763'	'407248574099894272'	'3.23']
['2883841'	'407248574099894272'	'0.0']->['926829570'	'407248574099894272'	'3.24']
['2883841'	'407248574099894272'	'0.0']->['1279496010'	'407248574099894272'	'3.25']
['2883841'	'407248574099894272'	'0.0']->['361871190'	'407248574099894272'	'3.25']
['2883841'	'407248574099894272'	'0.0']->['36458270'	'407248574099894272'	'3.25']
['2883841'	'407248574099894272'	'0.0']->['356198498'	'407248574099894272'	'3.28']
['2883841'	'407248574099894272'	'0.0']->['312425690'	'407248574099894272'	'3.3']
['2883841'	'407248574099894272'	'0.0']->['338135527'	'407249407654907905'	'3.3']
['2883841'	'407248574099894272'	'0.0']->['103314718'	'407248574099894272'	'3.32']
['2883841'	'407248574099894272'	'0.0']->['515036073'	'407248574099894272'	'3.42']
['2883841'	'407248574099894272'	'0.0']->['26070928'	'407248574099894272'	'3.47']
['2883841'	'407248574099894272'	'0.0']->['268509462'	'407248574099894272'	'3.49']
['2883841'	'407248574099894272'	'0.0']->['290634010'	'407249457927823360'	'3.5']
['2883841'	'407248574099894272'	'0.0']->['29411309'	'407248574099894272'	'3.52']
['2883841'	'407248574099894272'	'0.0']->['2223622843'	'407249459610148866'	'3.52']
['2883841'	'407248574099894272'	'0.0']->['332576816'	'407248574099894272'	'3.58']
['2883841'	'407248574099894272'	'0.0']->['127988652'	'407248574099894272'	'3.6']
['2883841'	'407248574099894272'	'0.0']->['50314078'	'407248574099894272'	'3.63']
['2883841'	'407248574099894272'	'0.0']->['297926689'	'407248574099894272'	'3.82']
['2883841'	'407248574099894272'	'0.0']->['1396208550'	'407248574099894272'	'3.91']
['2883841'	'407248574099894272'	'0.0']->['543115118'	'407249561259085824'	'3.92']
['2883841'	'407248574099894272'	'0.0']->['495542205'	'407248574099894272'	'3.95']
['2883841'	'407248574099894272'	'0.0']->['1435054140'	'407248574099894272'	'4.0']
['2883841'	'407248574099894272'	'0.0']->['1027896902'	'407248574099894272'	'4.17']
['2883841'	'407248574099894272'	'0.0']->['1000255687'	'407248574099894272'	'4.26']
['2883841'	'407248574099894272'	'0.0']->['1512358045'	'407248574099894272'	'4.31']
['2883841'	'407248574099894272'	'0.0']->['27468294'	'407248574099894272'	'4.33']
['2883841'	'407248574099894272'	'0.0']->['1072055917'	'407248574099894272'	'4.34']
['2883841'	'407248574099894272'	'0.0']->['587863633'	'407248574099894272'	'4.34']
['2883841'	'407248574099894272'	'0.0']->['194977047'	'407248574099894272'	'4.35']
['2883841'	'407248574099894272'	'0.0']->['63624213'	'407248574099894272'	'4.35']
['2883841'	'407248574099894272'	'0.0']->['26941995'	'407248574099894272'	'4.35']
['2883841'	'407248574099894272'	'0.0']->['34594750'	'407248574099894272'	'4.35']
['2883841'	'407248574099894272'	'0.0']->['617492002'	'407248574099894272'	'4.35']
['2883841'	'407248574099894272'	'0.0']->['79711171'	'407248574099894272'	'4.37']
['2883841'	'407248574099894272'	'0.0']->['215634842'	'407248574099894272'	'4.4']
['2883841'	'407248574099894272'	'0.0']->['123025798'	'407248574099894272'	'4.48']
['2883841'	'407248574099894272'	'0.0']->['396635283'	'407248574099894272'	'4.53']
['2883841'	'407248574099894272'	'0.0']->['30696051'	'407248574099894272'	'4.55']
['2883841'	'407248574099894272'	'0.0']->['76372498'	'407248574099894272'	'4.57']
['2883841'	'407248574099894272'	'0.0']->['117799350'	'407248574099894272'	'4.61']
['2883841'	'407248574099894272'	'0.0']->['29790903'	'407248574099894272'	'4.63']
['2883841'	'407248574099894272'	'0.0']->['517600072'	'407248574099894272'	'4.64']
['2883841'	'407248574099894272'	'0.0']->['175021266'	'407248574099894272'	'4.65']
['2883841'	'407248574099894272'	'0.0']->['930576896'	'407248574099894272'	'4.75']
['2883841'	'407248574099894272'	'0.0']->['63488055'	'407249769480720384'	'4.75']
['2883841'	'407248574099894272'	'0.0']->['1258017998'	'407248574099894272'	'4.8']
['2883841'	'407248574099894272'	'0.0']->['1073650506'	'407248574099894272'	'4.85']
['2883841'	'407248574099894272'	'0.0']->['128989039'	'407248574099894272'	'4.99']
['2883841'	'407248574099894272'	'0.0']->['2212778976'	'407249838057586688'	'5.02']
['2883841'	'407248574099894272'	'0.0']->['179743041'	'407248574099894272'	'5.06']
['2883841'	'407248574099894272'	'0.0']->['227782710'	'407248574099894272'	'5.1']
['2883841'	'407248574099894272'	'0.0']->['259006458'	'407248574099894272'	'5.12']
['2883841'	'407248574099894272'	'0.0']->['277657797'	'407248574099894272'	'5.13']
['2883841'	'407248574099894272'	'0.0']->['137735292'	'407248574099894272'	'5.23']
['2883841'	'407248574099894272'	'0.0']->['104294507'	'407248574099894272'	'5.31']
['2883841'	'407248574099894272'	'0.0']->['283810526'	'407248574099894272'	'5.38']
['2883841'	'407248574099894272'	'0.0']->['1697347118'	'407248574099894272'	'5.46']
['2883841'	'407248574099894272'	'0.0']->['32379014'	'407248574099894272'	'5.5']
['2883841'	'407248574099894272'	'0.0']->['312253003'	'407248574099894272'	'5.51']
['2883841'	'407248574099894272'	'0.0']->['158870695'	'407248574099894272'	'5.53']
['2883841'	'407248574099894272'	'0.0']->['232419267'	'407250004399894528'	'5.68']
['2883841'	'407248574099894272'	'0.0']->['414044932'	'407248574099894272'	'5.86']
['2883841'	'407248574099894272'	'0.0']->['102282033'	'407250082950434817'	'5.98']
['2883841'	'407248574099894272'	'0.0']->['379407941'	'407248574099894272'	'6.02']
['2883841'	'407248574099894272'	'0.0']->['828030470'	'407248574099894272'	'6.1']
['2883841'	'407248574099894272'	'0.0']->['288019423'	'407248574099894272'	'6.14']
['2883841'	'407248574099894272'	'0.0']->['197296994'	'407248574099894272'	'6.16']
['2883841'	'407248574099894272'	'0.0']->['502501935'	'407248574099894272'	'6.17']
['2883841'	'407248574099894272'	'0.0']->['2225199096'	'407248574099894272'	'6.18']
['2883841'	'407248574099894272'	'0.0']->['462825479'	'407248574099894272'	'6.26']
['2883841'	'407248574099894272'	'0.0']->['23395880'	'407248574099894272'	'6.3']
['2883841'	'407248574099894272'	'0.0']->['192169951'	'407248574099894272'	'6.31']
['2883841'	'407248574099894272'	'0.0']->['60408695'	'407248574099894272'	'6.33']
['2883841'	'407248574099894272'	'0.0']->['25095608'	'407248574099894272'	'6.36']
['2883841'	'407248574099894272'	'0.0']->['840018222'	'407250179343921152'	'6.37']
['2883841'	'407248574099894272'	'0.0']->['394510206'	'407248574099894272'	'6.38']
['2883841'	'407248574099894272'	'0.0']->['56327555'	'407248574099894272'	'6.41']
['2883841'	'407248574099894272'	'0.0']->['1854995934'	'407248574099894272'	'6.43']
['2883841'	'407248574099894272'	'0.0']->['1737779312'	'407250205739077634'	'6.48']
['2883841'	'407248574099894272'	'0.0']->['486244890'	'407248574099894272'	'6.5']
['2883841'	'407248574099894272'	'0.0']->['353009696'	'407248574099894272'	'6.57']
['2883841'	'407248574099894272'	'0.0']->['2147661562'	'407248574099894272'	'6.85']
['25095608'	'407248574099894272'	'6.36']->['83732151'	'407248574099894272'	'6.99']
['2883841'	'407248574099894272'	'0.0']->['2157877387'	'407248574099894272'	'7.06']
['2883841'	'407248574099894272'	'0.0']->['41530494'	'407248574099894272'	'7.1']
['2883841'	'407248574099894272'	'0.0']->['576373766'	'407248574099894272'	'7.12']
['224846009'	'407248574099894272'	'2.98']->['194257013'	'407248574099894272'	'7.12']
['2883841'	'407248574099894272'	'0.0']->['215389245'	'407248574099894272'	'7.13']
['2883841'	'407248574099894272'	'0.0']->['335023688'	'407248574099894272'	'7.13']
['2883841'	'407248574099894272'	'0.0']->['20708774'	'407248574099894272'	'7.13']
['2883841'	'407248574099894272'	'0.0']->['338222163'	'407248574099894272'	'7.13']
['2883841'	'407248574099894272'	'0.0']->['30677839'	'407248574099894272'	'7.13']
['2883841'	'407248574099894272'	'0.0']->['132653860'	'407248574099894272'	'7.13']
['2883841'	'407248574099894272'	'0.0']->['250740626'	'407248574099894272'	'7.13']
['2883841'	'407248574099894272'	'0.0']->['464976300'	'407248574099894272'	'7.13']
['2883841'	'407248574099894272'	'0.0']->['27611724'	'407248574099894272'	'7.13']
['2883841'	'407248574099894272'	'0.0']->['131576058'	'407248574099894272'	'7.13']
['2883841'	'407248574099894272'	'0.0']->['445591227'	'407250371422076928'	'7.13']
['2883841'	'407248574099894272'	'0.0']->['36212060'	'407248574099894272'	'7.26']
['2883841'	'407248574099894272'	'0.0']->['53593268'	'407248574099894272'	'7.32']
['2883841'	'407248574099894272'	'0.0']->['141430606'	'407248574099894272'	'7.35']
['2883841'	'407248574099894272'	'0.0']->['28964283'	'407248574099894272'	'7.37']
['2883841'	'407248574099894272'	'0.0']->['26128102'	'407248574099894272'	'7.38']
['2883841'	'407248574099894272'	'0.0']->['153456193'	'407250482546343936'	'7.58']
['2883841'	'407248574099894272'	'0.0']->['310242139'	'407248574099894272'	'7.69']
['2883841'	'407248574099894272'	'0.0']->['917497788'	'407250523465973760'	'7.73']
['2883841'	'407248574099894272'	'0.0']->['58373429'	'407248574099894272'	'7.85']
['2883841'	'407248574099894272'	'0.0']->['440476790'	'407250555611123712'	'7.87']
['2883841'	'407248574099894272'	'0.0']->['193877896'	'407248574099894272'	'7.92']
['2883841'	'407248574099894272'	'0.0']->['437590780'	'407248574099894272'	'7.96']
['2883841'	'407248574099894272'	'0.0']->['160536964'	'407248574099894272'	'7.98']
['2883841'	'407248574099894272'	'0.0']->['503405176'	'407248574099894272'	'7.99']
['2883841'	'407248574099894272'	'0.0']->['91044143'	'407248574099894272'	'8.0']
['2883841'	'407248574099894272'	'0.0']->['56895035'	'407248574099894272'	'8.0']
['2883841'	'407248574099894272'	'0.0']->['276075198'	'407248574099894272'	'8.0']
['25095608'	'407248574099894272'	'6.36']->['28947935'	'407248574099894272'	'8.0']
['2883841'	'407248574099894272'	'0.0']->['755498604'	'407248574099894272'	'8.0']
['437590780'	'407248574099894272'	'7.96']->['312195578'	'407248574099894272'	'8.0']
['2883841'	'407248574099894272'	'0.0']->['74343183'	'407248574099894272'	'8.12']
['2883841'	'407248574099894272'	'0.0']->['179936484'	'407248574099894272'	'8.18']
['53593268'	'407248574099894272'	'7.32']->['25417623'	'407248574099894272'	'8.23']
['2883841'	'407248574099894272'	'0.0']->['374958212'	'407248574099894272'	'8.27']
['2883841'	'407248574099894272'	'0.0']->['39831695'	'407248574099894272'	'8.28']
['2883841'	'407248574099894272'	'0.0']->['152783165'	'407248574099894272'	'8.3']
['2883841'	'407248574099894272'	'0.0']->['51906885'	'407248574099894272'	'8.35']
['2883841'	'407248574099894272'	'0.0']->['563091467'	'407248574099894272'	'8.4']
['2883841'	'407248574099894272'	'0.0']->['273910292'	'407248574099894272'	'8.43']
['2883841'	'407248574099894272'	'0.0']->['335655268'	'407248574099894272'	'8.45']
['2883841'	'407248574099894272'	'0.0']->['27264541'	'407248574099894272'	'8.52']
['36212060'	'407248574099894272'	'7.26']->['22496448'	'407248574099894272'	'8.55']
['2883841'	'407248574099894272'	'0.0']->['178732582'	'407248574099894272'	'8.58']
['2883841'	'407248574099894272'	'0.0']->['62968894'	'407248574099894272'	'8.75']
['2883841'	'407248574099894272'	'0.0']->['157786344'	'407248574099894272'	'8.83']
['2883841'	'407248574099894272'	'0.0']->['399118269'	'407248574099894272'	'8.88']
['2883841'	'407248574099894272'	'0.0']->['193006497'	'407248574099894272'	'8.9']
['2883841'	'407248574099894272'	'0.0']->['147251628'	'407248574099894272'	'8.92']
['194257013'	'407248574099894272'	'7.12']->['140624202'	'407248574099894272'	'9.03']
['2883841'	'407248574099894272'	'0.0']->['107504096'	'407248574099894272'	'9.09']
['2883841'	'407248574099894272'	'0.0']->['52208916'	'407248574099894272'	'9.12']
['50314078'	'407248574099894272'	'3.63']->['235200482'	'407248574099894272'	'9.14']
['2883841'	'407248574099894272'	'0.0']->['436303304'	'407248574099894272'	'9.14']
['2883841'	'407248574099894272'	'0.0']->['36067132'	'407248574099894272'	'9.15']
['2883841'	'407248574099894272'	'0.0']->['50403486'	'407248574099894272'	'9.15']
['2883841'	'407248574099894272'	'0.0']->['874339422'	'407248574099894272'	'9.27']
['2883841'	'407248574099894272'	'0.0']->['434566512'	'407250920984952833'	'9.32']
['2883841'	'407248574099894272'	'0.0']->['53806155'	'407248574099894272'	'9.5']
['2883841'	'407248574099894272'	'0.0']->['25274270'	'407248574099894272'	'9.62']
['2883841'	'407248574099894272'	'0.0']->['198386261'	'407251003352686592'	'9.65']
['2883841'	'407248574099894272'	'0.0']->['194156671'	'407248574099894272'	'9.68']
['2883841'	'407248574099894272'	'0.0']->['42686997'	'407248574099894272'	'9.7']
['2883841'	'407248574099894272'	'0.0']->['748193065'	'407248574099894272'	'9.72']
['2883841'	'407248574099894272'	'0.0']->['154605827'	'407248574099894272'	'9.73']
['2883841'	'407248574099894272'	'0.0']->['124388379'	'407248574099894272'	'9.73']
['2883841'	'407248574099894272'	'0.0']->['54974529'	'407248574099894272'	'9.73']
['2883841'	'407248574099894272'	'0.0']->['2197957260'	'407248574099894272'	'9.73']
['29709920'	'407248574099894272'	'0.57']->['245938937'	'407248574099894272'	'9.73']
['2883841'	'407248574099894272'	'0.0']->['35572653'	'407248574099894272'	'9.73']
['2883841'	'407248574099894272'	'0.0']->['378342855'	'407248574099894272'	'10.88']
['2883841'	'407248574099894272'	'0.0']->['197874262'	'407248574099894272'	'11.45']
['290634010'	'407249457927823360'	'3.5']->['85161093'	'407251492207595520'	'11.58']
['2883841'	'407248574099894272'	'0.0']->['73383736'	'407248574099894272'	'11.73']
['2883841'	'407248574099894272'	'0.0']->['311780312'	'407248574099894272'	'11.87']
['2883841'	'407248574099894272'	'0.0']->['65961549'	'407248574099894272'	'11.95']
['2883841'	'407248574099894272'	'0.0']->['74761077'	'407248574099894272'	'11.98']
['2883841'	'407248574099894272'	'0.0']->['538524863'	'407248574099894272'	'12.0']
['2883841'	'407248574099894272'	'0.0']->['1262489053'	'407248574099894272'	'12.01']
['2883841'	'407248574099894272'	'0.0']->['1468094130'	'407248574099894272'	'12.01']
['2883841'	'407248574099894272'	'0.0']->['288063972'	'407248574099894272'	'12.01']
['2883841'	'407248574099894272'	'0.0']->['303532199'	'407248574099894272'	'12.02']
['2883841'	'407248574099894272'	'0.0']->['32145041'	'407248574099894272'	'12.02']
['2883841'	'407248574099894272'	'0.0']->['718067442'	'407248574099894272'	'12.02']
['2883841'	'407248574099894272'	'0.0']->['246786046'	'407248574099894272'	'12.02']
['2883841'	'407248574099894272'	'0.0']->['46233343'	'407248574099894272'	'12.02']
['2883841'	'407248574099894272'	'0.0']->['313408343'	'407248574099894272'	'12.02']
['2883841'	'407248574099894272'	'0.0']->['50358836'	'407248574099894272'	'12.02']
['2883841'	'407248574099894272'	'0.0']->['1033152566'	'407248574099894272'	'12.02']
['2883841'	'407248574099894272'	'0.0']->['352650872'	'407248574099894272'	'12.02']
['2883841'	'407248574099894272'	'0.0']->['48446018'	'407248574099894272'	'12.02']
['2883841'	'407248574099894272'	'0.0']->['336770853'	'407248574099894272'	'12.02']
['2883841'	'407248574099894272'	'0.0']->['1573782450'	'407248574099894272'	'12.02']
['2883841'	'407248574099894272'	'0.0']->['336172777'	'407248574099894272'	'12.02']
['2883841'	'407248574099894272'	'0.0']->['978566010'	'407248574099894272'	'12.02']
['2883841'	'407248574099894272'	'0.0']->['46687184'	'407248574099894272'	'12.02']
['2883841'	'407248574099894272'	'0.0']->['71030688'	'407248574099894272'	'12.02']
['2883841'	'407248574099894272'	'0.0']->['266370274'	'407248574099894272'	'12.02']
['2883841'	'407248574099894272'	'0.0']->['166413456'	'407248574099894272'	'12.02']
['2883841'	'407248574099894272'	'0.0']->['823880581'	'407248574099894272'	'12.02']
['2883841'	'407248574099894272'	'0.0']->['944988978'	'407248574099894272'	'12.02']
['160536964'	'407248574099894272'	'7.98']->['716824556'	'407248574099894272'	'12.02']
['2883841'	'407248574099894272'	'0.0']->['230606311'	'407248574099894272'	'12.04']
['2883841'	'407248574099894272'	'0.0']->['527740529'	'407248574099894272'	'12.07']
['2883841'	'407248574099894272'	'0.0']->['170644874'	'407248574099894272'	'12.08']
['2883841'	'407248574099894272'	'0.0']->['464977276'	'407248574099894272'	'12.1']
['2883841'	'407248574099894272'	'0.0']->['322248883'	'407248574099894272'	'12.13']
['823880581'	'407248574099894272'	'12.02']->['340732070'	'407248574099894272'	'12.2']
['2883841'	'407248574099894272'	'0.0']->['1365947413'	'407248574099894272'	'12.27']
['2883841'	'407248574099894272'	'0.0']->['164360674'	'407248574099894272'	'12.38']
['2883841'	'407248574099894272'	'0.0']->['543237486'	'407248574099894272'	'12.48']
['2883841'	'407248574099894272'	'0.0']->['161307236'	'407248574099894272'	'12.65']
['2883841'	'407248574099894272'	'0.0']->['225240964'	'407248574099894272'	'12.73']
['2883841'	'407248574099894272'	'0.0']->['119953023'	'407248574099894272'	'12.78']
['104294507'	'407248574099894272'	'5.31']->['171997759'	'407248574099894272'	'12.8']
['2883841'	'407248574099894272'	'0.0']->['42550341'	'407248574099894272'	'12.82']
['2883841'	'407248574099894272'	'0.0']->['868045586'	'407248574099894272'	'12.9']
['170644874'	'407248574099894272'	'12.08']->['132978555'	'407248574099894272'	'12.98']
['2883841'	'407248574099894272'	'0.0']->['1105434319'	'407248574099894272'	'13.18']
['2883841'	'407248574099894272'	'0.0']->['45670265'	'407248574099894272'	'13.27']
['2883841'	'407248574099894272'	'0.0']->['28596398'	'407248574099894272'	'13.37']
['2883841'	'407248574099894272'	'0.0']->['26413518'	'407248574099894272'	'13.64']
['2883841'	'407248574099894272'	'0.0']->['275172984'	'407248574099894272'	'13.78']
['2883841'	'407248574099894272'	'0.0']->['252416859'	'407248574099894272'	'13.85']
['2883841'	'407248574099894272'	'0.0']->['228498386'	'407248574099894272'	'13.88']
['2883841'	'407248574099894272'	'0.0']->['68439673'	'407248574099894272'	'13.9']
['2883841'	'407248574099894272'	'0.0']->['433535415'	'407248574099894272'	'13.91']
['2883841'	'407248574099894272'	'0.0']->['137329881'	'407248574099894272'	'13.92']
['2883841'	'407248574099894272'	'0.0']->['28146346'	'407248574099894272'	'14.02']
['2883841'	'407248574099894272'	'0.0']->['550405075'	'407248574099894272'	'14.12']
['2883841'	'407248574099894272'	'0.0']->['872008142'	'407248574099894272'	'14.22']
['2883841'	'407248574099894272'	'0.0']->['24147445'	'407248574099894272'	'14.28']
['2883841'	'407248574099894272'	'0.0']->['1626230899'	'407248574099894272'	'14.31']
['2883841'	'407248574099894272'	'0.0']->['195551099'	'407248574099894272'	'14.33']
['2883841'	'407248574099894272'	'0.0']->['29168624'	'407248574099894272'	'14.61']
['2883841'	'407248574099894272'	'0.0']->['781494763'	'407248574099894272'	'14.75']
['2883841'	'407248574099894272'	'0.0']->['216146540'	'407248574099894272'	'14.81']
['2883841'	'407248574099894272'	'0.0']->['176312829'	'407248574099894272'	'14.85']
['2883841'	'407248574099894272'	'0.0']->['128701768'	'407248574099894272'	'14.87']
['2883841'	'407248574099894272'	'0.0']->['2186745635'	'407248574099894272'	'14.88']
['2883841'	'407248574099894272'	'0.0']->['1922839998'	'407252415608397824'	'15.25']
['2883841'	'407248574099894272'	'0.0']->['267921865'	'407248574099894272'	'15.38']
['2883841'	'407248574099894272'	'0.0']->['451431379'	'407248574099894272'	'15.63']
['2883841'	'407248574099894272'	'0.0']->['475405853'	'407248574099894272'	'15.76']
['2883841'	'407248574099894272'	'0.0']->['25628225'	'407248574099894272'	'15.82']
['2883841'	'407248574099894272'	'0.0']->['636766705'	'407248574099894272'	'15.85']
['2883841'	'407248574099894272'	'0.0']->['66440017'	'407248574099894272'	'15.87']
['2883841'	'407248574099894272'	'0.0']->['77386377'	'407248574099894272'	'15.88']
['2883841'	'407248574099894272'	'0.0']->['132039125'	'407248574099894272'	'15.88']
['2883841'	'407248574099894272'	'0.0']->['212197862'	'407248574099894272'	'15.88']
['2883841'	'407248574099894272'	'0.0']->['159356115'	'407248574099894272'	'15.88']
['2883841'	'407248574099894272'	'0.0']->['24095724'	'407248574099894272'	'15.88']
['2883841'	'407248574099894272'	'0.0']->['401532946'	'407248574099894272'	'15.88']
['2883841'	'407248574099894272'	'0.0']->['67699041'	'407248574099894272'	'15.88']
['235200482'	'407248574099894272'	'9.14']->['1103355151'	'407248574099894272'	'15.95']
['2883841'	'407248574099894272'	'0.0']->['33911285'	'407248574099894272'	'16.02']
['2883841'	'407248574099894272'	'0.0']->['27010456'	'407252606898405376'	'16.02']
['2883841'	'407248574099894272'	'0.0']->['427472034'	'407248574099894272'	'16.18']
['2883841'	'407248574099894272'	'0.0']->['86579550'	'407248574099894272'	'16.27']
['2883841'	'407248574099894272'	'0.0']->['961726782'	'407248574099894272'	'16.31']
['2883841'	'407248574099894272'	'0.0']->['261788646'	'407248574099894272'	'16.33']
['2883841'	'407248574099894272'	'0.0']->['177982461'	'407248574099894272'	'16.35']
['2883841'	'407248574099894272'	'0.0']->['28730346'	'407248574099894272'	'16.49']
['2883841'	'407248574099894272'	'0.0']->['68238644'	'407248574099894272'	'16.63']
['2883841'	'407248574099894272'	'0.0']->['1014406272'	'407248574099894272'	'17.29']
['2883841'	'407248574099894272'	'0.0']->['449880270'	'407248574099894272'	'17.62']
['2883841'	'407248574099894272'	'0.0']->['124654266'	'407248574099894272'	'17.79']
['2883841'	'407248574099894272'	'0.0']->['22725210'	'407248574099894272'	'17.87']
['2883841'	'407248574099894272'	'0.0']->['278031067'	'407248574099894272'	'17.91']
['1014406272'	'407248574099894272'	'17.29']->['1464394374'	'407248574099894272'	'17.93']
['2883841'	'407248574099894272'	'0.0']->['132040153'	'407248574099894272'	'17.94']
['2883841'	'407248574099894272'	'0.0']->['1064098370'	'407248574099894272'	'17.94']
['2883841'	'407248574099894272'	'0.0']->['421317345'	'407248574099894272'	'17.95']
['755498604'	'407248574099894272'	'8.0']->['216019444'	'407248574099894272'	'17.95']
['2883841'	'407248574099894272'	'0.0']->['163645557'	'407248574099894272'	'17.95']
['2883841'	'407248574099894272'	'0.0']->['34005611'	'407248574099894272'	'17.95']
['22725210'	'407248574099894272'	'17.87']->['39810659'	'407248574099894272'	'17.95']
['2883841'	'407248574099894272'	'0.0']->['598903305'	'407248574099894272'	'17.95']
['2883841'	'407248574099894272'	'0.0']->['111172639'	'407248574099894272'	'18.06']
['2883841'	'407248574099894272'	'0.0']->['492654846'	'407248574099894272'	'18.11']
['2883841'	'407248574099894272'	'0.0']->['2171127569'	'407248574099894272'	'18.14']
['2883841'	'407248574099894272'	'0.0']->['117411021'	'407248574099894272'	'18.17']
['2883841'	'407248574099894272'	'0.0']->['187708230'	'407248574099894272'	'18.23']
['2883841'	'407248574099894272'	'0.0']->['19835693'	'407248574099894272'	'18.68']
['2883841'	'407248574099894272'	'0.0']->['35904011'	'407253300698828800'	'18.77']
['2883841'	'407248574099894272'	'0.0']->['460458037'	'407248574099894272'	'18.91']
['2883841'	'407248574099894272'	'0.0']->['25900774'	'407248574099894272'	'19.02']
['2883841'	'407248574099894272'	'0.0']->['29119613'	'407248574099894272'	'19.13']
['2883841'	'407248574099894272'	'0.0']->['185421785'	'407248574099894272'	'19.29']
['2883841'	'407248574099894272'	'0.0']->['23070416'	'407248574099894272'	'19.37']
['2883841'	'407248574099894272'	'0.0']->['1300221458'	'407248574099894272'	'19.45']
['2883841'	'407248574099894272'	'0.0']->['1487226542'	'407253550155452416'	'19.77']
['2883841'	'407248574099894272'	'0.0']->['23674245'	'407253672071286784'	'20.25']
['2883841'	'407248574099894272'	'0.0']->['932304421'	'407248574099894272'	'20.76']
['2883841'	'407248574099894272'	'0.0']->['781347578'	'407253892607770624'	'21.13']
['2883841'	'407248574099894272'	'0.0']->['790546783'	'407248574099894272'	'21.41']
['2883841'	'407248574099894272'	'0.0']->['1359645866'	'407253991639113728'	'21.52']
['2883841'	'407248574099894272'	'0.0']->['177786633'	'407248574099894272'	'21.74']
['2883841'	'407248574099894272'	'0.0']->['63775115'	'407248574099894272'	'21.9']
['2883841'	'407248574099894272'	'0.0']->['566862731'	'407248574099894272'	'21.98']
['179892494'	'407248574099894272'	'3.1']->['80268894'	'407248574099894272'	'22.03']
['2883841'	'407248574099894272'	'0.0']->['409569775'	'407248574099894272'	'22.05']
['2883841'	'407248574099894272'	'0.0']->['190132268'	'407248574099894272'	'22.06']
['2883841'	'407248574099894272'	'0.0']->['82672805'	'407248574099894272'	'22.06']
['2883841'	'407248574099894272'	'0.0']->['422876223'	'407248574099894272'	'22.06']
['2883841'	'407248574099894272'	'0.0']->['76175275'	'407248574099894272'	'22.07']
['2883841'	'407248574099894272'	'0.0']->['27374061'	'407248574099894272'	'22.07']
['2883841'	'407248574099894272'	'0.0']->['1368869677'	'407248574099894272'	'22.07']
['2883841'	'407248574099894272'	'0.0']->['27446514'	'407248574099894272'	'22.07']
['2883841'	'407248574099894272'	'0.0']->['87886963'	'407248574099894272'	'22.07']
['2883841'	'407248574099894272'	'0.0']->['346982987'	'407248574099894272'	'22.07']
['2883841'	'407248574099894272'	'0.0']->['1410135877'	'407248574099894272'	'22.25']
['2883841'	'407248574099894272'	'0.0']->['139932797'	'407254241926205440'	'22.52']
['68439673'	'407248574099894272'	'13.9']->['527977490'	'407248574099894272'	'22.59']
['2883841'	'407248574099894272'	'0.0']->['262289564'	'407248574099894272'	'22.76']
['2883841'	'407248574099894272'	'0.0']->['257000847'	'407254308250718208'	'22.78']
['2883841'	'407248574099894272'	'0.0']->['189725975'	'407248574099894272'	'22.85']
['2883841'	'407248574099894272'	'0.0']->['49412949'	'407248574099894272'	'22.89']
['2883841'	'407248574099894272'	'0.0']->['104611658'	'407248574099894272'	'22.91']
['2883841'	'407248574099894272'	'0.0']->['265964300'	'407248574099894272'	'22.92']
['2883841'	'407248574099894272'	'0.0']->['262928106'	'407248574099894272'	'22.93']
['2883841'	'407248574099894272'	'0.0']->['36768111'	'407248574099894272'	'22.93']
['2883841'	'407248574099894272'	'0.0']->['324776879'	'407248574099894272'	'22.98']
['2883841'	'407248574099894272'	'0.0']->['2147558593'	'407248574099894272'	'23.03']
['2883841'	'407248574099894272'	'0.0']->['65929812'	'407254375568912384'	'23.05']
['2883841'	'407248574099894272'	'0.0']->['86387542'	'407248574099894272'	'23.34']
['2883841'	'407248574099894272'	'0.0']->['151192809'	'407248574099894272'	'23.5']
['2883841'	'407248574099894272'	'0.0']->['1167811969'	'407248574099894272'	'23.65']
['2883841'	'407248574099894272'	'0.0']->['44758150'	'407248574099894272'	'23.88']
['527977490'	'407248574099894272'	'22.59']->['561500302'	'407248574099894272'	'24.0']
['2883841'	'407248574099894272'	'0.0']->['397567574'	'407248574099894272'	'24.06']
['2883841'	'407248574099894272'	'0.0']->['2203652193'	'407248574099894272'	'24.12']
['2883841'	'407248574099894272'	'0.0']->['220527221'	'407248574099894272'	'24.25']
['268031328'	'407248574099894272'	'2.62']->['191842859'	'407248574099894272'	'24.38']
['2883841'	'407248574099894272'	'0.0']->['232051389'	'407248574099894272'	'24.43']
['270824202'	'407248574099894272'	'1.32']->['294037264'	'407248574099894272'	'24.47']
['2883841'	'407248574099894272'	'0.0']->['91639906'	'407248574099894272'	'24.71']
['2883841'	'407248574099894272'	'0.0']->['1363174214'	'407248574099894272'	'24.83']
['2883841'	'407248574099894272'	'0.0']->['180460483'	'407248574099894272'	'24.95']
['2883841'	'407248574099894272'	'0.0']->['574857752'	'407248574099894272'	'25.32']
['2883841'	'407248574099894272'	'0.0']->['615700189'	'407248574099894272'	'25.5']
['2883841'	'407248574099894272'	'0.0']->['224622713'	'407248574099894272'	'25.59']
['2883841'	'407248574099894272'	'0.0']->['442231562'	'407248574099894272'	'25.64']
['2883841'	'407248574099894272'	'0.0']->['259189372'	'407248574099894272'	'25.66']
['2883841'	'407248574099894272'	'0.0']->['451304636'	'407248574099894272'	'25.67']
['2883841'	'407248574099894272'	'0.0']->['196726867'	'407248574099894272'	'25.68']
['2883841'	'407248574099894272'	'0.0']->['262999255'	'407248574099894272'	'25.68']
['2883841'	'407248574099894272'	'0.0']->['967186363'	'407248574099894272'	'26.02']
['2883841'	'407248574099894272'	'0.0']->['442209791'	'407248574099894272'	'26.18']
['2883841'	'407248574099894272'	'0.0']->['228233664'	'407248574099894272'	'26.27']
['2883841'	'407248574099894272'	'0.0']->['2205246108'	'407248574099894272'	'26.31']
['2883841'	'407248574099894272'	'0.0']->['1905452714'	'407248574099894272'	'26.33']
['2883841'	'407248574099894272'	'0.0']->['2171363112'	'407248574099894272'	'26.34']
['2883841'	'407248574099894272'	'0.0']->['25243474'	'407248574099894272'	'26.34']
['2883841'	'407248574099894272'	'0.0']->['1615682924'	'407248574099894272'	'26.35']
['2883841'	'407248574099894272'	'0.0']->['282595557'	'407248574099894272'	'26.35']
['29709920'	'407248574099894272'	'0.57']->['1035681829'	'407248574099894272'	'26.35']
['2883841'	'407248574099894272'	'0.0']->['1129065074'	'407248574099894272'	'26.62']
['2883841'	'407248574099894272'	'0.0']->['381131814'	'407248574099894272'	'26.75']
['2883841'	'407248574099894272'	'0.0']->['93638527'	'407248574099894272'	'26.88']
['2883841'	'407248574099894272'	'0.0']->['450969345'	'407248574099894272'	'26.9']
['2883841'	'407248574099894272'	'0.0']->['22961020'	'407248574099894272'	'27.18']
['2883841'	'407248574099894272'	'0.0']->['62097208'	'407255440968654848'	'27.28']
['2883841'	'407248574099894272'	'0.0']->['63829497'	'407248574099894272'	'27.31']
['2883841'	'407248574099894272'	'0.0']->['908163312'	'407248574099894272'	'27.38']
['2883841'	'407248574099894272'	'0.0']->['42454699'	'407248574099894272'	'27.45']
['2883841'	'407248574099894272'	'0.0']->['323226916'	'407248574099894272'	'27.58']
['2883841'	'407248574099894272'	'0.0']->['67259770'	'407248574099894272'	'27.65']
['2883841'	'407248574099894272'	'0.0']->['2202607337'	'407248574099894272'	'27.72']
['2883841'	'407248574099894272'	'0.0']->['536895822'	'407248574099894272'	'27.85']
['2883841'	'407248574099894272'	'0.0']->['496107966'	'407248574099894272'	'27.92']
['2883841'	'407248574099894272'	'0.0']->['145521820'	'407248574099894272'	'27.98']
['2883841'	'407248574099894272'	'0.0']->['278096240'	'407248574099894272'	'27.98']
['2883841'	'407248574099894272'	'0.0']->['225147296'	'407248574099894272'	'28.16']
['2883841'	'407248574099894272'	'0.0']->['31142406'	'407248574099894272'	'28.25']
['2883841'	'407248574099894272'	'0.0']->['332983257'	'407248574099894272'	'28.29']
['2883841'	'407248574099894272'	'0.0']->['480576984'	'407248574099894272'	'28.31']
['30696051'	'407248574099894272'	'4.55']->['447259020'	'407248574099894272'	'28.33']
['2883841'	'407248574099894272'	'0.0']->['76652849'	'407248574099894272'	'28.62']
['2883841'	'407248574099894272'	'0.0']->['394303749'	'407255790748057600'	'28.67']
['2883841'	'407248574099894272'	'0.0']->['236958191'	'407256039705563136'	'29.65']
['2883841'	'407248574099894272'	'0.0']->['630019541'	'407248574099894272'	'29.76']
['2883841'	'407248574099894272'	'0.0']->['30485610'	'407256105921024001'	'29.92']
['2883841'	'407248574099894272'	'0.0']->['39563085'	'407248574099894272'	'30.33']
['2883841'	'407248574099894272'	'0.0']->['2201973208'	'407256275937157120'	'30.6']
['2883841'	'407248574099894272'	'0.0']->['1092016542'	'407248574099894272'	'30.61']
['2883841'	'407248574099894272'	'0.0']->['32350929'	'407248574099894272'	'30.76']
['2883841'	'407248574099894272'	'0.0']->['28969674'	'407248574099894272'	'30.83']
['391876578'	'407248574099894272'	'1.32']->['943621381'	'407248574099894272'	'30.86']
['2883841'	'407248574099894272'	'0.0']->['325444731'	'407248574099894272'	'30.9']
['2883841'	'407248574099894272'	'0.0']->['151178914'	'407248574099894272'	'31.05']
['2883841'	'407248574099894272'	'0.0']->['1967719609'	'407248574099894272'	'31.2']
['2883841'	'407248574099894272'	'0.0']->['352940257'	'407248574099894272'	'32.2']
['2883841'	'407248574099894272'	'0.0']->['29829324'	'407248574099894272'	'32.7']
['2883841'	'407248574099894272'	'0.0']->['34967441'	'407248574099894272'	'32.95']
['2883841'	'407248574099894272'	'0.0']->['261836501'	'407248574099894272'	'33.2']
['2883841'	'407248574099894272'	'0.0']->['305809154'	'407256962590466049'	'33.33']
['2883841'	'407248574099894272'	'0.0']->['290761251'	'407248574099894272'	'33.9']
['2883841'	'407248574099894272'	'0.0']->['245666287'	'407248574099894272'	'34.25']
['2883841'	'407248574099894272'	'0.0']->['1401796688'	'407257206489235456'	'34.3']
['2883841'	'407248574099894272'	'0.0']->['484485265'	'407248574099894272'	'34.42']
['2883841'	'407248574099894272'	'0.0']->['296363260'	'407257245668229121'	'34.45']
['2883841'	'407248574099894272'	'0.0']->['343240337'	'407248574099894272'	'34.51']
['2883841'	'407248574099894272'	'0.0']->['169476204'	'407248574099894272'	'34.56']
['2883841'	'407248574099894272'	'0.0']->['169731618'	'407248574099894272'	'34.58']
['2883841'	'407248574099894272'	'0.0']->['300264079'	'407248574099894272'	'34.6']
['492654846'	'407248574099894272'	'18.11']->['568602960'	'407248574099894272'	'34.73']
['2883841'	'407248574099894272'	'0.0']->['574297482'	'407248574099894272'	'34.97']
['2883841'	'407248574099894272'	'0.0']->['98556892'	'407248574099894272'	'35.2']
['2883841'	'407248574099894272'	'0.0']->['842814446'	'407248574099894272'	'35.59']
['2883841'	'407248574099894272'	'0.0']->['491443223'	'407248574099894272'	'35.98']
['2883841'	'407248574099894272'	'0.0']->['515951369'	'407248574099894272'	'36.6']
['2883841'	'407248574099894272'	'0.0']->['64212129'	'407248574099894272'	'36.91']
['2883841'	'407248574099894272'	'0.0']->['1433078761'	'407248574099894272'	'37.06']
['2883841'	'407248574099894272'	'0.0']->['381386576'	'407248574099894272'	'37.14']
['2883841'	'407248574099894272'	'0.0']->['58181175'	'407257934591041536'	'37.18']
['2883841'	'407248574099894272'	'0.0']->['25355497'	'407248574099894272'	'37.22']
['2883841'	'407248574099894272'	'0.0']->['22107472'	'407248574099894272'	'37.58']
['2883841'	'407248574099894272'	'0.0']->['317042444'	'407258045652025344'	'37.63']
['2883841'	'407248574099894272'	'0.0']->['527057965'	'407248574099894272'	'37.77']
['2883841'	'407248574099894272'	'0.0']->['397010649'	'407248574099894272'	'37.95']
['2883841'	'407248574099894272'	'0.0']->['316833859'	'407248574099894272'	'38.13']
['2883841'	'407248574099894272'	'0.0']->['987403369'	'407248574099894272'	'38.21']
['2883841'	'407248574099894272'	'0.0']->['553304357'	'407248574099894272'	'38.3']
['2883841'	'407248574099894272'	'0.0']->['41459480'	'407248574099894272'	'38.9']
['2883841'	'407248574099894272'	'0.0']->['264055112'	'407248574099894272'	'39.2']
['2883841'	'407248574099894272'	'0.0']->['729712488'	'407248574099894272'	'39.35']
['2883841'	'407248574099894272'	'0.0']->['2224144398'	'407248574099894272'	'39.5']
['2883841'	'407248574099894272'	'0.0']->['1692192486'	'407248574099894272'	'39.65']
['2883841'	'407248574099894272'	'0.0']->['1948207885'	'407248574099894272'	'39.8']
['2883841'	'407248574099894272'	'0.0']->['1324935030'	'407248574099894272'	'41.21']
['2883841'	'407248574099894272'	'0.0']->['219434634'	'407248574099894272'	'41.91']
['2883841'	'407248574099894272'	'0.0']->['197797876'	'407248574099894272'	'42.26']
['2883841'	'407248574099894272'	'0.0']->['117899275'	'407248574099894272'	'42.44']
['2883841'	'407248574099894272'	'0.0']->['91919892'	'407248574099894272'	'42.53']
['2883841'	'407248574099894272'	'0.0']->['448785311'	'407248574099894272'	'42.57']
['2883841'	'407248574099894272'	'0.0']->['376368900'	'407248574099894272'	'42.59']
['2883841'	'407248574099894272'	'0.0']->['101386169'	'407248574099894272'	'42.61']
['2883841'	'407248574099894272'	'0.0']->['33463382'	'407248574099894272'	'42.61']
['2883841'	'407248574099894272'	'0.0']->['217068988'	'407248574099894272'	'42.61']
['2883841'	'407248574099894272'	'0.0']->['477249612'	'407248574099894272'	'42.62']
['82672805'	'407248574099894272'	'22.06']->['404663591'	'407248574099894272'	'42.62']
['2883841'	'407248574099894272'	'0.0']->['25000779'	'407248574099894272'	'42.62']
['2883841'	'407248574099894272'	'0.0']->['433360691'	'407248574099894272'	'42.62']
['2883841'	'407248574099894272'	'0.0']->['610592264'	'407248574099894272'	'42.62']
['2883841'	'407248574099894272'	'0.0']->['161916042'	'407248574099894272'	'42.77']
['2883841'	'407248574099894272'	'0.0']->['60246606'	'407248574099894272'	'43.09']
['82672805'	'407248574099894272'	'22.06']->['50922597'	'407248574099894272'	'43.25']
['2883841'	'407248574099894272'	'0.0']->['38057587'	'407248574099894272'	'43.34']
['2883841'	'407248574099894272'	'0.0']->['185748488'	'407248574099894272'	'43.42']
['38057587'	'407248574099894272'	'43.34']->['51140647'	'407248574099894272'	'46.36']
['2883841'	'407248574099894272'	'0.0']->['108912964'	'407248574099894272'	'47.83']
['2883841'	'407248574099894272'	'0.0']->['569207704'	'407248574099894272'	'48.56']
['2883841'	'407248574099894272'	'0.0']->['164438145'	'407248574099894272'	'48.93']
['2883841'	'407248574099894272'	'0.0']->['122246992'	'407248574099894272'	'49.12']
['2883841'	'407248574099894272'	'0.0']->['36876275'	'407248574099894272'	'49.21']
['2883841'	'407248574099894272'	'0.0']->['566072185'	'407248574099894272'	'49.25']
['38057587'	'407248574099894272'	'43.34']->['167086437'	'407248574099894272'	'49.28']
['2883841'	'407248574099894272'	'0.0']->['1623203276'	'407248574099894272'	'49.29']
['2883841'	'407248574099894272'	'0.0']->['1198969682'	'407248574099894272'	'49.29']
['2883841'	'407248574099894272'	'0.0']->['46748677'	'407248574099894272'	'49.3']
['2883841'	'407248574099894272'	'0.0']->['30960777'	'407248574099894272'	'49.3']
['38057587'	'407248574099894272'	'43.34']->['320624672'	'407248574099894272'	'49.3']
['2883841'	'407248574099894272'	'0.0']->['29248425'	'407248574099894272'	'49.3']
['232051389'	'407248574099894272'	'24.43']->['50891570'	'407248574099894272'	'49.3']
['38057587'	'407248574099894272'	'43.34']->['294763153'	'407248574099894272'	'49.3']
['2883841'	'407248574099894272'	'0.0']->['535579064'	'407248574099894272'	'49.3']
['2883841'	'407248574099894272'	'0.0']->['255379838'	'407248574099894272'	'49.3']
['2883841'	'407248574099894272'	'0.0']->['35460439'	'407248574099894272'	'49.3']
['2883841'	'407248574099894272'	'0.0']->['243966637'	'407248574099894272'	'49.3']
['38057587'	'407248574099894272'	'43.34']->['98841296'	'407248574099894272'	'49.3']
['2883841'	'407248574099894272'	'0.0']->['52421728'	'407248574099894272'	'49.3']
['38057587'	'407248574099894272'	'43.34']->['1915165586'	'407248574099894272'	'49.3']
['38057587'	'407248574099894272'	'43.34']->['135342302'	'407248574099894272'	'49.3']
['38057587'	'407248574099894272'	'43.34']->['46417072'	'407248574099894272'	'49.3']
['566862731'	'407248574099894272'	'21.98']->['297244811'	'407248574099894272'	'49.3']
['98841296'	'407248574099894272'	'49.3']->['237140718'	'407248574099894272'	'49.3']
['46417072'	'407248574099894272'	'49.3']->['1228641092'	'407248574099894272'	'49.3']
['2883841'	'407248574099894272'	'0.0']->['449913786'	'407248574099894272'	'49.3']
['2883841'	'407248574099894272'	'0.0']->['300458865'	'407248574099894272'	'49.3']
['2883841'	'407248574099894272'	'0.0']->['23248947'	'407248574099894272'	'49.3']
['2883841'	'407248574099894272'	'0.0']->['583924401'	'407248574099894272'	'49.3']
['2883841'	'407248574099894272'	'0.0']->['216721188'	'407248574099894272'	'49.3']
['492654846'	'407248574099894272'	'18.11']->['71737668'	'407248574099894272'	'49.3']
['2883841'	'407248574099894272'	'0.0']->['1023139010'	'407248574099894272'	'49.3']
['508283667'	'407248574099894272'	'2.45']->['262383046'	'407248574099894272'	'49.3']
['2883841'	'407248574099894272'	'0.0']->['46292167'	'407248574099894272'	'49.62']
['2883841'	'407248574099894272'	'0.0']->['45160854'	'407248574099894272'	'49.77']
['2883841'	'407248574099894272'	'0.0']->['17526930'	'407248574099894272'	'49.96']
['2883841'	'407248574099894272'	'0.0']->['1412611776'	'407248574099894272'	'50.05']
['2883841'	'407248574099894272'	'0.0']->['619622886'	'407248574099894272'	'50.15']
['2883841'	'407248574099894272'	'0.0']->['600781704'	'407261236921765888'	'50.32']
['2883841'	'407248574099894272'	'0.0']->['733209289'	'407248574099894272'	'50.55']
['2883841'	'407248574099894272'	'0.0']->['123721572'	'407248574099894272'	'50.74']
['2883841'	'407248574099894272'	'0.0']->['31018242'	'407248574099894272'	'50.84']
['2883841'	'407248574099894272'	'0.0']->['133044058'	'407248574099894272'	'50.93']
['2883841'	'407248574099894272'	'0.0']->['1342607106'	'407248574099894272'	'51.23']
['2883841'	'407248574099894272'	'0.0']->['25253099'	'407248574099894272'	'51.38']
['2883841'	'407248574099894272'	'0.0']->['2155130233'	'407248574099894272'	'51.53']
['2883841'	'407248574099894272'	'0.0']->['266365858'	'407248574099894272'	'52.25']
['2883841'	'407248574099894272'	'0.0']->['35946908'	'407248574099894272'	'52.61']
['2883841'	'407248574099894272'	'0.0']->['385049332'	'407248574099894272'	'52.79']
['2883841'	'407248574099894272'	'0.0']->['614853125'	'407248574099894272'	'52.88']
['2883841'	'407248574099894272'	'0.0']->['110074958'	'407248574099894272'	'52.92']
['2883841'	'407248574099894272'	'0.0']->['297114181'	'407248574099894272'	'52.94']
['2883841'	'407248574099894272'	'0.0']->['308843976'	'407248574099894272'	'52.96']
['2883841'	'407248574099894272'	'0.0']->['66385097'	'407248574099894272'	'52.96']
['2883841'	'407248574099894272'	'0.0']->['1034137896'	'407248574099894272'	'52.96']
['2883841'	'407248574099894272'	'0.0']->['72791110'	'407248574099894272'	'52.97']
['2883841'	'407248574099894272'	'0.0']->['193673878'	'407248574099894272'	'53.03']
['2883841'	'407248574099894272'	'0.0']->['750708746'	'407248574099894272'	'53.1']
['2883841'	'407248574099894272'	'0.0']->['47105689'	'407248574099894272'	'54.83']
['2883841'	'407248574099894272'	'0.0']->['453391907'	'407248574099894272'	'55.7']
['2883841'	'407248574099894272'	'0.0']->['731079428'	'407248574099894272'	'56.13']
['2883841'	'407248574099894272'	'0.0']->['589417457'	'407248574099894272'	'56.35']
['2883841'	'407248574099894272'	'0.0']->['1888914558'	'407248574099894272'	'56.46']
['2883841'	'407248574099894272'	'0.0']->['154919865'	'407248574099894272'	'56.51']
['2883841'	'407248574099894272'	'0.0']->['188507859'	'407248574099894272'	'56.54']
['2883841'	'407248574099894272'	'0.0']->['388948959'	'407248574099894272'	'56.55']
['2883841'	'407248574099894272'	'0.0']->['35657799'	'407248574099894272'	'56.56']
['2883841'	'407248574099894272'	'0.0']->['177078860'	'407248574099894272'	'56.56']
['2883841'	'407248574099894272'	'0.0']->['495233959'	'407248574099894272'	'56.56']
['2883841'	'407248574099894272'	'0.0']->['1920775676'	'407248574099894272'	'56.57']
['2883841'	'407248574099894272'	'0.0']->['21822819'	'407248574099894272'	'56.57']
['2883841'	'407248574099894272'	'0.0']->['228444317'	'407248574099894272'	'56.57']
['237140718'	'407248574099894272'	'49.3']->['386401106'	'407248574099894272'	'56.8']
['2883841'	'407248574099894272'	'0.0']->['252312359'	'407262990358966272'	'57.28']
['2883841'	'407248574099894272'	'0.0']->['233449323'	'407248574099894272'	'58.98']
['2883841'	'407248574099894272'	'0.0']->['179631765'	'407248574099894272'	'60.08']
['28730346'	'407248574099894272'	'16.49']->['29351386'	'407248574099894272'	'60.62']
['2883841'	'407248574099894272'	'0.0']->['59123722'	'407248574099894272'	'60.89']
['2883841'	'407248574099894272'	'0.0']->['370971030'	'407248574099894272'	'61.03']
['2883841'	'407248574099894272'	'0.0']->['300037769'	'407248574099894272'	'61.1']
['574297482'	'407248574099894272'	'34.97']->['169544274'	'407248574099894272'	'61.13']
['2883841'	'407248574099894272'	'0.0']->['73722132'	'407248574099894272'	'61.15']
['2883841'	'407248574099894272'	'0.0']->['1684506746'	'407248574099894272'	'61.16']
['2883841'	'407248574099894272'	'0.0']->['890932466'	'407248574099894272'	'61.16']
['2883841'	'407248574099894272'	'0.0']->['332413359'	'407248574099894272'	'61.16']
['2883841'	'407248574099894272'	'0.0']->['1143969427'	'407248574099894272'	'61.17']
['2883841'	'407248574099894272'	'0.0']->['56239002'	'407248574099894272'	'61.17']
['2883841'	'407248574099894272'	'0.0']->['274908318'	'407248574099894272'	'61.35']
['2883841'	'407248574099894272'	'0.0']->['157429267'	'407248574099894272'	'61.53']
['2883841'	'407248574099894272'	'0.0']->['208993397'	'407264199300374528'	'62.08']
['2883841'	'407248574099894272'	'0.0']->['1125294571'	'407248574099894272'	'63.91']
['351141562'	'407248876832563200'	'1.2']->['621886649'	'407264736485462016'	'64.22']
['2883841'	'407248574099894272'	'0.0']->['397074209'	'407248574099894272'	'65.1']
['2883841'	'407248574099894272'	'0.0']->['96026181'	'407248574099894272'	'65.69']
['2883841'	'407248574099894272'	'0.0']->['1279410769'	'407248574099894272'	'65.99']
['2883841'	'407248574099894272'	'0.0']->['581310144'	'407248574099894272'	'66.13']
['122246992'	'407248574099894272'	'49.12']->['1377701186'	'407248574099894272'	'66.21']
['2883841'	'407248574099894272'	'0.0']->['214571005'	'407248574099894272'	'66.25']
['2883841'	'407248574099894272'	'0.0']->['767279298'	'407248574099894272'	'66.28']
['2883841'	'407248574099894272'	'0.0']->['278083005'	'407248574099894272'	'69.37']
['2883841'	'407248574099894272'	'0.0']->['34528964'	'407266406917357568'	'70.85']
['2883841'	'407248574099894272'	'0.0']->['367442643'	'407248574099894272'	'70.91']
['2883841'	'407248574099894272'	'0.0']->['375362719'	'407248574099894272'	'71.68']
['2883841'	'407248574099894272'	'0.0']->['118960317'	'407248574099894272'	'72.06']
['477249612'	'407248574099894272'	'42.62']->['225113053'	'407248574099894272'	'72.26']
['2883841'	'407248574099894272'	'0.0']->['232420166'	'407248574099894272'	'72.35']
['2883841'	'407248574099894272'	'0.0']->['55228289'	'407266792503914496'	'72.38']
['2883841'	'407248574099894272'	'0.0']->['606826961'	'407248574099894272'	'72.4']
['2883841'	'407248574099894272'	'0.0']->['303390215'	'407248574099894272'	'72.45']
['2883841'	'407248574099894272'	'0.0']->['325870937'	'407267547709325312'	'75.38']
['2883841'	'407248574099894272'	'0.0']->['74548825'	'407248574099894272'	'77.76']
['2883841'	'407248574099894272'	'0.0']->['205336010'	'407248574099894272'	'80.41']
['2883841'	'407248574099894272'	'0.0']->['479056005'	'407248574099894272'	'81.74']
['2883841'	'407248574099894272'	'0.0']->['199502869'	'407248574099894272'	'82.4']
['199502869'	'407248574099894272'	'82.4']->['251902708'	'407248574099894272'	'82.73']
['2883841'	'407248574099894272'	'0.0']->['336053544'	'407248574099894272'	'82.9']
['2883841'	'407248574099894272'	'0.0']->['509435480'	'407248574099894272'	'82.98']
['2883841'	'407248574099894272'	'0.0']->['1348414752'	'407248574099894272'	'83.03']
['2883841'	'407248574099894272'	'0.0']->['516143720'	'407248574099894272'	'83.05']
['2883841'	'407248574099894272'	'0.0']->['463613813'	'407248574099894272'	'83.06']
['38057587'	'407248574099894272'	'43.34']->['24038805'	'407248574099894272'	'83.06']
['2883841'	'407248574099894272'	'0.0']->['26365674'	'407248574099894272'	'83.06']
['2883841'	'407248574099894272'	'0.0']->['458873359'	'407248574099894272'	'83.07']
['38057587'	'407248574099894272'	'43.34']->['323597894'	'407248574099894272'	'83.07']
['842814446'	'407248574099894272'	'35.59']->['822650317'	'407248574099894272'	'83.07']
['2883841'	'407248574099894272'	'0.0']->['35185052'	'407248574099894272'	'83.07']
['2883841'	'407248574099894272'	'0.0']->['1905927841'	'407248574099894272'	'83.07']
['2883841'	'407248574099894272'	'0.0']->['58088396'	'407248574099894272'	'83.07']
['2883841'	'407248574099894272'	'0.0']->['598307537'	'407248574099894272'	'83.07']
['2883841'	'407248574099894272'	'0.0']->['59530976'	'407248574099894272'	'84.89']
['2883841'	'407248574099894272'	'0.0']->['25506112'	'407248574099894272'	'85.8']
['2883841'	'407248574099894272'	'0.0']->['1356649610'	'407248574099894272'	'86.26']
['2883841'	'407248574099894272'	'0.0']->['247451176'	'407248574099894272'	'86.49']
['2883841'	'407248574099894272'	'0.0']->['1411754246'	'407248574099894272'	'86.6']
['2883841'	'407248574099894272'	'0.0']->['1043646025'	'407248574099894272'	'86.66']
['2883841'	'407248574099894272'	'0.0']->['594903436'	'407248574099894272'	'86.69']
['2883841'	'407248574099894272'	'0.0']->['851689363'	'407248574099894272'	'86.7']
['216721188'	'407248574099894272'	'49.3']->['234062690'	'407248574099894272'	'86.72']
['2883841'	'407248574099894272'	'0.0']->['1869895050'	'407271741426528258'	'92.05']
['2883841'	'407248574099894272'	'0.0']->['36777215'	'407248574099894272'	'99.83']
['2883841'	'407248574099894272'	'0.0']->['347439368'	'407274496371204097'	'103.0']
['2883841'	'407248574099894272'	'0.0']->['818376583'	'407274723576655872'	'103.9']
['2883841'	'407248574099894272'	'0.0']->['36673734'	'407248574099894272'	'106.39']
['2883841'	'407248574099894272'	'0.0']->['348819461'	'407248574099894272'	'109.67']
['2883841'	'407248574099894272'	'0.0']->['1106357400'	'407248574099894272'	'111.31']
['2883841'	'407248574099894272'	'0.0']->['32932075'	'407248574099894272'	'112.13']
['2883841'	'407248574099894272'	'0.0']->['744090542'	'407248574099894272'	'112.54']
['2883841'	'407248574099894272'	'0.0']->['111921689'	'407248574099894272'	'112.75']
['2883841'	'407248574099894272'	'0.0']->['50960896'	'407248574099894272'	'112.85']
['2883841'	'407248574099894272'	'0.0']->['500890753'	'407248574099894272'	'112.9']
['2883841'	'407248574099894272'	'0.0']->['150752347'	'407248574099894272'	'112.92']
['2883841'	'407248574099894272'	'0.0']->['1475953824'	'407248574099894272'	'112.94']
['2883841'	'407248574099894272'	'0.0']->['1057077001'	'407248574099894272'	'112.94']
['2883841'	'407248574099894272'	'0.0']->['818905693'	'407248574099894272'	'112.95']
['508283667'	'407248574099894272'	'2.45']->['1865471978'	'407248574099894272'	'112.95']
['2883841'	'407248574099894272'	'0.0']->['358822852'	'407248574099894272'	'112.95']
['2883841'	'407248574099894272'	'0.0']->['270373401'	'407248574099894272'	'112.95']
['2883841'	'407248574099894272'	'0.0']->['722424715'	'407248574099894272'	'112.95']
['2883841'	'407248574099894272'	'0.0']->['422491428'	'407248574099894272'	'112.95']
['2883841'	'407248574099894272'	'0.0']->['383484466'	'407248574099894272'	'112.95']
['128989039'	'407248574099894272'	'4.99']->['41498483'	'407248574099894272'	'112.95']
['94936227'	'407248574099894272'	'2.62']->['56380135'	'407248574099894272'	'112.95']
['2883841'	'407248574099894272'	'0.0']->['83142973'	'407248574099894272'	'112.95']
['2883841'	'407248574099894272'	'0.0']->['420770489'	'407248574099894272'	'112.95']
['2883841'	'407248574099894272'	'0.0']->['365787664'	'407248574099894272'	'112.95']
['365787664'	'407248574099894272'	'112.95']->['84753959'	'407248574099894272'	'112.95']
['2883841'	'407248574099894272'	'0.0']->['159693587'	'407248574099894272'	'112.95']
['2883841'	'407248574099894272'	'0.0']->['155687703'	'407248574099894272'	'112.95']
['2883841'	'407248574099894272'	'0.0']->['21498315'	'407248574099894272'	'112.95']
['2883841'	'407248574099894272'	'0.0']->['796942554'	'407248574099894272'	'112.95']
['2883841'	'407248574099894272'	'0.0']->['609690796'	'407248574099894272'	'112.95']
['2883841'	'407248574099894272'	'0.0']->['81210800'	'407248574099894272'	'112.95']
['2883841'	'407248574099894272'	'0.0']->['542842877'	'407248574099894272'	'112.95']
['36673734'	'407248574099894272'	'106.39']->['256754166'	'407248574099894272'	'112.95']
['2883841'	'407248574099894272'	'0.0']->['1669376450'	'407248574099894272'	'112.95']
['2883841'	'407248574099894272'	'0.0']->['21688490'	'407277281867223040'	'114.07']
['2883841'	'407248574099894272'	'0.0']->['143086288'	'407248574099894272'	'114.67']
['2883841'	'407248574099894272'	'0.0']->['407715908'	'407248574099894272'	'116.38']
['2883841'	'407248574099894272'	'0.0']->['370516508'	'407248574099894272'	'117.43']
['2883841'	'407248574099894272'	'0.0']->['26410917'	'407248574099894272'	'120.67']
['2883841'	'407248574099894272'	'0.0']->['347227126'	'407279311213703168'	'122.13']
['2883841'	'407248574099894272'	'0.0']->['19965284'	'407248574099894272'	'123.92']
['2883841'	'407248574099894272'	'0.0']->['627064233'	'407248574099894272'	'124.38']
['2883841'	'407248574099894272'	'0.0']->['143230064'	'407248574099894272'	'124.85']
['2883841'	'407248574099894272'	'0.0']->['82697985'	'407248574099894272'	'128.38']
['2883841'	'407248574099894272'	'0.0']->['37448685'	'407281312975044609'	'130.08']
['2883841'	'407248574099894272'	'0.0']->['169079930'	'407248574099894272'	'130.15']
['2883841'	'407248574099894272'	'0.0']->['368065880'	'407248574099894272'	'131.92']
['2883841'	'407248574099894272'	'0.0']->['354097467'	'407282836148719616'	'136.13']
['2883841'	'407248574099894272'	'0.0']->['21496720'	'407248574099894272'	'142.22']
['2883841'	'407248574099894272'	'0.0']->['24495899'	'407285134702809088'	'145.27']
['2883841'	'407248574099894272'	'0.0']->['14706336'	'407248574099894272'	'147.37']
['2883841'	'407248574099894272'	'0.0']->['76825828'	'407248574099894272'	'149.94']
['2883841'	'407248574099894272'	'0.0']->['434453895'	'407248574099894272'	'151.23']
['2883841'	'407248574099894272'	'0.0']->['204258908'	'407248574099894272'	'151.87']
['2883841'	'407248574099894272'	'0.0']->['93414780'	'407248574099894272'	'152.19']
['2883841'	'407248574099894272'	'0.0']->['748979347'	'407248574099894272'	'152.36']
['2883841'	'407248574099894272'	'0.0']->['223007412'	'407248574099894272'	'152.44']
['2883841'	'407248574099894272'	'0.0']->['84752084'	'407248574099894272'	'152.48']
['2883841'	'407248574099894272'	'0.0']->['1402872680'	'407248574099894272'	'152.5']
['2883841'	'407248574099894272'	'0.0']->['58389610'	'407248574099894272'	'152.51']
['2883841'	'407248574099894272'	'0.0']->['55273735'	'407248574099894272'	'152.52']
['223007412'	'407248574099894272'	'152.44']->['184178184'	'407248574099894272'	'153.27']
['2883841'	'407248574099894272'	'0.0']->['446271183'	'407248574099894272'	'154.02']
['2883841'	'407248574099894272'	'0.0']->['132518942'	'407248574099894272'	'154.97']
['2883841'	'407248574099894272'	'0.0']->['2159105271'	'407248574099894272'	'155.92']
['2883841'	'407248574099894272'	'0.0']->['80648672'	'407288161782353920'	'157.3']
['2883841'	'407248574099894272'	'0.0']->['768259568'	'407248574099894272'	'158.33']
['2883841'	'407248574099894272'	'0.0']->['33496073'	'407248574099894272'	'159.88']
['2883841'	'407248574099894272'	'0.0']->['53321400'	'407248574099894272'	'160.65']
['2883841'	'407248574099894272'	'0.0']->['1954453561'	'407248574099894272'	'161.42']
['2883841'	'407248574099894272'	'0.0']->['42627842'	'407248574099894272'	'163.55']
['2883841'	'407248574099894272'	'0.0']->['1911901986'	'407248574099894272'	'164.05']
['2883841'	'407248574099894272'	'0.0']->['47728129'	'407290965725294592'	'168.43']
['2883841'	'407248574099894272'	'0.0']->['250144921'	'407248574099894272'	'173.38']
['2883841'	'407248574099894272'	'0.0']->['264701734'	'407248574099894272'	'178.04']
['1377701186'	'407248574099894272'	'66.21']->['53309635'	'407248574099894272'	'180.37']
['2883841'	'407248574099894272'	'0.0']->['805973977'	'407248574099894272'	'181.53']
['2883841'	'407248574099894272'	'0.0']->['33930157'	'407248574099894272'	'182.12']
['2883841'	'407248574099894272'	'0.0']->['634322695'	'407248574099894272'	'182.7']
['2883841'	'407248574099894272'	'0.0']->['419264879'	'407248574099894272'	'190.68']
['2883841'	'407248574099894272'	'0.0']->['1281185923'	'407248574099894272'	'194.68']
['262928106'	'407248574099894272'	'22.93']->['1635226525'	'407248574099894272'	'198.67']
['2883841'	'407248574099894272'	'0.0']->['718559622'	'407299052184018944'	'200.57']
['2883841'	'407248574099894272'	'0.0']->['161986582'	'407248574099894272'	'201.51']
['2883841'	'407248574099894272'	'0.0']->['152367707'	'407248574099894272'	'202.93']
['2883841'	'407248574099894272'	'0.0']->['352436593'	'407248574099894272'	'203.64']
['2883841'	'407248574099894272'	'0.0']->['329589236'	'407248574099894272'	'203.99']
['385049332'	'407248574099894272'	'52.79']->['505440359'	'407248574099894272'	'204.17']
['34594750'	'407248574099894272'	'4.35']->['403254462'	'407248574099894272'	'204.26']
['91466196'	'407248574099894272'	'2.11']->['1682037890'	'407248574099894272'	'204.35']
['2883841'	'407248574099894272'	'0.0']->['164975798'	'407248574099894272'	'209.6']
['2883841'	'407248574099894272'	'0.0']->['1419854322'	'407248574099894272'	'212.22']
['2883841'	'407248574099894272'	'0.0']->['131370142'	'407248574099894272'	'214.85']
['2883841'	'407248574099894272'	'0.0']->['311516431'	'407302772150009857'	'215.35']
['2883841'	'407248574099894272'	'0.0']->['26220254'	'407248574099894272'	'216.72']
['311516431'	'407302772150009857'	'215.35']->['295310170'	'407303190867353600'	'217.02']
['295310170'	'407303190867353600'	'217.02']->['311516431'	'407302772150009857'	'215.35']
['153456193'	'407250482546343936'	'7.58']->['968360101'	'407305869148569600'	'227.67']
['2883841'	'407248574099894272'	'0.0']->['63792078'	'407248574099894272'	'234.98']
['2883841'	'407248574099894272'	'0.0']->['385436556'	'407309044979077121'	'240.28']
['2883841'	'407248574099894272'	'0.0']->['349818083'	'407309432729526272'	'241.82']
['2883841'	'407248574099894272'	'0.0']->['296542581'	'407248574099894272'	'244.12']
['349818083'	'407309432729526272'	'241.82']->['156712559'	'407310944671252480'	'247.83']
['156712559'	'407310944671252480'	'247.83']->['349818083'	'407309432729526272'	'241.82']
['2883841'	'407248574099894272'	'0.0']->['293143916'	'407248574099894272'	'248.68']
['2883841'	'407248574099894272'	'0.0']->['71701920'	'407248574099894272'	'250.97']
['2883841'	'407248574099894272'	'0.0']->['1032122646'	'407248574099894272'	'252.11']
['2883841'	'407248574099894272'	'0.0']->['2164348064'	'407248574099894272'	'253.25']
['2883841'	'407248574099894272'	'0.0']->['225286533'	'407248574099894272'	'256.77']
['2883841'	'407248574099894272'	'0.0']->['164863224'	'407248574099894272'	'258.52']
['2883841'	'407248574099894272'	'0.0']->['993077335'	'407248574099894272'	'260.28']
['2883841'	'407248574099894272'	'0.0']->['2210267522'	'407248574099894272'	'275.43']
['2883841'	'407248574099894272'	'0.0']->['1740336997'	'407248574099894272'	'283.0']
['2883841'	'407248574099894272'	'0.0']->['278902769'	'407248574099894272'	'286.78']
['2883841'	'407248574099894272'	'0.0']->['73096858'	'407248574099894272'	'290.57']
['968360101'	'407305869148569600'	'227.67']->['153456193'	'407250482546343936'	'7.58']
['2883841'	'407248574099894272'	'0.0']->['35622565'	'407323476886695938'	'297.63']
['2883841'	'407248574099894272'	'0.0']->['43267633'	'407248574099894272'	'310.53']
['2883841'	'407248574099894272'	'0.0']->['97466118'	'407248574099894272'	'320.52']
['2883841'	'407248574099894272'	'0.0']->['63108645'	'407248574099894272'	'330.5']
['2883841'	'407248574099894272'	'0.0']->['1922329308'	'407248574099894272'	'363.66']
['2883841'	'407248574099894272'	'0.0']->['51255749'	'407248574099894272'	'380.24']
['2883841'	'407248574099894272'	'0.0']->['720179614'	'407248574099894272'	'388.53']
['28146346'	'407248574099894272'	'14.02']->['183135872'	'407248574099894272'	'392.67']
['2883841'	'407248574099894272'	'0.0']->['82338141'	'407248574099894272'	'396.82']
['2883841'	'407248574099894272'	'0.0']->['1891510490'	'407248574099894272'	'401.05']
['2883841'	'407248574099894272'	'0.0']->['144877867'	'407248574099894272'	'404.86']
['82338141'	'407248574099894272'	'396.82']->['236312623'	'407248574099894272'	'408.67']
['2883841'	'407248574099894272'	'0.0']->['236807135'	'407248574099894272'	'416.32']
['2883841'	'407248574099894272'	'0.0']->['265128541'	'407248574099894272'	'423.98']
['2883841'	'407248574099894272'	'0.0']->['338187063'	'407359878273826818'	'442.28']
['2883841'	'407248574099894272'	'0.0']->['31042991'	'407248574099894272'	'442.75']
['31042991'	'407248574099894272'	'442.75']->['50311970'	'407248574099894272'	'452.13']
['50311970'	'407248574099894272'	'452.13']->['1662388932'	'407248574099894272'	'456.82']
['2883841'	'407248574099894272'	'0.0']->['378537358'	'407248574099894272'	'459.17']
['2883841'	'407248574099894272'	'0.0']->['391724089'	'407248574099894272'	'460.34']
['2883841'	'407248574099894272'	'0.0']->['229098302'	'407248574099894272'	'461.52']
['2883841'	'407248574099894272'	'0.0']->['137034302'	'407248574099894272'	'467.2']
['2883841'	'407248574099894272'	'0.0']->['101036474'	'407248574099894272'	'488.87']
['2883841'	'407248574099894272'	'0.0']->['234452015'	'407248574099894272'	'499.7']
['257000847'	'407254308250718208'	'22.78']->['565088190'	'407375153451245568'	'502.97']
['2883841'	'407248574099894272'	'0.0']->['325492834'	'407248574099894272'	'505.12']
['2883841'	'407248574099894272'	'0.0']->['305229776'	'407248574099894272'	'510.53']
['2883841'	'407248574099894272'	'0.0']->['42731026'	'407248574099894272'	'539.83']
['2883841'	'407248574099894272'	'0.0']->['210842906'	'407387622861185024'	'552.52']
['2883841'	'407248574099894272'	'0.0']->['265859160'	'407248574099894272'	'554.48']
['2883841'	'407248574099894272'	'0.0']->['171164729'	'407248574099894272'	'561.81']
['2883841'	'407248574099894272'	'0.0']->['268234934'	'407248574099894272'	'565.47']
['2883841'	'407248574099894272'	'0.0']->['24891472'	'407248574099894272'	'569.13']
['2883841'	'407248574099894272'	'0.0']->['30409968'	'407248574099894272'	'578.32']
['2883841'	'407248574099894272'	'0.0']->['373057436'	'407248574099894272'	'646.76']
['2883841'	'407248574099894272'	'0.0']->['387846118'	'407248574099894272'	'680.98']
['2883841'	'407248574099894272'	'0.0']->['441826069'	'407248574099894272'	'698.09']
['2883841'	'407248574099894272'	'0.0']->['542357078'	'407248574099894272'	'706.64']
['2883841'	'407248574099894272'	'0.0']->['85849632'	'407248574099894272'	'710.92']
['2883841'	'407248574099894272'	'0.0']->['333218572'	'407248574099894272'	'713.06']
['2883841'	'407248574099894272'	'0.0']->['191972985'	'407248574099894272'	'714.13']
['2883841'	'407248574099894272'	'0.0']->['1527172736'	'407248574099894272'	'714.67']
['2883841'	'407248574099894272'	'0.0']->['78689098'	'407248574099894272'	'714.93']
['2883841'	'407248574099894272'	'0.0']->['1386628646'	'407248574099894272'	'715.07']
['2883841'	'407248574099894272'	'0.0']->['436657511'	'407248574099894272'	'715.13']
['2883841'	'407248574099894272'	'0.0']->['498370445'	'407248574099894272'	'715.17']
['2883841'	'407248574099894272'	'0.0']->['20132879'	'407248574099894272'	'715.18']
['2883841'	'407248574099894272'	'0.0']->['950564802'	'407248574099894272'	'715.19']
['2883841'	'407248574099894272'	'0.0']->['279272201'	'407248574099894272'	'715.2']
['2883841'	'407248574099894272'	'0.0']->['152968961'	'407248574099894272'	'715.2']
['2883841'	'407248574099894272'	'0.0']->['456923987'	'407248574099894272'	'715.2']
['2883841'	'407248574099894272'	'0.0']->['116841634'	'407248574099894272'	'715.2']
['2883841'	'407248574099894272'	'0.0']->['284538057'	'407248574099894272'	'715.2']
['2883841'	'407248574099894272'	'0.0']->['1307170466'	'407248574099894272'	'715.2']
['20132879'	'407248574099894272'	'715.18']->['29791345'	'407248574099894272'	'715.2']
['2883841'	'407248574099894272'	'0.0']->['954735678'	'407431150022709248'	'725.48']
['2883841'	'407248574099894272'	'0.0']->['888074137'	'407248574099894272'	'727.02']
['2883841'	'407248574099894272'	'0.0']->['165952465'	'407248574099894272'	'732.94']
['2883841'	'407248574099894272'	'0.0']->['222633722'	'407248574099894272'	'735.89']
['2883841'	'407248574099894272'	'0.0']->['2160752371'	'407248574099894272'	'737.37']
['2883841'	'407248574099894272'	'0.0']->['37423787'	'407248574099894272'	'738.11']
['2883841'	'407248574099894272'	'0.0']->['981857671'	'407248574099894272'	'738.48']
['2883841'	'407248574099894272'	'0.0']->['207169903'	'407248574099894272'	'738.67']
['2883841'	'407248574099894272'	'0.0']->['93477358'	'407248574099894272'	'738.76']
['2883841'	'407248574099894272'	'0.0']->['374475623'	'407248574099894272'	'738.8']
['2883841'	'407248574099894272'	'0.0']->['329783757'	'407248574099894272'	'738.83']
['2883841'	'407248574099894272'	'0.0']->['49532208'	'407248574099894272'	'738.84']
['2883841'	'407248574099894272'	'0.0']->['588181996'	'407248574099894272'	'738.85']
['2883841'	'407248574099894272'	'0.0']->['2155884389'	'407248574099894272'	'741.27']
['2883841'	'407248574099894272'	'0.0']->['597944318'	'407248574099894272'	'745.42']
['2883841'	'407248574099894272'	'0.0']->['92004662'	'407248574099894272'	'747.25']
['2883841'	'407248574099894272'	'0.0']->['1351287278'	'407248574099894272'	'749.53']
['2883841'	'407248574099894272'	'0.0']->['607095874'	'407437719057350658'	'751.58']
['2883841'	'407248574099894272'	'0.0']->['251413019'	'407248574099894272'	'751.82']
['2883841'	'407248574099894272'	'0.0']->['276055250'	'407248574099894272'	'753.53']
['2883841'	'407248574099894272'	'0.0']->['247550166'	'407248574099894272'	'760.15']
['2883841'	'407248574099894272'	'0.0']->['178738611'	'407248574099894272'	'764.38']
['2883841'	'407248574099894272'	'0.0']->['285889372'	'407248574099894272'	'765.72']
['2883841'	'407248574099894272'	'0.0']->['391354370'	'407441701662236673'	'767.42']
['2883841'	'407248574099894272'	'0.0']->['885656868'	'407248574099894272'	'771.72']
['2883841'	'407248574099894272'	'0.0']->['371586145'	'407248574099894272'	'773.43']
['2883841'	'407248574099894272'	'0.0']->['742124876'	'407248574099894272'	'775.37']
['2883841'	'407248574099894272'	'0.0']->['264091628'	'407248574099894272'	'778.47']
['92004662'	'407248574099894272'	'747.25']->['86695234'	'407248574099894272'	'778.97']
['2883841'	'407248574099894272'	'0.0']->['941614880'	'407248574099894272'	'779.93']
['2883841'	'407248574099894272'	'0.0']->['538055207'	'407248574099894272'	'782.05']
['2883841'	'407248574099894272'	'0.0']->['2160454908'	'407248574099894272'	'785.1']
['2883841'	'407248574099894272'	'0.0']->['1941977838'	'407248574099894272'	'789.13']
['49532208'	'407248574099894272'	'738.84']->['1389151412'	'407248574099894272'	'790.3']
['2883841'	'407248574099894272'	'0.0']->['777085286'	'407248574099894272'	'808.15']
['2883841'	'407248574099894272'	'0.0']->['72790378'	'407248574099894272'	'811.48']
['2883841'	'407248574099894272'	'0.0']->['108227898'	'407248574099894272'	'812.32']
['2883841'	'407248574099894272'	'0.0']->['204597722'	'407248574099894272'	'813.45']
['2883841'	'407248574099894272'	'0.0']->['547614238'	'407248574099894272'	'822.22']
['49532208'	'407248574099894272'	'738.84']->['240521117'	'407248574099894272'	'858.12']
['210842906'	'407387622861185024'	'552.52']->['532981493'	'407464983946338304'	'859.93']
['2883841'	'407248574099894272'	'0.0']->['773954430'	'407248574099894272'	'868.8']
['2883841'	'407248574099894272'	'0.0']->['701879760'	'407248574099894272'	'891.78']
['2883841'	'407248574099894272'	'0.0']->['1651099932'	'407248574099894272'	'894.28']
['92004662'	'407248574099894272'	'747.25']->['389944580'	'407248574099894272'	'902.23']
['2883841'	'407248574099894272'	'0.0']->['303044445'	'407248574099894272'	'917.42']
['2883841'	'407248574099894272'	'0.0']->['2184911589'	'407248574099894272'	'924.52']
['2883841'	'407248574099894272'	'0.0']->['852929635'	'407248574099894272'	'935.05']
['24838538'	'407248574099894272'	'2.2']->['71800451'	'407248574099894272'	'935.38']
['2883841'	'407248574099894272'	'0.0']->['300141349'	'407248574099894272'	'974.0']
['2883841'	'407248574099894272'	'0.0']->['1495766869'	'407248574099894272'	'1007.5']
['2883841'	'407248574099894272'	'0.0']->['288403850'	'407248574099894272'	'1015.6']
['2883841'	'407248574099894272'	'0.0']->['286012272'	'407248574099894272'	'1032.77']
['286012272'	'407248574099894272'	'1032.77']->['439769566'	'407248574099894272'	'1033.05']
['439769566'	'407248574099894272'	'1033.05']->['1669657632'	'407248574099894272'	'1037.78']
['2883841'	'407248574099894272'	'0.0']->['18068717'	'407248574099894272'	'1040.0']
['2883841'	'407248574099894272'	'0.0']->['637208231'	'407248574099894272'	'1046.02']
['2883841'	'407248574099894272'	'0.0']->['102413217'	'407248574099894272'	'1066.27']
['2883841'	'407248574099894272'	'0.0']->['1253911046'	'407248574099894272'	'1112.58']
['2883841'	'407248574099894272'	'0.0']->['204695729'	'407248574099894272'	'1159.85']
['2883841'	'407248574099894272'	'0.0']->['51705576'	'407248574099894272'	'1203.27']
['2883841'	'407248574099894272'	'0.0']->['49068960'	'407248574099894272'	'1203.67']
['2883841'	'407248574099894272'	'0.0']->['494989103'	'407248574099894272'	'1214.77']
['2883841'	'407248574099894272'	'0.0']->['463416945'	'407248574099894272'	'1216.27']
['2883841'	'407248574099894272'	'0.0']->['232369512'	'407248574099894272'	'1291.55']
['2883841'	'407248574099894272'	'0.0']->['110083420'	'407248574099894272'	'1403.5']
['2883841'	'407248574099894272'	'0.0']->['258503626'	'407248574099894272'	'1586.9']
['2883841'	'407248574099894272'	'0.0']->['1892393270'	'407662234328764416'	'1643.73']
['2883841'	'407248574099894272'	'0.0']->['117206556'	'407248574099894272'	'1648.6']
['2883841'	'407248574099894272'	'0.0']->['57000841'	'407248574099894272'	'1657.93']
['2883841'	'407248574099894272'	'0.0']->['321453764'	'407248574099894272'	'1848.53']
['2883841'	'407248574099894272'	'0.0']->['2174120055'	'407248574099894272'	'1895.98']
['2883841'	'407248574099894272'	'0.0']->['1498530140'	'407248574099894272'	'2557.0']
['2883841'	'407248574099894272'	'0.0']->['1413009739'	'407248574099894272'	'3280.47']
['2883841'	'407248574099894272'	'0.0']->['591595765'	'407248574099894272'	'3445.58']
['2883841'	'407248574099894272'	'0.0']->['577589716'	'407248574099894272'	'4436.08']
['849139844'	'407248574099894272'	'1.32']->['338249974'	'407248574099894272'	'5449.7']
['2883841'	'407248574099894272'	'0.0']->['615819875'	'407248574099894272'	'8507.8']
['2883841'	'407248574099894272'	'0.0']->['963012356'	'407248574099894272'	'9865.17']
['2883841'	'407248574099894272'	'0.0']->['25940919'	'407248574099894272'	'12898.47']
['2883841'	'407248574099894272'	'0.0']->['138217527'	'407248574099894272'	'16898.35']
['2883841'	'407248574099894272'	'0.0']->['272011416'	'407248574099894272'	'23480.05']
['2883841'	'407248574099894272'	'0.0']->['1052685205'	'407248574099894272'	'37467.98']
