# Supplementary material for: BiMGCL: rumor detection via bi-directional multi-level graph contrastive learning
Source: PeerJ Comput Sci. 2023 Nov 10;9:e1659. doi: 10.7717/peerj-cs.1659 (PMC10703058; doi:10.7717/peerj-cs.1659)
Supplement: Supplemental Information 1 [file peerj-cs-09-1659-s001.zip › rumor_detection_acl2017/twitter15/tree/407253198395555840.txt]

['ROOT'	'ROOT'	'0.0']->['275686563'	'407253198395555840'	'0.0']
['275686563'	'407253198395555840'	'0.0']->['738088808'	'407253198395555840'	'1.73']
['275686563'	'407253198395555840'	'0.0']->['11021302'	'407253198395555840'	'1.73']
['275686563'	'407253198395555840'	'0.0']->['430072862'	'407253198395555840'	'1.73']
['275686563'	'407253198395555840'	'0.0']->['57401254'	'407253198395555840'	'1.73']
['275686563'	'407253198395555840'	'0.0']->['42946469'	'407253198395555840'	'1.73']
['275686563'	'407253198395555840'	'0.0']->['27207176'	'407253198395555840'	'1.73']
['275686563'	'407253198395555840'	'0.0']->['191481687'	'407253198395555840'	'1.73']
['275686563'	'407253198395555840'	'0.0']->['193285090'	'407253198395555840'	'1.73']
['275686563'	'407253198395555840'	'0.0']->['933013734'	'407253198395555840'	'1.73']
['275686563'	'407253198395555840'	'0.0']->['363913315'	'407253198395555840'	'1.73']
['275686563'	'407253198395555840'	'0.0']->['895056300'	'407253198395555840'	'3.15']
['275686563'	'407253198395555840'	'0.0']->['45848957'	'407253198395555840'	'3.86']
['275686563'	'407253198395555840'	'0.0']->['24027786'	'407253198395555840'	'4.21']
['275686563'	'407253198395555840'	'0.0']->['47939972'	'407253198395555840'	'4.39']
['275686563'	'407253198395555840'	'0.0']->['17423235'	'407253198395555840'	'4.48']
['275686563'	'407253198395555840'	'0.0']->['566072185'	'407253198395555840'	'4.52']
['275686563'	'407253198395555840'	'0.0']->['52466288'	'407253198395555840'	'4.54']
['275686563'	'407253198395555840'	'0.0']->['335273919'	'407253198395555840'	'4.57']
['275686563'	'407253198395555840'	'0.0']->['1052975790'	'407253198395555840'	'5.35']
['275686563'	'407253198395555840'	'0.0']->['845478752'	'407253198395555840'	'5.74']
['275686563'	'407253198395555840'	'0.0']->['47827045'	'407253198395555840'	'5.94']
['275686563'	'407253198395555840'	'0.0']->['97528359'	'407253198395555840'	'6.04']
['275686563'	'407253198395555840'	'0.0']->['1906406274'	'407253198395555840'	'6.08']
['275686563'	'407253198395555840'	'0.0']->['700309494'	'407253198395555840'	'6.11']
['275686563'	'407253198395555840'	'0.0']->['522749845'	'407253198395555840'	'6.12']
['275686563'	'407253198395555840'	'0.0']->['81319923'	'407253198395555840'	'6.13']
['275686563'	'407253198395555840'	'0.0']->['136382216'	'407253198395555840'	'6.13']
['275686563'	'407253198395555840'	'0.0']->['281810325'	'407253198395555840'	'6.13']
['275686563'	'407253198395555840'	'0.0']->['255023650'	'407254755409276928'	'6.18']
['275686563'	'407253198395555840'	'0.0']->['148234981'	'407253198395555840'	'8.13']
['275686563'	'407253198395555840'	'0.0']->['119956721'	'407253198395555840'	'9.13']
['275686563'	'407253198395555840'	'0.0']->['161379430'	'407253198395555840'	'9.63']
['275686563'	'407253198395555840'	'0.0']->['131045810'	'407253198395555840'	'9.88']
['275686563'	'407253198395555840'	'0.0']->['374576125'	'407253198395555840'	'10.01']
['275686563'	'407253198395555840'	'0.0']->['616670340'	'407253198395555840'	'10.07']
['275686563'	'407253198395555840'	'0.0']->['543910308'	'407253198395555840'	'10.1']
['275686563'	'407253198395555840'	'0.0']->['457789412'	'407253198395555840'	'10.12']
['275686563'	'407253198395555840'	'0.0']->['251268236'	'407253198395555840'	'10.13']
['275686563'	'407253198395555840'	'0.0']->['443555003'	'407253198395555840'	'10.13']
['275686563'	'407253198395555840'	'0.0']->['478084987'	'407253198395555840'	'10.13']
['275686563'	'407253198395555840'	'0.0']->['313544910'	'407253198395555840'	'10.13']
['275686563'	'407253198395555840'	'0.0']->['24411029'	'407253198395555840'	'10.13']
['275686563'	'407253198395555840'	'0.0']->['257719552'	'407253198395555840'	'10.13']
['275686563'	'407253198395555840'	'0.0']->['1220827400'	'407253198395555840'	'10.13']
['275686563'	'407253198395555840'	'0.0']->['90105639'	'407253198395555840'	'10.13']
['275686563'	'407253198395555840'	'0.0']->['546506848'	'407253198395555840'	'10.13']
['275686563'	'407253198395555840'	'0.0']->['68226122'	'407253198395555840'	'10.13']
['275686563'	'407253198395555840'	'0.0']->['397677115'	'407253198395555840'	'10.13']
['275686563'	'407253198395555840'	'0.0']->['254295060'	'407253198395555840'	'10.13']
['275686563'	'407253198395555840'	'0.0']->['421620772'	'407253198395555840'	'10.56']
['275686563'	'407253198395555840'	'0.0']->['1869784368'	'407253198395555840'	'10.98']
['275686563'	'407253198395555840'	'0.0']->['74498666'	'407256128813150208'	'11.65']
['275686563'	'407253198395555840'	'0.0']->['399589975'	'407253198395555840'	'11.67']
['275686563'	'407253198395555840'	'0.0']->['384689985'	'407253198395555840'	'11.67']
['275686563'	'407253198395555840'	'0.0']->['53224710'	'407253198395555840'	'12.72']
['275686563'	'407253198395555840'	'0.0']->['405991560'	'407253198395555840'	'13.24']
['275686563'	'407253198395555840'	'0.0']->['630019541'	'407253198395555840'	'13.5']
['275686563'	'407253198395555840'	'0.0']->['526584450'	'407253198395555840'	'13.64']
['275686563'	'407253198395555840'	'0.0']->['2199005349'	'407253198395555840'	'13.77']
['275686563'	'407253198395555840'	'0.0']->['1239127632'	'407253198395555840'	'14.43']
['275686563'	'407253198395555840'	'0.0']->['529791537'	'407253198395555840'	'14.77']
['275686563'	'407253198395555840'	'0.0']->['1683778837'	'407253198395555840'	'15.1']
['275686563'	'407253198395555840'	'0.0']->['75557962'	'407253198395555840'	'15.6']
['275686563'	'407253198395555840'	'0.0']->['71279288'	'407253198395555840'	'16.1']
['275686563'	'407253198395555840'	'0.0']->['102974240'	'407253198395555840'	'16.2']
['275686563'	'407253198395555840'	'0.0']->['380341846'	'407253198395555840'	'16.22']
['275686563'	'407253198395555840'	'0.0']->['233635788'	'407253198395555840'	'17.24']
['275686563'	'407253198395555840'	'0.0']->['31373228'	'407253198395555840'	'17.75']
['275686563'	'407253198395555840'	'0.0']->['1445567593'	'407253198395555840'	'18.01']
['275686563'	'407253198395555840'	'0.0']->['52025991'	'407253198395555840'	'18.14']
['275686563'	'407253198395555840'	'0.0']->['2201815218'	'407253198395555840'	'18.27']
['275686563'	'407253198395555840'	'0.0']->['115416850'	'407257856548044800'	'18.52']
['275686563'	'407253198395555840'	'0.0']->['100376483'	'407253198395555840'	'19.5']
['275686563'	'407253198395555840'	'0.0']->['412997247'	'407253198395555840'	'20.12']
['275686563'	'407253198395555840'	'0.0']->['863465592'	'407253198395555840'	'20.43']
['275686563'	'407253198395555840'	'0.0']->['368245485'	'407253198395555840'	'20.73']
['275686563'	'407253198395555840'	'0.0']->['22590521'	'407253198395555840'	'20.78']
['275686563'	'407253198395555840'	'0.0']->['15523915'	'407253198395555840'	'23.28']
['275686563'	'407253198395555840'	'0.0']->['450868937'	'407253198395555840'	'23.53']
['275686563'	'407253198395555840'	'0.0']->['481797178'	'407253198395555840'	'24.13']
['275686563'	'407253198395555840'	'0.0']->['618667084'	'407253198395555840'	'24.73']
['275686563'	'407253198395555840'	'0.0']->['476468125'	'407253198395555840'	'26.82']
['275686563'	'407253198395555840'	'0.0']->['835590955'	'407253198395555840'	'27.95']
['275686563'	'407253198395555840'	'0.0']->['2200685637'	'407253198395555840'	'27.95']
['275686563'	'407253198395555840'	'0.0']->['145817143'	'407253198395555840'	'29.63']
['275686563'	'407253198395555840'	'0.0']->['17343153'	'407253198395555840'	'30.46']
['275686563'	'407253198395555840'	'0.0']->['107779987'	'407253198395555840'	'30.88']
['275686563'	'407253198395555840'	'0.0']->['389446697'	'407253198395555840'	'31.09']
['275686563'	'407253198395555840'	'0.0']->['614167106'	'407253198395555840'	'31.3']
['275686563'	'407253198395555840'	'0.0']->['51783135'	'407253198395555840'	'32.65']
['275686563'	'407253198395555840'	'0.0']->['102454519'	'407253198395555840'	'33.33']
['275686563'	'407253198395555840'	'0.0']->['450565283'	'407253198395555840'	'33.66']
['275686563'	'407253198395555840'	'0.0']->['265802408'	'407253198395555840'	'33.83']
['275686563'	'407253198395555840'	'0.0']->['200664891'	'407253198395555840'	'34.0']
['275686563'	'407253198395555840'	'0.0']->['14795785'	'407253198395555840'	'34.86']
['275686563'	'407253198395555840'	'0.0']->['378010631'	'407253198395555840'	'35.29']
['275686563'	'407253198395555840'	'0.0']->['241297583'	'407253198395555840'	'35.5']
['275686563'	'407253198395555840'	'0.0']->['32336994'	'407253198395555840'	'35.72']
['275686563'	'407253198395555840'	'0.0']->['2189218622'	'407262241344335872'	'35.93']
['275686563'	'407253198395555840'	'0.0']->['1040429184'	'407253198395555840'	'36.02']
['275686563'	'407253198395555840'	'0.0']->['34683534'	'407253198395555840'	'36.18']
['275686563'	'407253198395555840'	'0.0']->['1935416682'	'407253198395555840'	'36.33']
['275686563'	'407253198395555840'	'0.0']->['507097253'	'407253198395555840'	'39.51']
['275686563'	'407253198395555840'	'0.0']->['876571332'	'407253198395555840'	'41.1']
['275686563'	'407253198395555840'	'0.0']->['555700817'	'407253198395555840'	'41.89']
['275686563'	'407253198395555840'	'0.0']->['1130880426'	'407253198395555840'	'42.29']
['275686563'	'407253198395555840'	'0.0']->['325297639'	'407253198395555840'	'42.48']
['275686563'	'407253198395555840'	'0.0']->['43699669'	'407253198395555840'	'42.58']
['275686563'	'407253198395555840'	'0.0']->['531676031'	'407253198395555840'	'42.63']
['275686563'	'407253198395555840'	'0.0']->['94836747'	'407253198395555840'	'42.66']
['275686563'	'407253198395555840'	'0.0']->['45824325'	'407253198395555840'	'42.68']
['275686563'	'407253198395555840'	'0.0']->['492534866'	'407253198395555840'	'43.28']
['275686563'	'407253198395555840'	'0.0']->['23909391'	'407253198395555840'	'43.58']
['275686563'	'407253198395555840'	'0.0']->['521788233'	'407253198395555840'	'43.73']
['275686563'	'407253198395555840'	'0.0']->['156040267'	'407253198395555840'	'43.81']
['275686563'	'407253198395555840'	'0.0']->['110087918'	'407253198395555840'	'43.85']
['275686563'	'407253198395555840'	'0.0']->['235564343'	'407253198395555840'	'43.88']
['275686563'	'407253198395555840'	'0.0']->['1542544105'	'407253198395555840'	'45.1']
['43699669'	'407253198395555840'	'42.58']->['40408783'	'407253198395555840'	'45.71']
['275686563'	'407253198395555840'	'0.0']->['7895652'	'407253198395555840'	'46.01']
['275686563'	'407253198395555840'	'0.0']->['359320288'	'407253198395555840'	'46.16']
['275686563'	'407253198395555840'	'0.0']->['1712590182'	'407253198395555840'	'46.32']
['275686563'	'407253198395555840'	'0.0']->['2223042344'	'407253198395555840'	'47.43']
['275686563'	'407253198395555840'	'0.0']->['432169654'	'407253198395555840'	'52.18']
['275686563'	'407253198395555840'	'0.0']->['479636356'	'407253198395555840'	'54.56']
['275686563'	'407253198395555840'	'0.0']->['606376989'	'407253198395555840'	'55.75']
['275686563'	'407253198395555840'	'0.0']->['85040354'	'407253198395555840'	'56.34']
['275686563'	'407253198395555840'	'0.0']->['62232450'	'407253198395555840'	'56.64']
['275686563'	'407253198395555840'	'0.0']->['331077873'	'407253198395555840'	'56.78']
['275686563'	'407253198395555840'	'0.0']->['39476243'	'407253198395555840'	'56.86']
['275686563'	'407253198395555840'	'0.0']->['244474175'	'407253198395555840'	'56.9']
['275686563'	'407253198395555840'	'0.0']->['794640704'	'407253198395555840'	'56.91']
['275686563'	'407253198395555840'	'0.0']->['26697781'	'407253198395555840'	'56.93']
['275686563'	'407253198395555840'	'0.0']->['316641384'	'407253198395555840'	'57.43']
['275686563'	'407253198395555840'	'0.0']->['491006945'	'407253198395555840'	'57.95']
['275686563'	'407253198395555840'	'0.0']->['233104765'	'407253198395555840'	'63.41']
['275686563'	'407253198395555840'	'0.0']->['181338094'	'407269785396064256'	'65.92']
['275686563'	'407253198395555840'	'0.0']->['241653206'	'407253198395555840'	'66.14']
['275686563'	'407253198395555840'	'0.0']->['1158686161'	'407253198395555840'	'68.87']
['275686563'	'407253198395555840'	'0.0']->['36912323'	'407253198395555840'	'81.47']
['275686563'	'407253198395555840'	'0.0']->['892169214'	'407253198395555840'	'87.78']
['275686563'	'407253198395555840'	'0.0']->['191150189'	'407253198395555840'	'90.93']
['275686563'	'407253198395555840'	'0.0']->['559211242'	'407253198395555840'	'92.51']
['275686563'	'407253198395555840'	'0.0']->['40444573'	'407253198395555840'	'93.3']
['275686563'	'407253198395555840'	'0.0']->['466655528'	'407253198395555840'	'93.69']
['275686563'	'407253198395555840'	'0.0']->['244751760'	'407253198395555840'	'93.89']
['275686563'	'407253198395555840'	'0.0']->['43016409'	'407253198395555840'	'93.98']
['275686563'	'407253198395555840'	'0.0']->['205964617'	'407253198395555840'	'94.03']
['275686563'	'407253198395555840'	'0.0']->['605570692'	'407253198395555840'	'94.08']
['275686563'	'407253198395555840'	'0.0']->['105042098'	'407277656011337728'	'97.18']
['275686563'	'407253198395555840'	'0.0']->['19583446'	'407253198395555840'	'106.47']
['275686563'	'407253198395555840'	'0.0']->['77943538'	'407253198395555840'	'112.66']
['275686563'	'407253198395555840'	'0.0']->['448861923'	'407253198395555840'	'115.75']
['275686563'	'407253198395555840'	'0.0']->['527936455'	'407253198395555840'	'117.3']
['275686563'	'407253198395555840'	'0.0']->['1118694092'	'407253198395555840'	'118.08']
['275686563'	'407253198395555840'	'0.0']->['26366004'	'407253198395555840'	'118.46']
['26366004'	'407253198395555840'	'118.46']->['18201500'	'407253198395555840'	'118.66']
['275686563'	'407253198395555840'	'0.0']->['575375599'	'407253198395555840'	'118.75']
['275686563'	'407253198395555840'	'0.0']->['1858462483'	'407253198395555840'	'118.8']
['275686563'	'407253198395555840'	'0.0']->['1305951762'	'407253198395555840'	'118.85']
['275686563'	'407253198395555840'	'0.0']->['537934415'	'407253198395555840'	'141.17']
['275686563'	'407253198395555840'	'0.0']->['79886041'	'407253198395555840'	'152.32']
['275686563'	'407253198395555840'	'0.0']->['169991834'	'407292325719965696'	'155.48']
['275686563'	'407253198395555840'	'0.0']->['1180362530'	'407253198395555840'	'157.9']
['275686563'	'407253198395555840'	'0.0']->['166474653'	'407253198395555840'	'160.69']
['275686563'	'407253198395555840'	'0.0']->['174379228'	'407253198395555840'	'162.09']
['275686563'	'407253198395555840'	'0.0']->['608600555'	'407253198395555840'	'163.48']
['275686563'	'407253198395555840'	'0.0']->['383461325'	'407253198395555840'	'165.68']
['275686563'	'407253198395555840'	'0.0']->['625044910'	'407253198395555840'	'166.77']
['275686563'	'407253198395555840'	'0.0']->['130843126'	'407253198395555840'	'167.32']
['275686563'	'407253198395555840'	'0.0']->['348007628'	'407253198395555840'	'167.87']
['275686563'	'407253198395555840'	'0.0']->['636856284'	'407253198395555840'	'170.96']
['275686563'	'407253198395555840'	'0.0']->['173130343'	'407253198395555840'	'172.5']
['275686563'	'407253198395555840'	'0.0']->['18967137'	'407253198395555840'	'174.05']
['275686563'	'407253198395555840'	'0.0']->['1901970168'	'407253198395555840'	'174.68']
['275686563'	'407253198395555840'	'0.0']->['66894879'	'407253198395555840'	'177.83']
['275686563'	'407253198395555840'	'0.0']->['14645935'	'407253198395555840'	'189.38']
['275686563'	'407253198395555840'	'0.0']->['351366377'	'407253198395555840'	'190.28']
['130843126'	'407253198395555840'	'167.32']->['177106901'	'407253198395555840'	'193.48']
['43699669'	'407253198395555840'	'42.58']->['241167489'	'407253198395555840'	'195.77']
['177106901'	'407253198395555840'	'193.48']->['239606967'	'407253198395555840'	'196.47']
['275686563'	'407253198395555840'	'0.0']->['1870216022'	'407303190288166912'	'198.65']
['275686563'	'407253198395555840'	'0.0']->['1680097590'	'407253198395555840'	'198.82']
['275686563'	'407253198395555840'	'0.0']->['41181931'	'407253198395555840'	'203.12']
['275686563'	'407253198395555840'	'0.0']->['1644395414'	'407253198395555840'	'206.67']
['1644395414'	'407253198395555840'	'206.67']->['220072142'	'407253198395555840'	'212.25']
['275686563'	'407253198395555840'	'0.0']->['1123841'	'407253198395555840'	'213.6']
['275686563'	'407253198395555840'	'0.0']->['331465695'	'407253198395555840'	'218.18']
['275686563'	'407253198395555840'	'0.0']->['1699374710'	'407253198395555840'	'219.53']
['275686563'	'407253198395555840'	'0.0']->['707768660'	'407253198395555840'	'223.75']
['275686563'	'407253198395555840'	'0.0']->['156963001'	'407253198395555840'	'224.43']
['275686563'	'407253198395555840'	'0.0']->['258732626'	'407310691083632640'	'228.45']
['275686563'	'407253198395555840'	'0.0']->['146215153'	'407253198395555840'	'232.15']
['275686563'	'407253198395555840'	'0.0']->['174201168'	'407253198395555840'	'237.72']
['275686563'	'407253198395555840'	'0.0']->['29154838'	'407253198395555840'	'238.48']
['275686563'	'407253198395555840'	'0.0']->['350886597'	'407253198395555840'	'240.03']
['275686563'	'407253198395555840'	'0.0']->['1213694732'	'407253198395555840'	'240.53']
['275686563'	'407253198395555840'	'0.0']->['480821403'	'407253198395555840'	'241.18']
['275686563'	'407253198395555840'	'0.0']->['136482523'	'407253198395555840'	'241.78']
['275686563'	'407253198395555840'	'0.0']->['448650917'	'407253198395555840'	'242.12']
['275686563'	'407253198395555840'	'0.0']->['50593936'	'407253198395555840'	'243.02']
['275686563'	'407253198395555840'	'0.0']->['395622993'	'407253198395555840'	'244.05']
['275686563'	'407253198395555840'	'0.0']->['143604580'	'407253198395555840'	'248.32']
['275686563'	'407253198395555840'	'0.0']->['801777326'	'407253198395555840'	'248.4']
['275686563'	'407253198395555840'	'0.0']->['87297635'	'407253198395555840'	'249.0']
['275686563'	'407253198395555840'	'0.0']->['2225820913'	'407316237765472256'	'250.5']
['275686563'	'407253198395555840'	'0.0']->['39379561'	'407253198395555840'	'252.78']
['275686563'	'407253198395555840'	'0.0']->['248601898'	'407253198395555840'	'253.8']
['275686563'	'407253198395555840'	'0.0']->['622531373'	'407253198395555840'	'254.33']
['275686563'	'407253198395555840'	'0.0']->['116116386'	'407253198395555840'	'258.97']
['275686563'	'407253198395555840'	'0.0']->['51537915'	'407253198395555840'	'258.97']
['275686563'	'407253198395555840'	'0.0']->['70768500'	'407253198395555840'	'259.03']
['275686563'	'407253198395555840'	'0.0']->['327476228'	'407253198395555840'	'259.08']
['275686563'	'407253198395555840'	'0.0']->['14468226'	'407318509593825280'	'259.52']
['275686563'	'407253198395555840'	'0.0']->['410643117'	'407253198395555840'	'259.82']
['275686563'	'407253198395555840'	'0.0']->['128899687'	'407253198395555840'	'260.95']
['275686563'	'407253198395555840'	'0.0']->['1064436325'	'407253198395555840'	'261.25']
['275686563'	'407253198395555840'	'0.0']->['1495952508'	'407253198395555840'	'261.6']
['275686563'	'407253198395555840'	'0.0']->['245632414'	'407253198395555840'	'261.77']
['275686563'	'407253198395555840'	'0.0']->['1306518097'	'407253198395555840'	'261.77']
['275686563'	'407253198395555840'	'0.0']->['257608134'	'407253198395555840'	'263.28']
['275686563'	'407253198395555840'	'0.0']->['479424776'	'407253198395555840'	'263.9']
['275686563'	'407253198395555840'	'0.0']->['446142185'	'407253198395555840'	'264.38']
['275686563'	'407253198395555840'	'0.0']->['1086752323'	'407253198395555840'	'265.5']
['275686563'	'407253198395555840'	'0.0']->['541471206'	'407253198395555840'	'265.62']
['275686563'	'407253198395555840'	'0.0']->['469592067'	'407320239597047808'	'266.4']
['275686563'	'407253198395555840'	'0.0']->['1239865831'	'407253198395555840'	'267.35']
['275686563'	'407253198395555840'	'0.0']->['349682780'	'407253198395555840'	'267.38']
['275686563'	'407253198395555840'	'0.0']->['356649162'	'407253198395555840'	'267.97']
['275686563'	'407253198395555840'	'0.0']->['831908479'	'407253198395555840'	'268.35']
['275686563'	'407253198395555840'	'0.0']->['876112550'	'407320945443876865'	'269.2']
['275686563'	'407253198395555840'	'0.0']->['40677108'	'407321202907435008'	'270.23']
['275686563'	'407253198395555840'	'0.0']->['58743961'	'407253198395555840'	'280.27']
['275686563'	'407253198395555840'	'0.0']->['913279735'	'407253198395555840'	'281.53']
['275686563'	'407253198395555840'	'0.0']->['202230540'	'407253198395555840'	'283.45']
['275686563'	'407253198395555840'	'0.0']->['590676753'	'407253198395555840'	'283.87']
['275686563'	'407253198395555840'	'0.0']->['229857131'	'407253198395555840'	'284.47']
['275686563'	'407253198395555840'	'0.0']->['463709964'	'407253198395555840'	'287.23']
['275686563'	'407253198395555840'	'0.0']->['18443260'	'407325733044756480'	'288.23']
['275686563'	'407253198395555840'	'0.0']->['21265510'	'407253198395555840'	'306.78']
['275686563'	'407253198395555840'	'0.0']->['786192'	'407253198395555840'	'326.33']
['43699669'	'407253198395555840'	'42.58']->['574992082'	'407253198395555840'	'348.43']
['786192'	'407253198395555840'	'326.33']->['415445176'	'407253198395555840'	'365.3']
['275686563'	'407253198395555840'	'0.0']->['36624052'	'407253198395555840'	'370.77']
['43699669'	'407253198395555840'	'42.58']->['284454191'	'407253198395555840'	'374.03']
['275686563'	'407253198395555840'	'0.0']->['63209806'	'407253198395555840'	'397.02']
['275686563'	'407253198395555840'	'0.0']->['315043608'	'407253198395555840'	'413.15']
['275686563'	'407253198395555840'	'0.0']->['18833144'	'407253198395555840'	'424.62']
['275686563'	'407253198395555840'	'0.0']->['568088104'	'407253198395555840'	'439.45']
['275686563'	'407253198395555840'	'0.0']->['7345092'	'407253198395555840'	'486.75']
['275686563'	'407253198395555840'	'0.0']->['400724393'	'407253198395555840'	'520.7']
['275686563'	'407253198395555840'	'0.0']->['100977445'	'407253198395555840'	'566.68']
['275686563'	'407253198395555840'	'0.0']->['399232114'	'407253198395555840'	'572.17']
['275686563'	'407253198395555840'	'0.0']->['141165542'	'407253198395555840'	'680.73']
['62232450'	'407253198395555840'	'56.64']->['387774320'	'407253198395555840'	'697.4']
['275686563'	'407253198395555840'	'0.0']->['54853852'	'407253198395555840'	'734.35']
['275686563'	'407253198395555840'	'0.0']->['267927887'	'407253198395555840'	'778.4']
['275686563'	'407253198395555840'	'0.0']->['55742364'	'407253198395555840'	'814.27']
['275686563'	'407253198395555840'	'0.0']->['374415057'	'407253198395555840'	'821.68']
['275686563'	'407253198395555840'	'0.0']->['842300654'	'407253198395555840'	'849.45']
['275686563'	'407253198395555840'	'0.0']->['186368927'	'407253198395555840'	'913.05']
['275686563'	'407253198395555840'	'0.0']->['444161402'	'407253198395555840'	'1071.38']
['590676753'	'407253198395555840'	'283.87']->['608768167'	'407253198395555840'	'3995.35']
['275686563'	'407253198395555840'	'0.0']->['304860438'	'407253198395555840'	'10593.55']
