# Supplementary material for: BiMGCL: rumor detection via bi-directional multi-level graph contrastive learning
Source: PeerJ Comput Sci. 2023 Nov 10;9:e1659. doi: 10.7717/peerj-cs.1659 (PMC10703058; doi:10.7717/peerj-cs.1659)
Supplement: Supplemental Information 1 [file peerj-cs-09-1659-s001.zip › rumor_detection_acl2017/twitter15/tree/407253554039386112.txt]

['ROOT'	'ROOT'	'0.0']->['775716812'	'407253554039386112'	'0.0']
['775716812'	'407253554039386112'	'0.0']->['238698864'	'407254149374681088'	'2.37']
['775716812'	'407253554039386112'	'0.0']->['1382696647'	'407254300629680128'	'2.97']
['775716812'	'407253554039386112'	'0.0']->['365552970'	'407253554039386112'	'4.35']
['775716812'	'407253554039386112'	'0.0']->['1912499184'	'407253554039386112'	'4.35']
['775716812'	'407253554039386112'	'0.0']->['448004510'	'407253554039386112'	'4.35']
['775716812'	'407253554039386112'	'0.0']->['157678501'	'407253554039386112'	'4.35']
['365552970'	'407253554039386112'	'4.35']->['999360979'	'407253554039386112'	'4.35']
['775716812'	'407253554039386112'	'0.0']->['232215544'	'407253554039386112'	'4.35']
['775716812'	'407253554039386112'	'0.0']->['2199652341'	'407253554039386112'	'4.35']
['775716812'	'407253554039386112'	'0.0']->['537177439'	'407253554039386112'	'4.35']
['365552970'	'407253554039386112'	'4.35']->['222864790'	'407253554039386112'	'4.35']
['448004510'	'407253554039386112'	'4.35']->['278527848'	'407253554039386112'	'4.35']
['999360979'	'407253554039386112'	'4.35']->['497625165'	'407253554039386112'	'4.35']
['775716812'	'407253554039386112'	'0.0']->['264988688'	'407253554039386112'	'4.35']
['365552970'	'407253554039386112'	'4.35']->['378841933'	'407253554039386112'	'4.35']
['775716812'	'407253554039386112'	'0.0']->['402957330'	'407253554039386112'	'4.35']
['775716812'	'407253554039386112'	'0.0']->['1576210442'	'407253554039386112'	'4.35']
['497625165'	'407253554039386112'	'4.35']->['549437274'	'407253554039386112'	'4.35']
['775716812'	'407253554039386112'	'0.0']->['498172124'	'407253554039386112'	'4.35']
['775716812'	'407253554039386112'	'0.0']->['579279668'	'407253554039386112'	'4.35']
['264988688'	'407253554039386112'	'4.35']->['27214908'	'407253554039386112'	'4.35']
['264988688'	'407253554039386112'	'4.35']->['109299125'	'407253554039386112'	'4.35']
['775716812'	'407253554039386112'	'0.0']->['416333958'	'407253554039386112'	'4.42']
['775716812'	'407253554039386112'	'0.0']->['490367690'	'407253554039386112'	'4.74']
['497625165'	'407253554039386112'	'4.35']->['545846847'	'407253554039386112'	'4.9']
['775716812'	'407253554039386112'	'0.0']->['223586363'	'407253554039386112'	'4.99']
['775716812'	'407253554039386112'	'0.0']->['618134230'	'407253554039386112'	'5.07']
['775716812'	'407253554039386112'	'0.0']->['486872337'	'407254850779361280'	'5.15']
['775716812'	'407253554039386112'	'0.0']->['1473163567'	'407255076072595457'	'6.05']
['775716812'	'407253554039386112'	'0.0']->['267301270'	'407253554039386112'	'6.24']
['775716812'	'407253554039386112'	'0.0']->['800976073'	'407253554039386112'	'6.83']
['775716812'	'407253554039386112'	'0.0']->['282398072'	'407253554039386112'	'7.12']
['278527848'	'407253554039386112'	'4.35']->['387956784'	'407253554039386112'	'7.27']
['775716812'	'407253554039386112'	'0.0']->['288293206'	'407253554039386112'	'7.38']
['999360979'	'407253554039386112'	'4.35']->['225589126'	'407253554039386112'	'7.4']
['775716812'	'407253554039386112'	'0.0']->['2224644962'	'407253554039386112'	'7.42']
['775716812'	'407253554039386112'	'0.0']->['260824158'	'407253554039386112'	'7.5']
['775716812'	'407253554039386112'	'0.0']->['401876394'	'407253554039386112'	'7.98']
['775716812'	'407253554039386112'	'0.0']->['600323457'	'407253554039386112'	'8.22']
['378841933'	'407253554039386112'	'4.35']->['554756716'	'407253554039386112'	'8.35']
['223586363'	'407253554039386112'	'4.99']->['47983363'	'407253554039386112'	'8.47']
['579279668'	'407253554039386112'	'4.35']->['289402993'	'407253554039386112'	'8.73']
['27214908'	'407253554039386112'	'4.35']->['122136847'	'407253554039386112'	'8.87']
['775716812'	'407253554039386112'	'0.0']->['1443752191'	'407253554039386112'	'9.0']
['282398072'	'407253554039386112'	'7.12']->['363801450'	'407253554039386112'	'9.0']
['579279668'	'407253554039386112'	'4.35']->['264661662'	'407253554039386112'	'9.24']
['289402993'	'407253554039386112'	'8.73']->['571922313'	'407253554039386112'	'9.36']
['775716812'	'407253554039386112'	'0.0']->['2199495226'	'407253554039386112'	'9.42']
['775716812'	'407253554039386112'	'0.0']->['231571655'	'407253554039386112'	'9.48']
['775716812'	'407253554039386112'	'0.0']->['742295162'	'407253554039386112'	'9.57']
['775716812'	'407253554039386112'	'0.0']->['398396829'	'407256086853345280'	'10.07']
['775716812'	'407253554039386112'	'0.0']->['593024404'	'407253554039386112'	'10.16']
['260824158'	'407253554039386112'	'7.5']->['1568674260'	'407253554039386112'	'10.45']
['775716812'	'407253554039386112'	'0.0']->['1353063576'	'407253554039386112'	'10.6']
['775716812'	'407253554039386112'	'0.0']->['289512763'	'407253554039386112'	'10.68']
['775716812'	'407253554039386112'	'0.0']->['612340859'	'407253554039386112'	'10.75']
['554756716'	'407253554039386112'	'8.35']->['450788207'	'407253554039386112'	'11.72']
['2199495226'	'407253554039386112'	'9.42']->['394911676'	'407253554039386112'	'12.21']
['775716812'	'407253554039386112'	'0.0']->['29044960'	'407253554039386112'	'12.46']
['775716812'	'407253554039386112'	'0.0']->['226693946'	'407253554039386112'	'12.58']
['775716812'	'407253554039386112'	'0.0']->['169172151'	'407253554039386112'	'12.64']
['2199495226'	'407253554039386112'	'9.42']->['620395003'	'407253554039386112'	'12.67']
['775716812'	'407253554039386112'	'0.0']->['334897384'	'407253554039386112'	'12.68']
['620395003'	'407253554039386112'	'12.67']->['1583926202'	'407253554039386112'	'12.69']
['775716812'	'407253554039386112'	'0.0']->['481440615'	'407253554039386112'	'12.7']
['365552970'	'407253554039386112'	'4.35']->['701064373'	'407253554039386112'	'13.12']
['481440615'	'407253554039386112'	'12.7']->['369310196'	'407253554039386112'	'13.32']
['775716812'	'407253554039386112'	'0.0']->['1581613496'	'407253554039386112'	'13.53']
['264661662'	'407253554039386112'	'9.24']->['521519795'	'407253554039386112'	'14.55']
['264988688'	'407253554039386112'	'4.35']->['503247037'	'407253554039386112'	'15.06']
['775716812'	'407253554039386112'	'0.0']->['1303504056'	'407253554039386112'	'15.31']
['742295162'	'407253554039386112'	'9.57']->['567240512'	'407253554039386112'	'15.44']
['27214908'	'407253554039386112'	'4.35']->['357495321'	'407253554039386112'	'15.57']
['775716812'	'407253554039386112'	'0.0']->['718044883'	'407253554039386112'	'16.13']
['718044883'	'407253554039386112'	'16.13']->['917732023'	'407253554039386112'	'16.42']
['775716812'	'407253554039386112'	'0.0']->['562297883'	'407253554039386112'	'16.7']
['775716812'	'407253554039386112'	'0.0']->['1205219923'	'407257844866879488'	'17.05']
['718044883'	'407253554039386112'	'16.13']->['1205219923'	'407257844866879488'	'17.05']
['775716812'	'407253554039386112'	'0.0']->['1519754664'	'407253554039386112'	'19.36']
['567240512'	'407253554039386112'	'15.44']->['404275171'	'407253554039386112'	'19.81']
['775716812'	'407253554039386112'	'0.0']->['980069612'	'407253554039386112'	'20.03']
['775716812'	'407253554039386112'	'0.0']->['835956152'	'407253554039386112'	'20.14']
['775716812'	'407253554039386112'	'0.0']->['511149755'	'407253554039386112'	'20.19']
['775716812'	'407253554039386112'	'0.0']->['384497801'	'407253554039386112'	'20.22']
['980069612'	'407253554039386112'	'20.03']->['258345849'	'407253554039386112'	'20.24']
['27214908'	'407253554039386112'	'4.35']->['89944795'	'407253554039386112'	'20.24']
['775716812'	'407253554039386112'	'0.0']->['1279410769'	'407253554039386112'	'20.25']
['579279668'	'407253554039386112'	'4.35']->['515970969'	'407253554039386112'	'20.25']
['226693946'	'407253554039386112'	'12.58']->['1000326727'	'407253554039386112'	'21.53']
['503247037'	'407253554039386112'	'15.06']->['858765451'	'407253554039386112'	'22.18']
['775716812'	'407253554039386112'	'0.0']->['134548318'	'407253554039386112'	'22.5']
['511149755'	'407253554039386112'	'20.19']->['483266109'	'407253554039386112'	'22.66']
['775716812'	'407253554039386112'	'0.0']->['282192186'	'407253554039386112'	'22.74']
['384497801'	'407253554039386112'	'20.22']->['245022198'	'407253554039386112'	'22.78']
['775716812'	'407253554039386112'	'0.0']->['73882494'	'407253554039386112'	'22.8']
['775716812'	'407253554039386112'	'0.0']->['2203209261'	'407253554039386112'	'22.82']
['999360979'	'407253554039386112'	'4.35']->['441262509'	'407253554039386112'	'26.24']
['775716812'	'407253554039386112'	'0.0']->['187497735'	'407253554039386112'	'27.95']
['775716812'	'407253554039386112'	'0.0']->['23694940'	'407253554039386112'	'28.81']
['775716812'	'407253554039386112'	'0.0']->['1133849990'	'407253554039386112'	'29.24']
['775716812'	'407253554039386112'	'0.0']->['1421258102'	'407253554039386112'	'29.45']
['157678501'	'407253554039386112'	'4.35']->['233299868'	'407253554039386112'	'29.56']
['187497735'	'407253554039386112'	'27.95']->['415624323'	'407253554039386112'	'29.61']
['775716812'	'407253554039386112'	'0.0']->['317043555'	'407253554039386112'	'29.64']
['441262509'	'407253554039386112'	'26.24']->['457500714'	'407253554039386112'	'29.65']
['441262509'	'407253554039386112'	'26.24']->['140547131'	'407253554039386112'	'29.66']
['490367690'	'407253554039386112'	'4.74']->['360618415'	'407253554039386112'	'29.67']
['775716812'	'407253554039386112'	'0.0']->['281200755'	'407253554039386112'	'30.09']
['775716812'	'407253554039386112'	'0.0']->['1464046652'	'407253554039386112'	'30.52']
['497625165'	'407253554039386112'	'4.35']->['1591415748'	'407253554039386112'	'35.34']
['775716812'	'407253554039386112'	'0.0']->['849785064'	'407253554039386112'	'37.75']
['775716812'	'407253554039386112'	'0.0']->['553595858'	'407253554039386112'	'38.96']
['258345849'	'407253554039386112'	'20.24']->['610666563'	'407253554039386112'	'39.56']
['457500714'	'407253554039386112'	'29.65']->['475238914'	'407253554039386112'	'39.87']
['775716812'	'407253554039386112'	'0.0']->['768338780'	'407253554039386112'	'40.02']
['701064373'	'407253554039386112'	'13.12']->['1621562162'	'407253554039386112'	'40.09']
['775716812'	'407253554039386112'	'0.0']->['277675355'	'407253554039386112'	'40.13']
['549437274'	'407253554039386112'	'4.35']->['457725932'	'407253554039386112'	'40.15']
['579279668'	'407253554039386112'	'4.35']->['1011626407'	'407253554039386112'	'40.16']
['89944795'	'407253554039386112'	'20.24']->['292024196'	'407253554039386112'	'40.17']
['775716812'	'407253554039386112'	'0.0']->['1667201372'	'407253554039386112'	'42.38']
['775716812'	'407253554039386112'	'0.0']->['484776949'	'407264482805956608'	'43.42']
['775716812'	'407253554039386112'	'0.0']->['142846715'	'407253554039386112'	'43.48']
['775716812'	'407253554039386112'	'0.0']->['113933652'	'407253554039386112'	'44.03']
['775716812'	'407253554039386112'	'0.0']->['446587291'	'407253554039386112'	'44.31']
['775716812'	'407253554039386112'	'0.0']->['1387201796'	'407253554039386112'	'44.45']
['775716812'	'407253554039386112'	'0.0']->['117580372'	'407253554039386112'	'44.58']
['775716812'	'407253554039386112'	'0.0']->['372408602'	'407253554039386112'	'47.1']
['117580372'	'407253554039386112'	'44.58']->['1548584544'	'407253554039386112'	'48.36']
['620395003'	'407253554039386112'	'12.67']->['184799820'	'407253554039386112'	'48.99']
['775716812'	'407253554039386112'	'0.0']->['1188564403'	'407253554039386112'	'49.3']
['117580372'	'407253554039386112'	'44.58']->['546565643'	'407253554039386112'	'49.46']
['775716812'	'407253554039386112'	'0.0']->['1948553252'	'407253554039386112'	'49.54']
['775716812'	'407253554039386112'	'0.0']->['364067871'	'407253554039386112'	'49.58']
['775716812'	'407253554039386112'	'0.0']->['489620732'	'407253554039386112'	'49.6']
['775716812'	'407253554039386112'	'0.0']->['245799218'	'407253554039386112'	'49.61']
['292024196'	'407253554039386112'	'40.17']->['268718548'	'407253554039386112'	'49.61']
['579279668'	'407253554039386112'	'4.35']->['1145074410'	'407253554039386112'	'49.61']
['117580372'	'407253554039386112'	'44.58']->['962550672'	'407253554039386112'	'49.62']
['117580372'	'407253554039386112'	'44.58']->['1199103685'	'407253554039386112'	'49.62']
['1145074410'	'407253554039386112'	'49.61']->['554324851'	'407253554039386112'	'49.62']
['775716812'	'407253554039386112'	'0.0']->['1352588305'	'407266362482892800'	'50.9']
['775716812'	'407253554039386112'	'0.0']->['801292153'	'407253554039386112'	'52.03']
['117580372'	'407253554039386112'	'44.58']->['820594740'	'407253554039386112'	'53.24']
['184799820'	'407253554039386112'	'48.99']->['439319948'	'407253554039386112'	'53.85']
['113933652'	'407253554039386112'	'44.03']->['192275033'	'407253554039386112'	'54.15']
['260824158'	'407253554039386112'	'7.5']->['546329164'	'407253554039386112'	'54.3']
['117580372'	'407253554039386112'	'44.58']->['505220580'	'407253554039386112'	'54.37']
['117580372'	'407253554039386112'	'44.58']->['1467557948'	'407253554039386112'	'54.45']
['775716812'	'407253554039386112'	'0.0']->['572575593'	'407253554039386112'	'54.78']
['117580372'	'407253554039386112'	'44.58']->['424466776'	'407253554039386112'	'55.0']
['775716812'	'407253554039386112'	'0.0']->['26905677'	'407253554039386112'	'55.22']
['579279668'	'407253554039386112'	'4.35']->['546653684'	'407253554039386112'	'55.32']
['999360979'	'407253554039386112'	'4.35']->['705679704'	'407253554039386112'	'56.8']
['705679704'	'407253554039386112'	'56.8']->['900591181'	'407253554039386112'	'57.27']
['775716812'	'407253554039386112'	'0.0']->['611035553'	'407253554039386112'	'57.45']
['546653684'	'407253554039386112'	'55.32']->['205305815'	'407253554039386112'	'57.58']
['775716812'	'407253554039386112'	'0.0']->['1553864498'	'407253554039386112'	'60.27']
['424466776'	'407253554039386112'	'55.0']->['104933903'	'407253554039386112'	'61.63']
['117580372'	'407253554039386112'	'44.58']->['2175146150'	'407253554039386112'	'61.7']
['775716812'	'407253554039386112'	'0.0']->['634192577'	'407253554039386112'	'61.93']
['775716812'	'407253554039386112'	'0.0']->['414928168'	'407253554039386112'	'63.03']
['775716812'	'407253554039386112'	'0.0']->['297245244'	'407253554039386112'	'63.63']
['775716812'	'407253554039386112'	'0.0']->['173961514'	'407253554039386112'	'63.63']
['775716812'	'407253554039386112'	'0.0']->['614550575'	'407253554039386112'	'65.38']
['775716812'	'407253554039386112'	'0.0']->['161031518'	'407253554039386112'	'65.4']
['775716812'	'407253554039386112'	'0.0']->['752153635'	'407253554039386112'	'65.65']
['775716812'	'407253554039386112'	'0.0']->['384008477'	'407253554039386112'	'66.2']
['775716812'	'407253554039386112'	'0.0']->['262273379'	'407270508573773824'	'67.37']
['701064373'	'407253554039386112'	'13.12']->['367312749'	'407253554039386112'	'68.03']
['775716812'	'407253554039386112'	'0.0']->['1972546488'	'407253554039386112'	'68.12']
['634192577'	'407253554039386112'	'61.93']->['612816041'	'407253554039386112'	'68.38']
['775716812'	'407253554039386112'	'0.0']->['536830860'	'407253554039386112'	'69.95']
['245799218'	'407253554039386112'	'49.61']->['1254512468'	'407253554039386112'	'71.07']
['775716812'	'407253554039386112'	'0.0']->['590172083'	'407253554039386112'	'71.73']
['775716812'	'407253554039386112'	'0.0']->['464115440'	'407253554039386112'	'71.9']
['775716812'	'407253554039386112'	'0.0']->['540281307'	'407253554039386112'	'72.07']
['367312749'	'407253554039386112'	'68.03']->['178074513'	'407253554039386112'	'72.12']
['775716812'	'407253554039386112'	'0.0']->['269043086'	'407253554039386112'	'72.17']
['705679704'	'407253554039386112'	'56.8']->['426055112'	'407253554039386112'	'72.92']
['775716812'	'407253554039386112'	'0.0']->['288344655'	'407253554039386112'	'73.42']
['546653684'	'407253554039386112'	'55.32']->['210041932'	'407253554039386112'	'74.65']
['775716812'	'407253554039386112'	'0.0']->['183998515'	'407272460065996800'	'75.12']
['464115440'	'407253554039386112'	'71.9']->['344291568'	'407253554039386112'	'75.82']
['634192577'	'407253554039386112'	'61.93']->['465095405'	'407253554039386112'	'77.13']
['701064373'	'407253554039386112'	'13.12']->['233690356'	'407253554039386112'	'77.83']
['775716812'	'407253554039386112'	'0.0']->['414307711'	'407273218190614528'	'78.13']
['117580372'	'407253554039386112'	'44.58']->['228541083'	'407253554039386112'	'78.15']
['775716812'	'407253554039386112'	'0.0']->['552988107'	'407253554039386112'	'79.52']
['228541083'	'407253554039386112'	'78.15']->['565775546'	'407253554039386112'	'82.32']
['775716812'	'407253554039386112'	'0.0']->['271544184'	'407253554039386112'	'83.08']
['1553864498'	'407253554039386112'	'60.27']->['1732652106'	'407253554039386112'	'83.1']
['233690356'	'407253554039386112'	'77.83']->['1012913838'	'407253554039386112'	'83.8']
['775716812'	'407253554039386112'	'0.0']->['705337838'	'407253554039386112'	'83.8']
['614550575'	'407253554039386112'	'65.38']->['951789529'	'407253554039386112'	'85.08']
['775716812'	'407253554039386112'	'0.0']->['1941371802'	'407275321915088896'	'86.5']
['515970969'	'407253554039386112'	'20.25']->['106211528'	'407253554039386112'	'87.3']
['245799218'	'407253554039386112'	'49.61']->['631612704'	'407253554039386112'	'97.47']
['775716812'	'407253554039386112'	'0.0']->['405006542'	'407253554039386112'	'99.68']
['546653684'	'407253554039386112'	'55.32']->['335531024'	'407253554039386112'	'106.52']
['775716812'	'407253554039386112'	'0.0']->['1101992767'	'407253554039386112'	'106.85']
['775716812'	'407253554039386112'	'0.0']->['390516222'	'407253554039386112'	'107.43']
['775716812'	'407253554039386112'	'0.0']->['855612404'	'407253554039386112'	'109.23']
['611035553'	'407253554039386112'	'57.45']->['514167568'	'407253554039386112'	'109.48']
['390516222'	'407253554039386112'	'107.43']->['1163398310'	'407253554039386112'	'112.53']
['775716812'	'407253554039386112'	'0.0']->['1350480734'	'407253554039386112'	'115.4']
['1163398310'	'407253554039386112'	'112.53']->['291920996'	'407253554039386112'	'115.68']
['1350480734'	'407253554039386112'	'115.4']->['1503186002'	'407253554039386112'	'117.75']
['1350480734'	'407253554039386112'	'115.4']->['201940844'	'407253554039386112'	'118.87']
['201940844'	'407253554039386112'	'118.87']->['367517627'	'407253554039386112'	'124.77']
['117580372'	'407253554039386112'	'44.58']->['1277069384'	'407253554039386112'	'126.67']
['1350480734'	'407253554039386112'	'115.4']->['618707827'	'407253554039386112'	'132.77']
['775716812'	'407253554039386112'	'0.0']->['276396788'	'407253554039386112'	'136.72']
['276396788'	'407253554039386112'	'136.72']->['20663939'	'407253554039386112'	'137.45']
['367517627'	'407253554039386112'	'124.77']->['513865896'	'407253554039386112'	'138.15']
['775716812'	'407253554039386112'	'0.0']->['350028677'	'407253554039386112'	'138.52']
['350028677'	'407253554039386112'	'138.52']->['322197343'	'407253554039386112'	'139.1']
['775716812'	'407253554039386112'	'0.0']->['1468784310'	'407253554039386112'	'141.05']
['513865896'	'407253554039386112'	'138.15']->['1646574794'	'407253554039386112'	'142.42']
['579279668'	'407253554039386112'	'4.35']->['89006510'	'407253554039386112'	'143.0']
['775716812'	'407253554039386112'	'0.0']->['2201421097'	'407253554039386112'	'147.5']
['1277069384'	'407253554039386112'	'126.67']->['94036585'	'407253554039386112'	'150.37']
['775716812'	'407253554039386112'	'0.0']->['711133101'	'407253554039386112'	'153.03']
['271544184'	'407253554039386112'	'83.08']->['352706330'	'407253554039386112'	'155.88']
['775716812'	'407253554039386112'	'0.0']->['45641097'	'407295322696982529'	'165.97']
['89006510'	'407253554039386112'	'143.0']->['211250583'	'407253554039386112'	'166.42']
['1591415748'	'407253554039386112'	'35.34']->['464992814'	'407253554039386112'	'169.42']
['276396788'	'407253554039386112'	'136.72']->['380052874'	'407253554039386112'	'196.67']
['775716812'	'407253554039386112'	'0.0']->['190022553'	'407305896130514944'	'207.98']
['775716812'	'407253554039386112'	'0.0']->['311026252'	'407253554039386112'	'208.68']
['352706330'	'407253554039386112'	'155.88']->['510800122'	'407253554039386112'	'212.98']
['104933903'	'407253554039386112'	'61.63']->['437507697'	'407253554039386112'	'218.5']
['775716812'	'407253554039386112'	'0.0']->['210906290'	'407253554039386112'	'224.33']
['475238914'	'407253554039386112'	'39.87']->['396129637'	'407253554039386112'	'242.4']
['951789529'	'407253554039386112'	'85.08']->['41450677'	'407253554039386112'	'247.07']
['775716812'	'407253554039386112'	'0.0']->['1105073522'	'407253554039386112'	'248.75']
['775716812'	'407253554039386112'	'0.0']->['1592618666'	'407253554039386112'	'255.03']
['775716812'	'407253554039386112'	'0.0']->['75290498'	'407253554039386112'	'265.9']
['775716812'	'407253554039386112'	'0.0']->['465153349'	'407253554039386112'	'269.95']
['117580372'	'407253554039386112'	'44.58']->['605873287'	'407253554039386112'	'450.53']
['612816041'	'407253554039386112'	'68.38']->['354410940'	'407253554039386112'	'631.65']
['117580372'	'407253554039386112'	'44.58']->['1710679182'	'407253554039386112'	'1305.2']
['117580372'	'407253554039386112'	'44.58']->['230439609'	'407253554039386112'	'1485.05']
['801292153'	'407253554039386112'	'52.03']->['340415677'	'407253554039386112'	'2867.33']
