# Supplementary material for: BiMGCL: rumor detection via bi-directional multi-level graph contrastive learning
Source: PeerJ Comput Sci. 2023 Nov 10;9:e1659. doi: 10.7717/peerj-cs.1659 (PMC10703058; doi:10.7717/peerj-cs.1659)
Supplement: Supplemental Information 1 [file peerj-cs-09-1659-s001.zip › rumor_detection_acl2017/twitter15/tree/407254590363426816.txt]

['ROOT'	'ROOT'	'0.0']->['22179997'	'407254590363426816'	'0.0']
['22179997'	'407254590363426816'	'0.0']->['1619143261'	'407254590363426816'	'0.52']
['22179997'	'407254590363426816'	'0.0']->['58598931'	'407254590363426816'	'0.52']
['22179997'	'407254590363426816'	'0.0']->['629570871'	'407254590363426816'	'0.52']
['22179997'	'407254590363426816'	'0.0']->['123025798'	'407254590363426816'	'0.52']
['22179997'	'407254590363426816'	'0.0']->['369231553'	'407254590363426816'	'0.52']
['22179997'	'407254590363426816'	'0.0']->['54002337'	'407254590363426816'	'0.52']
['22179997'	'407254590363426816'	'0.0']->['475305767'	'407254590363426816'	'0.52']
['22179997'	'407254590363426816'	'0.0']->['167047498'	'407254590363426816'	'0.52']
['22179997'	'407254590363426816'	'0.0']->['248589800'	'407254590363426816'	'0.52']
['22179997'	'407254590363426816'	'0.0']->['15603281'	'407254590363426816'	'0.52']
['22179997'	'407254590363426816'	'0.0']->['1341022334'	'407254590363426816'	'0.52']
['22179997'	'407254590363426816'	'0.0']->['1549648166'	'407254590363426816'	'0.63']
['22179997'	'407254590363426816'	'0.0']->['142442351'	'407254590363426816'	'0.68']
['22179997'	'407254590363426816'	'0.0']->['264730866'	'407254590363426816'	'0.71']
['22179997'	'407254590363426816'	'0.0']->['66321644'	'407254590363426816'	'0.72']
['22179997'	'407254590363426816'	'0.0']->['60006970'	'407254590363426816'	'0.73']
['22179997'	'407254590363426816'	'0.0']->['356642496'	'407254590363426816'	'0.73']
['22179997'	'407254590363426816'	'0.0']->['200265776'	'407254590363426816'	'0.86']
['22179997'	'407254590363426816'	'0.0']->['38309511'	'407254590363426816'	'0.92']
['22179997'	'407254590363426816'	'0.0']->['295242011'	'407254590363426816'	'0.95']
['22179997'	'407254590363426816'	'0.0']->['266832065'	'407254590363426816'	'0.97']
['22179997'	'407254590363426816'	'0.0']->['288355786'	'407254590363426816'	'0.98']
['22179997'	'407254590363426816'	'0.0']->['2185395192'	'407254590363426816'	'0.98']
['22179997'	'407254590363426816'	'0.0']->['937692350'	'407254590363426816'	'0.98']
['38309511'	'407254590363426816'	'0.92']->['186935054'	'407254590363426816'	'0.98']
['22179997'	'407254590363426816'	'0.0']->['571340854'	'407254590363426816'	'0.98']
['22179997'	'407254590363426816'	'0.0']->['361530952'	'407254590363426816'	'0.98']
['22179997'	'407254590363426816'	'0.0']->['397578009'	'407254590363426816'	'0.98']
['22179997'	'407254590363426816'	'0.0']->['51000972'	'407254590363426816'	'0.98']
['22179997'	'407254590363426816'	'0.0']->['136199634'	'407254590363426816'	'1.03']
['22179997'	'407254590363426816'	'0.0']->['245447603'	'407254590363426816'	'1.16']
['22179997'	'407254590363426816'	'0.0']->['497556979'	'407254590363426816'	'1.22']
['22179997'	'407254590363426816'	'0.0']->['25098431'	'407254590363426816'	'1.25']
['22179997'	'407254590363426816'	'0.0']->['245494102'	'407254590363426816'	'1.27']
['22179997'	'407254590363426816'	'0.0']->['430153450'	'407254590363426816'	'1.28']
['22179997'	'407254590363426816'	'0.0']->['376518449'	'407254590363426816'	'1.28']
['22179997'	'407254590363426816'	'0.0']->['1041389521'	'407254590363426816'	'1.28']
['22179997'	'407254590363426816'	'0.0']->['19307980'	'407254590363426816'	'1.28']
['22179997'	'407254590363426816'	'0.0']->['83171355'	'407254590363426816'	'1.28']
['22179997'	'407254590363426816'	'0.0']->['72918227'	'407254934103785473'	'1.37']
['22179997'	'407254590363426816'	'0.0']->['42415798'	'407254590363426816'	'1.4']
['22179997'	'407254590363426816'	'0.0']->['488775646'	'407254590363426816'	'1.46']
['22179997'	'407254590363426816'	'0.0']->['1363412472'	'407254590363426816'	'1.49']
['22179997'	'407254590363426816'	'0.0']->['586122556'	'407254590363426816'	'1.5']
['22179997'	'407254590363426816'	'0.0']->['42690018'	'407254590363426816'	'1.51']
['22179997'	'407254590363426816'	'0.0']->['89717965'	'407254590363426816'	'1.51']
['22179997'	'407254590363426816'	'0.0']->['330995799'	'407254590363426816'	'1.51']
['22179997'	'407254590363426816'	'0.0']->['2224087584'	'407254590363426816'	'1.52']
['22179997'	'407254590363426816'	'0.0']->['318229276'	'407254590363426816'	'1.52']
['22179997'	'407254590363426816'	'0.0']->['60392534'	'407254590363426816'	'1.52']
['22179997'	'407254590363426816'	'0.0']->['548946280'	'407254590363426816'	'1.65']
['22179997'	'407254590363426816'	'0.0']->['575655284'	'407254590363426816'	'1.72']
['51000972'	'407254590363426816'	'0.98']->['121223355'	'407254590363426816'	'1.75']
['22179997'	'407254590363426816'	'0.0']->['110010809'	'407254590363426816'	'1.77']
['22179997'	'407254590363426816'	'0.0']->['466910303'	'407254590363426816'	'1.77']
['22179997'	'407254590363426816'	'0.0']->['25233419'	'407254590363426816'	'1.78']
['22179997'	'407254590363426816'	'0.0']->['98989190'	'407254590363426816'	'1.78']
['22179997'	'407254590363426816'	'0.0']->['855524918'	'407254590363426816'	'1.78']
['22179997'	'407254590363426816'	'0.0']->['958114050'	'407254590363426816'	'1.78']
['22179997'	'407254590363426816'	'0.0']->['137798325'	'407254590363426816'	'1.78']
['22179997'	'407254590363426816'	'0.0']->['357232457'	'407254590363426816'	'1.9']
['22179997'	'407254590363426816'	'0.0']->['247872747'	'407254590363426816'	'1.96']
['22179997'	'407254590363426816'	'0.0']->['359565973'	'407254590363426816'	'1.99']
['22179997'	'407254590363426816'	'0.0']->['462987983'	'407254590363426816'	'2.02']
['22179997'	'407254590363426816'	'0.0']->['123023246'	'407255119441698816'	'2.1']
['22179997'	'407254590363426816'	'0.0']->['497119969'	'407254590363426816'	'2.39']
['22179997'	'407254590363426816'	'0.0']->['258871291'	'407254590363426816'	'2.58']
['22179997'	'407254590363426816'	'0.0']->['341373043'	'407254590363426816'	'2.67']
['22179997'	'407254590363426816'	'0.0']->['322792461'	'407254590363426816'	'2.72']
['22179997'	'407254590363426816'	'0.0']->['578039839'	'407254590363426816'	'2.74']
['22179997'	'407254590363426816'	'0.0']->['226348285'	'407254590363426816'	'2.75']
['22179997'	'407254590363426816'	'0.0']->['560395303'	'407254590363426816'	'2.76']
['22179997'	'407254590363426816'	'0.0']->['36952075'	'407254590363426816'	'2.76']
['22179997'	'407254590363426816'	'0.0']->['27820515'	'407254590363426816'	'2.77']
['22179997'	'407254590363426816'	'0.0']->['1259760272'	'407254590363426816'	'2.77']
['22179997'	'407254590363426816'	'0.0']->['287347070'	'407254590363426816'	'2.77']
['22179997'	'407254590363426816'	'0.0']->['543910308'	'407254590363426816'	'2.77']
['22179997'	'407254590363426816'	'0.0']->['107457954'	'407254590363426816'	'2.77']
['22179997'	'407254590363426816'	'0.0']->['250471991'	'407254590363426816'	'2.77']
['22179997'	'407254590363426816'	'0.0']->['23026561'	'407254590363426816'	'2.77']
['22179997'	'407254590363426816'	'0.0']->['64641308'	'407254590363426816'	'2.77']
['22179997'	'407254590363426816'	'0.0']->['157808094'	'407254590363426816'	'2.88']
['22179997'	'407254590363426816'	'0.0']->['469913652'	'407254590363426816'	'2.94']
['22179997'	'407254590363426816'	'0.0']->['156905149'	'407254590363426816'	'2.97']
['22179997'	'407254590363426816'	'0.0']->['459884144'	'407254590363426816'	'2.99']
['22179997'	'407254590363426816'	'0.0']->['351346666'	'407254590363426816'	'3.0']
['22179997'	'407254590363426816'	'0.0']->['163988692'	'407254590363426816'	'3.33']
['22179997'	'407254590363426816'	'0.0']->['57039281'	'407254590363426816'	'3.49']
['22179997'	'407254590363426816'	'0.0']->['1587177607'	'407254590363426816'	'3.57']
['22179997'	'407254590363426816'	'0.0']->['186928264'	'407254590363426816'	'3.61']
['22179997'	'407254590363426816'	'0.0']->['36259432'	'407254590363426816'	'3.63']
['1259760272'	'407254590363426816'	'2.77']->['248334784'	'407254590363426816'	'3.64']
['22179997'	'407254590363426816'	'0.0']->['1183918874'	'407254590363426816'	'3.65']
['22179997'	'407254590363426816'	'0.0']->['14836557'	'407254590363426816'	'3.83']
['22179997'	'407254590363426816'	'0.0']->['587573207'	'407254590363426816'	'3.91']
['22179997'	'407254590363426816'	'0.0']->['453572031'	'407254590363426816'	'3.96']
['22179997'	'407254590363426816'	'0.0']->['20720399'	'407254590363426816'	'3.98']
['22179997'	'407254590363426816'	'0.0']->['18357286'	'407254590363426816'	'3.99']
['22179997'	'407254590363426816'	'0.0']->['367047562'	'407254590363426816'	'3.99']
['22179997'	'407254590363426816'	'0.0']->['29829324'	'407254590363426816'	'4.0']
['167047498'	'407254590363426816'	'0.52']->['205996960'	'407254590363426816'	'4.0']
['22179997'	'407254590363426816'	'0.0']->['167642464'	'407254590363426816'	'4.0']
['22179997'	'407254590363426816'	'0.0']->['792665168'	'407254590363426816'	'4.0']
['22179997'	'407254590363426816'	'0.0']->['333829809'	'407254590363426816'	'4.0']
['22179997'	'407254590363426816'	'0.0']->['74866368'	'407254590363426816'	'4.11']
['22179997'	'407254590363426816'	'0.0']->['329926852'	'407254590363426816'	'4.16']
['22179997'	'407254590363426816'	'0.0']->['494393009'	'407254590363426816'	'4.19']
['22179997'	'407254590363426816'	'0.0']->['803551898'	'407254590363426816'	'4.22']
['22179997'	'407254590363426816'	'0.0']->['263897986'	'407254590363426816'	'4.28']
['22179997'	'407254590363426816'	'0.0']->['543668797'	'407255673186308096'	'4.3']
['22179997'	'407254590363426816'	'0.0']->['31253373'	'407254590363426816'	'4.35']
['22179997'	'407254590363426816'	'0.0']->['1674687108'	'407254590363426816'	'4.78']
['22179997'	'407254590363426816'	'0.0']->['280649777'	'407254590363426816'	'5.0']
['22179997'	'407254590363426816'	'0.0']->['307602078'	'407254590363426816'	'5.11']
['22179997'	'407254590363426816'	'0.0']->['554976213'	'407254590363426816'	'5.16']
['19307980'	'407254590363426816'	'1.28']->['43424976'	'407254590363426816'	'5.19']
['22179997'	'407254590363426816'	'0.0']->['38340479'	'407254590363426816'	'5.2']
['22179997'	'407254590363426816'	'0.0']->['1566851184'	'407254590363426816'	'5.21']
['22179997'	'407254590363426816'	'0.0']->['81290889'	'407254590363426816'	'5.21']
['22179997'	'407254590363426816'	'0.0']->['495509962'	'407254590363426816'	'5.21']
['22179997'	'407254590363426816'	'0.0']->['151558089'	'407254590363426816'	'5.22']
['22179997'	'407254590363426816'	'0.0']->['263399626'	'407254590363426816'	'5.22']
['22179997'	'407254590363426816'	'0.0']->['21499398'	'407254590363426816'	'5.23']
['22179997'	'407254590363426816'	'0.0']->['308745509'	'407254590363426816'	'5.43']
['22179997'	'407254590363426816'	'0.0']->['34288698'	'407254590363426816'	'5.53']
['22179997'	'407254590363426816'	'0.0']->['207643022'	'407254590363426816'	'5.58']
['1259760272'	'407254590363426816'	'2.77']->['546903952'	'407254590363426816'	'5.61']
['22179997'	'407254590363426816'	'0.0']->['58791909'	'407254590363426816'	'5.62']
['22179997'	'407254590363426816'	'0.0']->['1262896818'	'407254590363426816'	'5.63']
['22179997'	'407254590363426816'	'0.0']->['25724469'	'407254590363426816'	'5.63']
['22179997'	'407254590363426816'	'0.0']->['605448397'	'407254590363426816'	'5.63']
['22179997'	'407254590363426816'	'0.0']->['60148206'	'407254590363426816'	'5.63']
['22179997'	'407254590363426816'	'0.0']->['329276748'	'407256029697961984'	'5.72']
['22179997'	'407254590363426816'	'0.0']->['1459195584'	'407256083913134080'	'5.93']
['22179997'	'407254590363426816'	'0.0']->['347421768'	'407254590363426816'	'6.0']
['22179997'	'407254590363426816'	'0.0']->['464960321'	'407256103924137984'	'6.02']
['22179997'	'407254590363426816'	'0.0']->['1301405713'	'407254590363426816'	'6.18']
['464960321'	'407256103924137984'	'6.02']->['1652498083'	'407256162224963584'	'6.25']
['22179997'	'407254590363426816'	'0.0']->['373706472'	'407254590363426816'	'6.28']
['22179997'	'407254590363426816'	'0.0']->['29221775'	'407254590363426816'	'6.32']
['22179997'	'407254590363426816'	'0.0']->['125897707'	'407254590363426816'	'6.34']
['22179997'	'407254590363426816'	'0.0']->['213071333'	'407254590363426816'	'6.36']
['22179997'	'407254590363426816'	'0.0']->['2160537315'	'407254590363426816'	'6.36']
['22179997'	'407254590363426816'	'0.0']->['262349102'	'407254590363426816'	'6.36']
['22179997'	'407254590363426816'	'0.0']->['1103058757'	'407254590363426816'	'6.37']
['22179997'	'407254590363426816'	'0.0']->['733238641'	'407254590363426816'	'6.37']
['22179997'	'407254590363426816'	'0.0']->['1253459245'	'407256240549801985'	'6.55']
['22179997'	'407254590363426816'	'0.0']->['924433638'	'407254590363426816'	'6.92']
['1259760272'	'407254590363426816'	'2.77']->['749376829'	'407254590363426816'	'7.2']
['22179997'	'407254590363426816'	'0.0']->['42133601'	'407254590363426816'	'7.34']
['22179997'	'407254590363426816'	'0.0']->['143719162'	'407254590363426816'	'7.41']
['22179997'	'407254590363426816'	'0.0']->['69385170'	'407254590363426816'	'7.45']
['22179997'	'407254590363426816'	'0.0']->['104950853'	'407254590363426816'	'7.47']
['22179997'	'407254590363426816'	'0.0']->['153238217'	'407254590363426816'	'7.47']
['22179997'	'407254590363426816'	'0.0']->['550164172'	'407254590363426816'	'7.48']
['22179997'	'407254590363426816'	'0.0']->['57994917'	'407254590363426816'	'7.48']
['22179997'	'407254590363426816'	'0.0']->['355939862'	'407254590363426816'	'7.48']
['22179997'	'407254590363426816'	'0.0']->['407307185'	'407254590363426816'	'7.48']
['22179997'	'407254590363426816'	'0.0']->['43025328'	'407254590363426816'	'7.48']
['22179997'	'407254590363426816'	'0.0']->['338266153'	'407254590363426816'	'7.48']
['22179997'	'407254590363426816'	'0.0']->['830270784'	'407254590363426816'	'7.48']
['22179997'	'407254590363426816'	'0.0']->['114847678'	'407254590363426816'	'7.48']
['22179997'	'407254590363426816'	'0.0']->['240773990'	'407254590363426816'	'7.56']
['494393009'	'407254590363426816'	'4.19']->['116812157'	'407254590363426816'	'7.6']
['22179997'	'407254590363426816'	'0.0']->['555698525'	'407254590363426816'	'7.61']
['22179997'	'407254590363426816'	'0.0']->['119074339'	'407254590363426816'	'7.62']
['22179997'	'407254590363426816'	'0.0']->['268509462'	'407254590363426816'	'7.63']
['43424976'	'407254590363426816'	'5.19']->['138820476'	'407254590363426816'	'7.63']
['22179997'	'407254590363426816'	'0.0']->['532476740'	'407254590363426816'	'7.97']
['22179997'	'407254590363426816'	'0.0']->['128006874'	'407254590363426816'	'8.15']
['22179997'	'407254590363426816'	'0.0']->['28272150'	'407254590363426816'	'8.32']
['22179997'	'407254590363426816'	'0.0']->['568490360'	'407254590363426816'	'8.88']
['1259760272'	'407254590363426816'	'2.77']->['33316420'	'407254590363426816'	'9.15']
['22179997'	'407254590363426816'	'0.0']->['1118375616'	'407254590363426816'	'9.29']
['22179997'	'407254590363426816'	'0.0']->['739561897'	'407254590363426816'	'9.36']
['22179997'	'407254590363426816'	'0.0']->['76838541'	'407254590363426816'	'9.4']
['1301405713'	'407254590363426816'	'6.18']->['273114334'	'407254590363426816'	'9.42']
['22179997'	'407254590363426816'	'0.0']->['25735761'	'407254590363426816'	'9.42']
['22179997'	'407254590363426816'	'0.0']->['131008007'	'407254590363426816'	'9.43']
['22179997'	'407254590363426816'	'0.0']->['550405075'	'407254590363426816'	'9.43']
['22179997'	'407254590363426816'	'0.0']->['919233025'	'407254590363426816'	'9.66']
['22179997'	'407254590363426816'	'0.0']->['104210684'	'407254590363426816'	'9.88']
['22179997'	'407254590363426816'	'0.0']->['1514439938'	'407254590363426816'	'10.18']
['22179997'	'407254590363426816'	'0.0']->['152746472'	'407254590363426816'	'10.32']
['22179997'	'407254590363426816'	'0.0']->['474049887'	'407254590363426816'	'10.39']
['22179997'	'407254590363426816'	'0.0']->['104224275'	'407254590363426816'	'10.47']
['22179997'	'407254590363426816'	'0.0']->['293676482'	'407257264530423808'	'10.62']
['22179997'	'407254590363426816'	'0.0']->['85568363'	'407257344905871360'	'10.95']
['22179997'	'407254590363426816'	'0.0']->['24147445'	'407254590363426816'	'10.97']
['22179997'	'407254590363426816'	'0.0']->['989958428'	'407254590363426816'	'11.23']
['22179997'	'407254590363426816'	'0.0']->['1162611265'	'407254590363426816'	'11.36']
['22179997'	'407254590363426816'	'0.0']->['1400237162'	'407254590363426816'	'11.42']
['22179997'	'407254590363426816'	'0.0']->['335616150'	'407254590363426816'	'11.45']
['22179997'	'407254590363426816'	'0.0']->['415258663'	'407254590363426816'	'11.47']
['22179997'	'407254590363426816'	'0.0']->['1287187778'	'407254590363426816'	'11.48']
['22179997'	'407254590363426816'	'0.0']->['304739979'	'407254590363426816'	'11.48']
['22179997'	'407254590363426816'	'0.0']->['246017102'	'407254590363426816'	'11.48']
['749376829'	'407254590363426816'	'7.2']->['32477577'	'407254590363426816'	'11.48']
['22179997'	'407254590363426816'	'0.0']->['325919192'	'407254590363426816'	'11.48']
['22179997'	'407254590363426816'	'0.0']->['58408717'	'407254590363426816'	'11.48']
['361530952'	'407254590363426816'	'0.98']->['226759275'	'407254590363426816'	'12.1']
['22179997'	'407254590363426816'	'0.0']->['282199558'	'407254590363426816'	'12.41']
['22179997'	'407254590363426816'	'0.0']->['289116286'	'407254590363426816'	'12.56']
['22179997'	'407254590363426816'	'0.0']->['76453919'	'407254590363426816'	'12.64']
['22179997'	'407254590363426816'	'0.0']->['842814446'	'407254590363426816'	'12.68']
['22179997'	'407254590363426816'	'0.0']->['29905763'	'407254590363426816'	'12.7']
['22179997'	'407254590363426816'	'0.0']->['137179354'	'407254590363426816'	'12.71']
['22179997'	'407254590363426816'	'0.0']->['435079911'	'407254590363426816'	'12.71']
['22179997'	'407254590363426816'	'0.0']->['337394802'	'407254590363426816'	'12.71']
['22179997'	'407254590363426816'	'0.0']->['33693284'	'407254590363426816'	'12.72']
['22179997'	'407254590363426816'	'0.0']->['19166288'	'407254590363426816'	'12.72']
['22179997'	'407254590363426816'	'0.0']->['299441769'	'407254590363426816'	'12.72']
['22179997'	'407254590363426816'	'0.0']->['91501766'	'407254590363426816'	'12.89']
['22179997'	'407254590363426816'	'0.0']->['2198380479'	'407254590363426816'	'13.07']
['22179997'	'407254590363426816'	'0.0']->['1507104103'	'407254590363426816'	'13.7']
['22179997'	'407254590363426816'	'0.0']->['20451548'	'407258105957715968'	'13.97']
['22179997'	'407254590363426816'	'0.0']->['31555178'	'407254590363426816'	'14.02']
['22179997'	'407254590363426816'	'0.0']->['1167619130'	'407254590363426816'	'14.18']
['19166288'	'407254590363426816'	'12.72']->['24662838'	'407254590363426816'	'14.25']
['22179997'	'407254590363426816'	'0.0']->['328780944'	'407254590363426816'	'14.29']
['22179997'	'407254590363426816'	'0.0']->['1039854301'	'407254590363426816'	'14.31']
['22179997'	'407254590363426816'	'0.0']->['630955059'	'407254590363426816'	'14.33']
['22179997'	'407254590363426816'	'0.0']->['334342806'	'407254590363426816'	'14.45']
['22179997'	'407254590363426816'	'0.0']->['229960135'	'407258323441176576'	'14.83']
['22179997'	'407254590363426816'	'0.0']->['1511377560'	'407254590363426816'	'14.88']
['22179997'	'407254590363426816'	'0.0']->['376211325'	'407254590363426816'	'15.1']
['22179997'	'407254590363426816'	'0.0']->['26413211'	'407254590363426816'	'15.21']
['22179997'	'407254590363426816'	'0.0']->['278300961'	'407254590363426816'	'15.26']
['22179997'	'407254590363426816'	'0.0']->['2215319694'	'407254590363426816'	'15.32']
['22179997'	'407254590363426816'	'0.0']->['264055112'	'407254590363426816'	'15.43']
['22179997'	'407254590363426816'	'0.0']->['202226769'	'407254590363426816'	'15.49']
['22179997'	'407254590363426816'	'0.0']->['1052023032'	'407254590363426816'	'15.55']
['22179997'	'407254590363426816'	'0.0']->['233676662'	'407254590363426816'	'15.57']
['22179997'	'407254590363426816'	'0.0']->['40268699'	'407254590363426816'	'15.93']
['22179997'	'407254590363426816'	'0.0']->['1551458016'	'407254590363426816'	'16.12']
['22179997'	'407254590363426816'	'0.0']->['223349052'	'407254590363426816'	'16.21']
['22179997'	'407254590363426816'	'0.0']->['1031976012'	'407254590363426816'	'16.3']
['22179997'	'407254590363426816'	'0.0']->['365487310'	'407254590363426816'	'16.64']
['22179997'	'407254590363426816'	'0.0']->['262791794'	'407254590363426816'	'16.81']
['22179997'	'407254590363426816'	'0.0']->['1125430238'	'407254590363426816'	'16.9']
['22179997'	'407254590363426816'	'0.0']->['637316204'	'407254590363426816'	'16.94']
['22179997'	'407254590363426816'	'0.0']->['1247802091'	'407254590363426816'	'16.96']
['22179997'	'407254590363426816'	'0.0']->['43248529'	'407254590363426816'	'16.98']
['22179997'	'407254590363426816'	'0.0']->['554589594'	'407254590363426816'	'17.38']
['22179997'	'407254590363426816'	'0.0']->['565176221'	'407254590363426816'	'17.58']
['22179997'	'407254590363426816'	'0.0']->['2193499516'	'407259029165981696'	'17.63']
['22179997'	'407254590363426816'	'0.0']->['1898751972'	'407254590363426816'	'17.78']
['22179997'	'407254590363426816'	'0.0']->['1489462759'	'407259068097908736'	'17.8']
['22179997'	'407254590363426816'	'0.0']->['31153895'	'407254590363426816'	'18.32']
['22179997'	'407254590363426816'	'0.0']->['374108236'	'407254590363426816'	'18.58']
['153238217'	'407254590363426816'	'7.47']->['275401515'	'407254590363426816'	'18.72']
['22179997'	'407254590363426816'	'0.0']->['424670932'	'407254590363426816'	'18.78']
['22179997'	'407254590363426816'	'0.0']->['1912800247'	'407254590363426816'	'18.82']
['22179997'	'407254590363426816'	'0.0']->['295280968'	'407254590363426816'	'18.83']
['22179997'	'407254590363426816'	'0.0']->['468622692'	'407254590363426816'	'18.85']
['22179997'	'407254590363426816'	'0.0']->['1869759014'	'407254590363426816'	'19.15']
['22179997'	'407254590363426816'	'0.0']->['116524020'	'407254590363426816'	'19.3']
['22179997'	'407254590363426816'	'0.0']->['758279850'	'407254590363426816'	'19.38']
['22179997'	'407254590363426816'	'0.0']->['932231700'	'407254590363426816'	'19.45']
['22179997'	'407254590363426816'	'0.0']->['214342201'	'407254590363426816'	'20.09']
['22179997'	'407254590363426816'	'0.0']->['731827290'	'407254590363426816'	'20.41']
['22179997'	'407254590363426816'	'0.0']->['453936829'	'407254590363426816'	'20.57']
['22179997'	'407254590363426816'	'0.0']->['49164544'	'407254590363426816'	'20.65']
['22179997'	'407254590363426816'	'0.0']->['497057359'	'407254590363426816'	'20.69']
['22179997'	'407254590363426816'	'0.0']->['270580898'	'407254590363426816'	'20.71']
['365487310'	'407254590363426816'	'16.64']->['49917812'	'407254590363426816'	'20.72']
['22179997'	'407254590363426816'	'0.0']->['74353445'	'407254590363426816'	'20.73']
['22179997'	'407254590363426816'	'0.0']->['118138132'	'407254590363426816'	'20.73']
['22179997'	'407254590363426816'	'0.0']->['424281269'	'407254590363426816'	'20.92']
['22179997'	'407254590363426816'	'0.0']->['112002424'	'407254590363426816'	'21.1']
['22179997'	'407254590363426816'	'0.0']->['232343093'	'407254590363426816'	'21.3']
['22179997'	'407254590363426816'	'0.0']->['89332713'	'407254590363426816'	'21.5']
['232343093'	'407254590363426816'	'21.3']->['23681383'	'407254590363426816'	'21.96']
['22179997'	'407254590363426816'	'0.0']->['28933533'	'407254590363426816'	'22.19']
['22179997'	'407254590363426816'	'0.0']->['512421852'	'407254590363426816'	'22.3']
['22179997'	'407254590363426816'	'0.0']->['1355871572'	'407254590363426816'	'22.42']
['22179997'	'407254590363426816'	'0.0']->['396408702'	'407260622314016768'	'23.97']
['22179997'	'407254590363426816'	'0.0']->['302499581'	'407254590363426816'	'24.03']
['22179997'	'407254590363426816'	'0.0']->['293554957'	'407260742270742528'	'24.45']
['232343093'	'407254590363426816'	'21.3']->['70804796'	'407254590363426816'	'24.84']
['22179997'	'407254590363426816'	'0.0']->['248523325'	'407254590363426816'	'25.25']
['22179997'	'407254590363426816'	'0.0']->['1603083319'	'407260958130593792'	'25.3']
['22179997'	'407254590363426816'	'0.0']->['486416417'	'407254590363426816'	'25.45']
['22179997'	'407254590363426816'	'0.0']->['282214798'	'407254590363426816'	'25.55']
['22179997'	'407254590363426816'	'0.0']->['595938635'	'407254590363426816'	'25.6']
['22179997'	'407254590363426816'	'0.0']->['259936782'	'407254590363426816'	'25.62']
['22179997'	'407254590363426816'	'0.0']->['230601695'	'407254590363426816'	'25.64']
['22179997'	'407254590363426816'	'0.0']->['243966637'	'407254590363426816'	'25.64']
['22179997'	'407254590363426816'	'0.0']->['373173901'	'407254590363426816'	'25.65']
['22179997'	'407254590363426816'	'0.0']->['135920260'	'407254590363426816'	'25.65']
['22179997'	'407254590363426816'	'0.0']->['1177540946'	'407254590363426816'	'25.65']
['295280968'	'407254590363426816'	'18.83']->['522826186'	'407254590363426816'	'25.85']
['22179997'	'407254590363426816'	'0.0']->['35164021'	'407254590363426816'	'26.05']
['22179997'	'407254590363426816'	'0.0']->['484940838'	'407254590363426816'	'26.18']
['22179997'	'407254590363426816'	'0.0']->['117292712'	'407261285206618113'	'26.6']
['22179997'	'407254590363426816'	'0.0']->['110406141'	'407254590363426816'	'27.05']
['22179997'	'407254590363426816'	'0.0']->['34330388'	'407254590363426816'	'27.48']
['22179997'	'407254590363426816'	'0.0']->['403949820'	'407254590363426816'	'27.7']
['22179997'	'407254590363426816'	'0.0']->['1911523778'	'407254590363426816'	'27.81']
['282214798'	'407254590363426816'	'25.55']->['225025999'	'407254590363426816'	'27.86']
['22179997'	'407254590363426816'	'0.0']->['459430812'	'407254590363426816'	'27.89']
['22179997'	'407254590363426816'	'0.0']->['2200241737'	'407254590363426816'	'27.92']
['22179997'	'407254590363426816'	'0.0']->['412560747'	'407254590363426816'	'28.15']
['22179997'	'407254590363426816'	'0.0']->['64937971'	'407254590363426816'	'28.27']
['225025999'	'407254590363426816'	'27.86']->['409389820'	'407254590363426816'	'28.32']
['22179997'	'407254590363426816'	'0.0']->['32258004'	'407254590363426816'	'28.38']
['22179997'	'407254590363426816'	'0.0']->['76857694'	'407254590363426816'	'28.52']
['22179997'	'407254590363426816'	'0.0']->['150691331'	'407254590363426816'	'28.65']
['22179997'	'407254590363426816'	'0.0']->['947046421'	'407254590363426816'	'29.12']
['22179997'	'407254590363426816'	'0.0']->['448550872'	'407254590363426816'	'29.35']
['22179997'	'407254590363426816'	'0.0']->['26813553'	'407254590363426816'	'29.47']
['22179997'	'407254590363426816'	'0.0']->['231041869'	'407254590363426816'	'29.58']
['522826186'	'407254590363426816'	'25.85']->['262426895'	'407254590363426816'	'29.68']
['22179997'	'407254590363426816'	'0.0']->['1670229234'	'407254590363426816'	'29.77']
['22179997'	'407254590363426816'	'0.0']->['2215307006'	'407262101212655616'	'29.85']
['22179997'	'407254590363426816'	'0.0']->['225863318'	'407254590363426816'	'30.08']
['22179997'	'407254590363426816'	'0.0']->['65338394'	'407254590363426816'	'30.24']
['1911523778'	'407254590363426816'	'27.81']->['385741993'	'407254590363426816'	'30.32']
['22179997'	'407254590363426816'	'0.0']->['487812056'	'407254590363426816'	'30.4']
['22179997'	'407254590363426816'	'0.0']->['375790313'	'407262364111998977'	'30.88']
['396408702'	'407260622314016768'	'23.97']->['630955059'	'407254590363426816'	'14.33']
['26813553'	'407254590363426816'	'29.47']->['175306576'	'407254590363426816'	'36.11']
['484940838'	'407254590363426816'	'26.18']->['578810934'	'407254590363426816'	'38.96']
['630955059'	'407254590363426816'	'14.33']->['396408702'	'407260622314016768'	'23.97']
['22179997'	'407254590363426816'	'0.0']->['343152825'	'407264537126404096'	'39.52']
['22179997'	'407254590363426816'	'0.0']->['85031282'	'407264737718587393'	'40.32']
['22179997'	'407254590363426816'	'0.0']->['789063948'	'407254590363426816'	'40.39']
['22179997'	'407254590363426816'	'0.0']->['148961421'	'407254590363426816'	'41.1']
['22179997'	'407254590363426816'	'0.0']->['1697643536'	'407254590363426816'	'41.46']
['22179997'	'407254590363426816'	'0.0']->['452220244'	'407254590363426816'	'41.64']
['22179997'	'407254590363426816'	'0.0']->['424268883'	'407254590363426816'	'41.73']
['22179997'	'407254590363426816'	'0.0']->['20377295'	'407254590363426816'	'41.77']
['22179997'	'407254590363426816'	'0.0']->['623480959'	'407254590363426816'	'41.79']
['22179997'	'407254590363426816'	'0.0']->['232498445'	'407254590363426816'	'41.81']
['22179997'	'407254590363426816'	'0.0']->['24248571'	'407254590363426816'	'41.81']
['22179997'	'407254590363426816'	'0.0']->['30519352'	'407254590363426816'	'41.81']
['22179997'	'407254590363426816'	'0.0']->['31020790'	'407254590363426816'	'41.82']
['435079911'	'407254590363426816'	'12.71']->['163433407'	'407254590363426816'	'41.82']
['22179997'	'407254590363426816'	'0.0']->['205776964'	'407254590363426816'	'41.82']
['22179997'	'407254590363426816'	'0.0']->['547099087'	'407254590363426816'	'41.82']
['22179997'	'407254590363426816'	'0.0']->['173939829'	'407254590363426816'	'41.82']
['173939829'	'407254590363426816'	'41.82']->['311753869'	'407254590363426816'	'41.82']
['22179997'	'407254590363426816'	'0.0']->['128778694'	'407254590363426816'	'41.82']
['107457954'	'407254590363426816'	'2.77']->['588680045'	'407254590363426816'	'41.82']
['22179997'	'407254590363426816'	'0.0']->['987647732'	'407254590363426816'	'41.82']
['22179997'	'407254590363426816'	'0.0']->['83032685'	'407254590363426816'	'41.82']
['22179997'	'407254590363426816'	'0.0']->['362401992'	'407254590363426816'	'41.82']
['22179997'	'407254590363426816'	'0.0']->['74881767'	'407254590363426816'	'41.82']
['22179997'	'407254590363426816'	'0.0']->['2223980725'	'407254590363426816'	'41.82']
['33316420'	'407254590363426816'	'9.15']->['183599457'	'407254590363426816'	'41.82']
['22179997'	'407254590363426816'	'0.0']->['588515362'	'407254590363426816'	'42.08']
['22179997'	'407254590363426816'	'0.0']->['1963391533'	'407254590363426816'	'42.33']
['22179997'	'407254590363426816'	'0.0']->['206737009'	'407254590363426816'	'42.65']
['22179997'	'407254590363426816'	'0.0']->['238551903'	'407254590363426816'	'42.97']
['22179997'	'407254590363426816'	'0.0']->['115561432'	'407254590363426816'	'43.28']
['22179997'	'407254590363426816'	'0.0']->['285832856'	'407254590363426816'	'43.75']
['22179997'	'407254590363426816'	'0.0']->['2203206837'	'407254590363426816'	'44.22']
['107457954'	'407254590363426816'	'2.77']->['434666971'	'407254590363426816'	'45.28']
['22179997'	'407254590363426816'	'0.0']->['867277717'	'407266101421428737'	'45.73']
['74881767'	'407254590363426816'	'41.82']->['23541518'	'407254590363426816'	'45.82']
['285832856'	'407254590363426816'	'43.75']->['324706404'	'407254590363426816'	'46.08']
['22179997'	'407254590363426816'	'0.0']->['43253898'	'407254590363426816'	'46.22']
['22179997'	'407254590363426816'	'0.0']->['112743980'	'407254590363426816'	'46.28']
['22179997'	'407254590363426816'	'0.0']->['336644127'	'407254590363426816'	'46.35']
['22179997'	'407254590363426816'	'0.0']->['466726720'	'407254590363426816'	'46.37']
['22179997'	'407254590363426816'	'0.0']->['23812640'	'407254590363426816'	'46.52']
['22179997'	'407254590363426816'	'0.0']->['68100423'	'407254590363426816'	'47.48']
['22179997'	'407254590363426816'	'0.0']->['987151226'	'407254590363426816'	'48.43']
['22179997'	'407254590363426816'	'0.0']->['256034245'	'407254590363426816'	'50.37']
['22179997'	'407254590363426816'	'0.0']->['967542438'	'407254590363426816'	'51.33']
['22179997'	'407254590363426816'	'0.0']->['599414441'	'407254590363426816'	'51.82']
['22179997'	'407254590363426816'	'0.0']->['29393175'	'407254590363426816'	'52.06']
['22179997'	'407254590363426816'	'0.0']->['159450875'	'407254590363426816'	'52.18']
['22179997'	'407254590363426816'	'0.0']->['1151227837'	'407254590363426816'	'52.3']
['256034245'	'407254590363426816'	'50.37']->['29734185'	'407254590363426816'	'53.79']
['22179997'	'407254590363426816'	'0.0']->['1041501986'	'407254590363426816'	'54.54']
['22179997'	'407254590363426816'	'0.0']->['322227312'	'407254590363426816'	'54.91']
['22179997'	'407254590363426816'	'0.0']->['111967947'	'407254590363426816'	'55.1']
['22179997'	'407254590363426816'	'0.0']->['138370457'	'407254590363426816'	'55.19']
['22179997'	'407254590363426816'	'0.0']->['213301452'	'407254590363426816'	'55.24']
['22179997'	'407254590363426816'	'0.0']->['1852516688'	'407254590363426816'	'55.26']
['22179997'	'407254590363426816'	'0.0']->['721366092'	'407254590363426816'	'55.28']
['22179997'	'407254590363426816'	'0.0']->['285635593'	'407254590363426816'	'55.35']
['22179997'	'407254590363426816'	'0.0']->['235783829'	'407254590363426816'	'56.2']
['34330388'	'407254590363426816'	'27.48']->['521903585'	'407254590363426816'	'56.63']
['23026561'	'407254590363426816'	'2.77']->['100337867'	'407254590363426816'	'56.84']
['22179997'	'407254590363426816'	'0.0']->['1869390001'	'407254590363426816'	'57.05']
['22179997'	'407254590363426816'	'0.0']->['244278473'	'407254590363426816'	'57.72']
['22179997'	'407254590363426816'	'0.0']->['1694652584'	'407254590363426816'	'58.05']
['29734185'	'407254590363426816'	'53.79']->['543977993'	'407254590363426816'	'58.22']
['1041501986'	'407254590363426816'	'54.54']->['330500456'	'407254590363426816'	'58.3']
['22179997'	'407254590363426816'	'0.0']->['2225638434'	'407254590363426816'	'58.38']
['22179997'	'407254590363426816'	'0.0']->['130886003'	'407254590363426816'	'59.65']
['22179997'	'407254590363426816'	'0.0']->['741817740'	'407254590363426816'	'60.28']
['22179997'	'407254590363426816'	'0.0']->['390576109'	'407254590363426816'	'60.6']
['22179997'	'407254590363426816'	'0.0']->['1652251694'	'407254590363426816'	'60.76']
['22179997'	'407254590363426816'	'0.0']->['34437723'	'407254590363426816'	'60.84']
['22179997'	'407254590363426816'	'0.0']->['154227540'	'407254590363426816'	'60.88']
['22179997'	'407254590363426816'	'0.0']->['225836719'	'407254590363426816'	'60.9']
['22179997'	'407254590363426816'	'0.0']->['1369387368'	'407254590363426816'	'60.92']
['22179997'	'407254590363426816'	'0.0']->['146995877'	'407254590363426816'	'62.75']
['22179997'	'407254590363426816'	'0.0']->['1626165576'	'407254590363426816'	'63.67']
['22179997'	'407254590363426816'	'0.0']->['297011289'	'407254590363426816'	'64.13']
['741817740'	'407254590363426816'	'60.28']->['270145189'	'407254590363426816'	'64.35']
['22179997'	'407254590363426816'	'0.0']->['630757109'	'407254590363426816'	'64.47']
['22179997'	'407254590363426816'	'0.0']->['29098672'	'407254590363426816'	'64.53']
['22179997'	'407254590363426816'	'0.0']->['439607295'	'407254590363426816'	'64.55']
['22179997'	'407254590363426816'	'0.0']->['2194957155'	'407254590363426816'	'64.58']
['173939829'	'407254590363426816'	'41.82']->['466172283'	'407254590363426816'	'65.17']
['22179997'	'407254590363426816'	'0.0']->['395065089'	'407254590363426816'	'65.47']
['22179997'	'407254590363426816'	'0.0']->['93302812'	'407254590363426816'	'65.77']
['22179997'	'407254590363426816'	'0.0']->['155009757'	'407254590363426816'	'66.81']
['22179997'	'407254590363426816'	'0.0']->['70912839'	'407254590363426816'	'67.33']
['22179997'	'407254590363426816'	'0.0']->['396039913'	'407254590363426816'	'67.59']
['22179997'	'407254590363426816'	'0.0']->['1316303318'	'407254590363426816'	'67.85']
['22179997'	'407254590363426816'	'0.0']->['324652936'	'407254590363426816'	'73.36']
['22179997'	'407254590363426816'	'0.0']->['147773929'	'407273195780075520'	'73.93']
['22179997'	'407254590363426816'	'0.0']->['17143035'	'407254590363426816'	'76.11']
['22179997'	'407254590363426816'	'0.0']->['44937362'	'407254590363426816'	'77.49']
['22179997'	'407254590363426816'	'0.0']->['1210821792'	'407254590363426816'	'78.18']
['22179997'	'407254590363426816'	'0.0']->['543753301'	'407254590363426816'	'78.52']
['22179997'	'407254590363426816'	'0.0']->['176225280'	'407254590363426816'	'78.69']
['22179997'	'407254590363426816'	'0.0']->['1421845196'	'407254590363426816'	'78.78']
['22179997'	'407254590363426816'	'0.0']->['25831846'	'407254590363426816'	'78.82']
['330500456'	'407254590363426816'	'58.3']->['180885150'	'407254590363426816'	'78.85']
['159450875'	'407254590363426816'	'52.18']->['720565992'	'407254590363426816'	'78.86']
['22179997'	'407254590363426816'	'0.0']->['262342244'	'407254590363426816'	'78.86']
['22179997'	'407254590363426816'	'0.0']->['162001148'	'407254590363426816'	'78.86']
['22179997'	'407254590363426816'	'0.0']->['1064939916'	'407254590363426816'	'78.87']
['22179997'	'407254590363426816'	'0.0']->['48911049'	'407254590363426816'	'78.87']
['22179997'	'407254590363426816'	'0.0']->['899092794'	'407254590363426816'	'78.87']
['22179997'	'407254590363426816'	'0.0']->['312881736'	'407254590363426816'	'78.87']
['22179997'	'407254590363426816'	'0.0']->['161415313'	'407254590363426816'	'78.87']
['22179997'	'407254590363426816'	'0.0']->['147908100'	'407254590363426816'	'78.87']
['22179997'	'407254590363426816'	'0.0']->['479871847'	'407254590363426816'	'78.87']
['22179997'	'407254590363426816'	'0.0']->['321246147'	'407254590363426816'	'79.17']
['22179997'	'407254590363426816'	'0.0']->['379972999'	'407254590363426816'	'81.49']
['22179997'	'407254590363426816'	'0.0']->['222642213'	'407254590363426816'	'82.65']
['22179997'	'407254590363426816'	'0.0']->['1476802531'	'407254590363426816'	'83.24']
['22179997'	'407254590363426816'	'0.0']->['627141729'	'407254590363426816'	'83.82']
['22179997'	'407254590363426816'	'0.0']->['485877616'	'407254590363426816'	'87.34']
['22179997'	'407254590363426816'	'0.0']->['604776714'	'407254590363426816'	'89.1']
['22179997'	'407254590363426816'	'0.0']->['67739279'	'407254590363426816'	'89.99']
['22179997'	'407254590363426816'	'0.0']->['477313945'	'407254590363426816'	'90.43']
['22179997'	'407254590363426816'	'0.0']->['167179230'	'407254590363426816'	'90.65']
['67739279'	'407254590363426816'	'89.99']->['80059461'	'407254590363426816'	'90.76']
['22179997'	'407254590363426816'	'0.0']->['290900097'	'407254590363426816'	'90.81']
['290900097'	'407254590363426816'	'90.81']->['467041841'	'407254590363426816'	'90.84']
['22179997'	'407254590363426816'	'0.0']->['182530785'	'407254590363426816'	'90.85']
['22179997'	'407254590363426816'	'0.0']->['262509007'	'407254590363426816'	'90.87']
['22179997'	'407254590363426816'	'0.0']->['94215401'	'407254590363426816'	'93.72']
['22179997'	'407254590363426816'	'0.0']->['241913195'	'407278198280712192'	'93.8']
['22179997'	'407254590363426816'	'0.0']->['237260614'	'407254590363426816'	'95.15']
['22179997'	'407254590363426816'	'0.0']->['232045777'	'407254590363426816'	'95.87']
['176225280'	'407254590363426816'	'78.69']->['176726036'	'407254590363426816'	'96.23']
['22179997'	'407254590363426816'	'0.0']->['617988941'	'407254590363426816'	'96.4']
['22179997'	'407254590363426816'	'0.0']->['926710740'	'407254590363426816'	'96.49']
['22179997'	'407254590363426816'	'0.0']->['1293694333'	'407254590363426816'	'96.54']
['22179997'	'407254590363426816'	'0.0']->['2164230811'	'407254590363426816'	'96.58']
['22179997'	'407254590363426816'	'0.0']->['375914382'	'407254590363426816'	'101.03']
['22179997'	'407254590363426816'	'0.0']->['33658180'	'407254590363426816'	'103.25']
['67739279'	'407254590363426816'	'89.99']->['342296976'	'407254590363426816'	'104.36']
['22179997'	'407254590363426816'	'0.0']->['134215100'	'407254590363426816'	'104.91']
['22179997'	'407254590363426816'	'0.0']->['73794296'	'407254590363426816'	'105.19']
['22179997'	'407254590363426816'	'0.0']->['220477575'	'407254590363426816'	'105.33']
['22179997'	'407254590363426816'	'0.0']->['768697255'	'407254590363426816'	'105.4']
['22179997'	'407254590363426816'	'0.0']->['319870616'	'407254590363426816'	'105.43']
['22179997'	'407254590363426816'	'0.0']->['411968978'	'407254590363426816'	'105.47']
['22179997'	'407254590363426816'	'0.0']->['320369473'	'407254590363426816'	'106.01']
['22179997'	'407254590363426816'	'0.0']->['144434643'	'407254590363426816'	'106.55']
['22179997'	'407254590363426816'	'0.0']->['53123234'	'407254590363426816'	'111.76']
['22179997'	'407254590363426816'	'0.0']->['2225606070'	'407254590363426816'	'114.36']
['467041841'	'407254590363426816'	'90.84']->['312488788'	'407254590363426816'	'115.66']
['22179997'	'407254590363426816'	'0.0']->['1370555174'	'407254590363426816'	'116.32']
['22179997'	'407254590363426816'	'0.0']->['48432737'	'407254590363426816'	'116.64']
['22179997'	'407254590363426816'	'0.0']->['57465981'	'407254590363426816'	'116.8']
['22179997'	'407254590363426816'	'0.0']->['989726582'	'407254590363426816'	'116.89']
['22179997'	'407254590363426816'	'0.0']->['414093228'	'407254590363426816'	'116.93']
['22179997'	'407254590363426816'	'0.0']->['459678513'	'407254590363426816'	'116.97']
['22179997'	'407254590363426816'	'0.0']->['219938410'	'407254590363426816'	'120.32']
['1652498083'	'407256162224963584'	'6.25']->['464960321'	'407256103924137984'	'6.02']
['22179997'	'407254590363426816'	'0.0']->['70086559'	'407254590363426816'	'121.99']
['22179997'	'407254590363426816'	'0.0']->['1673434712'	'407254590363426816'	'122.83']
['22179997'	'407254590363426816'	'0.0']->['51906885'	'407254590363426816'	'123.67']
['232498445'	'407254590363426816'	'41.81']->['1651633135'	'407254590363426816'	'126.81']
['22179997'	'407254590363426816'	'0.0']->['842230771'	'407254590363426816'	'129.95']
['22179997'	'407254590363426816'	'0.0']->['127604970'	'407254590363426816'	'136.4']
['22179997'	'407254590363426816'	'0.0']->['334282568'	'407254590363426816'	'137.05']
['287347070'	'407254590363426816'	'2.77']->['162380567'	'407254590363426816'	'137.43']
['22179997'	'407254590363426816'	'0.0']->['357002686'	'407254590363426816'	'137.95']
['22179997'	'407254590363426816'	'0.0']->['19742800'	'407254590363426816'	'138.82']
['22179997'	'407254590363426816'	'0.0']->['1567506152'	'407254590363426816'	'140.05']
['22179997'	'407254590363426816'	'0.0']->['255560885'	'407254590363426816'	'140.53']
['22179997'	'407254590363426816'	'0.0']->['1362341569'	'407254590363426816'	'144.23']
['22179997'	'407254590363426816'	'0.0']->['230579865'	'407254590363426816'	'145.28']
['22179997'	'407254590363426816'	'0.0']->['355418834'	'407254590363426816'	'146.98']
['22179997'	'407254590363426816'	'0.0']->['1859110514'	'407254590363426816'	'152.17']
['22179997'	'407254590363426816'	'0.0']->['1275280032'	'407254590363426816'	'153.73']
['22179997'	'407254590363426816'	'0.0']->['1538053819'	'407254590363426816'	'156.4']
['22179997'	'407254590363426816'	'0.0']->['29605588'	'407254590363426816'	'158.7']
['22179997'	'407254590363426816'	'0.0']->['247593613'	'407294942793715712'	'160.35']
['22179997'	'407254590363426816'	'0.0']->['2175565780'	'407254590363426816'	'164.27']
['22179997'	'407254590363426816'	'0.0']->['239944381'	'407254590363426816'	'165.17']
['270145189'	'407254590363426816'	'64.35']->['593463946'	'407254590363426816'	'166.87']
['22179997'	'407254590363426816'	'0.0']->['184164453'	'407254590363426816'	'167.28']
['22179997'	'407254590363426816'	'0.0']->['411240526'	'407254590363426816'	'168.83']
['411240526'	'407254590363426816'	'168.83']->['239841185'	'407254590363426816'	'170.27']
['22179997'	'407254590363426816'	'0.0']->['587023390'	'407254590363426816'	'172.13']
['22179997'	'407254590363426816'	'0.0']->['52297642'	'407301223985856513'	'185.3']
['1400237162'	'407254590363426816'	'11.42']->['731046955'	'407254590363426816'	'187.87']
['22179997'	'407254590363426816'	'0.0']->['426240437'	'407254590363426816'	'191.7']
['22179997'	'407254590363426816'	'0.0']->['907340438'	'407254590363426816'	'194.72']
['22179997'	'407254590363426816'	'0.0']->['297248475'	'407254590363426816'	'198.33']
['22179997'	'407254590363426816'	'0.0']->['229742141'	'407254590363426816'	'199.7']
['52297642'	'407301223985856513'	'185.3']->['246039771'	'407305092921327616'	'200.68']
['246039771'	'407305092921327616'	'200.68']->['52297642'	'407301223985856513'	'185.3']
['22179997'	'407254590363426816'	'0.0']->['1931581602'	'407254590363426816'	'207.1']
['22179997'	'407254590363426816'	'0.0']->['499530112'	'407254590363426816'	'215.87']
['22179997'	'407254590363426816'	'0.0']->['520377591'	'407254590363426816'	'223.33']
['22179997'	'407254590363426816'	'0.0']->['410254400'	'407254590363426816'	'228.3']
['22179997'	'407254590363426816'	'0.0']->['368114241'	'407254590363426816'	'245.55']
['22179997'	'407254590363426816'	'0.0']->['155098724'	'407254590363426816'	'246.58']
['22179997'	'407254590363426816'	'0.0']->['119593228'	'407254590363426816'	'248.18']
['22179997'	'407254590363426816'	'0.0']->['526004079'	'407254590363426816'	'251.47']
['22179997'	'407254590363426816'	'0.0']->['44809623'	'407254590363426816'	'252.7']
['22179997'	'407254590363426816'	'0.0']->['1105886618'	'407254590363426816'	'273.6']
['22179997'	'407254590363426816'	'0.0']->['55368091'	'407254590363426816'	'273.78']
['22179997'	'407254590363426816'	'0.0']->['1584264241'	'407254590363426816'	'278.98']
['33658180'	'407254590363426816'	'103.25']->['25565284'	'407254590363426816'	'281.35']
['22179997'	'407254590363426816'	'0.0']->['1270115108'	'407325479859785728'	'281.68']
['22179997'	'407254590363426816'	'0.0']->['123096858'	'407254590363426816'	'285.2']
['22179997'	'407254590363426816'	'0.0']->['24357591'	'407254590363426816'	'289.65']
['22179997'	'407254590363426816'	'0.0']->['117899275'	'407254590363426816'	'301.63']
['22179997'	'407254590363426816'	'0.0']->['189752116'	'407254590363426816'	'303.33']
['22179997'	'407254590363426816'	'0.0']->['2156234374'	'407254590363426816'	'303.65']
['22179997'	'407254590363426816'	'0.0']->['169624963'	'407254590363426816'	'323.95']
['22179997'	'407254590363426816'	'0.0']->['528568348'	'407254590363426816'	'324.85']
['22179997'	'407254590363426816'	'0.0']->['288936626'	'407254590363426816'	'326.3']
['22179997'	'407254590363426816'	'0.0']->['351052690'	'407254590363426816'	'328.02']
['22179997'	'407254590363426816'	'0.0']->['26246412'	'407254590363426816'	'345.55']
['22179997'	'407254590363426816'	'0.0']->['975009708'	'407254590363426816'	'367.33']
['22179997'	'407254590363426816'	'0.0']->['1454501886'	'407254590363426816'	'371.23']
['22179997'	'407254590363426816'	'0.0']->['2149064786'	'407254590363426816'	'373.8']
['22179997'	'407254590363426816'	'0.0']->['488003199'	'407358589456486401'	'413.25']
['22179997'	'407254590363426816'	'0.0']->['593265262'	'407254590363426816'	'427.83']
['22179997'	'407254590363426816'	'0.0']->['1117793442'	'407254590363426816'	'433.95']
['22179997'	'407254590363426816'	'0.0']->['212199844'	'407254590363426816'	'442.15']
['22179997'	'407254590363426816'	'0.0']->['26954843'	'407254590363426816'	'488.6']
['22179997'	'407254590363426816'	'0.0']->['382647730'	'407254590363426816'	'513.03']
['22179997'	'407254590363426816'	'0.0']->['289114362'	'407254590363426816'	'520.87']
['22179997'	'407254590363426816'	'0.0']->['408279634'	'407254590363426816'	'600.07']
['22179997'	'407254590363426816'	'0.0']->['1092557917'	'407254590363426816'	'608.55']
['22179997'	'407254590363426816'	'0.0']->['76722798'	'407254590363426816'	'825.22']
['22179997'	'407254590363426816'	'0.0']->['1650513716'	'407254590363426816'	'891.17']
['22179997'	'407254590363426816'	'0.0']->['354997192'	'407254590363426816'	'956.12']
['22179997'	'407254590363426816'	'0.0']->['447457066'	'407254590363426816'	'978.93']
['22179997'	'407254590363426816'	'0.0']->['88331540'	'407254590363426816'	'1097.83']
['22179997'	'407254590363426816'	'0.0']->['151661481'	'407254590363426816'	'1099.63']
['151661481'	'407254590363426816'	'1099.63']->['156502651'	'407254590363426816'	'1103.13']
['151661481'	'407254590363426816'	'1099.63']->['849287371'	'407254590363426816'	'1110.78']
['151661481'	'407254590363426816'	'1099.63']->['64668734'	'407254590363426816'	'1116.18']
['22179997'	'407254590363426816'	'0.0']->['2168439524'	'407254590363426816'	'1179.87']
['22179997'	'407254590363426816'	'0.0']->['479455623'	'407254590363426816'	'1192.35']
['2168439524'	'407254590363426816'	'1179.87']->['463642974'	'407254590363426816'	'1200.02']
['22179997'	'407254590363426816'	'0.0']->['1346560464'	'407254590363426816'	'1214.02']
['22179997'	'407254590363426816'	'0.0']->['30668876'	'407254590363426816'	'1226.4']
['22179997'	'407254590363426816'	'0.0']->['49124596'	'407254590363426816'	'1309.92']
['22179997'	'407254590363426816'	'0.0']->['499199251'	'407254590363426816'	'1379.03']
['22179997'	'407254590363426816'	'0.0']->['1149215424'	'407254590363426816'	'1693.13']
['22179997'	'407254590363426816'	'0.0']->['188025660'	'407254590363426816'	'2067.03']
['22179997'	'407254590363426816'	'0.0']->['2201886407'	'407254590363426816'	'2212.95']
['22179997'	'407254590363426816'	'0.0']->['1257571532'	'407254590363426816'	'2328.75']
['22179997'	'407254590363426816'	'0.0']->['872516028'	'407254590363426816'	'2547.57']
['22179997'	'407254590363426816'	'0.0']->['1190692975'	'407254590363426816'	'3133.93']
['22179997'	'407254590363426816'	'0.0']->['601567214'	'407254590363426816'	'3666.32']
['22179997'	'407254590363426816'	'0.0']->['76383513'	'407254590363426816'	'17392.55']
