# Supplementary material for: BiMGCL: rumor detection via bi-directional multi-level graph contrastive learning
Source: PeerJ Comput Sci. 2023 Nov 10;9:e1659. doi: 10.7717/peerj-cs.1659 (PMC10703058; doi:10.7717/peerj-cs.1659)
Supplement: Supplemental Information 1 [file peerj-cs-09-1659-s001.zip › rumor_detection_acl2017/twitter15/tree/407258075502899200.txt]

['ROOT'	'ROOT'	'0.0']->['830115948'	'407258075502899200'	'0.0']
['830115948'	'407258075502899200'	'0.0']->['632511442'	'407258075502899200'	'0.85']
['830115948'	'407258075502899200'	'0.0']->['1329950678'	'407258075502899200'	'0.85']
['830115948'	'407258075502899200'	'0.0']->['969282505'	'407258075502899200'	'0.85']
['830115948'	'407258075502899200'	'0.0']->['444004526'	'407258075502899200'	'0.85']
['830115948'	'407258075502899200'	'0.0']->['1898166714'	'407258075502899200'	'0.85']
['830115948'	'407258075502899200'	'0.0']->['1295656212'	'407258075502899200'	'1.23']
['830115948'	'407258075502899200'	'0.0']->['418375792'	'407258075502899200'	'1.56']
['830115948'	'407258075502899200'	'0.0']->['1043114101'	'407258075502899200'	'1.72']
['830115948'	'407258075502899200'	'0.0']->['73495967'	'407258075502899200'	'1.8']
['830115948'	'407258075502899200'	'0.0']->['305170938'	'407258075502899200'	'1.84']
['830115948'	'407258075502899200'	'0.0']->['81030215'	'407258075502899200'	'1.86']
['830115948'	'407258075502899200'	'0.0']->['52927702'	'407258075502899200'	'1.87']
['830115948'	'407258075502899200'	'0.0']->['620414093'	'407258075502899200'	'1.88']
['830115948'	'407258075502899200'	'0.0']->['355147009'	'407258075502899200'	'2.3']
['830115948'	'407258075502899200'	'0.0']->['249955123'	'407258075502899200'	'2.51']
['830115948'	'407258075502899200'	'0.0']->['345164767'	'407258075502899200'	'2.61']
['830115948'	'407258075502899200'	'0.0']->['199517014'	'407258075502899200'	'2.66']
['830115948'	'407258075502899200'	'0.0']->['2153726879'	'407258075502899200'	'2.72']
['830115948'	'407258075502899200'	'0.0']->['1492279861'	'407258075502899200'	'2.88']
['830115948'	'407258075502899200'	'0.0']->['1265599741'	'407258075502899200'	'3.71']
['830115948'	'407258075502899200'	'0.0']->['443923823'	'407258075502899200'	'4.12']
['830115948'	'407258075502899200'	'0.0']->['986625432'	'407258075502899200'	'4.33']
['830115948'	'407258075502899200'	'0.0']->['1849735417'	'407258075502899200'	'4.43']
['830115948'	'407258075502899200'	'0.0']->['2220028958'	'407258075502899200'	'4.48']
['199517014'	'407258075502899200'	'2.66']->['787935132'	'407258075502899200'	'4.51']
['830115948'	'407258075502899200'	'0.0']->['146218185'	'407258075502899200'	'4.52']
['830115948'	'407258075502899200'	'0.0']->['989282412'	'407258075502899200'	'4.53']
['830115948'	'407258075502899200'	'0.0']->['101786207'	'407258075502899200'	'4.53']
['830115948'	'407258075502899200'	'0.0']->['289561130'	'407258075502899200'	'4.75']
['830115948'	'407258075502899200'	'0.0']->['605778527'	'407258075502899200'	'4.86']
['830115948'	'407258075502899200'	'0.0']->['1681978375'	'407258075502899200'	'4.91']
['830115948'	'407258075502899200'	'0.0']->['1565373444'	'407258075502899200'	'4.97']
['1849735417'	'407258075502899200'	'4.43']->['1681440816'	'407258075502899200'	'5.75']
['830115948'	'407258075502899200'	'0.0']->['1561233776'	'407258075502899200'	'6.14']
['1295656212'	'407258075502899200'	'1.23']->['624930270'	'407258075502899200'	'6.34']
['830115948'	'407258075502899200'	'0.0']->['547918891'	'407258075502899200'	'6.44']
['830115948'	'407258075502899200'	'0.0']->['1133849990'	'407258075502899200'	'6.48']
['830115948'	'407258075502899200'	'0.0']->['1069210471'	'407258075502899200'	'6.51']
['830115948'	'407258075502899200'	'0.0']->['478134066'	'407258075502899200'	'6.52']
['830115948'	'407258075502899200'	'0.0']->['410487781'	'407258075502899200'	'6.53']
['830115948'	'407258075502899200'	'0.0']->['328560527'	'407258075502899200'	'6.53']
['830115948'	'407258075502899200'	'0.0']->['1898127260'	'407258075502899200'	'6.53']
['830115948'	'407258075502899200'	'0.0']->['1698213277'	'407258075502899200'	'6.53']
['830115948'	'407258075502899200'	'0.0']->['182450814'	'407258075502899200'	'6.53']
['830115948'	'407258075502899200'	'0.0']->['548389411'	'407258075502899200'	'6.53']
['830115948'	'407258075502899200'	'0.0']->['52664524'	'407258075502899200'	'6.53']
['830115948'	'407258075502899200'	'0.0']->['86596215'	'407258075502899200'	'6.53']
['830115948'	'407258075502899200'	'0.0']->['92840668'	'407258075502899200'	'6.79']
['830115948'	'407258075502899200'	'0.0']->['62559691'	'407258075502899200'	'6.92']
['830115948'	'407258075502899200'	'0.0']->['2161275576'	'407258075502899200'	'6.99']
['830115948'	'407258075502899200'	'0.0']->['387031580'	'407258075502899200'	'7.05']
['830115948'	'407258075502899200'	'0.0']->['464719797'	'407258075502899200'	'7.28']
['464719797'	'407258075502899200'	'7.28']->['490376662'	'407258075502899200'	'7.39']
['830115948'	'407258075502899200'	'0.0']->['466641392'	'407258075502899200'	'7.5']
['830115948'	'407258075502899200'	'0.0']->['81350319'	'407258075502899200'	'7.92']
['830115948'	'407258075502899200'	'0.0']->['1456756190'	'407258075502899200'	'8.14']
['830115948'	'407258075502899200'	'0.0']->['258971291'	'407258075502899200'	'8.24']
['830115948'	'407258075502899200'	'0.0']->['391620359'	'407258075502899200'	'8.3']
['830115948'	'407258075502899200'	'0.0']->['1730312220'	'407258075502899200'	'8.35']
['830115948'	'407258075502899200'	'0.0']->['228120144'	'407258075502899200'	'9.07']
['830115948'	'407258075502899200'	'0.0']->['312935574'	'407258075502899200'	'9.44']
['830115948'	'407258075502899200'	'0.0']->['45227804'	'407258075502899200'	'9.62']
['830115948'	'407258075502899200'	'0.0']->['127176455'	'407258075502899200'	'9.71']
['830115948'	'407258075502899200'	'0.0']->['307662973'	'407258075502899200'	'9.75']
['830115948'	'407258075502899200'	'0.0']->['40390502'	'407258075502899200'	'9.78']
['830115948'	'407258075502899200'	'0.0']->['622624807'	'407258075502899200'	'9.79']
['830115948'	'407258075502899200'	'0.0']->['123539017'	'407258075502899200'	'9.79']
['830115948'	'407258075502899200'	'0.0']->['1631669942'	'407258075502899200'	'9.8']
['830115948'	'407258075502899200'	'0.0']->['330619045'	'407258075502899200'	'10.41']
['830115948'	'407258075502899200'	'0.0']->['29395379'	'407258075502899200'	'10.71']
['182450814'	'407258075502899200'	'6.53']->['209761122'	'407258075502899200'	'10.86']
['830115948'	'407258075502899200'	'0.0']->['153010805'	'407258075502899200'	'10.94']
['830115948'	'407258075502899200'	'0.0']->['253878615'	'407258075502899200'	'11.02']
['830115948'	'407258075502899200'	'0.0']->['591259377'	'407258075502899200'	'12.16']
['830115948'	'407258075502899200'	'0.0']->['556049033'	'407258075502899200'	'12.73']
['29395379'	'407258075502899200'	'10.71']->['54710493'	'407258075502899200'	'13.01']
['830115948'	'407258075502899200'	'0.0']->['1942343036'	'407258075502899200'	'13.16']
['591259377'	'407258075502899200'	'12.16']->['1296866942'	'407258075502899200'	'13.23']
['830115948'	'407258075502899200'	'0.0']->['422896998'	'407258075502899200'	'13.26']
['830115948'	'407258075502899200'	'0.0']->['173994310'	'407258075502899200'	'13.28']
['830115948'	'407258075502899200'	'0.0']->['1000326727'	'407258075502899200'	'13.29']
['830115948'	'407258075502899200'	'0.0']->['65926758'	'407258075502899200'	'13.3']
['54710493'	'407258075502899200'	'13.01']->['50996113'	'407258075502899200'	'13.3']
['830115948'	'407258075502899200'	'0.0']->['110655643'	'407258075502899200'	'13.3']
['182450814'	'407258075502899200'	'6.53']->['376916623'	'407258075502899200'	'13.3']
['830115948'	'407258075502899200'	'0.0']->['809996557'	'407258075502899200'	'13.3']
['830115948'	'407258075502899200'	'0.0']->['435809067'	'407258075502899200'	'13.3']
['830115948'	'407258075502899200'	'0.0']->['352381008'	'407258075502899200'	'13.37']
['54710493'	'407258075502899200'	'13.01']->['74684080'	'407258075502899200'	'13.45']
['54710493'	'407258075502899200'	'13.01']->['350437752'	'407258075502899200'	'13.53']
['830115948'	'407258075502899200'	'0.0']->['359475569'	'407258075502899200'	'14.12']
['830115948'	'407258075502899200'	'0.0']->['248191886'	'407258075502899200'	'14.41']
['830115948'	'407258075502899200'	'0.0']->['1653864932'	'407258075502899200'	'14.55']
['830115948'	'407258075502899200'	'0.0']->['1620073315'	'407258075502899200'	'14.7']
['830115948'	'407258075502899200'	'0.0']->['224478073'	'407258075502899200'	'15.24']
['248191886'	'407258075502899200'	'14.41']->['700137167'	'407258075502899200'	'15.51']
['830115948'	'407258075502899200'	'0.0']->['376920822'	'407258075502899200'	'15.65']
['830115948'	'407258075502899200'	'0.0']->['467432402'	'407258075502899200'	'15.72']
['830115948'	'407258075502899200'	'0.0']->['225489509'	'407258075502899200'	'15.75']
['830115948'	'407258075502899200'	'0.0']->['1884191893'	'407258075502899200'	'15.77']
['830115948'	'407258075502899200'	'0.0']->['715140492'	'407258075502899200'	'15.77']
['478134066'	'407258075502899200'	'6.52']->['314693506'	'407258075502899200'	'15.78']
['830115948'	'407258075502899200'	'0.0']->['63830617'	'407258075502899200'	'15.78']
['1565373444'	'407258075502899200'	'4.97']->['236160310'	'407258075502899200'	'15.78']
['45227804'	'407258075502899200'	'9.62']->['232343093'	'407258075502899200'	'15.83']
['830115948'	'407258075502899200'	'0.0']->['2165562713'	'407258075502899200'	'15.88']
['830115948'	'407258075502899200'	'0.0']->['2206186394'	'407262423457234944'	'17.27']
['830115948'	'407258075502899200'	'0.0']->['97776986'	'407258075502899200'	'17.38']
['830115948'	'407258075502899200'	'0.0']->['172016190'	'407258075502899200'	'18.13']
['830115948'	'407258075502899200'	'0.0']->['157729928'	'407258075502899200'	'18.51']
['830115948'	'407258075502899200'	'0.0']->['79752981'	'407258075502899200'	'18.7']
['830115948'	'407258075502899200'	'0.0']->['349813654'	'407258075502899200'	'18.79']
['830115948'	'407258075502899200'	'0.0']->['1513737564'	'407258075502899200'	'18.84']
['79752981'	'407258075502899200'	'18.7']->['50096337'	'407258075502899200'	'18.86']
['830115948'	'407258075502899200'	'0.0']->['810554034'	'407258075502899200'	'18.87']
['787935132'	'407258075502899200'	'4.51']->['348525801'	'407258075502899200'	'18.88']
['232343093'	'407258075502899200'	'15.83']->['23681383'	'407258075502899200'	'18.88']
['830115948'	'407258075502899200'	'0.0']->['263858517'	'407258075502899200'	'18.88']
['830115948'	'407258075502899200'	'0.0']->['2197484942'	'407258075502899200'	'18.88']
['50096337'	'407258075502899200'	'18.86']->['330303660'	'407258075502899200'	'18.88']
['1698213277'	'407258075502899200'	'6.53']->['320064006'	'407258075502899200'	'18.88']
['830115948'	'407258075502899200'	'0.0']->['840540410'	'407258075502899200'	'18.88']
['330303660'	'407258075502899200'	'18.88']->['144115981'	'407258075502899200'	'18.88']
['54710493'	'407258075502899200'	'13.01']->['399971746'	'407258075502899200'	'19.58']
['830115948'	'407258075502899200'	'0.0']->['716095190'	'407258075502899200'	'20.28']
['830115948'	'407258075502899200'	'0.0']->['59881305'	'407258075502899200'	'20.48']
['830115948'	'407258075502899200'	'0.0']->['584099161'	'407258075502899200'	'20.82']
['830115948'	'407258075502899200'	'0.0']->['323841356'	'407258075502899200'	'20.88']
['830115948'	'407258075502899200'	'0.0']->['1244324466'	'407258075502899200'	'21.07']
['830115948'	'407258075502899200'	'0.0']->['1258194901'	'407258075502899200'	'21.93']
['830115948'	'407258075502899200'	'0.0']->['161406669'	'407258075502899200'	'22.27']
['830115948'	'407258075502899200'	'0.0']->['357789708'	'407258075502899200'	'22.35']
['830115948'	'407258075502899200'	'0.0']->['449919826'	'407258075502899200'	'23.13']
['830115948'	'407258075502899200'	'0.0']->['851498569'	'407258075502899200'	'23.65']
['54710493'	'407258075502899200'	'13.01']->['301944730'	'407258075502899200'	'24.17']
['830115948'	'407258075502899200'	'0.0']->['558266377'	'407258075502899200'	'24.32']
['830115948'	'407258075502899200'	'0.0']->['925539403'	'407258075502899200'	'26.4']
['830115948'	'407258075502899200'	'0.0']->['809969815'	'407258075502899200'	'26.87']
['584099161'	'407258075502899200'	'20.82']->['1709454668'	'407258075502899200'	'27.1']
['23681383'	'407258075502899200'	'18.88']->['729357090'	'407258075502899200'	'28.08']
['830115948'	'407258075502899200'	'0.0']->['79801716'	'407258075502899200'	'28.28']
['830115948'	'407258075502899200'	'0.0']->['32257477'	'407258075502899200'	'28.57']
['830115948'	'407258075502899200'	'0.0']->['1041517524'	'407258075502899200'	'28.77']
['830115948'	'407258075502899200'	'0.0']->['282283350'	'407258075502899200'	'29.0']
['830115948'	'407258075502899200'	'0.0']->['1101133471'	'407258075502899200'	'29.2']
['330303660'	'407258075502899200'	'18.88']->['391380999'	'407258075502899200'	'29.35']
['182450814'	'407258075502899200'	'6.53']->['139506257'	'407258075502899200'	'30.17']
['830115948'	'407258075502899200'	'0.0']->['634298328'	'407258075502899200'	'33.02']
['830115948'	'407258075502899200'	'0.0']->['325190938'	'407258075502899200'	'33.28']
['830115948'	'407258075502899200'	'0.0']->['236969684'	'407258075502899200'	'38.15']
['830115948'	'407258075502899200'	'0.0']->['131888849'	'407258075502899200'	'44.42']
['830115948'	'407258075502899200'	'0.0']->['346046591'	'407258075502899200'	'45.08']
['54710493'	'407258075502899200'	'13.01']->['262729371'	'407258075502899200'	'48.67']
['1565373444'	'407258075502899200'	'4.97']->['928175342'	'407258075502899200'	'50.72']
['830115948'	'407258075502899200'	'0.0']->['297690867'	'407258075502899200'	'53.15']
['830115948'	'407258075502899200'	'0.0']->['89402780'	'407258075502899200'	'53.73']
['63830617'	'407258075502899200'	'15.78']->['446014417'	'407258075502899200'	'53.87']
['23681383'	'407258075502899200'	'18.88']->['863754638'	'407258075502899200'	'54.03']
['830115948'	'407258075502899200'	'0.0']->['745831302'	'407258075502899200'	'57.27']
['830115948'	'407258075502899200'	'0.0']->['293010088'	'407258075502899200'	'57.28']
['830115948'	'407258075502899200'	'0.0']->['615738668'	'407258075502899200'	'57.68']
['830115948'	'407258075502899200'	'0.0']->['51518590'	'407258075502899200'	'58.08']
['2161275576'	'407258075502899200'	'6.99']->['424423692'	'407258075502899200'	'60.78']
['830115948'	'407258075502899200'	'0.0']->['1124044496'	'407258075502899200'	'61.12']
['830115948'	'407258075502899200'	'0.0']->['78730154'	'407258075502899200'	'62.38']
['830115948'	'407258075502899200'	'0.0']->['213561621'	'407258075502899200'	'64.05']
['830115948'	'407258075502899200'	'0.0']->['1493611704'	'407258075502899200'	'65.8']
['1681978375'	'407258075502899200'	'4.91']->['246503525'	'407258075502899200'	'66.53']
['830115948'	'407258075502899200'	'0.0']->['627978386'	'407258075502899200'	'66.92']
['297690867'	'407258075502899200'	'53.15']->['999792914'	'407258075502899200'	'69.65']
['293010088'	'407258075502899200'	'57.28']->['91202459'	'407258075502899200'	'73.18']
['830115948'	'407258075502899200'	'0.0']->['2187361440'	'407258075502899200'	'80.87']
['830115948'	'407258075502899200'	'0.0']->['937416954'	'407258075502899200'	'81.43']
['830115948'	'407258075502899200'	'0.0']->['70864848'	'407258075502899200'	'82.48']
['830115948'	'407258075502899200'	'0.0']->['157170481'	'407258075502899200'	'109.25']
['863754638'	'407258075502899200'	'54.03']->['29784055'	'407258075502899200'	'111.18']
['830115948'	'407258075502899200'	'0.0']->['711850658'	'407258075502899200'	'117.25']
['830115948'	'407258075502899200'	'0.0']->['601158423'	'407258075502899200'	'119.47']
['830115948'	'407258075502899200'	'0.0']->['124658153'	'407258075502899200'	'120.78']
['830115948'	'407258075502899200'	'0.0']->['801525205'	'407258075502899200'	'152.73']
['830115948'	'407258075502899200'	'0.0']->['1112701620'	'407258075502899200'	'222.88']
['1942343036'	'407258075502899200'	'13.16']->['470355183'	'407258075502899200'	'229.02']
['830115948'	'407258075502899200'	'0.0']->['200246160'	'407258075502899200'	'291.73']
['830115948'	'407258075502899200'	'0.0']->['1421984641'	'407258075502899200'	'371.75']
['54710493'	'407258075502899200'	'13.01']->['72952754'	'407258075502899200'	'396.75']
['830115948'	'407258075502899200'	'0.0']->['162140752'	'407258075502899200'	'398.9']
['29395379'	'407258075502899200'	'10.71']->['59394075'	'407258075502899200'	'399.57']
['830115948'	'407258075502899200'	'0.0']->['817272276'	'407258075502899200'	'409.88']
['830115948'	'407258075502899200'	'0.0']->['166541615'	'407258075502899200'	'415.87']
['1698213277'	'407258075502899200'	'6.53']->['106849211'	'407258075502899200'	'456.1']
['106849211'	'407258075502899200'	'456.1']->['468250086'	'407258075502899200'	'457.87']
['157170481'	'407258075502899200'	'109.25']->['376435329'	'407258075502899200'	'506.83']
['830115948'	'407258075502899200'	'0.0']->['513080206'	'407258075502899200'	'604.93']
['830115948'	'407258075502899200'	'0.0']->['258715753'	'407258075502899200'	'678.45']
['258715753'	'407258075502899200'	'678.45']->['476603380'	'407258075502899200'	'690.55']
['830115948'	'407258075502899200'	'0.0']->['390249911'	'407258075502899200'	'715.2']
['200246160'	'407258075502899200'	'291.73']->['346157372'	'407258075502899200'	'764.07']
['54710493'	'407258075502899200'	'13.01']->['322594954'	'407258075502899200'	'949.33']
['830115948'	'407258075502899200'	'0.0']->['142966436'	'407258075502899200'	'969.48']
['830115948'	'407258075502899200'	'0.0']->['1604935825'	'407258075502899200'	'1037.37']
['830115948'	'407258075502899200'	'0.0']->['556247950'	'407258075502899200'	'1138.5']
['830115948'	'407258075502899200'	'0.0']->['838600122'	'407258075502899200'	'1541.07']
['830115948'	'407258075502899200'	'0.0']->['920680729'	'407258075502899200'	'2173.82']
['830115948'	'407258075502899200'	'0.0']->['363259203'	'407258075502899200'	'2999.0']
['830115948'	'407258075502899200'	'0.0']->['1031496973'	'407258075502899200'	'15389.43']
['830115948'	'407258075502899200'	'0.0']->['2349563585'	'407258075502899200'	'135614.58']
