# Supplementary material for: BiMGCL: rumor detection via bi-directional multi-level graph contrastive learning
Source: PeerJ Comput Sci. 2023 Nov 10;9:e1659. doi: 10.7717/peerj-cs.1659 (PMC10703058; doi:10.7717/peerj-cs.1659)
Supplement: Supplemental Information 1 [file peerj-cs-09-1659-s001.zip › rumor_detection_acl2017/twitter15/tree/407262869152358400.txt]

['ROOT'	'ROOT'	'0.0']->['14511951'	'407262869152358400'	'0.0']
['14511951'	'407262869152358400'	'0.0']->['25581305'	'407262982629249026'	'0.45']
['14511951'	'407262869152358400'	'0.0']->['31018242'	'407262869152358400'	'1.32']
['14511951'	'407262869152358400'	'0.0']->['261115533'	'407262869152358400'	'1.32']
['14511951'	'407262869152358400'	'0.0']->['154498853'	'407262869152358400'	'1.32']
['14511951'	'407262869152358400'	'0.0']->['213100987'	'407262869152358400'	'1.32']
['14511951'	'407262869152358400'	'0.0']->['232525586'	'407262869152358400'	'3.21']
['14511951'	'407262869152358400'	'0.0']->['414886813'	'407262869152358400'	'4.15']
['14511951'	'407262869152358400'	'0.0']->['23172153'	'407263992340832256'	'4.47']
['14511951'	'407262869152358400'	'0.0']->['597548191'	'407264014826106880'	'4.55']
['14511951'	'407262869152358400'	'0.0']->['241814889'	'407262869152358400'	'4.63']
['14511951'	'407262869152358400'	'0.0']->['140249428'	'407262869152358400'	'4.86']
['14511951'	'407262869152358400'	'0.0']->['757096789'	'407262869152358400'	'4.98']
['14511951'	'407262869152358400'	'0.0']->['571015058'	'407262869152358400'	'5.04']
['14511951'	'407262869152358400'	'0.0']->['609649103'	'407262869152358400'	'5.07']
['14511951'	'407262869152358400'	'0.0']->['375783360'	'407262869152358400'	'5.09']
['14511951'	'407262869152358400'	'0.0']->['599414441'	'407262869152358400'	'5.09']
['14511951'	'407262869152358400'	'0.0']->['86845132'	'407262869152358400'	'5.1']
['14511951'	'407262869152358400'	'0.0']->['128761703'	'407262869152358400'	'5.1']
['14511951'	'407262869152358400'	'0.0']->['602299376'	'407262869152358400'	'5.1']
['14511951'	'407262869152358400'	'0.0']->['2225199096'	'407262869152358400'	'5.1']
['14511951'	'407262869152358400'	'0.0']->['1015226108'	'407262869152358400'	'5.19']
['14511951'	'407262869152358400'	'0.0']->['2183727071'	'407262869152358400'	'5.24']
['14511951'	'407262869152358400'	'0.0']->['336852370'	'407262869152358400'	'5.28']
['14511951'	'407262869152358400'	'0.0']->['18302658'	'407262869152358400'	'5.84']
['14511951'	'407262869152358400'	'0.0']->['588515362'	'407262869152358400'	'6.12']
['14511951'	'407262869152358400'	'0.0']->['90503349'	'407262869152358400'	'6.26']
['14511951'	'407262869152358400'	'0.0']->['375074421'	'407262869152358400'	'6.33']
['14511951'	'407262869152358400'	'0.0']->['266693938'	'407262869152358400'	'6.4']
['14511951'	'407262869152358400'	'0.0']->['2192711618'	'407264585087873024'	'6.82']
['14511951'	'407262869152358400'	'0.0']->['168066896'	'407262869152358400'	'6.99']
['14511951'	'407262869152358400'	'0.0']->['295374761'	'407262869152358400'	'7.29']
['14511951'	'407262869152358400'	'0.0']->['28834750'	'407262869152358400'	'7.44']
['14511951'	'407262869152358400'	'0.0']->['364962315'	'407262869152358400'	'7.51']
['14511951'	'407262869152358400'	'0.0']->['15752695'	'407264764260548608'	'7.53']
['14511951'	'407262869152358400'	'0.0']->['103070920'	'407262869152358400'	'7.55']
['14511951'	'407262869152358400'	'0.0']->['21587142'	'407262869152358400'	'7.56']
['14511951'	'407262869152358400'	'0.0']->['718841316'	'407262869152358400'	'7.58']
['14511951'	'407262869152358400'	'0.0']->['2181840764'	'407262869152358400'	'8.2']
['14511951'	'407262869152358400'	'0.0']->['387183565'	'407262869152358400'	'8.35']
['14511951'	'407262869152358400'	'0.0']->['256463675'	'407262869152358400'	'9.0']
['14511951'	'407262869152358400'	'0.0']->['1409400038'	'407265214850015232'	'9.32']
['14511951'	'407262869152358400'	'0.0']->['512634316'	'407262869152358400'	'9.55']
['14511951'	'407262869152358400'	'0.0']->['23909391'	'407262869152358400'	'9.82']
['14511951'	'407262869152358400'	'0.0']->['19257701'	'407265442139750401'	'10.22']
['14511951'	'407262869152358400'	'0.0']->['1458028789'	'407262869152358400'	'11.17']
['14511951'	'407262869152358400'	'0.0']->['41504264'	'407265764472008704'	'11.5']
['14511951'	'407262869152358400'	'0.0']->['1869635556'	'407262869152358400'	'12.07']
['14511951'	'407262869152358400'	'0.0']->['42601904'	'407262869152358400'	'13.18']
['23909391'	'407262869152358400'	'9.82']->['515077515'	'407262869152358400'	'13.58']
['14511951'	'407262869152358400'	'0.0']->['701677267'	'407266340706480128'	'13.78']
['14511951'	'407262869152358400'	'0.0']->['395336181'	'407262869152358400'	'14.37']
['14511951'	'407262869152358400'	'0.0']->['33644809'	'407262869152358400'	'15.13']
['14511951'	'407262869152358400'	'0.0']->['482169089'	'407262869152358400'	'15.42']
['14511951'	'407262869152358400'	'0.0']->['35678240'	'407266875815366656'	'15.92']
['14511951'	'407262869152358400'	'0.0']->['244278473'	'407262869152358400'	'16.13']
['14511951'	'407262869152358400'	'0.0']->['150778044'	'407262869152358400'	'16.23']
['14511951'	'407262869152358400'	'0.0']->['1347409627'	'407266964919549952'	'16.27']
['14511951'	'407262869152358400'	'0.0']->['1483963580'	'407262869152358400'	'16.9']
['14511951'	'407262869152358400'	'0.0']->['195149147'	'407262869152358400'	'20.18']
['14511951'	'407262869152358400'	'0.0']->['251039766'	'407262869152358400'	'20.28']
['14511951'	'407262869152358400'	'0.0']->['205835743'	'407262869152358400'	'20.7']
['14511951'	'407262869152358400'	'0.0']->['59178731'	'407262869152358400'	'21.38']
['14511951'	'407262869152358400'	'0.0']->['455182876'	'407262869152358400'	'25.38']
['14511951'	'407262869152358400'	'0.0']->['1889497507'	'407262869152358400'	'26.22']
['14511951'	'407262869152358400'	'0.0']->['191454492'	'407262869152358400'	'27.18']
['14511951'	'407262869152358400'	'0.0']->['1726010208'	'407269730777858049'	'27.27']
['14511951'	'407262869152358400'	'0.0']->['124385222'	'407262869152358400'	'27.6']
['14511951'	'407262869152358400'	'0.0']->['73800348'	'407262869152358400'	'29.37']
['14511951'	'407262869152358400'	'0.0']->['837290845'	'407270585748578304'	'30.67']
['14511951'	'407262869152358400'	'0.0']->['68533032'	'407262869152358400'	'31.23']
['14511951'	'407262869152358400'	'0.0']->['1255501724'	'407271951011287040'	'36.08']
['14511951'	'407262869152358400'	'0.0']->['1323024642'	'407262869152358400'	'37.97']
['14511951'	'407262869152358400'	'0.0']->['2220499782'	'407262869152358400'	'38.53']
['14511951'	'407262869152358400'	'0.0']->['1886058818'	'407262869152358400'	'38.57']
['14511951'	'407262869152358400'	'0.0']->['27623712'	'407262869152358400'	'40.05']
['14511951'	'407262869152358400'	'0.0']->['1383186721'	'407262869152358400'	'40.15']
['14511951'	'407262869152358400'	'0.0']->['30965101'	'407262869152358400'	'43.62']
['14511951'	'407262869152358400'	'0.0']->['399584780'	'407262869152358400'	'46.55']
['14511951'	'407262869152358400'	'0.0']->['20493590'	'407262869152358400'	'51.5']
['14511951'	'407262869152358400'	'0.0']->['25427485'	'407262869152358400'	'52.28']
['14511951'	'407262869152358400'	'0.0']->['183505198'	'407277121677963264'	'56.63']
['14511951'	'407262869152358400'	'0.0']->['118316208'	'407262869152358400'	'58.67']
['14511951'	'407262869152358400'	'0.0']->['1441169989'	'407262869152358400'	'58.83']
['14511951'	'407262869152358400'	'0.0']->['95847951'	'407278118274367488'	'60.58']
['25427485'	'407262869152358400'	'52.28']->['25992637'	'407262869152358400'	'61.83']
['14511951'	'407262869152358400'	'0.0']->['1361415066'	'407262869152358400'	'70.48']
['14511951'	'407262869152358400'	'0.0']->['284807619'	'407262869152358400'	'80.48']
['14511951'	'407262869152358400'	'0.0']->['122841406'	'407262869152358400'	'83.77']
['14511951'	'407262869152358400'	'0.0']->['273526204'	'407262869152358400'	'83.9']
['14511951'	'407262869152358400'	'0.0']->['46341056'	'407262869152358400'	'95.98']
['14511951'	'407262869152358400'	'0.0']->['33496073'	'407262869152358400'	'103.37']
['14511951'	'407262869152358400'	'0.0']->['50843376'	'407262869152358400'	'118.02']
['14511951'	'407262869152358400'	'0.0']->['125771211'	'407262869152358400'	'125.47']
['14511951'	'407262869152358400'	'0.0']->['357936013'	'407262869152358400'	'126.53']
['14511951'	'407262869152358400'	'0.0']->['308350555'	'407262869152358400'	'132.02']
['14511951'	'407262869152358400'	'0.0']->['33911920'	'407262869152358400'	'135.6']
['14511951'	'407262869152358400'	'0.0']->['45819332'	'407262869152358400'	'140.35']
['14511951'	'407262869152358400'	'0.0']->['320428016'	'407262869152358400'	'141.17']
['14511951'	'407262869152358400'	'0.0']->['736639351'	'407262869152358400'	'146.75']
['14511951'	'407262869152358400'	'0.0']->['31634255'	'407262869152358400'	'153.8']
['14511951'	'407262869152358400'	'0.0']->['31050829'	'407262869152358400'	'155.38']
['14511951'	'407262869152358400'	'0.0']->['92953029'	'407262869152358400'	'156.05']
['14511951'	'407262869152358400'	'0.0']->['2151518862'	'407262869152358400'	'197.02']
['14511951'	'407262869152358400'	'0.0']->['14930020'	'407262869152358400'	'209.03']
['14511951'	'407262869152358400'	'0.0']->['34660817'	'407262869152358400'	'213.13']
['31634255'	'407262869152358400'	'153.8']->['352398527'	'407262869152358400'	'219.78']
['14511951'	'407262869152358400'	'0.0']->['838424226'	'407262869152358400'	'230.72']
['14511951'	'407262869152358400'	'0.0']->['1726891076'	'407324500204584960'	'244.9']
['14511951'	'407262869152358400'	'0.0']->['317212427'	'407262869152358400'	'248.63']
['14511951'	'407262869152358400'	'0.0']->['2193364472'	'407262869152358400'	'263.03']
['14511951'	'407262869152358400'	'0.0']->['1910272172'	'407262869152358400'	'323.22']
['14511951'	'407262869152358400'	'0.0']->['580028925'	'407262869152358400'	'350.92']
['14511951'	'407262869152358400'	'0.0']->['173974740'	'407262869152358400'	'363.6']
['14511951'	'407262869152358400'	'0.0']->['792130'	'407262869152358400'	'396.62']
['14511951'	'407262869152358400'	'0.0']->['610250722'	'407262869152358400'	'418.72']
['14511951'	'407262869152358400'	'0.0']->['2188585980'	'407262869152358400'	'747.07']
['14511951'	'407262869152358400'	'0.0']->['785509422'	'407262869152358400'	'1070.62']
['14511951'	'407262869152358400'	'0.0']->['743384359'	'407262869152358400'	'1171.92']
