# Supplementary material for: BiMGCL: rumor detection via bi-directional multi-level graph contrastive learning
Source: PeerJ Comput Sci. 2023 Nov 10;9:e1659. doi: 10.7717/peerj-cs.1659 (PMC10703058; doi:10.7717/peerj-cs.1659)
Supplement: Supplemental Information 1 [file peerj-cs-09-1659-s001.zip › rumor_detection_acl2017/twitter15/tree/407262953533353984.txt]

['ROOT'	'ROOT'	'0.0']->['18510860'	'407262953533353984'	'0.0']
['18510860'	'407262953533353984'	'0.0']->['766672476'	'407262953533353984'	'1.25']
['18510860'	'407262953533353984'	'0.0']->['28820629'	'407262953533353984'	'1.25']
['18510860'	'407262953533353984'	'0.0']->['92157633'	'407262953533353984'	'1.25']
['18510860'	'407262953533353984'	'0.0']->['233464339'	'407262953533353984'	'1.25']
['18510860'	'407262953533353984'	'0.0']->['18083070'	'407262953533353984'	'1.25']
['18510860'	'407262953533353984'	'0.0']->['1735687284'	'407262953533353984'	'1.25']
['18510860'	'407262953533353984'	'0.0']->['624947383'	'407262953533353984'	'1.25']
['18510860'	'407262953533353984'	'0.0']->['28899643'	'407262953533353984'	'1.25']
['18510860'	'407262953533353984'	'0.0']->['24148477'	'407262953533353984'	'1.25']
['18510860'	'407262953533353984'	'0.0']->['158123632'	'407262953533353984'	'1.25']
['18510860'	'407262953533353984'	'0.0']->['246799109'	'407262953533353984'	'1.25']
['18510860'	'407262953533353984'	'0.0']->['16422701'	'407262953533353984'	'1.25']
['18510860'	'407262953533353984'	'0.0']->['102260688'	'407262953533353984'	'1.38']
['18510860'	'407262953533353984'	'0.0']->['381298758'	'407262953533353984'	'1.5']
['18510860'	'407262953533353984'	'0.0']->['154017181'	'407262953533353984'	'1.79']
['18510860'	'407262953533353984'	'0.0']->['20195088'	'407262953533353984'	'2.08']
['18510860'	'407262953533353984'	'0.0']->['20393250'	'407262953533353984'	'2.17']
['18510860'	'407262953533353984'	'0.0']->['1628593754'	'407262953533353984'	'2.25']
['18510860'	'407262953533353984'	'0.0']->['30706364'	'407262953533353984'	'2.64']
['18510860'	'407262953533353984'	'0.0']->['2163483380'	'407262953533353984'	'3.03']
['18510860'	'407262953533353984'	'0.0']->['375074421'	'407262953533353984'	'3.58']
['18510860'	'407262953533353984'	'0.0']->['17082120'	'407262953533353984'	'3.86']
['18510860'	'407262953533353984'	'0.0']->['332515248'	'407262953533353984'	'4.0']
['18510860'	'407262953533353984'	'0.0']->['373639969'	'407262953533353984'	'4.13']
['18510860'	'407262953533353984'	'0.0']->['382362868'	'407262953533353984'	'5.42']
['18510860'	'407262953533353984'	'0.0']->['1187130325'	'407262953533353984'	'5.68']
['18510860'	'407262953533353984'	'0.0']->['243335328'	'407262953533353984'	'6.27']
['18510860'	'407262953533353984'	'0.0']->['139566864'	'407262953533353984'	'6.48']
['18510860'	'407262953533353984'	'0.0']->['43013901'	'407262953533353984'	'6.53']
['18510860'	'407262953533353984'	'0.0']->['587959211'	'407262953533353984'	'6.85']
['18510860'	'407262953533353984'	'0.0']->['35083353'	'407262953533353984'	'7.27']
['18510860'	'407262953533353984'	'0.0']->['572201295'	'407262953533353984'	'7.35']
['18510860'	'407262953533353984'	'0.0']->['25839422'	'407262953533353984'	'7.42']
['18510860'	'407262953533353984'	'0.0']->['19633263'	'407262953533353984'	'7.58']
['18510860'	'407262953533353984'	'0.0']->['42267378'	'407262953533353984'	'7.9']
['18510860'	'407262953533353984'	'0.0']->['39568755'	'407262953533353984'	'8.53']
['18510860'	'407262953533353984'	'0.0']->['15171237'	'407262953533353984'	'9.18']
['18510860'	'407262953533353984'	'0.0']->['1297546003'	'407262953533353984'	'9.18']
['18510860'	'407262953533353984'	'0.0']->['197250976'	'407262953533353984'	'9.43']
['18510860'	'407262953533353984'	'0.0']->['98894225'	'407262953533353984'	'10.02']
['18510860'	'407262953533353984'	'0.0']->['313037820'	'407262953533353984'	'10.98']
['18510860'	'407262953533353984'	'0.0']->['299306376'	'407262953533353984'	'12.65']
['18510860'	'407262953533353984'	'0.0']->['545801629'	'407262953533353984'	'13.7']
['18510860'	'407262953533353984'	'0.0']->['139110365'	'407262953533353984'	'14.02']
['18510860'	'407262953533353984'	'0.0']->['503993693'	'407262953533353984'	'15.03']
['18510860'	'407262953533353984'	'0.0']->['190547231'	'407262953533353984'	'15.2']
['373639969'	'407262953533353984'	'4.13']->['1423010072'	'407262953533353984'	'16.58']
['18510860'	'407262953533353984'	'0.0']->['52342916'	'407262953533353984'	'17.25']
['18510860'	'407262953533353984'	'0.0']->['1107734389'	'407262953533353984'	'20.13']
['18510860'	'407262953533353984'	'0.0']->['14682358'	'407268452013834240'	'21.85']
['18510860'	'407262953533353984'	'0.0']->['32323843'	'407262953533353984'	'23.23']
['18510860'	'407262953533353984'	'0.0']->['406569206'	'407262953533353984'	'23.95']
['42267378'	'407262953533353984'	'7.9']->['14400835'	'407262953533353984'	'24.03']
['18510860'	'407262953533353984'	'0.0']->['121308267'	'407262953533353984'	'24.98']
['18510860'	'407262953533353984'	'0.0']->['407897964'	'407262953533353984'	'25.0']
['373639969'	'407262953533353984'	'4.13']->['27608968'	'407262953533353984'	'26.18']
['18510860'	'407262953533353984'	'0.0']->['218457041'	'407262953533353984'	'27.37']
['18510860'	'407262953533353984'	'0.0']->['232851192'	'407262953533353984'	'29.05']
['18510860'	'407262953533353984'	'0.0']->['336744713'	'407262953533353984'	'29.67']
['18510860'	'407262953533353984'	'0.0']->['397588167'	'407262953533353984'	'30.37']
['154017181'	'407262953533353984'	'1.79']->['154448595'	'407262953533353984'	'30.87']
['18510860'	'407262953533353984'	'0.0']->['214382519'	'407262953533353984'	'34.27']
['373639969'	'407262953533353984'	'4.13']->['1215763321'	'407262953533353984'	'36.45']
['18510860'	'407262953533353984'	'0.0']->['216989945'	'407262953533353984'	'42.47']
['18510860'	'407262953533353984'	'0.0']->['172909227'	'407262953533353984'	'44.58']
['18510860'	'407262953533353984'	'0.0']->['331627891'	'407262953533353984'	'48.0']
['18510860'	'407262953533353984'	'0.0']->['1887962324'	'407262953533353984'	'49.97']
['14682358'	'407268452013834240'	'21.85']->['278855823'	'407275743211565057'	'50.82']
['373639969'	'407262953533353984'	'4.13']->['76229883'	'407262953533353984'	'52.82']
['18510860'	'407262953533353984'	'0.0']->['288316068'	'407262953533353984'	'53.25']
['18510860'	'407262953533353984'	'0.0']->['911520864'	'407262953533353984'	'54.47']
['18510860'	'407262953533353984'	'0.0']->['318366634'	'407262953533353984'	'57.63']
['18510860'	'407262953533353984'	'0.0']->['1705780753'	'407262953533353984'	'60.27']
['18510860'	'407262953533353984'	'0.0']->['18577761'	'407262953533353984'	'63.83']
['18510860'	'407262953533353984'	'0.0']->['35139022'	'407262953533353984'	'69.67']
['18510860'	'407262953533353984'	'0.0']->['121938065'	'407262953533353984'	'73.73']
['14400835'	'407262953533353984'	'24.03']->['25128705'	'407262953533353984'	'77.62']
['18510860'	'407262953533353984'	'0.0']->['232818407'	'407262953533353984'	'83.23']
['18510860'	'407262953533353984'	'0.0']->['874869986'	'407262953533353984'	'84.23']
['18510860'	'407262953533353984'	'0.0']->['19774504'	'407262953533353984'	'98.35']
['18510860'	'407262953533353984'	'0.0']->['16216251'	'407262953533353984'	'100.63']
['18510860'	'407262953533353984'	'0.0']->['150148166'	'407262953533353984'	'113.8']
['43013901'	'407262953533353984'	'6.53']->['1107573198'	'407262953533353984'	'117.35']
['121938065'	'407262953533353984'	'73.73']->['2207546156'	'407262953533353984'	'117.5']
['18510860'	'407262953533353984'	'0.0']->['1493630954'	'407262953533353984'	'118.53']
['18510860'	'407262953533353984'	'0.0']->['1860505939'	'407262953533353984'	'123.7']
['232851192'	'407262953533353984'	'29.05']->['366755475'	'407262953533353984'	'124.7']
['18510860'	'407262953533353984'	'0.0']->['17892197'	'407262953533353984'	'127.65']
['18510860'	'407262953533353984'	'0.0']->['17517420'	'407262953533353984'	'139.13']
['18510860'	'407262953533353984'	'0.0']->['58133136'	'407262953533353984'	'163.73']
['18510860'	'407262953533353984'	'0.0']->['15603299'	'407262953533353984'	'175.45']
['18510860'	'407262953533353984'	'0.0']->['111471781'	'407262953533353984'	'177.85']
['18510860'	'407262953533353984'	'0.0']->['224878769'	'407262953533353984'	'180.25']
['18510860'	'407262953533353984'	'0.0']->['330657727'	'407262953533353984'	'190.85']
['18510860'	'407262953533353984'	'0.0']->['531819301'	'407262953533353984'	'194.67']
['18510860'	'407262953533353984'	'0.0']->['283768645'	'407262953533353984'	'228.47']
['18510860'	'407262953533353984'	'0.0']->['136875812'	'407262953533353984'	'312.68']
['18510860'	'407262953533353984'	'0.0']->['25227822'	'407262953533353984'	'317.98']
['52342916'	'407262953533353984'	'17.25']->['55656987'	'407262953533353984'	'327.3']
['25227822'	'407262953533353984'	'317.98']->['464458913'	'407262953533353984'	'330.13']
['18510860'	'407262953533353984'	'0.0']->['293838844'	'407262953533353984'	'331.38']
['18510860'	'407262953533353984'	'0.0']->['237949064'	'407262953533353984'	'397.28']
['18510860'	'407262953533353984'	'0.0']->['126346670'	'407262953533353984'	'435.05']
['18510860'	'407262953533353984'	'0.0']->['266347276'	'407262953533353984'	'455.63']
['18510860'	'407262953533353984'	'0.0']->['217100313'	'407262953533353984'	'744.58']
['217100313'	'407262953533353984'	'744.58']->['249628580'	'407262953533353984'	'786.02']
['18510860'	'407262953533353984'	'0.0']->['27525294'	'407262953533353984'	'793.28']
['18510860'	'407262953533353984'	'0.0']->['38502411'	'407262953533353984'	'842.9']
['217100313'	'407262953533353984'	'744.58']->['46923351'	'407262953533353984'	'944.13']
['18510860'	'407262953533353984'	'0.0']->['308607766'	'407262953533353984'	'1096.55']
['18510860'	'407262953533353984'	'0.0']->['270892925'	'407262953533353984'	'1097.33']
['18510860'	'407262953533353984'	'0.0']->['69892426'	'407262953533353984'	'1206.17']
['373639969'	'407262953533353984'	'4.13']->['56779607'	'407262953533353984'	'3293.38']
['18510860'	'407262953533353984'	'0.0']->['18683634'	'407262953533353984'	'6735.1']
['18510860'	'407262953533353984'	'0.0']->['69473929'	'407262953533353984'	'16383.38']
