# Supplementary material for: BiMGCL: rumor detection via bi-directional multi-level graph contrastive learning
Source: PeerJ Comput Sci. 2023 Nov 10;9:e1659. doi: 10.7717/peerj-cs.1659 (PMC10703058; doi:10.7717/peerj-cs.1659)
Supplement: Supplemental Information 1 [file peerj-cs-09-1659-s001.zip › rumor_detection_acl2017/twitter15/tree/407264593027670016.txt]

['ROOT'	'ROOT'	'0.0']->['134838249'	'407264593027670016'	'0.0']
['134838249'	'407264593027670016'	'0.0']->['114246514'	'407265032305524736'	'1.73']
['134838249'	'407264593027670016'	'0.0']->['219035018'	'407265650495602688'	'4.2']
['134838249'	'407264593027670016'	'0.0']->['104591791'	'407264593027670016'	'5.18']
['134838249'	'407264593027670016'	'0.0']->['242883777'	'407264593027670016'	'5.18']
['134838249'	'407264593027670016'	'0.0']->['41381578'	'407264593027670016'	'5.18']
['134838249'	'407264593027670016'	'0.0']->['334366347'	'407264593027670016'	'5.18']
['134838249'	'407264593027670016'	'0.0']->['895950564'	'407264593027670016'	'5.18']
['134838249'	'407264593027670016'	'0.0']->['57721562'	'407264593027670016'	'5.18']
['134838249'	'407264593027670016'	'0.0']->['541709848'	'407264593027670016'	'5.18']
['134838249'	'407264593027670016'	'0.0']->['556333133'	'407264593027670016'	'5.18']
['134838249'	'407264593027670016'	'0.0']->['284726950'	'407264593027670016'	'5.18']
['134838249'	'407264593027670016'	'0.0']->['45730374'	'407264593027670016'	'5.18']
['134838249'	'407264593027670016'	'0.0']->['64991751'	'407264593027670016'	'5.18']
['134838249'	'407264593027670016'	'0.0']->['437135137'	'407264593027670016'	'5.18']
['134838249'	'407264593027670016'	'0.0']->['132046071'	'407264593027670016'	'5.18']
['134838249'	'407264593027670016'	'0.0']->['39575325'	'407264593027670016'	'5.18']
['134838249'	'407264593027670016'	'0.0']->['276042246'	'407264593027670016'	'5.18']
['134838249'	'407264593027670016'	'0.0']->['331293477'	'407264593027670016'	'5.18']
['134838249'	'407264593027670016'	'0.0']->['629419877'	'407264593027670016'	'5.18']
['134838249'	'407264593027670016'	'0.0']->['304699384'	'407264593027670016'	'5.18']
['134838249'	'407264593027670016'	'0.0']->['36215562'	'407264593027670016'	'5.18']
['134838249'	'407264593027670016'	'0.0']->['1436211770'	'407264593027670016'	'5.27']
['134838249'	'407264593027670016'	'0.0']->['1594428001'	'407264593027670016'	'5.5']
['134838249'	'407264593027670016'	'0.0']->['969631422'	'407264593027670016'	'5.52']
['134838249'	'407264593027670016'	'0.0']->['155850752'	'407264593027670016'	'5.63']
['134838249'	'407264593027670016'	'0.0']->['205316443'	'407264593027670016'	'5.68']
['134838249'	'407264593027670016'	'0.0']->['1600526748'	'407264593027670016'	'5.72']
['134838249'	'407264593027670016'	'0.0']->['222877789'	'407264593027670016'	'5.85']
['134838249'	'407264593027670016'	'0.0']->['447865913'	'407264593027670016'	'6.48']
['134838249'	'407264593027670016'	'0.0']->['515917512'	'407264593027670016'	'7.82']
['134838249'	'407264593027670016'	'0.0']->['1551907952'	'407264593027670016'	'7.9']
['134838249'	'407264593027670016'	'0.0']->['157703225'	'407264593027670016'	'8.4']
['134838249'	'407264593027670016'	'0.0']->['518740213'	'407264593027670016'	'9.5']
['134838249'	'407264593027670016'	'0.0']->['1332584677'	'407264593027670016'	'9.55']
['134838249'	'407264593027670016'	'0.0']->['236969684'	'407264593027670016'	'10.08']
['134838249'	'407264593027670016'	'0.0']->['1409095142'	'407264593027670016'	'10.23']
['134838249'	'407264593027670016'	'0.0']->['67212534'	'407264593027670016'	'11.17']
['134838249'	'407264593027670016'	'0.0']->['1039006490'	'407264593027670016'	'11.3']
['134838249'	'407264593027670016'	'0.0']->['247111223'	'407264593027670016'	'12.87']
['134838249'	'407264593027670016'	'0.0']->['142038687'	'407264593027670016'	'12.95']
['134838249'	'407264593027670016'	'0.0']->['2157786922'	'407264593027670016'	'13.67']
['134838249'	'407264593027670016'	'0.0']->['800805877'	'407264593027670016'	'15.37']
['134838249'	'407264593027670016'	'0.0']->['1352734866'	'407264593027670016'	'15.82']
['134838249'	'407264593027670016'	'0.0']->['411443354'	'407264593027670016'	'15.97']
['134838249'	'407264593027670016'	'0.0']->['330087990'	'407264593027670016'	'16.52']
['134838249'	'407264593027670016'	'0.0']->['487195648'	'407264593027670016'	'17.93']
['134838249'	'407264593027670016'	'0.0']->['520902130'	'407264593027670016'	'18.53']
['134838249'	'407264593027670016'	'0.0']->['904494337'	'407264593027670016'	'18.7']
['134838249'	'407264593027670016'	'0.0']->['1034480150'	'407264593027670016'	'18.88']
['134838249'	'407264593027670016'	'0.0']->['1489234412'	'407264593027670016'	'19.47']
['487195648'	'407264593027670016'	'17.93']->['312616595'	'407264593027670016'	'19.52']
['134838249'	'407264593027670016'	'0.0']->['309441870'	'407264593027670016'	'20.83']
['1436211770'	'407264593027670016'	'5.27']->['550561967'	'407264593027670016'	'21.93']
['134838249'	'407264593027670016'	'0.0']->['490163451'	'407264593027670016'	'22.07']
['134838249'	'407264593027670016'	'0.0']->['77407939'	'407264593027670016'	'22.15']
['67212534'	'407264593027670016'	'11.17']->['602848864'	'407264593027670016'	'22.32']
['134838249'	'407264593027670016'	'0.0']->['497870273'	'407264593027670016'	'22.4']
['134838249'	'407264593027670016'	'0.0']->['458551503'	'407270550923661312'	'23.67']
['134838249'	'407264593027670016'	'0.0']->['89402780'	'407264593027670016'	'25.13']
['134838249'	'407264593027670016'	'0.0']->['797039786'	'407264593027670016'	'25.57']
['134838249'	'407264593027670016'	'0.0']->['465713112'	'407264593027670016'	'25.73']
['134838249'	'407264593027670016'	'0.0']->['326577336'	'407264593027670016'	'27.68']
['465713112'	'407264593027670016'	'25.73']->['484814767'	'407264593027670016'	'27.78']
['487195648'	'407264593027670016'	'17.93']->['599043275'	'407264593027670016'	'27.85']
['134838249'	'407264593027670016'	'0.0']->['847699592'	'407264593027670016'	'28.03']
['134838249'	'407264593027670016'	'0.0']->['131888849'	'407264593027670016'	'30.5']
['458551503'	'407270550923661312'	'23.67']->['134838249'	'407264593027670016'	'0.0']
['847699592'	'407264593027670016'	'28.03']->['325825414'	'407264593027670016'	'32.63']
['134838249'	'407264593027670016'	'0.0']->['1731564014'	'407264593027670016'	'32.73']
['134838249'	'407264593027670016'	'0.0']->['198600986'	'407264593027670016'	'33.03']
['465713112'	'407264593027670016'	'25.73']->['485824504'	'407264593027670016'	'33.53']
['134838249'	'407264593027670016'	'0.0']->['1405336555'	'407264593027670016'	'36.97']
['134838249'	'407264593027670016'	'0.0']->['1054476673'	'407264593027670016'	'40.15']
['134838249'	'407264593027670016'	'0.0']->['85150694'	'407264593027670016'	'43.22']
['134838249'	'407264593027670016'	'0.0']->['546362086'	'407264593027670016'	'51.88']
['134838249'	'407264593027670016'	'0.0']->['273947320'	'407264593027670016'	'53.22']
['134838249'	'407264593027670016'	'0.0']->['76713658'	'407264593027670016'	'53.32']
['134838249'	'407264593027670016'	'0.0']->['95072659'	'407264593027670016'	'54.62']
['134838249'	'407264593027670016'	'0.0']->['146838457'	'407264593027670016'	'56.47']
['67212534'	'407264593027670016'	'11.17']->['199518656'	'407264593027670016'	'58.32']
['199518656'	'407264593027670016'	'58.32']->['621223229'	'407264593027670016'	'58.98']
['134838249'	'407264593027670016'	'0.0']->['438563949'	'407264593027670016'	'59.17']
['134838249'	'407264593027670016'	'0.0']->['116797480'	'407264593027670016'	'63.02']
['134838249'	'407264593027670016'	'0.0']->['305145686'	'407264593027670016'	'65.73']
['134838249'	'407264593027670016'	'0.0']->['53437803'	'407264593027670016'	'72.0']
['134838249'	'407264593027670016'	'0.0']->['2189546315'	'407264593027670016'	'76.22']
['629419877'	'407264593027670016'	'5.18']->['59402770'	'407264593027670016'	'95.48']
['134838249'	'407264593027670016'	'0.0']->['440441320'	'407264593027670016'	'97.52']
['440441320'	'407264593027670016'	'97.52']->['177738805'	'407264593027670016'	'102.98']
['134838249'	'407264593027670016'	'0.0']->['321809644'	'407264593027670016'	'138.32']
['134838249'	'407264593027670016'	'0.0']->['1392061392'	'407264593027670016'	'173.67']
['497870273'	'407264593027670016'	'22.4']->['25557752'	'407264593027670016'	'186.65']
['134838249'	'407264593027670016'	'0.0']->['491838009'	'407264593027670016'	'187.33']
['134838249'	'407264593027670016'	'0.0']->['252493907'	'407264593027670016'	'192.18']
['134838249'	'407264593027670016'	'0.0']->['139349106'	'407264593027670016'	'212.13']
['134838249'	'407264593027670016'	'0.0']->['62233343'	'407264593027670016'	'229.58']
['134838249'	'407264593027670016'	'0.0']->['85350495'	'407264593027670016'	'229.62']
['134838249'	'407264593027670016'	'0.0']->['2167704482'	'407264593027670016'	'234.17']
['134838249'	'407264593027670016'	'0.0']->['986182146'	'407264593027670016'	'435.92']
['134838249'	'407264593027670016'	'0.0']->['390249911'	'407264593027670016'	'689.23']
['134838249'	'407264593027670016'	'0.0']->['715221901'	'407264593027670016'	'1125.38']
['134838249'	'407264593027670016'	'0.0']->['955839314'	'407591624806780928'	'1299.5']
['134838249'	'407264593027670016'	'0.0']->['1107747090'	'407264593027670016'	'1857.87']
['134838249'	'407264593027670016'	'0.0']->['1273332276'	'407264593027670016'	'2737.73']
['1273332276'	'407264593027670016'	'2737.73']->['1160754852'	'407264593027670016'	'2770.08']
['134838249'	'407264593027670016'	'0.0']->['237881723'	'407264593027670016'	'9278.83']
['134838249'	'407264593027670016'	'0.0']->['997456784'	'407264593027670016'	'9561.08']
