# Supplementary material for: BiMGCL: rumor detection via bi-directional multi-level graph contrastive learning
Source: PeerJ Comput Sci. 2023 Nov 10;9:e1659. doi: 10.7717/peerj-cs.1659 (PMC10703058; doi:10.7717/peerj-cs.1659)
Supplement: Supplemental Information 1 [file peerj-cs-09-1659-s001.zip › rumor_detection_acl2017/twitter15/tree/407267881131732992.txt]

['ROOT'	'ROOT'	'0.0']->['20012204'	'407267881131732992'	'0.0']
['20012204'	'407267881131732992'	'0.0']->['433440184'	'407268208329388032'	'1.3']
['20012204'	'407267881131732992'	'0.0']->['42688015'	'407267881131732992'	'1.87']
['20012204'	'407267881131732992'	'0.0']->['1529814576'	'407267881131732992'	'1.87']
['20012204'	'407267881131732992'	'0.0']->['353802012'	'407267881131732992'	'1.87']
['20012204'	'407267881131732992'	'0.0']->['161487545'	'407267881131732992'	'2.27']
['20012204'	'407267881131732992'	'0.0']->['2216244924'	'407267881131732992'	'2.67']
['20012204'	'407267881131732992'	'0.0']->['202851438'	'407267881131732992'	'3.27']
['20012204'	'407267881131732992'	'0.0']->['262055891'	'407267881131732992'	'3.57']
['20012204'	'407267881131732992'	'0.0']->['111172639'	'407267881131732992'	'3.72']
['20012204'	'407267881131732992'	'0.0']->['556330237'	'407267881131732992'	'3.87']
['20012204'	'407267881131732992'	'0.0']->['119624730'	'407268871436247040'	'3.93']
['20012204'	'407267881131732992'	'0.0']->['465679668'	'407267881131732992'	'3.97']
['20012204'	'407267881131732992'	'0.0']->['234663574'	'407267881131732992'	'4.08']
['20012204'	'407267881131732992'	'0.0']->['1521797016'	'407267881131732992'	'4.22']
['20012204'	'407267881131732992'	'0.0']->['130496376'	'407267881131732992'	'4.27']
['20012204'	'407267881131732992'	'0.0']->['317927585'	'407267881131732992'	'4.67']
['20012204'	'407267881131732992'	'0.0']->['829881710'	'407267881131732992'	'4.68']
['20012204'	'407267881131732992'	'0.0']->['14966359'	'407267881131732992'	'4.93']
['20012204'	'407267881131732992'	'0.0']->['2190815022'	'407267881131732992'	'5.58']
['20012204'	'407267881131732992'	'0.0']->['359186592'	'407269316628086784'	'5.7']
['20012204'	'407267881131732992'	'0.0']->['24174519'	'407267881131732992'	'5.8']
['20012204'	'407267881131732992'	'0.0']->['36101290'	'407269449599705089'	'6.23']
['20012204'	'407267881131732992'	'0.0']->['207643022'	'407267881131732992'	'6.65']
['20012204'	'407267881131732992'	'0.0']->['152164032'	'407267881131732992'	'6.95']
['20012204'	'407267881131732992'	'0.0']->['23016697'	'407267881131732992'	'7.68']
['20012204'	'407267881131732992'	'0.0']->['29084090'	'407267881131732992'	'8.68']
['20012204'	'407267881131732992'	'0.0']->['354929596'	'407267881131732992'	'9.0']
['20012204'	'407267881131732992'	'0.0']->['547998081'	'407267881131732992'	'9.38']
['20012204'	'407267881131732992'	'0.0']->['27730133'	'407267881131732992'	'9.73']
['20012204'	'407267881131732992'	'0.0']->['191312317'	'407267881131732992'	'10.47']
['36101290'	'407269449599705089'	'6.23']->['188222573'	'407270608108417024'	'10.83']
['152164032'	'407267881131732992'	'6.95']->['71508075'	'407267881131732992'	'10.88']
['20012204'	'407267881131732992'	'0.0']->['119244249'	'407267881131732992'	'11.18']
['20012204'	'407267881131732992'	'0.0']->['492533501'	'407267881131732992'	'11.38']
['20012204'	'407267881131732992'	'0.0']->['149070925'	'407267881131732992'	'11.55']
['20012204'	'407267881131732992'	'0.0']->['35347524'	'407267881131732992'	'12.18']
['20012204'	'407267881131732992'	'0.0']->['357288085'	'407267881131732992'	'12.43']
['20012204'	'407267881131732992'	'0.0']->['2203386694'	'407267881131732992'	'12.73']
['20012204'	'407267881131732992'	'0.0']->['231204111'	'407271526434476032'	'14.48']
['20012204'	'407267881131732992'	'0.0']->['256587560'	'407267881131732992'	'15.67']
['20012204'	'407267881131732992'	'0.0']->['1842722749'	'407267881131732992'	'16.42']
['20012204'	'407267881131732992'	'0.0']->['1675157100'	'407267881131732992'	'16.72']
['20012204'	'407267881131732992'	'0.0']->['26127962'	'407267881131732992'	'17.65']
['20012204'	'407267881131732992'	'0.0']->['161415313'	'407267881131732992'	'18.5']
['20012204'	'407267881131732992'	'0.0']->['347439368'	'407272590307516416'	'18.7']
['20012204'	'407267881131732992'	'0.0']->['49097806'	'407267881131732992'	'19.52']
['20012204'	'407267881131732992'	'0.0']->['707449002'	'407267881131732992'	'20.9']
['20012204'	'407267881131732992'	'0.0']->['332432195'	'407267881131732992'	'21.12']
['20012204'	'407267881131732992'	'0.0']->['319990713'	'407267881131732992'	'25.2']
['20012204'	'407267881131732992'	'0.0']->['207194720'	'407267881131732992'	'25.25']
['20012204'	'407267881131732992'	'0.0']->['331799941'	'407267881131732992'	'25.63']
['20012204'	'407267881131732992'	'0.0']->['76143552'	'407267881131732992'	'26.23']
['20012204'	'407267881131732992'	'0.0']->['80652738'	'407267881131732992'	'26.27']
['20012204'	'407267881131732992'	'0.0']->['26942940'	'407267881131732992'	'27.37']
['20012204'	'407267881131732992'	'0.0']->['25421310'	'407267881131732992'	'32.18']
['20012204'	'407267881131732992'	'0.0']->['34811271'	'407267881131732992'	'32.73']
['20012204'	'407267881131732992'	'0.0']->['262365274'	'407267881131732992'	'32.85']
['20012204'	'407267881131732992'	'0.0']->['1864521536'	'407267881131732992'	'34.3']
['20012204'	'407267881131732992'	'0.0']->['84860716'	'407267881131732992'	'34.77']
['20012204'	'407267881131732992'	'0.0']->['15140389'	'407267881131732992'	'36.23']
['20012204'	'407267881131732992'	'0.0']->['356581101'	'407267881131732992'	'43.5']
['20012204'	'407267881131732992'	'0.0']->['1661797136'	'407267881131732992'	'53.8']
['20012204'	'407267881131732992'	'0.0']->['43142344'	'407267881131732992'	'54.0']
['20012204'	'407267881131732992'	'0.0']->['107088702'	'407267881131732992'	'56.55']
['20012204'	'407267881131732992'	'0.0']->['33836312'	'407267881131732992'	'57.47']
['20012204'	'407267881131732992'	'0.0']->['67646581'	'407267881131732992'	'59.92']
['20012204'	'407267881131732992'	'0.0']->['48432737'	'407267881131732992'	'60.6']
['20012204'	'407267881131732992'	'0.0']->['458201018'	'407267881131732992'	'61.07']
['20012204'	'407267881131732992'	'0.0']->['1670918916'	'407267881131732992'	'62.52']
['20012204'	'407267881131732992'	'0.0']->['1197136686'	'407267881131732992'	'63.27']
['20012204'	'407267881131732992'	'0.0']->['425692422'	'407267881131732992'	'65.23']
['20012204'	'407267881131732992'	'0.0']->['1855872259'	'407267881131732992'	'68.6']
['20012204'	'407267881131732992'	'0.0']->['51906885'	'407267881131732992'	'69.68']
['80652738'	'407267881131732992'	'26.27']->['390041394'	'407267881131732992'	'79.42']
['20012204'	'407267881131732992'	'0.0']->['81670300'	'407289270534426624'	'84.98']
['20012204'	'407267881131732992'	'0.0']->['305161568'	'407267881131732992'	'86.93']
['20012204'	'407267881131732992'	'0.0']->['1715263796'	'407267881131732992'	'104.48']
['20012204'	'407267881131732992'	'0.0']->['69403000'	'407267881131732992'	'111.32']
['20012204'	'407267881131732992'	'0.0']->['72778152'	'407267881131732992'	'140.35']
['20012204'	'407267881131732992'	'0.0']->['391056409'	'407267881131732992'	'147.62']
['20012204'	'407267881131732992'	'0.0']->['94161368'	'407267881131732992'	'155.25']
['20012204'	'407267881131732992'	'0.0']->['1692163922'	'407313070298783744'	'179.57']
['20012204'	'407267881131732992'	'0.0']->['333117910'	'407267881131732992'	'204.02']
['20012204'	'407267881131732992'	'0.0']->['54121021'	'407267881131732992'	'262.18']
['20012204'	'407267881131732992'	'0.0']->['311236396'	'407267881131732992'	'265.6']
['20012204'	'407267881131732992'	'0.0']->['776822210'	'407267881131732992'	'265.62']
['20012204'	'407267881131732992'	'0.0']->['19951683'	'407267881131732992'	'278.48']
['20012204'	'407267881131732992'	'0.0']->['18423497'	'407267881131732992'	'380.78']
['20012204'	'407267881131732992'	'0.0']->['2218907324'	'407267881131732992'	'564.8']
['20012204'	'407267881131732992'	'0.0']->['373057436'	'407267881131732992'	'575.47']
['20012204'	'407267881131732992'	'0.0']->['61400534'	'407267881131732992'	'633.72']
['20012204'	'407267881131732992'	'0.0']->['365363518'	'407267881131732992'	'893.4']
['20012204'	'407267881131732992'	'0.0']->['27181614'	'407267881131732992'	'909.67']
['20012204'	'407267881131732992'	'0.0']->['80202216'	'407519656195686400'	'1000.47']
['20012204'	'407267881131732992'	'0.0']->['188025660'	'407267881131732992'	'2016.03']
['20012204'	'407267881131732992'	'0.0']->['192640932'	'407267881131732992'	'2681.2']
['20012204'	'407267881131732992'	'0.0']->['1401327818'	'407267881131732992'	'4894.67']
['20012204'	'407267881131732992'	'0.0']->['74096361'	'407267881131732992'	'5276.92']
