# Supplementary material for: BiMGCL: rumor detection via bi-directional multi-level graph contrastive learning
Source: PeerJ Comput Sci. 2023 Nov 10;9:e1659. doi: 10.7717/peerj-cs.1659 (PMC10703058; doi:10.7717/peerj-cs.1659)
Supplement: Supplemental Information 1 [file peerj-cs-09-1659-s001.zip › rumor_detection_acl2017/twitter15/tree/407269894938718208.txt]

['ROOT'	'ROOT'	'0.0']->['26853224'	'407269894938718208'	'0.0']
['26853224'	'407269894938718208'	'0.0']->['1416532280'	'407270320715104257'	'1.68']
['26853224'	'407269894938718208'	'0.0']->['312367029'	'407269894938718208'	'2.33']
['26853224'	'407269894938718208'	'0.0']->['1228527126'	'407269894938718208'	'2.33']
['26853224'	'407269894938718208'	'0.0']->['131295292'	'407269894938718208'	'2.33']
['26853224'	'407269894938718208'	'0.0']->['261433864'	'407269894938718208'	'2.33']
['26853224'	'407269894938718208'	'0.0']->['532657314'	'407269894938718208'	'3.57']
['26853224'	'407269894938718208'	'0.0']->['475624893'	'407270851717779456'	'3.8']
['26853224'	'407269894938718208'	'0.0']->['366029042'	'407269894938718208'	'4.18']
['26853224'	'407269894938718208'	'0.0']->['218517164'	'407269894938718208'	'4.49']
['26853224'	'407269894938718208'	'0.0']->['227490074'	'407269894938718208'	'4.65']
['26853224'	'407269894938718208'	'0.0']->['1273285442'	'407269894938718208'	'4.72']
['26853224'	'407269894938718208'	'0.0']->['347571410'	'407271088125923328'	'4.73']
['26853224'	'407269894938718208'	'0.0']->['1308301231'	'407269894938718208'	'4.8']
['26853224'	'407269894938718208'	'0.0']->['359468406'	'407269894938718208'	'4.93']
['26853224'	'407269894938718208'	'0.0']->['390290048'	'407269894938718208'	'5.38']
['26853224'	'407269894938718208'	'0.0']->['440425763'	'407269894938718208'	'5.6']
['26853224'	'407269894938718208'	'0.0']->['255117182'	'407269894938718208'	'5.82']
['312367029'	'407269894938718208'	'2.33']->['103091035'	'407269894938718208'	'6.2']
['26853224'	'407269894938718208'	'0.0']->['257615029'	'407269894938718208'	'6.38']
['26853224'	'407269894938718208'	'0.0']->['327649385'	'407269894938718208'	'7.43']
['26853224'	'407269894938718208'	'0.0']->['348681132'	'407269894938718208'	'8.67']
['26853224'	'407269894938718208'	'0.0']->['441479419'	'407269894938718208'	'8.92']
['26853224'	'407269894938718208'	'0.0']->['316661163'	'407269894938718208'	'8.95']
['26853224'	'407269894938718208'	'0.0']->['439161593'	'407269894938718208'	'9.63']
['26853224'	'407269894938718208'	'0.0']->['450084710'	'407269894938718208'	'9.77']
['26853224'	'407269894938718208'	'0.0']->['219478819'	'407272418449711104'	'10.02']
['26853224'	'407269894938718208'	'0.0']->['406539296'	'407269894938718208'	'10.03']
['26853224'	'407269894938718208'	'0.0']->['727947457'	'407269894938718208'	'10.07']
['26853224'	'407269894938718208'	'0.0']->['596507881'	'407269894938718208'	'10.38']
['26853224'	'407269894938718208'	'0.0']->['383965365'	'407272599136129025'	'10.75']
['26853224'	'407269894938718208'	'0.0']->['302333419'	'407272903571300352'	'11.95']
['26853224'	'407269894938718208'	'0.0']->['313439517'	'407269894938718208'	'12.05']
['406539296'	'407269894938718208'	'10.03']->['483684191'	'407269894938718208'	'12.17']
['26853224'	'407269894938718208'	'0.0']->['416538064'	'407269894938718208'	'13.25']
['26853224'	'407269894938718208'	'0.0']->['904783026'	'407269894938718208'	'13.35']
['26853224'	'407269894938718208'	'0.0']->['99214462'	'407269894938718208'	'13.68']
['26853224'	'407269894938718208'	'0.0']->['197039069'	'407269894938718208'	'15.75']
['26853224'	'407269894938718208'	'0.0']->['775577678'	'407269894938718208'	'16.15']
['26853224'	'407269894938718208'	'0.0']->['1553963035'	'407269894938718208'	'17.1']
['26853224'	'407269894938718208'	'0.0']->['1683778837'	'407274239298109440'	'17.27']
['26853224'	'407269894938718208'	'0.0']->['256593811'	'407269894938718208'	'17.38']
['26853224'	'407269894938718208'	'0.0']->['1976324455'	'407269894938718208'	'17.62']
['26853224'	'407269894938718208'	'0.0']->['153498735'	'407269894938718208'	'18.17']
['26853224'	'407269894938718208'	'0.0']->['1539987013'	'407274498040152064'	'18.28']
['532657314'	'407269894938718208'	'3.57']->['882693500'	'407269894938718208'	'19.53']
['406539296'	'407269894938718208'	'10.03']->['596796701'	'407269894938718208'	'19.82']
['26853224'	'407269894938718208'	'0.0']->['153876973'	'407269894938718208'	'21.53']
['26853224'	'407269894938718208'	'0.0']->['60335522'	'407269894938718208'	'21.68']
['26853224'	'407269894938718208'	'0.0']->['210516378'	'407269894938718208'	'22.83']
['26853224'	'407269894938718208'	'0.0']->['105008149'	'407269894938718208'	'23.4']
['26853224'	'407269894938718208'	'0.0']->['627535729'	'407276382444879872'	'25.78']
['26853224'	'407269894938718208'	'0.0']->['939449150'	'407269894938718208'	'29.6']
['26853224'	'407269894938718208'	'0.0']->['351837296'	'407269894938718208'	'30.4']
['26853224'	'407269894938718208'	'0.0']->['584625714'	'407269894938718208'	'30.42']
['26853224'	'407269894938718208'	'0.0']->['1268030922'	'407277734532894720'	'31.15']
['26853224'	'407269894938718208'	'0.0']->['806320358'	'407269894938718208'	'31.8']
['26853224'	'407269894938718208'	'0.0']->['512417178'	'407269894938718208'	'31.87']
['26853224'	'407269894938718208'	'0.0']->['99066528'	'407269894938718208'	'35.53']
['26853224'	'407269894938718208'	'0.0']->['239815907'	'407269894938718208'	'38.35']
['239815907'	'407269894938718208'	'38.35']->['281495429'	'407269894938718208'	'39.37']
['26853224'	'407269894938718208'	'0.0']->['587594983'	'407269894938718208'	'41.22']
['26853224'	'407269894938718208'	'0.0']->['954468505'	'407269894938718208'	'42.12']
['26853224'	'407269894938718208'	'0.0']->['1657994556'	'407269894938718208'	'46.6']
['26853224'	'407269894938718208'	'0.0']->['380369825'	'407269894938718208'	'56.93']
['26853224'	'407269894938718208'	'0.0']->['792692748'	'407285103942197249'	'60.43']
['26853224'	'407269894938718208'	'0.0']->['1199284808'	'407269894938718208'	'74.87']
['26853224'	'407269894938718208'	'0.0']->['436016166'	'407269894938718208'	'84.7']
['436016166'	'407269894938718208'	'84.7']->['152778443'	'407269894938718208'	'85.78']
['26853224'	'407269894938718208'	'0.0']->['549614142'	'407269894938718208'	'89.35']
['26853224'	'407269894938718208'	'0.0']->['389730131'	'407269894938718208'	'95.27']
['26853224'	'407269894938718208'	'0.0']->['71184178'	'407302647968837632'	'130.15']
['26853224'	'407269894938718208'	'0.0']->['423522834'	'407269894938718208'	'144.02']
['26853224'	'407269894938718208'	'0.0']->['586180461'	'407269894938718208'	'188.5']
['26853224'	'407269894938718208'	'0.0']->['109686641'	'407269894938718208'	'231.4']
['26853224'	'407269894938718208'	'0.0']->['1616466066'	'407269894938718208'	'242.25']
['26853224'	'407269894938718208'	'0.0']->['1229791724'	'407269894938718208'	'288.72']
['26853224'	'407269894938718208'	'0.0']->['1560978626'	'407269894938718208'	'293.03']
['26853224'	'407269894938718208'	'0.0']->['2169598022'	'407269894938718208'	'300.32']
['2169598022'	'407269894938718208'	'300.32']->['312900729'	'407269894938718208'	'310.87']
['26853224'	'407269894938718208'	'0.0']->['479097572'	'407269894938718208'	'341.22']
['26853224'	'407269894938718208'	'0.0']->['1884518426'	'407269894938718208'	'395.28']
['26853224'	'407269894938718208'	'0.0']->['30775765'	'407269894938718208'	'1119.28']
['26853224'	'407269894938718208'	'0.0']->['69256227'	'407269894938718208'	'1456.72']
['26853224'	'407269894938718208'	'0.0']->['719478668'	'407717566799294465'	'1778.88']
['26853224'	'407269894938718208'	'0.0']->['493705597'	'407269894938718208'	'2017.35']
['26853224'	'407269894938718208'	'0.0']->['333659167'	'407269894938718208'	'2436.35']
['26853224'	'407269894938718208'	'0.0']->['414862999'	'407269894938718208'	'2485.83']
['26853224'	'407269894938718208'	'0.0']->['1604541288'	'407269894938718208'	'2492.05']
['26853224'	'407269894938718208'	'0.0']->['423849568'	'407900368283377666'	'2505.27']
['414862999'	'407269894938718208'	'2485.83']->['423849568'	'407900368283377666'	'2505.27']
['26853224'	'407269894938718208'	'0.0']->['1261916911'	'407269894938718208'	'2524.65']
['423849568'	'407900368283377666'	'2505.27']->['335687601'	'407269894938718208'	'2529.78']
['26853224'	'407269894938718208'	'0.0']->['817970995'	'407269894938718208'	'2575.42']
['26853224'	'407269894938718208'	'0.0']->['2203739908'	'407932802882338818'	'2634.15']
['26853224'	'407269894938718208'	'0.0']->['499860249'	'407269894938718208'	'3963.1']
['26853224'	'407269894938718208'	'0.0']->['948786710'	'407269894938718208'	'5456.23']
['26853224'	'407269894938718208'	'0.0']->['1206519156'	'407269894938718208'	'6655.55']
['26853224'	'407269894938718208'	'0.0']->['374309048'	'407269894938718208'	'6657.47']
['26853224'	'407269894938718208'	'0.0']->['392258872'	'407269894938718208'	'6836.38']
['26853224'	'407269894938718208'	'0.0']->['341489537'	'407269894938718208'	'6837.42']
['26853224'	'407269894938718208'	'0.0']->['719643750'	'407269894938718208'	'7148.55']
['26853224'	'407269894938718208'	'0.0']->['461042199'	'407269894938718208'	'8230.52']
['26853224'	'407269894938718208'	'0.0']->['747310819'	'407269894938718208'	'8255.72']
['26853224'	'407269894938718208'	'0.0']->['314742762'	'407269894938718208'	'8375.48']
['26853224'	'407269894938718208'	'0.0']->['1355328060'	'407269894938718208'	'10409.05']
['26853224'	'407269894938718208'	'0.0']->['2187756715'	'407269894938718208'	'10742.07']
