# Supplementary material for: BiMGCL: rumor detection via bi-directional multi-level graph contrastive learning
Source: PeerJ Comput Sci. 2023 Nov 10;9:e1659. doi: 10.7717/peerj-cs.1659 (PMC10703058; doi:10.7717/peerj-cs.1659)
Supplement: Supplemental Information 1 [file peerj-cs-09-1659-s001.zip › rumor_detection_acl2017/twitter15/tree/407275991610818560.txt]

['ROOT'	'ROOT'	'0.0']->['76156485'	'407275991610818560'	'0.0']
['76156485'	'407275991610818560'	'0.0']->['21386998'	'407283967239258112'	'31.7']
['76156485'	'407275991610818560'	'0.0']->['113174246'	'407296491410051072'	'81.47']
['76156485'	'407275991610818560'	'0.0']->['43501264'	'407275991610818560'	'81.88']
['76156485'	'407275991610818560'	'0.0']->['23818581'	'407275991610818560'	'81.88']
['23818581'	'407275991610818560'	'81.88']->['312368715'	'407275991610818560'	'81.88']
['23818581'	'407275991610818560'	'81.88']->['16464355'	'407275991610818560'	'81.88']
['76156485'	'407275991610818560'	'0.0']->['96080712'	'407275991610818560'	'81.88']
['312368715'	'407275991610818560'	'81.88']->['1710906368'	'407275991610818560'	'81.88']
['23818581'	'407275991610818560'	'81.88']->['250019327'	'407275991610818560'	'81.88']
['23818581'	'407275991610818560'	'81.88']->['20809502'	'407275991610818560'	'81.88']
['23818581'	'407275991610818560'	'81.88']->['11071922'	'407275991610818560'	'81.88']
['23818581'	'407275991610818560'	'81.88']->['153590959'	'407275991610818560'	'81.88']
['23818581'	'407275991610818560'	'81.88']->['724933626'	'407275991610818560'	'81.88']
['23818581'	'407275991610818560'	'81.88']->['45202053'	'407275991610818560'	'81.88']
['23818581'	'407275991610818560'	'81.88']->['47598991'	'407275991610818560'	'81.88']
['23818581'	'407275991610818560'	'81.88']->['23242689'	'407275991610818560'	'81.88']
['76156485'	'407275991610818560'	'0.0']->['87802513'	'407275991610818560'	'81.88']
['76156485'	'407275991610818560'	'0.0']->['823604576'	'407275991610818560'	'81.88']
['23818581'	'407275991610818560'	'81.88']->['566787015'	'407275991610818560'	'81.88']
['76156485'	'407275991610818560'	'0.0']->['17717272'	'407275991610818560'	'81.88']
['23818581'	'407275991610818560'	'81.88']->['313618694'	'407275991610818560'	'81.88']
['23818581'	'407275991610818560'	'81.88']->['51234175'	'407275991610818560'	'81.88']
['76156485'	'407275991610818560'	'0.0']->['759225947073744897'	'407275991610818560'	'81.88']
['76156485'	'407275991610818560'	'0.0']->['753737006'	'407275991610818560'	'81.88']
['23818581'	'407275991610818560'	'81.88']->['355138290'	'407275991610818560'	'81.88']
['76156485'	'407275991610818560'	'0.0']->['17134680'	'407275991610818560'	'81.88']
['76156485'	'407275991610818560'	'0.0']->['364047242'	'407275991610818560'	'82.08']
['76156485'	'407275991610818560'	'0.0']->['33115144'	'407296727931047936'	'82.4']
['76156485'	'407275991610818560'	'0.0']->['1380076699'	'407296806587224064'	'82.72']
['76156485'	'407275991610818560'	'0.0']->['388443446'	'407275991610818560'	'83.28']
['76156485'	'407275991610818560'	'0.0']->['345243993'	'407297045397925888'	'83.67']
['23818581'	'407275991610818560'	'81.88']->['22565170'	'407275991610818560'	'84.47']
['23818581'	'407275991610818560'	'81.88']->['475488782'	'407275991610818560'	'85.66']
['23818581'	'407275991610818560'	'81.88']->['865631677'	'407275991610818560'	'86.25']
['76156485'	'407275991610818560'	'0.0']->['362137045'	'407275991610818560'	'86.48']
['23818581'	'407275991610818560'	'81.88']->['45825341'	'407275991610818560'	'86.55']
['76156485'	'407275991610818560'	'0.0']->['263357010'	'407275991610818560'	'86.7']
['76156485'	'407275991610818560'	'0.0']->['709302810'	'407275991610818560'	'86.78']
['23818581'	'407275991610818560'	'81.88']->['33566001'	'407275991610818560'	'86.81']
['23818581'	'407275991610818560'	'81.88']->['24400322'	'407275991610818560'	'86.83']
['23818581'	'407275991610818560'	'81.88']->['316070971'	'407275991610818560'	'86.84']
['23818581'	'407275991610818560'	'81.88']->['15134850'	'407275991610818560'	'86.85']
['23818581'	'407275991610818560'	'81.88']->['109232918'	'407275991610818560'	'86.85']
['76156485'	'407275991610818560'	'0.0']->['2177570165'	'407275991610818560'	'86.85']
['76156485'	'407275991610818560'	'0.0']->['2373258780'	'407275991610818560'	'87.3']
['76156485'	'407275991610818560'	'0.0']->['356111745'	'407275991610818560'	'87.45']
['23818581'	'407275991610818560'	'81.88']->['20652280'	'407275991610818560'	'87.75']
['23818581'	'407275991610818560'	'81.88']->['38284077'	'407275991610818560'	'87.9']
['76156485'	'407275991610818560'	'0.0']->['37021710'	'407275991610818560'	'87.94']
['23818581'	'407275991610818560'	'81.88']->['364215899'	'407275991610818560'	'87.97']
['76156485'	'407275991610818560'	'0.0']->['497556979'	'407275991610818560'	'88.01']
['23818581'	'407275991610818560'	'81.88']->['329339585'	'407275991610818560'	'88.05']
['364215899'	'407275991610818560'	'87.97']->['300150184'	'407275991610818560'	'88.22']
['76156485'	'407275991610818560'	'0.0']->['92819377'	'407275991610818560'	'88.38']
['76156485'	'407275991610818560'	'0.0']->['322213278'	'407275991610818560'	'88.58']
['76156485'	'407275991610818560'	'0.0']->['1106529584'	'407275991610818560'	'88.71']
['76156485'	'407275991610818560'	'0.0']->['50958314'	'407275991610818560'	'88.84']
['23818581'	'407275991610818560'	'81.88']->['932747335'	'407275991610818560'	'89.1']
['76156485'	'407275991610818560'	'0.0']->['59462324'	'407275991610818560'	'89.63']
['76156485'	'407275991610818560'	'0.0']->['431177911'	'407275991610818560'	'90.63']
['23818581'	'407275991610818560'	'81.88']->['76659880'	'407275991610818560'	'90.67']
['23818581'	'407275991610818560'	'81.88']->['94720084'	'407275991610818560'	'90.83']
['76156485'	'407275991610818560'	'0.0']->['961465417'	'407275991610818560'	'91.07']
['76156485'	'407275991610818560'	'0.0']->['1059264691'	'407275991610818560'	'91.57']
['76156485'	'407275991610818560'	'0.0']->['65600201'	'407275991610818560'	'91.73']
['23818581'	'407275991610818560'	'81.88']->['47343412'	'407275991610818560'	'91.97']
['23818581'	'407275991610818560'	'81.88']->['604132979'	'407275991610818560'	'92.24']
['23818581'	'407275991610818560'	'81.88']->['43956001'	'407275991610818560'	'92.52']
['23818581'	'407275991610818560'	'81.88']->['51295466'	'407275991610818560'	'93.07']
['23818581'	'407275991610818560'	'81.88']->['874613276'	'407275991610818560'	'93.65']
['76156485'	'407275991610818560'	'0.0']->['87154044'	'407275991610818560'	'93.87']
['23818581'	'407275991610818560'	'81.88']->['172110381'	'407275991610818560'	'94.08']
['76156485'	'407275991610818560'	'0.0']->['256656889'	'407275991610818560'	'94.63']
['76156485'	'407275991610818560'	'0.0']->['882788864'	'407275991610818560'	'94.91']
['76156485'	'407275991610818560'	'0.0']->['612682691'	'407275991610818560'	'95.18']
['76156485'	'407275991610818560'	'0.0']->['279024819'	'407299991481249792'	'95.37']
['23818581'	'407275991610818560'	'81.88']->['47921420'	'407275991610818560'	'95.5']
['76156485'	'407275991610818560'	'0.0']->['73256131'	'407275991610818560'	'97.45']
['76156485'	'407275991610818560'	'0.0']->['42980165'	'407275991610818560'	'97.87']
['47343412'	'407275991610818560'	'91.97']->['49598833'	'407275991610818560'	'98.28']
['23242689'	'407275991610818560'	'81.88']->['903238123'	'407275991610818560'	'99.13']
['76156485'	'407275991610818560'	'0.0']->['404299956'	'407275991610818560'	'99.9']
['23818581'	'407275991610818560'	'81.88']->['1081323457'	'407275991610818560'	'100.82']
['76156485'	'407275991610818560'	'0.0']->['274781096'	'407275991610818560'	'101.03']
['76156485'	'407275991610818560'	'0.0']->['1547213251'	'407301454668771328'	'101.18']
['23818581'	'407275991610818560'	'81.88']->['17418353'	'407275991610818560'	'101.57']
['76156485'	'407275991610818560'	'0.0']->['345775507'	'407275991610818560'	'101.77']
['23818581'	'407275991610818560'	'81.88']->['466743763'	'407275991610818560'	'102.82']
['76156485'	'407275991610818560'	'0.0']->['1656823272'	'407302184280129538'	'104.08']
['23818581'	'407275991610818560'	'81.88']->['838915914'	'407275991610818560'	'104.63']
['23818581'	'407275991610818560'	'81.88']->['14473086'	'407275991610818560'	'105.32']
['23818581'	'407275991610818560'	'81.88']->['351131115'	'407275991610818560'	'107.82']
['23818581'	'407275991610818560'	'81.88']->['1467305700'	'407275991610818560'	'108.13']
['76156485'	'407275991610818560'	'0.0']->['855070340'	'407275991610818560'	'108.83']
['23818581'	'407275991610818560'	'81.88']->['438530051'	'407275991610818560'	'109.52']
['76156485'	'407275991610818560'	'0.0']->['49557735'	'407275991610818560'	'110.18']
['23818581'	'407275991610818560'	'81.88']->['231327824'	'407275991610818560'	'110.9']
['76156485'	'407275991610818560'	'0.0']->['27337443'	'407275991610818560'	'115.05']
['23818581'	'407275991610818560'	'81.88']->['48113582'	'407275991610818560'	'116.58']
['76156485'	'407275991610818560'	'0.0']->['201297511'	'407275991610818560'	'117.39']
['23818581'	'407275991610818560'	'81.88']->['2160735125'	'407275991610818560'	'118.2']
['23818581'	'407275991610818560'	'81.88']->['101501959'	'407275991610818560'	'119.45']
['23818581'	'407275991610818560'	'81.88']->['36840943'	'407275991610818560'	'120.5']
['23818581'	'407275991610818560'	'81.88']->['506821851'	'407275991610818560'	'122.32']
['76156485'	'407275991610818560'	'0.0']->['55795410'	'407275991610818560'	'123.77']
['76156485'	'407275991610818560'	'0.0']->['299368458'	'407275991610818560'	'125.22']
['76156485'	'407275991610818560'	'0.0']->['60069532'	'407275991610818560'	'128.12']
['76156485'	'407275991610818560'	'0.0']->['261046519'	'407308331183636481'	'128.52']
['76156485'	'407275991610818560'	'0.0']->['139199207'	'407275991610818560'	'128.88']
['76156485'	'407275991610818560'	'0.0']->['25158468'	'407275991610818560'	'130.88']
['76156485'	'407275991610818560'	'0.0']->['1184368513'	'407275991610818560'	'131.32']
['261046519'	'407308331183636481'	'128.52']->['202665828'	'407309077740408832'	'131.48']
['76156485'	'407275991610818560'	'0.0']->['554675314'	'407275991610818560'	'131.76']
['554675314'	'407275991610818560'	'131.76']->['935126658'	'407275991610818560'	'132.63']
['23818581'	'407275991610818560'	'81.88']->['42174553'	'407275991610818560'	'133.02']
['76156485'	'407275991610818560'	'0.0']->['1130252964'	'407275991610818560'	'137.7']
['23818581'	'407275991610818560'	'81.88']->['23146651'	'407275991610818560'	'139.32']
['76156485'	'407275991610818560'	'0.0']->['337598953'	'407275991610818560'	'140.13']
['1130252964'	'407275991610818560'	'137.7']->['1232203603'	'407275991610818560'	'140.77']
['261046519'	'407308331183636481'	'128.52']->['387439958'	'407314399502684160'	'152.63']
['23818581'	'407275991610818560'	'81.88']->['2150113622'	'407275991610818560'	'153.62']
['76156485'	'407275991610818560'	'0.0']->['115557445'	'407275991610818560'	'156.95']
['76156485'	'407275991610818560'	'0.0']->['100910521'	'407275991610818560'	'159.53']
['23818581'	'407275991610818560'	'81.88']->['176072579'	'407275991610818560'	'160.55']
['23818581'	'407275991610818560'	'81.88']->['611455188'	'407275991610818560'	'161.82']
['76156485'	'407275991610818560'	'0.0']->['34483159'	'407275991610818560'	'163.5']
['76156485'	'407275991610818560'	'0.0']->['566487841'	'407318525465067520'	'169.02']
['76156485'	'407275991610818560'	'0.0']->['73056216'	'407275991610818560'	'169.33']
['76156485'	'407275991610818560'	'0.0']->['301495934'	'407275991610818560'	'176.55']
['23818581'	'407275991610818560'	'81.88']->['118930609'	'407275991610818560'	'177.42']
['23818581'	'407275991610818560'	'81.88']->['67359317'	'407275991610818560'	'182.28']
['23818581'	'407275991610818560'	'81.88']->['1151196169'	'407275991610818560'	'186.57']
['23818581'	'407275991610818560'	'81.88']->['999738578'	'407275991610818560'	'195.28']
['76156485'	'407275991610818560'	'0.0']->['385127010'	'407275991610818560'	'198.13']
['23818581'	'407275991610818560'	'81.88']->['1405360146'	'407275991610818560'	'203.02']
['76156485'	'407275991610818560'	'0.0']->['14068645'	'407327727188836352'	'205.58']
['76156485'	'407275991610818560'	'0.0']->['716747564'	'407275991610818560'	'206.43']
['23818581'	'407275991610818560'	'81.88']->['22567527'	'407275991610818560'	'209.85']
['76156485'	'407275991610818560'	'0.0']->['23532336'	'407334807853477888'	'233.72']
['76156485'	'407275991610818560'	'0.0']->['479869242'	'407275991610818560'	'241.7']
['76156485'	'407275991610818560'	'0.0']->['14223898'	'407275991610818560'	'244.63']
['23818581'	'407275991610818560'	'81.88']->['2186522268'	'407275991610818560'	'247.57']
['76156485'	'407275991610818560'	'0.0']->['451376971'	'407275991610818560'	'262.92']
['23818581'	'407275991610818560'	'81.88']->['99592931'	'407275991610818560'	'302.22']
['76156485'	'407275991610818560'	'0.0']->['61614725'	'407275991610818560'	'325.73']
['76156485'	'407275991610818560'	'0.0']->['256392117'	'407275991610818560'	'373.75']
['256656889'	'407275991610818560'	'94.63']->['258645991'	'407275991610818560'	'385.6']
['23818581'	'407275991610818560'	'81.88']->['39576272'	'407275991610818560'	'389.02']
['23818581'	'407275991610818560'	'81.88']->['15523307'	'407275991610818560'	'390.98']
['23818581'	'407275991610818560'	'81.88']->['12577362'	'407275991610818560'	'399.88']
['23818581'	'407275991610818560'	'81.88']->['2196699109'	'407275991610818560'	'407.88']
['76156485'	'407275991610818560'	'0.0']->['1335212772'	'407275991610818560'	'419.77']
['76156485'	'407275991610818560'	'0.0']->['245692067'	'407275991610818560'	'431.65']
['76156485'	'407275991610818560'	'0.0']->['1747980721'	'407275991610818560'	'481.35']
['76156485'	'407275991610818560'	'0.0']->['219761981'	'407275991610818560'	'491.63']
['23818581'	'407275991610818560'	'81.88']->['1460588684'	'407275991610818560'	'551.6']
['76156485'	'407275991610818560'	'0.0']->['63087248'	'407275991610818560'	'600.19']
['23818581'	'407275991610818560'	'81.88']->['1349309312'	'407275991610818560'	'648.78']
['1710906368'	'407275991610818560'	'81.88']->['35920821'	'407275991610818560'	'898.43']
['23818581'	'407275991610818560'	'81.88']->['286405905'	'407275991610818560'	'1029.7']
['76156485'	'407275991610818560'	'0.0']->['113760235'	'407536323546062848'	'1034.47']
['76156485'	'407275991610818560'	'0.0']->['1630234801'	'407275991610818560'	'1141.45']
['76156485'	'407275991610818560'	'0.0']->['585136668'	'407275991610818560'	'1277.22']
['23818581'	'407275991610818560'	'81.88']->['125057381'	'407275991610818560'	'1430.47']
['76156485'	'407275991610818560'	'0.0']->['327172905'	'407275991610818560'	'1656.7']
['47598991'	'407275991610818560'	'81.88']->['495910344'	'407275991610818560'	'2302.75']
['76156485'	'407275991610818560'	'0.0']->['121887080'	'408963494189760512'	'6705.53']
['121887080'	'408963494189760512'	'6705.53']->['76156485'	'407275991610818560'	'0.0']
['76156485'	'407275991610818560'	'0.0']->['379869436'	'407275991610818560'	'13793.73']
