# Supplementary material for: BiMGCL: rumor detection via bi-directional multi-level graph contrastive learning
Source: PeerJ Comput Sci. 2023 Nov 10;9:e1659. doi: 10.7717/peerj-cs.1659 (PMC10703058; doi:10.7717/peerj-cs.1659)
Supplement: Supplemental Information 1 [file peerj-cs-09-1659-s001.zip › rumor_detection_acl2017/twitter15/tree/407279190913069056.txt]

['ROOT'	'ROOT'	'0.0']->['23482952'	'407279190913069056'	'0.0']
['23482952'	'407279190913069056'	'0.0']->['473472787'	'407279416600174592'	'0.9']
['23482952'	'407279190913069056'	'0.0']->['242971316'	'407279190913069056'	'1.7']
['23482952'	'407279190913069056'	'0.0']->['2212957446'	'407279190913069056'	'1.7']
['23482952'	'407279190913069056'	'0.0']->['373727635'	'407279190913069056'	'1.7']
['23482952'	'407279190913069056'	'0.0']->['288871442'	'407279190913069056'	'1.7']
['23482952'	'407279190913069056'	'0.0']->['628434857'	'407279190913069056'	'1.7']
['23482952'	'407279190913069056'	'0.0']->['214855676'	'407279190913069056'	'1.7']
['23482952'	'407279190913069056'	'0.0']->['239205488'	'407279190913069056'	'1.7']
['23482952'	'407279190913069056'	'0.0']->['148400445'	'407279190913069056'	'1.7']
['23482952'	'407279190913069056'	'0.0']->['530905165'	'407279190913069056'	'1.82']
['23482952'	'407279190913069056'	'0.0']->['479451966'	'407279190913069056'	'1.88']
['23482952'	'407279190913069056'	'0.0']->['1284716532'	'407279672150331392'	'1.92']
['23482952'	'407279190913069056'	'0.0']->['2163020100'	'407279190913069056'	'1.93']
['23482952'	'407279190913069056'	'0.0']->['382069136'	'407279190913069056'	'2.8']
['23482952'	'407279190913069056'	'0.0']->['275400889'	'407279190913069056'	'3.23']
['23482952'	'407279190913069056'	'0.0']->['69561218'	'407279190913069056'	'3.45']
['23482952'	'407279190913069056'	'0.0']->['223325701'	'407279190913069056'	'3.56']
['23482952'	'407279190913069056'	'0.0']->['41216438'	'407279190913069056'	'3.67']
['23482952'	'407279190913069056'	'0.0']->['516008234'	'407279190913069056'	'4.1']
['23482952'	'407279190913069056'	'0.0']->['384425346'	'407279190913069056'	'4.32']
['23482952'	'407279190913069056'	'0.0']->['632817184'	'407279190913069056'	'4.42']
['23482952'	'407279190913069056'	'0.0']->['406517289'	'407279190913069056'	'4.48']
['23482952'	'407279190913069056'	'0.0']->['112683046'	'407279190913069056'	'4.53']
['23482952'	'407279190913069056'	'0.0']->['159763645'	'407279190913069056'	'4.88']
['23482952'	'407279190913069056'	'0.0']->['498887259'	'407279190913069056'	'5.22']
['23482952'	'407279190913069056'	'0.0']->['550176415'	'407280568909705216'	'5.48']
['23482952'	'407279190913069056'	'0.0']->['574463038'	'407280580930600960'	'5.53']
['23482952'	'407279190913069056'	'0.0']->['1624597171'	'407279190913069056'	'5.91']
['23482952'	'407279190913069056'	'0.0']->['872516028'	'407279190913069056'	'6.25']
['23482952'	'407279190913069056'	'0.0']->['16578369'	'407279190913069056'	'6.43']
['23482952'	'407279190913069056'	'0.0']->['1404768368'	'407279190913069056'	'6.6']
['23482952'	'407279190913069056'	'0.0']->['2157640458'	'407281019809587200'	'7.27']
['23482952'	'407279190913069056'	'0.0']->['59573526'	'407279190913069056'	'7.76']
['23482952'	'407279190913069056'	'0.0']->['1337996281'	'407279190913069056'	'7.96']
['23482952'	'407279190913069056'	'0.0']->['21921694'	'407279190913069056'	'8.05']
['23482952'	'407279190913069056'	'0.0']->['357868202'	'407279190913069056'	'8.15']
['23482952'	'407279190913069056'	'0.0']->['388317110'	'407279190913069056'	'8.22']
['23482952'	'407279190913069056'	'0.0']->['186262126'	'407279190913069056'	'8.3']
['23482952'	'407279190913069056'	'0.0']->['173494058'	'407281305886666752'	'8.4']
['23482952'	'407279190913069056'	'0.0']->['514062012'	'407279190913069056'	'8.58']
['23482952'	'407279190913069056'	'0.0']->['879501000'	'407279190913069056'	'9.71']
['23482952'	'407279190913069056'	'0.0']->['2207429090'	'407279190913069056'	'10.27']
['23482952'	'407279190913069056'	'0.0']->['434049834'	'407279190913069056'	'10.55']
['23482952'	'407279190913069056'	'0.0']->['1883816563'	'407279190913069056'	'10.69']
['23482952'	'407279190913069056'	'0.0']->['2148943415'	'407279190913069056'	'10.76']
['23482952'	'407279190913069056'	'0.0']->['1114455163'	'407279190913069056'	'10.83']
['23482952'	'407279190913069056'	'0.0']->['2225680399'	'407279190913069056'	'10.88']
['23482952'	'407279190913069056'	'0.0']->['75465388'	'407279190913069056'	'11.47']
['23482952'	'407279190913069056'	'0.0']->['520616955'	'407279190913069056'	'11.77']
['23482952'	'407279190913069056'	'0.0']->['36703509'	'407279190913069056'	'11.92']
['23482952'	'407279190913069056'	'0.0']->['1270735434'	'407279190913069056'	'12.07']
['23482952'	'407279190913069056'	'0.0']->['434324172'	'407279190913069056'	'12.12']
['23482952'	'407279190913069056'	'0.0']->['36785632'	'407279190913069056'	'12.15']
['186262126'	'407279190913069056'	'8.3']->['741896634'	'407279190913069056'	'13.11']
['23482952'	'407279190913069056'	'0.0']->['396736643'	'407279190913069056'	'13.59']
['23482952'	'407279190913069056'	'0.0']->['981088698'	'407279190913069056'	'13.83']
['23482952'	'407279190913069056'	'0.0']->['264471733'	'407279190913069056'	'14.07']
['23482952'	'407279190913069056'	'0.0']->['202741637'	'407282818398429185'	'14.42']
['23482952'	'407279190913069056'	'0.0']->['779069396'	'407279190913069056'	'15.0']
['23482952'	'407279190913069056'	'0.0']->['200570825'	'407279190913069056'	'15.47']
['23482952'	'407279190913069056'	'0.0']->['183775639'	'407279190913069056'	'15.7']
['23482952'	'407279190913069056'	'0.0']->['432065916'	'407279190913069056'	'15.93']
['23482952'	'407279190913069056'	'0.0']->['2186115848'	'407279190913069056'	'15.95']
['23482952'	'407279190913069056'	'0.0']->['205968531'	'407279190913069056'	'16.27']
['23482952'	'407279190913069056'	'0.0']->['219005532'	'407279190913069056'	'16.3']
['219005532'	'407279190913069056'	'16.3']->['237639222'	'407279190913069056'	'16.92']
['23482952'	'407279190913069056'	'0.0']->['216192050'	'407279190913069056'	'17.03']
['23482952'	'407279190913069056'	'0.0']->['344902166'	'407279190913069056'	'17.55']
['23482952'	'407279190913069056'	'0.0']->['820181264'	'407279190913069056'	'17.67']
['219005532'	'407279190913069056'	'16.3']->['458721764'	'407279190913069056'	'17.73']
['23482952'	'407279190913069056'	'0.0']->['1925391654'	'407279190913069056'	'18.02']
['219005532'	'407279190913069056'	'16.3']->['330551987'	'407279190913069056'	'18.35']
['23482952'	'407279190913069056'	'0.0']->['134325247'	'407279190913069056'	'18.4']
['23482952'	'407279190913069056'	'0.0']->['24458047'	'407279190913069056'	'18.45']
['23482952'	'407279190913069056'	'0.0']->['1413351708'	'407279190913069056'	'19.0']
['23482952'	'407279190913069056'	'0.0']->['1141137800'	'407279190913069056'	'19.25']
['23482952'	'407279190913069056'	'0.0']->['383599689'	'407279190913069056'	'19.73']
['23482952'	'407279190913069056'	'0.0']->['43801123'	'407279190913069056'	'20.2']
['23482952'	'407279190913069056'	'0.0']->['49364218'	'407279190913069056'	'21.88']
['23482952'	'407279190913069056'	'0.0']->['716889090'	'407279190913069056'	'25.48']
['216192050'	'407279190913069056'	'17.03']->['364511580'	'407279190913069056'	'25.93']
['23482952'	'407279190913069056'	'0.0']->['1680307465'	'407279190913069056'	'26.07']
['23482952'	'407279190913069056'	'0.0']->['131885405'	'407279190913069056'	'26.18']
['23482952'	'407279190913069056'	'0.0']->['90762273'	'407279190913069056'	'27.13']
['23482952'	'407279190913069056'	'0.0']->['427807133'	'407279190913069056'	'28.67']
['23482952'	'407279190913069056'	'0.0']->['377097162'	'407279190913069056'	'29.2']
['23482952'	'407279190913069056'	'0.0']->['160659982'	'407279190913069056'	'29.5']
['23482952'	'407279190913069056'	'0.0']->['398014699'	'407279190913069056'	'32.65']
['23482952'	'407279190913069056'	'0.0']->['1525039694'	'407279190913069056'	'36.7']
['23482952'	'407279190913069056'	'0.0']->['1556523414'	'407279190913069056'	'37.25']
['23482952'	'407279190913069056'	'0.0']->['1578668918'	'407279190913069056'	'38.7']
['23482952'	'407279190913069056'	'0.0']->['46682771'	'407279190913069056'	'38.73']
['23482952'	'407279190913069056'	'0.0']->['357002686'	'407279190913069056'	'40.1']
['23482952'	'407279190913069056'	'0.0']->['53321400'	'407279190913069056'	'40.32']
['23482952'	'407279190913069056'	'0.0']->['564909344'	'407279190913069056'	'42.75']
['23482952'	'407279190913069056'	'0.0']->['585063726'	'407279190913069056'	'45.68']
['23482952'	'407279190913069056'	'0.0']->['33862742'	'407279190913069056'	'49.55']
['23482952'	'407279190913069056'	'0.0']->['776112690'	'407279190913069056'	'49.88']
['23482952'	'407279190913069056'	'0.0']->['194077280'	'407279190913069056'	'54.23']
['23482952'	'407279190913069056'	'0.0']->['221561132'	'407279190913069056'	'59.65']
['23482952'	'407279190913069056'	'0.0']->['45598425'	'407279190913069056'	'60.93']
['23482952'	'407279190913069056'	'0.0']->['1195128679'	'407279190913069056'	'61.27']
['23482952'	'407279190913069056'	'0.0']->['1559242268'	'407279190913069056'	'63.67']
['23482952'	'407279190913069056'	'0.0']->['1186196077'	'407279190913069056'	'63.82']
['23482952'	'407279190913069056'	'0.0']->['465588944'	'407279190913069056'	'66.7']
['23482952'	'407279190913069056'	'0.0']->['53931351'	'407279190913069056'	'69.23']
['23482952'	'407279190913069056'	'0.0']->['183522642'	'407279190913069056'	'73.93']
['23482952'	'407279190913069056'	'0.0']->['415271147'	'407299808391479298'	'81.93']
['23482952'	'407279190913069056'	'0.0']->['432016697'	'407279190913069056'	'87.45']
['23482952'	'407279190913069056'	'0.0']->['96045763'	'407279190913069056'	'88.08']
['398014699'	'407279190913069056'	'32.65']->['395393815'	'407279190913069056'	'89.73']
['23482952'	'407279190913069056'	'0.0']->['297084487'	'407279190913069056'	'94.37']
['23482952'	'407279190913069056'	'0.0']->['57324479'	'407279190913069056'	'101.6']
['23482952'	'407279190913069056'	'0.0']->['338011084'	'407279190913069056'	'109.9']
['23482952'	'407279190913069056'	'0.0']->['23659644'	'407279190913069056'	'111.12']
['432016697'	'407279190913069056'	'87.45']->['393613342'	'407279190913069056'	'126.18']
['23482952'	'407279190913069056'	'0.0']->['260088342'	'407279190913069056'	'133.33']
['23482952'	'407279190913069056'	'0.0']->['525103382'	'407279190913069056'	'135.12']
['23482952'	'407279190913069056'	'0.0']->['610063404'	'407279190913069056'	'147.12']
['23482952'	'407279190913069056'	'0.0']->['371101450'	'407279190913069056'	'161.7']
['23482952'	'407279190913069056'	'0.0']->['118752437'	'407279190913069056'	'201.5']
['23482952'	'407279190913069056'	'0.0']->['995777089'	'407279190913069056'	'208.8']
['23482952'	'407279190913069056'	'0.0']->['435083950'	'407279190913069056'	'278.57']
['23482952'	'407279190913069056'	'0.0']->['169860559'	'407279190913069056'	'297.03']
['23482952'	'407279190913069056'	'0.0']->['600104889'	'407279190913069056'	'303.68']
['23482952'	'407279190913069056'	'0.0']->['1470055712'	'407279190913069056'	'328.7']
['23482952'	'407279190913069056'	'0.0']->['613916699'	'407279190913069056'	'349.52']
['23482952'	'407279190913069056'	'0.0']->['2186563834'	'407279190913069056'	'375.62']
['23482952'	'407279190913069056'	'0.0']->['581996742'	'407279190913069056'	'380.75']
['23482952'	'407279190913069056'	'0.0']->['91124240'	'407279190913069056'	'406.18']
['23482952'	'407279190913069056'	'0.0']->['359460749'	'407279190913069056'	'416.93']
['23482952'	'407279190913069056'	'0.0']->['45249001'	'407279190913069056'	'457.43']
['23482952'	'407279190913069056'	'0.0']->['1678466930'	'407279190913069056'	'755.97']
['525103382'	'407279190913069056'	'135.12']->['925040838'	'407279190913069056'	'768.6']
['23482952'	'407279190913069056'	'0.0']->['179468154'	'407279190913069056'	'778.4']
['23482952'	'407279190913069056'	'0.0']->['1374620767'	'407279190913069056'	'894.23']
['23482952'	'407279190913069056'	'0.0']->['2208926455'	'407279190913069056'	'1002.52']
['23482952'	'407279190913069056'	'0.0']->['110230066'	'407279190913069056'	'1214.52']
['23482952'	'407279190913069056'	'0.0']->['204612659'	'408415139679858688'	'4513.85']
['23482952'	'407279190913069056'	'0.0']->['1242902984'	'407279190913069056'	'23151.95']
