# Supplementary material for: BiMGCL: rumor detection via bi-directional multi-level graph contrastive learning
Source: PeerJ Comput Sci. 2023 Nov 10;9:e1659. doi: 10.7717/peerj-cs.1659 (PMC10703058; doi:10.7717/peerj-cs.1659)
Supplement: Supplemental Information 1 [file peerj-cs-09-1659-s001.zip › rumor_detection_acl2017/twitter15/tree/407290084593913856.txt]

['ROOT'	'ROOT'	'0.0']->['752749796'	'407290084593913856'	'0.0']
['752749796'	'407290084593913856'	'0.0']->['381224598'	'407290084593913856'	'1.35']
['752749796'	'407290084593913856'	'0.0']->['262900446'	'407290084593913856'	'1.35']
['752749796'	'407290084593913856'	'0.0']->['521464977'	'407290084593913856'	'1.35']
['752749796'	'407290084593913856'	'0.0']->['230951498'	'407290084593913856'	'1.35']
['752749796'	'407290084593913856'	'0.0']->['582409079'	'407290084593913856'	'1.35']
['752749796'	'407290084593913856'	'0.0']->['1836741276'	'407290084593913856'	'1.35']
['752749796'	'407290084593913856'	'0.0']->['1010193686'	'407290084593913856'	'1.35']
['752749796'	'407290084593913856'	'0.0']->['721878235'	'407290084593913856'	'1.4']
['752749796'	'407290084593913856'	'0.0']->['757637618'	'407290084593913856'	'1.45']
['752749796'	'407290084593913856'	'0.0']->['2191374901'	'407290579949977600'	'1.98']
['752749796'	'407290084593913856'	'0.0']->['268387234'	'407290084593913856'	'2.44']
['752749796'	'407290084593913856'	'0.0']->['161885553'	'407290084593913856'	'2.94']
['752749796'	'407290084593913856'	'0.0']->['603191282'	'407290084593913856'	'3.19']
['521464977'	'407290084593913856'	'1.35']->['231092257'	'407290084593913856'	'3.31']
['752749796'	'407290084593913856'	'0.0']->['1617668322'	'407290084593913856'	'3.37']
['752749796'	'407290084593913856'	'0.0']->['1928198454'	'407290084593913856'	'3.4']
['752749796'	'407290084593913856'	'0.0']->['492561763'	'407290084593913856'	'3.42']
['752749796'	'407290084593913856'	'0.0']->['523563544'	'407290084593913856'	'3.43']
['752749796'	'407290084593913856'	'0.0']->['1345284146'	'407290084593913856'	'3.43']
['752749796'	'407290084593913856'	'0.0']->['469034243'	'407290084593913856'	'3.43']
['752749796'	'407290084593913856'	'0.0']->['63039734'	'407290084593913856'	'3.43']
['752749796'	'407290084593913856'	'0.0']->['222310770'	'407290084593913856'	'3.43']
['752749796'	'407290084593913856'	'0.0']->['1333280480'	'407290084593913856'	'3.43']
['752749796'	'407290084593913856'	'0.0']->['1713936470'	'407290084593913856'	'3.43']
['752749796'	'407290084593913856'	'0.0']->['1045557522'	'407290084593913856'	'3.43']
['752749796'	'407290084593913856'	'0.0']->['1275309674'	'407290084593913856'	'3.47']
['752749796'	'407290084593913856'	'0.0']->['548223329'	'407290084593913856'	'3.63']
['752749796'	'407290084593913856'	'0.0']->['721069852'	'407290084593913856'	'3.8']
['752749796'	'407290084593913856'	'0.0']->['485082108'	'407290084593913856'	'4.38']
['752749796'	'407290084593913856'	'0.0']->['1353383690'	'407290084593913856'	'4.66']
['752749796'	'407290084593913856'	'0.0']->['861988946'	'407290084593913856'	'4.81']
['752749796'	'407290084593913856'	'0.0']->['876704094'	'407290084593913856'	'4.88']
['752749796'	'407290084593913856'	'0.0']->['968788513'	'407290084593913856'	'4.91']
['752749796'	'407290084593913856'	'0.0']->['615159949'	'407290084593913856'	'4.93']
['752749796'	'407290084593913856'	'0.0']->['136795301'	'407290084593913856'	'4.94']
['752749796'	'407290084593913856'	'0.0']->['466522026'	'407290084593913856'	'4.95']
['752749796'	'407290084593913856'	'0.0']->['619596241'	'407290084593913856'	'4.95']
['752749796'	'407290084593913856'	'0.0']->['525976831'	'407290084593913856'	'4.95']
['752749796'	'407290084593913856'	'0.0']->['568263261'	'407290084593913856'	'4.95']
['752749796'	'407290084593913856'	'0.0']->['326754440'	'407290084593913856'	'4.95']
['752749796'	'407290084593913856'	'0.0']->['619296023'	'407291328658034688'	'4.95']
['752749796'	'407290084593913856'	'0.0']->['424441568'	'407290084593913856'	'5.22']
['752749796'	'407290084593913856'	'0.0']->['228267420'	'407290084593913856'	'5.48']
['752749796'	'407290084593913856'	'0.0']->['1086060379'	'407290084593913856'	'5.58']
['752749796'	'407290084593913856'	'0.0']->['312315218'	'407290084593913856'	'5.63']
['752749796'	'407290084593913856'	'0.0']->['523639477'	'407290084593913856'	'5.66']
['752749796'	'407290084593913856'	'0.0']->['91545888'	'407290084593913856'	'5.67']
['752749796'	'407290084593913856'	'0.0']->['47751149'	'407290084593913856'	'5.68']
['752749796'	'407290084593913856'	'0.0']->['856264933'	'407290084593913856'	'6.05']
['752749796'	'407290084593913856'	'0.0']->['1852011554'	'407290084593913856'	'6.23']
['752749796'	'407290084593913856'	'0.0']->['192865602'	'407290084593913856'	'6.33']
['752749796'	'407290084593913856'	'0.0']->['869052889'	'407290084593913856'	'6.37']
['752749796'	'407290084593913856'	'0.0']->['764809363'	'407290084593913856'	'6.39']
['752749796'	'407290084593913856'	'0.0']->['2148343157'	'407290084593913856'	'6.42']
['752749796'	'407290084593913856'	'0.0']->['80128972'	'407290084593913856'	'6.68']
['752749796'	'407290084593913856'	'0.0']->['94292199'	'407290084593913856'	'6.88']
['752749796'	'407290084593913856'	'0.0']->['66540372'	'407290084593913856'	'6.97']
['752749796'	'407290084593913856'	'0.0']->['65547772'	'407290084593913856'	'7.01']
['752749796'	'407290084593913856'	'0.0']->['141760540'	'407290084593913856'	'7.05']
['752749796'	'407290084593913856'	'0.0']->['586671356'	'407291910919692289'	'7.27']
['752749796'	'407290084593913856'	'0.0']->['204874732'	'407290084593913856'	'7.41']
['752749796'	'407290084593913856'	'0.0']->['514570424'	'407290084593913856'	'7.59']
['752749796'	'407290084593913856'	'0.0']->['287448654'	'407290084593913856'	'7.68']
['582409079'	'407290084593913856'	'1.35']->['606089480'	'407290084593913856'	'7.72']
['752749796'	'407290084593913856'	'0.0']->['381167502'	'407290084593913856'	'7.77']
['752749796'	'407290084593913856'	'0.0']->['1119732342'	'407290084593913856'	'8.13']
['312315218'	'407290084593913856'	'5.63']->['584575862'	'407290084593913856'	'8.3']
['287448654'	'407290084593913856'	'7.68']->['280203966'	'407290084593913856'	'8.39']
['192865602'	'407290084593913856'	'6.33']->['1414242403'	'407290084593913856'	'8.48']
['752749796'	'407290084593913856'	'0.0']->['856966566'	'407290084593913856'	'8.71']
['752749796'	'407290084593913856'	'0.0']->['1578234661'	'407290084593913856'	'8.93']
['752749796'	'407290084593913856'	'0.0']->['634376577'	'407290084593913856'	'9.29']
['752749796'	'407290084593913856'	'0.0']->['103956169'	'407290084593913856'	'9.47']
['752749796'	'407290084593913856'	'0.0']->['426658267'	'407290084593913856'	'9.56']
['752749796'	'407290084593913856'	'0.0']->['2213375664'	'407290084593913856'	'9.65']
['752749796'	'407290084593913856'	'0.0']->['562507706'	'407290084593913856'	'9.7']
['161885553'	'407290084593913856'	'2.94']->['876223568'	'407290084593913856'	'10.1']
['752749796'	'407290084593913856'	'0.0']->['503507718'	'407290084593913856'	'10.3']
['764809363'	'407290084593913856'	'6.39']->['403351007'	'407290084593913856'	'10.5']
['752749796'	'407290084593913856'	'0.0']->['451289640'	'407290084593913856'	'10.91']
['752749796'	'407290084593913856'	'0.0']->['63910065'	'407290084593913856'	'11.11']
['752749796'	'407290084593913856'	'0.0']->['535053603'	'407290084593913856'	'11.21']
['752749796'	'407290084593913856'	'0.0']->['1049125093'	'407290084593913856'	'11.27']
['503507718'	'407290084593913856'	'10.3']->['823581186'	'407290084593913856'	'11.29']
['752749796'	'407290084593913856'	'0.0']->['146973792'	'407290084593913856'	'11.3']
['752749796'	'407290084593913856'	'0.0']->['501376582'	'407290084593913856'	'11.32']
['752749796'	'407290084593913856'	'0.0']->['1731273192'	'407290084593913856'	'12.81']
['752749796'	'407290084593913856'	'0.0']->['66452667'	'407290084593913856'	'13.55']
['752749796'	'407290084593913856'	'0.0']->['570334186'	'407290084593913856'	'13.93']
['752749796'	'407290084593913856'	'0.0']->['1855866600'	'407290084593913856'	'14.11']
['752749796'	'407290084593913856'	'0.0']->['770877740'	'407290084593913856'	'14.21']
['770877740'	'407290084593913856'	'14.21']->['513706507'	'407290084593913856'	'14.25']
['752749796'	'407290084593913856'	'0.0']->['278732719'	'407290084593913856'	'14.28']
['752749796'	'407290084593913856'	'0.0']->['2189400175'	'407290084593913856'	'14.29']
['752749796'	'407290084593913856'	'0.0']->['256265452'	'407290084593913856'	'14.29']
['752749796'	'407290084593913856'	'0.0']->['341824699'	'407290084593913856'	'14.3']
['752749796'	'407290084593913856'	'0.0']->['214694298'	'407290084593913856'	'14.3']
['752749796'	'407290084593913856'	'0.0']->['172690157'	'407290084593913856'	'14.3']
['752749796'	'407290084593913856'	'0.0']->['421619537'	'407290084593913856'	'14.75']
['752749796'	'407290084593913856'	'0.0']->['1087452822'	'407290084593913856'	'14.97']
['752749796'	'407290084593913856'	'0.0']->['1209569552'	'407290084593913856'	'15.09']
['752749796'	'407290084593913856'	'0.0']->['334065056'	'407290084593913856'	'15.14']
['752749796'	'407290084593913856'	'0.0']->['164079121'	'407290084593913856'	'15.2']
['752749796'	'407290084593913856'	'0.0']->['928809367'	'407290084593913856'	'15.84']
['752749796'	'407290084593913856'	'0.0']->['24586386'	'407290084593913856'	'16.16']
['752749796'	'407290084593913856'	'0.0']->['516097250'	'407294179543621632'	'16.28']
['752749796'	'407290084593913856'	'0.0']->['1141210322'	'407290084593913856'	'16.32']
['752749796'	'407290084593913856'	'0.0']->['232388591'	'407290084593913856'	'16.4']
['752749796'	'407290084593913856'	'0.0']->['913536524'	'407290084593913856'	'16.48']
['752749796'	'407290084593913856'	'0.0']->['59838387'	'407290084593913856'	'20.67']
['752749796'	'407290084593913856'	'0.0']->['215833811'	'407290084593913856'	'22.76']
['752749796'	'407290084593913856'	'0.0']->['852272732'	'407290084593913856'	'23.8']
['215833811'	'407290084593913856'	'22.76']->['610123444'	'407290084593913856'	'24.33']
['752749796'	'407290084593913856'	'0.0']->['254561016'	'407290084593913856'	'24.59']
['752749796'	'407290084593913856'	'0.0']->['475780796'	'407290084593913856'	'24.72']
['1087452822'	'407290084593913856'	'14.97']->['452542038'	'407290084593913856'	'24.78']
['570334186'	'407290084593913856'	'13.93']->['1637134753'	'407290084593913856'	'24.82']
['752749796'	'407290084593913856'	'0.0']->['760548818'	'407290084593913856'	'24.83']
['312315218'	'407290084593913856'	'5.63']->['53583696'	'407290084593913856'	'24.84']
['752749796'	'407290084593913856'	'0.0']->['1245465642'	'407290084593913856'	'24.85']
['1855866600'	'407290084593913856'	'14.11']->['555493396'	'407290084593913856'	'24.85']
['752749796'	'407290084593913856'	'0.0']->['332948120'	'407290084593913856'	'24.85']
['752749796'	'407290084593913856'	'0.0']->['87081915'	'407290084593913856'	'24.85']
['852272732'	'407290084593913856'	'23.8']->['1119365640'	'407290084593913856'	'24.85']
['752749796'	'407290084593913856'	'0.0']->['961966112'	'407290084593913856'	'24.85']
['752749796'	'407290084593913856'	'0.0']->['1072906662'	'407290084593913856'	'24.85']
['752749796'	'407290084593913856'	'0.0']->['48844239'	'407290084593913856'	'24.85']
['752749796'	'407290084593913856'	'0.0']->['1379894916'	'407290084593913856'	'24.85']
['752749796'	'407290084593913856'	'0.0']->['275972471'	'407290084593913856'	'24.85']
['752749796'	'407290084593913856'	'0.0']->['1950671486'	'407290084593913856'	'24.85']
['752749796'	'407290084593913856'	'0.0']->['99405215'	'407290084593913856'	'24.85']
['752749796'	'407290084593913856'	'0.0']->['120618706'	'407290084593913856'	'24.85']
['752749796'	'407290084593913856'	'0.0']->['109965729'	'407290084593913856'	'24.85']
['752749796'	'407290084593913856'	'0.0']->['140636403'	'407290084593913856'	'24.85']
['2148343157'	'407290084593913856'	'6.42']->['2155827209'	'407290084593913856'	'24.85']
['752749796'	'407290084593913856'	'0.0']->['269585220'	'407290084593913856'	'24.85']
['752749796'	'407290084593913856'	'0.0']->['124353231'	'407290084593913856'	'24.85']
['752749796'	'407290084593913856'	'0.0']->['631484679'	'407290084593913856'	'24.85']
['752749796'	'407290084593913856'	'0.0']->['311043430'	'407290084593913856'	'24.85']
['452542038'	'407290084593913856'	'24.78']->['523811980'	'407290084593913856'	'24.85']
['124353231'	'407290084593913856'	'24.85']->['39792187'	'407290084593913856'	'24.85']
['752749796'	'407290084593913856'	'0.0']->['1199246533'	'407290084593913856'	'24.85']
['752749796'	'407290084593913856'	'0.0']->['707874885'	'407296866809044992'	'26.95']
['752749796'	'407290084593913856'	'0.0']->['2202440614'	'407290084593913856'	'28.01']
['752749796'	'407290084593913856'	'0.0']->['1343019703'	'407297399292698624'	'29.07']
['752749796'	'407290084593913856'	'0.0']->['112561911'	'407290084593913856'	'29.59']
['140636403'	'407290084593913856'	'24.85']->['334421234'	'407290084593913856'	'30.38']
['752749796'	'407290084593913856'	'0.0']->['1054438536'	'407290084593913856'	'30.77']
['87081915'	'407290084593913856'	'24.85']->['635970396'	'407290084593913856'	'30.97']
['752749796'	'407290084593913856'	'0.0']->['1323305966'	'407290084593913856'	'31.07']
['24586386'	'407290084593913856'	'16.16']->['129184928'	'407290084593913856'	'31.12']
['752749796'	'407290084593913856'	'0.0']->['46319875'	'407290084593913856'	'31.14']
['752749796'	'407290084593913856'	'0.0']->['613767824'	'407290084593913856'	'31.15']
['752749796'	'407290084593913856'	'0.0']->['68505025'	'407290084593913856'	'31.16']
['752749796'	'407290084593913856'	'0.0']->['357422086'	'407290084593913856'	'31.16']
['269585220'	'407290084593913856'	'24.85']->['291390555'	'407290084593913856'	'31.17']
['752749796'	'407290084593913856'	'0.0']->['509469954'	'407290084593913856'	'31.17']
['752749796'	'407290084593913856'	'0.0']->['527348758'	'407290084593913856'	'31.17']
['752749796'	'407290084593913856'	'0.0']->['211062150'	'407290084593913856'	'31.17']
['752749796'	'407290084593913856'	'0.0']->['594874333'	'407290084593913856'	'31.17']
['1353383690'	'407290084593913856'	'4.66']->['621508727'	'407290084593913856'	'31.17']
['1045557522'	'407290084593913856'	'3.43']->['1034723191'	'407290084593913856'	'31.17']
['752749796'	'407290084593913856'	'0.0']->['421744676'	'407290084593913856'	'31.17']
['621508727'	'407290084593913856'	'31.17']->['717612108'	'407290084593913856'	'31.17']
['752749796'	'407290084593913856'	'0.0']->['516627517'	'407290084593913856'	'31.17']
['2155827209'	'407290084593913856'	'24.85']->['2156671845'	'407290084593913856'	'31.17']
['53583696'	'407290084593913856'	'24.84']->['424680046'	'407290084593913856'	'31.17']
['752749796'	'407290084593913856'	'0.0']->['361687106'	'407290084593913856'	'31.17']
['752749796'	'407290084593913856'	'0.0']->['111532728'	'407290084593913856'	'31.31']
['752749796'	'407290084593913856'	'0.0']->['406598705'	'407290084593913856'	'31.45']
['752749796'	'407290084593913856'	'0.0']->['425432170'	'407290084593913856'	'31.88']
['120618706'	'407290084593913856'	'24.85']->['437598249'	'407290084593913856'	'32.3']
['594874333'	'407290084593913856'	'31.17']->['445470281'	'407290084593913856'	'34.73']
['752749796'	'407290084593913856'	'0.0']->['518073216'	'407290084593913856'	'35.94']
['752749796'	'407290084593913856'	'0.0']->['397535859'	'407290084593913856'	'36.54']
['752749796'	'407290084593913856'	'0.0']->['319786057'	'407290084593913856'	'36.85']
['752749796'	'407290084593913856'	'0.0']->['1605760537'	'407290084593913856'	'37.0']
['823581186'	'407290084593913856'	'11.29']->['1078323001'	'407290084593913856'	'37.07']
['752749796'	'407290084593913856'	'0.0']->['469938311'	'407290084593913856'	'37.11']
['752749796'	'407290084593913856'	'0.0']->['753604040'	'407290084593913856'	'37.13']
['1353383690'	'407290084593913856'	'4.66']->['752336413'	'407290084593913856'	'37.14']
['752749796'	'407290084593913856'	'0.0']->['226754639'	'407290084593913856'	'37.15']
['752749796'	'407290084593913856'	'0.0']->['979091156'	'407290084593913856'	'37.15']
['752749796'	'407290084593913856'	'0.0']->['598894105'	'407290084593913856'	'37.15']
['752749796'	'407290084593913856'	'0.0']->['1921856168'	'407290084593913856'	'37.15']
['518073216'	'407290084593913856'	'35.94']->['1271901859'	'407290084593913856'	'37.15']
['752749796'	'407290084593913856'	'0.0']->['1658693060'	'407290084593913856'	'37.15']
['523563544'	'407290084593913856'	'3.43']->['472121685'	'407290084593913856'	'37.15']
['752749796'	'407290084593913856'	'0.0']->['1059264691'	'407290084593913856'	'37.15']
['319786057'	'407290084593913856'	'36.85']->['341838108'	'407290084593913856'	'37.15']
['752749796'	'407290084593913856'	'0.0']->['377624018'	'407290084593913856'	'37.15']
['516627517'	'407290084593913856'	'31.17']->['258481150'	'407290084593913856'	'37.15']
['752749796'	'407290084593913856'	'0.0']->['251487879'	'407290084593913856'	'37.15']
['752749796'	'407290084593913856'	'0.0']->['435137506'	'407290084593913856'	'38.62']
['752749796'	'407290084593913856'	'0.0']->['949353756'	'407299833251524608'	'38.75']
['752749796'	'407290084593913856'	'0.0']->['303445667'	'407290084593913856'	'39.35']
['752749796'	'407290084593913856'	'0.0']->['948969457'	'407290084593913856'	'39.72']
['752749796'	'407290084593913856'	'0.0']->['2156929086'	'407290084593913856'	'39.9']
['752749796'	'407290084593913856'	'0.0']->['913666897'	'407290084593913856'	'39.99']
['752749796'	'407290084593913856'	'0.0']->['532337993'	'407290084593913856'	'40.04']
['752749796'	'407290084593913856'	'0.0']->['384991912'	'407290084593913856'	'40.08']
['1087452822'	'407290084593913856'	'14.97']->['1526454499'	'407290084593913856'	'40.25']
['752749796'	'407290084593913856'	'0.0']->['308022681'	'407290084593913856'	'40.5']
['752749796'	'407290084593913856'	'0.0']->['442189223'	'407290084593913856'	'42.9']
['752749796'	'407290084593913856'	'0.0']->['1255960968'	'407290084593913856'	'44.1']
['752749796'	'407290084593913856'	'0.0']->['161354998'	'407290084593913856'	'44.7']
['46319875'	'407290084593913856'	'31.14']->['397376880'	'407290084593913856'	'45.0']
['442189223'	'407290084593913856'	'42.9']->['51557551'	'407290084593913856'	'45.15']
['752749796'	'407290084593913856'	'0.0']->['383166320'	'407290084593913856'	'45.23']
['752749796'	'407290084593913856'	'0.0']->['120224706'	'407290084593913856'	'45.26']
['752749796'	'407290084593913856'	'0.0']->['1487826404'	'407290084593913856'	'45.28']
['752749796'	'407290084593913856'	'0.0']->['504161556'	'407290084593913856'	'45.29']
['752749796'	'407290084593913856'	'0.0']->['310189300'	'407290084593913856'	'45.3']
['752749796'	'407290084593913856'	'0.0']->['241873437'	'407290084593913856'	'45.3']
['752749796'	'407290084593913856'	'0.0']->['96045763'	'407290084593913856'	'45.3']
['752749796'	'407290084593913856'	'0.0']->['96880762'	'407290084593913856'	'45.3']
['752749796'	'407290084593913856'	'0.0']->['241319829'	'407290084593913856'	'45.3']
['752749796'	'407290084593913856'	'0.0']->['412034181'	'407290084593913856'	'45.3']
['979091156'	'407290084593913856'	'37.15']->['1957633700'	'407290084593913856'	'45.3']
['752749796'	'407290084593913856'	'0.0']->['1411309032'	'407290084593913856'	'45.55']
['241319829'	'407290084593913856'	'45.3']->['176007271'	'407290084593913856'	'45.67']
['752749796'	'407290084593913856'	'0.0']->['433687477'	'407290084593913856'	'45.8']
['752749796'	'407290084593913856'	'0.0']->['408210278'	'407290084593913856'	'45.98']
['752749796'	'407290084593913856'	'0.0']->['331373282'	'407290084593913856'	'46.15']
['752749796'	'407290084593913856'	'0.0']->['83699210'	'407290084593913856'	'47.29']
['752749796'	'407290084593913856'	'0.0']->['183765666'	'407290084593913856'	'47.86']
['319786057'	'407290084593913856'	'36.85']->['78449428'	'407290084593913856'	'48.15']
['518073216'	'407290084593913856'	'35.94']->['405015912'	'407290084593913856'	'48.29']
['752749796'	'407290084593913856'	'0.0']->['1887671941'	'407290084593913856'	'48.36']
['752749796'	'407290084593913856'	'0.0']->['36588385'	'407290084593913856'	'48.4']
['518073216'	'407290084593913856'	'35.94']->['131550548'	'407290084593913856'	'48.42']
['752749796'	'407290084593913856'	'0.0']->['376387328'	'407290084593913856'	'48.42']
['752749796'	'407290084593913856'	'0.0']->['818399719'	'407290084593913856'	'48.43']
['818399719'	'407290084593913856'	'48.43']->['1209859740'	'407290084593913856'	'48.85']
['752749796'	'407290084593913856'	'0.0']->['305017918'	'407290084593913856'	'49.06']
['405015912'	'407290084593913856'	'48.29']->['390226540'	'407290084593913856'	'49.16']
['752749796'	'407290084593913856'	'0.0']->['267893760'	'407290084593913856'	'49.27']
['51557551'	'407290084593913856'	'45.15']->['452686903'	'407290084593913856'	'49.76']
['752749796'	'407290084593913856'	'0.0']->['82821527'	'407290084593913856'	'50.0']
['516627517'	'407290084593913856'	'31.17']->['1911981451'	'407290084593913856'	'50.13']
['518073216'	'407290084593913856'	'35.94']->['746023094'	'407290084593913856'	'50.19']
['752749796'	'407290084593913856'	'0.0']->['948580303'	'407290084593913856'	'50.22']
['979091156'	'407290084593913856'	'37.15']->['1506867822'	'407290084593913856'	'50.23']
['752749796'	'407290084593913856'	'0.0']->['64782682'	'407290084593913856'	'50.25']
['752749796'	'407290084593913856'	'0.0']->['1543835072'	'407290084593913856'	'50.46']
['752749796'	'407290084593913856'	'0.0']->['1129247420'	'407290084593913856'	'50.67']
['53583696'	'407290084593913856'	'24.84']->['1481076739'	'407290084593913856'	'50.8']
['752749796'	'407290084593913856'	'0.0']->['1197650598'	'407290084593913856'	'51.83']
['357422086'	'407290084593913856'	'31.16']->['770577992'	'407290084593913856'	'52.34']
['752749796'	'407290084593913856'	'0.0']->['100337261'	'407290084593913856'	'52.59']
['752749796'	'407290084593913856'	'0.0']->['1082630150'	'407290084593913856'	'52.72']
['752749796'	'407290084593913856'	'0.0']->['1692607146'	'407290084593913856'	'52.79']
['53583696'	'407290084593913856'	'24.84']->['559834145'	'407290084593913856'	'52.82']
['752749796'	'407290084593913856'	'0.0']->['504993529'	'407290084593913856'	'52.85']
['752749796'	'407290084593913856'	'0.0']->['275640559'	'407290084593913856'	'54.96']
['521464977'	'407290084593913856'	'1.35']->['1938204932'	'407290084593913856'	'56.01']
['752749796'	'407290084593913856'	'0.0']->['458707531'	'407290084593913856'	'56.54']
['752749796'	'407290084593913856'	'0.0']->['1220003214'	'407290084593913856'	'56.8']
['752749796'	'407290084593913856'	'0.0']->['337256435'	'407290084593913856'	'56.93']
['752749796'	'407290084593913856'	'0.0']->['972831872'	'407290084593913856'	'57.0']
['752749796'	'407290084593913856'	'0.0']->['628715870'	'407290084593913856'	'57.03']
['752749796'	'407290084593913856'	'0.0']->['347987222'	'407290084593913856'	'57.05']
['752749796'	'407290084593913856'	'0.0']->['827057041'	'407290084593913856'	'57.06']
['559834145'	'407290084593913856'	'52.82']->['617417797'	'407290084593913856'	'57.06']
['1197650598'	'407290084593913856'	'51.83']->['1115683495'	'407290084593913856'	'57.06']
['972831872'	'407290084593913856'	'57.0']->['619414781'	'407290084593913856'	'57.07']
['752749796'	'407290084593913856'	'0.0']->['548087494'	'407290084593913856'	'58.55']
['548087494'	'407290084593913856'	'58.55']->['1146515226'	'407290084593913856'	'59.29']
['752749796'	'407290084593913856'	'0.0']->['440497322'	'407290084593913856'	'59.66']
['752749796'	'407290084593913856'	'0.0']->['21243409'	'407290084593913856'	'59.85']
['1197650598'	'407290084593913856'	'51.83']->['333108415'	'407290084593913856'	'59.94']
['752749796'	'407290084593913856'	'0.0']->['2153435825'	'407290084593913856'	'59.99']
['752749796'	'407290084593913856'	'0.0']->['143156054'	'407290084593913856'	'60.01']
['752749796'	'407290084593913856'	'0.0']->['80154876'	'407290084593913856'	'60.02']
['752749796'	'407290084593913856'	'0.0']->['1260284222'	'407290084593913856'	'60.03']
['752749796'	'407290084593913856'	'0.0']->['1950787766'	'407290084593913856'	'61.23']
['518073216'	'407290084593913856'	'35.94']->['256108845'	'407290084593913856'	'61.82']
['1950787766'	'407290084593913856'	'61.23']->['783344772'	'407290084593913856'	'62.12']
['752749796'	'407290084593913856'	'0.0']->['1767953988'	'407290084593913856'	'62.42']
['752749796'	'407290084593913856'	'0.0']->['198829382'	'407290084593913856'	'63.13']
['752749796'	'407290084593913856'	'0.0']->['1315445988'	'407290084593913856'	'63.48']
['337256435'	'407290084593913856'	'56.93']->['157432379'	'407290084593913856'	'63.66']
['124353231'	'407290084593913856'	'24.85']->['157415063'	'407290084593913856'	'63.83']
['752749796'	'407290084593913856'	'0.0']->['1093825495'	'407290084593913856'	'64.51']
['39792187'	'407290084593913856'	'24.85']->['240022257'	'407290084593913856'	'64.85']
['157432379'	'407290084593913856'	'63.66']->['2149077460'	'407290084593913856'	'65.18']
['752749796'	'407290084593913856'	'0.0']->['551624166'	'407290084593913856'	'69.03']
['412034181'	'407290084593913856'	'45.3']->['535893066'	'407290084593913856'	'70.95']
['752749796'	'407290084593913856'	'0.0']->['586991563'	'407290084593913856'	'71.91']
['752749796'	'407290084593913856'	'0.0']->['821807816'	'407290084593913856'	'72.39']
['752749796'	'407290084593913856'	'0.0']->['404585788'	'407290084593913856'	'72.63']
['39792187'	'407290084593913856'	'24.85']->['38324188'	'407290084593913856'	'72.87']
['752749796'	'407290084593913856'	'0.0']->['1473210738'	'407290084593913856'	'75.14']
['752749796'	'407290084593913856'	'0.0']->['1963260457'	'407290084593913856'	'76.28']
['752749796'	'407290084593913856'	'0.0']->['967612946'	'407290084593913856'	'76.85']
['752749796'	'407290084593913856'	'0.0']->['593161724'	'407290084593913856'	'77.42']
['752749796'	'407290084593913856'	'0.0']->['334833112'	'407309914063638528'	'78.8']
['752749796'	'407290084593913856'	'0.0']->['525277930'	'407290084593913856'	'79.78']
['752749796'	'407290084593913856'	'0.0']->['606094875'	'407290084593913856'	'80.56']
['928809367'	'407290084593913856'	'15.84']->['584840563'	'407290084593913856'	'80.95']
['752749796'	'407290084593913856'	'0.0']->['1184556745'	'407290084593913856'	'81.14']
['752749796'	'407290084593913856'	'0.0']->['1495952508'	'407290084593913856'	'81.24']
['38324188'	'407290084593913856'	'72.87']->['611184311'	'407290084593913856'	'81.33']
['752749796'	'407290084593913856'	'0.0']->['772607672'	'407290084593913856'	'93.53']
['752749796'	'407290084593913856'	'0.0']->['514038183'	'407290084593913856'	'99.62']
['752749796'	'407290084593913856'	'0.0']->['147603577'	'407290084593913856'	'102.67']
['772607672'	'407290084593913856'	'93.53']->['463518866'	'407290084593913856'	'104.19']
['319786057'	'407290084593913856'	'36.85']->['366910251'	'407290084593913856'	'104.95']
['752749796'	'407290084593913856'	'0.0']->['1120422367'	'407290084593913856'	'105.34']
['752749796'	'407290084593913856'	'0.0']->['1602203959'	'407290084593913856'	'105.72']
['752749796'	'407290084593913856'	'0.0']->['265605362'	'407290084593913856'	'110.83']
['559834145'	'407290084593913856'	'52.82']->['757780424'	'407290084593913856'	'113.38']
['752749796'	'407290084593913856'	'0.0']->['322870219'	'407290084593913856'	'114.66']
['1473210738'	'407290084593913856'	'75.14']->['1721153654'	'407290084593913856'	'115.29']
['752749796'	'407290084593913856'	'0.0']->['594246303'	'407290084593913856'	'115.61']
['752749796'	'407290084593913856'	'0.0']->['113382584'	'407290084593913856'	'115.93']
['1120422367'	'407290084593913856'	'105.34']->['593346219'	'407290084593913856'	'116.97']
['948969457'	'407290084593913856'	'39.72']->['707110655'	'407290084593913856'	'121.68']
['752749796'	'407290084593913856'	'0.0']->['27990553'	'407290084593913856'	'126.07']
['752749796'	'407290084593913856'	'0.0']->['62233343'	'407290084593913856'	'126.52']
['27990553'	'407290084593913856'	'126.07']->['176813588'	'407290084593913856'	'129.53']
['752749796'	'407290084593913856'	'0.0']->['1645788476'	'407290084593913856'	'130.07']
['752749796'	'407290084593913856'	'0.0']->['1906386344'	'407290084593913856'	'131.33']
['752749796'	'407290084593913856'	'0.0']->['896447636'	'407290084593913856'	'132.8']
['752749796'	'407290084593913856'	'0.0']->['604711774'	'407290084593913856'	'134.88']
['752749796'	'407290084593913856'	'0.0']->['91255993'	'407290084593913856'	'135.08']
['752749796'	'407290084593913856'	'0.0']->['480061820'	'407290084593913856'	'140.3']
['1141210322'	'407290084593913856'	'16.32']->['475065353'	'407290084593913856'	'140.33']
['752749796'	'407290084593913856'	'0.0']->['444277513'	'407290084593913856'	'143.2']
['752749796'	'407290084593913856'	'0.0']->['477690107'	'407290084593913856'	'146.35']
['752749796'	'407290084593913856'	'0.0']->['1950411565'	'407290084593913856'	'153.08']
['452686903'	'407290084593913856'	'49.76']->['242195204'	'407290084593913856'	'153.5']
['752749796'	'407290084593913856'	'0.0']->['1404585746'	'407290084593913856'	'171.13']
['559834145'	'407290084593913856'	'52.82']->['186600414'	'407290084593913856'	'171.35']
['752749796'	'407290084593913856'	'0.0']->['496522927'	'407290084593913856'	'172.15']
['752749796'	'407290084593913856'	'0.0']->['559167019'	'407290084593913856'	'173.52']
['752749796'	'407290084593913856'	'0.0']->['33645703'	'407290084593913856'	'176.23']
['752749796'	'407290084593913856'	'0.0']->['474309275'	'407290084593913856'	'176.5']
['157432379'	'407290084593913856'	'63.66']->['521577892'	'407290084593913856'	'178.43']
['752749796'	'407290084593913856'	'0.0']->['2175339877'	'407290084593913856'	'181.08']
['509469954'	'407290084593913856'	'31.17']->['948664698'	'407290084593913856'	'188.6']
['752749796'	'407290084593913856'	'0.0']->['411075715'	'407290084593913856'	'190.72']
['38324188'	'407290084593913856'	'72.87']->['630769874'	'407290084593913856'	'193.95']
['752749796'	'407290084593913856'	'0.0']->['464375623'	'407290084593913856'	'204.03']
['464375623'	'407290084593913856'	'204.03']->['406351900'	'407290084593913856'	'209.93']
['752749796'	'407290084593913856'	'0.0']->['151615154'	'407290084593913856'	'222.78']
['523563544'	'407290084593913856'	'3.43']->['414441861'	'407290084593913856'	'231.37']
['752749796'	'407290084593913856'	'0.0']->['1278821198'	'407290084593913856'	'231.58']
['752749796'	'407290084593913856'	'0.0']->['149573937'	'407290084593913856'	'234.3']
['1278821198'	'407290084593913856'	'231.58']->['518885626'	'407290084593913856'	'235.4']
['752749796'	'407290084593913856'	'0.0']->['263995386'	'407290084593913856'	'236.02']
['752749796'	'407290084593913856'	'0.0']->['555567468'	'407290084593913856'	'241.88']
['615159949'	'407290084593913856'	'4.93']->['395758116'	'407290084593913856'	'242.48']
['263995386'	'407290084593913856'	'236.02']->['165219517'	'407290084593913856'	'251.02']
['406351900'	'407290084593913856'	'209.93']->['306230399'	'407290084593913856'	'251.38']
['464375623'	'407290084593913856'	'204.03']->['610892125'	'407290084593913856'	'263.23']
['752749796'	'407290084593913856'	'0.0']->['174093686'	'407290084593913856'	'266.7']
['752749796'	'407290084593913856'	'0.0']->['1055538222'	'407290084593913856'	'272.82']
['337256435'	'407290084593913856'	'56.93']->['333710672'	'407290084593913856'	'285.37']
['752749796'	'407290084593913856'	'0.0']->['318112414'	'407290084593913856'	'294.68']
['337256435'	'407290084593913856'	'56.93']->['624080696'	'407290084593913856'	'294.9']
['752749796'	'407290084593913856'	'0.0']->['2201955764'	'407290084593913856'	'302.33']
['752749796'	'407290084593913856'	'0.0']->['626150614'	'407290084593913856'	'313.25']
['555567468'	'407290084593913856'	'241.88']->['990084085'	'407290084593913856'	'334.63']
['752749796'	'407290084593913856'	'0.0']->['309833042'	'407290084593913856'	'356.52']
['752749796'	'407290084593913856'	'0.0']->['178878164'	'407290084593913856'	'365.27']
['752749796'	'407290084593913856'	'0.0']->['453409774'	'407290084593913856'	'375.0']
['568263261'	'407290084593913856'	'4.95']->['1027383378'	'407290084593913856'	'405.48']
['752749796'	'407290084593913856'	'0.0']->['2202455758'	'407290084593913856'	'406.48']
['306230399'	'407290084593913856'	'251.38']->['385902071'	'407290084593913856'	'410.75']
['752749796'	'407290084593913856'	'0.0']->['60742021'	'407290084593913856'	'420.62']
['752749796'	'407290084593913856'	'0.0']->['511643340'	'407290084593913856'	'420.72']
['752749796'	'407290084593913856'	'0.0']->['444184740'	'407290084593913856'	'431.0']
['752749796'	'407290084593913856'	'0.0']->['737947044'	'407290084593913856'	'796.43']
['752749796'	'407290084593913856'	'0.0']->['468425133'	'407290084593913856'	'866.33']
['468425133'	'407290084593913856'	'866.33']->['412734834'	'407290084593913856'	'876.9']
['468425133'	'407290084593913856'	'866.33']->['544627486'	'407290084593913856'	'880.37']
['412734834'	'407290084593913856'	'876.9']->['1081481611'	'407290084593913856'	'889.63']
['412734834'	'407290084593913856'	'876.9']->['754235239'	'407290084593913856'	'975.28']
['752749796'	'407290084593913856'	'0.0']->['123111279'	'407544890306740226'	'1012.52']
['1379894916'	'407290084593913856'	'24.85']->['1339444782'	'407290084593913856'	'1086.98']
['752749796'	'407290084593913856'	'0.0']->['617353908'	'407290084593913856'	'1199.1']
['1072906662'	'407290084593913856'	'24.85']->['1401247243'	'407290084593913856'	'1200.52']
['412734834'	'407290084593913856'	'876.9']->['1450006484'	'407290084593913856'	'1398.35']
['752749796'	'407290084593913856'	'0.0']->['1936260456'	'407290084593913856'	'2242.72']
['752749796'	'407290084593913856'	'0.0']->['411878021'	'407290084593913856'	'2260.05']
['124353231'	'407290084593913856'	'24.85']->['211596001'	'407290084593913856'	'3614.07']
['752749796'	'407290084593913856'	'0.0']->['1932331842'	'407290084593913856'	'7024.6']
['752749796'	'407290084593913856'	'0.0']->['72941801'	'407290084593913856'	'8364.07']
['752749796'	'407290084593913856'	'0.0']->['528350987'	'407290084593913856'	'13261.68']
['752749796'	'407290084593913856'	'0.0']->['2228964492'	'407290084593913856'	'13262.07']
['752749796'	'407290084593913856'	'0.0']->['283044797'	'407290084593913856'	'13966.82']
['283044797'	'407290084593913856'	'13966.82']->['1700668134'	'407290084593913856'	'13972.7']
['283044797'	'407290084593913856'	'13966.82']->['443280000'	'407290084593913856'	'13988.73']
['752749796'	'407290084593913856'	'0.0']->['419932444'	'407290084593913856'	'15817.53']
['752749796'	'407290084593913856'	'0.0']->['1480230386'	'407290084593913856'	'17362.25']
