# Supplementary material for: BiMGCL: rumor detection via bi-directional multi-level graph contrastive learning
Source: PeerJ Comput Sci. 2023 Nov 10;9:e1659. doi: 10.7717/peerj-cs.1659 (PMC10703058; doi:10.7717/peerj-cs.1659)
Supplement: Supplemental Information 1 [file peerj-cs-09-1659-s001.zip › rumor_detection_acl2017/twitter15/tree/407290871856369664.txt]

['ROOT'	'ROOT'	'0.0']->['467047990'	'407290871856369664'	'0.0']
['467047990'	'407290871856369664'	'0.0']->['379132290'	'407291043730956288'	'0.68']
['467047990'	'407290871856369664'	'0.0']->['853644181'	'407291055952777217'	'0.73']
['467047990'	'407290871856369664'	'0.0']->['281506858'	'407291213885489152'	'1.37']
['467047990'	'407290871856369664'	'0.0']->['759700104'	'407291260311859200'	'1.55']
['467047990'	'407290871856369664'	'0.0']->['706048718'	'407291351990943744'	'1.92']
['467047990'	'407290871856369664'	'0.0']->['333224539'	'407290871856369664'	'2.43']
['467047990'	'407290871856369664'	'0.0']->['1876983247'	'407290871856369664'	'2.43']
['467047990'	'407290871856369664'	'0.0']->['1454196240'	'407290871856369664'	'2.43']
['467047990'	'407290871856369664'	'0.0']->['1053064387'	'407290871856369664'	'2.43']
['467047990'	'407290871856369664'	'0.0']->['355362199'	'407290871856369664'	'2.43']
['467047990'	'407290871856369664'	'0.0']->['509434602'	'407290871856369664'	'2.43']
['467047990'	'407290871856369664'	'0.0']->['83649381'	'407290871856369664'	'2.43']
['467047990'	'407290871856369664'	'0.0']->['273648863'	'407290871856369664'	'2.43']
['467047990'	'407290871856369664'	'0.0']->['1141797781'	'407290871856369664'	'2.43']
['467047990'	'407290871856369664'	'0.0']->['143326518'	'407290871856369664'	'2.43']
['467047990'	'407290871856369664'	'0.0']->['2198171844'	'407290871856369664'	'2.43']
['467047990'	'407290871856369664'	'0.0']->['1363483626'	'407290871856369664'	'2.43']
['467047990'	'407290871856369664'	'0.0']->['348855247'	'407290871856369664'	'2.43']
['467047990'	'407290871856369664'	'0.0']->['1515087198'	'407290871856369664'	'2.43']
['467047990'	'407290871856369664'	'0.0']->['417107666'	'407290871856369664'	'2.43']
['467047990'	'407290871856369664'	'0.0']->['473800992'	'407290871856369664'	'2.43']
['467047990'	'407290871856369664'	'0.0']->['240992081'	'407290871856369664'	'2.43']
['467047990'	'407290871856369664'	'0.0']->['177265853'	'407290871856369664'	'2.43']
['467047990'	'407290871856369664'	'0.0']->['424675024'	'407290871856369664'	'2.43']
['467047990'	'407290871856369664'	'0.0']->['387319632'	'407290871856369664'	'2.43']
['467047990'	'407290871856369664'	'0.0']->['727487737'	'407290871856369664'	'2.43']
['467047990'	'407290871856369664'	'0.0']->['1244985410'	'407290871856369664'	'2.43']
['467047990'	'407290871856369664'	'0.0']->['1038005372'	'407290871856369664'	'2.43']
['467047990'	'407290871856369664'	'0.0']->['335712797'	'407290871856369664'	'2.43']
['467047990'	'407290871856369664'	'0.0']->['75633684'	'407290871856369664'	'2.43']
['467047990'	'407290871856369664'	'0.0']->['844604983'	'407290871856369664'	'2.43']
['467047990'	'407290871856369664'	'0.0']->['573678077'	'407290871856369664'	'2.43']
['467047990'	'407290871856369664'	'0.0']->['341844100'	'407290871856369664'	'2.43']
['467047990'	'407290871856369664'	'0.0']->['472653437'	'407290871856369664'	'2.43']
['467047990'	'407290871856369664'	'0.0']->['269156647'	'407290871856369664'	'2.43']
['467047990'	'407290871856369664'	'0.0']->['31235248'	'407290871856369664'	'2.43']
['727487737'	'407290871856369664'	'2.43']->['774077102'	'407290871856369664'	'2.43']
['467047990'	'407290871856369664'	'0.0']->['1902515072'	'407290871856369664'	'2.43']
['467047990'	'407290871856369664'	'0.0']->['270690664'	'407290871856369664'	'2.43']
['467047990'	'407290871856369664'	'0.0']->['1302418081'	'407290871856369664'	'2.43']
['467047990'	'407290871856369664'	'0.0']->['321618061'	'407290871856369664'	'2.43']
['467047990'	'407290871856369664'	'0.0']->['820698632'	'407290871856369664'	'2.43']
['467047990'	'407290871856369664'	'0.0']->['1616321756'	'407290871856369664'	'2.43']
['467047990'	'407290871856369664'	'0.0']->['334464827'	'407290871856369664'	'2.43']
['467047990'	'407290871856369664'	'0.0']->['127638766'	'407290871856369664'	'2.43']
['467047990'	'407290871856369664'	'0.0']->['215439965'	'407290871856369664'	'2.43']
['467047990'	'407290871856369664'	'0.0']->['1161578863'	'407290871856369664'	'2.43']
['467047990'	'407290871856369664'	'0.0']->['92331603'	'407290871856369664'	'2.43']
['467047990'	'407290871856369664'	'0.0']->['936131167'	'407290871856369664'	'2.43']
['467047990'	'407290871856369664'	'0.0']->['319912326'	'407290871856369664'	'2.43']
['467047990'	'407290871856369664'	'0.0']->['2203011975'	'407290871856369664'	'2.43']
['467047990'	'407290871856369664'	'0.0']->['344517662'	'407290871856369664'	'2.43']
['467047990'	'407290871856369664'	'0.0']->['595130464'	'407290871856369664'	'2.43']
['467047990'	'407290871856369664'	'0.0']->['832066560'	'407290871856369664'	'2.43']
['467047990'	'407290871856369664'	'0.0']->['620360754'	'407290871856369664'	'2.43']
['467047990'	'407290871856369664'	'0.0']->['1211696869'	'407290871856369664'	'2.43']
['467047990'	'407290871856369664'	'0.0']->['1602565742'	'407290871856369664'	'2.43']
['467047990'	'407290871856369664'	'0.0']->['241666875'	'407290871856369664'	'2.43']
['467047990'	'407290871856369664'	'0.0']->['443973717'	'407290871856369664'	'2.43']
['467047990'	'407290871856369664'	'0.0']->['252161800'	'407290871856369664'	'2.43']
['467047990'	'407290871856369664'	'0.0']->['390139870'	'407290871856369664'	'2.43']
['467047990'	'407290871856369664'	'0.0']->['822622580'	'407290871856369664'	'2.43']
['467047990'	'407290871856369664'	'0.0']->['487580195'	'407290871856369664'	'2.43']
['127638766'	'407290871856369664'	'2.43']->['447290655'	'407290871856369664'	'2.43']
['467047990'	'407290871856369664'	'0.0']->['420057392'	'407290871856369664'	'2.43']
['467047990'	'407290871856369664'	'0.0']->['180842056'	'407290871856369664'	'2.43']
['467047990'	'407290871856369664'	'0.0']->['1629651606'	'407290871856369664'	'2.43']
['467047990'	'407290871856369664'	'0.0']->['446476576'	'407290871856369664'	'2.43']
['467047990'	'407290871856369664'	'0.0']->['27359960'	'407290871856369664'	'2.43']
['467047990'	'407290871856369664'	'0.0']->['2160967107'	'407290871856369664'	'2.43']
['467047990'	'407290871856369664'	'0.0']->['27446514'	'407290871856369664'	'2.43']
['822622580'	'407290871856369664'	'2.43']->['1279428457'	'407290871856369664'	'2.43']
['467047990'	'407290871856369664'	'0.0']->['1890877944'	'407290871856369664'	'2.43']
['467047990'	'407290871856369664'	'0.0']->['192310870'	'407290871856369664'	'2.43']
['467047990'	'407290871856369664'	'0.0']->['884687305'	'407290871856369664'	'2.43']
['467047990'	'407290871856369664'	'0.0']->['380688489'	'407290871856369664'	'2.43']
['467047990'	'407290871856369664'	'0.0']->['1191561072'	'407290871856369664'	'2.43']
['467047990'	'407290871856369664'	'0.0']->['167337598'	'407290871856369664'	'2.43']
['467047990'	'407290871856369664'	'0.0']->['59915392'	'407290871856369664'	'2.43']
['467047990'	'407290871856369664'	'0.0']->['453974007'	'407290871856369664'	'2.43']
['467047990'	'407290871856369664'	'0.0']->['286304915'	'407290871856369664'	'2.43']
['467047990'	'407290871856369664'	'0.0']->['92605637'	'407290871856369664'	'2.43']
['467047990'	'407290871856369664'	'0.0']->['1893065208'	'407290871856369664'	'2.43']
['467047990'	'407290871856369664'	'0.0']->['239576231'	'407290871856369664'	'2.43']
['467047990'	'407290871856369664'	'0.0']->['396241515'	'407290871856369664'	'2.43']
['467047990'	'407290871856369664'	'0.0']->['44903085'	'407290871856369664'	'2.43']
['467047990'	'407290871856369664'	'0.0']->['959447166'	'407290871856369664'	'2.43']
['467047990'	'407290871856369664'	'0.0']->['500018940'	'407290871856369664'	'2.43']
['467047990'	'407290871856369664'	'0.0']->['268446730'	'407290871856369664'	'2.43']
['467047990'	'407290871856369664'	'0.0']->['178357623'	'407290871856369664'	'2.43']
['467047990'	'407290871856369664'	'0.0']->['65711310'	'407290871856369664'	'2.43']
['467047990'	'407290871856369664'	'0.0']->['1643384401'	'407290871856369664'	'2.43']
['467047990'	'407290871856369664'	'0.0']->['1357944248'	'407290871856369664'	'2.43']
['467047990'	'407290871856369664'	'0.0']->['1891113728'	'407290871856369664'	'2.43']
['467047990'	'407290871856369664'	'0.0']->['182947676'	'407290871856369664'	'2.43']
['467047990'	'407290871856369664'	'0.0']->['323177710'	'407290871856369664'	'2.43']
['1902515072'	'407290871856369664'	'2.43']->['1468678622'	'407290871856369664'	'2.43']
['467047990'	'407290871856369664'	'0.0']->['346649058'	'407290871856369664'	'2.43']
['467047990'	'407290871856369664'	'0.0']->['1096738508'	'407290871856369664'	'2.43']
['467047990'	'407290871856369664'	'0.0']->['174358254'	'407290871856369664'	'2.43']
['467047990'	'407290871856369664'	'0.0']->['498469163'	'407290871856369664'	'2.43']
['467047990'	'407290871856369664'	'0.0']->['241209865'	'407290871856369664'	'2.43']
['467047990'	'407290871856369664'	'0.0']->['1536305360'	'407290871856369664'	'2.43']
['467047990'	'407290871856369664'	'0.0']->['620435464'	'407290871856369664'	'2.43']
['467047990'	'407290871856369664'	'0.0']->['1029200076'	'407290871856369664'	'2.43']
['467047990'	'407290871856369664'	'0.0']->['324634488'	'407290871856369664'	'2.43']
['467047990'	'407290871856369664'	'0.0']->['140715197'	'407290871856369664'	'2.43']
['467047990'	'407290871856369664'	'0.0']->['4278153072'	'407290871856369664'	'2.43']
['467047990'	'407290871856369664'	'0.0']->['448681559'	'407290871856369664'	'2.43']
['467047990'	'407290871856369664'	'0.0']->['2606760727'	'407290871856369664'	'2.43']
['467047990'	'407290871856369664'	'0.0']->['957516686'	'407290871856369664'	'2.43']
['467047990'	'407290871856369664'	'0.0']->['1453047114'	'407290871856369664'	'2.43']
['467047990'	'407290871856369664'	'0.0']->['279863874'	'407290871856369664'	'2.43']
['467047990'	'407290871856369664'	'0.0']->['424440774'	'407290871856369664'	'2.46']
['467047990'	'407290871856369664'	'0.0']->['761391919'	'407290871856369664'	'2.48']
['268446730'	'407290871856369664'	'2.43']->['395786155'	'407290871856369664'	'3.02']
['467047990'	'407290871856369664'	'0.0']->['346388216'	'407290871856369664'	'3.28']
['467047990'	'407290871856369664'	'0.0']->['417285345'	'407290871856369664'	'3.42']
['467047990'	'407290871856369664'	'0.0']->['916147394'	'407290871856369664'	'3.48']
['467047990'	'407290871856369664'	'0.0']->['494157225'	'407290871856369664'	'3.52']
['467047990'	'407290871856369664'	'0.0']->['600710747'	'407290871856369664'	'3.53']
['467047990'	'407290871856369664'	'0.0']->['1081376917'	'407290871856369664'	'3.53']
['467047990'	'407290871856369664'	'0.0']->['195168124'	'407290871856369664'	'3.54']
['467047990'	'407290871856369664'	'0.0']->['568502964'	'407290871856369664'	'3.55']
['467047990'	'407290871856369664'	'0.0']->['81716655'	'407290871856369664'	'3.55']
['467047990'	'407290871856369664'	'0.0']->['1621660027'	'407290871856369664'	'3.55']
['467047990'	'407290871856369664'	'0.0']->['1183976215'	'407290871856369664'	'3.55']
['1244985410'	'407290871856369664'	'2.43']->['450664460'	'407290871856369664'	'3.55']
['467047990'	'407290871856369664'	'0.0']->['327195223'	'407290871856369664'	'3.55']
['467047990'	'407290871856369664'	'0.0']->['1223238702'	'407290871856369664'	'3.55']
['467047990'	'407290871856369664'	'0.0']->['152765793'	'407290871856369664'	'3.55']
['467047990'	'407290871856369664'	'0.0']->['1187685588'	'407290871856369664'	'3.55']
['467047990'	'407290871856369664'	'0.0']->['481766006'	'407290871856369664'	'3.55']
['467047990'	'407290871856369664'	'0.0']->['339413570'	'407290871856369664'	'3.55']
['467047990'	'407290871856369664'	'0.0']->['57485939'	'407290871856369664'	'3.55']
['467047990'	'407290871856369664'	'0.0']->['447659206'	'407290871856369664'	'3.55']
['467047990'	'407290871856369664'	'0.0']->['443762614'	'407290871856369664'	'3.55']
['467047990'	'407290871856369664'	'0.0']->['996354056'	'407290871856369664'	'3.55']
['467047990'	'407290871856369664'	'0.0']->['85924641'	'407290871856369664'	'3.55']
['467047990'	'407290871856369664'	'0.0']->['198619664'	'407290871856369664'	'4.13']
['467047990'	'407290871856369664'	'0.0']->['1720222225'	'407291917911609344'	'4.17']
['240992081'	'407290871856369664'	'2.43']->['235676128'	'407290871856369664'	'4.42']
['467047990'	'407290871856369664'	'0.0']->['986190350'	'407291991328698368'	'4.45']
['467047990'	'407290871856369664'	'0.0']->['462485763'	'407290871856369664'	'4.57']
['467047990'	'407290871856369664'	'0.0']->['756084012'	'407290871856369664'	'4.64']
['467047990'	'407290871856369664'	'0.0']->['162982535'	'407290871856369664'	'4.68']
['467047990'	'407290871856369664'	'0.0']->['617719854'	'407290871856369664'	'4.7']
['467047990'	'407290871856369664'	'0.0']->['2755180566'	'407290871856369664'	'4.7']
['467047990'	'407290871856369664'	'0.0']->['518129139'	'407290871856369664'	'4.71']
['467047990'	'407290871856369664'	'0.0']->['842209406'	'407290871856369664'	'4.71']
['467047990'	'407290871856369664'	'0.0']->['275263038'	'407290871856369664'	'4.71']
['467047990'	'407290871856369664'	'0.0']->['392499394'	'407290871856369664'	'4.72']
['467047990'	'407290871856369664'	'0.0']->['1093053486'	'407290871856369664'	'4.72']
['467047990'	'407290871856369664'	'0.0']->['615416386'	'407290871856369664'	'4.72']
['467047990'	'407290871856369664'	'0.0']->['271607904'	'407290871856369664'	'4.72']
['467047990'	'407290871856369664'	'0.0']->['313072401'	'407290871856369664'	'4.72']
['467047990'	'407290871856369664'	'0.0']->['1263353870'	'407290871856369664'	'4.72']
['467047990'	'407290871856369664'	'0.0']->['279396591'	'407290871856369664'	'4.72']
['467047990'	'407290871856369664'	'0.0']->['921638377'	'407290871856369664'	'4.72']
['467047990'	'407290871856369664'	'0.0']->['839928404'	'407290871856369664'	'4.72']
['467047990'	'407290871856369664'	'0.0']->['1022696941'	'407290871856369664'	'4.72']
['467047990'	'407290871856369664'	'0.0']->['1574188572'	'407290871856369664'	'4.72']
['467047990'	'407290871856369664'	'0.0']->['43528869'	'407290871856369664'	'4.72']
['467047990'	'407290871856369664'	'0.0']->['311238075'	'407290871856369664'	'4.72']
['467047990'	'407290871856369664'	'0.0']->['2766968806'	'407290871856369664'	'4.72']
['467047990'	'407290871856369664'	'0.0']->['451870489'	'407290871856369664'	'4.72']
['467047990'	'407290871856369664'	'0.0']->['947077710'	'407290871856369664'	'5.17']
['467047990'	'407290871856369664'	'0.0']->['898680152'	'407290871856369664'	'5.39']
['467047990'	'407290871856369664'	'0.0']->['313037884'	'407290871856369664'	'5.5']
['467047990'	'407290871856369664'	'0.0']->['2188247799'	'407290871856369664'	'5.56']
['467047990'	'407290871856369664'	'0.0']->['623473303'	'407290871856369664'	'5.59']
['467047990'	'407290871856369664'	'0.0']->['2221758091'	'407290871856369664'	'5.6']
['467047990'	'407290871856369664'	'0.0']->['172539881'	'407290871856369664'	'5.61']
['467047990'	'407290871856369664'	'0.0']->['1064395988'	'407290871856369664'	'5.61']
['467047990'	'407290871856369664'	'0.0']->['537795269'	'407290871856369664'	'5.61']
['467047990'	'407290871856369664'	'0.0']->['175932596'	'407290871856369664'	'5.61']
['467047990'	'407290871856369664'	'0.0']->['24068287'	'407290871856369664'	'5.61']
['467047990'	'407290871856369664'	'0.0']->['710855443'	'407290871856369664'	'5.61']
['467047990'	'407290871856369664'	'0.0']->['1419700340'	'407290871856369664'	'5.62']
['395786155'	'407290871856369664'	'3.02']->['321557016'	'407290871856369664'	'5.62']
['467047990'	'407290871856369664'	'0.0']->['1237179282'	'407290871856369664'	'5.62']
['467047990'	'407290871856369664'	'0.0']->['230510297'	'407290871856369664'	'6.1']
['467047990'	'407290871856369664'	'0.0']->['407038525'	'407290871856369664'	'6.34']
['467047990'	'407290871856369664'	'0.0']->['71116816'	'407290871856369664'	'6.46']
['467047990'	'407290871856369664'	'0.0']->['515032949'	'407290871856369664'	'6.52']
['467047990'	'407290871856369664'	'0.0']->['394056308'	'407290871856369664'	'6.55']
['467047990'	'407290871856369664'	'0.0']->['611983169'	'407290871856369664'	'6.57']
['467047990'	'407290871856369664'	'0.0']->['382973031'	'407290871856369664'	'6.58']
['467047990'	'407290871856369664'	'0.0']->['844602715'	'407290871856369664'	'6.58']
['467047990'	'407290871856369664'	'0.0']->['620163174'	'407290871856369664'	'6.58']
['467047990'	'407290871856369664'	'0.0']->['794515418'	'407290871856369664'	'6.58']
['467047990'	'407290871856369664'	'0.0']->['142095978'	'407290871856369664'	'6.58']
['467047990'	'407290871856369664'	'0.0']->['1343228143'	'407290871856369664'	'7.08']
['467047990'	'407290871856369664'	'0.0']->['1944139076'	'407290871856369664'	'7.15']
['467047990'	'407290871856369664'	'0.0']->['405902847'	'407292726796115968'	'7.37']
['467047990'	'407290871856369664'	'0.0']->['107543022'	'407290871856369664'	'7.43']
['467047990'	'407290871856369664'	'0.0']->['1288664450'	'407290871856369664'	'7.58']
['467047990'	'407290871856369664'	'0.0']->['379293424'	'407290871856369664'	'7.65']
['467047990'	'407290871856369664'	'0.0']->['506719093'	'407292794668335104'	'7.65']
['467047990'	'407290871856369664'	'0.0']->['392118919'	'407290871856369664'	'7.68']
['832066560'	'407290871856369664'	'2.43']->['253076742'	'407290871856369664'	'7.7']
['447290655'	'407290871856369664'	'2.43']->['86404442'	'407290871856369664'	'7.71']
['467047990'	'407290871856369664'	'0.0']->['1146429990'	'407290871856369664'	'7.71']
['467047990'	'407290871856369664'	'0.0']->['75634070'	'407290871856369664'	'7.71']
['467047990'	'407290871856369664'	'0.0']->['285895143'	'407290871856369664'	'7.72']
['467047990'	'407290871856369664'	'0.0']->['624443605'	'407290871856369664'	'7.72']
['467047990'	'407290871856369664'	'0.0']->['406000739'	'407290871856369664'	'8.12']
['1183976215'	'407290871856369664'	'3.55']->['1345075124'	'407290871856369664'	'8.32']
['467047990'	'407290871856369664'	'0.0']->['176923068'	'407290871856369664'	'8.42']
['467047990'	'407290871856369664'	'0.0']->['1014481404'	'407290871856369664'	'8.47']
['467047990'	'407290871856369664'	'0.0']->['1096727970'	'407290871856369664'	'8.49']
['467047990'	'407290871856369664'	'0.0']->['381579099'	'407290871856369664'	'8.5']
['467047990'	'407290871856369664'	'0.0']->['283778250'	'407290871856369664'	'8.51']
['467047990'	'407290871856369664'	'0.0']->['1325411605'	'407290871856369664'	'8.52']
['467047990'	'407290871856369664'	'0.0']->['1051757600'	'407290871856369664'	'8.77']
['467047990'	'407290871856369664'	'0.0']->['1143929580'	'407290871856369664'	'8.89']
['467047990'	'407290871856369664'	'0.0']->['242863072'	'407290871856369664'	'8.95']
['381579099'	'407290871856369664'	'8.5']->['93675585'	'407290871856369664'	'8.99']
['467047990'	'407290871856369664'	'0.0']->['1627059978'	'407290871856369664'	'9.0']
['467047990'	'407290871856369664'	'0.0']->['595869788'	'407290871856369664'	'9.01']
['467047990'	'407290871856369664'	'0.0']->['836199836'	'407290871856369664'	'9.01']
['467047990'	'407290871856369664'	'0.0']->['2200411759'	'407290871856369664'	'9.02']
['467047990'	'407290871856369664'	'0.0']->['458146286'	'407290871856369664'	'9.3']
['467047990'	'407290871856369664'	'0.0']->['702401676'	'407290871856369664'	'9.58']
['467047990'	'407290871856369664'	'0.0']->['168883495'	'407290871856369664'	'9.87']
['467047990'	'407290871856369664'	'0.0']->['1000580305'	'407290871856369664'	'10.01']
['467047990'	'407290871856369664'	'0.0']->['1721072532'	'407290871856369664'	'10.08']
['467047990'	'407290871856369664'	'0.0']->['496233062'	'407290871856369664'	'10.11']
['1096727970'	'407290871856369664'	'8.49']->['910783476'	'407290871856369664'	'10.13']
['467047990'	'407290871856369664'	'0.0']->['1300842254'	'407290871856369664'	'10.15']
['467047990'	'407290871856369664'	'0.0']->['826230493'	'407290871856369664'	'10.49']
['467047990'	'407290871856369664'	'0.0']->['537492032'	'407290871856369664'	'10.66']
['467047990'	'407290871856369664'	'0.0']->['464237427'	'407290871856369664'	'10.75']
['467047990'	'407290871856369664'	'0.0']->['727597436072431616'	'407290871856369664'	'10.77']
['379293424'	'407290871856369664'	'7.65']->['400968395'	'407290871856369664'	'10.79']
['467047990'	'407290871856369664'	'0.0']->['1914216409'	'407290871856369664'	'10.83']
['467047990'	'407290871856369664'	'0.0']->['302479889'	'407290871856369664'	'12.51']
['467047990'	'407290871856369664'	'0.0']->['247104369'	'407294194282020864'	'13.2']
['467047990'	'407290871856369664'	'0.0']->['535800109'	'407290871856369664'	'13.35']
['93675585'	'407290871856369664'	'8.99']->['309505781'	'407290871856369664'	'13.76']
['467047990'	'407290871856369664'	'0.0']->['2165655660'	'407290871856369664'	'13.87']
['467047990'	'407290871856369664'	'0.0']->['243934190'	'407290871856369664'	'13.97']
['467047990'	'407290871856369664'	'0.0']->['162070458'	'407290871856369664'	'14.08']
['467047990'	'407290871856369664'	'0.0']->['1426341834'	'407290871856369664'	'14.13']
['467047990'	'407290871856369664'	'0.0']->['628622950'	'407290871856369664'	'14.15']
['467047990'	'407290871856369664'	'0.0']->['915974528'	'407290871856369664'	'14.16']
['467047990'	'407290871856369664'	'0.0']->['544525269'	'407290871856369664'	'14.17']
['467047990'	'407290871856369664'	'0.0']->['1738422246'	'407290871856369664'	'14.18']
['467047990'	'407290871856369664'	'0.0']->['480130143'	'407290871856369664'	'14.18']
['467047990'	'407290871856369664'	'0.0']->['466185128'	'407290871856369664'	'14.18']
['467047990'	'407290871856369664'	'0.0']->['1190897977'	'407290871856369664'	'14.18']
['467047990'	'407290871856369664'	'0.0']->['464354515'	'407290871856369664'	'14.18']
['467047990'	'407290871856369664'	'0.0']->['1084424040'	'407290871856369664'	'14.18']
['467047990'	'407290871856369664'	'0.0']->['1312276070'	'407290871856369664'	'14.18']
['467047990'	'407290871856369664'	'0.0']->['82382650'	'407290871856369664'	'14.18']
['467047990'	'407290871856369664'	'0.0']->['941766331'	'407290871856369664'	'14.8']
['467047990'	'407290871856369664'	'0.0']->['509343441'	'407290871856369664'	'15.11']
['467047990'	'407290871856369664'	'0.0']->['541921764'	'407290871856369664'	'15.26']
['467047990'	'407290871856369664'	'0.0']->['428656003'	'407290871856369664'	'15.34']
['467047990'	'407290871856369664'	'0.0']->['631266165'	'407290871856369664'	'15.38']
['467047990'	'407290871856369664'	'0.0']->['885174368'	'407290871856369664'	'15.42']
['467047990'	'407290871856369664'	'0.0']->['38326422'	'407295472554893313'	'18.28']
['467047990'	'407290871856369664'	'0.0']->['524801369'	'407290871856369664'	'18.57']
['467047990'	'407290871856369664'	'0.0']->['2197221432'	'407290871856369664'	'20.14']
['467047990'	'407290871856369664'	'0.0']->['17841865'	'407296083769835520'	'20.72']
['467047990'	'407290871856369664'	'0.0']->['969275622'	'407290871856369664'	'20.93']
['467047990'	'407290871856369664'	'0.0']->['163681931'	'407290871856369664'	'21.32']
['467047990'	'407290871856369664'	'0.0']->['162347336'	'407290871856369664'	'21.52']
['467047990'	'407290871856369664'	'0.0']->['306856329'	'407290871856369664'	'21.62']
['467047990'	'407290871856369664'	'0.0']->['2458067766'	'407290871856369664'	'21.62']
['467047990'	'407290871856369664'	'0.0']->['1333729436'	'407290871856369664'	'21.63']
['467047990'	'407290871856369664'	'0.0']->['879264434'	'407290871856369664'	'21.64']
['467047990'	'407290871856369664'	'0.0']->['261647257'	'407290871856369664'	'21.67']
['467047990'	'407290871856369664'	'0.0']->['154443503'	'407290871856369664'	'21.69']
['467047990'	'407290871856369664'	'0.0']->['929722093'	'407290871856369664'	'21.7']
['467047990'	'407290871856369664'	'0.0']->['35361881'	'407290871856369664'	'21.71']
['467047990'	'407290871856369664'	'0.0']->['1170584917'	'407290871856369664'	'21.71']
['467047990'	'407290871856369664'	'0.0']->['1437562922'	'407290871856369664'	'21.72']
['467047990'	'407290871856369664'	'0.0']->['617265458'	'407290871856369664'	'21.72']
['467047990'	'407290871856369664'	'0.0']->['1573817082'	'407290871856369664'	'21.72']
['467047990'	'407290871856369664'	'0.0']->['112271549'	'407290871856369664'	'21.72']
['467047990'	'407290871856369664'	'0.0']->['935896460'	'407290871856369664'	'21.72']
['467047990'	'407290871856369664'	'0.0']->['454572966'	'407290871856369664'	'21.72']
['467047990'	'407290871856369664'	'0.0']->['132240040'	'407290871856369664'	'21.72']
['467047990'	'407290871856369664'	'0.0']->['1657340490'	'407290871856369664'	'21.72']
['467047990'	'407290871856369664'	'0.0']->['1518941552'	'407290871856369664'	'21.72']
['467047990'	'407290871856369664'	'0.0']->['1145983393'	'407290871856369664'	'21.72']
['467047990'	'407290871856369664'	'0.0']->['230317430'	'407290871856369664'	'22.23']
['467047990'	'407290871856369664'	'0.0']->['490379960'	'407290871856369664'	'22.33']
['467047990'	'407290871856369664'	'0.0']->['351451988'	'407290871856369664'	'23.15']
['467047990'	'407290871856369664'	'0.0']->['617837511'	'407290871856369664'	'23.56']
['467047990'	'407290871856369664'	'0.0']->['997636278'	'407290871856369664'	'23.76']
['467047990'	'407290871856369664'	'0.0']->['551661003'	'407290871856369664'	'23.97']
['467047990'	'407290871856369664'	'0.0']->['1334976265'	'407290871856369664'	'24.4']
['957516686'	'407290871856369664'	'2.43']->['56491486'	'407290871856369664'	'24.43']
['467047990'	'407290871856369664'	'0.0']->['1536550381'	'407290871856369664'	'24.63']
['617837511'	'407290871856369664'	'23.56']->['40358972'	'407290871856369664'	'24.72']
['467047990'	'407290871856369664'	'0.0']->['203246210'	'407290871856369664'	'24.92']
['467047990'	'407290871856369664'	'0.0']->['276468390'	'407290871856369664'	'25.08']
['467047990'	'407290871856369664'	'0.0']->['1901970168'	'407290871856369664'	'25.12']
['467047990'	'407290871856369664'	'0.0']->['1713504770'	'407290871856369664'	'25.12']
['467047990'	'407290871856369664'	'0.0']->['255180363'	'407290871856369664'	'25.3']
['467047990'	'407290871856369664'	'0.0']->['883121773'	'407290871856369664'	'25.8']
['203246210'	'407290871856369664'	'24.92']->['57341975'	'407290871856369664'	'26.05']
['467047990'	'407290871856369664'	'0.0']->['453912027'	'407290871856369664'	'26.68']
['467047990'	'407290871856369664'	'0.0']->['1921284684'	'407290871856369664'	'26.7']
['467047990'	'407290871856369664'	'0.0']->['1588552332'	'407290871856369664'	'27.17']
['467047990'	'407290871856369664'	'0.0']->['1568353904'	'407290871856369664'	'28.07']
['467047990'	'407290871856369664'	'0.0']->['282274576'	'407290871856369664'	'28.52']
['467047990'	'407290871856369664'	'0.0']->['333738181'	'407290871856369664'	'28.72']
['467047990'	'407290871856369664'	'0.0']->['38971422'	'407290871856369664'	'31.1']
['467047990'	'407290871856369664'	'0.0']->['481609379'	'407290871856369664'	'31.3']
['467047990'	'407290871856369664'	'0.0']->['1069108812'	'407290871856369664'	'34.08']
['467047990'	'407290871856369664'	'0.0']->['127716351'	'407290871856369664'	'34.52']
['1568353904'	'407290871856369664'	'28.07']->['409373575'	'407290871856369664'	'35.18']
['467047990'	'407290871856369664'	'0.0']->['604155272'	'407290871856369664'	'35.37']
['467047990'	'407290871856369664'	'0.0']->['885325298'	'407290871856369664'	'35.84']
['406000739'	'407290871856369664'	'8.12']->['2200121389'	'407290871856369664'	'36.32']
['467047990'	'407290871856369664'	'0.0']->['1025794987'	'407290871856369664'	'38.42']
['467047990'	'407290871856369664'	'0.0']->['351091623'	'407290871856369664'	'38.72']
['885325298'	'407290871856369664'	'35.84']->['238726942'	'407290871856369664'	'40.52']
['467047990'	'407290871856369664'	'0.0']->['1185569383'	'407290871856369664'	'40.58']
['253076742'	'407290871856369664'	'7.7']->['173290594'	'407290871856369664'	'41.05']
['467047990'	'407290871856369664'	'0.0']->['162175326'	'407301442509103104'	'42.0']
['467047990'	'407290871856369664'	'0.0']->['556295589'	'407290871856369664'	'42.48']
['467047990'	'407290871856369664'	'0.0']->['231649105'	'407290871856369664'	'43.3']
['467047990'	'407290871856369664'	'0.0']->['1372293602'	'407290871856369664'	'46.17']
['467047990'	'407290871856369664'	'0.0']->['1107823130'	'407290871856369664'	'46.2']
['467047990'	'407290871856369664'	'0.0']->['606447808'	'407290871856369664'	'47.08']
['467047990'	'407290871856369664'	'0.0']->['561655034'	'407290871856369664'	'47.95']
['467047990'	'407290871856369664'	'0.0']->['520553068'	'407290871856369664'	'48.7']
['467047990'	'407290871856369664'	'0.0']->['78328064'	'407290871856369664'	'48.87']
['78328064'	'407290871856369664'	'48.87']->['392350438'	'407290871856369664'	'49.03']
['467047990'	'407290871856369664'	'0.0']->['954779640'	'407290871856369664'	'49.83']
['520553068'	'407290871856369664'	'48.7']->['711661242'	'407290871856369664'	'50.63']
['467047990'	'407290871856369664'	'0.0']->['813127351'	'407290871856369664'	'50.98']
['467047990'	'407290871856369664'	'0.0']->['126980994'	'407290871856369664'	'51.32']
['238726942'	'407290871856369664'	'40.52']->['943377042'	'407290871856369664'	'52.05']
['467047990'	'407290871856369664'	'0.0']->['286913757'	'407290871856369664'	'52.67']
['467047990'	'407290871856369664'	'0.0']->['392639926'	'407290871856369664'	'53.28']
['127716351'	'407290871856369664'	'34.52']->['80770888'	'407290871856369664'	'55.07']
['467047990'	'407290871856369664'	'0.0']->['610584281'	'407290871856369664'	'56.73']
['467047990'	'407290871856369664'	'0.0']->['748274462'	'407290871856369664'	'61.23']
['467047990'	'407290871856369664'	'0.0']->['201911128'	'407290871856369664'	'65.72']
['467047990'	'407290871856369664'	'0.0']->['950721306'	'407290871856369664'	'66.27']
['467047990'	'407290871856369664'	'0.0']->['109905899'	'407290871856369664'	'70.07']
['467047990'	'407290871856369664'	'0.0']->['1718029820'	'407290871856369664'	'71.1']
['467047990'	'407290871856369664'	'0.0']->['603064136'	'407290871856369664'	'75.82']
['467047990'	'407290871856369664'	'0.0']->['535103001'	'407290871856369664'	'80.53']
['467047990'	'407290871856369664'	'0.0']->['2202903089'	'407311324096757760'	'81.27']
['467047990'	'407290871856369664'	'0.0']->['1129565521'	'407290871856369664'	'82.07']
['467047990'	'407290871856369664'	'0.0']->['2196380187'	'407290871856369664'	'85.92']
['467047990'	'407290871856369664'	'0.0']->['1546951513'	'407290871856369664'	'89.67']
['467047990'	'407290871856369664'	'0.0']->['1626195596'	'407290871856369664'	'90.83']
['40358972'	'407290871856369664'	'24.72']->['121934395'	'407290871856369664'	'92.18']
['467047990'	'407290871856369664'	'0.0']->['283351891'	'407290871856369664'	'117.8']
['467047990'	'407290871856369664'	'0.0']->['350423745'	'407290871856369664'	'120.33']
['467047990'	'407290871856369664'	'0.0']->['1495540160'	'407290871856369664'	'122.42']
['467047990'	'407290871856369664'	'0.0']->['743297172'	'407290871856369664'	'132.92']
['467047990'	'407290871856369664'	'0.0']->['500040608'	'407290871856369664'	'137.94']
['126980994'	'407290871856369664'	'51.32']->['1096999290'	'407290871856369664'	'142.97']
['467047990'	'407290871856369664'	'0.0']->['519938291'	'407290871856369664'	'160.74']
['467047990'	'407290871856369664'	'0.0']->['542473359'	'407290871856369664'	'178.52']
['467047990'	'407290871856369664'	'0.0']->['560481793'	'407290871856369664'	'185.53']
['467047990'	'407290871856369664'	'0.0']->['116816947'	'407290871856369664'	'194.93']
['467047990'	'407290871856369664'	'0.0']->['286262060'	'407290871856369664'	'197.37']
['467047990'	'407290871856369664'	'0.0']->['121612618'	'407290871856369664'	'204.5']
['467047990'	'407290871856369664'	'0.0']->['494045961'	'407290871856369664'	'243.06']
['467047990'	'407290871856369664'	'0.0']->['1552327874'	'407290871856369664'	'281.62']
['335712797'	'407290871856369664'	'2.43']->['634798032'	'407290871856369664'	'318.47']
['467047990'	'407290871856369664'	'0.0']->['110073222'	'407290871856369664'	'322.42']
['467047990'	'407290871856369664'	'0.0']->['438173921'	'407290871856369664'	'326.37']
['467047990'	'407290871856369664'	'0.0']->['631706147'	'407290871856369664'	'327.78']
['631706147'	'407290871856369664'	'327.78']->['191642232'	'407290871856369664'	'328.63']
['467047990'	'407290871856369664'	'0.0']->['116557816'	'407290871856369664'	'329.18']
['467047990'	'407290871856369664'	'0.0']->['1349882276'	'407290871856369664'	'329.63']
['467047990'	'407290871856369664'	'0.0']->['35202981'	'407290871856369664'	'329.73']
['631706147'	'407290871856369664'	'327.78']->['720612060'	'407290871856369664'	'341.32']
['467047990'	'407290871856369664'	'0.0']->['811167978'	'407290871856369664'	'344.7']
['467047990'	'407290871856369664'	'0.0']->['376583299'	'407290871856369664'	'346.6']
['467047990'	'407290871856369664'	'0.0']->['1240469876'	'407290871856369664'	'431.67']
['35202981'	'407290871856369664'	'329.73']->['302501190'	'407290871856369664'	'435.53']
['467047990'	'407290871856369664'	'0.0']->['628623142'	'407290871856369664'	'440.48']
['631706147'	'407290871856369664'	'327.78']->['1431908094'	'407290871856369664'	'447.22']
['467047990'	'407290871856369664'	'0.0']->['1652072239'	'407290871856369664'	'478.63']
['467047990'	'407290871856369664'	'0.0']->['426237513'	'407290871856369664'	'505.73']
['467047990'	'407290871856369664'	'0.0']->['21675205'	'407290871856369664'	'511.88']
['467047990'	'407290871856369664'	'0.0']->['289268141'	'407290871856369664'	'576.54']
['467047990'	'407290871856369664'	'0.0']->['598230727'	'407290871856369664'	'641.2']
['467047990'	'407290871856369664'	'0.0']->['1269799945'	'407290871856369664'	'807.43']
['467047990'	'407290871856369664'	'0.0']->['114417519'	'407290871856369664'	'1571.12']
['467047990'	'407290871856369664'	'0.0']->['46807623'	'407290871856369664'	'1858.08']
['467047990'	'407290871856369664'	'0.0']->['779349896'	'407290871856369664'	'2013.65']
['467047990'	'407290871856369664'	'0.0']->['720715593'	'407290871856369664'	'2842.57']
['467047990'	'407290871856369664'	'0.0']->['491496490'	'407290871856369664'	'7053.15']
