# Supplementary material for: BiMGCL: rumor detection via bi-directional multi-level graph contrastive learning
Source: PeerJ Comput Sci. 2023 Nov 10;9:e1659. doi: 10.7717/peerj-cs.1659 (PMC10703058; doi:10.7717/peerj-cs.1659)
Supplement: Supplemental Information 1 [file peerj-cs-09-1659-s001.zip › rumor_detection_acl2017/twitter15/tree/407292452060815360.txt]

['ROOT'	'ROOT'	'0.0']->['40076725'	'407292452060815360'	'0.0']
['40076725'	'407292452060815360'	'0.0']->['227919540'	'407292452060815360'	'0.67']
['40076725'	'407292452060815360'	'0.0']->['864400958'	'407292452060815360'	'0.67']
['40076725'	'407292452060815360'	'0.0']->['1957955527'	'407292452060815360'	'0.67']
['40076725'	'407292452060815360'	'0.0']->['543987438'	'407292452060815360'	'0.72']
['40076725'	'407292452060815360'	'0.0']->['1942152284'	'407292452060815360'	'0.88']
['40076725'	'407292452060815360'	'0.0']->['1024486374'	'407292452060815360'	'0.97']
['40076725'	'407292452060815360'	'0.0']->['1911868574'	'407292452060815360'	'1.01']
['40076725'	'407292452060815360'	'0.0']->['527103508'	'407292452060815360'	'1.03']
['40076725'	'407292452060815360'	'0.0']->['1571676859'	'407292452060815360'	'1.05']
['40076725'	'407292452060815360'	'0.0']->['2192894988'	'407292735607930881'	'1.12']
['40076725'	'407292452060815360'	'0.0']->['291497970'	'407292738455863296'	'1.13']
['40076725'	'407292452060815360'	'0.0']->['589194430'	'407292452060815360'	'2.1']
['40076725'	'407292452060815360'	'0.0']->['185541012'	'407292452060815360'	'2.63']
['40076725'	'407292452060815360'	'0.0']->['188645124'	'407292452060815360'	'2.89']
['40076725'	'407292452060815360'	'0.0']->['1893065208'	'407292452060815360'	'3.02']
['40076725'	'407292452060815360'	'0.0']->['1040407892'	'407293218783756288'	'3.05']
['40076725'	'407292452060815360'	'0.0']->['592050613'	'407292452060815360'	'3.08']
['40076725'	'407292452060815360'	'0.0']->['74040369'	'407292452060815360'	'3.12']
['40076725'	'407292452060815360'	'0.0']->['431124154'	'407292452060815360'	'3.13']
['40076725'	'407292452060815360'	'0.0']->['495503852'	'407292452060815360'	'3.14']
['40076725'	'407292452060815360'	'0.0']->['376785616'	'407292452060815360'	'3.15']
['40076725'	'407292452060815360'	'0.0']->['73305039'	'407292452060815360'	'3.15']
['40076725'	'407292452060815360'	'0.0']->['83171355'	'407292452060815360'	'3.15']
['40076725'	'407292452060815360'	'0.0']->['605957441'	'407292452060815360'	'3.15']
['40076725'	'407292452060815360'	'0.0']->['1499800844'	'407292452060815360'	'3.15']
['40076725'	'407292452060815360'	'0.0']->['1216941139'	'407292452060815360'	'3.15']
['40076725'	'407292452060815360'	'0.0']->['61075883'	'407292452060815360'	'3.15']
['40076725'	'407292452060815360'	'0.0']->['1070274674'	'407292452060815360'	'3.15']
['40076725'	'407292452060815360'	'0.0']->['489277645'	'407292452060815360'	'3.15']
['40076725'	'407292452060815360'	'0.0']->['103269341'	'407292452060815360'	'3.29']
['40076725'	'407292452060815360'	'0.0']->['24577901'	'407292452060815360'	'3.36']
['40076725'	'407292452060815360'	'0.0']->['578280705'	'407292452060815360'	'3.4']
['40076725'	'407292452060815360'	'0.0']->['1212705950'	'407293306872143872'	'3.4']
['40076725'	'407292452060815360'	'0.0']->['795360966'	'407292452060815360'	'3.42']
['40076725'	'407292452060815360'	'0.0']->['1056741325'	'407292452060815360'	'3.42']
['40076725'	'407292452060815360'	'0.0']->['168302428'	'407292452060815360'	'3.43']
['40076725'	'407292452060815360'	'0.0']->['354523189'	'407293331140386816'	'3.48']
['40076725'	'407292452060815360'	'0.0']->['780587358'	'407292452060815360'	'3.63']
['40076725'	'407292452060815360'	'0.0']->['97569830'	'407292452060815360'	'3.73']
['40076725'	'407292452060815360'	'0.0']->['339000718'	'407292452060815360'	'3.83']
['40076725'	'407292452060815360'	'0.0']->['824475554'	'407292452060815360'	'5.12']
['40076725'	'407292452060815360'	'0.0']->['362659601'	'407292452060815360'	'5.76']
['40076725'	'407292452060815360'	'0.0']->['605566911'	'407292452060815360'	'6.08']
['40076725'	'407292452060815360'	'0.0']->['2158783852'	'407292452060815360'	'6.24']
['40076725'	'407292452060815360'	'0.0']->['345779327'	'407292452060815360'	'6.32']
['40076725'	'407292452060815360'	'0.0']->['66607946'	'407292452060815360'	'6.36']
['40076725'	'407292452060815360'	'0.0']->['318239892'	'407292452060815360'	'6.38']
['40076725'	'407292452060815360'	'0.0']->['590524313'	'407292452060815360'	'6.39']
['40076725'	'407292452060815360'	'0.0']->['2224957171'	'407292452060815360'	'6.4']
['40076725'	'407292452060815360'	'0.0']->['29139771'	'407292452060815360'	'7.13']
['40076725'	'407292452060815360'	'0.0']->['236052671'	'407292452060815360'	'7.5']
['40076725'	'407292452060815360'	'0.0']->['87302756'	'407292452060815360'	'7.68']
['40076725'	'407292452060815360'	'0.0']->['1478087137'	'407292452060815360'	'7.78']
['40076725'	'407292452060815360'	'0.0']->['40389531'	'407292452060815360'	'7.82']
['40076725'	'407292452060815360'	'0.0']->['70793511'	'407292452060815360'	'7.84']
['40076725'	'407292452060815360'	'0.0']->['247104369'	'407292452060815360'	'7.86']
['40076725'	'407292452060815360'	'0.0']->['174992939'	'407292452060815360'	'7.86']
['40076725'	'407292452060815360'	'0.0']->['291572967'	'407292452060815360'	'7.87']
['40076725'	'407292452060815360'	'0.0']->['44073655'	'407292452060815360'	'8.23']
['40076725'	'407292452060815360'	'0.0']->['1387732670'	'407292452060815360'	'8.38']
['40076725'	'407292452060815360'	'0.0']->['959465677'	'407292452060815360'	'8.4']
['40076725'	'407292452060815360'	'0.0']->['1400811936'	'407292452060815360'	'8.63']
['40076725'	'407292452060815360'	'0.0']->['256247262'	'407292452060815360'	'8.72']
['40076725'	'407292452060815360'	'0.0']->['448691548'	'407292452060815360'	'10.13']
['40076725'	'407292452060815360'	'0.0']->['190350510'	'407292452060815360'	'10.6']
['40076725'	'407292452060815360'	'0.0']->['1455026798'	'407292452060815360'	'10.65']
['40076725'	'407292452060815360'	'0.0']->['820640347'	'407292452060815360'	'10.67']
['40076725'	'407292452060815360'	'0.0']->['1274040218'	'407292452060815360'	'10.97']
['40076725'	'407292452060815360'	'0.0']->['1858387759'	'407292452060815360'	'11.05']
['40076725'	'407292452060815360'	'0.0']->['576951501'	'407292452060815360'	'12.62']
['40076725'	'407292452060815360'	'0.0']->['105789688'	'407292452060815360'	'14.78']
['40076725'	'407292452060815360'	'0.0']->['78086166'	'407292452060815360'	'15.78']
['40076725'	'407292452060815360'	'0.0']->['22670613'	'407292452060815360'	'15.87']
['40076725'	'407292452060815360'	'0.0']->['29631834'	'407292452060815360'	'16.37']
['40076725'	'407292452060815360'	'0.0']->['804517885'	'407292452060815360'	'16.4']
['40076725'	'407292452060815360'	'0.0']->['196969655'	'407292452060815360'	'17.28']
['40076725'	'407292452060815360'	'0.0']->['128673880'	'407292452060815360'	'17.43']
['40076725'	'407292452060815360'	'0.0']->['413014220'	'407292452060815360'	'17.87']
['40076725'	'407292452060815360'	'0.0']->['1401810476'	'407292452060815360'	'18.78']
['40076725'	'407292452060815360'	'0.0']->['1927541820'	'407292452060815360'	'19.32']
['40076725'	'407292452060815360'	'0.0']->['293874075'	'407292452060815360'	'19.92']
['40076725'	'407292452060815360'	'0.0']->['302276125'	'407292452060815360'	'20.05']
['40076725'	'407292452060815360'	'0.0']->['598567823'	'407292452060815360'	'20.43']
['40076725'	'407292452060815360'	'0.0']->['163551847'	'407292452060815360'	'20.75']
['40076725'	'407292452060815360'	'0.0']->['135376587'	'407292452060815360'	'22.0']
['40076725'	'407292452060815360'	'0.0']->['1561600279'	'407298835107430400'	'25.37']
['40076725'	'407292452060815360'	'0.0']->['523518705'	'407292452060815360'	'27.27']
['40076725'	'407292452060815360'	'0.0']->['623044609'	'407292452060815360'	'29.78']
['40076725'	'407292452060815360'	'0.0']->['567864104'	'407292452060815360'	'30.07']
['40076725'	'407292452060815360'	'0.0']->['2207290038'	'407300247249895424'	'30.97']
['40076725'	'407292452060815360'	'0.0']->['628738016'	'407292452060815360'	'35.08']
['40076725'	'407292452060815360'	'0.0']->['182513042'	'407292452060815360'	'35.22']
['40076725'	'407292452060815360'	'0.0']->['1698242934'	'407292452060815360'	'35.23']
['40076725'	'407292452060815360'	'0.0']->['862186898'	'407292452060815360'	'35.57']
['40076725'	'407292452060815360'	'0.0']->['748098320'	'407292452060815360'	'36.0']
['40076725'	'407292452060815360'	'0.0']->['304044439'	'407292452060815360'	'36.72']
['40076725'	'407292452060815360'	'0.0']->['187485871'	'407292452060815360'	'40.3']
['40076725'	'407292452060815360'	'0.0']->['2170748256'	'407292452060815360'	'41.63']
['40076725'	'407292452060815360'	'0.0']->['946084286'	'407303899016863744'	'45.48']
['40076725'	'407292452060815360'	'0.0']->['265002822'	'407292452060815360'	'46.17']
['40076725'	'407292452060815360'	'0.0']->['896175246'	'407292452060815360'	'48.55']
['40076725'	'407292452060815360'	'0.0']->['2195631879'	'407292452060815360'	'49.17']
['40076725'	'407292452060815360'	'0.0']->['53420502'	'407292452060815360'	'50.65']
['40076725'	'407292452060815360'	'0.0']->['254983400'	'407292452060815360'	'52.58']
['40076725'	'407292452060815360'	'0.0']->['2224167108'	'407292452060815360'	'56.12']
['40076725'	'407292452060815360'	'0.0']->['66118130'	'407292452060815360'	'58.55']
['40076725'	'407292452060815360'	'0.0']->['710386368'	'407292452060815360'	'61.25']
['40076725'	'407292452060815360'	'0.0']->['164088782'	'407292452060815360'	'62.9']
['40076725'	'407292452060815360'	'0.0']->['107870775'	'407309786678427648'	'68.88']
['40076725'	'407292452060815360'	'0.0']->['976755918'	'407292452060815360'	'69.98']
['40076725'	'407292452060815360'	'0.0']->['132707871'	'407292452060815360'	'82.37']
['40076725'	'407292452060815360'	'0.0']->['37145378'	'407315149360345089'	'90.18']
['40076725'	'407292452060815360'	'0.0']->['58620055'	'407317742442651650'	'100.5']
['40076725'	'407292452060815360'	'0.0']->['482510957'	'407292452060815360'	'103.37']
['40076725'	'407292452060815360'	'0.0']->['1477546448'	'407292452060815360'	'104.1']
['40076725'	'407292452060815360'	'0.0']->['161513607'	'407292452060815360'	'104.93']
['40076725'	'407292452060815360'	'0.0']->['351170487'	'407292452060815360'	'106.87']
['40076725'	'407292452060815360'	'0.0']->['1046730445'	'407292452060815360'	'107.07']
['40076725'	'407292452060815360'	'0.0']->['100841788'	'407292452060815360'	'108.75']
['40076725'	'407292452060815360'	'0.0']->['444995288'	'407292452060815360'	'110.23']
['40076725'	'407292452060815360'	'0.0']->['184737502'	'407292452060815360'	'111.47']
['40076725'	'407292452060815360'	'0.0']->['454839843'	'407292452060815360'	'119.1']
['40076725'	'407292452060815360'	'0.0']->['383216054'	'407292452060815360'	'120.77']
['40076725'	'407292452060815360'	'0.0']->['514971723'	'407292452060815360'	'122.23']
['40076725'	'407292452060815360'	'0.0']->['346601549'	'407292452060815360'	'125.73']
['37145378'	'407315149360345089'	'90.18']->['297512442'	'407326411997716480'	'134.95']
['297512442'	'407326411997716480'	'134.95']->['37145378'	'407315149360345089'	'90.18']
['40076725'	'407292452060815360'	'0.0']->['1957891806'	'407333372893990912'	'162.6']
['40076725'	'407292452060815360'	'0.0']->['355713012'	'407292452060815360'	'177.7']
['40076725'	'407292452060815360'	'0.0']->['1911901986'	'407292452060815360'	'199.82']
['40076725'	'407292452060815360'	'0.0']->['628513072'	'407292452060815360'	'215.68']
['40076725'	'407292452060815360'	'0.0']->['636689052'	'407292452060815360'	'239.83']
['40076725'	'407292452060815360'	'0.0']->['146480614'	'407292452060815360'	'242.98']
['40076725'	'407292452060815360'	'0.0']->['606436286'	'407292452060815360'	'251.58']
['40076725'	'407292452060815360'	'0.0']->['2211047558'	'407292452060815360'	'261.77']
['40076725'	'407292452060815360'	'0.0']->['879646484'	'407292452060815360'	'300.3']
['40076725'	'407292452060815360'	'0.0']->['1469169932'	'407292452060815360'	'351.0']
['37145378'	'407315149360345089'	'90.18']->['21281704'	'407386114161258496'	'372.18']
['40076725'	'407292452060815360'	'0.0']->['191586195'	'407292452060815360'	'505.83']
['40076725'	'407292452060815360'	'0.0']->['1037427535'	'407292452060815360'	'566.65']
['40076725'	'407292452060815360'	'0.0']->['339596351'	'407292452060815360'	'605.13']
['40076725'	'407292452060815360'	'0.0']->['275385770'	'407292452060815360'	'641.07']
['40076725'	'407292452060815360'	'0.0']->['2209612476'	'407292452060815360'	'694.93']
['40076725'	'407292452060815360'	'0.0']->['787971139'	'407292452060815360'	'819.68']
['40076725'	'407292452060815360'	'0.0']->['793754263'	'407292452060815360'	'844.78']
['40076725'	'407292452060815360'	'0.0']->['226253546'	'407292452060815360'	'863.68']
['40076725'	'407292452060815360'	'0.0']->['1157895216'	'407292452060815360'	'917.45']
['40076725'	'407292452060815360'	'0.0']->['456287263'	'407292452060815360'	'942.33']
['40076725'	'407292452060815360'	'0.0']->['308411040'	'407292452060815360'	'954.38']
['40076725'	'407292452060815360'	'0.0']->['353081027'	'407557477777940480'	'1053.12']
['40076725'	'407292452060815360'	'0.0']->['434352483'	'407292452060815360'	'1093.6']
['40076725'	'407292452060815360'	'0.0']->['1519638252'	'407292452060815360'	'1504.9']
['40076725'	'407292452060815360'	'0.0']->['271445539'	'407292452060815360'	'1817.87']
['40076725'	'407292452060815360'	'0.0']->['374969116'	'407292452060815360'	'1896.67']
['1519638252'	'407292452060815360'	'1504.9']->['153428626'	'407292452060815360'	'2007.98']
['40076725'	'407292452060815360'	'0.0']->['476328584'	'409142646972502016'	'7352.02']
