# Supplementary material for: BiMGCL: rumor detection via bi-directional multi-level graph contrastive learning
Source: PeerJ Comput Sci. 2023 Nov 10;9:e1659. doi: 10.7717/peerj-cs.1659 (PMC10703058; doi:10.7717/peerj-cs.1659)
Supplement: Supplemental Information 1 [file peerj-cs-09-1659-s001.zip › rumor_detection_acl2017/twitter15/tree/427652211414274048.txt]

['ROOT'	'ROOT'	'0.0']->['14669951'	'427652211414274048'	'0.0']
['14669951'	'427652211414274048'	'0.0']->['527708672'	'427652348245065729'	'0.53']
['14669951'	'427652211414274048'	'0.0']->['15079601'	'427652211414274048'	'0.72']
['14669951'	'427652211414274048'	'0.0']->['352566414'	'427652211414274048'	'0.72']
['14669951'	'427652211414274048'	'0.0']->['158123632'	'427652211414274048'	'0.72']
['14669951'	'427652211414274048'	'0.0']->['572272306'	'427652211414274048'	'0.72']
['14669951'	'427652211414274048'	'0.0']->['118779075'	'427652211414274048'	'0.72']
['14669951'	'427652211414274048'	'0.0']->['1486117886'	'427652211414274048'	'0.72']
['14669951'	'427652211414274048'	'0.0']->['222874113'	'427652211414274048'	'0.83']
['14669951'	'427652211414274048'	'0.0']->['15594535'	'427652211414274048'	'0.87']
['14669951'	'427652211414274048'	'0.0']->['289526661'	'427652211414274048'	'1.1']
['14669951'	'427652211414274048'	'0.0']->['1374607968'	'427652532756676608'	'1.27']
['14669951'	'427652211414274048'	'0.0']->['105983233'	'427652211414274048'	'1.4']
['352566414'	'427652211414274048'	'0.72']->['27171305'	'427652211414274048'	'1.42']
['14669951'	'427652211414274048'	'0.0']->['728898445'	'427652211414274048'	'1.52']
['14669951'	'427652211414274048'	'0.0']->['18255186'	'427652211414274048'	'1.62']
['14669951'	'427652211414274048'	'0.0']->['16996707'	'427652211414274048'	'1.63']
['14669951'	'427652211414274048'	'0.0']->['23140272'	'427652211414274048'	'1.68']
['14669951'	'427652211414274048'	'0.0']->['24290484'	'427652211414274048'	'1.7']
['14669951'	'427652211414274048'	'0.0']->['28910724'	'427652211414274048'	'1.87']
['14669951'	'427652211414274048'	'0.0']->['31219247'	'427652683340607488'	'1.87']
['14669951'	'427652211414274048'	'0.0']->['296532715'	'427652685849186304'	'1.88']
['14669951'	'427652211414274048'	'0.0']->['27502455'	'427652687182589952'	'1.88']
['14669951'	'427652211414274048'	'0.0']->['37493503'	'427652211414274048'	'1.97']
['14669951'	'427652211414274048'	'0.0']->['364743813'	'427652211414274048'	'2.28']
['27502455'	'427652687182589952'	'1.88']->['15736528'	'427652797967126528'	'2.33']
['14669951'	'427652211414274048'	'0.0']->['235743285'	'427652211414274048'	'2.77']
['14669951'	'427652211414274048'	'0.0']->['1759181'	'427652211414274048'	'2.77']
['14669951'	'427652211414274048'	'0.0']->['160544196'	'427652211414274048'	'2.95']
['14669951'	'427652211414274048'	'0.0']->['531848935'	'427652211414274048'	'2.98']
['14669951'	'427652211414274048'	'0.0']->['2273061312'	'427652211414274048'	'3.25']
['14669951'	'427652211414274048'	'0.0']->['394916974'	'427652211414274048'	'3.32']
['14669951'	'427652211414274048'	'0.0']->['239026022'	'427652211414274048'	'3.53']
['14669951'	'427652211414274048'	'0.0']->['10164042'	'427652211414274048'	'3.82']
['14669951'	'427652211414274048'	'0.0']->['40275896'	'427652211414274048'	'3.92']
['14669951'	'427652211414274048'	'0.0']->['266746182'	'427653284266913793'	'4.27']
['14669951'	'427652211414274048'	'0.0']->['291357777'	'427652211414274048'	'4.28']
['14669951'	'427652211414274048'	'0.0']->['377558960'	'427653303648808960'	'4.33']
['14669951'	'427652211414274048'	'0.0']->['408944807'	'427652211414274048'	'4.42']
['14669951'	'427652211414274048'	'0.0']->['60803872'	'427652211414274048'	'4.6']
['14669951'	'427652211414274048'	'0.0']->['494302150'	'427653385542565888'	'4.67']
['14669951'	'427652211414274048'	'0.0']->['375964465'	'427653429108801537'	'4.83']
['14669951'	'427652211414274048'	'0.0']->['895980097'	'427652211414274048'	'5.17']
['14669951'	'427652211414274048'	'0.0']->['20704612'	'427653534277189633'	'5.25']
['14669951'	'427652211414274048'	'0.0']->['28038407'	'427653673112850432'	'5.8']
['15079601'	'427652211414274048'	'0.72']->['96684360'	'427652211414274048'	'5.82']
['14669951'	'427652211414274048'	'0.0']->['55109714'	'427652211414274048'	'7.33']
['14669951'	'427652211414274048'	'0.0']->['23249465'	'427652211414274048'	'9.78']
['14669951'	'427652211414274048'	'0.0']->['35224458'	'427652211414274048'	'12.45']
['14669951'	'427652211414274048'	'0.0']->['432823166'	'427652211414274048'	'13.62']
['24290484'	'427652211414274048'	'1.7']->['160820349'	'427652211414274048'	'14.52']
['14669951'	'427652211414274048'	'0.0']->['1551699289'	'427652211414274048'	'15.17']
['14669951'	'427652211414274048'	'0.0']->['517732595'	'427652211414274048'	'15.3']
['14669951'	'427652211414274048'	'0.0']->['49893262'	'427656164864561152'	'15.7']
['14669951'	'427652211414274048'	'0.0']->['507021404'	'427656223798751232'	'15.93']
['14669951'	'427652211414274048'	'0.0']->['93482769'	'427652211414274048'	'16.1']
['14669951'	'427652211414274048'	'0.0']->['261419030'	'427652211414274048'	'17.43']
['14669951'	'427652211414274048'	'0.0']->['158608223'	'427652211414274048'	'17.8']
['14669951'	'427652211414274048'	'0.0']->['53692996'	'427652211414274048'	'17.95']
['14669951'	'427652211414274048'	'0.0']->['51880792'	'427652211414274048'	'19.03']
['14669951'	'427652211414274048'	'0.0']->['510806216'	'427652211414274048'	'21.43']
['14669951'	'427652211414274048'	'0.0']->['81535322'	'427652211414274048'	'21.47']
['14669951'	'427652211414274048'	'0.0']->['396347175'	'427652211414274048'	'22.97']
['14669951'	'427652211414274048'	'0.0']->['46656946'	'427652211414274048'	'23.2']
['14669951'	'427652211414274048'	'0.0']->['18951629'	'427652211414274048'	'25.3']
['14669951'	'427652211414274048'	'0.0']->['150482521'	'427652211414274048'	'25.45']
['14669951'	'427652211414274048'	'0.0']->['181009872'	'427652211414274048'	'26.3']
['14669951'	'427652211414274048'	'0.0']->['292108110'	'427652211414274048'	'26.87']
['14669951'	'427652211414274048'	'0.0']->['276706858'	'427652211414274048'	'27.15']
['14669951'	'427652211414274048'	'0.0']->['302384980'	'427652211414274048'	'28.35']
['14669951'	'427652211414274048'	'0.0']->['461595006'	'427652211414274048'	'30.73']
['14669951'	'427652211414274048'	'0.0']->['207163761'	'427660755753005057'	'33.95']
['14669951'	'427652211414274048'	'0.0']->['41019698'	'427652211414274048'	'34.77']
['14669951'	'427652211414274048'	'0.0']->['92872919'	'427652211414274048'	'36.65']
['14669951'	'427652211414274048'	'0.0']->['138455912'	'427661874788708354'	'38.4']
['14669951'	'427652211414274048'	'0.0']->['475614488'	'427652211414274048'	'40.85']
['14669951'	'427652211414274048'	'0.0']->['375532366'	'427652211414274048'	'43.23']
['14669951'	'427652211414274048'	'0.0']->['24202347'	'427652211414274048'	'44.22']
['14669951'	'427652211414274048'	'0.0']->['422838250'	'427652211414274048'	'47.77']
['14669951'	'427652211414274048'	'0.0']->['16811623'	'427652211414274048'	'48.58']
['14669951'	'427652211414274048'	'0.0']->['38352978'	'427652211414274048'	'49.07']
['14669951'	'427652211414274048'	'0.0']->['33459132'	'427652211414274048'	'50.3']
['14669951'	'427652211414274048'	'0.0']->['297670560'	'427652211414274048'	'57.2']
['14669951'	'427652211414274048'	'0.0']->['45447497'	'427669130099978240'	'67.22']
['14669951'	'427652211414274048'	'0.0']->['30835599'	'427652211414274048'	'68.97']
['14669951'	'427652211414274048'	'0.0']->['128227976'	'427652211414274048'	'87.08']
['14669951'	'427652211414274048'	'0.0']->['46400846'	'427652211414274048'	'90.73']
['14669951'	'427652211414274048'	'0.0']->['379962842'	'427652211414274048'	'91.42']
['14669951'	'427652211414274048'	'0.0']->['19637012'	'427652211414274048'	'96.12']
['14669951'	'427652211414274048'	'0.0']->['23154414'	'427652211414274048'	'102.03']
['14669951'	'427652211414274048'	'0.0']->['16752148'	'427678337834561536'	'103.82']
['14669951'	'427652211414274048'	'0.0']->['62692461'	'427652211414274048'	'132.73']
['14669951'	'427652211414274048'	'0.0']->['21780761'	'427652211414274048'	'136.17']
['14669951'	'427652211414274048'	'0.0']->['628574246'	'427652211414274048'	'161.1']
['28910724'	'427652211414274048'	'1.87']->['17183543'	'427652211414274048'	'173.82']
['14669951'	'427652211414274048'	'0.0']->['37218742'	'427652211414274048'	'209.62']
['14669951'	'427652211414274048'	'0.0']->['14669576'	'427652211414274048'	'214.6']
['15079601'	'427652211414274048'	'0.72']->['262351933'	'427652211414274048'	'301.65']
['14669951'	'427652211414274048'	'0.0']->['189430769'	'427652211414274048'	'301.68']
['14669951'	'427652211414274048'	'0.0']->['25126229'	'427652211414274048'	'312.38']
['14669951'	'427652211414274048'	'0.0']->['1723005396'	'427652211414274048'	'334.08']
['14669951'	'427652211414274048'	'0.0']->['17662592'	'427652211414274048'	'373.08']
['14669951'	'427652211414274048'	'0.0']->['207747027'	'427652211414274048'	'442.08']
['14669951'	'427652211414274048'	'0.0']->['882748087'	'427652211414274048'	'463.72']
['14669951'	'427652211414274048'	'0.0']->['515655788'	'427772250926747648'	'476.98']
['14669951'	'427652211414274048'	'0.0']->['159094719'	'427798096815194112'	'579.7']
['14669951'	'427652211414274048'	'0.0']->['1531025130'	'427652211414274048'	'589.42']
['14669951'	'427652211414274048'	'0.0']->['618172850'	'427652211414274048'	'592.18']
['14669951'	'427652211414274048'	'0.0']->['255296544'	'427652211414274048'	'596.27']
['14669951'	'427652211414274048'	'0.0']->['1188467743'	'427652211414274048'	'797.33']
['14669951'	'427652211414274048'	'0.0']->['233853114'	'427652211414274048'	'1068.6']
['160544196'	'427652211414274048'	'2.95']->['161389376'	'427652211414274048'	'1079.52']
['14669951'	'427652211414274048'	'0.0']->['74245749'	'427652211414274048'	'1152.92']
