# Supplementary material for: BiMGCL: rumor detection via bi-directional multi-level graph contrastive learning
Source: PeerJ Comput Sci. 2023 Nov 10;9:e1659. doi: 10.7717/peerj-cs.1659 (PMC10703058; doi:10.7717/peerj-cs.1659)
Supplement: Supplemental Information 1 [file peerj-cs-09-1659-s001.zip › rumor_detection_acl2017/twitter15/tree/427662266993889280.txt]

['ROOT'	'ROOT'	'0.0']->['7309052'	'427662266993889280'	'0.0']
['7309052'	'427662266993889280'	'0.0']->['321127648'	'427662679042686976'	'1.63']
['7309052'	'427662266993889280'	'0.0']->['44060093'	'427662775217709056'	'2.02']
['7309052'	'427662266993889280'	'0.0']->['72218899'	'427662987785039872'	'2.87']
['7309052'	'427662266993889280'	'0.0']->['25842388'	'427663027291185153'	'3.02']
['7309052'	'427662266993889280'	'0.0']->['26432718'	'427662266993889280'	'3.5']
['7309052'	'427662266993889280'	'0.0']->['45977843'	'427662266993889280'	'3.5']
['7309052'	'427662266993889280'	'0.0']->['11438042'	'427662266993889280'	'3.5']
['7309052'	'427662266993889280'	'0.0']->['27465334'	'427662266993889280'	'3.5']
['7309052'	'427662266993889280'	'0.0']->['172984162'	'427662266993889280'	'3.5']
['7309052'	'427662266993889280'	'0.0']->['24145494'	'427662266993889280'	'3.5']
['7309052'	'427662266993889280'	'0.0']->['387307304'	'427662266993889280'	'3.5']
['7309052'	'427662266993889280'	'0.0']->['21865035'	'427662266993889280'	'3.5']
['7309052'	'427662266993889280'	'0.0']->['228622419'	'427662266993889280'	'3.5']
['7309052'	'427662266993889280'	'0.0']->['349059538'	'427662266993889280'	'3.5']
['7309052'	'427662266993889280'	'0.0']->['1340964710'	'427662266993889280'	'3.5']
['7309052'	'427662266993889280'	'0.0']->['37062715'	'427662266993889280'	'3.5']
['7309052'	'427662266993889280'	'0.0']->['548214974'	'427662266993889280'	'3.5']
['21865035'	'427662266993889280'	'3.5']->['36206648'	'427662266993889280'	'3.5']
['21865035'	'427662266993889280'	'3.5']->['18025531'	'427662266993889280'	'3.5']
['7309052'	'427662266993889280'	'0.0']->['737644813'	'427662266993889280'	'3.5']
['7309052'	'427662266993889280'	'0.0']->['22583188'	'427662266993889280'	'3.5']
['7309052'	'427662266993889280'	'0.0']->['89994427'	'427662266993889280'	'3.5']
['7309052'	'427662266993889280'	'0.0']->['37530502'	'427662266993889280'	'3.5']
['7309052'	'427662266993889280'	'0.0']->['14058842'	'427662266993889280'	'3.5']
['7309052'	'427662266993889280'	'0.0']->['243611847'	'427662266993889280'	'3.5']
['7309052'	'427662266993889280'	'0.0']->['1938601442'	'427662266993889280'	'3.7']
['349059538'	'427662266993889280'	'3.5']->['18264302'	'427662266993889280'	'3.8']
['7309052'	'427662266993889280'	'0.0']->['185922235'	'427662266993889280'	'3.9']
['7309052'	'427662266993889280'	'0.0']->['14493688'	'427663329859891200'	'4.23']
['7309052'	'427662266993889280'	'0.0']->['324261532'	'427663343814340608'	'4.28']
['7309052'	'427662266993889280'	'0.0']->['60708604'	'427662266993889280'	'4.31']
['18264302'	'427662266993889280'	'3.8']->['187000157'	'427662266993889280'	'4.51']
['7309052'	'427662266993889280'	'0.0']->['195093971'	'427662266993889280'	'4.61']
['11438042'	'427662266993889280'	'3.5']->['59488208'	'427662266993889280'	'4.72']
['18264302'	'427662266993889280'	'3.8']->['84189213'	'427662266993889280'	'4.85']
['7309052'	'427662266993889280'	'0.0']->['342468793'	'427662266993889280'	'4.88']
['7309052'	'427662266993889280'	'0.0']->['111732818'	'427663542456967169'	'5.07']
['7309052'	'427662266993889280'	'0.0']->['142425887'	'427662266993889280'	'6.3']
['7309052'	'427662266993889280'	'0.0']->['317841966'	'427663928332525568'	'6.6']
['7309052'	'427662266993889280'	'0.0']->['5872102'	'427662266993889280'	'6.63']
['7309052'	'427662266993889280'	'0.0']->['86030430'	'427662266993889280'	'6.9']
['7309052'	'427662266993889280'	'0.0']->['20707402'	'427662266993889280'	'7.67']
['7309052'	'427662266993889280'	'0.0']->['69021389'	'427664301638549504'	'8.08']
['7309052'	'427662266993889280'	'0.0']->['38394587'	'427662266993889280'	'8.65']
['7309052'	'427662266993889280'	'0.0']->['21615816'	'427662266993889280'	'9.23']
['7309052'	'427662266993889280'	'0.0']->['26714962'	'427662266993889280'	'9.53']
['7309052'	'427662266993889280'	'0.0']->['541052393'	'427664705902366720'	'9.7']
['7309052'	'427662266993889280'	'0.0']->['216970647'	'427662266993889280'	'10.42']
['7309052'	'427662266993889280'	'0.0']->['19380829'	'427662266993889280'	'10.95']
['19380829'	'427662266993889280'	'10.95']->['17068940'	'427662266993889280'	'11.35']
['19380829'	'427662266993889280'	'10.95']->['24909269'	'427662266993889280'	'11.57']
['7309052'	'427662266993889280'	'0.0']->['169254519'	'427662266993889280'	'11.7']
['19380829'	'427662266993889280'	'10.95']->['586201163'	'427662266993889280'	'11.83']
['7309052'	'427662266993889280'	'0.0']->['45489510'	'427662266993889280'	'12.47']
['7309052'	'427662266993889280'	'0.0']->['42754594'	'427662266993889280'	'12.78']
['19380829'	'427662266993889280'	'10.95']->['15078562'	'427662266993889280'	'12.92']
['7309052'	'427662266993889280'	'0.0']->['21831006'	'427662266993889280'	'13.0']
['19380829'	'427662266993889280'	'10.95']->['19117075'	'427662266993889280'	'13.05']
['7309052'	'427662266993889280'	'0.0']->['151451437'	'427662266993889280'	'13.33']
['7309052'	'427662266993889280'	'0.0']->['2182791925'	'427662266993889280'	'13.6']
['7309052'	'427662266993889280'	'0.0']->['24110876'	'427662266993889280'	'13.72']
['7309052'	'427662266993889280'	'0.0']->['34187263'	'427665791140376576'	'14.0']
['7309052'	'427662266993889280'	'0.0']->['37905814'	'427662266993889280'	'14.35']
['7309052'	'427662266993889280'	'0.0']->['63482118'	'427662266993889280'	'16.07']
['18264302'	'427662266993889280'	'3.8']->['337438301'	'427662266993889280'	'16.7']
['69021389'	'427664301638549504'	'8.08']->['173135910'	'427666486392786944'	'16.77']
['45489510'	'427662266993889280'	'12.47']->['192842796'	'427662266993889280'	'17.17']
['19380829'	'427662266993889280'	'10.95']->['15009023'	'427662266993889280'	'17.48']
['18264302'	'427662266993889280'	'3.8']->['43683940'	'427662266993889280'	'18.12']
['7309052'	'427662266993889280'	'0.0']->['348312925'	'427662266993889280'	'18.75']
['7309052'	'427662266993889280'	'0.0']->['377046938'	'427667015911104512'	'18.87']
['7309052'	'427662266993889280'	'0.0']->['432082033'	'427662266993889280'	'18.9']
['24110876'	'427662266993889280'	'13.72']->['232134897'	'427662266993889280'	'19.95']
['7309052'	'427662266993889280'	'0.0']->['77279038'	'427662266993889280'	'20.23']
['19380829'	'427662266993889280'	'10.95']->['16111281'	'427662266993889280'	'20.37']
['19380829'	'427662266993889280'	'10.95']->['6428522'	'427662266993889280'	'20.82']
['7309052'	'427662266993889280'	'0.0']->['281289911'	'427662266993889280'	'21.7']
['7309052'	'427662266993889280'	'0.0']->['172740365'	'427662266993889280'	'23.03']
['37905814'	'427662266993889280'	'14.35']->['88572304'	'427662266993889280'	'23.98']
['16111281'	'427662266993889280'	'20.37']->['19974890'	'427662266993889280'	'24.0']
['7309052'	'427662266993889280'	'0.0']->['25734167'	'427662266993889280'	'24.22']
['7309052'	'427662266993889280'	'0.0']->['1359364476'	'427668569577373697'	'25.05']
['7309052'	'427662266993889280'	'0.0']->['809679'	'427662266993889280'	'26.53']
['7309052'	'427662266993889280'	'0.0']->['237459440'	'427662266993889280'	'27.38']
['7309052'	'427662266993889280'	'0.0']->['729955765'	'427669185687080960'	'27.5']
['7309052'	'427662266993889280'	'0.0']->['273299524'	'427662266993889280'	'27.7']
['7309052'	'427662266993889280'	'0.0']->['200407415'	'427662266993889280'	'28.52']
['7309052'	'427662266993889280'	'0.0']->['1244155830'	'427662266993889280'	'29.72']
['19974890'	'427662266993889280'	'24.0']->['31444754'	'427662266993889280'	'30.57']
['7309052'	'427662266993889280'	'0.0']->['1171003813'	'427662266993889280'	'33.3']
['19380829'	'427662266993889280'	'10.95']->['128275184'	'427662266993889280'	'44.02']
['19380829'	'427662266993889280'	'10.95']->['14648972'	'427662266993889280'	'44.07']
['7309052'	'427662266993889280'	'0.0']->['593786501'	'427662266993889280'	'44.83']
['7309052'	'427662266993889280'	'0.0']->['6659872'	'427662266993889280'	'47.53']
['7309052'	'427662266993889280'	'0.0']->['340226028'	'427662266993889280'	'47.8']
['7309052'	'427662266993889280'	'0.0']->['202367059'	'427662266993889280'	'48.0']
['7309052'	'427662266993889280'	'0.0']->['145247105'	'427662266993889280'	'48.42']
['7309052'	'427662266993889280'	'0.0']->['81767108'	'427662266993889280'	'48.82']
['7309052'	'427662266993889280'	'0.0']->['609548611'	'427662266993889280'	'50.65']
['7309052'	'427662266993889280'	'0.0']->['23392658'	'427676039414693888'	'54.73']
['7309052'	'427662266993889280'	'0.0']->['30835599'	'427662266993889280'	'56.22']
['7309052'	'427662266993889280'	'0.0']->['486142640'	'427662266993889280'	'60.92']
['7309052'	'427662266993889280'	'0.0']->['594755473'	'427662266993889280'	'61.12']
['7309052'	'427662266993889280'	'0.0']->['122203232'	'427662266993889280'	'62.07']
['19380829'	'427662266993889280'	'10.95']->['383064409'	'427662266993889280'	'66.43']
['7309052'	'427662266993889280'	'0.0']->['2808207378'	'427662266993889280'	'67.4']
['7309052'	'427662266993889280'	'0.0']->['260423857'	'427662266993889280'	'72.25']
['7309052'	'427662266993889280'	'0.0']->['91927434'	'427662266993889280'	'78.58']
['19380829'	'427662266993889280'	'10.95']->['51225753'	'427662266993889280'	'80.47']
['7309052'	'427662266993889280'	'0.0']->['137064550'	'427662266993889280'	'81.85']
['7309052'	'427662266993889280'	'0.0']->['280325877'	'427662266993889280'	'83.78']
['19380829'	'427662266993889280'	'10.95']->['349330556'	'427662266993889280'	'93.3']
['7309052'	'427662266993889280'	'0.0']->['35057658'	'427689011528749056'	'106.28']
['7309052'	'427662266993889280'	'0.0']->['97519068'	'427662266993889280'	'110.55']
['7309052'	'427662266993889280'	'0.0']->['193123313'	'427662266993889280'	'115.18']
['7309052'	'427662266993889280'	'0.0']->['13283252'	'427662266993889280'	'129.53']
['7309052'	'427662266993889280'	'0.0']->['79082000'	'427662266993889280'	'131.07']
['7309052'	'427662266993889280'	'0.0']->['43258980'	'427695504739565568'	'132.08']
['7309052'	'427662266993889280'	'0.0']->['234373276'	'427662266993889280'	'146.47']
['7309052'	'427662266993889280'	'0.0']->['115882569'	'427662266993889280'	'166.92']
['7309052'	'427662266993889280'	'0.0']->['366374544'	'427662266993889280'	'170.1']
['51225753'	'427662266993889280'	'80.47']->['186378356'	'427662266993889280'	'179.25']
['7309052'	'427662266993889280'	'0.0']->['53079920'	'427662266993889280'	'180.35']
['7309052'	'427662266993889280'	'0.0']->['77695039'	'427662266993889280'	'244.2']
['7309052'	'427662266993889280'	'0.0']->['480778426'	'427662266993889280'	'279.15']
['7309052'	'427662266993889280'	'0.0']->['215228643'	'427662266993889280'	'308.05']
['7309052'	'427662266993889280'	'0.0']->['26571417'	'427662266993889280'	'338.3']
['7309052'	'427662266993889280'	'0.0']->['574015924'	'427662266993889280'	'412.09']
['7309052'	'427662266993889280'	'0.0']->['387071485'	'427662266993889280'	'485.88']
['7309052'	'427662266993889280'	'0.0']->['26271503'	'427662266993889280'	'551.28']
['18264302'	'427662266993889280'	'3.8']->['983955577'	'427662266993889280'	'562.88']
['7309052'	'427662266993889280'	'0.0']->['38302063'	'427662266993889280'	'564.3']
['7309052'	'427662266993889280'	'0.0']->['191852727'	'427662266993889280'	'605.72']
['7309052'	'427662266993889280'	'0.0']->['415600612'	'427662266993889280'	'844.65']
['7309052'	'427662266993889280'	'0.0']->['1517799458'	'427662266993889280'	'913.35']
['7309052'	'427662266993889280'	'0.0']->['263661452'	'427895807766175745'	'928.02']
['7309052'	'427662266993889280'	'0.0']->['21910856'	'427662266993889280'	'1299.63']
['7309052'	'427662266993889280'	'0.0']->['486011171'	'427662266993889280'	'1435.5']
['7309052'	'427662266993889280'	'0.0']->['241834721'	'428186481715204097'	'2083.05']
['7309052'	'427662266993889280'	'0.0']->['313977785'	'427662266993889280'	'2529.73']
['7309052'	'427662266993889280'	'0.0']->['145859346'	'427662266993889280'	'11520.43']
