# Supplementary material for: BiMGCL: rumor detection via bi-directional multi-level graph contrastive learning
Source: PeerJ Comput Sci. 2023 Nov 10;9:e1659. doi: 10.7717/peerj-cs.1659 (PMC10703058; doi:10.7717/peerj-cs.1659)
Supplement: Supplemental Information 1 [file peerj-cs-09-1659-s001.zip › rumor_detection_acl2017/twitter15/tree/427666815842414592.txt]

['ROOT'	'ROOT'	'0.0']->['1367531'	'427666815842414592'	'0.0']
['1367531'	'427666815842414592'	'0.0']->['221514228'	'427666815842414592'	'0.48']
['1367531'	'427666815842414592'	'0.0']->['450596739'	'427666815842414592'	'0.48']
['1367531'	'427666815842414592'	'0.0']->['239567488'	'427666815842414592'	'0.48']
['1367531'	'427666815842414592'	'0.0']->['898710060'	'427666815842414592'	'0.48']
['1367531'	'427666815842414592'	'0.0']->['302283260'	'427666815842414592'	'0.48']
['1367531'	'427666815842414592'	'0.0']->['1512291338'	'427666815842414592'	'0.48']
['1367531'	'427666815842414592'	'0.0']->['518682975'	'427666815842414592'	'0.58']
['1367531'	'427666815842414592'	'0.0']->['297699965'	'427666815842414592'	'0.63']
['1367531'	'427666815842414592'	'0.0']->['519918108'	'427666815842414592'	'0.66']
['1367531'	'427666815842414592'	'0.0']->['34194475'	'427666815842414592'	'0.68']
['1367531'	'427666815842414592'	'0.0']->['25411808'	'427667036261453824'	'0.87']
['1367531'	'427666815842414592'	'0.0']->['18856867'	'427666815842414592'	'0.92']
['1367531'	'427666815842414592'	'0.0']->['2214584084'	'427667068826042368'	'1.0']
['1367531'	'427666815842414592'	'0.0']->['1447178359'	'427666815842414592'	'1.03']
['1367531'	'427666815842414592'	'0.0']->['221131190'	'427667089541693440'	'1.08']
['1367531'	'427666815842414592'	'0.0']->['206499058'	'427667093614780416'	'1.1']
['1367531'	'427666815842414592'	'0.0']->['321477370'	'427666815842414592'	'1.15']
['1367531'	'427666815842414592'	'0.0']->['35678240'	'427667192839028736'	'1.5']
['1367531'	'427666815842414592'	'0.0']->['251825134'	'427667193489149952'	'1.5']
['1367531'	'427666815842414592'	'0.0']->['74901647'	'427667263215255552'	'1.77']
['1367531'	'427666815842414592'	'0.0']->['282126033'	'427666815842414592'	'1.78']
['1367531'	'427666815842414592'	'0.0']->['16083130'	'427667285588078592'	'1.87']
['1367531'	'427666815842414592'	'0.0']->['25078821'	'427666815842414592'	'2.1']
['1367531'	'427666815842414592'	'0.0']->['51510721'	'427666815842414592'	'2.26']
['1367531'	'427666815842414592'	'0.0']->['29936350'	'427667402315141120'	'2.33']
['1367531'	'427666815842414592'	'0.0']->['1668546120'	'427666815842414592'	'2.34']
['1367531'	'427666815842414592'	'0.0']->['9667812'	'427667411571994624'	'2.37']
['1367531'	'427666815842414592'	'0.0']->['16001159'	'427666815842414592'	'2.38']
['1367531'	'427666815842414592'	'0.0']->['411946468'	'427666815842414592'	'2.4']
['18856867'	'427666815842414592'	'0.92']->['198300183'	'427666815842414592'	'2.41']
['1367531'	'427666815842414592'	'0.0']->['1921208970'	'427666815842414592'	'2.41']
['1367531'	'427666815842414592'	'0.0']->['46319644'	'427666815842414592'	'2.41']
['1367531'	'427666815842414592'	'0.0']->['49219402'	'427666815842414592'	'2.42']
['1367531'	'427666815842414592'	'0.0']->['280737642'	'427666815842414592'	'2.42']
['1367531'	'427666815842414592'	'0.0']->['34077978'	'427666815842414592'	'2.42']
['1367531'	'427666815842414592'	'0.0']->['52931963'	'427666815842414592'	'2.42']
['18856867'	'427666815842414592'	'0.92']->['807672775'	'427666815842414592'	'2.42']
['1367531'	'427666815842414592'	'0.0']->['249476380'	'427666815842414592'	'2.42']
['18856867'	'427666815842414592'	'0.92']->['287948128'	'427666815842414592'	'2.42']
['1367531'	'427666815842414592'	'0.0']->['39828039'	'427666815842414592'	'2.42']
['1367531'	'427666815842414592'	'0.0']->['179717590'	'427666815842414592'	'2.5']
['1367531'	'427666815842414592'	'0.0']->['11972842'	'427667446753804288'	'2.5']
['1367531'	'427666815842414592'	'0.0']->['64328606'	'427667451585626112'	'2.52']
['1367531'	'427666815842414592'	'0.0']->['1286664894'	'427667454450343936'	'2.53']
['18856867'	'427666815842414592'	'0.92']->['374871615'	'427666815842414592'	'2.83']
['1367531'	'427666815842414592'	'0.0']->['232120274'	'427666815842414592'	'3.0']
['1367531'	'427666815842414592'	'0.0']->['22522178'	'427667573962858496'	'3.0']
['1367531'	'427666815842414592'	'0.0']->['277561227'	'427666815842414592'	'3.08']
['1367531'	'427666815842414592'	'0.0']->['567426853'	'427666815842414592'	'3.13']
['1367531'	'427666815842414592'	'0.0']->['240995411'	'427666815842414592'	'3.15']
['1367531'	'427666815842414592'	'0.0']->['32365573'	'427666815842414592'	'3.16']
['1367531'	'427666815842414592'	'0.0']->['278596403'	'427666815842414592'	'3.16']
['1367531'	'427666815842414592'	'0.0']->['47137923'	'427666815842414592'	'3.16']
['1367531'	'427666815842414592'	'0.0']->['610489260'	'427666815842414592'	'3.17']
['18856867'	'427666815842414592'	'0.92']->['18270633'	'427666815842414592'	'3.22']
['1367531'	'427666815842414592'	'0.0']->['247987458'	'427666815842414592'	'3.24']
['1367531'	'427666815842414592'	'0.0']->['1440236486'	'427667634717356032'	'3.25']
['1367531'	'427666815842414592'	'0.0']->['1634329028'	'427666815842414592'	'3.27']
['1367531'	'427666815842414592'	'0.0']->['354555664'	'427667661523128320'	'3.35']
['1367531'	'427666815842414592'	'0.0']->['1155582608'	'427667687364632576'	'3.47']
['22522178'	'427667573962858496'	'3.0']->['132770151'	'427667733489418240'	'3.65']
['1367531'	'427666815842414592'	'0.0']->['36825851'	'427666815842414592'	'3.69']
['1367531'	'427666815842414592'	'0.0']->['222257656'	'427667778145767424'	'3.82']
['1367531'	'427666815842414592'	'0.0']->['1856337548'	'427666815842414592'	'3.9']
['22522178'	'427667573962858496'	'3.0']->['346257282'	'427667797666050048'	'3.9']
['1367531'	'427666815842414592'	'0.0']->['2281167878'	'427666815842414592'	'4.01']
['1367531'	'427666815842414592'	'0.0']->['35348981'	'427666815842414592'	'4.06']
['1367531'	'427666815842414592'	'0.0']->['46038777'	'427667845347282944'	'4.08']
['1367531'	'427666815842414592'	'0.0']->['225997694'	'427666815842414592'	'4.12']
['1367531'	'427666815842414592'	'0.0']->['27700216'	'427667965165961216'	'4.57']
['1367531'	'427666815842414592'	'0.0']->['102914594'	'427666815842414592'	'4.58']
['1367531'	'427666815842414592'	'0.0']->['2216914101'	'427666815842414592'	'4.82']
['1367531'	'427666815842414592'	'0.0']->['2238599521'	'427668051455393792'	'4.9']
['1367531'	'427666815842414592'	'0.0']->['1059621601'	'427666815842414592'	'4.93']
['1367531'	'427666815842414592'	'0.0']->['75817082'	'427668059516841984'	'4.93']
['1367531'	'427666815842414592'	'0.0']->['387377385'	'427666815842414592'	'4.99']
['1367531'	'427666815842414592'	'0.0']->['182158540'	'427666815842414592'	'5.02']
['1367531'	'427666815842414592'	'0.0']->['177610651'	'427666815842414592'	'5.04']
['1367531'	'427666815842414592'	'0.0']->['1891941342'	'427666815842414592'	'5.05']
['232120274'	'427666815842414592'	'3.0']->['748745024'	'427666815842414592'	'5.54']
['1367531'	'427666815842414592'	'0.0']->['2267864488'	'427668227158970368'	'5.6']
['22522178'	'427667573962858496'	'3.0']->['341256115'	'427668241142403072'	'5.67']
['1367531'	'427666815842414592'	'0.0']->['463473186'	'427666815842414592'	'5.79']
['9667812'	'427667411571994624'	'2.37']->['992493594'	'427668277225988096'	'5.8']
['1367531'	'427666815842414592'	'0.0']->['69346186'	'427668292887535616'	'5.87']
['1367531'	'427666815842414592'	'0.0']->['608709121'	'427666815842414592'	'5.91']
['1367531'	'427666815842414592'	'0.0']->['21776802'	'427666815842414592'	'5.97']
['1367531'	'427666815842414592'	'0.0']->['234740328'	'427666815842414592'	'6.0']
['21776802'	'427666815842414592'	'5.97']->['356670504'	'427666815842414592'	'6.02']
['1367531'	'427666815842414592'	'0.0']->['569304623'	'427666815842414592'	'6.03']
['18856867'	'427666815842414592'	'0.92']->['41286655'	'427666815842414592'	'6.03']
['1367531'	'427666815842414592'	'0.0']->['349828373'	'427666815842414592'	'6.43']
['1367531'	'427666815842414592'	'0.0']->['389831672'	'427666815842414592'	'6.63']
['1367531'	'427666815842414592'	'0.0']->['550684641'	'427666815842414592'	'6.73']
['1367531'	'427666815842414592'	'0.0']->['594770139'	'427666815842414592'	'6.78']
['1367531'	'427666815842414592'	'0.0']->['282700440'	'427666815842414592'	'6.83']
['1367531'	'427666815842414592'	'0.0']->['749781936'	'427666815842414592'	'6.95']
['1367531'	'427666815842414592'	'0.0']->['314938066'	'427666815842414592'	'7.01']
['1367531'	'427666815842414592'	'0.0']->['19615008'	'427666815842414592'	'7.04']
['1367531'	'427666815842414592'	'0.0']->['1366285878'	'427666815842414592'	'7.07']
['1367531'	'427666815842414592'	'0.0']->['196021508'	'427668615672762369'	'7.15']
['1367531'	'427666815842414592'	'0.0']->['1575948883'	'427668634698133504'	'7.22']
['1367531'	'427666815842414592'	'0.0']->['316656706'	'427666815842414592'	'7.8']
['1367531'	'427666815842414592'	'0.0']->['766374901'	'427668808934125570'	'7.92']
['18856867'	'427666815842414592'	'0.92']->['97163500'	'427666815842414592'	'8.17']
['1367531'	'427666815842414592'	'0.0']->['53712478'	'427666815842414592'	'8.35']
['18856867'	'427666815842414592'	'0.92']->['1562206266'	'427666815842414592'	'8.44']
['1367531'	'427666815842414592'	'0.0']->['2166540193'	'427666815842414592'	'8.49']
['1367531'	'427666815842414592'	'0.0']->['20021712'	'427666815842414592'	'8.51']
['1367531'	'427666815842414592'	'0.0']->['233899484'	'427666815842414592'	'8.53']
['1367531'	'427666815842414592'	'0.0']->['494666280'	'427668978333278208'	'8.58']
['1367531'	'427666815842414592'	'0.0']->['25640854'	'427666815842414592'	'8.69']
['18856867'	'427666815842414592'	'0.92']->['418268510'	'427666815842414592'	'8.77']
['1367531'	'427666815842414592'	'0.0']->['363398621'	'427666815842414592'	'8.85']
['21776802'	'427666815842414592'	'5.97']->['369122241'	'427666815842414592'	'9.29']
['1367531'	'427666815842414592'	'0.0']->['23003409'	'427669174651875329'	'9.37']
['1367531'	'427666815842414592'	'0.0']->['363440476'	'427666815842414592'	'9.73']
['1367531'	'427666815842414592'	'0.0']->['340071283'	'427666815842414592'	'9.9']
['1367531'	'427666815842414592'	'0.0']->['85398843'	'427666815842414592'	'10.02']
['1367531'	'427666815842414592'	'0.0']->['202971069'	'427669387299291136'	'10.22']
['992493594'	'427668277225988096'	'5.8']->['9667812'	'427667411571994624'	'2.37']
['1367531'	'427666815842414592'	'0.0']->['79073147'	'427669647128027137'	'11.25']
['1367531'	'427666815842414592'	'0.0']->['952921784'	'427669726136115200'	'11.57']
['1367531'	'427666815842414592'	'0.0']->['834699973'	'427669776119234560'	'11.77']
['1367531'	'427666815842414592'	'0.0']->['30475480'	'427666815842414592'	'12.82']
['1367531'	'427666815842414592'	'0.0']->['580445971'	'427670192718495744'	'13.42']
['1367531'	'427666815842414592'	'0.0']->['26771556'	'427670214084657153'	'13.5']
['1367531'	'427666815842414592'	'0.0']->['156316105'	'427666815842414592'	'14.22']
['1367531'	'427666815842414592'	'0.0']->['477898426'	'427670547330109440'	'14.82']
['18856867'	'427666815842414592'	'0.92']->['74883793'	'427666815842414592'	'14.92']
['22522178'	'427667573962858496'	'3.0']->['1433358144'	'427670630469611520'	'15.15']
['1367531'	'427666815842414592'	'0.0']->['955067324'	'427666815842414592'	'15.27']
['280737642'	'427666815842414592'	'2.42']->['244191831'	'427666815842414592'	'15.44']
['1367531'	'427666815842414592'	'0.0']->['449952722'	'427666815842414592'	'15.53']
['1367531'	'427666815842414592'	'0.0']->['533614906'	'427666815842414592'	'15.57']
['1367531'	'427666815842414592'	'0.0']->['239100558'	'427666815842414592'	'15.59']
['18856867'	'427666815842414592'	'0.92']->['157086810'	'427666815842414592'	'15.61']
['1367531'	'427666815842414592'	'0.0']->['304372766'	'427666815842414592'	'15.61']
['1367531'	'427666815842414592'	'0.0']->['1441429597'	'427666815842414592'	'15.61']
['18856867'	'427666815842414592'	'0.92']->['68062559'	'427666815842414592'	'15.62']
['1367531'	'427666815842414592'	'0.0']->['259960911'	'427666815842414592'	'15.62']
['1367531'	'427666815842414592'	'0.0']->['2251252038'	'427666815842414592'	'15.62']
['1367531'	'427666815842414592'	'0.0']->['267355147'	'427666815842414592'	'16.39']
['1367531'	'427666815842414592'	'0.0']->['468935148'	'427670983567097858'	'16.55']
['18856867'	'427666815842414592'	'0.92']->['13165482'	'427666815842414592'	'16.78']
['1367531'	'427666815842414592'	'0.0']->['2157638550'	'427671041704357888'	'16.78']
['13165482'	'427666815842414592'	'16.78']->['235616715'	'427666815842414592'	'16.97']
['21776802'	'427666815842414592'	'5.97']->['69833853'	'427666815842414592'	'17.07']
['1367531'	'427666815842414592'	'0.0']->['1106713146'	'427666815842414592'	'17.12']
['1367531'	'427666815842414592'	'0.0']->['2204045159'	'427666815842414592'	'17.17']
['1367531'	'427666815842414592'	'0.0']->['751340436'	'427666815842414592'	'17.52']
['1367531'	'427666815842414592'	'0.0']->['33232890'	'427666815842414592'	'18.11']
['1367531'	'427666815842414592'	'0.0']->['8409042'	'427666815842414592'	'18.7']
['1367531'	'427666815842414592'	'0.0']->['615247970'	'427666815842414592'	'18.75']
['1367531'	'427666815842414592'	'0.0']->['477217886'	'427671593410510848'	'18.98']
['1367531'	'427666815842414592'	'0.0']->['17004194'	'427666815842414592'	'19.49']
['1367531'	'427666815842414592'	'0.0']->['31540611'	'427666815842414592'	'19.86']
['1367531'	'427666815842414592'	'0.0']->['33901744'	'427666815842414592'	'20.23']
['1367531'	'427666815842414592'	'0.0']->['21053106'	'427666815842414592'	'20.28']
['1367531'	'427666815842414592'	'0.0']->['101526224'	'427666815842414592'	'20.51']
['1367531'	'427666815842414592'	'0.0']->['428645986'	'427672007015034880'	'20.62']
['1367531'	'427666815842414592'	'0.0']->['486153950'	'427666815842414592'	'20.73']
['1367531'	'427666815842414592'	'0.0']->['27637655'	'427666815842414592'	'21.22']
['1367531'	'427666815842414592'	'0.0']->['2256110525'	'427672267926278144'	'21.67']
['1367531'	'427666815842414592'	'0.0']->['809071896'	'427666815842414592'	'21.76']
['1367531'	'427666815842414592'	'0.0']->['248371736'	'427666815842414592'	'22.3']
['22522178'	'427667573962858496'	'3.0']->['152449733'	'427672508129476609'	'22.62']
['1367531'	'427666815842414592'	'0.0']->['1838619912'	'427666815842414592'	'23.21']
['1367531'	'427666815842414592'	'0.0']->['17594439'	'427666815842414592'	'23.66']
['1367531'	'427666815842414592'	'0.0']->['36160724'	'427666815842414592'	'23.89']
['1367531'	'427666815842414592'	'0.0']->['636491796'	'427666815842414592'	'24.0']
['1367531'	'427666815842414592'	'0.0']->['25880051'	'427666815842414592'	'24.06']
['280737642'	'427666815842414592'	'2.42']->['321001290'	'427666815842414592'	'24.12']
['1367531'	'427666815842414592'	'0.0']->['142801906'	'427672886074441728'	'24.12']
['1367531'	'427666815842414592'	'0.0']->['392284556'	'427666815842414592'	'25.17']
['1367531'	'427666815842414592'	'0.0']->['277521624'	'427666815842414592'	'25.69']
['1367531'	'427666815842414592'	'0.0']->['38587337'	'427666815842414592'	'26.22']
['1367531'	'427666815842414592'	'0.0']->['22310274'	'427666815842414592'	'26.4']
['1367531'	'427666815842414592'	'0.0']->['70653046'	'427666815842414592'	'28.33']
['1367531'	'427666815842414592'	'0.0']->['38372567'	'427666815842414592'	'29.3']
['1367531'	'427666815842414592'	'0.0']->['1299965154'	'427674281716105216'	'29.67']
['1367531'	'427666815842414592'	'0.0']->['713515251'	'427666815842414592'	'29.78']
['1367531'	'427666815842414592'	'0.0']->['218460854'	'427666815842414592'	'30.02']
['18856867'	'427666815842414592'	'0.92']->['2220850867'	'427666815842414592'	'30.15']
['1367531'	'427666815842414592'	'0.0']->['852157458'	'427666815842414592'	'30.27']
['1367531'	'427666815842414592'	'0.0']->['593786501'	'427666815842414592'	'31.3']
['1367531'	'427666815842414592'	'0.0']->['15205324'	'427666815842414592'	'31.82']
['1367531'	'427666815842414592'	'0.0']->['34122122'	'427666815842414592'	'32.33']
['1367531'	'427666815842414592'	'0.0']->['17141029'	'427675015924813825'	'32.58']
['1367531'	'427666815842414592'	'0.0']->['125874804'	'427666815842414592'	'33.13']
['1367531'	'427666815842414592'	'0.0']->['601206889'	'427666815842414592'	'33.53']
['1367531'	'427666815842414592'	'0.0']->['248154131'	'427666815842414592'	'33.73']
['1367531'	'427666815842414592'	'0.0']->['1576449745'	'427666815842414592'	'33.93']
['1367531'	'427666815842414592'	'0.0']->['145743587'	'427666815842414592'	'34.42']
['1367531'	'427666815842414592'	'0.0']->['33718956'	'427676155500851200'	'37.1']
['1367531'	'427666815842414592'	'0.0']->['1040899058'	'427666815842414592'	'38.73']
['1367531'	'427666815842414592'	'0.0']->['1681332380'	'427677075810836480'	'40.77']
['1367531'	'427666815842414592'	'0.0']->['498922994'	'427666815842414592'	'40.88']
['1367531'	'427666815842414592'	'0.0']->['716771112'	'427666815842414592'	'41.96']
['21776802'	'427666815842414592'	'5.97']->['27695401'	'427666815842414592'	'42.49']
['1367531'	'427666815842414592'	'0.0']->['342931335'	'427666815842414592'	'42.76']
['1367531'	'427666815842414592'	'0.0']->['102459066'	'427666815842414592'	'42.9']
['1367531'	'427666815842414592'	'0.0']->['422367448'	'427666815842414592'	'43.03']
['1367531'	'427666815842414592'	'0.0']->['478311160'	'427666815842414592'	'43.8']
['1367531'	'427666815842414592'	'0.0']->['393561588'	'427666815842414592'	'44.04']
['1367531'	'427666815842414592'	'0.0']->['40551691'	'427666815842414592'	'44.16']
['1367531'	'427666815842414592'	'0.0']->['116648891'	'427666815842414592'	'44.28']
['1367531'	'427666815842414592'	'0.0']->['1906980049'	'427666815842414592'	'44.83']
['1367531'	'427666815842414592'	'0.0']->['2306863501'	'427666815842414592'	'47.73']
['1367531'	'427666815842414592'	'0.0']->['130000446'	'427678930649108481'	'48.13']
['18856867'	'427666815842414592'	'0.92']->['1414893493'	'427666815842414592'	'49.18']
['1367531'	'427666815842414592'	'0.0']->['1169986614'	'427666815842414592'	'49.91']
['1367531'	'427666815842414592'	'0.0']->['2244696140'	'427666815842414592'	'50.27']
['1367531'	'427666815842414592'	'0.0']->['437999903'	'427666815842414592'	'50.63']
['1367531'	'427666815842414592'	'0.0']->['361663421'	'427666815842414592'	'51.92']
['1367531'	'427666815842414592'	'0.0']->['1182980852'	'427666815842414592'	'53.22']
['1367531'	'427666815842414592'	'0.0']->['41452763'	'427666815842414592'	'53.7']
['1367531'	'427666815842414592'	'0.0']->['917983226'	'427666815842414592'	'54.18']
['1367531'	'427666815842414592'	'0.0']->['781179992'	'427666815842414592'	'57.27']
['1367531'	'427666815842414592'	'0.0']->['1660475204'	'427666815842414592'	'58.81']
['1367531'	'427666815842414592'	'0.0']->['28675625'	'427666815842414592'	'60.35']
['1367531'	'427666815842414592'	'0.0']->['122280853'	'427666815842414592'	'63.89']
['1367531'	'427666815842414592'	'0.0']->['943027926'	'427683150651588608'	'64.9']
['1367531'	'427666815842414592'	'0.0']->['1474737361'	'427666815842414592'	'65.66']
['1367531'	'427666815842414592'	'0.0']->['144478178'	'427666815842414592'	'66.55']
['1367531'	'427666815842414592'	'0.0']->['38037081'	'427666815842414592'	'66.99']
['1367531'	'427666815842414592'	'0.0']->['10070162'	'427666815842414592'	'67.21']
['1367531'	'427666815842414592'	'0.0']->['2312992537'	'427666815842414592'	'67.43']
['1367531'	'427666815842414592'	'0.0']->['863830974'	'427684716162981888'	'71.12']
['1367531'	'427666815842414592'	'0.0']->['2217046803'	'427666815842414592'	'71.94']
['1367531'	'427666815842414592'	'0.0']->['54752028'	'427666815842414592'	'74.2']
['1367531'	'427666815842414592'	'0.0']->['252029982'	'427666815842414592'	'75.32']
['1367531'	'427666815842414592'	'0.0']->['228636108'	'427666815842414592'	'76.45']
['1367531'	'427666815842414592'	'0.0']->['2291761753'	'427666815842414592'	'79.72']
['18856867'	'427666815842414592'	'0.92']->['1527861236'	'427666815842414592'	'81.35']
['1367531'	'427666815842414592'	'0.0']->['261856613'	'427666815842414592'	'82.98']
['1367531'	'427666815842414592'	'0.0']->['28544393'	'427688508593938432'	'86.2']
['18856867'	'427666815842414592'	'0.92']->['235716483'	'427666815842414592'	'87.77']
['1367531'	'427666815842414592'	'0.0']->['375785447'	'427666815842414592'	'90.16']
['1367531'	'427666815842414592'	'0.0']->['1853572274'	'427666815842414592'	'91.35']
['18856867'	'427666815842414592'	'0.92']->['221443585'	'427666815842414592'	'91.95']
['1367531'	'427666815842414592'	'0.0']->['150558452'	'427666815842414592'	'92.25']
['1367531'	'427666815842414592'	'0.0']->['27983079'	'427666815842414592'	'92.4']
['1367531'	'427666815842414592'	'0.0']->['400560127'	'427666815842414592'	'92.48']
['1367531'	'427666815842414592'	'0.0']->['461903217'	'427666815842414592'	'92.55']
['1367531'	'427666815842414592'	'0.0']->['458019456'	'427666815842414592'	'94.44']
['1367531'	'427666815842414592'	'0.0']->['1253137459'	'427666815842414592'	'95.39']
['1367531'	'427666815842414592'	'0.0']->['61128367'	'427666815842414592'	'96.33']
['22522178'	'427667573962858496'	'3.0']->['1163696714'	'427692846317989888'	'103.43']
['1367531'	'427666815842414592'	'0.0']->['20107602'	'427666815842414592'	'103.78']
['1367531'	'427666815842414592'	'0.0']->['256518775'	'427695965680975872'	'115.83']
['1367531'	'427666815842414592'	'0.0']->['1171198027'	'427666815842414592'	'123.38']
['1367531'	'427666815842414592'	'0.0']->['91068722'	'427699932397846528'	'131.58']
['1367531'	'427666815842414592'	'0.0']->['120963684'	'427666815842414592'	'132.55']
['1367531'	'427666815842414592'	'0.0']->['34542667'	'427666815842414592'	'134.05']
['1367531'	'427666815842414592'	'0.0']->['1692442404'	'427666815842414592'	'146.23']
['354555664'	'427667661523128320'	'3.35']->['34593692'	'427705483894345729'	'153.65']
['1367531'	'427666815842414592'	'0.0']->['849157938'	'427666815842414592'	'154.12']
['1367531'	'427666815842414592'	'0.0']->['28897039'	'427666815842414592'	'172.77']
['1367531'	'427666815842414592'	'0.0']->['52819585'	'427714300384673792'	'188.68']
['1367531'	'427666815842414592'	'0.0']->['252629056'	'427666815842414592'	'210.37']
['18856867'	'427666815842414592'	'0.92']->['212623380'	'427666815842414592'	'216.82']
['1367531'	'427666815842414592'	'0.0']->['15692675'	'427666815842414592'	'220.27']
['18856867'	'427666815842414592'	'0.92']->['15200454'	'427666815842414592'	'230.38']
['1367531'	'427666815842414592'	'0.0']->['280601119'	'427666815842414592'	'246.73']
['1367531'	'427666815842414592'	'0.0']->['82267260'	'427666815842414592'	'252.72']
['1367531'	'427666815842414592'	'0.0']->['932341778'	'427666815842414592'	'276.97']
['1367531'	'427666815842414592'	'0.0']->['433634981'	'427666815842414592'	'289.52']
['1367531'	'427666815842414592'	'0.0']->['1313658536'	'427743574440955904'	'305.0']
['1367531'	'427666815842414592'	'0.0']->['2302453395'	'427744287502401536'	'307.83']
['1367531'	'427666815842414592'	'0.0']->['472656934'	'427666815842414592'	'316.93']
['1367531'	'427666815842414592'	'0.0']->['479244414'	'427666815842414592'	'320.23']
['1367531'	'427666815842414592'	'0.0']->['294766569'	'427666815842414592'	'336.18']
['1367531'	'427666815842414592'	'0.0']->['987467166'	'427666815842414592'	'343.58']
['1367531'	'427666815842414592'	'0.0']->['2304868794'	'427753479093092352'	'344.37']
['1367531'	'427666815842414592'	'0.0']->['569320931'	'427666815842414592'	'345.25']
['1367531'	'427666815842414592'	'0.0']->['636506925'	'427753844286967808'	'345.82']
['1367531'	'427666815842414592'	'0.0']->['498637636'	'427666815842414592'	'354.73']
['1367531'	'427666815842414592'	'0.0']->['860307380'	'427666815842414592'	'359.0']
['1367531'	'427666815842414592'	'0.0']->['334758269'	'427666815842414592'	'370.03']
['1367531'	'427666815842414592'	'0.0']->['2305791325'	'427666815842414592'	'374.57']
['1367531'	'427666815842414592'	'0.0']->['1922602742'	'427666815842414592'	'378.98']
['1367531'	'427666815842414592'	'0.0']->['32979131'	'427666815842414592'	'389.45']
['1367531'	'427666815842414592'	'0.0']->['346041943'	'427666815842414592'	'399.62']
['1367531'	'427666815842414592'	'0.0']->['546324880'	'427666815842414592'	'410.55']
['1367531'	'427666815842414592'	'0.0']->['121235207'	'427666815842414592'	'422.23']
['1367531'	'427666815842414592'	'0.0']->['510339293'	'427666815842414592'	'430.07']
['18856867'	'427666815842414592'	'0.92']->['153625765'	'427666815842414592'	'440.23']
['1367531'	'427666815842414592'	'0.0']->['348847011'	'427780555678023683'	'451.95']
['18856867'	'427666815842414592'	'0.92']->['325702746'	'427666815842414592'	'454.57']
['1367531'	'427666815842414592'	'0.0']->['326373302'	'427666815842414592'	'462.73']
['18856867'	'427666815842414592'	'0.92']->['911718722'	'427666815842414592'	'466.72']
['1367531'	'427666815842414592'	'0.0']->['58143753'	'427786383088816128'	'475.12']
['1367531'	'427666815842414592'	'0.0']->['32606602'	'427666815842414592'	'477.57']
['1367531'	'427666815842414592'	'0.0']->['2210482953'	'427666815842414592'	'482.8']
['1367531'	'427666815842414592'	'0.0']->['59564136'	'427666815842414592'	'495.63']
['1367531'	'427666815842414592'	'0.0']->['1133364416'	'427666815842414592'	'501.03']
['1367531'	'427666815842414592'	'0.0']->['1558428812'	'427666815842414592'	'505.38']
['1367531'	'427666815842414592'	'0.0']->['2159813822'	'427666815842414592'	'508.33']
['1367531'	'427666815842414592'	'0.0']->['25124162'	'427666815842414592'	'511.68']
['1367531'	'427666815842414592'	'0.0']->['1151768054'	'427666815842414592'	'522.28']
['1367531'	'427666815842414592'	'0.0']->['601286640'	'427666815842414592'	'542.02']
['1367531'	'427666815842414592'	'0.0']->['74847257'	'427666815842414592'	'542.53']
['1367531'	'427666815842414592'	'0.0']->['533775808'	'427803836926132224'	'544.47']
['1367531'	'427666815842414592'	'0.0']->['19171542'	'427666815842414592'	'550.57']
['1367531'	'427666815842414592'	'0.0']->['2198091572'	'427666815842414592'	'555.8']
['1367531'	'427666815842414592'	'0.0']->['22306047'	'427666815842414592'	'556.12']
['1367531'	'427666815842414592'	'0.0']->['250393752'	'427666815842414592'	'558.17']
['1367531'	'427666815842414592'	'0.0']->['18652965'	'427666815842414592'	'560.85']
['1367531'	'427666815842414592'	'0.0']->['375822786'	'427666815842414592'	'571.05']
['1367531'	'427666815842414592'	'0.0']->['364318830'	'427666815842414592'	'574.85']
['1367531'	'427666815842414592'	'0.0']->['289047422'	'427666815842414592'	'579.47']
['1367531'	'427666815842414592'	'0.0']->['2164082271'	'427666815842414592'	'580.0']
['1367531'	'427666815842414592'	'0.0']->['285776316'	'427666815842414592'	'595.28']
['1367531'	'427666815842414592'	'0.0']->['251580955'	'427666815842414592'	'596.55']
['1367531'	'427666815842414592'	'0.0']->['21104312'	'427666815842414592'	'597.23']
['1367531'	'427666815842414592'	'0.0']->['1000768644'	'427666815842414592'	'613.95']
['1367531'	'427666815842414592'	'0.0']->['30510124'	'427666815842414592'	'614.03']
['1367531'	'427666815842414592'	'0.0']->['529518993'	'427825891704438784'	'632.1']
['1367531'	'427666815842414592'	'0.0']->['184009784'	'427666815842414592'	'636.22']
['1367531'	'427666815842414592'	'0.0']->['488125695'	'427666815842414592'	'654.28']
['1367531'	'427666815842414592'	'0.0']->['102999224'	'427835084478369792'	'668.63']
['1367531'	'427666815842414592'	'0.0']->['92337333'	'427666815842414592'	'701.28']
['1367531'	'427666815842414592'	'0.0']->['138033110'	'427666815842414592'	'745.47']
['1367531'	'427666815842414592'	'0.0']->['26011907'	'427666815842414592'	'749.9']
['1367531'	'427666815842414592'	'0.0']->['25582810'	'427666815842414592'	'757.83']
['1367531'	'427666815842414592'	'0.0']->['408938984'	'427666815842414592'	'768.0']
['1367531'	'427666815842414592'	'0.0']->['287895713'	'427666815842414592'	'769.38']
['1367531'	'427666815842414592'	'0.0']->['15074763'	'427862504115802112'	'777.58']
['408938984'	'427666815842414592'	'768.0']->['1380907974'	'427666815842414592'	'777.7']
['1367531'	'427666815842414592'	'0.0']->['304191609'	'427862878385758209'	'779.08']
['1367531'	'427666815842414592'	'0.0']->['37701900'	'427666815842414592'	'786.88']
['408938984'	'427666815842414592'	'768.0']->['256687495'	'427666815842414592'	'787.38']
['1367531'	'427666815842414592'	'0.0']->['1036303855'	'427666815842414592'	'790.63']
['1367531'	'427666815842414592'	'0.0']->['26936109'	'427868548833492992'	'801.62']
['1367531'	'427666815842414592'	'0.0']->['59563680'	'427870908028428288'	'810.98']
['1367531'	'427666815842414592'	'0.0']->['1514758561'	'427666815842414592'	'855.38']
['1367531'	'427666815842414592'	'0.0']->['92627013'	'427666815842414592'	'906.77']
['1367531'	'427666815842414592'	'0.0']->['249339178'	'427666815842414592'	'928.62']
['2159813822'	'427666815842414592'	'508.33']->['1885026469'	'427666815842414592'	'947.9']
['1367531'	'427666815842414592'	'0.0']->['410765540'	'427911308382834688'	'971.52']
['25582810'	'427666815842414592'	'757.83']->['22317799'	'427666815842414592'	'987.97']
['1367531'	'427666815842414592'	'0.0']->['474471130'	'427666815842414592'	'1087.02']
['1367531'	'427666815842414592'	'0.0']->['1058835649'	'427666815842414592'	'1142.07']
['1367531'	'427666815842414592'	'0.0']->['19749131'	'427666815842414592'	'1176.4']
['1367531'	'427666815842414592'	'0.0']->['1250329646'	'427666815842414592'	'1196.52']
['1367531'	'427666815842414592'	'0.0']->['15290172'	'427666815842414592'	'1874.68']
['1367531'	'427666815842414592'	'0.0']->['28523950'	'427666815842414592'	'2130.18']
['1367531'	'427666815842414592'	'0.0']->['325923408'	'427666815842414592'	'2163.8']
['1367531'	'427666815842414592'	'0.0']->['497550919'	'427666815842414592'	'2409.2']
['1367531'	'427666815842414592'	'0.0']->['189678927'	'428275744041869312'	'2419.67']
