# Supplementary material for: BiMGCL: rumor detection via bi-directional multi-level graph contrastive learning
Source: PeerJ Comput Sci. 2023 Nov 10;9:e1659. doi: 10.7717/peerj-cs.1659 (PMC10703058; doi:10.7717/peerj-cs.1659)
Supplement: Supplemental Information 1 [file peerj-cs-09-1659-s001.zip › rumor_detection_acl2017/twitter15/tree/427689948398231552.txt]

['ROOT'	'ROOT'	'0.0']->['51241574'	'427689948398231552'	'0.0']
['51241574'	'427689948398231552'	'0.0']->['1419406231'	'427690235221127169'	'1.13']
['51241574'	'427689948398231552'	'0.0']->['260836316'	'427690315018141696'	'1.45']
['51241574'	'427689948398231552'	'0.0']->['119528417'	'427690329928900609'	'1.52']
['51241574'	'427689948398231552'	'0.0']->['386399538'	'427690352896532480'	'1.6']
['51241574'	'427689948398231552'	'0.0']->['405952451'	'427689948398231552'	'1.68']
['51241574'	'427689948398231552'	'0.0']->['46051773'	'427689948398231552'	'1.68']
['51241574'	'427689948398231552'	'0.0']->['122928586'	'427689948398231552'	'1.68']
['51241574'	'427689948398231552'	'0.0']->['14358751'	'427689948398231552'	'1.68']
['51241574'	'427689948398231552'	'0.0']->['991074444'	'427689948398231552'	'1.68']
['51241574'	'427689948398231552'	'0.0']->['16426959'	'427689948398231552'	'1.68']
['51241574'	'427689948398231552'	'0.0']->['17680681'	'427689948398231552'	'1.68']
['51241574'	'427689948398231552'	'0.0']->['27028532'	'427689948398231552'	'1.68']
['51241574'	'427689948398231552'	'0.0']->['41298522'	'427689948398231552'	'1.68']
['51241574'	'427689948398231552'	'0.0']->['54569131'	'427689948398231552'	'1.68']
['51241574'	'427689948398231552'	'0.0']->['211316788'	'427689948398231552'	'1.68']
['51241574'	'427689948398231552'	'0.0']->['22679931'	'427689948398231552'	'1.68']
['51241574'	'427689948398231552'	'0.0']->['272614288'	'427689948398231552'	'1.68']
['51241574'	'427689948398231552'	'0.0']->['96500143'	'427689948398231552'	'1.68']
['51241574'	'427689948398231552'	'0.0']->['27068545'	'427689948398231552'	'1.68']
['51241574'	'427689948398231552'	'0.0']->['127935488'	'427689948398231552'	'1.68']
['51241574'	'427689948398231552'	'0.0']->['538579432'	'427689948398231552'	'1.68']
['51241574'	'427689948398231552'	'0.0']->['39453531'	'427689948398231552'	'1.68']
['51241574'	'427689948398231552'	'0.0']->['35348981'	'427689948398231552'	'1.68']
['51241574'	'427689948398231552'	'0.0']->['1283847006'	'427689948398231552'	'1.68']
['51241574'	'427689948398231552'	'0.0']->['1206091106'	'427689948398231552'	'1.68']
['51241574'	'427689948398231552'	'0.0']->['272748593'	'427689948398231552'	'1.68']
['51241574'	'427689948398231552'	'0.0']->['215908520'	'427689948398231552'	'1.68']
['51241574'	'427689948398231552'	'0.0']->['1732755822'	'427689948398231552'	'1.68']
['51241574'	'427689948398231552'	'0.0']->['570736209'	'427689948398231552'	'1.68']
['122928586'	'427689948398231552'	'1.68']->['18725815'	'427689948398231552'	'1.68']
['51241574'	'427689948398231552'	'0.0']->['503361338'	'427689948398231552'	'1.68']
['51241574'	'427689948398231552'	'0.0']->['34781721'	'427689948398231552'	'1.68']
['51241574'	'427689948398231552'	'0.0']->['287029027'	'427689948398231552'	'1.85']
['51241574'	'427689948398231552'	'0.0']->['17656744'	'427690423805808640'	'1.88']
['51241574'	'427689948398231552'	'0.0']->['218460854'	'427689948398231552'	'1.93']
['51241574'	'427689948398231552'	'0.0']->['43412697'	'427689948398231552'	'1.98']
['51241574'	'427689948398231552'	'0.0']->['56673480'	'427689948398231552'	'2.02']
['51241574'	'427689948398231552'	'0.0']->['223582186'	'427690829923491840'	'3.5']
['51241574'	'427689948398231552'	'0.0']->['52931048'	'427690850621984768'	'3.58']
['386399538'	'427690352896532480'	'1.6']->['386399538'	'427690352896532480'	'1.6']
['51241574'	'427689948398231552'	'0.0']->['399003004'	'427690864236699649'	'3.63']
['51241574'	'427689948398231552'	'0.0']->['2258358098'	'427690887338938368'	'3.73']
['51241574'	'427689948398231552'	'0.0']->['268982264'	'427690908939980800'	'3.82']
['51241574'	'427689948398231552'	'0.0']->['1703261796'	'427691147234795521'	'4.77']
['51241574'	'427689948398231552'	'0.0']->['365329927'	'427689948398231552'	'5.46']
['18725815'	'427689948398231552'	'1.68']->['136881432'	'427689948398231552'	'7.18']
['51241574'	'427689948398231552'	'0.0']->['208867137'	'427691959390441472'	'7.98']
['51241574'	'427689948398231552'	'0.0']->['50184343'	'427689948398231552'	'8.04']
['51241574'	'427689948398231552'	'0.0']->['99810394'	'427689948398231552'	'8.47']
['51241574'	'427689948398231552'	'0.0']->['140299719'	'427689948398231552'	'8.68']
['51241574'	'427689948398231552'	'0.0']->['713631025'	'427689948398231552'	'8.79']
['51241574'	'427689948398231552'	'0.0']->['167830574'	'427689948398231552'	'8.85']
['51241574'	'427689948398231552'	'0.0']->['170913342'	'427689948398231552'	'8.87']
['51241574'	'427689948398231552'	'0.0']->['31369335'	'427689948398231552'	'8.89']
['51241574'	'427689948398231552'	'0.0']->['30503389'	'427689948398231552'	'8.89']
['51241574'	'427689948398231552'	'0.0']->['52972518'	'427689948398231552'	'8.9']
['51241574'	'427689948398231552'	'0.0']->['146308376'	'427689948398231552'	'8.9']
['51241574'	'427689948398231552'	'0.0']->['594351447'	'427689948398231552'	'8.9']
['51241574'	'427689948398231552'	'0.0']->['397825700'	'427689948398231552'	'8.9']
['51241574'	'427689948398231552'	'0.0']->['29480955'	'427689948398231552'	'8.9']
['51241574'	'427689948398231552'	'0.0']->['525169674'	'427689948398231552'	'8.9']
['51241574'	'427689948398231552'	'0.0']->['424755120'	'427689948398231552'	'8.9']
['51241574'	'427689948398231552'	'0.0']->['24037474'	'427689948398231552'	'8.9']
['51241574'	'427689948398231552'	'0.0']->['274289655'	'427689948398231552'	'8.9']
['51241574'	'427689948398231552'	'0.0']->['251860692'	'427689948398231552'	'8.9']
['51241574'	'427689948398231552'	'0.0']->['245688940'	'427689948398231552'	'8.9']
['51241574'	'427689948398231552'	'0.0']->['77319851'	'427689948398231552'	'8.9']
['51241574'	'427689948398231552'	'0.0']->['479333634'	'427689948398231552'	'8.9']
['51241574'	'427689948398231552'	'0.0']->['1669934971'	'427689948398231552'	'8.9']
['51241574'	'427689948398231552'	'0.0']->['328305819'	'427689948398231552'	'8.9']
['122928586'	'427689948398231552'	'1.68']->['1519766442'	'427689948398231552'	'8.9']
['51241574'	'427689948398231552'	'0.0']->['126242658'	'427689948398231552'	'8.9']
['51241574'	'427689948398231552'	'0.0']->['400447711'	'427689948398231552'	'8.9']
['51241574'	'427689948398231552'	'0.0']->['22186485'	'427689948398231552'	'8.9']
['51241574'	'427689948398231552'	'0.0']->['15759452'	'427689948398231552'	'8.9']
['51241574'	'427689948398231552'	'0.0']->['123051670'	'427689948398231552'	'8.9']
['51241574'	'427689948398231552'	'0.0']->['338661490'	'427689948398231552'	'8.9']
['51241574'	'427689948398231552'	'0.0']->['43053129'	'427689948398231552'	'8.9']
['51241574'	'427689948398231552'	'0.0']->['108688342'	'427689948398231552'	'8.9']
['51241574'	'427689948398231552'	'0.0']->['7955032'	'427689948398231552'	'8.9']
['51241574'	'427689948398231552'	'0.0']->['257269240'	'427689948398231552'	'8.9']
['51241574'	'427689948398231552'	'0.0']->['20832884'	'427689948398231552'	'8.9']
['51241574'	'427689948398231552'	'0.0']->['22796398'	'427689948398231552'	'8.9']
['51241574'	'427689948398231552'	'0.0']->['278319055'	'427689948398231552'	'8.9']
['51241574'	'427689948398231552'	'0.0']->['2311534602'	'427689948398231552'	'8.9']
['51241574'	'427689948398231552'	'0.0']->['125215838'	'427689948398231552'	'8.9']
['51241574'	'427689948398231552'	'0.0']->['41831995'	'427689948398231552'	'8.9']
['51241574'	'427689948398231552'	'0.0']->['116115732'	'427689948398231552'	'8.9']
['51241574'	'427689948398231552'	'0.0']->['134712195'	'427689948398231552'	'8.9']
['51241574'	'427689948398231552'	'0.0']->['78981690'	'427689948398231552'	'8.9']
['51241574'	'427689948398231552'	'0.0']->['1483377169'	'427689948398231552'	'8.9']
['51241574'	'427689948398231552'	'0.0']->['14071491'	'427689948398231552'	'8.9']
['51241574'	'427689948398231552'	'0.0']->['240373408'	'427689948398231552'	'8.9']
['51241574'	'427689948398231552'	'0.0']->['39556136'	'427689948398231552'	'8.9']
['51241574'	'427689948398231552'	'0.0']->['53136725'	'427689948398231552'	'8.9']
['51241574'	'427689948398231552'	'0.0']->['15036408'	'427689948398231552'	'8.9']
['51241574'	'427689948398231552'	'0.0']->['1287828049'	'427689948398231552'	'8.9']
['51241574'	'427689948398231552'	'0.0']->['194999034'	'427689948398231552'	'8.9']
['51241574'	'427689948398231552'	'0.0']->['2221975782'	'427689948398231552'	'8.9']
['51241574'	'427689948398231552'	'0.0']->['32649952'	'427689948398231552'	'8.9']
['51241574'	'427689948398231552'	'0.0']->['628028580'	'427689948398231552'	'8.9']
['51241574'	'427689948398231552'	'0.0']->['18517238'	'427689948398231552'	'8.9']
['51241574'	'427689948398231552'	'0.0']->['63787902'	'427689948398231552'	'9.85']
['51241574'	'427689948398231552'	'0.0']->['43295161'	'427689948398231552'	'10.32']
['51241574'	'427689948398231552'	'0.0']->['13420202'	'427689948398231552'	'10.56']
['41831995'	'427689948398231552'	'8.9']->['21260922'	'427689948398231552'	'10.68']
['51241574'	'427689948398231552'	'0.0']->['208881934'	'427689948398231552'	'10.74']
['51241574'	'427689948398231552'	'0.0']->['88574375'	'427689948398231552'	'10.77']
['51241574'	'427689948398231552'	'0.0']->['265936127'	'427689948398231552'	'10.79']
['51241574'	'427689948398231552'	'0.0']->['575662644'	'427689948398231552'	'10.79']
['51241574'	'427689948398231552'	'0.0']->['388032942'	'427689948398231552'	'10.8']
['51241574'	'427689948398231552'	'0.0']->['1615256118'	'427689948398231552'	'10.8']
['51241574'	'427689948398231552'	'0.0']->['260170213'	'427689948398231552'	'10.8']
['51241574'	'427689948398231552'	'0.0']->['408214317'	'427689948398231552'	'10.8']
['51241574'	'427689948398231552'	'0.0']->['136894466'	'427692762922643457'	'11.18']
['51241574'	'427689948398231552'	'0.0']->['2213493438'	'427689948398231552'	'11.28']
['51241574'	'427689948398231552'	'0.0']->['298029142'	'427689948398231552'	'11.51']
['51241574'	'427689948398231552'	'0.0']->['556455716'	'427689948398231552'	'11.63']
['51241574'	'427689948398231552'	'0.0']->['2212665087'	'427689948398231552'	'11.69']
['51241574'	'427689948398231552'	'0.0']->['468387021'	'427689948398231552'	'11.72']
['51241574'	'427689948398231552'	'0.0']->['32769711'	'427689948398231552'	'11.75']
['51241574'	'427689948398231552'	'0.0']->['279702258'	'427689948398231552'	'12.21']
['51241574'	'427689948398231552'	'0.0']->['60454772'	'427689948398231552'	'12.44']
['51241574'	'427689948398231552'	'0.0']->['633877108'	'427689948398231552'	'12.55']
['51241574'	'427689948398231552'	'0.0']->['368265051'	'427689948398231552'	'12.67']
['51241574'	'427689948398231552'	'0.0']->['753847417'	'427693217547427840'	'12.98']
['51241574'	'427689948398231552'	'0.0']->['266428251'	'427693231065665536'	'13.05']
['51241574'	'427689948398231552'	'0.0']->['572098125'	'427693885737816064'	'15.65']
['51241574'	'427689948398231552'	'0.0']->['21041143'	'427694094643507200'	'16.47']
['51241574'	'427689948398231552'	'0.0']->['73605436'	'427689948398231552'	'18.0']
['51241574'	'427689948398231552'	'0.0']->['14507900'	'427694604834447360'	'18.5']
['51241574'	'427689948398231552'	'0.0']->['334852193'	'427689948398231552'	'20.67']
['51241574'	'427689948398231552'	'0.0']->['286801886'	'427689948398231552'	'22.0']
['51241574'	'427689948398231552'	'0.0']->['31127652'	'427689948398231552'	'23.0']
['51241574'	'427689948398231552'	'0.0']->['10552522'	'427689948398231552'	'23.17']
['43412697'	'427689948398231552'	'1.98']->['18364741'	'427689948398231552'	'23.25']
['51241574'	'427689948398231552'	'0.0']->['354369386'	'427689948398231552'	'23.29']
['279702258'	'427689948398231552'	'12.21']->['20327767'	'427689948398231552'	'23.31']
['51241574'	'427689948398231552'	'0.0']->['32828718'	'427689948398231552'	'23.32']
['51241574'	'427689948398231552'	'0.0']->['15968617'	'427689948398231552'	'23.33']
['51241574'	'427689948398231552'	'0.0']->['766612898'	'427689948398231552'	'23.33']
['51241574'	'427689948398231552'	'0.0']->['590022225'	'427689948398231552'	'23.33']
['51241574'	'427689948398231552'	'0.0']->['190935308'	'427689948398231552'	'23.33']
['51241574'	'427689948398231552'	'0.0']->['852342606'	'427689948398231552'	'23.33']
['51241574'	'427689948398231552'	'0.0']->['17993710'	'427689948398231552'	'23.33']
['51241574'	'427689948398231552'	'0.0']->['71533943'	'427689948398231552'	'23.33']
['51241574'	'427689948398231552'	'0.0']->['593786501'	'427689948398231552'	'23.33']
['51241574'	'427689948398231552'	'0.0']->['43779286'	'427689948398231552'	'23.33']
['51241574'	'427689948398231552'	'0.0']->['2198340630'	'427689948398231552'	'23.33']
['15968617'	'427689948398231552'	'23.33']->['14921341'	'427689948398231552'	'23.33']
['51241574'	'427689948398231552'	'0.0']->['582382692'	'427689948398231552'	'23.33']
['51241574'	'427689948398231552'	'0.0']->['754571738'	'427689948398231552'	'23.33']
['51241574'	'427689948398231552'	'0.0']->['448728084'	'427689948398231552'	'23.33']
['51241574'	'427689948398231552'	'0.0']->['38733478'	'427689948398231552'	'23.33']
['51241574'	'427689948398231552'	'0.0']->['343052864'	'427689948398231552'	'23.33']
['51241574'	'427689948398231552'	'0.0']->['176461999'	'427689948398231552'	'23.33']
['14921341'	'427689948398231552'	'23.33']->['274152257'	'427689948398231552'	'23.33']
['51241574'	'427689948398231552'	'0.0']->['15594244'	'427689948398231552'	'23.33']
['51241574'	'427689948398231552'	'0.0']->['29570084'	'427689948398231552'	'23.33']
['51241574'	'427689948398231552'	'0.0']->['2296484412'	'427689948398231552'	'23.33']
['51241574'	'427689948398231552'	'0.0']->['23217897'	'427689948398231552'	'27.27']
['51241574'	'427689948398231552'	'0.0']->['1873299625'	'427689948398231552'	'29.25']
['15968617'	'427689948398231552'	'23.33']->['220421513'	'427689948398231552'	'30.23']
['51241574'	'427689948398231552'	'0.0']->['369834448'	'427689948398231552'	'30.72']
['51241574'	'427689948398231552'	'0.0']->['19543821'	'427689948398231552'	'30.97']
['51241574'	'427689948398231552'	'0.0']->['234229423'	'427689948398231552'	'31.09']
['51241574'	'427689948398231552'	'0.0']->['32187905'	'427689948398231552'	'31.16']
['51241574'	'427689948398231552'	'0.0']->['1525867752'	'427689948398231552'	'31.19']
['51241574'	'427689948398231552'	'0.0']->['304715323'	'427689948398231552'	'31.2']
['51241574'	'427689948398231552'	'0.0']->['163682999'	'427689948398231552'	'31.21']
['51241574'	'427689948398231552'	'0.0']->['34047480'	'427689948398231552'	'31.21']
['51241574'	'427689948398231552'	'0.0']->['39978526'	'427689948398231552'	'31.21']
['51241574'	'427689948398231552'	'0.0']->['25343323'	'427689948398231552'	'31.22']
['51241574'	'427689948398231552'	'0.0']->['21703259'	'427689948398231552'	'31.56']
['51241574'	'427689948398231552'	'0.0']->['86034339'	'427689948398231552'	'31.9']
['51241574'	'427689948398231552'	'0.0']->['485369963'	'427689948398231552'	'32.33']
['51241574'	'427689948398231552'	'0.0']->['549435809'	'427698203949944832'	'32.8']
['51241574'	'427689948398231552'	'0.0']->['376220296'	'427698355209510912'	'33.4']
['51241574'	'427689948398231552'	'0.0']->['225079649'	'427689948398231552'	'33.83']
['51241574'	'427689948398231552'	'0.0']->['381088912'	'427689948398231552'	'34.58']
['51241574'	'427689948398231552'	'0.0']->['468800166'	'427689948398231552'	'34.96']
['51241574'	'427689948398231552'	'0.0']->['28578194'	'427689948398231552'	'35.15']
['51241574'	'427689948398231552'	'0.0']->['12280192'	'427689948398231552'	'35.33']
['51241574'	'427689948398231552'	'0.0']->['440646248'	'427699114931810305'	'36.42']
['51241574'	'427689948398231552'	'0.0']->['129645673'	'427689948398231552'	'40.52']
['51241574'	'427689948398231552'	'0.0']->['46442095'	'427689948398231552'	'43.12']
['51241574'	'427689948398231552'	'0.0']->['22118626'	'427689948398231552'	'44.42']
['51241574'	'427689948398231552'	'0.0']->['129828745'	'427689948398231552'	'45.07']
['51241574'	'427689948398231552'	'0.0']->['275942684'	'427689948398231552'	'45.39']
['51241574'	'427689948398231552'	'0.0']->['86642395'	'427689948398231552'	'45.55']
['51241574'	'427689948398231552'	'0.0']->['620893970'	'427689948398231552'	'45.64']
['51241574'	'427689948398231552'	'0.0']->['83858948'	'427689948398231552'	'45.68']
['51241574'	'427689948398231552'	'0.0']->['469415873'	'427689948398231552'	'45.7']
['51241574'	'427689948398231552'	'0.0']->['140879860'	'427689948398231552'	'45.71']
['51241574'	'427689948398231552'	'0.0']->['21336332'	'427689948398231552'	'45.72']
['32187905'	'427689948398231552'	'31.16']->['164162276'	'427689948398231552'	'46.63']
['51241574'	'427689948398231552'	'0.0']->['52326829'	'427689948398231552'	'50.22']
['51241574'	'427689948398231552'	'0.0']->['21806327'	'427689948398231552'	'52.01']
['51241574'	'427689948398231552'	'0.0']->['1271483112'	'427689948398231552'	'52.9']
['51241574'	'427689948398231552'	'0.0']->['22168568'	'427689948398231552'	'53.35']
['51241574'	'427689948398231552'	'0.0']->['18962875'	'427689948398231552'	'53.58']
['51241574'	'427689948398231552'	'0.0']->['101298969'	'427689948398231552'	'53.69']
['51241574'	'427689948398231552'	'0.0']->['233352834'	'427689948398231552'	'53.74']
['51241574'	'427689948398231552'	'0.0']->['1355770848'	'427689948398231552'	'53.77']
['51241574'	'427689948398231552'	'0.0']->['15300496'	'427689948398231552'	'53.8']
['51241574'	'427689948398231552'	'0.0']->['1433548123'	'427689948398231552'	'54.03']
['51241574'	'427689948398231552'	'0.0']->['17886680'	'427689948398231552'	'54.27']
['51241574'	'427689948398231552'	'0.0']->['311826719'	'427689948398231552'	'55.53']
['140299719'	'427689948398231552'	'8.68']->['76001245'	'427689948398231552'	'63.32']
['51241574'	'427689948398231552'	'0.0']->['534638392'	'427689948398231552'	'67.21']
['51241574'	'427689948398231552'	'0.0']->['115882569'	'427689948398231552'	'69.15']
['51241574'	'427689948398231552'	'0.0']->['330970317'	'427689948398231552'	'70.13']
['51241574'	'427689948398231552'	'0.0']->['69253116'	'427689948398231552'	'70.61']
['51241574'	'427689948398231552'	'0.0']->['67755614'	'427689948398231552'	'70.86']
['51241574'	'427689948398231552'	'0.0']->['19196552'	'427689948398231552'	'70.98']
['51241574'	'427689948398231552'	'0.0']->['816353328'	'427689948398231552'	'71.04']
['51241574'	'427689948398231552'	'0.0']->['1361691732'	'427689948398231552'	'71.1']
['51241574'	'427689948398231552'	'0.0']->['366658687'	'427689948398231552'	'71.38']
['51241574'	'427689948398231552'	'0.0']->['488062499'	'427689948398231552'	'77.32']
['51241574'	'427689948398231552'	'0.0']->['190861222'	'427689948398231552'	'80.28']
['51241574'	'427689948398231552'	'0.0']->['16099532'	'427689948398231552'	'81.77']
['51241574'	'427689948398231552'	'0.0']->['183151795'	'427689948398231552'	'82.51']
['51241574'	'427689948398231552'	'0.0']->['203213425'	'427689948398231552'	'83.25']
['51241574'	'427689948398231552'	'0.0']->['857441222'	'427689948398231552'	'94.76']
['51241574'	'427689948398231552'	'0.0']->['158492951'	'427689948398231552'	'100.51']
['51241574'	'427689948398231552'	'0.0']->['21281763'	'427689948398231552'	'103.39']
['51241574'	'427689948398231552'	'0.0']->['188535440'	'427689948398231552'	'104.83']
['51241574'	'427689948398231552'	'0.0']->['67719180'	'427689948398231552'	'105.55']
['51241574'	'427689948398231552'	'0.0']->['28624511'	'427689948398231552'	'106.27']
['51241574'	'427689948398231552'	'0.0']->['274608586'	'427689948398231552'	'107.47']
['51241574'	'427689948398231552'	'0.0']->['77949884'	'427689948398231552'	'117.86']
['51241574'	'427689948398231552'	'0.0']->['14539615'	'427689948398231552'	'123.05']
['51241574'	'427689948398231552'	'0.0']->['159322280'	'427689948398231552'	'128.25']
['51241574'	'427689948398231552'	'0.0']->['36511185'	'427689948398231552'	'132.07']
['51241574'	'427689948398231552'	'0.0']->['594623720'	'427689948398231552'	'133.97']
['51241574'	'427689948398231552'	'0.0']->['253376196'	'427689948398231552'	'135.88']
['51241574'	'427689948398231552'	'0.0']->['246632852'	'427689948398231552'	'145.27']
['51241574'	'427689948398231552'	'0.0']->['268950193'	'427689948398231552'	'154.65']
['51241574'	'427689948398231552'	'0.0']->['357524871'	'427689948398231552'	'162.93']
['51241574'	'427689948398231552'	'0.0']->['27215448'	'427689948398231552'	'164.03']
['51241574'	'427689948398231552'	'0.0']->['2197403962'	'427689948398231552'	'167.7']
['51241574'	'427689948398231552'	'0.0']->['16145248'	'427689948398231552'	'173.82']
['51241574'	'427689948398231552'	'0.0']->['2243100355'	'427689948398231552'	'179.55']
['51241574'	'427689948398231552'	'0.0']->['227437002'	'427689948398231552'	'181.72']
['51241574'	'427689948398231552'	'0.0']->['31481618'	'427689948398231552'	'193.92']
['51241574'	'427689948398231552'	'0.0']->['31498789'	'427689948398231552'	'197.77']
['51241574'	'427689948398231552'	'0.0']->['132583409'	'427689948398231552'	'202.13']
['51241574'	'427689948398231552'	'0.0']->['20210762'	'427689948398231552'	'206.97']
['51241574'	'427689948398231552'	'0.0']->['30331896'	'427689948398231552'	'214.32']
['51241574'	'427689948398231552'	'0.0']->['164020159'	'427689948398231552'	'217.98']
['16145248'	'427689948398231552'	'173.82']->['2194951184'	'427689948398231552'	'231.4']
['51241574'	'427689948398231552'	'0.0']->['955394732'	'427689948398231552'	'237.13']
['51241574'	'427689948398231552'	'0.0']->['242131434'	'427689948398231552'	'238.67']
['51241574'	'427689948398231552'	'0.0']->['88587962'	'427689948398231552'	'242.52']
['16145248'	'427689948398231552'	'173.82']->['13801522'	'427689948398231552'	'254.62']
['51241574'	'427689948398231552'	'0.0']->['15603299'	'427689948398231552'	'257.32']
['51241574'	'427689948398231552'	'0.0']->['126016032'	'427689948398231552'	'263.22']
['51241574'	'427689948398231552'	'0.0']->['15554255'	'427689948398231552'	'266.3']
['51241574'	'427689948398231552'	'0.0']->['110599670'	'427689948398231552'	'277.72']
['51241574'	'427689948398231552'	'0.0']->['979312783'	'427689948398231552'	'278.87']
['51241574'	'427689948398231552'	'0.0']->['61201225'	'427689948398231552'	'285.48']
['51241574'	'427689948398231552'	'0.0']->['248825254'	'427762124887441408'	'286.8']
['51241574'	'427689948398231552'	'0.0']->['49228525'	'427689948398231552'	'287.27']
['51241574'	'427689948398231552'	'0.0']->['863594197'	'427689948398231552'	'295.32']
['51241574'	'427689948398231552'	'0.0']->['446603888'	'427689948398231552'	'306.47']
['51241574'	'427689948398231552'	'0.0']->['28596519'	'427689948398231552'	'308.8']
['51241574'	'427689948398231552'	'0.0']->['341620123'	'427689948398231552'	'310.72']
['51241574'	'427689948398231552'	'0.0']->['595178247'	'427689948398231552'	'313.45']
['51241574'	'427689948398231552'	'0.0']->['1198539548'	'427689948398231552'	'314.83']
['51241574'	'427689948398231552'	'0.0']->['180563086'	'427689948398231552'	'319.55']
['51241574'	'427689948398231552'	'0.0']->['336834924'	'427689948398231552'	'320.03']
['28596519'	'427689948398231552'	'308.8']->['50743787'	'427689948398231552'	'320.9']
['51241574'	'427689948398231552'	'0.0']->['239484860'	'427689948398231552'	'329.43']
['51241574'	'427689948398231552'	'0.0']->['1338095486'	'427689948398231552'	'331.97']
['69253116'	'427689948398231552'	'70.61']->['9856552'	'427689948398231552'	'334.7']
['51241574'	'427689948398231552'	'0.0']->['1097831646'	'427689948398231552'	'345.12']
['51241574'	'427689948398231552'	'0.0']->['527932290'	'427689948398231552'	'363.3']
['51241574'	'427689948398231552'	'0.0']->['715442146'	'427689948398231552'	'364.98']
['51241574'	'427689948398231552'	'0.0']->['1855657735'	'427689948398231552'	'367.82']
['51241574'	'427689948398231552'	'0.0']->['24249245'	'427689948398231552'	'368.47']
['51241574'	'427689948398231552'	'0.0']->['917988938'	'427689948398231552'	'370.87']
['51241574'	'427689948398231552'	'0.0']->['256705218'	'427689948398231552'	'371.83']
['51241574'	'427689948398231552'	'0.0']->['206761126'	'427783690610282496'	'372.5']
['51241574'	'427689948398231552'	'0.0']->['78188253'	'427788469482848257'	'391.48']
['51241574'	'427689948398231552'	'0.0']->['16732580'	'427790630212087809'	'400.07']
['51241574'	'427689948398231552'	'0.0']->['69777839'	'427689948398231552'	'408.45']
['51241574'	'427689948398231552'	'0.0']->['19882557'	'427689948398231552'	'409.45']
['51241574'	'427689948398231552'	'0.0']->['25463338'	'427689948398231552'	'428.42']
['51241574'	'427689948398231552'	'0.0']->['23561165'	'427689948398231552'	'448.7']
['51241574'	'427689948398231552'	'0.0']->['18733067'	'427808579496595456'	'471.4']
['51241574'	'427689948398231552'	'0.0']->['14431750'	'427689948398231552'	'471.53']
['51241574'	'427689948398231552'	'0.0']->['367577957'	'427808615240835072'	'471.53']
['51241574'	'427689948398231552'	'0.0']->['861809238'	'427689948398231552'	'476.27']
['469415873'	'427689948398231552'	'45.7']->['105450534'	'427689948398231552'	'480.28']
['51241574'	'427689948398231552'	'0.0']->['205389035'	'427689948398231552'	'492.45']
['51241574'	'427689948398231552'	'0.0']->['543567716'	'427689948398231552'	'498.45']
['51241574'	'427689948398231552'	'0.0']->['14413629'	'427689948398231552'	'499.63']
['51241574'	'427689948398231552'	'0.0']->['25264158'	'427689948398231552'	'513.92']
['51241574'	'427689948398231552'	'0.0']->['135217211'	'427689948398231552'	'517.47']
['279702258'	'427689948398231552'	'12.21']->['2273713957'	'427689948398231552'	'520.48']
['51241574'	'427689948398231552'	'0.0']->['73333278'	'427689948398231552'	'525.63']
['51241574'	'427689948398231552'	'0.0']->['14746550'	'427689948398231552'	'526.22']
['51241574'	'427689948398231552'	'0.0']->['355120200'	'427689948398231552'	'530.48']
['51241574'	'427689948398231552'	'0.0']->['461312154'	'427830135044050944'	'557.05']
['51241574'	'427689948398231552'	'0.0']->['1169555990'	'427830374584967168'	'558.0']
['51241574'	'427689948398231552'	'0.0']->['914154954'	'427689948398231552'	'566.85']
['83858948'	'427689948398231552'	'45.68']->['14086167'	'427689948398231552'	'570.78']
['51241574'	'427689948398231552'	'0.0']->['101608701'	'427689948398231552'	'574.32']
['51241574'	'427689948398231552'	'0.0']->['217567235'	'427689948398231552'	'577.18']
['52931048'	'427690850621984768'	'3.58']->['543590783'	'427842443849900033'	'605.97']
['51241574'	'427689948398231552'	'0.0']->['19348865'	'427689948398231552'	'618.05']
['24249245'	'427689948398231552'	'368.47']->['14426918'	'427689948398231552'	'630.6']
['51241574'	'427689948398231552'	'0.0']->['801676640'	'427689948398231552'	'654.98']
['51241574'	'427689948398231552'	'0.0']->['219860109'	'427689948398231552'	'680.1']
['51241574'	'427689948398231552'	'0.0']->['742076274'	'427689948398231552'	'680.88']
['51241574'	'427689948398231552'	'0.0']->['19798617'	'427689948398231552'	'729.18']
['51241574'	'427689948398231552'	'0.0']->['23917810'	'427689948398231552'	'809.52']
['51241574'	'427689948398231552'	'0.0']->['2202615703'	'427689948398231552'	'830.07']
['51241574'	'427689948398231552'	'0.0']->['486733506'	'427909160446205952'	'871.07']
['51241574'	'427689948398231552'	'0.0']->['592563055'	'427923985351733249'	'929.98']
['51241574'	'427689948398231552'	'0.0']->['53596339'	'427689948398231552'	'993.48']
['51241574'	'427689948398231552'	'0.0']->['21194383'	'427689948398231552'	'1011.37']
['543590783'	'427842443849900033'	'605.97']->['52931048'	'427690850621984768'	'3.58']
['51241574'	'427689948398231552'	'0.0']->['381003590'	'427689948398231552'	'1108.3']
['51241574'	'427689948398231552'	'0.0']->['7293912'	'428012982187360256'	'1283.62']
['51241574'	'427689948398231552'	'0.0']->['44074920'	'428013115997839360'	'1284.15']
['51241574'	'427689948398231552'	'0.0']->['287074126'	'427689948398231552'	'1554.27']
['51241574'	'427689948398231552'	'0.0']->['79673488'	'427689948398231552'	'1585.88']
['51241574'	'427689948398231552'	'0.0']->['263786778'	'427689948398231552'	'1623.65']
['51241574'	'427689948398231552'	'0.0']->['82965074'	'427689948398231552'	'1632.2']
['51241574'	'427689948398231552'	'0.0']->['15290172'	'427689948398231552'	'1782.93']
['51241574'	'427689948398231552'	'0.0']->['1452985368'	'427689948398231552'	'2001.0']
['51241574'	'427689948398231552'	'0.0']->['426909329'	'428202243855118336'	'2035.68']
['51241574'	'427689948398231552'	'0.0']->['279164885'	'427689948398231552'	'2041.9']
['51241574'	'427689948398231552'	'0.0']->['41507212'	'427689948398231552'	'2059.7']
['51241574'	'427689948398231552'	'0.0']->['2219732367'	'427689948398231552'	'2176.17']
['51241574'	'427689948398231552'	'0.0']->['474276814'	'427689948398231552'	'2214.32']
['51241574'	'427689948398231552'	'0.0']->['23866043'	'427689948398231552'	'2292.95']
['51241574'	'427689948398231552'	'0.0']->['66435888'	'428270742724411392'	'2307.87']
['51241574'	'427689948398231552'	'0.0']->['71432133'	'427689948398231552'	'2868.13']
['386399538'	'427690352896532480'	'1.6']->['1118162611'	'435258289837072384'	'30073.88']
