# Supplementary material for: BiMGCL: rumor detection via bi-directional multi-level graph contrastive learning
Source: PeerJ Comput Sci. 2023 Nov 10;9:e1659. doi: 10.7717/peerj-cs.1659 (PMC10703058; doi:10.7717/peerj-cs.1659)
Supplement: Supplemental Information 1 [file peerj-cs-09-1659-s001.zip › rumor_detection_acl2017/twitter15/tree/427690961280696320.txt]

['ROOT'	'ROOT'	'0.0']->['14511951'	'427690961280696320'	'0.0']
['14511951'	'427690961280696320'	'0.0']->['43074553'	'427690961280696320'	'0.52']
['14511951'	'427690961280696320'	'0.0']->['35303830'	'427690961280696320'	'0.52']
['14511951'	'427690961280696320'	'0.0']->['45630260'	'427690961280696320'	'0.52']
['14511951'	'427690961280696320'	'0.0']->['595734905'	'427690961280696320'	'0.7']
['14511951'	'427690961280696320'	'0.0']->['565546340'	'427691155652739073'	'0.78']
['14511951'	'427690961280696320'	'0.0']->['33446003'	'427690961280696320'	'0.79']
['14511951'	'427690961280696320'	'0.0']->['64608177'	'427690961280696320'	'0.84']
['14511951'	'427690961280696320'	'0.0']->['2273080604'	'427690961280696320'	'0.88']
['14511951'	'427690961280696320'	'0.0']->['187380354'	'427690961280696320'	'1.42']
['14511951'	'427690961280696320'	'0.0']->['360079374'	'427691368358494209'	'1.62']
['14511951'	'427690961280696320'	'0.0']->['242204735'	'427690961280696320'	'1.68']
['14511951'	'427690961280696320'	'0.0']->['87835261'	'427690961280696320'	'1.82']
['14511951'	'427690961280696320'	'0.0']->['28422003'	'427691430140604416'	'1.87']
['14511951'	'427690961280696320'	'0.0']->['371647577'	'427690961280696320'	'1.88']
['14511951'	'427690961280696320'	'0.0']->['72516101'	'427690961280696320'	'1.92']
['14511951'	'427690961280696320'	'0.0']->['426907771'	'427690961280696320'	'1.93']
['14511951'	'427690961280696320'	'0.0']->['282885153'	'427690961280696320'	'1.94']
['14511951'	'427690961280696320'	'0.0']->['2198466014'	'427690961280696320'	'1.95']
['14511951'	'427690961280696320'	'0.0']->['178595022'	'427690961280696320'	'1.95']
['14511951'	'427690961280696320'	'0.0']->['21550945'	'427690961280696320'	'1.95']
['14511951'	'427690961280696320'	'0.0']->['102583149'	'427690961280696320'	'1.95']
['14511951'	'427690961280696320'	'0.0']->['166985350'	'427690961280696320'	'1.95']
['14511951'	'427690961280696320'	'0.0']->['37336979'	'427690961280696320'	'1.95']
['14511951'	'427690961280696320'	'0.0']->['366750508'	'427690961280696320'	'1.95']
['14511951'	'427690961280696320'	'0.0']->['135075909'	'427690961280696320'	'1.95']
['14511951'	'427690961280696320'	'0.0']->['73921505'	'427690961280696320'	'1.95']
['14511951'	'427690961280696320'	'0.0']->['76570536'	'427690961280696320'	'1.95']
['14511951'	'427690961280696320'	'0.0']->['49465605'	'427690961280696320'	'1.95']
['14511951'	'427690961280696320'	'0.0']->['204506226'	'427690961280696320'	'1.95']
['14511951'	'427690961280696320'	'0.0']->['250000332'	'427690961280696320'	'1.95']
['14511951'	'427690961280696320'	'0.0']->['247825721'	'427691504543334400'	'2.17']
['14511951'	'427690961280696320'	'0.0']->['500084475'	'427691533102759936'	'2.28']
['14511951'	'427690961280696320'	'0.0']->['238862849'	'427690961280696320'	'2.67']
['14511951'	'427690961280696320'	'0.0']->['24395987'	'427690961280696320'	'3.04']
['14511951'	'427690961280696320'	'0.0']->['540011996'	'427690961280696320'	'3.22']
['14511951'	'427690961280696320'	'0.0']->['270138861'	'427690961280696320'	'3.31']
['14511951'	'427690961280696320'	'0.0']->['35348981'	'427690961280696320'	'3.35']
['14511951'	'427690961280696320'	'0.0']->['248770629'	'427690961280696320'	'3.38']
['14511951'	'427690961280696320'	'0.0']->['56402214'	'427690961280696320'	'3.39']
['14511951'	'427690961280696320'	'0.0']->['23876890'	'427690961280696320'	'3.39']
['14511951'	'427690961280696320'	'0.0']->['1271796061'	'427690961280696320'	'3.4']
['14511951'	'427690961280696320'	'0.0']->['313471420'	'427690961280696320'	'3.4']
['14511951'	'427690961280696320'	'0.0']->['25850098'	'427690961280696320'	'3.4']
['14511951'	'427690961280696320'	'0.0']->['22069755'	'427690961280696320'	'3.4']
['14511951'	'427690961280696320'	'0.0']->['266655026'	'427691821846630400'	'3.43']
['14511951'	'427690961280696320'	'0.0']->['1069745406'	'427691830231465984'	'3.47']
['14511951'	'427690961280696320'	'0.0']->['272080556'	'427690961280696320'	'3.73']
['14511951'	'427690961280696320'	'0.0']->['236209053'	'427690961280696320'	'3.89']
['14511951'	'427690961280696320'	'0.0']->['266103264'	'427690961280696320'	'3.97']
['14511951'	'427690961280696320'	'0.0']->['56135600'	'427690961280696320'	'4.01']
['14511951'	'427690961280696320'	'0.0']->['252105472'	'427690961280696320'	'4.03']
['14511951'	'427690961280696320'	'0.0']->['360437024'	'427690961280696320'	'4.05']
['14511951'	'427690961280696320'	'0.0']->['319967957'	'427690961280696320'	'4.4']
['14511951'	'427690961280696320'	'0.0']->['10731962'	'427690961280696320'	'4.72']
['14511951'	'427690961280696320'	'0.0']->['40601473'	'427690961280696320'	'4.89']
['14511951'	'427690961280696320'	'0.0']->['265936127'	'427690961280696320'	'4.97']
['14511951'	'427690961280696320'	'0.0']->['597289407'	'427690961280696320'	'5.05']
['14511951'	'427690961280696320'	'0.0']->['167211807'	'427690961280696320'	'5.13']
['14511951'	'427690961280696320'	'0.0']->['465207561'	'427690961280696320'	'5.2']
['14511951'	'427690961280696320'	'0.0']->['2234134741'	'427690961280696320'	'5.2']
['14511951'	'427690961280696320'	'0.0']->['15217499'	'427690961280696320'	'5.5']
['14511951'	'427690961280696320'	'0.0']->['82505838'	'427690961280696320'	'5.65']
['14511951'	'427690961280696320'	'0.0']->['16858911'	'427690961280696320'	'5.72']
['14511951'	'427690961280696320'	'0.0']->['978074598'	'427690961280696320'	'5.8']
['14511951'	'427690961280696320'	'0.0']->['192498474'	'427690961280696320'	'6.45']
['14511951'	'427690961280696320'	'0.0']->['570470577'	'427690961280696320'	'6.78']
['14511951'	'427690961280696320'	'0.0']->['23899609'	'427690961280696320'	'6.94']
['14511951'	'427690961280696320'	'0.0']->['257542968'	'427690961280696320'	'7.02']
['14511951'	'427690961280696320'	'0.0']->['143114327'	'427692730345484289'	'7.03']
['14511951'	'427690961280696320'	'0.0']->['283007663'	'427690961280696320'	'7.06']
['14511951'	'427690961280696320'	'0.0']->['17527121'	'427690961280696320'	'7.1']
['15217499'	'427690961280696320'	'5.5']->['14852758'	'427690961280696320'	'7.37']
['14511951'	'427690961280696320'	'0.0']->['136591006'	'427692832712044544'	'7.45']
['14511951'	'427690961280696320'	'0.0']->['505545995'	'427690961280696320'	'7.5']
['14511951'	'427690961280696320'	'0.0']->['32769711'	'427690961280696320'	'7.63']
['14511951'	'427690961280696320'	'0.0']->['931030080'	'427690961280696320'	'7.68']
['14511951'	'427690961280696320'	'0.0']->['303284227'	'427690961280696320'	'8.48']
['14511951'	'427690961280696320'	'0.0']->['490558553'	'427693166847094784'	'8.77']
['15217499'	'427690961280696320'	'5.5']->['364143342'	'427690961280696320'	'8.88']
['14511951'	'427690961280696320'	'0.0']->['43070765'	'427693217522266112'	'8.97']
['14511951'	'427690961280696320'	'0.0']->['29203879'	'427690961280696320'	'9.08']
['14511951'	'427690961280696320'	'0.0']->['2230694024'	'427690961280696320'	'9.18']
['14511951'	'427690961280696320'	'0.0']->['19835175'	'427690961280696320'	'9.23']
['14511951'	'427690961280696320'	'0.0']->['68923085'	'427690961280696320'	'9.28']
['14511951'	'427690961280696320'	'0.0']->['37420830'	'427690961280696320'	'9.57']
['14511951'	'427690961280696320'	'0.0']->['48494050'	'427690961280696320'	'9.71']
['14511951'	'427690961280696320'	'0.0']->['2302228165'	'427693423600996352'	'9.8']
['14511951'	'427690961280696320'	'0.0']->['2192636360'	'427690961280696320'	'9.85']
['14511951'	'427690961280696320'	'0.0']->['23824892'	'427690961280696320'	'10.38']
['14511951'	'427690961280696320'	'0.0']->['503474809'	'427693593844002816'	'10.47']
['14511951'	'427690961280696320'	'0.0']->['159405442'	'427693638483996672'	'10.65']
['14511951'	'427690961280696320'	'0.0']->['164267081'	'427690961280696320'	'10.88']
['14511951'	'427690961280696320'	'0.0']->['261130677'	'427690961280696320'	'11.13']
['14511951'	'427690961280696320'	'0.0']->['1855652622'	'427690961280696320'	'11.26']
['14511951'	'427690961280696320'	'0.0']->['94966144'	'427690961280696320'	'11.32']
['14511951'	'427690961280696320'	'0.0']->['2312843689'	'427690961280696320'	'11.38']
['14511951'	'427690961280696320'	'0.0']->['200113182'	'427690961280696320'	'11.57']
['14511951'	'427690961280696320'	'0.0']->['165736017'	'427690961280696320'	'11.67']
['14511951'	'427690961280696320'	'0.0']->['2167376924'	'427690961280696320'	'11.77']
['14511951'	'427690961280696320'	'0.0']->['31213433'	'427694087760670721'	'12.43']
['14511951'	'427690961280696320'	'0.0']->['37276762'	'427690961280696320'	'12.96']
['72516101'	'427690961280696320'	'1.92']->['290375225'	'427690961280696320'	'13.55']
['14511951'	'427690961280696320'	'0.0']->['130298375'	'427690961280696320'	'13.85']
['14511951'	'427690961280696320'	'0.0']->['1047109801'	'427694463482208256'	'13.92']
['14511951'	'427690961280696320'	'0.0']->['33150139'	'427690961280696320'	'14.0']
['14511951'	'427690961280696320'	'0.0']->['408032283'	'427690961280696320'	'14.08']
['14511951'	'427690961280696320'	'0.0']->['500307929'	'427694504737386496'	'14.08']
['14511951'	'427690961280696320'	'0.0']->['863845914'	'427690961280696320'	'14.11']
['14511951'	'427690961280696320'	'0.0']->['208725454'	'427690961280696320'	'14.13']
['14511951'	'427690961280696320'	'0.0']->['81048410'	'427690961280696320'	'14.15']
['14511951'	'427690961280696320'	'0.0']->['47299737'	'427694805511307264'	'15.28']
['14511951'	'427690961280696320'	'0.0']->['754571738'	'427690961280696320'	'15.35']
['14511951'	'427690961280696320'	'0.0']->['524928148'	'427690961280696320'	'15.95']
['14511951'	'427690961280696320'	'0.0']->['42672740'	'427695011396718593'	'16.1']
['14511951'	'427690961280696320'	'0.0']->['115591024'	'427690961280696320'	'16.55']
['14511951'	'427690961280696320'	'0.0']->['28111803'	'427690961280696320'	'17.05']
['14511951'	'427690961280696320'	'0.0']->['6663832'	'427690961280696320'	'17.3']
['14511951'	'427690961280696320'	'0.0']->['1495133718'	'427690961280696320'	'17.55']
['14511951'	'427690961280696320'	'0.0']->['435848027'	'427690961280696320'	'17.62']
['14511951'	'427690961280696320'	'0.0']->['25440868'	'427695517355618304'	'18.12']
['14511951'	'427690961280696320'	'0.0']->['97071811'	'427690961280696320'	'19.22']
['14511951'	'427690961280696320'	'0.0']->['33413291'	'427690961280696320'	'20.02']
['14511951'	'427690961280696320'	'0.0']->['219486553'	'427690961280696320'	'20.42']
['14511951'	'427690961280696320'	'0.0']->['60318126'	'427690961280696320'	'20.62']
['14511951'	'427690961280696320'	'0.0']->['55957494'	'427690961280696320'	'20.72']
['14511951'	'427690961280696320'	'0.0']->['39172913'	'427690961280696320'	'20.82']
['14511951'	'427690961280696320'	'0.0']->['22166608'	'427696339380469760'	'21.38']
['14511951'	'427690961280696320'	'0.0']->['546490867'	'427690961280696320'	'21.67']
['14511951'	'427690961280696320'	'0.0']->['43672311'	'427690961280696320'	'22.09']
['14511951'	'427690961280696320'	'0.0']->['249056058'	'427690961280696320'	'22.3']
['14511951'	'427690961280696320'	'0.0']->['1877256702'	'427690961280696320'	'22.41']
['14511951'	'427690961280696320'	'0.0']->['2309077712'	'427690961280696320'	'22.52']
['14511951'	'427690961280696320'	'0.0']->['1257724272'	'427690961280696320'	'22.7']
['14511951'	'427690961280696320'	'0.0']->['889951436'	'427690961280696320'	'23.65']
['14511951'	'427690961280696320'	'0.0']->['27182488'	'427690961280696320'	'24.13']
['14511951'	'427690961280696320'	'0.0']->['376442851'	'427690961280696320'	'24.6']
['14511951'	'427690961280696320'	'0.0']->['370564193'	'427690961280696320'	'25.02']
['14511951'	'427690961280696320'	'0.0']->['16883883'	'427690961280696320'	'25.24']
['14511951'	'427690961280696320'	'0.0']->['455386812'	'427690961280696320'	'25.45']
['14511951'	'427690961280696320'	'0.0']->['31192151'	'427697512187559936'	'26.03']
['14511951'	'427690961280696320'	'0.0']->['54041540'	'427697531804745728'	'26.12']
['14511951'	'427690961280696320'	'0.0']->['274052099'	'427690961280696320'	'26.2']
['14511951'	'427690961280696320'	'0.0']->['337773070'	'427690961280696320'	'26.38']
['14511951'	'427690961280696320'	'0.0']->['18501567'	'427690961280696320'	'26.44']
['14511951'	'427690961280696320'	'0.0']->['547962873'	'427690961280696320'	'26.5']
['14511951'	'427690961280696320'	'0.0']->['69414802'	'427690961280696320'	'26.53']
['14511951'	'427690961280696320'	'0.0']->['43673416'	'427690961280696320'	'27.98']
['14511951'	'427690961280696320'	'0.0']->['168875579'	'427698067224014850'	'28.25']
['14511951'	'427690961280696320'	'0.0']->['171532733'	'427690961280696320'	'28.7']
['14511951'	'427690961280696320'	'0.0']->['625188836'	'427698352650981376'	'29.38']
['14511951'	'427690961280696320'	'0.0']->['63249246'	'427690961280696320'	'29.42']
['14511951'	'427690961280696320'	'0.0']->['24872333'	'427698420686811136'	'29.65']
['14511951'	'427690961280696320'	'0.0']->['424724544'	'427690961280696320'	'35.21']
['14511951'	'427690961280696320'	'0.0']->['103824203'	'427690961280696320'	'38.1']
['14511951'	'427690961280696320'	'0.0']->['1703923052'	'427690961280696320'	'39.55']
['14511951'	'427690961280696320'	'0.0']->['1359481309'	'427690961280696320'	'40.28']
['14511951'	'427690961280696320'	'0.0']->['1510965468'	'427690961280696320'	'40.64']
['14511951'	'427690961280696320'	'0.0']->['202945780'	'427690961280696320'	'40.82']
['14511951'	'427690961280696320'	'0.0']->['67413887'	'427690961280696320'	'40.91']
['14511951'	'427690961280696320'	'0.0']->['17035763'	'427690961280696320'	'40.95']
['14511951'	'427690961280696320'	'0.0']->['981964579'	'427690961280696320'	'41.0']
['14511951'	'427690961280696320'	'0.0']->['286519482'	'427690961280696320'	'41.72']
['14511951'	'427690961280696320'	'0.0']->['335533552'	'427690961280696320'	'43.13']
['14511951'	'427690961280696320'	'0.0']->['135757049'	'427690961280696320'	'43.84']
['14511951'	'427690961280696320'	'0.0']->['45176933'	'427690961280696320'	'44.2']
['14511951'	'427690961280696320'	'0.0']->['93855538'	'427690961280696320'	'44.55']
['14511951'	'427690961280696320'	'0.0']->['112715955'	'427690961280696320'	'45.33']
['14511951'	'427690961280696320'	'0.0']->['16252960'	'427690961280696320'	'45.71']
['14511951'	'427690961280696320'	'0.0']->['38175201'	'427690961280696320'	'46.1']
['14511951'	'427690961280696320'	'0.0']->['116008423'	'427690961280696320'	'50.72']
['14511951'	'427690961280696320'	'0.0']->['17219253'	'427703799558307840'	'51.02']
['14511951'	'427690961280696320'	'0.0']->['20619516'	'427704011538857984'	'51.87']
['45176933'	'427690961280696320'	'44.2']->['1578756426'	'427690961280696320'	'53.02']
['14511951'	'427690961280696320'	'0.0']->['455823066'	'427704529027862528'	'53.92']
['14511951'	'427690961280696320'	'0.0']->['10333872'	'427690961280696320'	'54.18']
['14511951'	'427690961280696320'	'0.0']->['28427441'	'427690961280696320'	'54.76']
['14511951'	'427690961280696320'	'0.0']->['33794117'	'427690961280696320'	'55.04']
['14511951'	'427690961280696320'	'0.0']->['442004570'	'427690961280696320'	'55.19']
['14511951'	'427690961280696320'	'0.0']->['1128844370'	'427690961280696320'	'55.26']
['14511951'	'427690961280696320'	'0.0']->['16195103'	'427690961280696320'	'55.3']
['14511951'	'427690961280696320'	'0.0']->['391667796'	'427690961280696320'	'55.33']
['14511951'	'427690961280696320'	'0.0']->['714964990'	'427690961280696320'	'55.38']
['14511951'	'427690961280696320'	'0.0']->['19597538'	'427690961280696320'	'56.58']
['14511951'	'427690961280696320'	'0.0']->['30462417'	'427690961280696320'	'60.52']
['14511951'	'427690961280696320'	'0.0']->['316713098'	'427706467236323328'	'61.62']
['14511951'	'427690961280696320'	'0.0']->['14670350'	'427690961280696320'	'62.5']
['14511951'	'427690961280696320'	'0.0']->['24876114'	'427690961280696320'	'64.47']
['14511951'	'427690961280696320'	'0.0']->['157708317'	'427690961280696320'	'67.37']
['14511951'	'427690961280696320'	'0.0']->['93260696'	'427690961280696320'	'68.35']
['14511951'	'427690961280696320'	'0.0']->['138324193'	'427690961280696320'	'68.82']
['14511951'	'427690961280696320'	'0.0']->['617390168'	'427690961280696320'	'70.02']
['14511951'	'427690961280696320'	'0.0']->['2293298454'	'427710712073306112'	'78.48']
['14511951'	'427690961280696320'	'0.0']->['158492951'	'427690961280696320'	'82.05']
['14511951'	'427690961280696320'	'0.0']->['178397076'	'427690961280696320'	'84.1']
['14511951'	'427690961280696320'	'0.0']->['1334793510'	'427690961280696320'	'85.8']
['14511951'	'427690961280696320'	'0.0']->['47931949'	'427690961280696320'	'96.65']
['14511951'	'427690961280696320'	'0.0']->['275436087'	'427690961280696320'	'97.7']
['14511951'	'427690961280696320'	'0.0']->['34466486'	'427690961280696320'	'100.83']
['14511951'	'427690961280696320'	'0.0']->['1602290192'	'427690961280696320'	'105.07']
['14511951'	'427690961280696320'	'0.0']->['2280332928'	'427690961280696320'	'108.32']
['14511951'	'427690961280696320'	'0.0']->['2187468225'	'427718593263190016'	'109.8']
['14511951'	'427690961280696320'	'0.0']->['1123705956'	'427720703404564480'	'118.2']
['14511951'	'427690961280696320'	'0.0']->['19495396'	'427690961280696320'	'123.27']
['14511951'	'427690961280696320'	'0.0']->['20017758'	'427690961280696320'	'123.27']
['14511951'	'427690961280696320'	'0.0']->['1857433555'	'427722312667123712'	'124.58']
['56135600'	'427690961280696320'	'4.01']->['48406683'	'427690961280696320'	'130.87']
['14511951'	'427690961280696320'	'0.0']->['34564931'	'427690961280696320'	'134.0']
['14511951'	'427690961280696320'	'0.0']->['103419798'	'427690961280696320'	'135.35']
['14511951'	'427690961280696320'	'0.0']->['1523237636'	'427690961280696320'	'143.45']
['14511951'	'427690961280696320'	'0.0']->['2284695849'	'427690961280696320'	'148.22']
['14511951'	'427690961280696320'	'0.0']->['236442049'	'427690961280696320'	'153.6']
['14511951'	'427690961280696320'	'0.0']->['932646410'	'427690961280696320'	'160.97']
['14511951'	'427690961280696320'	'0.0']->['2296288913'	'427690961280696320'	'170.05']
['14511951'	'427690961280696320'	'0.0']->['359601288'	'427734701902946304'	'173.82']
['14511951'	'427690961280696320'	'0.0']->['12348742'	'427690961280696320'	'174.97']
['14511951'	'427690961280696320'	'0.0']->['304006441'	'427690961280696320'	'175.42']
['14511951'	'427690961280696320'	'0.0']->['74978286'	'427690961280696320'	'179.23']
['14511951'	'427690961280696320'	'0.0']->['216140137'	'427690961280696320'	'187.12']
['14511951'	'427690961280696320'	'0.0']->['2213694265'	'427690961280696320'	'194.95']
['14511951'	'427690961280696320'	'0.0']->['224406294'	'427743659787030528'	'209.42']
['14511951'	'427690961280696320'	'0.0']->['34030748'	'427690961280696320'	'219.17']
['14511951'	'427690961280696320'	'0.0']->['360283514'	'427690961280696320'	'220.22']
['14511951'	'427690961280696320'	'0.0']->['39970449'	'427690961280696320'	'238.2']
['14511951'	'427690961280696320'	'0.0']->['51802903'	'427690961280696320'	'249.53']
['14511951'	'427690961280696320'	'0.0']->['285851279'	'427690961280696320'	'270.95']
['45176933'	'427690961280696320'	'44.2']->['14468152'	'427690961280696320'	'286.18']
['14511951'	'427690961280696320'	'0.0']->['598088045'	'427690961280696320'	'293.45']
['14511951'	'427690961280696320'	'0.0']->['550490020'	'427690961280696320'	'302.48']
['14511951'	'427690961280696320'	'0.0']->['437039550'	'427690961280696320'	'304.28']
['14511951'	'427690961280696320'	'0.0']->['274448362'	'427690961280696320'	'304.95']
['275436087'	'427690961280696320'	'97.7']->['1349564245'	'427690961280696320'	'326.75']
['14511951'	'427690961280696320'	'0.0']->['20945074'	'427690961280696320'	'342.92']
['14511951'	'427690961280696320'	'0.0']->['39237868'	'427690961280696320'	'355.2']
['14511951'	'427690961280696320'	'0.0']->['64395238'	'427690961280696320'	'356.42']
['14511951'	'427690961280696320'	'0.0']->['46416512'	'427690961280696320'	'372.95']
['14511951'	'427690961280696320'	'0.0']->['399085468'	'427690961280696320'	'375.4']
['14511951'	'427690961280696320'	'0.0']->['295395870'	'427690961280696320'	'381.92']
['14511951'	'427690961280696320'	'0.0']->['1711678044'	'427690961280696320'	'393.52']
['14511951'	'427690961280696320'	'0.0']->['1848762468'	'427690961280696320'	'395.72']
['14511951'	'427690961280696320'	'0.0']->['2303660603'	'427690961280696320'	'414.78']
['14511951'	'427690961280696320'	'0.0']->['190705252'	'427690961280696320'	'422.13']
['14511951'	'427690961280696320'	'0.0']->['2279148276'	'427690961280696320'	'427.9']
['14511951'	'427690961280696320'	'0.0']->['33891682'	'427690961280696320'	'433.87']
['14511951'	'427690961280696320'	'0.0']->['26812052'	'427690961280696320'	'439.87']
['14511951'	'427690961280696320'	'0.0']->['36609108'	'427690961280696320'	'454.83']
['14511951'	'427690961280696320'	'0.0']->['401710943'	'427690961280696320'	'455.72']
['14511951'	'427690961280696320'	'0.0']->['15693998'	'427690961280696320'	'462.75']
['14511951'	'427690961280696320'	'0.0']->['737453641'	'427809416134819840'	'470.7']
['14511951'	'427690961280696320'	'0.0']->['338859137'	'427690961280696320'	'503.68']
['14511951'	'427690961280696320'	'0.0']->['236300143'	'427690961280696320'	'517.52']
['14511951'	'427690961280696320'	'0.0']->['1597467048'	'427690961280696320'	'549.5']
['14511951'	'427690961280696320'	'0.0']->['99994861'	'427690961280696320'	'549.57']
['14511951'	'427690961280696320'	'0.0']->['28050184'	'427690961280696320'	'551.65']
['14511951'	'427690961280696320'	'0.0']->['275337068'	'427690961280696320'	'604.33']
['14511951'	'427690961280696320'	'0.0']->['38702504'	'427690961280696320'	'617.37']
['14511951'	'427690961280696320'	'0.0']->['2159561778'	'427862931183656960'	'683.35']
['14511951'	'427690961280696320'	'0.0']->['18542024'	'427862943628156929'	'683.4']
['14511951'	'427690961280696320'	'0.0']->['458645640'	'427885537999859712'	'773.18']
['14511951'	'427690961280696320'	'0.0']->['437617930'	'427888675016290304'	'785.65']
['14511951'	'427690961280696320'	'0.0']->['41889258'	'427690961280696320'	'803.77']
['14511951'	'427690961280696320'	'0.0']->['23917810'	'427690961280696320'	'804.23']
['14511951'	'427690961280696320'	'0.0']->['69241746'	'427901266665041920'	'835.68']
['14511951'	'427690961280696320'	'0.0']->['20977276'	'427690961280696320'	'851.85']
['14511951'	'427690961280696320'	'0.0']->['429829846'	'427690961280696320'	'895.42']
['26812052'	'427690961280696320'	'439.87']->['39063525'	'427690961280696320'	'1102.55']
['14511951'	'427690961280696320'	'0.0']->['257820832'	'427690961280696320'	'1295.75']
['14511951'	'427690961280696320'	'0.0']->['633622080'	'427690961280696320'	'1355.17']
['14511951'	'427690961280696320'	'0.0']->['15334475'	'427690961280696320'	'1362.42']
['14511951'	'427690961280696320'	'0.0']->['544568261'	'427690961280696320'	'1365.27']
['14511951'	'427690961280696320'	'0.0']->['238380632'	'427690961280696320'	'1456.33']
['14511951'	'427690961280696320'	'0.0']->['53477851'	'427690961280696320'	'1620.17']
['14511951'	'427690961280696320'	'0.0']->['1146733194'	'427690961280696320'	'1632.3']
['14511951'	'427690961280696320'	'0.0']->['15290172'	'427690961280696320'	'1779.15']
['14511951'	'427690961280696320'	'0.0']->['102146548'	'428152202935300096'	'1832.82']
['14511951'	'427690961280696320'	'0.0']->['91315693'	'427690961280696320'	'1869.37']
['14511951'	'427690961280696320'	'0.0']->['28498698'	'427690961280696320'	'2086.8']
['14511951'	'427690961280696320'	'0.0']->['70466935'	'427690961280696320'	'2096.57']
['14511951'	'427690961280696320'	'0.0']->['22509095'	'427690961280696320'	'2108.3']
['14511951'	'427690961280696320'	'0.0']->['886115900'	'427690961280696320'	'2606.73']
['14511951'	'427690961280696320'	'0.0']->['2256136316'	'427690961280696320'	'2849.48']
['14511951'	'427690961280696320'	'0.0']->['1701438690'	'427690961280696320'	'3429.28']
['14511951'	'427690961280696320'	'0.0']->['960384914'	'427690961280696320'	'5937.97']
['14511951'	'427690961280696320'	'0.0']->['48038030'	'427690961280696320'	'9909.32']
['14511951'	'427690961280696320'	'0.0']->['36842122'	'427690961280696320'	'9910.52']
['14511951'	'427690961280696320'	'0.0']->['371515492'	'427690961280696320'	'9914.32']
['14511951'	'427690961280696320'	'0.0']->['324489515'	'427690961280696320'	'9916.27']
['48038030'	'427690961280696320'	'9909.32']->['635594738'	'427690961280696320'	'10443.98']
['14511951'	'427690961280696320'	'0.0']->['25167692'	'427690961280696320'	'13567.73']
