# Supplementary material for: BiMGCL: rumor detection via bi-directional multi-level graph contrastive learning
Source: PeerJ Comput Sci. 2023 Nov 10;9:e1659. doi: 10.7717/peerj-cs.1659 (PMC10703058; doi:10.7717/peerj-cs.1659)
Supplement: Supplemental Information 1 [file peerj-cs-09-1659-s001.zip › rumor_detection_acl2017/twitter15/tree/427725166127226881.txt]

['ROOT'	'ROOT'	'0.0']->['36327407'	'427725166127226881'	'0.0']
['36327407'	'427725166127226881'	'0.0']->['214549539'	'427725166127226881'	'0.73']
['36327407'	'427725166127226881'	'0.0']->['37153822'	'427725166127226881'	'0.73']
['36327407'	'427725166127226881'	'0.0']->['68334677'	'427725166127226881'	'0.73']
['36327407'	'427725166127226881'	'0.0']->['121967538'	'427725166127226881'	'0.82']
['36327407'	'427725166127226881'	'0.0']->['2221165218'	'427725166127226881'	'1.22']
['36327407'	'427725166127226881'	'0.0']->['366494503'	'427725166127226881'	'1.42']
['36327407'	'427725166127226881'	'0.0']->['27007012'	'427725166127226881'	'1.52']
['36327407'	'427725166127226881'	'0.0']->['337603811'	'427725166127226881'	'1.62']
['36327407'	'427725166127226881'	'0.0']->['608823423'	'427725166127226881'	'3.84']
['36327407'	'427725166127226881'	'0.0']->['374394804'	'427725166127226881'	'4.95']
['36327407'	'427725166127226881'	'0.0']->['322485081'	'427725166127226881'	'5.51']
['27007012'	'427725166127226881'	'1.52']->['45310016'	'427725166127226881'	'5.79']
['36327407'	'427725166127226881'	'0.0']->['123017837'	'427725166127226881'	'5.93']
['36327407'	'427725166127226881'	'0.0']->['50621362'	'427725166127226881'	'6.0']
['36327407'	'427725166127226881'	'0.0']->['210593921'	'427725166127226881'	'6.03']
['36327407'	'427725166127226881'	'0.0']->['346115442'	'427725166127226881'	'6.05']
['36327407'	'427725166127226881'	'0.0']->['185114383'	'427725166127226881'	'6.07']
['36327407'	'427725166127226881'	'0.0']->['46322915'	'427725166127226881'	'8.57']
['36327407'	'427725166127226881'	'0.0']->['94538561'	'427727452727570432'	'9.08']
['36327407'	'427725166127226881'	'0.0']->['36064857'	'427727607753224192'	'9.7']
['36327407'	'427725166127226881'	'0.0']->['306089464'	'427725166127226881'	'11.07']
['36327407'	'427725166127226881'	'0.0']->['2294402004'	'427725166127226881'	'11.42']
['36327407'	'427725166127226881'	'0.0']->['581691078'	'427725166127226881'	'13.11']
['36327407'	'427725166127226881'	'0.0']->['151036983'	'427725166127226881'	'14.8']
['36327407'	'427725166127226881'	'0.0']->['429728443'	'427725166127226881'	'17.91']
['36327407'	'427725166127226881'	'0.0']->['42603367'	'427725166127226881'	'19.46']
['36327407'	'427725166127226881'	'0.0']->['1728886416'	'427725166127226881'	'21.02']
['36327407'	'427725166127226881'	'0.0']->['149965351'	'427725166127226881'	'22.38']
['36327407'	'427725166127226881'	'0.0']->['311453164'	'427725166127226881'	'29.73']
['36327407'	'427725166127226881'	'0.0']->['199097639'	'427725166127226881'	'33.4']
['36327407'	'427725166127226881'	'0.0']->['503047417'	'427725166127226881'	'37.07']
['36327407'	'427725166127226881'	'0.0']->['607179706'	'427725166127226881'	'40.49']
['36327407'	'427725166127226881'	'0.0']->['8443752'	'427725166127226881'	'43.91']
['8443752'	'427725166127226881'	'43.91']->['189492566'	'427725166127226881'	'47.33']
['36327407'	'427725166127226881'	'0.0']->['1334528496'	'427725166127226881'	'49.04']
['36327407'	'427725166127226881'	'0.0']->['56640337'	'427725166127226881'	'49.89']
['8443752'	'427725166127226881'	'43.91']->['540921764'	'427725166127226881'	'50.32']
['36327407'	'427725166127226881'	'0.0']->['97249523'	'427725166127226881'	'50.54']
['8443752'	'427725166127226881'	'43.91']->['88136375'	'427725166127226881'	'50.64']
['36327407'	'427725166127226881'	'0.0']->['635280518'	'427725166127226881'	'50.67']
['36327407'	'427725166127226881'	'0.0']->['73834431'	'427725166127226881'	'50.7']
['36327407'	'427725166127226881'	'0.0']->['291743266'	'427725166127226881'	'50.72']
['36327407'	'427725166127226881'	'0.0']->['15555497'	'427725166127226881'	'50.74']
['36327407'	'427725166127226881'	'0.0']->['32848884'	'427725166127226881'	'50.75']
['36327407'	'427725166127226881'	'0.0']->['85851216'	'427725166127226881'	'55.94']
['36327407'	'427725166127226881'	'0.0']->['454560973'	'427739368283836416'	'56.43']
['8443752'	'427725166127226881'	'43.91']->['1071049662'	'427725166127226881'	'61.13']
['36327407'	'427725166127226881'	'0.0']->['351549866'	'427725166127226881'	'66.33']
['36327407'	'427725166127226881'	'0.0']->['293506144'	'427725166127226881'	'68.92']
['46322915'	'427725166127226881'	'8.57']->['1238494800'	'427725166127226881'	'71.52']
['36327407'	'427725166127226881'	'0.0']->['859905038'	'427725166127226881'	'76.75']
['36327407'	'427725166127226881'	'0.0']->['223468259'	'427725166127226881'	'78.9']
['36327407'	'427725166127226881'	'0.0']->['577415947'	'427725166127226881'	'81.73']
['36327407'	'427725166127226881'	'0.0']->['567727603'	'427725166127226881'	'81.99']
['8443752'	'427725166127226881'	'43.91']->['122959195'	'427725166127226881'	'84.22']
['36327407'	'427725166127226881'	'0.0']->['1943981407'	'427725166127226881'	'84.47']
['8443752'	'427725166127226881'	'43.91']->['601348725'	'427725166127226881'	'87.6']
['346115442'	'427725166127226881'	'6.05']->['58153957'	'427725166127226881'	'92.47']
['36327407'	'427725166127226881'	'0.0']->['1877839086'	'427725166127226881'	'93.18']
['36327407'	'427725166127226881'	'0.0']->['1874351798'	'427725166127226881'	'93.85']
['36327407'	'427725166127226881'	'0.0']->['407358370'	'427725166127226881'	'94.52']
['122959195'	'427725166127226881'	'84.22']->['16324786'	'427725166127226881'	'96.13']
['36327407'	'427725166127226881'	'0.0']->['141561176'	'427725166127226881'	'97.78']
['8443752'	'427725166127226881'	'43.91']->['1042750044'	'427725166127226881'	'100.52']
['36327407'	'427725166127226881'	'0.0']->['538281588'	'427725166127226881'	'105.88']
['36327407'	'427725166127226881'	'0.0']->['555940502'	'427753914880888832'	'114.23']
['36327407'	'427725166127226881'	'0.0']->['594895901'	'427725166127226881'	'125.5']
['36327407'	'427725166127226881'	'0.0']->['1315815745'	'427725166127226881'	'128.43']
['36327407'	'427725166127226881'	'0.0']->['624733743'	'427725166127226881'	'131.35']
['36327407'	'427725166127226881'	'0.0']->['1074021475'	'427725166127226881'	'145.73']
['36327407'	'427725166127226881'	'0.0']->['2265507208'	'427725166127226881'	'147.63']
['36327407'	'427725166127226881'	'0.0']->['92284159'	'427725166127226881'	'154.75']
['36327407'	'427725166127226881'	'0.0']->['124982587'	'427725166127226881'	'158.35']
['122959195'	'427725166127226881'	'84.22']->['1577289192'	'427725166127226881'	'163.8']
['36327407'	'427725166127226881'	'0.0']->['1463783887'	'427725166127226881'	'171.12']
['36327407'	'427725166127226881'	'0.0']->['33457255'	'427725166127226881'	'177.08']
['36327407'	'427725166127226881'	'0.0']->['1949848208'	'427725166127226881'	'180.38']
['1463783887'	'427725166127226881'	'171.12']->['433109389'	'427725166127226881'	'181.12']
['8443752'	'427725166127226881'	'43.91']->['45568380'	'427725166127226881'	'185.7']
['1463783887'	'427725166127226881'	'171.12']->['1682809976'	'427725166127226881'	'192.35']
['36327407'	'427725166127226881'	'0.0']->['421542942'	'427774379577978880'	'195.55']
['36327407'	'427725166127226881'	'0.0']->['33941507'	'427725166127226881'	'196.43']
['8443752'	'427725166127226881'	'43.91']->['612316700'	'427725166127226881'	'199.62']
['36327407'	'427725166127226881'	'0.0']->['2290419234'	'427725166127226881'	'207.03']
['36327407'	'427725166127226881'	'0.0']->['74805675'	'427725166127226881'	'214.47']
['36327407'	'427725166127226881'	'0.0']->['1949359218'	'427780355735572480'	'219.3']
['1463783887'	'427725166127226881'	'171.12']->['1466329350'	'427725166127226881'	'223.03']
['8443752'	'427725166127226881'	'43.91']->['563025052'	'427725166127226881'	'230.5']
['36327407'	'427725166127226881'	'0.0']->['1612192999'	'427725166127226881'	'232.35']
['36327407'	'427725166127226881'	'0.0']->['2306726262'	'427783990058037248'	'233.73']
['36327407'	'427725166127226881'	'0.0']->['98591784'	'427725166127226881'	'240.92']
['36327407'	'427725166127226881'	'0.0']->['14865339'	'427725166127226881'	'241.78']
['36327407'	'427725166127226881'	'0.0']->['44693532'	'427725166127226881'	'269.62']
['36327407'	'427725166127226881'	'0.0']->['2290680704'	'427725166127226881'	'276.82']
['8443752'	'427725166127226881'	'43.91']->['14478471'	'427725166127226881'	'277.88']
['36327407'	'427725166127226881'	'0.0']->['8016772'	'427725166127226881'	'295.45']
['36327407'	'427725166127226881'	'0.0']->['17082558'	'427800804339093504'	'300.55']
['36327407'	'427725166127226881'	'0.0']->['437749850'	'427725166127226881'	'307.7']
['36327407'	'427725166127226881'	'0.0']->['440924457'	'427725166127226881'	'308.15']
['36327407'	'427725166127226881'	'0.0']->['498083574'	'427725166127226881'	'350.22']
['36327407'	'427725166127226881'	'0.0']->['807199177'	'427725166127226881'	'352.36']
['36327407'	'427725166127226881'	'0.0']->['2313727963'	'427725166127226881'	'359.1']
['8443752'	'427725166127226881'	'43.91']->['241544550'	'427725166127226881'	'365.08']
['36327407'	'427725166127226881'	'0.0']->['2313780384'	'427821543888924673'	'382.97']
['36327407'	'427725166127226881'	'0.0']->['162996212'	'427725166127226881'	'410.52']
['122959195'	'427725166127226881'	'84.22']->['2203566155'	'427725166127226881'	'413.3']
['122959195'	'427725166127226881'	'84.22']->['1592417737'	'427725166127226881'	'449.2']
['36327407'	'427725166127226881'	'0.0']->['2214242438'	'427725166127226881'	'461.93']
['36327407'	'427725166127226881'	'0.0']->['52647885'	'427725166127226881'	'473.03']
['36327407'	'427725166127226881'	'0.0']->['1579476877'	'427725166127226881'	'474.32']
['36327407'	'427725166127226881'	'0.0']->['1056963158'	'427725166127226881'	'478.42']
['36327407'	'427725166127226881'	'0.0']->['125699316'	'427848210766262272'	'488.93']
['36327407'	'427725166127226881'	'0.0']->['535995932'	'427725166127226881'	'497.13']
['36327407'	'427725166127226881'	'0.0']->['124993349'	'427725166127226881'	'499.52']
['36327407'	'427725166127226881'	'0.0']->['287667588'	'427725166127226881'	'505.72']
['36327407'	'427725166127226881'	'0.0']->['864244986'	'427725166127226881'	'532.28']
['36327407'	'427725166127226881'	'0.0']->['56656246'	'427725166127226881'	'549.5']
['36327407'	'427725166127226881'	'0.0']->['742237302'	'427725166127226881'	'555.38']
['36327407'	'427725166127226881'	'0.0']->['71474168'	'427725166127226881'	'555.98']
['36327407'	'427725166127226881'	'0.0']->['75277864'	'427725166127226881'	'565.85']
['36327407'	'427725166127226881'	'0.0']->['584864504'	'427725166127226881'	'581.32']
['36327407'	'427725166127226881'	'0.0']->['1694013853'	'427725166127226881'	'596.67']
['122959195'	'427725166127226881'	'84.22']->['14558126'	'427725166127226881'	'675.0']
['36327407'	'427725166127226881'	'0.0']->['1893023221'	'427725166127226881'	'741.6']
['36327407'	'427725166127226881'	'0.0']->['251721395'	'427725166127226881'	'743.3']
['36327407'	'427725166127226881'	'0.0']->['1324008464'	'427725166127226881'	'945.13']
['36327407'	'427725166127226881'	'0.0']->['317537080'	'427971967036444672'	'980.68']
['36327407'	'427725166127226881'	'0.0']->['26208909'	'427725166127226881'	'983.9']
['26208909'	'427725166127226881'	'983.9']->['84819628'	'427725166127226881'	'1022.67']
['36327407'	'427725166127226881'	'0.0']->['2267307835'	'427725166127226881'	'1023.08']
['36327407'	'427725166127226881'	'0.0']->['2237803476'	'427725166127226881'	'1023.73']
['36327407'	'427725166127226881'	'0.0']->['197491657'	'427725166127226881'	'1028.75']
['36327407'	'427725166127226881'	'0.0']->['210348129'	'428009530518016000'	'1129.95']
['36327407'	'427725166127226881'	'0.0']->['140693916'	'427725166127226881'	'1171.78']
['36327407'	'427725166127226881'	'0.0']->['1137089450'	'427725166127226881'	'1180.0']
['122959195'	'427725166127226881'	'84.22']->['185971538'	'427725166127226881'	'1241.62']
['440924457'	'427725166127226881'	'308.15']->['466729874'	'427725166127226881'	'1290.95']
['36327407'	'427725166127226881'	'0.0']->['21030700'	'427725166127226881'	'1301.08']
['36327407'	'427725166127226881'	'0.0']->['1718965548'	'427725166127226881'	'1363.92']
['36327407'	'427725166127226881'	'0.0']->['108247642'	'427725166127226881'	'1421.57']
['36327407'	'427725166127226881'	'0.0']->['912538849'	'427725166127226881'	'1433.57']
['36327407'	'427725166127226881'	'0.0']->['105557881'	'427725166127226881'	'1492.27']
['36327407'	'427725166127226881'	'0.0']->['66371043'	'427725166127226881'	'1612.17']
['36327407'	'427725166127226881'	'0.0']->['1593446952'	'427725166127226881'	'1784.45']
['36327407'	'427725166127226881'	'0.0']->['153805781'	'427725166127226881'	'1912.8']
['36327407'	'427725166127226881'	'0.0']->['98102473'	'427725166127226881'	'2633.13']
['36327407'	'427725166127226881'	'0.0']->['1450473806'	'427725166127226881'	'3125.38']
['36327407'	'427725166127226881'	'0.0']->['379049960'	'428787581321347074'	'4221.65']
['36327407'	'427725166127226881'	'0.0']->['1672579842'	'427725166127226881'	'4851.37']
['36327407'	'427725166127226881'	'0.0']->['312790865'	'427725166127226881'	'4964.97']
['312790865'	'427725166127226881'	'4964.97']->['97244987'	'427725166127226881'	'4974.42']
['36327407'	'427725166127226881'	'0.0']->['1116618157'	'427725166127226881'	'9113.5']
['36327407'	'427725166127226881'	'0.0']->['2653715616'	'427725166127226881'	'11322.59']
['36327407'	'427725166127226881'	'0.0']->['97573483'	'427725166127226881'	'14017.77']
['36327407'	'427725166127226881'	'0.0']->['60723139'	'427725166127226881'	'21604.42']
['60723139'	'427725166127226881'	'21604.42']->['241187618'	'427725166127226881'	'21616.43']
