# Supplementary material for: BiMGCL: rumor detection via bi-directional multi-level graph contrastive learning
Source: PeerJ Comput Sci. 2023 Nov 10;9:e1659. doi: 10.7717/peerj-cs.1659 (PMC10703058; doi:10.7717/peerj-cs.1659)
Supplement: Supplemental Information 1 [file peerj-cs-09-1659-s001.zip › rumor_detection_acl2017/twitter15/tree/427762638274437120.txt]

['ROOT'	'ROOT'	'0.0']->['14173315'	'427762638274437120'	'0.0']
['14173315'	'427762638274437120'	'0.0']->['186992840'	'427762996962951168'	'1.42']
['14173315'	'427762638274437120'	'0.0']->['116534134'	'427762638274437120'	'1.47']
['14173315'	'427762638274437120'	'0.0']->['180521779'	'427762638274437120'	'1.47']
['14173315'	'427762638274437120'	'0.0']->['1664059166'	'427762638274437120'	'1.47']
['14173315'	'427762638274437120'	'0.0']->['34596289'	'427762638274437120'	'1.47']
['14173315'	'427762638274437120'	'0.0']->['14682928'	'427762638274437120'	'1.47']
['14173315'	'427762638274437120'	'0.0']->['566125600'	'427762638274437120'	'1.47']
['14173315'	'427762638274437120'	'0.0']->['400884404'	'427762638274437120'	'1.47']
['14173315'	'427762638274437120'	'0.0']->['70771229'	'427762638274437120'	'1.47']
['14173315'	'427762638274437120'	'0.0']->['171472620'	'427762638274437120'	'1.47']
['14173315'	'427762638274437120'	'0.0']->['77167250'	'427762638274437120'	'1.47']
['14173315'	'427762638274437120'	'0.0']->['267846205'	'427762638274437120'	'1.47']
['14173315'	'427762638274437120'	'0.0']->['17082120'	'427762638274437120'	'1.47']
['14173315'	'427762638274437120'	'0.0']->['278856967'	'427762638274437120'	'1.47']
['14173315'	'427762638274437120'	'0.0']->['2257102219'	'427763052394463232'	'1.63']
['14173315'	'427762638274437120'	'0.0']->['23891922'	'427763065723961344'	'1.68']
['14173315'	'427762638274437120'	'0.0']->['619420404'	'427762638274437120'	'1.71']
['14173315'	'427762638274437120'	'0.0']->['239766846'	'427762638274437120'	'1.83']
['14173315'	'427762638274437120'	'0.0']->['543598718'	'427762638274437120'	'1.95']
['14173315'	'427762638274437120'	'0.0']->['135917307'	'427763243227283456'	'2.4']
['14173315'	'427762638274437120'	'0.0']->['259762827'	'427762638274437120'	'2.48']
['14173315'	'427762638274437120'	'0.0']->['278104410'	'427763289167118337'	'2.58']
['14173315'	'427762638274437120'	'0.0']->['152891927'	'427762638274437120'	'2.74']
['14173315'	'427762638274437120'	'0.0']->['22279588'	'427763355802013697'	'2.85']
['14173315'	'427762638274437120'	'0.0']->['1058616810'	'427762638274437120'	'3.0']
['14173315'	'427762638274437120'	'0.0']->['467697014'	'427762638274437120'	'3.07']
['14173315'	'427762638274437120'	'0.0']->['14725464'	'427763656982413312'	'4.03']
['14173315'	'427762638274437120'	'0.0']->['1332926652'	'427763800888983552'	'4.62']
['14173315'	'427762638274437120'	'0.0']->['234028077'	'427763914940887040'	'5.07']
['14173315'	'427762638274437120'	'0.0']->['29995481'	'427762638274437120'	'5.55']
['14173315'	'427762638274437120'	'0.0']->['39195848'	'427764242557964288'	'6.37']
['14173315'	'427762638274437120'	'0.0']->['22959044'	'427762638274437120'	'6.79']
['14173315'	'427762638274437120'	'0.0']->['15801838'	'427762638274437120'	'7.41']
['14173315'	'427762638274437120'	'0.0']->['31063526'	'427764578743644160'	'7.7']
['14173315'	'427762638274437120'	'0.0']->['174181312'	'427762638274437120'	'7.72']
['14173315'	'427762638274437120'	'0.0']->['195734681'	'427762638274437120'	'7.88']
['14173315'	'427762638274437120'	'0.0']->['1199825677'	'427762638274437120'	'7.96']
['14173315'	'427762638274437120'	'0.0']->['82490865'	'427762638274437120'	'7.99']
['14173315'	'427762638274437120'	'0.0']->['260123948'	'427762638274437120'	'8.01']
['14173315'	'427762638274437120'	'0.0']->['350834516'	'427762638274437120'	'8.02']
['14173315'	'427762638274437120'	'0.0']->['211562260'	'427764655998525440'	'8.02']
['14173315'	'427762638274437120'	'0.0']->['14479399'	'427762638274437120'	'8.03']
['14173315'	'427762638274437120'	'0.0']->['271536707'	'427762638274437120'	'8.03']
['14173315'	'427762638274437120'	'0.0']->['35348981'	'427762638274437120'	'8.03']
['14173315'	'427762638274437120'	'0.0']->['548663496'	'427762638274437120'	'8.03']
['14173315'	'427762638274437120'	'0.0']->['222536183'	'427762638274437120'	'8.03']
['14173315'	'427762638274437120'	'0.0']->['24932347'	'427762638274437120'	'8.03']
['14173315'	'427762638274437120'	'0.0']->['59825587'	'427762638274437120'	'8.03']
['70771229'	'427762638274437120'	'1.47']->['19561082'	'427762638274437120'	'8.03']
['14173315'	'427762638274437120'	'0.0']->['491086587'	'427762638274437120'	'8.03']
['14173315'	'427762638274437120'	'0.0']->['1567652594'	'427762638274437120'	'8.07']
['14173315'	'427762638274437120'	'0.0']->['17684842'	'427764695198871552'	'8.17']
['14173315'	'427762638274437120'	'0.0']->['21694708'	'427764747803848704'	'8.38']
['14173315'	'427762638274437120'	'0.0']->['1414512482'	'427762638274437120'	'8.52']
['14173315'	'427762638274437120'	'0.0']->['303894415'	'427764906612764672'	'9.0']
['14173315'	'427762638274437120'	'0.0']->['151669627'	'427765567135956992'	'11.63']
['14173315'	'427762638274437120'	'0.0']->['100267308'	'427762638274437120'	'11.67']
['14173315'	'427762638274437120'	'0.0']->['291170481'	'427765727345377282'	'12.27']
['14173315'	'427762638274437120'	'0.0']->['46381410'	'427765821243265024'	'12.63']
['14173315'	'427762638274437120'	'0.0']->['16323421'	'427762638274437120'	'13.24']
['14173315'	'427762638274437120'	'0.0']->['17172508'	'427762638274437120'	'14.03']
['14173315'	'427762638274437120'	'0.0']->['14100617'	'427762638274437120'	'14.42']
['14173315'	'427762638274437120'	'0.0']->['31104911'	'427762638274437120'	'14.62']
['14173315'	'427762638274437120'	'0.0']->['199616385'	'427762638274437120'	'14.72']
['14173315'	'427762638274437120'	'0.0']->['486651074'	'427762638274437120'	'14.77']
['14173315'	'427762638274437120'	'0.0']->['260014908'	'427762638274437120'	'14.79']
['100267308'	'427762638274437120'	'11.67']->['283261696'	'427762638274437120'	'14.8']
['14173315'	'427762638274437120'	'0.0']->['517094148'	'427762638274437120'	'14.81']
['14173315'	'427762638274437120'	'0.0']->['10946932'	'427762638274437120'	'14.81']
['14173315'	'427762638274437120'	'0.0']->['461434292'	'427762638274437120'	'14.82']
['14173315'	'427762638274437120'	'0.0']->['215698358'	'427762638274437120'	'18.1']
['14173315'	'427762638274437120'	'0.0']->['547690781'	'427767375413653504'	'18.82']
['14173315'	'427762638274437120'	'0.0']->['58591992'	'427762638274437120'	'19.74']
['14173315'	'427762638274437120'	'0.0']->['219498903'	'427762638274437120'	'20.56']
['14173315'	'427762638274437120'	'0.0']->['21912863'	'427762638274437120'	'20.97']
['14173315'	'427762638274437120'	'0.0']->['1409313169'	'427762638274437120'	'21.18']
['14173315'	'427762638274437120'	'0.0']->['364701704'	'427762638274437120'	'21.28']
['10946932'	'427762638274437120'	'14.81']->['15878326'	'427762638274437120'	'21.33']
['14173315'	'427762638274437120'	'0.0']->['417563876'	'427762638274437120'	'21.38']
['14173315'	'427762638274437120'	'0.0']->['226184082'	'427762638274437120'	'21.4']
['14173315'	'427762638274437120'	'0.0']->['619154511'	'427768075786924032'	'21.6']
['14173315'	'427762638274437120'	'0.0']->['30676826'	'427768133387304961'	'21.83']
['14173315'	'427762638274437120'	'0.0']->['70553160'	'427762638274437120'	'22.96']
['14173315'	'427762638274437120'	'0.0']->['396861102'	'427762638274437120'	'23.74']
['14173315'	'427762638274437120'	'0.0']->['1270653600'	'427762638274437120'	'24.13']
['14173315'	'427762638274437120'	'0.0']->['16092768'	'427762638274437120'	'24.32']
['14173315'	'427762638274437120'	'0.0']->['82905730'	'427762638274437120'	'24.42']
['14173315'	'427762638274437120'	'0.0']->['61004181'	'427762638274437120'	'24.52']
['14173315'	'427762638274437120'	'0.0']->['25628326'	'427762638274437120'	'25.53']
['70771229'	'427762638274437120'	'1.47']->['2243353709'	'427762638274437120'	'26.12']
['14173315'	'427762638274437120'	'0.0']->['31243549'	'427762638274437120'	'26.7']
['14173315'	'427762638274437120'	'0.0']->['188549533'	'427769518421966848'	'27.33']
['14173315'	'427762638274437120'	'0.0']->['134120964'	'427762638274437120'	'27.45']
['14173315'	'427762638274437120'	'0.0']->['264234073'	'427762638274437120'	'28.02']
['619154511'	'427768075786924032'	'21.6']->['127393291'	'427769748366323712'	'28.25']
['14173315'	'427762638274437120'	'0.0']->['75971805'	'427762638274437120'	'28.31']
['14173315'	'427762638274437120'	'0.0']->['285929923'	'427762638274437120'	'28.6']
['100267308'	'427762638274437120'	'11.67']->['43948125'	'427762638274437120'	'29.27']
['14173315'	'427762638274437120'	'0.0']->['1956730165'	'427762638274437120'	'29.95']
['14173315'	'427762638274437120'	'0.0']->['271309844'	'427762638274437120'	'33.62']
['14173315'	'427762638274437120'	'0.0']->['1956145622'	'427762638274437120'	'35.45']
['14173315'	'427762638274437120'	'0.0']->['496333127'	'427762638274437120'	'36.37']
['14173315'	'427762638274437120'	'0.0']->['464303143'	'427762638274437120'	'36.83']
['14173315'	'427762638274437120'	'0.0']->['25562750'	'427762638274437120'	'37.05']
['70771229'	'427762638274437120'	'1.47']->['36685509'	'427762638274437120'	'37.17']
['14173315'	'427762638274437120'	'0.0']->['182673933'	'427762638274437120'	'37.23']
['14173315'	'427762638274437120'	'0.0']->['16579539'	'427762638274437120'	'37.25']
['14173315'	'427762638274437120'	'0.0']->['472290457'	'427762638274437120'	'37.27']
['14173315'	'427762638274437120'	'0.0']->['69171068'	'427762638274437120'	'37.28']
['14173315'	'427762638274437120'	'0.0']->['1206091106'	'427762638274437120'	'37.28']
['17172508'	'427762638274437120'	'14.03']->['93430512'	'427762638274437120'	'37.28']
['100267308'	'427762638274437120'	'11.67']->['234389635'	'427762638274437120'	'37.28']
['14173315'	'427762638274437120'	'0.0']->['308569173'	'427762638274437120'	'37.28']
['14173315'	'427762638274437120'	'0.0']->['34056748'	'427762638274437120'	'39.27']
['100267308'	'427762638274437120'	'11.67']->['154268672'	'427762638274437120'	'40.26']
['14173315'	'427762638274437120'	'0.0']->['25316733'	'427762638274437120'	'40.75']
['14173315'	'427762638274437120'	'0.0']->['258425361'	'427762638274437120'	'41.0']
['14173315'	'427762638274437120'	'0.0']->['82364498'	'427762638274437120'	'41.25']
['14173315'	'427762638274437120'	'0.0']->['269985719'	'427773413516537856'	'42.82']
['14173315'	'427762638274437120'	'0.0']->['49652959'	'427762638274437120'	'42.96']
['14173315'	'427762638274437120'	'0.0']->['127759918'	'427773581620424704'	'43.48']
['14173315'	'427762638274437120'	'0.0']->['132669095'	'427762638274437120'	'43.81']
['14173315'	'427762638274437120'	'0.0']->['41222699'	'427762638274437120'	'44.24']
['14173315'	'427762638274437120'	'0.0']->['486942627'	'427762638274437120'	'44.45']
['69171068'	'427762638274437120'	'37.28']->['245577571'	'427762638274437120'	'44.56']
['14173315'	'427762638274437120'	'0.0']->['2213307883'	'427762638274437120'	'44.67']
['100267308'	'427762638274437120'	'11.67']->['234889461'	'427762638274437120'	'46.52']
['14173315'	'427762638274437120'	'0.0']->['401142756'	'427762638274437120'	'47.44']
['14173315'	'427762638274437120'	'0.0']->['415096339'	'427762638274437120'	'47.9']
['19561082'	'427762638274437120'	'8.03']->['17995334'	'427762638274437120'	'48.14']
['14173315'	'427762638274437120'	'0.0']->['276944655'	'427762638274437120'	'48.25']
['14173315'	'427762638274437120'	'0.0']->['1005341378'	'427762638274437120'	'48.37']
['14173315'	'427762638274437120'	'0.0']->['978328837'	'427762638274437120'	'48.48']
['14173315'	'427762638274437120'	'0.0']->['62150589'	'427774962779164672'	'48.97']
['14173315'	'427762638274437120'	'0.0']->['16992651'	'427762638274437120'	'49.05']
['14173315'	'427762638274437120'	'0.0']->['363977379'	'427762638274437120'	'49.62']
['14173315'	'427762638274437120'	'0.0']->['82782883'	'427762638274437120'	'50.23']
['14173315'	'427762638274437120'	'0.0']->['2179951'	'427762638274437120'	'50.91']
['14173315'	'427762638274437120'	'0.0']->['279067736'	'427762638274437120'	'51.25']
['14173315'	'427762638274437120'	'0.0']->['401477708'	'427762638274437120'	'51.58']
['14173315'	'427762638274437120'	'0.0']->['914778828'	'427762638274437120'	'52.72']
['14173315'	'427762638274437120'	'0.0']->['169974430'	'427762638274437120'	'52.94']
['14173315'	'427762638274437120'	'0.0']->['2301506462'	'427762638274437120'	'53.17']
['14173315'	'427762638274437120'	'0.0']->['50632048'	'427776148710244353'	'53.68']
['14173315'	'427762638274437120'	'0.0']->['16314750'	'427762638274437120'	'57.36']
['14173315'	'427762638274437120'	'0.0']->['250304361'	'427777420192919552'	'58.73']
['14173315'	'427762638274437120'	'0.0']->['473472787'	'427762638274437120'	'59.45']
['70771229'	'427762638274437120'	'1.47']->['27208395'	'427762638274437120'	'60.5']
['14173315'	'427762638274437120'	'0.0']->['174718681'	'427762638274437120'	'61.03']
['14173315'	'427762638274437120'	'0.0']->['158471931'	'427762638274437120'	'61.29']
['14173315'	'427762638274437120'	'0.0']->['930764341'	'427762638274437120'	'61.42']
['14173315'	'427762638274437120'	'0.0']->['26848869'	'427762638274437120'	'61.48']
['14173315'	'427762638274437120'	'0.0']->['137718722'	'427762638274437120'	'61.52']
['14173315'	'427762638274437120'	'0.0']->['318528934'	'427762638274437120'	'61.53']
['158471931'	'427762638274437120'	'61.29']->['297505251'	'427762638274437120'	'61.54']
['14173315'	'427762638274437120'	'0.0']->['21105964'	'427762638274437120'	'61.55']
['14173315'	'427762638274437120'	'0.0']->['998416747'	'427762638274437120'	'61.55']
['14173315'	'427762638274437120'	'0.0']->['25706135'	'427762638274437120'	'61.55']
['14173315'	'427762638274437120'	'0.0']->['341772664'	'427762638274437120'	'62.12']
['14173315'	'427762638274437120'	'0.0']->['35921630'	'427762638274437120'	'62.68']
['14173315'	'427762638274437120'	'0.0']->['14549776'	'427762638274437120'	'63.58']
['14173315'	'427762638274437120'	'0.0']->['1587665659'	'427762638274437120'	'63.7']
['14173315'	'427762638274437120'	'0.0']->['256799029'	'427762638274437120'	'64.3']
['14173315'	'427762638274437120'	'0.0']->['45890426'	'427762638274437120'	'64.35']
['14173315'	'427762638274437120'	'0.0']->['22023238'	'427762638274437120'	'65.4']
['14173315'	'427762638274437120'	'0.0']->['2153791227'	'427762638274437120'	'65.9']
['10946932'	'427762638274437120'	'14.81']->['16834289'	'427762638274437120'	'68.22']
['14173315'	'427762638274437120'	'0.0']->['10904'	'427762638274437120'	'68.65']
['2153791227'	'427762638274437120'	'65.9']->['219284591'	'427762638274437120'	'69.78']
['14173315'	'427762638274437120'	'0.0']->['28566121'	'427780296230965249'	'70.17']
['14173315'	'427762638274437120'	'0.0']->['266002376'	'427762638274437120'	'74.18']
['14173315'	'427762638274437120'	'0.0']->['1028485597'	'427762638274437120'	'75.0']
['14173315'	'427762638274437120'	'0.0']->['18605945'	'427762638274437120'	'77.98']
['14173315'	'427762638274437120'	'0.0']->['73790160'	'427762638274437120'	'80.78']
['14173315'	'427762638274437120'	'0.0']->['260400378'	'427762638274437120'	'81.12']
['100267308'	'427762638274437120'	'11.67']->['325265625'	'427762638274437120'	'81.78']
['14173315'	'427762638274437120'	'0.0']->['57805175'	'427783271863578624'	'81.98']
['14173315'	'427762638274437120'	'0.0']->['1310287700'	'427762638274437120'	'85.02']
['14173315'	'427762638274437120'	'0.0']->['11213522'	'427762638274437120'	'87.98']
['14173315'	'427762638274437120'	'0.0']->['29902409'	'427762638274437120'	'88.47']
['14173315'	'427762638274437120'	'0.0']->['1146416623'	'427762638274437120'	'90.97']
['14173315'	'427762638274437120'	'0.0']->['15650210'	'427762638274437120'	'91.03']
['14173315'	'427762638274437120'	'0.0']->['107798522'	'427762638274437120'	'97.98']
['14173315'	'427762638274437120'	'0.0']->['9017192'	'427762638274437120'	'99.35']
['50632048'	'427776148710244353'	'53.68']->['17874792'	'427787649831542784'	'99.38']
['22959044'	'427762638274437120'	'6.79']->['20093233'	'427762638274437120'	'99.52']
['14173315'	'427762638274437120'	'0.0']->['404864821'	'427762638274437120'	'99.75']
['70771229'	'427762638274437120'	'1.47']->['1084241185'	'427762638274437120'	'99.77']
['100267308'	'427762638274437120'	'11.67']->['233778627'	'427762638274437120'	'100.65']
['9017192'	'427762638274437120'	'99.35']->['43986220'	'427762638274437120'	'100.73']
['14173315'	'427762638274437120'	'0.0']->['1598532284'	'427762638274437120'	'102.02']
['16314750'	'427762638274437120'	'57.36']->['484000774'	'427762638274437120'	'102.42']
['9017192'	'427762638274437120'	'99.35']->['89943935'	'427762638274437120'	'103.8']
['14173315'	'427762638274437120'	'0.0']->['150055649'	'427762638274437120'	'105.63']
['70771229'	'427762638274437120'	'1.47']->['54343074'	'427762638274437120'	'108.48']
['14173315'	'427762638274437120'	'0.0']->['17194257'	'427762638274437120'	'110.03']
['14173315'	'427762638274437120'	'0.0']->['200748483'	'427762638274437120'	'110.67']
['14173315'	'427762638274437120'	'0.0']->['24457336'	'427790758146342912'	'111.73']
['14173315'	'427762638274437120'	'0.0']->['32743450'	'427790952007491584'	'112.5']
['14173315'	'427762638274437120'	'0.0']->['274327956'	'427762638274437120'	'115.3']
['14173315'	'427762638274437120'	'0.0']->['464959151'	'427762638274437120'	'119.65']
['17194257'	'427762638274437120'	'110.03']->['115860606'	'427762638274437120'	'123.0']
['14173315'	'427762638274437120'	'0.0']->['112471573'	'427762638274437120'	'132.92']
['14173315'	'427762638274437120'	'0.0']->['297804427'	'427762638274437120'	'133.9']
['14173315'	'427762638274437120'	'0.0']->['1241789030'	'427796510781476864'	'134.58']
['16579539'	'427762638274437120'	'37.25']->['103646578'	'427762638274437120'	'135.4']
['14173315'	'427762638274437120'	'0.0']->['2310454308'	'427762638274437120'	'136.95']
['100267308'	'427762638274437120'	'11.67']->['2227939151'	'427762638274437120'	'145.6']
['14173315'	'427762638274437120'	'0.0']->['488005565'	'427800822924443649'	'151.73']
['14173315'	'427762638274437120'	'0.0']->['121272024'	'427762638274437120'	'154.42']
['14173315'	'427762638274437120'	'0.0']->['118550774'	'427762638274437120'	'155.37']
['70771229'	'427762638274437120'	'1.47']->['16301430'	'427762638274437120'	'160.48']
['14173315'	'427762638274437120'	'0.0']->['156030689'	'427762638274437120'	'168.38']
['10946932'	'427762638274437120'	'14.81']->['84821468'	'427762638274437120'	'169.05']
['14173315'	'427762638274437120'	'0.0']->['63835782'	'427762638274437120'	'172.65']
['14173315'	'427762638274437120'	'0.0']->['20568882'	'427762638274437120'	'177.53']
['14173315'	'427762638274437120'	'0.0']->['971287760'	'427762638274437120'	'180.98']
['14173315'	'427762638274437120'	'0.0']->['1479959078'	'427762638274437120'	'184.03']
['100267308'	'427762638274437120'	'11.67']->['62039185'	'427762638274437120'	'187.37']
['16579539'	'427762638274437120'	'37.25']->['199111271'	'427762638274437120'	'187.82']
['14173315'	'427762638274437120'	'0.0']->['257671283'	'427762638274437120'	'198.28']
['14173315'	'427762638274437120'	'0.0']->['941565187'	'427762638274437120'	'199.4']
['17172508'	'427762638274437120'	'14.03']->['204973238'	'427762638274437120'	'200.47']
['14173315'	'427762638274437120'	'0.0']->['155248670'	'427762638274437120'	'204.62']
['14173315'	'427762638274437120'	'0.0']->['539294359'	'427762638274437120'	'205.58']
['14173315'	'427762638274437120'	'0.0']->['110309891'	'427762638274437120'	'217.15']
['17172508'	'427762638274437120'	'14.03']->['74652238'	'427762638274437120'	'217.27']
['971287760'	'427762638274437120'	'180.98']->['397617342'	'427762638274437120'	'218.15']
['14173315'	'427762638274437120'	'0.0']->['998467542'	'427762638274437120'	'222.77']
['14173315'	'427762638274437120'	'0.0']->['186340001'	'427762638274437120'	'226.25']
['14173315'	'427762638274437120'	'0.0']->['32953100'	'427762638274437120'	'230.38']
['14173315'	'427762638274437120'	'0.0']->['1213652390'	'427824035624275968'	'243.97']
['14173315'	'427762638274437120'	'0.0']->['75708930'	'427762638274437120'	'250.67']
['17194257'	'427762638274437120'	'110.03']->['83311110'	'427762638274437120'	'262.03']
['17194257'	'427762638274437120'	'110.03']->['758065819'	'427762638274437120'	'269.3']
['14173315'	'427762638274437120'	'0.0']->['408216736'	'427830794409615360'	'270.82']
['14173315'	'427762638274437120'	'0.0']->['37799936'	'427762638274437120'	'279.75']
['14173315'	'427762638274437120'	'0.0']->['1265950536'	'427762638274437120'	'280.77']
['17172508'	'427762638274437120'	'14.03']->['173543437'	'427762638274437120'	'285.05']
['14173315'	'427762638274437120'	'0.0']->['29879869'	'427762638274437120'	'291.68']
['100267308'	'427762638274437120'	'11.67']->['72730325'	'427762638274437120'	'310.1']
['14173315'	'427762638274437120'	'0.0']->['277277207'	'427762638274437120'	'319.08']
['14173315'	'427762638274437120'	'0.0']->['1557226638'	'427762638274437120'	'326.67']
['14173315'	'427762638274437120'	'0.0']->['81478994'	'427762638274437120'	'362.57']
['70771229'	'427762638274437120'	'1.47']->['2259735529'	'427762638274437120'	'370.88']
['14173315'	'427762638274437120'	'0.0']->['525815021'	'427762638274437120'	'389.75']
['14173315'	'427762638274437120'	'0.0']->['266769897'	'427762638274437120'	'462.4']
['14173315'	'427762638274437120'	'0.0']->['230003895'	'427762638274437120'	'479.82']
['14173315'	'427762638274437120'	'0.0']->['103215145'	'427762638274437120'	'492.85']
['158471931'	'427762638274437120'	'61.29']->['952475430'	'427762638274437120'	'515.47']
['14173315'	'427762638274437120'	'0.0']->['21194383'	'427762638274437120'	'722.65']
['14173315'	'427762638274437120'	'0.0']->['1972037641'	'427762638274437120'	'2525.95']
