# Supplementary material for: BiMGCL: rumor detection via bi-directional multi-level graph contrastive learning
Source: PeerJ Comput Sci. 2023 Nov 10;9:e1659. doi: 10.7717/peerj-cs.1659 (PMC10703058; doi:10.7717/peerj-cs.1659)
Supplement: Supplemental Information 1 [file peerj-cs-09-1659-s001.zip › rumor_detection_acl2017/twitter15/tree/427780584979836929.txt]

['ROOT'	'ROOT'	'0.0']->['87818409'	'427780584979836929'	'0.0']
['87818409'	'427780584979836929'	'0.0']->['101685434'	'427780584979836929'	'2.52']
['87818409'	'427780584979836929'	'0.0']->['22089318'	'427780584979836929'	'2.52']
['87818409'	'427780584979836929'	'0.0']->['30706153'	'427780584979836929'	'2.52']
['87818409'	'427780584979836929'	'0.0']->['19444703'	'427780584979836929'	'2.52']
['87818409'	'427780584979836929'	'0.0']->['92953029'	'427780584979836929'	'2.52']
['87818409'	'427780584979836929'	'0.0']->['936342698'	'427780584979836929'	'2.52']
['87818409'	'427780584979836929'	'0.0']->['12474932'	'427780584979836929'	'2.52']
['87818409'	'427780584979836929'	'0.0']->['13115722'	'427780584979836929'	'2.52']
['87818409'	'427780584979836929'	'0.0']->['198108535'	'427780584979836929'	'2.52']
['87818409'	'427780584979836929'	'0.0']->['46948569'	'427780584979836929'	'2.52']
['87818409'	'427780584979836929'	'0.0']->['461185792'	'427780584979836929'	'2.52']
['87818409'	'427780584979836929'	'0.0']->['280414048'	'427780584979836929'	'2.52']
['87818409'	'427780584979836929'	'0.0']->['1375526088'	'427780584979836929'	'2.52']
['87818409'	'427780584979836929'	'0.0']->['152639736'	'427780584979836929'	'2.52']
['87818409'	'427780584979836929'	'0.0']->['606380858'	'427780584979836929'	'3.32']
['87818409'	'427780584979836929'	'0.0']->['1546577491'	'427781418224463872'	'3.32']
['87818409'	'427780584979836929'	'0.0']->['88861803'	'427780584979836929'	'3.52']
['87818409'	'427780584979836929'	'0.0']->['2189272031'	'427780584979836929'	'3.73']
['87818409'	'427780584979836929'	'0.0']->['918990846'	'427780584979836929'	'3.96']
['87818409'	'427780584979836929'	'0.0']->['302272959'	'427780584979836929'	'4.18']
['87818409'	'427780584979836929'	'0.0']->['1610755106'	'427780584979836929'	'4.38']
['87818409'	'427780584979836929'	'0.0']->['397528872'	'427780584979836929'	'4.48']
['87818409'	'427780584979836929'	'0.0']->['227838951'	'427780584979836929'	'4.78']
['87818409'	'427780584979836929'	'0.0']->['99036650'	'427780584979836929'	'5.42']
['87818409'	'427780584979836929'	'0.0']->['142913469'	'427780584979836929'	'5.82']
['87818409'	'427780584979836929'	'0.0']->['482229671'	'427780584979836929'	'5.93']
['87818409'	'427780584979836929'	'0.0']->['55949344'	'427780584979836929'	'6.0']
['87818409'	'427780584979836929'	'0.0']->['42402725'	'427780584979836929'	'6.33']
['87818409'	'427780584979836929'	'0.0']->['312253106'	'427780584979836929'	'7.58']
['87818409'	'427780584979836929'	'0.0']->['2209651195'	'427780584979836929'	'8.02']
['87818409'	'427780584979836929'	'0.0']->['127829435'	'427782710405652480'	'8.45']
['87818409'	'427780584979836929'	'0.0']->['217886092'	'427780584979836929'	'8.55']
['87818409'	'427780584979836929'	'0.0']->['58526801'	'427780584979836929'	'9.33']
['87818409'	'427780584979836929'	'0.0']->['277973402'	'427780584979836929'	'9.33']
['87818409'	'427780584979836929'	'0.0']->['277061664'	'427782996373303296'	'9.58']
['87818409'	'427780584979836929'	'0.0']->['132508716'	'427783208072384512'	'10.43']
['87818409'	'427780584979836929'	'0.0']->['950371260'	'427780584979836929'	'10.63']
['87818409'	'427780584979836929'	'0.0']->['146015536'	'427780584979836929'	'10.87']
['87818409'	'427780584979836929'	'0.0']->['88366552'	'427780584979836929'	'11.28']
['87818409'	'427780584979836929'	'0.0']->['368981467'	'427780584979836929'	'11.5']
['87818409'	'427780584979836929'	'0.0']->['613668055'	'427780584979836929'	'11.55']
['87818409'	'427780584979836929'	'0.0']->['37672771'	'427783595789668352'	'11.97']
['87818409'	'427780584979836929'	'0.0']->['392993359'	'427780584979836929'	'12.2']
['87818409'	'427780584979836929'	'0.0']->['16093835'	'427780584979836929'	'12.78']
['87818409'	'427780584979836929'	'0.0']->['33827440'	'427780584979836929'	'13.42']
['87818409'	'427780584979836929'	'0.0']->['369469209'	'427780584979836929'	'14.13']
['87818409'	'427780584979836929'	'0.0']->['626734622'	'427784174179979264'	'14.27']
['87818409'	'427780584979836929'	'0.0']->['19957596'	'427780584979836929'	'14.85']
['87818409'	'427780584979836929'	'0.0']->['213044973'	'427780584979836929'	'15.62']
['87818409'	'427780584979836929'	'0.0']->['236060724'	'427780584979836929'	'15.97']
['87818409'	'427780584979836929'	'0.0']->['18133368'	'427784878533267457'	'17.07']
['87818409'	'427780584979836929'	'0.0']->['19810204'	'427784953771069440'	'17.37']
['87818409'	'427780584979836929'	'0.0']->['13684132'	'427780584979836929'	'18.05']
['87818409'	'427780584979836929'	'0.0']->['253987413'	'427780584979836929'	'18.63']
['87818409'	'427780584979836929'	'0.0']->['54349070'	'427780584979836929'	'20.38']
['87818409'	'427780584979836929'	'0.0']->['351804409'	'427780584979836929'	'20.92']
['87818409'	'427780584979836929'	'0.0']->['19949820'	'427780584979836929'	'21.75']
['87818409'	'427780584979836929'	'0.0']->['18800839'	'427780584979836929'	'22.83']
['87818409'	'427780584979836929'	'0.0']->['198908785'	'427780584979836929'	'23.12']
['87818409'	'427780584979836929'	'0.0']->['54076358'	'427780584979836929'	'23.35']
['87818409'	'427780584979836929'	'0.0']->['746593596'	'427780584979836929'	'24.1']
['87818409'	'427780584979836929'	'0.0']->['30625251'	'427780584979836929'	'24.7']
['16093835'	'427780584979836929'	'12.78']->['14196913'	'427780584979836929'	'26.05']
['87818409'	'427780584979836929'	'0.0']->['65307650'	'427780584979836929'	'27.55']
['87818409'	'427780584979836929'	'0.0']->['301735010'	'427780584979836929'	'29.03']
['87818409'	'427780584979836929'	'0.0']->['780269431'	'427780584979836929'	'31.07']
['87818409'	'427780584979836929'	'0.0']->['74672185'	'427780584979836929'	'31.13']
['87818409'	'427780584979836929'	'0.0']->['158950134'	'427780584979836929'	'31.35']
['87818409'	'427780584979836929'	'0.0']->['39699705'	'427780584979836929'	'31.85']
['87818409'	'427780584979836929'	'0.0']->['14205528'	'427780584979836929'	'31.9']
['87818409'	'427780584979836929'	'0.0']->['92217178'	'427780584979836929'	'32.17']
['87818409'	'427780584979836929'	'0.0']->['20906164'	'427780584979836929'	'33.87']
['213044973'	'427780584979836929'	'15.62']->['192774212'	'427780584979836929'	'34.58']
['87818409'	'427780584979836929'	'0.0']->['285456955'	'427780584979836929'	'34.85']
['87818409'	'427780584979836929'	'0.0']->['16827688'	'427780584979836929'	'34.95']
['87818409'	'427780584979836929'	'0.0']->['29965802'	'427780584979836929'	'34.97']
['87818409'	'427780584979836929'	'0.0']->['322280328'	'427780584979836929'	'38.83']
['87818409'	'427780584979836929'	'0.0']->['1954471'	'427780584979836929'	'40.18']
['87818409'	'427780584979836929'	'0.0']->['8181592'	'427780584979836929'	'40.32']
['87818409'	'427780584979836929'	'0.0']->['1234443582'	'427780584979836929'	'41.8']
['87818409'	'427780584979836929'	'0.0']->['126138754'	'427780584979836929'	'46.65']
['87818409'	'427780584979836929'	'0.0']->['121508119'	'427792389500325888'	'46.92']
['87818409'	'427780584979836929'	'0.0']->['553911011'	'427780584979836929'	'51.58']
['87818409'	'427780584979836929'	'0.0']->['180648825'	'427780584979836929'	'53.65']
['87818409'	'427780584979836929'	'0.0']->['59282163'	'427780584979836929'	'55.85']
['87818409'	'427780584979836929'	'0.0']->['20142853'	'427780584979836929'	'56.53']
['8181592'	'427780584979836929'	'40.32']->['7901222'	'427780584979836929'	'56.55']
['87818409'	'427780584979836929'	'0.0']->['437693922'	'427780584979836929'	'58.02']
['87818409'	'427780584979836929'	'0.0']->['34905808'	'427780584979836929'	'60.35']
['87818409'	'427780584979836929'	'0.0']->['48663981'	'427780584979836929'	'61.9']
['34905808'	'427780584979836929'	'60.35']->['18073954'	'427780584979836929'	'64.1']
['87818409'	'427780584979836929'	'0.0']->['51465802'	'427780584979836929'	'73.38']
['87818409'	'427780584979836929'	'0.0']->['2312469608'	'427780584979836929'	'74.33']
['87818409'	'427780584979836929'	'0.0']->['33082662'	'427780584979836929'	'79.52']
['87818409'	'427780584979836929'	'0.0']->['169929206'	'427780584979836929'	'81.48']
['18073954'	'427780584979836929'	'64.1']->['10540702'	'427780584979836929'	'106.55']
['87818409'	'427780584979836929'	'0.0']->['2233494522'	'427812007468101632'	'124.87']
['87818409'	'427780584979836929'	'0.0']->['703892166'	'427780584979836929'	'127.05']
['87818409'	'427780584979836929'	'0.0']->['9538732'	'427780584979836929'	'128.83']
['87818409'	'427780584979836929'	'0.0']->['84072495'	'427780584979836929'	'142.92']
['87818409'	'427780584979836929'	'0.0']->['541112365'	'427780584979836929'	'147.2']
['87818409'	'427780584979836929'	'0.0']->['85861403'	'427780584979836929'	'155.4']
['87818409'	'427780584979836929'	'0.0']->['17244117'	'427780584979836929'	'162.0']
['87818409'	'427780584979836929'	'0.0']->['22292751'	'427780584979836929'	'166.0']
['87818409'	'427780584979836929'	'0.0']->['2214196915'	'427780584979836929'	'173.12']
['87818409'	'427780584979836929'	'0.0']->['77238644'	'427780584979836929'	'178.37']
['87818409'	'427780584979836929'	'0.0']->['745665860'	'427780584979836929'	'180.73']
['87818409'	'427780584979836929'	'0.0']->['1101238549'	'427780584979836929'	'181.87']
['87818409'	'427780584979836929'	'0.0']->['2197716001'	'427780584979836929'	'202.22']
['87818409'	'427780584979836929'	'0.0']->['14817786'	'427780584979836929'	'231.62']
['936342698'	'427780584979836929'	'2.52']->['1178346392'	'427780584979836929'	'265.07']
['87818409'	'427780584979836929'	'0.0']->['373854766'	'427780584979836929'	'286.08']
['87818409'	'427780584979836929'	'0.0']->['149655161'	'427780584979836929'	'324.87']
['87818409'	'427780584979836929'	'0.0']->['11714872'	'427780584979836929'	'499.42']
['87818409'	'427780584979836929'	'0.0']->['246275068'	'427780584979836929'	'568.47']
['87818409'	'427780584979836929'	'0.0']->['40317661'	'427780584979836929'	'790.35']
['20142853'	'427780584979836929'	'56.53']->['1650821'	'427780584979836929'	'823.6']
['1650821'	'427780584979836929'	'823.6']->['13375422'	'427780584979836929'	'825.87']
['87818409'	'427780584979836929'	'0.0']->['306862693'	'427780584979836929'	'873.48']
