# Supplementary material for: BiMGCL: rumor detection via bi-directional multi-level graph contrastive learning
Source: PeerJ Comput Sci. 2023 Nov 10;9:e1659. doi: 10.7717/peerj-cs.1659 (PMC10703058; doi:10.7717/peerj-cs.1659)
Supplement: Supplemental Information 1 [file peerj-cs-09-1659-s001.zip › rumor_detection_acl2017/twitter15/tree/427831952826449920.txt]

['ROOT'	'ROOT'	'0.0']->['279390084'	'427831952826449920'	'0.0']
['279390084'	'427831952826449920'	'0.0']->['55625849'	'427832171223846912'	'0.88']
['279390084'	'427831952826449920'	'0.0']->['38495355'	'427832345589063680'	'1.57']
['279390084'	'427831952826449920'	'0.0']->['35945752'	'427832367961501696'	'1.65']
['279390084'	'427831952826449920'	'0.0']->['19500231'	'427832521012019200'	'2.27']
['279390084'	'427831952826449920'	'0.0']->['25209183'	'427831952826449920'	'2.42']
['279390084'	'427831952826449920'	'0.0']->['340059769'	'427831952826449920'	'2.42']
['279390084'	'427831952826449920'	'0.0']->['339483641'	'427831952826449920'	'2.42']
['279390084'	'427831952826449920'	'0.0']->['277290845'	'427831952826449920'	'2.42']
['279390084'	'427831952826449920'	'0.0']->['9873452'	'427831952826449920'	'2.42']
['279390084'	'427831952826449920'	'0.0']->['18879836'	'427831952826449920'	'2.42']
['279390084'	'427831952826449920'	'0.0']->['1159550118'	'427831952826449920'	'2.42']
['279390084'	'427831952826449920'	'0.0']->['116482827'	'427831952826449920'	'2.42']
['279390084'	'427831952826449920'	'0.0']->['71590852'	'427831952826449920'	'2.42']
['279390084'	'427831952826449920'	'0.0']->['69697824'	'427831952826449920'	'2.42']
['279390084'	'427831952826449920'	'0.0']->['282317058'	'427831952826449920'	'2.42']
['279390084'	'427831952826449920'	'0.0']->['2182455732'	'427831952826449920'	'2.42']
['279390084'	'427831952826449920'	'0.0']->['2172846026'	'427831952826449920'	'2.42']
['279390084'	'427831952826449920'	'0.0']->['221738977'	'427831952826449920'	'2.42']
['279390084'	'427831952826449920'	'0.0']->['55278017'	'427831952826449920'	'2.42']
['279390084'	'427831952826449920'	'0.0']->['841849514'	'427831952826449920'	'2.42']
['279390084'	'427831952826449920'	'0.0']->['750447746'	'427831952826449920'	'2.42']
['279390084'	'427831952826449920'	'0.0']->['410222751'	'427831952826449920'	'2.42']
['279390084'	'427831952826449920'	'0.0']->['342591833'	'427831952826449920'	'2.42']
['279390084'	'427831952826449920'	'0.0']->['474922540'	'427831952826449920'	'2.42']
['279390084'	'427831952826449920'	'0.0']->['23708780'	'427831952826449920'	'2.42']
['279390084'	'427831952826449920'	'0.0']->['60609139'	'427831952826449920'	'2.42']
['279390084'	'427831952826449920'	'0.0']->['1104473036'	'427831952826449920'	'2.42']
['279390084'	'427831952826449920'	'0.0']->['396298244'	'427831952826449920'	'2.42']
['279390084'	'427831952826449920'	'0.0']->['899975857'	'427832562338131968'	'2.43']
['279390084'	'427831952826449920'	'0.0']->['811253882'	'427831952826449920'	'2.45']
['279390084'	'427831952826449920'	'0.0']->['585143335'	'427831952826449920'	'2.53']
['279390084'	'427831952826449920'	'0.0']->['399192801'	'427831952826449920'	'2.68']
['279390084'	'427831952826449920'	'0.0']->['418422902'	'427831952826449920'	'3.05']
['279390084'	'427831952826449920'	'0.0']->['163060695'	'427831952826449920'	'3.12']
['279390084'	'427831952826449920'	'0.0']->['413293483'	'427831952826449920'	'3.17']
['279390084'	'427831952826449920'	'0.0']->['608512987'	'427832747382435840'	'3.17']
['279390084'	'427831952826449920'	'0.0']->['209165593'	'427831952826449920'	'3.27']
['279390084'	'427831952826449920'	'0.0']->['17039342'	'427831952826449920'	'3.28']
['279390084'	'427831952826449920'	'0.0']->['24027786'	'427831952826449920'	'3.4']
['279390084'	'427831952826449920'	'0.0']->['1020219193'	'427831952826449920'	'3.45']
['279390084'	'427831952826449920'	'0.0']->['16566812'	'427831952826449920'	'3.57']
['279390084'	'427831952826449920'	'0.0']->['146536143'	'427831952826449920'	'3.67']
['279390084'	'427831952826449920'	'0.0']->['31835770'	'427831952826449920'	'3.7']
['279390084'	'427831952826449920'	'0.0']->['946767781'	'427831952826449920'	'3.73']
['279390084'	'427831952826449920'	'0.0']->['41955875'	'427831952826449920'	'3.77']
['279390084'	'427831952826449920'	'0.0']->['33016585'	'427831952826449920'	'4.52']
['279390084'	'427831952826449920'	'0.0']->['420453177'	'427831952826449920'	'4.53']
['279390084'	'427831952826449920'	'0.0']->['443564426'	'427831952826449920'	'4.55']
['279390084'	'427831952826449920'	'0.0']->['16335730'	'427831952826449920'	'4.58']
['279390084'	'427831952826449920'	'0.0']->['112007835'	'427831952826449920'	'4.75']
['279390084'	'427831952826449920'	'0.0']->['17264634'	'427831952826449920'	'5.03']
['279390084'	'427831952826449920'	'0.0']->['267772471'	'427833258055720961'	'5.2']
['279390084'	'427831952826449920'	'0.0']->['18473742'	'427831952826449920'	'5.4']
['279390084'	'427831952826449920'	'0.0']->['23779082'	'427833380919844864'	'5.68']
['279390084'	'427831952826449920'	'0.0']->['55327397'	'427833443871756288'	'5.93']
['279390084'	'427831952826449920'	'0.0']->['1222959198'	'427831952826449920'	'6.02']
['279390084'	'427831952826449920'	'0.0']->['22089318'	'427831952826449920'	'6.22']
['279390084'	'427831952826449920'	'0.0']->['465855488'	'427831952826449920'	'6.23']
['279390084'	'427831952826449920'	'0.0']->['390610130'	'427831952826449920'	'6.58']
['279390084'	'427831952826449920'	'0.0']->['21622025'	'427833624919302144'	'6.65']
['279390084'	'427831952826449920'	'0.0']->['270615782'	'427831952826449920'	'7.18']
['279390084'	'427831952826449920'	'0.0']->['252288753'	'427831952826449920'	'7.68']
['279390084'	'427831952826449920'	'0.0']->['17247423'	'427831952826449920'	'8.8']
['279390084'	'427831952826449920'	'0.0']->['16638040'	'427834405684383744'	'9.75']
['279390084'	'427831952826449920'	'0.0']->['237754536'	'427831952826449920'	'11.35']
['279390084'	'427831952826449920'	'0.0']->['28046133'	'427831952826449920'	'11.38']
['279390084'	'427831952826449920'	'0.0']->['361025307'	'427831952826449920'	'12.2']
['279390084'	'427831952826449920'	'0.0']->['396866381'	'427831952826449920'	'12.52']
['279390084'	'427831952826449920'	'0.0']->['112909323'	'427831952826449920'	'14.1']
['279390084'	'427831952826449920'	'0.0']->['135649646'	'427831952826449920'	'14.17']
['279390084'	'427831952826449920'	'0.0']->['320723748'	'427831952826449920'	'14.27']
['279390084'	'427831952826449920'	'0.0']->['534358762'	'427831952826449920'	'15.82']
['279390084'	'427831952826449920'	'0.0']->['542929800'	'427831952826449920'	'15.87']
['279390084'	'427831952826449920'	'0.0']->['180189686'	'427831952826449920'	'16.07']
['279390084'	'427831952826449920'	'0.0']->['18569726'	'427831952826449920'	'19.67']
['279390084'	'427831952826449920'	'0.0']->['362673786'	'427831952826449920'	'20.63']
['279390084'	'427831952826449920'	'0.0']->['614845420'	'427831952826449920'	'20.78']
['279390084'	'427831952826449920'	'0.0']->['348640412'	'427831952826449920'	'21.7']
['279390084'	'427831952826449920'	'0.0']->['39172376'	'427831952826449920'	'21.83']
['279390084'	'427831952826449920'	'0.0']->['232906667'	'427831952826449920'	'22.07']
['279390084'	'427831952826449920'	'0.0']->['516836903'	'427831952826449920'	'25.65']
['279390084'	'427831952826449920'	'0.0']->['55845949'	'427831952826449920'	'27.57']
['279390084'	'427831952826449920'	'0.0']->['1015532336'	'427831952826449920'	'28.42']
['279390084'	'427831952826449920'	'0.0']->['290082389'	'427831952826449920'	'29.32']
['279390084'	'427831952826449920'	'0.0']->['469205077'	'427831952826449920'	'30.5']
['279390084'	'427831952826449920'	'0.0']->['563248978'	'427839694533955584'	'30.77']
['279390084'	'427831952826449920'	'0.0']->['236220378'	'427831952826449920'	'31.18']
['279390084'	'427831952826449920'	'0.0']->['147077657'	'427831952826449920'	'32.52']
['279390084'	'427831952826449920'	'0.0']->['157984196'	'427831952826449920'	'33.58']
['279390084'	'427831952826449920'	'0.0']->['68429508'	'427831952826449920'	'34.73']
['279390084'	'427831952826449920'	'0.0']->['17610411'	'427831952826449920'	'35.92']
['279390084'	'427831952826449920'	'0.0']->['184244488'	'427831952826449920'	'40.7']
['279390084'	'427831952826449920'	'0.0']->['16770238'	'427831952826449920'	'41.62']
['279390084'	'427831952826449920'	'0.0']->['229661595'	'427842719869067264'	'42.8']
['279390084'	'427831952826449920'	'0.0']->['38736973'	'427831952826449920'	'43.27']
['279390084'	'427831952826449920'	'0.0']->['390245016'	'427831952826449920'	'43.63']
['279390084'	'427831952826449920'	'0.0']->['46596560'	'427831952826449920'	'61.88']
['19500231'	'427832521012019200'	'2.27']->['239562775'	'427848125097996288'	'64.27']
['279390084'	'427831952826449920'	'0.0']->['1972037641'	'427831952826449920'	'65.35']
['279390084'	'427831952826449920'	'0.0']->['87502899'	'427831952826449920'	'65.68']
['239562775'	'427848125097996288'	'64.27']->['19500231'	'427832521012019200'	'2.27']
['279390084'	'427831952826449920'	'0.0']->['138469308'	'427831952826449920'	'67.5']
['279390084'	'427831952826449920'	'0.0']->['2254249075'	'427831952826449920'	'76.48']
['279390084'	'427831952826449920'	'0.0']->['17667695'	'427831952826449920'	'80.07']
['279390084'	'427831952826449920'	'0.0']->['452195226'	'427853000619470849'	'83.65']
['279390084'	'427831952826449920'	'0.0']->['278076899'	'427831952826449920'	'92.48']
['279390084'	'427831952826449920'	'0.0']->['893689812'	'427831952826449920'	'100.37']
['279390084'	'427831952826449920'	'0.0']->['425533575'	'427831952826449920'	'105.05']
['279390084'	'427831952826449920'	'0.0']->['54685231'	'427831952826449920'	'122.92']
['279390084'	'427831952826449920'	'0.0']->['126410617'	'427831952826449920'	'133.8']
['279390084'	'427831952826449920'	'0.0']->['459965010'	'427831952826449920'	'136.07']
['279390084'	'427831952826449920'	'0.0']->['1138381087'	'427831952826449920'	'168.65']
['279390084'	'427831952826449920'	'0.0']->['1400531168'	'427831952826449920'	'176.58']
['279390084'	'427831952826449920'	'0.0']->['133009311'	'427876816343138304'	'178.28']
['279390084'	'427831952826449920'	'0.0']->['432805850'	'427831952826449920'	'192.0']
['279390084'	'427831952826449920'	'0.0']->['395019360'	'427831952826449920'	'193.27']
['279390084'	'427831952826449920'	'0.0']->['2310408642'	'427831952826449920'	'196.43']
['279390084'	'427831952826449920'	'0.0']->['36241250'	'427831952826449920'	'222.8']
['279390084'	'427831952826449920'	'0.0']->['413459755'	'427831952826449920'	'224.45']
['279390084'	'427831952826449920'	'0.0']->['22591559'	'427831952826449920'	'235.85']
['279390084'	'427831952826449920'	'0.0']->['60351996'	'427831952826449920'	'240.18']
['279390084'	'427831952826449920'	'0.0']->['19209910'	'427894202035232768'	'247.37']
['279390084'	'427831952826449920'	'0.0']->['112008111'	'427831952826449920'	'296.92']
['279390084'	'427831952826449920'	'0.0']->['620563027'	'427831952826449920'	'368.25']
['279390084'	'427831952826449920'	'0.0']->['2196360984'	'427831952826449920'	'433.15']
['279390084'	'427831952826449920'	'0.0']->['261987267'	'428146377181261824'	'1249.42']
