# Supplementary material for: BiMGCL: rumor detection via bi-directional multi-level graph contrastive learning
Source: PeerJ Comput Sci. 2023 Nov 10;9:e1659. doi: 10.7717/peerj-cs.1659 (PMC10703058; doi:10.7717/peerj-cs.1659)
Supplement: Supplemental Information 1 [file peerj-cs-09-1659-s001.zip › rumor_detection_acl2017/twitter15/tree/427846006600777729.txt]

['ROOT'	'ROOT'	'0.0']->['6433472'	'427846006600777729'	'0.0']
['6433472'	'427846006600777729'	'0.0']->['83724557'	'427846006600777729'	'0.82']
['6433472'	'427846006600777729'	'0.0']->['632160153'	'427846006600777729'	'0.82']
['6433472'	'427846006600777729'	'0.0']->['57201411'	'427846006600777729'	'0.82']
['6433472'	'427846006600777729'	'0.0']->['709455246'	'427846006600777729'	'0.82']
['6433472'	'427846006600777729'	'0.0']->['561435104'	'427846006600777729'	'0.91']
['6433472'	'427846006600777729'	'0.0']->['2310941604'	'427846006600777729'	'1.0']
['6433472'	'427846006600777729'	'0.0']->['139575239'	'427846006600777729'	'1.28']
['6433472'	'427846006600777729'	'0.0']->['2231598176'	'427846006600777729'	'1.86']
['6433472'	'427846006600777729'	'0.0']->['7512702'	'427846006600777729'	'2.15']
['6433472'	'427846006600777729'	'0.0']->['287436558'	'427846006600777729'	'2.43']
['6433472'	'427846006600777729'	'0.0']->['9341882'	'427846736501936128'	'2.9']
['6433472'	'427846006600777729'	'0.0']->['40755023'	'427846006600777729'	'3.21']
['6433472'	'427846006600777729'	'0.0']->['251932193'	'427846006600777729'	'3.6']
['6433472'	'427846006600777729'	'0.0']->['1392416082'	'427846006600777729'	'3.98']
['6433472'	'427846006600777729'	'0.0']->['618966172'	'427847030963064832'	'4.07']
['6433472'	'427846006600777729'	'0.0']->['1375526088'	'427846006600777729'	'4.09']
['6433472'	'427846006600777729'	'0.0']->['21719612'	'427846006600777729'	'4.2']
['6433472'	'427846006600777729'	'0.0']->['69625706'	'427846006600777729'	'5.49']
['6433472'	'427846006600777729'	'0.0']->['105232427'	'427846006600777729'	'6.14']
['6433472'	'427846006600777729'	'0.0']->['567200797'	'427846006600777729'	'6.46']
['6433472'	'427846006600777729'	'0.0']->['2279728254'	'427846006600777729'	'6.62']
['6433472'	'427846006600777729'	'0.0']->['287655600'	'427846006600777729'	'6.7']
['6433472'	'427846006600777729'	'0.0']->['847759346'	'427846006600777729'	'6.74']
['6433472'	'427846006600777729'	'0.0']->['472879978'	'427846006600777729'	'6.78']
['6433472'	'427846006600777729'	'0.0']->['487088134'	'427846006600777729'	'7.08']
['6433472'	'427846006600777729'	'0.0']->['252774444'	'427846006600777729'	'7.37']
['6433472'	'427846006600777729'	'0.0']->['257694253'	'427846006600777729'	'7.96']
['6433472'	'427846006600777729'	'0.0']->['146075287'	'427846006600777729'	'8.25']
['6433472'	'427846006600777729'	'0.0']->['824293326'	'427846006600777729'	'8.4']
['6433472'	'427846006600777729'	'0.0']->['1016489148'	'427846006600777729'	'8.55']
['6433472'	'427846006600777729'	'0.0']->['189027556'	'427846006600777729'	'8.72']
['6433472'	'427846006600777729'	'0.0']->['39761922'	'427846006600777729'	'9.82']
['6433472'	'427846006600777729'	'0.0']->['14296327'	'427846006600777729'	'10.53']
['6433472'	'427846006600777729'	'0.0']->['377414798'	'427846006600777729'	'11.23']
['6433472'	'427846006600777729'	'0.0']->['36419991'	'427846006600777729'	'12.38']
['6433472'	'427846006600777729'	'0.0']->['1408269330'	'427846006600777729'	'12.95']
['6433472'	'427846006600777729'	'0.0']->['18010231'	'427849306901471232'	'13.12']
['6433472'	'427846006600777729'	'0.0']->['16725875'	'427846006600777729'	'13.23']
['6433472'	'427846006600777729'	'0.0']->['590561813'	'427846006600777729'	'13.52']
['6433472'	'427846006600777729'	'0.0']->['180871891'	'427849964622868480'	'15.73']
['6433472'	'427846006600777729'	'0.0']->['391122232'	'427846006600777729'	'16.38']
['6433472'	'427846006600777729'	'0.0']->['23413773'	'427846006600777729'	'17.82']
['6433472'	'427846006600777729'	'0.0']->['101243223'	'427846006600777729'	'18.53']
['6433472'	'427846006600777729'	'0.0']->['2248024278'	'427846006600777729'	'18.89']
['6433472'	'427846006600777729'	'0.0']->['17096754'	'427846006600777729'	'19.07']
['6433472'	'427846006600777729'	'0.0']->['450695789'	'427846006600777729'	'19.16']
['6433472'	'427846006600777729'	'0.0']->['28403194'	'427846006600777729'	'19.21']
['6433472'	'427846006600777729'	'0.0']->['513739938'	'427846006600777729'	'19.23']
['6433472'	'427846006600777729'	'0.0']->['84004646'	'427846006600777729'	'19.24']
['36419991'	'427846006600777729'	'12.38']->['28858746'	'427846006600777729'	'19.25']
['6433472'	'427846006600777729'	'0.0']->['145057855'	'427846006600777729'	'20.29']
['6433472'	'427846006600777729'	'0.0']->['204195016'	'427846006600777729'	'20.81']
['6433472'	'427846006600777729'	'0.0']->['97820008'	'427846006600777729'	'21.07']
['6433472'	'427846006600777729'	'0.0']->['839616648'	'427846006600777729'	'21.2']
['6433472'	'427846006600777729'	'0.0']->['22973471'	'427846006600777729'	'21.33']
['6433472'	'427846006600777729'	'0.0']->['26755515'	'427851487046156289'	'21.78']
['6433472'	'427846006600777729'	'0.0']->['16245133'	'427846006600777729'	'23.31']
['839616648'	'427846006600777729'	'21.2']->['58990124'	'427846006600777729'	'24.3']
['618966172'	'427847030963064832'	'4.07']->['20276213'	'427852130649522176'	'24.33']
['6433472'	'427846006600777729'	'0.0']->['275207948'	'427846006600777729'	'24.79']
['6433472'	'427846006600777729'	'0.0']->['382229238'	'427846006600777729'	'25.28']
['36419991'	'427846006600777729'	'12.38']->['47692427'	'427846006600777729'	'25.62']
['6433472'	'427846006600777729'	'0.0']->['273703639'	'427846006600777729'	'26.83']
['6433472'	'427846006600777729'	'0.0']->['140993971'	'427846006600777729'	'27.43']
['6433472'	'427846006600777729'	'0.0']->['219736250'	'427846006600777729'	'27.65']
['20276213'	'427852130649522176'	'24.33']->['618966172'	'427847030963064832'	'4.07']
['6433472'	'427846006600777729'	'0.0']->['2281549896'	'427846006600777729'	'28.98']
['6433472'	'427846006600777729'	'0.0']->['264554736'	'427846006600777729'	'29.43']
['6433472'	'427846006600777729'	'0.0']->['388921660'	'427846006600777729'	'30.97']
['6433472'	'427846006600777729'	'0.0']->['343032972'	'427846006600777729'	'31.35']
['6433472'	'427846006600777729'	'0.0']->['204463900'	'427846006600777729'	'32.98']
['6433472'	'427846006600777729'	'0.0']->['1548985622'	'427846006600777729'	'33.25']
['6433472'	'427846006600777729'	'0.0']->['1979464926'	'427854473323483139'	'33.65']
['6433472'	'427846006600777729'	'0.0']->['741797203'	'427846006600777729'	'34.33']
['6433472'	'427846006600777729'	'0.0']->['160349191'	'427846006600777729'	'35.28']
['6433472'	'427846006600777729'	'0.0']->['66523577'	'427846006600777729'	'35.37']
['6433472'	'427846006600777729'	'0.0']->['626185515'	'427846006600777729'	'35.98']
['6433472'	'427846006600777729'	'0.0']->['70315912'	'427846006600777729'	'37.45']
['6433472'	'427846006600777729'	'0.0']->['213454500'	'427846006600777729'	'37.68']
['6433472'	'427846006600777729'	'0.0']->['86737763'	'427846006600777729'	'38.08']
['6433472'	'427846006600777729'	'0.0']->['848646343'	'427846006600777729'	'38.47']
['6433472'	'427846006600777729'	'0.0']->['1473575222'	'427856184012333057'	'40.45']
['70315912'	'427846006600777729'	'37.45']->['22853601'	'427846006600777729'	'40.92']
['6433472'	'427846006600777729'	'0.0']->['301565125'	'427846006600777729'	'43.02']
['6433472'	'427846006600777729'	'0.0']->['39454635'	'427846006600777729'	'50.62']
['6433472'	'427846006600777729'	'0.0']->['25587207'	'427846006600777729'	'51.98']
['6433472'	'427846006600777729'	'0.0']->['2151715965'	'427846006600777729'	'52.32']
['6433472'	'427846006600777729'	'0.0']->['242872434'	'427846006600777729'	'52.6']
['6433472'	'427846006600777729'	'0.0']->['32864067'	'427846006600777729'	'60.75']
['6433472'	'427846006600777729'	'0.0']->['42339843'	'427846006600777729'	'63.22']
['6433472'	'427846006600777729'	'0.0']->['589437722'	'427846006600777729'	'64.03']
['6433472'	'427846006600777729'	'0.0']->['25417264'	'427846006600777729'	'65.05']
['6433472'	'427846006600777729'	'0.0']->['626594549'	'427862600731222016'	'65.93']
['301565125'	'427846006600777729'	'43.02']->['30085787'	'427846006600777729'	'67.78']
['6433472'	'427846006600777729'	'0.0']->['734992675'	'427846006600777729'	'71.22']
['6433472'	'427846006600777729'	'0.0']->['287919454'	'427846006600777729'	'79.47']
['6433472'	'427846006600777729'	'0.0']->['846774044'	'427846006600777729'	'79.77']
['6433472'	'427846006600777729'	'0.0']->['244383310'	'427866373390204928'	'80.93']
['6433472'	'427846006600777729'	'0.0']->['289642462'	'427846006600777729'	'83.08']
['6433472'	'427846006600777729'	'0.0']->['2283068637'	'427846006600777729'	'88.22']
['139575239'	'427846006600777729'	'1.28']->['17410320'	'427846006600777729'	'88.85']
['6433472'	'427846006600777729'	'0.0']->['819663379'	'427846006600777729'	'91.63']
['6433472'	'427846006600777729'	'0.0']->['296657486'	'427846006600777729'	'95.77']
['6433472'	'427846006600777729'	'0.0']->['1304760254'	'427870934066671616'	'99.05']
['70315912'	'427846006600777729'	'37.45']->['32146037'	'427846006600777729'	'103.2']
['6433472'	'427846006600777729'	'0.0']->['28467166'	'427873181789982720'	'107.98']
['6433472'	'427846006600777729'	'0.0']->['189782173'	'427846006600777729'	'108.22']
['6433472'	'427846006600777729'	'0.0']->['241835623'	'427846006600777729'	'109.55']
['14296327'	'427846006600777729'	'10.53']->['100292479'	'427846006600777729'	'114.07']
['6433472'	'427846006600777729'	'0.0']->['903017575'	'427846006600777729'	'116.55']
['6433472'	'427846006600777729'	'0.0']->['265157957'	'427846006600777729'	'118.33']
['6433472'	'427846006600777729'	'0.0']->['10170182'	'427846006600777729'	'121.53']
['6433472'	'427846006600777729'	'0.0']->['589487830'	'427846006600777729'	'127.02']
['6433472'	'427846006600777729'	'0.0']->['1172726712'	'427846006600777729'	'128.13']
['6433472'	'427846006600777729'	'0.0']->['17331746'	'427846006600777729'	'135.25']
['6433472'	'427846006600777729'	'0.0']->['359091599'	'427846006600777729'	'147.73']
['6433472'	'427846006600777729'	'0.0']->['2161433762'	'427846006600777729'	'147.98']
['6433472'	'427846006600777729'	'0.0']->['564792391'	'427883248501682176'	'147.98']
['513739938'	'427846006600777729'	'19.23']->['705405812'	'427846006600777729'	'148.68']
['6433472'	'427846006600777729'	'0.0']->['78440482'	'427846006600777729'	'148.92']
['6433472'	'427846006600777729'	'0.0']->['870535044'	'427846006600777729'	'150.53']
['6433472'	'427846006600777729'	'0.0']->['1391063150'	'427846006600777729'	'152.65']
['359091599'	'427846006600777729'	'147.73']->['262811094'	'427846006600777729'	'157.93']
['6433472'	'427846006600777729'	'0.0']->['164129404'	'427846006600777729'	'160.02']
['1391063150'	'427846006600777729'	'152.65']->['115711103'	'427846006600777729'	'165.87']
['115711103'	'427846006600777729'	'165.87']->['853270471'	'427846006600777729'	'169.72']
['6433472'	'427846006600777729'	'0.0']->['1424857152'	'427846006600777729'	'169.77']
['6433472'	'427846006600777729'	'0.0']->['26422398'	'427846006600777729'	'171.7']
['6433472'	'427846006600777729'	'0.0']->['263702538'	'427846006600777729'	'172.93']
['6433472'	'427846006600777729'	'0.0']->['380623817'	'427846006600777729'	'175.2']
['6433472'	'427846006600777729'	'0.0']->['379702419'	'427846006600777729'	'175.63']
['6433472'	'427846006600777729'	'0.0']->['2209607866'	'427846006600777729'	'176.85']
['6433472'	'427846006600777729'	'0.0']->['292748987'	'427846006600777729'	'177.42']
['6433472'	'427846006600777729'	'0.0']->['775059631'	'427846006600777729'	'177.47']
['6433472'	'427846006600777729'	'0.0']->['847325940'	'427846006600777729'	'178.65']
['6433472'	'427846006600777729'	'0.0']->['53479599'	'427846006600777729'	'183.1']
['6433472'	'427846006600777729'	'0.0']->['1540827451'	'427846006600777729'	'191.22']
['6433472'	'427846006600777729'	'0.0']->['264934534'	'427846006600777729'	'206.02']
['6433472'	'427846006600777729'	'0.0']->['2261022483'	'427846006600777729'	'263.33']
['6433472'	'427846006600777729'	'0.0']->['1119875606'	'427846006600777729'	'267.33']
['6433472'	'427846006600777729'	'0.0']->['398524514'	'427846006600777729'	'275.85']
['6433472'	'427846006600777729'	'0.0']->['2249190079'	'427846006600777729'	'276.17']
['6433472'	'427846006600777729'	'0.0']->['91855135'	'427846006600777729'	'283.55']
['6433472'	'427846006600777729'	'0.0']->['1152640796'	'427846006600777729'	'290.9']
['6433472'	'427846006600777729'	'0.0']->['201397218'	'427846006600777729'	'296.83']
['6433472'	'427846006600777729'	'0.0']->['2242977906'	'427923125670379520'	'306.45']
['6433472'	'427846006600777729'	'0.0']->['30369946'	'427846006600777729'	'323.13']
['6433472'	'427846006600777729'	'0.0']->['21167546'	'427846006600777729'	'323.57']
['70315912'	'427846006600777729'	'37.45']->['1162334557'	'427846006600777729'	'386.0']
['6433472'	'427846006600777729'	'0.0']->['373166807'	'427846006600777729'	'528.2']
['6433472'	'427846006600777729'	'0.0']->['180810321'	'427846006600777729'	'1773.4']
['6433472'	'427846006600777729'	'0.0']->['278394225'	'427846006600777729'	'1776.45']
['6433472'	'427846006600777729'	'0.0']->['377738485'	'427846006600777729'	'1784.03']
['6433472'	'427846006600777729'	'0.0']->['1080882906'	'427846006600777729'	'1807.75']
['6433472'	'427846006600777729'	'0.0']->['27098917'	'427846006600777729'	'2021.0']
['6433472'	'427846006600777729'	'0.0']->['630600448'	'427846006600777729'	'3340.63']
['6433472'	'427846006600777729'	'0.0']->['2171678454'	'427846006600777729'	'20090.63']
