# Supplementary material for: BiMGCL: rumor detection via bi-directional multi-level graph contrastive learning
Source: PeerJ Comput Sci. 2023 Nov 10;9:e1659. doi: 10.7717/peerj-cs.1659 (PMC10703058; doi:10.7717/peerj-cs.1659)
Supplement: Supplemental Information 1 [file peerj-cs-09-1659-s001.zip › rumor_detection_acl2017/twitter15/tree/427924694663454720.txt]

['ROOT'	'ROOT'	'0.0']->['14173315'	'427924694663454720'	'0.0']
['14173315'	'427924694663454720'	'0.0']->['2271987067'	'427924694663454720'	'0.25']
['14173315'	'427924694663454720'	'0.0']->['39367959'	'427924694663454720'	'1.18']
['14173315'	'427924694663454720'	'0.0']->['56521261'	'427925064437100544'	'1.47']
['14173315'	'427924694663454720'	'0.0']->['15868821'	'427924694663454720'	'1.65']
['14173315'	'427924694663454720'	'0.0']->['95711726'	'427924694663454720'	'1.88']
['14173315'	'427924694663454720'	'0.0']->['34109366'	'427924694663454720'	'2.0']
['14173315'	'427924694663454720'	'0.0']->['282306577'	'427924694663454720'	'2.06']
['14173315'	'427924694663454720'	'0.0']->['1398404725'	'427924694663454720'	'2.09']
['14173315'	'427924694663454720'	'0.0']->['28640443'	'427924694663454720'	'2.1']
['14173315'	'427924694663454720'	'0.0']->['325762919'	'427924694663454720'	'2.11']
['14173315'	'427924694663454720'	'0.0']->['28319499'	'427924694663454720'	'2.11']
['14173315'	'427924694663454720'	'0.0']->['121790246'	'427924694663454720'	'2.11']
['14173315'	'427924694663454720'	'0.0']->['367938018'	'427924694663454720'	'2.12']
['14173315'	'427924694663454720'	'0.0']->['1416234937'	'427924694663454720'	'2.12']
['14173315'	'427924694663454720'	'0.0']->['202991265'	'427924694663454720'	'2.12']
['14173315'	'427924694663454720'	'0.0']->['339056611'	'427924694663454720'	'2.12']
['14173315'	'427924694663454720'	'0.0']->['17708125'	'427924694663454720'	'2.2']
['14173315'	'427924694663454720'	'0.0']->['239145704'	'427924694663454720'	'2.5']
['14173315'	'427924694663454720'	'0.0']->['21484615'	'427924694663454720'	'2.65']
['14173315'	'427924694663454720'	'0.0']->['2258054305'	'427924694663454720'	'2.73']
['14173315'	'427924694663454720'	'0.0']->['29150921'	'427924694663454720'	'2.8']
['14173315'	'427924694663454720'	'0.0']->['483251297'	'427925402942570496'	'2.82']
['14173315'	'427924694663454720'	'0.0']->['1007746814'	'427925451387174912'	'3.0']
['14173315'	'427924694663454720'	'0.0']->['74211503'	'427924694663454720'	'3.15']
['14173315'	'427924694663454720'	'0.0']->['532547802'	'427925594580340736'	'3.57']
['14173315'	'427924694663454720'	'0.0']->['296891403'	'427924694663454720'	'3.62']
['14173315'	'427924694663454720'	'0.0']->['16536030'	'427924694663454720'	'3.68']
['14173315'	'427924694663454720'	'0.0']->['174720707'	'427924694663454720'	'4.02']
['14173315'	'427924694663454720'	'0.0']->['2224251178'	'427924694663454720'	'4.03']
['14173315'	'427924694663454720'	'0.0']->['80525871'	'427924694663454720'	'4.22']
['14173315'	'427924694663454720'	'0.0']->['55668534'	'427924694663454720'	'4.5']
['14173315'	'427924694663454720'	'0.0']->['96693831'	'427924694663454720'	'5.18']
['14173315'	'427924694663454720'	'0.0']->['346272369'	'427926219540422656'	'6.05']
['14173315'	'427924694663454720'	'0.0']->['48477727'	'427924694663454720'	'6.47']
['14173315'	'427924694663454720'	'0.0']->['834672494'	'427924694663454720'	'6.72']
['14173315'	'427924694663454720'	'0.0']->['135375851'	'427924694663454720'	'7.17']
['14173315'	'427924694663454720'	'0.0']->['578680192'	'427924694663454720'	'7.25']
['14173315'	'427924694663454720'	'0.0']->['473472787'	'427924694663454720'	'7.38']
['14173315'	'427924694663454720'	'0.0']->['49450733'	'427926716925743104'	'8.03']
['14173315'	'427924694663454720'	'0.0']->['58487329'	'427924694663454720'	'8.05']
['14173315'	'427924694663454720'	'0.0']->['1185971'	'427924694663454720'	'8.23']
['14173315'	'427924694663454720'	'0.0']->['28108466'	'427924694663454720'	'8.23']
['14173315'	'427924694663454720'	'0.0']->['315736333'	'427924694663454720'	'8.55']
['14173315'	'427924694663454720'	'0.0']->['2312330516'	'427924694663454720'	'8.65']
['315736333'	'427924694663454720'	'8.55']->['995402300'	'427924694663454720'	'9.18']
['14173315'	'427924694663454720'	'0.0']->['190495992'	'427924694663454720'	'9.8']
['14173315'	'427924694663454720'	'0.0']->['872417030'	'427927230132785152'	'10.07']
['14173315'	'427924694663454720'	'0.0']->['577517939'	'427924694663454720'	'10.63']
['14173315'	'427924694663454720'	'0.0']->['22869653'	'427924694663454720'	'10.72']
['14173315'	'427924694663454720'	'0.0']->['16190634'	'427927787869990912'	'12.28']
['14173315'	'427924694663454720'	'0.0']->['402418700'	'427927839766503424'	'12.5']
['14173315'	'427924694663454720'	'0.0']->['2154531546'	'427924694663454720'	'13.33']
['15868821'	'427924694663454720'	'1.65']->['15784253'	'427924694663454720'	'13.55']
['14173315'	'427924694663454720'	'0.0']->['23894123'	'427924694663454720'	'14.83']
['15868821'	'427924694663454720'	'1.65']->['514853856'	'427924694663454720'	'15.4']
['14173315'	'427924694663454720'	'0.0']->['17600391'	'427924694663454720'	'15.88']
['14173315'	'427924694663454720'	'0.0']->['2207307188'	'427929142500556800'	'17.67']
['14173315'	'427924694663454720'	'0.0']->['36505647'	'427924694663454720'	'18.38']
['14173315'	'427924694663454720'	'0.0']->['16080558'	'427924694663454720'	'18.47']
['14173315'	'427924694663454720'	'0.0']->['386764875'	'427929352676732928'	'18.5']
['17600391'	'427924694663454720'	'15.88']->['14940678'	'427924694663454720'	'18.87']
['14173315'	'427924694663454720'	'0.0']->['468008210'	'427924694663454720'	'20.08']
['14173315'	'427924694663454720'	'0.0']->['2233614012'	'427930101062197248'	'21.48']
['14173315'	'427924694663454720'	'0.0']->['706186906'	'427924694663454720'	'22.6']
['14173315'	'427924694663454720'	'0.0']->['102180778'	'427924694663454720'	'22.82']
['14173315'	'427924694663454720'	'0.0']->['2211760404'	'427924694663454720'	'24.0']
['14173315'	'427924694663454720'	'0.0']->['97844671'	'427924694663454720'	'24.0']
['14173315'	'427924694663454720'	'0.0']->['1159687753'	'427924694663454720'	'24.4']
['14173315'	'427924694663454720'	'0.0']->['348708316'	'427924694663454720'	'25.0']
['14173315'	'427924694663454720'	'0.0']->['469636435'	'427924694663454720'	'25.5']
['14173315'	'427924694663454720'	'0.0']->['2298413922'	'427924694663454720'	'25.62']
['14173315'	'427924694663454720'	'0.0']->['414217972'	'427924694663454720'	'26.58']
['14173315'	'427924694663454720'	'0.0']->['274873920'	'427924694663454720'	'29.9']
['14173315'	'427924694663454720'	'0.0']->['232438272'	'427924694663454720'	'31.8']
['14173315'	'427924694663454720'	'0.0']->['1064813226'	'427932702075916288'	'31.82']
['14173315'	'427924694663454720'	'0.0']->['1114823341'	'427924694663454720'	'32.85']
['14173315'	'427924694663454720'	'0.0']->['20655763'	'427924694663454720'	'33.48']
['14173315'	'427924694663454720'	'0.0']->['412612837'	'427934130148761600'	'37.48']
['14173315'	'427924694663454720'	'0.0']->['180190986'	'427924694663454720'	'38.08']
['14173315'	'427924694663454720'	'0.0']->['61976268'	'427924694663454720'	'43.32']
['14173315'	'427924694663454720'	'0.0']->['18825781'	'427924694663454720'	'50.75']
['14173315'	'427924694663454720'	'0.0']->['514054649'	'427937980976611328'	'52.8']
['14173315'	'427924694663454720'	'0.0']->['285688893'	'427924694663454720'	'55.95']
['14173315'	'427924694663454720'	'0.0']->['606943073'	'427924694663454720'	'68.15']
['14173315'	'427924694663454720'	'0.0']->['369917010'	'427924694663454720'	'68.88']
['14173315'	'427924694663454720'	'0.0']->['1876503889'	'427924694663454720'	'70.63']
['14173315'	'427924694663454720'	'0.0']->['413223298'	'427924694663454720'	'73.72']
['14173315'	'427924694663454720'	'0.0']->['338215617'	'427924694663454720'	'84.2']
['14173315'	'427924694663454720'	'0.0']->['371026666'	'427924694663454720'	'84.9']
['578680192'	'427924694663454720'	'7.25']->['290655270'	'427924694663454720'	'85.02']
['14173315'	'427924694663454720'	'0.0']->['131541746'	'427924694663454720'	'99.12']
['14173315'	'427924694663454720'	'0.0']->['203713578'	'427924694663454720'	'104.62']
['14173315'	'427924694663454720'	'0.0']->['450638006'	'427924694663454720'	'113.73']
['14173315'	'427924694663454720'	'0.0']->['866964847'	'427924694663454720'	'131.28']
['14173315'	'427924694663454720'	'0.0']->['99229076'	'427959351761182720'	'137.72']
['14173315'	'427924694663454720'	'0.0']->['359554960'	'427924694663454720'	'139.9']
['14173315'	'427924694663454720'	'0.0']->['48371000'	'427960373594304512'	'141.77']
['14173315'	'427924694663454720'	'0.0']->['2200190714'	'427924694663454720'	'144.18']
['14173315'	'427924694663454720'	'0.0']->['405874317'	'427924694663454720'	'145.2']
['14173315'	'427924694663454720'	'0.0']->['1968843060'	'427924694663454720'	'148.7']
['14173315'	'427924694663454720'	'0.0']->['757997401'	'427924694663454720'	'155.43']
['14173315'	'427924694663454720'	'0.0']->['538208436'	'427924694663454720'	'161.23']
['14173315'	'427924694663454720'	'0.0']->['281135590'	'427924694663454720'	'182.5']
['14173315'	'427924694663454720'	'0.0']->['2164113806'	'427924694663454720'	'184.12']
['14173315'	'427924694663454720'	'0.0']->['167965826'	'427976169397694464'	'204.53']
['14173315'	'427924694663454720'	'0.0']->['1375693094'	'427924694663454720'	'207.52']
['167965826'	'427976169397694464'	'204.53']->['405874317'	'427924694663454720'	'145.2']
['14173315'	'427924694663454720'	'0.0']->['39876847'	'427924694663454720'	'217.77']
['14173315'	'427924694663454720'	'0.0']->['196198596'	'427982181894324224'	'228.43']
['532547802'	'427925594580340736'	'3.57']->['48348190'	'427989255218946048'	'256.53']
['14173315'	'427924694663454720'	'0.0']->['2285244685'	'427996135471742976'	'283.88']
['14173315'	'427924694663454720'	'0.0']->['2268360632'	'427924694663454720'	'362.7']
['14173315'	'427924694663454720'	'0.0']->['292681189'	'427924694663454720'	'382.62']
['14173315'	'427924694663454720'	'0.0']->['19158814'	'427924694663454720'	'456.9']
['14173315'	'427924694663454720'	'0.0']->['486142640'	'427924694663454720'	'486.47']
['14173315'	'427924694663454720'	'0.0']->['34704761'	'427924694663454720'	'593.88']
['14173315'	'427924694663454720'	'0.0']->['234619641'	'427924694663454720'	'629.67']
['14173315'	'427924694663454720'	'0.0']->['2261401063'	'427924694663454720'	'803.62']
['14173315'	'427924694663454720'	'0.0']->['2274618150'	'427924694663454720'	'1052.42']
['14173315'	'427924694663454720'	'0.0']->['271596468'	'427924694663454720'	'1075.2']
['14173315'	'427924694663454720'	'0.0']->['64285546'	'427924694663454720'	'1126.7']
['14173315'	'427924694663454720'	'0.0']->['257250623'	'427924694663454720'	'1138.23']
['14173315'	'427924694663454720'	'0.0']->['1972037641'	'427924694663454720'	'1880.53']
