# Supplementary material for: BiMGCL: rumor detection via bi-directional multi-level graph contrastive learning
Source: PeerJ Comput Sci. 2023 Nov 10;9:e1659. doi: 10.7717/peerj-cs.1659 (PMC10703058; doi:10.7717/peerj-cs.1659)
Supplement: Supplemental Information 1 [file peerj-cs-09-1659-s001.zip › rumor_detection_acl2017/twitter15/tree/427944719612915712.txt]

['ROOT'	'ROOT'	'0.0']->['2467791'	'427944719612915712'	'0.0']
['2467791'	'427944719612915712'	'0.0']->['28256946'	'427944719612915712'	'0.7']
['2467791'	'427944719612915712'	'0.0']->['22469584'	'427944719612915712'	'0.7']
['2467791'	'427944719612915712'	'0.0']->['554617385'	'427944719612915712'	'0.7']
['2467791'	'427944719612915712'	'0.0']->['302875042'	'427944719612915712'	'0.7']
['2467791'	'427944719612915712'	'0.0']->['224632012'	'427944719612915712'	'0.7']
['2467791'	'427944719612915712'	'0.0']->['208912348'	'427944719612915712'	'0.77']
['2467791'	'427944719612915712'	'0.0']->['93844875'	'427944719612915712'	'1.02']
['2467791'	'427944719612915712'	'0.0']->['840075498'	'427944719612915712'	'1.27']
['2467791'	'427944719612915712'	'0.0']->['1127543659'	'427944719612915712'	'1.43']
['2467791'	'427944719612915712'	'0.0']->['360033334'	'427944719612915712'	'1.58']
['2467791'	'427944719612915712'	'0.0']->['1901908388'	'427944719612915712'	'1.63']
['2467791'	'427944719612915712'	'0.0']->['944600304'	'427944719612915712'	'1.73']
['2467791'	'427944719612915712'	'0.0']->['1598880560'	'427945286720172032'	'2.25']
['2467791'	'427944719612915712'	'0.0']->['345996945'	'427945292311584768'	'2.28']
['2467791'	'427944719612915712'	'0.0']->['1101212720'	'427945321491357696'	'2.4']
['2467791'	'427944719612915712'	'0.0']->['69767478'	'427945353069875200'	'2.52']
['2467791'	'427944719612915712'	'0.0']->['16709178'	'427944719612915712'	'2.71']
['2467791'	'427944719612915712'	'0.0']->['34746817'	'427944719612915712'	'3.2']
['2467791'	'427944719612915712'	'0.0']->['94333547'	'427945541037985794'	'3.27']
['2467791'	'427944719612915712'	'0.0']->['19843289'	'427944719612915712'	'3.44']
['2467791'	'427944719612915712'	'0.0']->['755829115'	'427944719612915712'	'3.56']
['2467791'	'427944719612915712'	'0.0']->['73978498'	'427945623372177408'	'3.6']
['2467791'	'427944719612915712'	'0.0']->['570840451'	'427945625507094529'	'3.6']
['2467791'	'427944719612915712'	'0.0']->['29207479'	'427944719612915712'	'3.62']
['2467791'	'427944719612915712'	'0.0']->['127988193'	'427944719612915712'	'3.65']
['2467791'	'427944719612915712'	'0.0']->['31487487'	'427944719612915712'	'3.67']
['2467791'	'427944719612915712'	'0.0']->['547055386'	'427944719612915712'	'3.68']
['2467791'	'427944719612915712'	'0.0']->['313591169'	'427944719612915712'	'3.68']
['2467791'	'427944719612915712'	'0.0']->['35348981'	'427944719612915712'	'3.68']
['2467791'	'427944719612915712'	'0.0']->['1191899966'	'427944719612915712'	'3.68']
['2467791'	'427944719612915712'	'0.0']->['1642381'	'427944719612915712'	'3.68']
['2467791'	'427944719612915712'	'0.0']->['22047900'	'427944719612915712'	'3.68']
['2467791'	'427944719612915712'	'0.0']->['552320109'	'427944719612915712'	'3.73']
['2467791'	'427944719612915712'	'0.0']->['304637407'	'427944719612915712'	'3.8']
['2467791'	'427944719612915712'	'0.0']->['17378574'	'427944719612915712'	'4.84']
['2467791'	'427944719612915712'	'0.0']->['21111495'	'427944719612915712'	'5.36']
['2467791'	'427944719612915712'	'0.0']->['1023783762'	'427944719612915712'	'5.62']
['2467791'	'427944719612915712'	'0.0']->['20412603'	'427944719612915712'	'5.75']
['2467791'	'427944719612915712'	'0.0']->['1480464548'	'427944719612915712'	'5.82']
['2467791'	'427944719612915712'	'0.0']->['224236204'	'427944719612915712'	'5.85']
['2467791'	'427944719612915712'	'0.0']->['399725445'	'427944719612915712'	'5.87']
['2467791'	'427944719612915712'	'0.0']->['42719222'	'427944719612915712'	'5.88']
['2467791'	'427944719612915712'	'0.0']->['894473810'	'427944719612915712'	'5.88']
['2467791'	'427944719612915712'	'0.0']->['366571093'	'427944719612915712'	'5.88']
['2467791'	'427944719612915712'	'0.0']->['95297504'	'427944719612915712'	'5.88']
['2467791'	'427944719612915712'	'0.0']->['2238583018'	'427946326781726720'	'6.38']
['2467791'	'427944719612915712'	'0.0']->['1925346193'	'427946451533328384'	'6.88']
['2467791'	'427944719612915712'	'0.0']->['106819122'	'427944719612915712'	'6.96']
['2467791'	'427944719612915712'	'0.0']->['29953896'	'427944719612915712'	'7.5']
['2467791'	'427944719612915712'	'0.0']->['775937803'	'427944719612915712'	'7.76']
['2467791'	'427944719612915712'	'0.0']->['251250051'	'427944719612915712'	'7.9']
['2467791'	'427944719612915712'	'0.0']->['1482939200'	'427944719612915712'	'7.97']
['2467791'	'427944719612915712'	'0.0']->['16617884'	'427944719612915712'	'8.0']
['2467791'	'427944719612915712'	'0.0']->['109084632'	'427944719612915712'	'8.02']
['2467791'	'427944719612915712'	'0.0']->['277443040'	'427944719612915712'	'8.03']
['2467791'	'427944719612915712'	'0.0']->['25141550'	'427946768110608384'	'8.15']
['2467791'	'427944719612915712'	'0.0']->['92739178'	'427944719612915712'	'8.35']
['2467791'	'427944719612915712'	'0.0']->['330694865'	'427946842979303425'	'8.43']
['2467791'	'427944719612915712'	'0.0']->['199379200'	'427946997769719808'	'9.05']
['2467791'	'427944719612915712'	'0.0']->['502234373'	'427944719612915712'	'9.1']
['2467791'	'427944719612915712'	'0.0']->['1935627894'	'427944719612915712'	'9.6']
['2467791'	'427944719612915712'	'0.0']->['15571250'	'427944719612915712'	'10.05']
['2467791'	'427944719612915712'	'0.0']->['246586554'	'427944719612915712'	'10.53']
['2467791'	'427944719612915712'	'0.0']->['64025970'	'427944719612915712'	'10.58']
['2467791'	'427944719612915712'	'0.0']->['215419121'	'427947427593605120'	'10.77']
['2467791'	'427944719612915712'	'0.0']->['1486117886'	'427944719612915712'	'11.25']
['2467791'	'427944719612915712'	'0.0']->['2181188602'	'427944719612915712'	'11.53']
['2467791'	'427944719612915712'	'0.0']->['1848589849'	'427944719612915712'	'11.62']
['2467791'	'427944719612915712'	'0.0']->['390704970'	'427944719612915712'	'11.65']
['2467791'	'427944719612915712'	'0.0']->['175744670'	'427944719612915712'	'11.78']
['2467791'	'427944719612915712'	'0.0']->['336333450'	'427944719612915712'	'11.9']
['2467791'	'427944719612915712'	'0.0']->['2148179281'	'427944719612915712'	'12.7']
['2467791'	'427944719612915712'	'0.0']->['16316853'	'427947916997570560'	'12.7']
['2467791'	'427944719612915712'	'0.0']->['45515498'	'427944719612915712'	'13.17']
['2467791'	'427944719612915712'	'0.0']->['333743518'	'427944719612915712'	'13.5']
['2467791'	'427944719612915712'	'0.0']->['102794291'	'427948309471588352'	'14.27']
['2467791'	'427944719612915712'	'0.0']->['24237012'	'427944719612915712'	'14.42']
['2467791'	'427944719612915712'	'0.0']->['299095489'	'427944719612915712'	'14.5']
['2467791'	'427944719612915712'	'0.0']->['300528936'	'427944719612915712'	'15.95']
['2467791'	'427944719612915712'	'0.0']->['1848918726'	'427948827530641409'	'16.33']
['333743518'	'427944719612915712'	'13.5']->['55884484'	'427944719612915712'	'16.58']
['2467791'	'427944719612915712'	'0.0']->['1144106352'	'427944719612915712'	'17.3']
['2467791'	'427944719612915712'	'0.0']->['1340408646'	'427944719612915712'	'17.6']
['2467791'	'427944719612915712'	'0.0']->['172679750'	'427944719612915712'	'17.87']
['2467791'	'427944719612915712'	'0.0']->['55301179'	'427944719612915712'	'18.1']
['2467791'	'427944719612915712'	'0.0']->['91064838'	'427949634032783360'	'19.53']
['2467791'	'427944719612915712'	'0.0']->['930683335'	'427944719612915712'	'21.85']
['2467791'	'427944719612915712'	'0.0']->['18959773'	'427944719612915712'	'21.92']
['2467791'	'427944719612915712'	'0.0']->['18782013'	'427944719612915712'	'22.12']
['2467791'	'427944719612915712'	'0.0']->['2245762108'	'427944719612915712'	'22.62']
['2467791'	'427944719612915712'	'0.0']->['422217076'	'427944719612915712'	'23.3']
['2467791'	'427944719612915712'	'0.0']->['176786919'	'427944719612915712'	'23.7']
['333743518'	'427944719612915712'	'13.5']->['230791772'	'427944719612915712'	'24.0']
['2467791'	'427944719612915712'	'0.0']->['2293061179'	'427944719612915712'	'25.52']
['2467791'	'427944719612915712'	'0.0']->['1543219537'	'427944719612915712'	'26.93']
['2467791'	'427944719612915712'	'0.0']->['2250492769'	'427944719612915712'	'28.15']
['2467791'	'427944719612915712'	'0.0']->['2237408230'	'427951841444634624'	'28.3']
['2467791'	'427944719612915712'	'0.0']->['67769538'	'427944719612915712'	'29.32']
['2467791'	'427944719612915712'	'0.0']->['339851912'	'427952150694875136'	'29.53']
['2467791'	'427944719612915712'	'0.0']->['846314766'	'427944719612915712'	'29.8']
['2467791'	'427944719612915712'	'0.0']->['70499035'	'427944719612915712'	'30.28']
['2467791'	'427944719612915712'	'0.0']->['57616018'	'427944719612915712'	'30.33']
['2467791'	'427944719612915712'	'0.0']->['24880242'	'427944719612915712'	'31.68']
['2467791'	'427944719612915712'	'0.0']->['31003230'	'427944719612915712'	'32.1']
['2467791'	'427944719612915712'	'0.0']->['15108561'	'427944719612915712'	'34.18']
['215419121'	'427947427593605120'	'10.77']->['35291255'	'427953421568598016'	'34.58']
['2467791'	'427944719612915712'	'0.0']->['411947317'	'427944719612915712'	'36.4']
['2467791'	'427944719612915712'	'0.0']->['1598555377'	'427955751504470016'	'43.83']
['2467791'	'427944719612915712'	'0.0']->['2279768150'	'427944719612915712'	'45.42']
['2467791'	'427944719612915712'	'0.0']->['385452886'	'427944719612915712'	'45.87']
['2467791'	'427944719612915712'	'0.0']->['103041097'	'427944719612915712'	'47.63']
['2467791'	'427944719612915712'	'0.0']->['487054481'	'427944719612915712'	'47.93']
['2467791'	'427944719612915712'	'0.0']->['24628759'	'427944719612915712'	'49.5']
['2467791'	'427944719612915712'	'0.0']->['134090754'	'427944719612915712'	'49.52']
['2467791'	'427944719612915712'	'0.0']->['136161105'	'427957317284679680'	'50.07']
['2467791'	'427944719612915712'	'0.0']->['318165231'	'427944719612915712'	'52.37']
['2467791'	'427944719612915712'	'0.0']->['338888417'	'427944719612915712'	'54.43']
['2467791'	'427944719612915712'	'0.0']->['42858599'	'427944719612915712'	'56.12']
['2467791'	'427944719612915712'	'0.0']->['26282946'	'427944719612915712'	'56.62']
['333743518'	'427944719612915712'	'13.5']->['948824148'	'427944719612915712'	'60.93']
['2467791'	'427944719612915712'	'0.0']->['167656864'	'427944719612915712'	'62.08']
['2467791'	'427944719612915712'	'0.0']->['586915755'	'427944719612915712'	'62.48']
['2467791'	'427944719612915712'	'0.0']->['2216155062'	'427960532981665792'	'62.83']
['2467791'	'427944719612915712'	'0.0']->['547615079'	'427944719612915712'	'66.42']
['2467791'	'427944719612915712'	'0.0']->['25714576'	'427961978691141632'	'68.58']
['2467791'	'427944719612915712'	'0.0']->['950480676'	'427944719612915712'	'73.47']
['2467791'	'427944719612915712'	'0.0']->['290586992'	'427944719612915712'	'74.48']
['2467791'	'427944719612915712'	'0.0']->['51509963'	'427966268390801408'	'85.63']
['2467791'	'427944719612915712'	'0.0']->['1093222639'	'427944719612915712'	'88.05']
['2467791'	'427944719612915712'	'0.0']->['18842574'	'427968502033444864'	'94.5']
['2467791'	'427944719612915712'	'0.0']->['65764034'	'427944719612915712'	'95.53']
['2467791'	'427944719612915712'	'0.0']->['1269937770'	'427969001621180416'	'96.48']
['2467791'	'427944719612915712'	'0.0']->['1398198727'	'427944719612915712'	'110.32']
['2467791'	'427944719612915712'	'0.0']->['95486036'	'427944719612915712'	'111.13']
['2467791'	'427944719612915712'	'0.0']->['35589646'	'427944719612915712'	'122.67']
['2467791'	'427944719612915712'	'0.0']->['69741490'	'427944719612915712'	'132.8']
['2467791'	'427944719612915712'	'0.0']->['39905389'	'427944719612915712'	'133.63']
['2467791'	'427944719612915712'	'0.0']->['1518012133'	'427984149341679616'	'156.68']
['2467791'	'427944719612915712'	'0.0']->['475676473'	'427944719612915712'	'172.5']
['2467791'	'427944719612915712'	'0.0']->['66311859'	'427944719612915712'	'179.25']
['2467791'	'427944719612915712'	'0.0']->['392275966'	'427944719612915712'	'182.82']
['2467791'	'427944719612915712'	'0.0']->['828284112'	'427944719612915712'	'193.13']
['2467791'	'427944719612915712'	'0.0']->['33421695'	'427944719612915712'	'194.7']
['2467791'	'427944719612915712'	'0.0']->['176873355'	'427944719612915712'	'212.5']
['2467791'	'427944719612915712'	'0.0']->['64613119'	'427944719612915712'	'213.53']
['2467791'	'427944719612915712'	'0.0']->['602466129'	'427998932367450112'	'215.42']
['2467791'	'427944719612915712'	'0.0']->['931686774'	'428000651692744704'	'222.25']
['1093222639'	'427944719612915712'	'88.05']->['308827361'	'427944719612915712'	'235.25']
['2467791'	'427944719612915712'	'0.0']->['796882064'	'427944719612915712'	'236.28']
['2467791'	'427944719612915712'	'0.0']->['1650801541'	'427944719612915712'	'271.83']
['2467791'	'427944719612915712'	'0.0']->['24958111'	'427944719612915712'	'278.05']
['2467791'	'427944719612915712'	'0.0']->['1023445022'	'427944719612915712'	'280.22']
['2467791'	'427944719612915712'	'0.0']->['284369052'	'427944719612915712'	'299.33']
['2467791'	'427944719612915712'	'0.0']->['356892056'	'427944719612915712'	'377.72']
['2467791'	'427944719612915712'	'0.0']->['990627116'	'427944719612915712'	'381.45']
['2467791'	'427944719612915712'	'0.0']->['728180250'	'427944719612915712'	'381.83']
['2467791'	'427944719612915712'	'0.0']->['131519765'	'427944719612915712'	'381.9']
['2467791'	'427944719612915712'	'0.0']->['461263284'	'427944719612915712'	'384.03']
['2467791'	'427944719612915712'	'0.0']->['390696780'	'427944719612915712'	'387.85']
['2467791'	'427944719612915712'	'0.0']->['40703912'	'427944719612915712'	'390.55']
['2467791'	'427944719612915712'	'0.0']->['810053322'	'427944719612915712'	'394.8']
['2467791'	'427944719612915712'	'0.0']->['2206038469'	'427944719612915712'	'397.13']
['2467791'	'427944719612915712'	'0.0']->['481539939'	'428047642229088256'	'408.98']
['2467791'	'427944719612915712'	'0.0']->['1694731742'	'427944719612915712'	'515.22']
['2467791'	'427944719612915712'	'0.0']->['179914856'	'427944719612915712'	'592.6']
['2467791'	'427944719612915712'	'0.0']->['45378764'	'427944719612915712'	'616.48']
['2467791'	'427944719612915712'	'0.0']->['62028707'	'427944719612915712'	'826.6']
['2467791'	'427944719612915712'	'0.0']->['111746087'	'427944719612915712'	'2069.32']
['2467791'	'427944719612915712'	'0.0']->['385679461'	'427944719612915712'	'2535.52']
['2467791'	'427944719612915712'	'0.0']->['772565977'	'427944719612915712'	'2684.15']
['2467791'	'427944719612915712'	'0.0']->['42919671'	'427944719612915712'	'2769.2']
['2467791'	'427944719612915712'	'0.0']->['2179657175'	'427944719612915712'	'4071.48']
