# Supplementary material for: BiMGCL: rumor detection via bi-directional multi-level graph contrastive learning
Source: PeerJ Comput Sci. 2023 Nov 10;9:e1659. doi: 10.7717/peerj-cs.1659 (PMC10703058; doi:10.7717/peerj-cs.1659)
Supplement: Supplemental Information 1 [file peerj-cs-09-1659-s001.zip › rumor_detection_acl2017/twitter15/tree/428366153149194240.txt]

['ROOT'	'ROOT'	'0.0']->['143257853'	'428366153149194240'	'0.0']
['143257853'	'428366153149194240'	'0.0']->['1290372102'	'428366153149194240'	'0.42']
['143257853'	'428366153149194240'	'0.0']->['282426839'	'428366153149194240'	'0.42']
['143257853'	'428366153149194240'	'0.0']->['902951130'	'428366153149194240'	'0.42']
['143257853'	'428366153149194240'	'0.0']->['257646942'	'428366153149194240'	'0.42']
['143257853'	'428366153149194240'	'0.0']->['1062783313'	'428366153149194240'	'0.42']
['143257853'	'428366153149194240'	'0.0']->['603239620'	'428366153149194240'	'0.42']
['143257853'	'428366153149194240'	'0.0']->['321821259'	'428366153149194240'	'0.42']
['143257853'	'428366153149194240'	'0.0']->['1330353049'	'428366153149194240'	'0.42']
['143257853'	'428366153149194240'	'0.0']->['517206491'	'428366153149194240'	'0.42']
['143257853'	'428366153149194240'	'0.0']->['288556644'	'428366153149194240'	'0.42']
['143257853'	'428366153149194240'	'0.0']->['280232379'	'428366153149194240'	'0.42']
['143257853'	'428366153149194240'	'0.0']->['516092855'	'428366153149194240'	'0.42']
['143257853'	'428366153149194240'	'0.0']->['65660360'	'428366153149194240'	'0.42']
['143257853'	'428366153149194240'	'0.0']->['830297462'	'428366153149194240'	'0.43']
['143257853'	'428366153149194240'	'0.0']->['2233773648'	'428366153149194240'	'0.45']
['143257853'	'428366153149194240'	'0.0']->['425300805'	'428366153149194240'	'0.46']
['143257853'	'428366153149194240'	'0.0']->['1537827187'	'428366153149194240'	'0.47']
['143257853'	'428366153149194240'	'0.0']->['424017356'	'428366270421925888'	'0.47']
['143257853'	'428366153149194240'	'0.0']->['71125198'	'428366153149194240'	'0.53']
['143257853'	'428366153149194240'	'0.0']->['2185358543'	'428366153149194240'	'0.55']
['143257853'	'428366153149194240'	'0.0']->['451139493'	'428366153149194240'	'0.57']
['143257853'	'428366153149194240'	'0.0']->['540345420'	'428366153149194240'	'0.58']
['143257853'	'428366153149194240'	'0.0']->['428416031'	'428366153149194240'	'0.58']
['143257853'	'428366153149194240'	'0.0']->['330069222'	'428366153149194240'	'0.58']
['143257853'	'428366153149194240'	'0.0']->['387891302'	'428366153149194240'	'0.58']
['143257853'	'428366153149194240'	'0.0']->['65830700'	'428366153149194240'	'0.58']
['143257853'	'428366153149194240'	'0.0']->['297812173'	'428366301334343680'	'0.58']
['143257853'	'428366153149194240'	'0.0']->['102561530'	'428366153149194240'	'0.6']
['143257853'	'428366153149194240'	'0.0']->['1338332484'	'428366303301099521'	'0.6']
['143257853'	'428366153149194240'	'0.0']->['383288880'	'428366153149194240'	'0.61']
['143257853'	'428366153149194240'	'0.0']->['2150269705'	'428366153149194240'	'0.62']
['143257853'	'428366153149194240'	'0.0']->['797184384'	'428366153149194240'	'0.63']
['143257853'	'428366153149194240'	'0.0']->['789319051'	'428366153149194240'	'0.63']
['143257853'	'428366153149194240'	'0.0']->['230215793'	'428366313883308032'	'0.63']
['143257853'	'428366153149194240'	'0.0']->['89603699'	'428366340059983873'	'0.73']
['143257853'	'428366153149194240'	'0.0']->['24128966'	'428366344267264000'	'0.75']
['143257853'	'428366153149194240'	'0.0']->['223382668'	'428366355654402048'	'0.8']
['143257853'	'428366153149194240'	'0.0']->['411031177'	'428366363577819137'	'0.83']
['143257853'	'428366153149194240'	'0.0']->['319468514'	'428366395223855104'	'0.95']
['143257853'	'428366153149194240'	'0.0']->['1648004220'	'428366415545262080'	'1.03']
['143257853'	'428366153149194240'	'0.0']->['258861807'	'428366426429075456'	'1.08']
['143257853'	'428366153149194240'	'0.0']->['1550722945'	'428366437531385857'	'1.13']
['143257853'	'428366153149194240'	'0.0']->['197833350'	'428366449980080128'	'1.18']
['143257853'	'428366153149194240'	'0.0']->['37011452'	'428366153149194240'	'1.32']
['143257853'	'428366153149194240'	'0.0']->['311209601'	'428366504254398464'	'1.38']
['143257853'	'428366153149194240'	'0.0']->['1521283134'	'428366509371826176'	'1.42']
['143257853'	'428366153149194240'	'0.0']->['2280923840'	'428366153149194240'	'1.67']
['143257853'	'428366153149194240'	'0.0']->['237951376'	'428366617337028608'	'1.83']
['143257853'	'428366153149194240'	'0.0']->['701454418'	'428366153149194240'	'1.84']
['143257853'	'428366153149194240'	'0.0']->['1174070202'	'428366153149194240'	'1.93']
['143257853'	'428366153149194240'	'0.0']->['744193388'	'428366153149194240'	'1.97']
['143257853'	'428366153149194240'	'0.0']->['331236534'	'428366153149194240'	'2.0']
['143257853'	'428366153149194240'	'0.0']->['88543726'	'428366153149194240'	'2.01']
['143257853'	'428366153149194240'	'0.0']->['387366423'	'428366153149194240'	'2.01']
['143257853'	'428366153149194240'	'0.0']->['1520841362'	'428366153149194240'	'2.01']
['143257853'	'428366153149194240'	'0.0']->['447526648'	'428366153149194240'	'2.02']
['143257853'	'428366153149194240'	'0.0']->['65751565'	'428366153149194240'	'2.02']
['143257853'	'428366153149194240'	'0.0']->['605858841'	'428366153149194240'	'2.02']
['143257853'	'428366153149194240'	'0.0']->['998426888'	'428366153149194240'	'2.02']
['143257853'	'428366153149194240'	'0.0']->['140925700'	'428366153149194240'	'2.02']
['143257853'	'428366153149194240'	'0.0']->['125154069'	'428366153149194240'	'2.02']
['143257853'	'428366153149194240'	'0.0']->['302114930'	'428366153149194240'	'2.02']
['143257853'	'428366153149194240'	'0.0']->['2214930391'	'428366153149194240'	'2.02']
['143257853'	'428366153149194240'	'0.0']->['522883046'	'428366153149194240'	'2.02']
['143257853'	'428366153149194240'	'0.0']->['1276606717'	'428366153149194240'	'2.02']
['143257853'	'428366153149194240'	'0.0']->['501337457'	'428366153149194240'	'2.02']
['143257853'	'428366153149194240'	'0.0']->['242022314'	'428366153149194240'	'2.02']
['143257853'	'428366153149194240'	'0.0']->['2271691937'	'428366153149194240'	'2.02']
['143257853'	'428366153149194240'	'0.0']->['136080454'	'428366153149194240'	'2.02']
['143257853'	'428366153149194240'	'0.0']->['354043917'	'428366153149194240'	'2.02']
['143257853'	'428366153149194240'	'0.0']->['331303384'	'428366153149194240'	'2.02']
['143257853'	'428366153149194240'	'0.0']->['628936577'	'428366153149194240'	'2.02']
['143257853'	'428366153149194240'	'0.0']->['338138822'	'428366153149194240'	'2.02']
['143257853'	'428366153149194240'	'0.0']->['974299068'	'428366153149194240'	'2.02']
['143257853'	'428366153149194240'	'0.0']->['45711540'	'428366153149194240'	'2.02']
['143257853'	'428366153149194240'	'0.0']->['284838297'	'428366153149194240'	'2.02']
['143257853'	'428366153149194240'	'0.0']->['14463680'	'428366153149194240'	'2.02']
['143257853'	'428366153149194240'	'0.0']->['1439063383'	'428366153149194240'	'2.02']
['143257853'	'428366153149194240'	'0.0']->['400966443'	'428366153149194240'	'2.02']
['143257853'	'428366153149194240'	'0.0']->['589551070'	'428366153149194240'	'2.02']
['143257853'	'428366153149194240'	'0.0']->['95816142'	'428366153149194240'	'2.02']
['143257853'	'428366153149194240'	'0.0']->['60499781'	'428366153149194240'	'2.02']
['143257853'	'428366153149194240'	'0.0']->['1317731258'	'428366153149194240'	'2.02']
['143257853'	'428366153149194240'	'0.0']->['1263200347'	'428366153149194240'	'2.02']
['143257853'	'428366153149194240'	'0.0']->['478253542'	'428366153149194240'	'2.02']
['143257853'	'428366153149194240'	'0.0']->['268890826'	'428366153149194240'	'2.02']
['143257853'	'428366153149194240'	'0.0']->['370306716'	'428366153149194240'	'2.02']
['143257853'	'428366153149194240'	'0.0']->['515496483'	'428366153149194240'	'2.02']
['143257853'	'428366153149194240'	'0.0']->['253182334'	'428366153149194240'	'2.02']
['143257853'	'428366153149194240'	'0.0']->['361056396'	'428366153149194240'	'2.02']
['143257853'	'428366153149194240'	'0.0']->['945693428'	'428366153149194240'	'2.02']
['143257853'	'428366153149194240'	'0.0']->['979021993'	'428366153149194240'	'2.02']
['143257853'	'428366153149194240'	'0.0']->['27372973'	'428366153149194240'	'2.02']
['143257853'	'428366153149194240'	'0.0']->['1013680765'	'428366153149194240'	'2.02']
['143257853'	'428366153149194240'	'0.0']->['435985487'	'428366153149194240'	'2.02']
['143257853'	'428366153149194240'	'0.0']->['57405953'	'428366153149194240'	'2.02']
['143257853'	'428366153149194240'	'0.0']->['1072301906'	'428366153149194240'	'2.02']
['143257853'	'428366153149194240'	'0.0']->['244471654'	'428366153149194240'	'2.02']
['143257853'	'428366153149194240'	'0.0']->['1069797481'	'428366153149194240'	'2.02']
['143257853'	'428366153149194240'	'0.0']->['458105021'	'428366153149194240'	'2.02']
['143257853'	'428366153149194240'	'0.0']->['431052633'	'428366153149194240'	'2.02']
['143257853'	'428366153149194240'	'0.0']->['51114738'	'428366153149194240'	'2.02']
['143257853'	'428366153149194240'	'0.0']->['837063554'	'428366153149194240'	'2.02']
['143257853'	'428366153149194240'	'0.0']->['320685195'	'428366153149194240'	'2.02']
['143257853'	'428366153149194240'	'0.0']->['34679252'	'428366153149194240'	'2.02']
['143257853'	'428366153149194240'	'0.0']->['711605574'	'428366153149194240'	'2.02']
['143257853'	'428366153149194240'	'0.0']->['1363638260'	'428366153149194240'	'2.02']
['143257853'	'428366153149194240'	'0.0']->['127222249'	'428366153149194240'	'2.02']
['143257853'	'428366153149194240'	'0.0']->['303392897'	'428366153149194240'	'2.02']
['143257853'	'428366153149194240'	'0.0']->['340014738'	'428366153149194240'	'2.02']
['143257853'	'428366153149194240'	'0.0']->['164826203'	'428366153149194240'	'2.02']
['143257853'	'428366153149194240'	'0.0']->['817997126'	'428366666745905154'	'2.03']
['143257853'	'428366153149194240'	'0.0']->['611708176'	'428366153149194240'	'2.05']
['143257853'	'428366153149194240'	'0.0']->['490017429'	'428366684382965760'	'2.1']
['143257853'	'428366153149194240'	'0.0']->['182573976'	'428366699100782592'	'2.17']
['143257853'	'428366153149194240'	'0.0']->['2183200784'	'428366752758513664'	'2.38']
['143257853'	'428366153149194240'	'0.0']->['25207386'	'428366772954472448'	'2.47']
['143257853'	'428366153149194240'	'0.0']->['126767790'	'428366776510857217'	'2.47']
['143257853'	'428366153149194240'	'0.0']->['303023896'	'428366153149194240'	'2.51']
['143257853'	'428366153149194240'	'0.0']->['48405728'	'428366813609467904'	'2.62']
['143257853'	'428366153149194240'	'0.0']->['436637710'	'428366823932035072'	'2.67']
['143257853'	'428366153149194240'	'0.0']->['1265298968'	'428366840205570049'	'2.73']
['143257853'	'428366153149194240'	'0.0']->['213769950'	'428366153149194240'	'2.74']
['143257853'	'428366153149194240'	'0.0']->['573228525'	'428366848267022336'	'2.75']
['143257853'	'428366153149194240'	'0.0']->['377817713'	'428366849479557120'	'2.77']
['143257853'	'428366153149194240'	'0.0']->['888149882'	'428366153149194240'	'2.85']
['143257853'	'428366153149194240'	'0.0']->['351267504'	'428366153149194240'	'2.91']
['143257853'	'428366153149194240'	'0.0']->['229755853'	'428366893397729280'	'2.93']
['143257853'	'428366153149194240'	'0.0']->['414594728'	'428366153149194240'	'2.94']
['143257853'	'428366153149194240'	'0.0']->['184838288'	'428366153149194240'	'2.95']
['143257853'	'428366153149194240'	'0.0']->['94449739'	'428366153149194240'	'2.96']
['143257853'	'428366153149194240'	'0.0']->['77520486'	'428366153149194240'	'2.96']
['143257853'	'428366153149194240'	'0.0']->['1172702702'	'428366153149194240'	'2.96']
['143257853'	'428366153149194240'	'0.0']->['367448852'	'428366153149194240'	'2.97']
['143257853'	'428366153149194240'	'0.0']->['366939894'	'428366153149194240'	'2.97']
['143257853'	'428366153149194240'	'0.0']->['406697394'	'428366153149194240'	'2.97']
['143257853'	'428366153149194240'	'0.0']->['1392718616'	'428366153149194240'	'2.97']
['143257853'	'428366153149194240'	'0.0']->['559004721'	'428366153149194240'	'2.97']
['143257853'	'428366153149194240'	'0.0']->['491795426'	'428366153149194240'	'2.97']
['143257853'	'428366153149194240'	'0.0']->['180102776'	'428366153149194240'	'2.97']
['143257853'	'428366153149194240'	'0.0']->['378701552'	'428366153149194240'	'2.97']
['143257853'	'428366153149194240'	'0.0']->['592220119'	'428366153149194240'	'2.97']
['143257853'	'428366153149194240'	'0.0']->['29535305'	'428366153149194240'	'2.97']
['143257853'	'428366153149194240'	'0.0']->['2278890378'	'428366153149194240'	'2.97']
['143257853'	'428366153149194240'	'0.0']->['921822812'	'428366153149194240'	'2.97']
['143257853'	'428366153149194240'	'0.0']->['920027449'	'428366153149194240'	'2.97']
['143257853'	'428366153149194240'	'0.0']->['46916705'	'428366912288854017'	'3.02']
['143257853'	'428366153149194240'	'0.0']->['15069948'	'428366921273069568'	'3.05']
['143257853'	'428366153149194240'	'0.0']->['248981629'	'428366927590088704'	'3.07']
['143257853'	'428366153149194240'	'0.0']->['2275319779'	'428366936154451968'	'3.1']
['143257853'	'428366153149194240'	'0.0']->['366706759'	'428366943863590912'	'3.13']
['143257853'	'428366153149194240'	'0.0']->['224441263'	'428366962830229505'	'3.22']
['143257853'	'428366153149194240'	'0.0']->['278171766'	'428366973433430016'	'3.25']
['143257853'	'428366153149194240'	'0.0']->['543740615'	'428366153149194240'	'3.3']
['143257853'	'428366153149194240'	'0.0']->['901500097'	'428366986247028736'	'3.3']
['143257853'	'428366153149194240'	'0.0']->['24636671'	'428366989342433280'	'3.32']
['414594728'	'428366153149194240'	'2.94']->['488937713'	'428366153149194240'	'3.47']
['143257853'	'428366153149194240'	'0.0']->['40578860'	'428367025748967424'	'3.47']
['143257853'	'428366153149194240'	'0.0']->['102252436'	'428367026852093952'	'3.47']
['143257853'	'428366153149194240'	'0.0']->['385729675'	'428366153149194240'	'3.55']
['143257853'	'428366153149194240'	'0.0']->['324465007'	'428366153149194240'	'3.59']
['143257853'	'428366153149194240'	'0.0']->['424740174'	'428366153149194240'	'3.61']
['143257853'	'428366153149194240'	'0.0']->['424727085'	'428366153149194240'	'3.62']
['143257853'	'428366153149194240'	'0.0']->['1922310348'	'428366153149194240'	'3.63']
['143257853'	'428366153149194240'	'0.0']->['353385853'	'428366153149194240'	'3.63']
['143257853'	'428366153149194240'	'0.0']->['790619954'	'428367070393159680'	'3.63']
['143257853'	'428366153149194240'	'0.0']->['448646118'	'428366153149194240'	'3.74']
['143257853'	'428366153149194240'	'0.0']->['219694854'	'428366153149194240'	'3.8']
['143257853'	'428366153149194240'	'0.0']->['2177091565'	'428366153149194240'	'3.82']
['143257853'	'428366153149194240'	'0.0']->['2187452652'	'428366153149194240'	'3.85']
['143257853'	'428366153149194240'	'0.0']->['220545998'	'428367132909649920'	'3.88']
['143257853'	'428366153149194240'	'0.0']->['586137207'	'428366153149194240'	'3.93']
['143257853'	'428366153149194240'	'0.0']->['823587234'	'428366153149194240'	'3.98']
['143257853'	'428366153149194240'	'0.0']->['459921415'	'428366153149194240'	'4.0']
['143257853'	'428366153149194240'	'0.0']->['457969589'	'428366153149194240'	'4.02']
['143257853'	'428366153149194240'	'0.0']->['377636685'	'428366153149194240'	'4.1']
['143257853'	'428366153149194240'	'0.0']->['311593991'	'428366153149194240'	'4.18']
['143257853'	'428366153149194240'	'0.0']->['902011736'	'428366153149194240'	'4.18']
['143257853'	'428366153149194240'	'0.0']->['498287419'	'428367218431524865'	'4.23']
['143257853'	'428366153149194240'	'0.0']->['451122498'	'428367221539483648'	'4.23']
['817997126'	'428366666745905154'	'2.03']->['180097569'	'428367261645438976'	'4.4']
['143257853'	'428366153149194240'	'0.0']->['299461618'	'428367275863719936'	'4.45']
['143257853'	'428366153149194240'	'0.0']->['1720311852'	'428366153149194240'	'4.47']
['143257853'	'428366153149194240'	'0.0']->['18263434'	'428367287100661762'	'4.5']
['143257853'	'428366153149194240'	'0.0']->['64301918'	'428366153149194240'	'4.62']
['143257853'	'428366153149194240'	'0.0']->['42866179'	'428366153149194240'	'4.69']
['143257853'	'428366153149194240'	'0.0']->['183757993'	'428366153149194240'	'4.73']
['143257853'	'428366153149194240'	'0.0']->['1587036626'	'428366153149194240'	'4.77']
['143257853'	'428366153149194240'	'0.0']->['31638300'	'428366153149194240'	'4.87']
['143257853'	'428366153149194240'	'0.0']->['14288735'	'428367389793988608'	'4.92']
['143257853'	'428366153149194240'	'0.0']->['112088265'	'428366153149194240'	'4.97']
['143257853'	'428366153149194240'	'0.0']->['342399123'	'428367438103973888'	'5.1']
['143257853'	'428366153149194240'	'0.0']->['1358340481'	'428366153149194240'	'5.8']
['143257853'	'428366153149194240'	'0.0']->['308390635'	'428366153149194240'	'6.22']
['143257853'	'428366153149194240'	'0.0']->['426101456'	'428367733945008128'	'6.28']
['143257853'	'428366153149194240'	'0.0']->['37091731'	'428367762340069376'	'6.38']
['143257853'	'428366153149194240'	'0.0']->['525089182'	'428366153149194240'	'6.42']
['143257853'	'428366153149194240'	'0.0']->['433721141'	'428366153149194240'	'6.53']
['143257853'	'428366153149194240'	'0.0']->['335585845'	'428366153149194240'	'6.58']
['361056396'	'428366153149194240'	'2.02']->['239117140'	'428366153149194240'	'6.61']
['143257853'	'428366153149194240'	'0.0']->['562626402'	'428366153149194240'	'6.62']
['143257853'	'428366153149194240'	'0.0']->['110063401'	'428366153149194240'	'6.63']
['459921415'	'428366153149194240'	'4.0']->['223350775'	'428366153149194240'	'6.63']
['143257853'	'428366153149194240'	'0.0']->['991961208'	'428366153149194240'	'6.63']
['143257853'	'428366153149194240'	'0.0']->['346966516'	'428366153149194240'	'6.63']
['143257853'	'428366153149194240'	'0.0']->['509344810'	'428366153149194240'	'6.63']
['143257853'	'428366153149194240'	'0.0']->['1909475618'	'428366153149194240'	'6.63']
['143257853'	'428366153149194240'	'0.0']->['279559139'	'428366153149194240'	'6.63']
['143257853'	'428366153149194240'	'0.0']->['423450430'	'428366153149194240'	'6.63']
['143257853'	'428366153149194240'	'0.0']->['393797480'	'428366153149194240'	'6.63']
['143257853'	'428366153149194240'	'0.0']->['215290687'	'428366153149194240'	'6.63']
['143257853'	'428366153149194240'	'0.0']->['241493362'	'428366153149194240'	'6.63']
['921822812'	'428366153149194240'	'2.97']->['495623327'	'428366153149194240'	'6.69']
['143257853'	'428366153149194240'	'0.0']->['1286830670'	'428366153149194240'	'6.72']
['143257853'	'428366153149194240'	'0.0']->['970536499'	'428367848956637184'	'6.73']
['143257853'	'428366153149194240'	'0.0']->['513277227'	'428366153149194240'	'6.74']
['143257853'	'428366153149194240'	'0.0']->['116821680'	'428366153149194240'	'6.75']
['143257853'	'428366153149194240'	'0.0']->['547172070'	'428366153149194240'	'6.78']
['143257853'	'428366153149194240'	'0.0']->['386180553'	'428366153149194240'	'6.82']
['143257853'	'428366153149194240'	'0.0']->['1007958614'	'428366153149194240'	'6.92']
['143257853'	'428366153149194240'	'0.0']->['91678030'	'428366153149194240'	'6.98']
['143257853'	'428366153149194240'	'0.0']->['248968962'	'428366153149194240'	'7.03']
['143257853'	'428366153149194240'	'0.0']->['544703065'	'428368047066595328'	'7.52']
['143257853'	'428366153149194240'	'0.0']->['1105366645'	'428366153149194240'	'7.53']
['143257853'	'428366153149194240'	'0.0']->['576559643'	'428368076267352064'	'7.63']
['143257853'	'428366153149194240'	'0.0']->['592251794'	'428366153149194240'	'7.77']
['143257853'	'428366153149194240'	'0.0']->['1041224630'	'428366153149194240'	'7.89']
['143257853'	'428366153149194240'	'0.0']->['526706120'	'428366153149194240'	'7.96']
['143257853'	'428366153149194240'	'0.0']->['350747654'	'428366153149194240'	'7.99']
['143257853'	'428366153149194240'	'0.0']->['1319657756'	'428366153149194240'	'8.0']
['143257853'	'428366153149194240'	'0.0']->['390501029'	'428366153149194240'	'8.01']
['143257853'	'428366153149194240'	'0.0']->['128962112'	'428366153149194240'	'8.02']
['143257853'	'428366153149194240'	'0.0']->['536013048'	'428368297554235393'	'8.52']
['143257853'	'428366153149194240'	'0.0']->['1203378775'	'428368489041391616'	'9.28']
['423450430'	'428366153149194240'	'6.63']->['473507299'	'428366153149194240'	'9.47']
['143257853'	'428366153149194240'	'0.0']->['1012510226'	'428368555013181440'	'9.53']
['143257853'	'428366153149194240'	'0.0']->['34695439'	'428366153149194240'	'10.2']
['495623327'	'428366153149194240'	'6.69']->['453587179'	'428366153149194240'	'10.57']
['143257853'	'428366153149194240'	'0.0']->['511241826'	'428366153149194240'	'10.75']
['143257853'	'428366153149194240'	'0.0']->['175186887'	'428368867887304704'	'10.78']
['284838297'	'428366153149194240'	'2.02']->['186048965'	'428366153149194240'	'10.84']
['143257853'	'428366153149194240'	'0.0']->['21524869'	'428366153149194240'	'10.89']
['143257853'	'428366153149194240'	'0.0']->['271237277'	'428368897033904128'	'10.9']
['143257853'	'428366153149194240'	'0.0']->['591407783'	'428366153149194240'	'10.91']
['143257853'	'428366153149194240'	'0.0']->['317523505'	'428366153149194240'	'10.92']
['143257853'	'428366153149194240'	'0.0']->['305109779'	'428366153149194240'	'10.93']
['143257853'	'428366153149194240'	'0.0']->['473492250'	'428366153149194240'	'10.93']
['143257853'	'428366153149194240'	'0.0']->['335020547'	'428366153149194240'	'10.93']
['143257853'	'428366153149194240'	'0.0']->['67426133'	'428366153149194240'	'10.93']
['143257853'	'428366153149194240'	'0.0']->['228391481'	'428366153149194240'	'10.93']
['143257853'	'428366153149194240'	'0.0']->['422346169'	'428366153149194240'	'10.93']
['143257853'	'428366153149194240'	'0.0']->['364057834'	'428366153149194240'	'10.93']
['143257853'	'428366153149194240'	'0.0']->['2173354014'	'428366153149194240'	'10.93']
['143257853'	'428366153149194240'	'0.0']->['605965200'	'428366153149194240'	'11.57']
['143257853'	'428366153149194240'	'0.0']->['224094726'	'428366153149194240'	'11.88']
['143257853'	'428366153149194240'	'0.0']->['68313558'	'428366153149194240'	'12.04']
['143257853'	'428366153149194240'	'0.0']->['60179037'	'428366153149194240'	'12.12']
['143257853'	'428366153149194240'	'0.0']->['109697766'	'428366153149194240'	'12.16']
['143257853'	'428366153149194240'	'0.0']->['1683220692'	'428366153149194240'	'12.18']
['1286830670'	'428366153149194240'	'6.72']->['393767986'	'428366153149194240'	'12.19']
['143257853'	'428366153149194240'	'0.0']->['396003839'	'428366153149194240'	'12.2']
['143257853'	'428366153149194240'	'0.0']->['187179252'	'428366153149194240'	'12.2']
['143257853'	'428366153149194240'	'0.0']->['2214401149'	'428369336877981696'	'12.65']
['143257853'	'428366153149194240'	'0.0']->['185732593'	'428366153149194240'	'12.78']
['143257853'	'428366153149194240'	'0.0']->['283678732'	'428366153149194240'	'13.07']
['143257853'	'428366153149194240'	'0.0']->['48065407'	'428366153149194240'	'13.22']
['143257853'	'428366153149194240'	'0.0']->['551348620'	'428366153149194240'	'13.29']
['67426133'	'428366153149194240'	'10.93']->['2236395340'	'428366153149194240'	'13.33']
['143257853'	'428366153149194240'	'0.0']->['66899915'	'428366153149194240'	'13.35']
['143257853'	'428366153149194240'	'0.0']->['545411697'	'428366153149194240'	'13.37']
['143257853'	'428366153149194240'	'0.0']->['393814207'	'428366153149194240'	'13.62']
['143257853'	'428366153149194240'	'0.0']->['141745066'	'428369626947661824'	'13.8']
['143257853'	'428366153149194240'	'0.0']->['386682709'	'428366153149194240'	'13.87']
['143257853'	'428366153149194240'	'0.0']->['412796689'	'428366153149194240'	'14.3']
['143257853'	'428366153149194240'	'0.0']->['608229533'	'428369797215047680'	'14.48']
['608229533'	'428369797215047680'	'14.48']->['258998072'	'428370003105021952'	'15.3']
['143257853'	'428366153149194240'	'0.0']->['184236911'	'428366153149194240'	'15.61']
['143257853'	'428366153149194240'	'0.0']->['306474957'	'428370105152454656'	'15.7']
['143257853'	'428366153149194240'	'0.0']->['397707053'	'428366153149194240'	'16.26']
['258998072'	'428370003105021952'	'15.3']->['608229533'	'428369797215047680'	'14.48']
['143257853'	'428366153149194240'	'0.0']->['69319535'	'428366153149194240'	'16.59']
['143257853'	'428366153149194240'	'0.0']->['266954332'	'428366153149194240'	'16.75']
['143257853'	'428366153149194240'	'0.0']->['168358444'	'428366153149194240'	'16.83']
['143257853'	'428366153149194240'	'0.0']->['366311254'	'428366153149194240'	'16.88']
['143257853'	'428366153149194240'	'0.0']->['552391169'	'428366153149194240'	'16.9']
['143257853'	'428366153149194240'	'0.0']->['368482499'	'428366153149194240'	'16.91']
['143257853'	'428366153149194240'	'0.0']->['282777788'	'428366153149194240'	'16.91']
['143257853'	'428366153149194240'	'0.0']->['256841706'	'428366153149194240'	'16.91']
['143257853'	'428366153149194240'	'0.0']->['23606931'	'428366153149194240'	'16.92']
['559004721'	'428366153149194240'	'2.97']->['308059570'	'428366153149194240'	'16.92']
['143257853'	'428366153149194240'	'0.0']->['1248929882'	'428366153149194240'	'16.92']
['143257853'	'428366153149194240'	'0.0']->['1319587910'	'428366153149194240'	'16.92']
['143257853'	'428366153149194240'	'0.0']->['1188850568'	'428366153149194240'	'17.39']
['143257853'	'428366153149194240'	'0.0']->['75175515'	'428366153149194240'	'17.63']
['143257853'	'428366153149194240'	'0.0']->['899724756'	'428366153149194240'	'17.75']
['143257853'	'428366153149194240'	'0.0']->['22916324'	'428370640681570304'	'17.83']
['143257853'	'428366153149194240'	'0.0']->['1045249693'	'428366153149194240'	'17.87']
['143257853'	'428366153149194240'	'0.0']->['26645682'	'428366153149194240'	'18.45']
['143257853'	'428366153149194240'	'0.0']->['286372864'	'428370828900978688'	'18.58']
['143257853'	'428366153149194240'	'0.0']->['573926785'	'428366153149194240'	'18.74']
['143257853'	'428366153149194240'	'0.0']->['1898824148'	'428366153149194240'	'18.89']
['143257853'	'428366153149194240'	'0.0']->['1713966894'	'428366153149194240'	'18.96']
['143257853'	'428366153149194240'	'0.0']->['439564007'	'428366153149194240'	'19.03']
['143257853'	'428366153149194240'	'0.0']->['305700781'	'428366153149194240'	'19.12']
['143257853'	'428366153149194240'	'0.0']->['1031949638'	'428366153149194240'	'19.16']
['143257853'	'428366153149194240'	'0.0']->['810870438'	'428366153149194240'	'19.2']
['143257853'	'428366153149194240'	'0.0']->['41541833'	'428371006005080064'	'19.28']
['143257853'	'428366153149194240'	'0.0']->['218707063'	'428366153149194240'	'19.53']
['286372864'	'428370828900978688'	'18.58']->['28606192'	'428371089245614080'	'19.62']
['143257853'	'428366153149194240'	'0.0']->['357656051'	'428366153149194240'	'19.7']
['2214401149'	'428369336877981696'	'12.65']->['491528348'	'428371120572882944'	'19.73']
['545411697'	'428366153149194240'	'13.37']->['482534131'	'428366153149194240'	'19.78']
['143257853'	'428366153149194240'	'0.0']->['1084734612'	'428366153149194240'	'19.82']
['346966516'	'428366153149194240'	'6.63']->['583373348'	'428366153149194240'	'19.85']
['143257853'	'428366153149194240'	'0.0']->['471581745'	'428366153149194240'	'19.87']
['143257853'	'428366153149194240'	'0.0']->['211944515'	'428366153149194240'	'20.73']
['143257853'	'428366153149194240'	'0.0']->['573197582'	'428371406267490304'	'20.87']
['143257853'	'428366153149194240'	'0.0']->['425166262'	'428366153149194240'	'21.17']
['573926785'	'428366153149194240'	'18.74']->['929858318'	'428366153149194240'	'21.6']
['143257853'	'428366153149194240'	'0.0']->['413537788'	'428366153149194240'	'21.89']
['143257853'	'428366153149194240'	'0.0']->['325964531'	'428366153149194240'	'22.18']
['143257853'	'428366153149194240'	'0.0']->['333072427'	'428366153149194240'	'22.47']
['143257853'	'428366153149194240'	'0.0']->['401798981'	'428366153149194240'	'22.88']
['143257853'	'428366153149194240'	'0.0']->['1517245646'	'428366153149194240'	'23.09']
['143257853'	'428366153149194240'	'0.0']->['42501810'	'428366153149194240'	'23.3']
['143257853'	'428366153149194240'	'0.0']->['1072840242'	'428372038042935296'	'23.38']
['817997126'	'428366666745905154'	'2.03']->['199407119'	'428372254506749952'	'24.23']
['143257853'	'428366153149194240'	'0.0']->['790974042'	'428372356088987648'	'24.65']
['143257853'	'428366153149194240'	'0.0']->['178931660'	'428372514390433793'	'25.27']
['178931660'	'428372514390433793'	'25.27']->['482534131'	'428366153149194240'	'19.78']
['143257853'	'428366153149194240'	'0.0']->['299640817'	'428366153149194240'	'27.11']
['482534131'	'428366153149194240'	'19.78']->['178931660'	'428372514390433793'	'25.27']
['143257853'	'428366153149194240'	'0.0']->['35878812'	'428373309190045696'	'28.43']
['143257853'	'428366153149194240'	'0.0']->['36405681'	'428366153149194240'	'29.01']
['199407119'	'428372254506749952'	'24.23']->['817997126'	'428366666745905154'	'2.03']
['143257853'	'428366153149194240'	'0.0']->['553881569'	'428366153149194240'	'29.96']
['143257853'	'428366153149194240'	'0.0']->['398298179'	'428366153149194240'	'30.44']
['143257853'	'428366153149194240'	'0.0']->['1043196151'	'428373844043497472'	'30.55']
['143257853'	'428366153149194240'	'0.0']->['2275554128'	'428366153149194240'	'30.68']
['143257853'	'428366153149194240'	'0.0']->['636642922'	'428366153149194240'	'30.8']
['143257853'	'428366153149194240'	'0.0']->['295966352'	'428366153149194240'	'30.86']
['143257853'	'428366153149194240'	'0.0']->['38592973'	'428366153149194240'	'30.89']
['143257853'	'428366153149194240'	'0.0']->['1138580796'	'428366153149194240'	'30.9']
['143257853'	'428366153149194240'	'0.0']->['24977315'	'428366153149194240'	'30.91']
['143257853'	'428366153149194240'	'0.0']->['64264150'	'428366153149194240'	'30.92']
['143257853'	'428366153149194240'	'0.0']->['9101742'	'428366153149194240'	'31.23']
['143257853'	'428366153149194240'	'0.0']->['608734775'	'428366153149194240'	'31.53']
['199407119'	'428372254506749952'	'24.23']->['85949181'	'428374221249859585'	'32.05']
['143257853'	'428366153149194240'	'0.0']->['404444489'	'428366153149194240'	'32.33']
['143257853'	'428366153149194240'	'0.0']->['1287547358'	'428374648032866304'	'33.75']
['143257853'	'428366153149194240'	'0.0']->['568012015'	'428374661798178817'	'33.8']
['143257853'	'428366153149194240'	'0.0']->['268615187'	'428366153149194240'	'34.19']
['143257853'	'428366153149194240'	'0.0']->['26865356'	'428366153149194240'	'35.12']
['143257853'	'428366153149194240'	'0.0']->['114467866'	'428366153149194240'	'35.82']
['143257853'	'428366153149194240'	'0.0']->['2235006223'	'428375189374521345'	'35.9']
['143257853'	'428366153149194240'	'0.0']->['34433311'	'428366153149194240'	'35.93']
['143257853'	'428366153149194240'	'0.0']->['2295100718'	'428366153149194240'	'36.05']
['1069797481'	'428366153149194240'	'2.02']->['586542200'	'428366153149194240'	'40.28']
['143257853'	'428366153149194240'	'0.0']->['154290985'	'428366153149194240'	'42.4']
['143257853'	'428366153149194240'	'0.0']->['1436449669'	'428366153149194240'	'43.46']
['143257853'	'428366153149194240'	'0.0']->['1438694629'	'428366153149194240'	'43.99']
['143257853'	'428366153149194240'	'0.0']->['90722663'	'428366153149194240'	'44.25']
['143257853'	'428366153149194240'	'0.0']->['130947541'	'428366153149194240'	'44.38']
['143257853'	'428366153149194240'	'0.0']->['899155280'	'428366153149194240'	'44.45']
['143257853'	'428366153149194240'	'0.0']->['252960680'	'428366153149194240'	'44.52']
['143257853'	'428366153149194240'	'0.0']->['981606720'	'428366153149194240'	'46.16']
['223350775'	'428366153149194240'	'6.63']->['202277510'	'428366153149194240'	'46.98']
['143257853'	'428366153149194240'	'0.0']->['223315445'	'428366153149194240'	'47.8']
['143257853'	'428366153149194240'	'0.0']->['1385635603'	'428378627906879488'	'49.57']
['143257853'	'428366153149194240'	'0.0']->['272462271'	'428379675950579712'	'53.73']
['143257853'	'428366153149194240'	'0.0']->['61762390'	'428366153149194240'	'55.08']
['143257853'	'428366153149194240'	'0.0']->['67432628'	'428380725961064448'	'57.9']
['143257853'	'428366153149194240'	'0.0']->['260054616'	'428366153149194240'	'58.73']
['143257853'	'428366153149194240'	'0.0']->['296028054'	'428366153149194240'	'60.55']
['143257853'	'428366153149194240'	'0.0']->['397015718'	'428366153149194240'	'61.46']
['143257853'	'428366153149194240'	'0.0']->['2313212916'	'428366153149194240'	'62.37']
['143257853'	'428366153149194240'	'0.0']->['985646533'	'428366153149194240'	'64.64']
['143257853'	'428366153149194240'	'0.0']->['753830346'	'428366153149194240'	'65.78']
['143257853'	'428366153149194240'	'0.0']->['204530551'	'428366153149194240'	'66.35']
['143257853'	'428366153149194240'	'0.0']->['1636630572'	'428366153149194240'	'66.92']
['589551070'	'428366153149194240'	'2.02']->['1155105361'	'428366153149194240'	'67.08']
['143257853'	'428366153149194240'	'0.0']->['291980827'	'428366153149194240'	'68.34']
['143257853'	'428366153149194240'	'0.0']->['568900254'	'428366153149194240'	'69.6']
['143257853'	'428366153149194240'	'0.0']->['597869527'	'428366153149194240'	'71.67']
['67432628'	'428380725961064448'	'57.9']->['891674142'	'428384279836385280'	'72.02']
['143257853'	'428366153149194240'	'0.0']->['566532832'	'428366153149194240'	'73.75']
['143257853'	'428366153149194240'	'0.0']->['634362090'	'428366153149194240'	'75.62']
['143257853'	'428366153149194240'	'0.0']->['1445097546'	'428366153149194240'	'76.55']
['143257853'	'428366153149194240'	'0.0']->['576434448'	'428366153149194240'	'77.48']
['143257853'	'428366153149194240'	'0.0']->['26320289'	'428366153149194240'	'79.36']
['143257853'	'428366153149194240'	'0.0']->['1320652682'	'428386198483005440'	'79.65']
['143257853'	'428366153149194240'	'0.0']->['1056815372'	'428366153149194240'	'81.23']
['143257853'	'428366153149194240'	'0.0']->['47855780'	'428386797484113920'	'82.03']
['143257853'	'428366153149194240'	'0.0']->['1043925158'	'428366153149194240'	'82.87']
['143257853'	'428366153149194240'	'0.0']->['2316474380'	'428366153149194240'	'83.13']
['143257853'	'428366153149194240'	'0.0']->['2269636717'	'428366153149194240'	'87.23']
['143257853'	'428366153149194240'	'0.0']->['1045373107'	'428388161928978432'	'87.45']
['143257853'	'428366153149194240'	'0.0']->['546464007'	'428366153149194240'	'91.33']
['143257853'	'428366153149194240'	'0.0']->['201851957'	'428390780474904577'	'97.85']
['377636685'	'428366153149194240'	'4.1']->['2297898088'	'428366153149194240'	'103.21']
['143257853'	'428366153149194240'	'0.0']->['17108735'	'428366153149194240'	'109.15']
['143257853'	'428366153149194240'	'0.0']->['45537968'	'428366153149194240'	'112.11']
['143257853'	'428366153149194240'	'0.0']->['108668518'	'428394637602996224'	'113.18']
['143257853'	'428366153149194240'	'0.0']->['212344102'	'428366153149194240'	'113.6']
['143257853'	'428366153149194240'	'0.0']->['324791732'	'428366153149194240'	'114.34']
['143257853'	'428366153149194240'	'0.0']->['90557755'	'428366153149194240'	'115.08']
['143257853'	'428366153149194240'	'0.0']->['429602335'	'428366153149194240'	'117.28']
['143257853'	'428366153149194240'	'0.0']->['593354181'	'428395748636377088'	'117.6']
['143257853'	'428366153149194240'	'0.0']->['66227799'	'428366153149194240'	'118.38']
['143257853'	'428366153149194240'	'0.0']->['358043977'	'428366153149194240'	'119.48']
['143257853'	'428366153149194240'	'0.0']->['544023507'	'428366153149194240'	'123.57']
['143257853'	'428366153149194240'	'0.0']->['1138627357'	'428397800330506240'	'125.75']
['143257853'	'428366153149194240'	'0.0']->['103994117'	'428366153149194240'	'127.65']
['143257853'	'428366153149194240'	'0.0']->['463586936'	'428366153149194240'	'128.88']
['143257853'	'428366153149194240'	'0.0']->['42944866'	'428399404639608832'	'132.13']
['143257853'	'428366153149194240'	'0.0']->['190490701'	'428366153149194240'	'135.4']
['143257853'	'428366153149194240'	'0.0']->['338335787'	'428366153149194240'	'138.66']
['143257853'	'428366153149194240'	'0.0']->['423092311'	'428366153149194240'	'141.92']
['143257853'	'428366153149194240'	'0.0']->['457574018'	'428366153149194240'	'143.47']
['143257853'	'428366153149194240'	'0.0']->['896696034'	'428366153149194240'	'144.9']
['143257853'	'428366153149194240'	'0.0']->['145436936'	'428366153149194240'	'162.84']
['143257853'	'428366153149194240'	'0.0']->['625119041'	'428408193455489024'	'167.05']
['143257853'	'428366153149194240'	'0.0']->['2231268065'	'428366153149194240'	'171.81']
['143257853'	'428366153149194240'	'0.0']->['49488313'	'428366153149194240'	'176.3']
['143257853'	'428366153149194240'	'0.0']->['984059402'	'428410946709512193'	'177.98']
['143257853'	'428366153149194240'	'0.0']->['717486697'	'428366153149194240'	'180.78']
['143257853'	'428366153149194240'	'0.0']->['85063602'	'428411676229378048'	'180.88']
['143257853'	'428366153149194240'	'0.0']->['386236878'	'428366153149194240'	'183.0']
['143257853'	'428366153149194240'	'0.0']->['511699615'	'428366153149194240'	'188.01']
['143257853'	'428366153149194240'	'0.0']->['2187583302'	'428366153149194240'	'193.02']
['143257853'	'428366153149194240'	'0.0']->['422189186'	'428366153149194240'	'211.55']
['143257853'	'428366153149194240'	'0.0']->['397217517'	'428366153149194240'	'220.72']
['143257853'	'428366153149194240'	'0.0']->['109012360'	'428366153149194240'	'226.85']
['143257853'	'428366153149194240'	'0.0']->['460652059'	'428366153149194240'	'258.71']
['143257853'	'428366153149194240'	'0.0']->['2228542562'	'428366153149194240'	'274.64']
['42501810'	'428366153149194240'	'23.3']->['42992652'	'428366153149194240'	'290.57']
['143257853'	'428366153149194240'	'0.0']->['1009825448'	'428366153149194240'	'333.32']
['143257853'	'428366153149194240'	'0.0']->['120622754'	'428366153149194240'	'354.7']
['143257853'	'428366153149194240'	'0.0']->['437770338'	'428458177521123329'	'365.67']
['143257853'	'428366153149194240'	'0.0']->['2291038842'	'428366153149194240'	'376.08']
['143257853'	'428366153149194240'	'0.0']->['159134779'	'428366153149194240'	'429.53']
['143257853'	'428366153149194240'	'0.0']->['266126530'	'428366153149194240'	'433.8']
['143257853'	'428366153149194240'	'0.0']->['82362488'	'428481571218530304'	'458.63']
['143257853'	'428366153149194240'	'0.0']->['362227867'	'428485340094267392'	'473.6']
['143257853'	'428366153149194240'	'0.0']->['2260559794'	'428366153149194240'	'495.28']
['143257853'	'428366153149194240'	'0.0']->['65472352'	'428494499606978560'	'510.0']
['143257853'	'428366153149194240'	'0.0']->['181460135'	'428366153149194240'	'514.5']
['143257853'	'428366153149194240'	'0.0']->['134807849'	'428366153149194240'	'572.12']
['143257853'	'428366153149194240'	'0.0']->['239024483'	'428366153149194240'	'574.93']
['143257853'	'428366153149194240'	'0.0']->['1222949664'	'428366153149194240'	'576.98']
['143257853'	'428366153149194240'	'0.0']->['450315421'	'428515942306295808'	'595.2']
['65830700'	'428366153149194240'	'0.58']->['386717541'	'428366153149194240'	'623.57']
['143257853'	'428366153149194240'	'0.0']->['2317180004'	'428366153149194240'	'640.73']
['143257853'	'428366153149194240'	'0.0']->['850612459'	'428366153149194240'	'663.0']
['143257853'	'428366153149194240'	'0.0']->['515958370'	'428366153149194240'	'664.72']
['143257853'	'428366153149194240'	'0.0']->['1419084560'	'428366153149194240'	'692.55']
['143257853'	'428366153149194240'	'0.0']->['154712985'	'428366153149194240'	'788.72']
['984059402'	'428410946709512193'	'177.98']->['311211071'	'428572035615166464'	'818.1']
['143257853'	'428366153149194240'	'0.0']->['1603250306'	'428581095727046656'	'854.1']
['143257853'	'428366153149194240'	'0.0']->['998923244'	'428366153149194240'	'995.45']
['1013680765'	'428366153149194240'	'2.02']->['43444957'	'428366153149194240'	'1002.32']
['143257853'	'428366153149194240'	'0.0']->['186426722'	'428366153149194240'	'1048.15']
['143257853'	'428366153149194240'	'0.0']->['1428704929'	'428366153149194240'	'1079.42']
['143257853'	'428366153149194240'	'0.0']->['558710678'	'428366153149194240'	'1107.45']
['143257853'	'428366153149194240'	'0.0']->['32193414'	'428653871171268608'	'1143.28']
['143257853'	'428366153149194240'	'0.0']->['206053588'	'428366153149194240'	'1181.42']
['143257853'	'428366153149194240'	'0.0']->['959413459'	'428366153149194240'	'1193.02']
['143257853'	'428366153149194240'	'0.0']->['66632290'	'428366153149194240'	'1200.63']
['143257853'	'428366153149194240'	'0.0']->['83214291'	'428668429885636608'	'1201.13']
['143257853'	'428366153149194240'	'0.0']->['207363433'	'428366153149194240'	'1484.57']
['143257853'	'428366153149194240'	'0.0']->['599396293'	'428366153149194240'	'1533.23']
['143257853'	'428366153149194240'	'0.0']->['764308508'	'428366153149194240'	'1562.87']
['143257853'	'428366153149194240'	'0.0']->['1584560359'	'428366153149194240'	'1582.68']
['143257853'	'428366153149194240'	'0.0']->['753539401'	'428366153149194240'	'1635.93']
['143257853'	'428366153149194240'	'0.0']->['989909527'	'428366153149194240'	'1673.27']
['1045249693'	'428366153149194240'	'17.87']->['1512308184'	'428366153149194240'	'1688.07']
['143257853'	'428366153149194240'	'0.0']->['2285600018'	'428366153149194240'	'1894.33']
['143257853'	'428366153149194240'	'0.0']->['369864781'	'428366153149194240'	'2207.08']
['143257853'	'428366153149194240'	'0.0']->['370523511'	'428366153149194240'	'2246.85']
['143257853'	'428366153149194240'	'0.0']->['406466660'	'428366153149194240'	'2247.08']
['143257853'	'428366153149194240'	'0.0']->['1866594482'	'428366153149194240'	'2398.97']
['143257853'	'428366153149194240'	'0.0']->['392568847'	'429009467334615042'	'2556.3']
['143257853'	'428366153149194240'	'0.0']->['333104329'	'428366153149194240'	'2739.83']
['143257853'	'428366153149194240'	'0.0']->['147687495'	'428366153149194240'	'2766.83']
['143257853'	'428366153149194240'	'0.0']->['277271875'	'428366153149194240'	'3237.95']
['143257853'	'428366153149194240'	'0.0']->['2272618680'	'428366153149194240'	'3988.65']
['143257853'	'428366153149194240'	'0.0']->['1613687126'	'428366153149194240'	'4187.68']
['143257853'	'428366153149194240'	'0.0']->['1141115462'	'428366153149194240'	'4320.05']
['143257853'	'428366153149194240'	'0.0']->['111495167'	'428366153149194240'	'4336.48']
['143257853'	'428366153149194240'	'0.0']->['2168435779'	'428366153149194240'	'4590.57']
['143257853'	'428366153149194240'	'0.0']->['1389879212'	'428366153149194240'	'4661.18']
['143257853'	'428366153149194240'	'0.0']->['313328149'	'428366153149194240'	'4793.15']
['143257853'	'428366153149194240'	'0.0']->['2201160965'	'428366153149194240'	'5139.88']
['143257853'	'428366153149194240'	'0.0']->['94208306'	'429702343089995776'	'5309.53']
['143257853'	'428366153149194240'	'0.0']->['1861770661'	'429723688335060992'	'5394.35']
['143257853'	'428366153149194240'	'0.0']->['365630708'	'428366153149194240'	'5586.55']
['143257853'	'428366153149194240'	'0.0']->['332313478'	'428366153149194240'	'6186.72']
['143257853'	'428366153149194240'	'0.0']->['1390882778'	'428366153149194240'	'6723.65']
['143257853'	'428366153149194240'	'0.0']->['451340141'	'428366153149194240'	'6738.68']
['143257853'	'428366153149194240'	'0.0']->['391711106'	'428366153149194240'	'6826.83']
['143257853'	'428366153149194240'	'0.0']->['363605884'	'428366153149194240'	'7322.5']
['143257853'	'428366153149194240'	'0.0']->['259469686'	'428366153149194240'	'7864.18']
['143257853'	'428366153149194240'	'0.0']->['624844356'	'428366153149194240'	'7942.53']
['143257853'	'428366153149194240'	'0.0']->['290237393'	'430463243576807424'	'8333.08']
['290237393'	'430463243576807424'	'8333.08']->['292554842'	'430464895989977088'	'8339.65']
['292554842'	'430464895989977088'	'8339.65']->['369897033'	'430465702005182464'	'8342.85']
['369897033'	'430465702005182464'	'8342.85']->['292554842'	'430464895989977088'	'8339.65']
['143257853'	'428366153149194240'	'0.0']->['442320579'	'428366153149194240'	'8871.82']
['143257853'	'428366153149194240'	'0.0']->['314367362'	'428366153149194240'	'8960.8']
['143257853'	'428366153149194240'	'0.0']->['2260781884'	'428366153149194240'	'9853.07']
['143257853'	'428366153149194240'	'0.0']->['324729621'	'430880974486790144'	'9993.0']
['143257853'	'428366153149194240'	'0.0']->['2283007051'	'428366153149194240'	'11689.63']
['143257853'	'428366153149194240'	'0.0']->['1060971726'	'428366153149194240'	'12892.38']
['143257853'	'428366153149194240'	'0.0']->['2218411685'	'428366153149194240'	'16490.2']
['143257853'	'428366153149194240'	'0.0']->['320811044'	'428366153149194240'	'16989.18']
['143257853'	'428366153149194240'	'0.0']->['716734988'	'428366153149194240'	'23861.82']
['143257853'	'428366153149194240'	'0.0']->['62555835'	'428366153149194240'	'27572.73']
['143257853'	'428366153149194240'	'0.0']->['1588017626'	'428366153149194240'	'31816.0']
['143257853'	'428366153149194240'	'0.0']->['460690919'	'428366153149194240'	'38077.67']
['460690919'	'428366153149194240'	'38077.67']->['1033334281'	'428366153149194240'	'38079.45']
['143257853'	'428366153149194240'	'0.0']->['1872971773'	'428366153149194240'	'38639.05']
['143257853'	'428366153149194240'	'0.0']->['581901300'	'428366153149194240'	'48586.03']
['143257853'	'428366153149194240'	'0.0']->['2270072101'	'428366153149194240'	'53641.68']
['143257853'	'428366153149194240'	'0.0']->['901926259'	'428366153149194240'	'53757.98']
['143257853'	'428366153149194240'	'0.0']->['1358688330'	'428366153149194240'	'54475.67']
['143257853'	'428366153149194240'	'0.0']->['81653494'	'428366153149194240'	'89249.52']
['143257853'	'428366153149194240'	'0.0']->['537669568'	'428366153149194240'	'101636.35']
['143257853'	'428366153149194240'	'0.0']->['383285734'	'454129239382429696'	'102373.3']
['143257853'	'428366153149194240'	'0.0']->['458702950'	'428366153149194240'	'111791.87']
['143257853'	'428366153149194240'	'0.0']->['941591491'	'428366153149194240'	'114873.75']
['143257853'	'428366153149194240'	'0.0']->['2407773320'	'463074511839981570'	'137918.62']
['143257853'	'428366153149194240'	'0.0']->['2341058959'	'428366153149194240'	'143615.98']
['143257853'	'428366153149194240'	'0.0']->['2488855722'	'428366153149194240'	'147057.78']
['143257853'	'428366153149194240'	'0.0']->['2323710211'	'428366153149194240'	'159790.67']
['143257853'	'428366153149194240'	'0.0']->['2569780888'	'428366153149194240'	'172516.72']
['143257853'	'428366153149194240'	'0.0']->['15334475'	'428366153149194240'	'196935.7']
['143257853'	'428366153149194240'	'0.0']->['903819776'	'428366153149194240'	'219343.25']
['143257853'	'428366153149194240'	'0.0']->['51925049'	'428366153149194240'	'221663.9']
['143257853'	'428366153149194240'	'0.0']->['2648599868'	'428366153149194240'	'282155.2']
['143257853'	'428366153149194240'	'0.0']->['988299799'	'505678521583534080'	'307211.75']
