# Supplementary material for: BiMGCL: rumor detection via bi-directional multi-level graph contrastive learning
Source: PeerJ Comput Sci. 2023 Nov 10;9:e1659. doi: 10.7717/peerj-cs.1659 (PMC10703058; doi:10.7717/peerj-cs.1659)
Supplement: Supplemental Information 1 [file peerj-cs-09-1659-s001.zip › rumor_detection_acl2017/twitter15/tree/435998882250899456.txt]

['ROOT'	'ROOT'	'0.0']->['380617189'	'435998882250899456'	'0.0']
['380617189'	'435998882250899456'	'0.0']->['570281284'	'435999088648392704'	'0.82']
['380617189'	'435998882250899456'	'0.0']->['631252621'	'435999140212785152'	'1.03']
['380617189'	'435998882250899456'	'0.0']->['621588791'	'435999181262430208'	'1.18']
['380617189'	'435998882250899456'	'0.0']->['516004775'	'435998882250899456'	'2.98']
['380617189'	'435998882250899456'	'0.0']->['1376163182'	'435998882250899456'	'2.98']
['380617189'	'435998882250899456'	'0.0']->['254845964'	'435998882250899456'	'2.98']
['380617189'	'435998882250899456'	'0.0']->['2350419878'	'435998882250899456'	'2.98']
['380617189'	'435998882250899456'	'0.0']->['1115351515'	'435998882250899456'	'2.98']
['380617189'	'435998882250899456'	'0.0']->['611222638'	'435998882250899456'	'2.98']
['380617189'	'435998882250899456'	'0.0']->['174111851'	'435998882250899456'	'2.98']
['380617189'	'435998882250899456'	'0.0']->['1452988891'	'435998882250899456'	'2.98']
['380617189'	'435998882250899456'	'0.0']->['356557741'	'435998882250899456'	'2.98']
['380617189'	'435998882250899456'	'0.0']->['572136118'	'435998882250899456'	'2.98']
['380617189'	'435998882250899456'	'0.0']->['565767124'	'435998882250899456'	'2.98']
['356557741'	'435998882250899456'	'2.98']->['42083240'	'435998882250899456'	'2.98']
['380617189'	'435998882250899456'	'0.0']->['1559150114'	'435998882250899456'	'2.98']
['380617189'	'435998882250899456'	'0.0']->['2347587762'	'435998882250899456'	'2.98']
['380617189'	'435998882250899456'	'0.0']->['1321083926'	'435998882250899456'	'3.21']
['380617189'	'435998882250899456'	'0.0']->['1556319757'	'435998882250899456'	'3.32']
['356557741'	'435998882250899456'	'2.98']->['1573991977'	'435998882250899456'	'3.43']
['380617189'	'435998882250899456'	'0.0']->['1317455101'	'435999868805337089'	'3.92']
['380617189'	'435998882250899456'	'0.0']->['1658918816'	'435998882250899456'	'4.03']
['380617189'	'435998882250899456'	'0.0']->['608567783'	'435998882250899456'	'4.33']
['380617189'	'435998882250899456'	'0.0']->['584833122'	'435998882250899456'	'4.48']
['380617189'	'435998882250899456'	'0.0']->['937693213'	'435998882250899456'	'4.56']
['380617189'	'435998882250899456'	'0.0']->['129918277'	'435998882250899456'	'4.61']
['380617189'	'435998882250899456'	'0.0']->['751704661'	'435998882250899456'	'4.62']
['380617189'	'435998882250899456'	'0.0']->['1697553534'	'435998882250899456'	'4.63']
['380617189'	'435998882250899456'	'0.0']->['288996008'	'435998882250899456'	'4.63']
['380617189'	'435998882250899456'	'0.0']->['232273666'	'435998882250899456'	'4.63']
['380617189'	'435998882250899456'	'0.0']->['150476974'	'435998882250899456'	'4.63']
['380617189'	'435998882250899456'	'0.0']->['166846031'	'435998882250899456'	'4.63']
['380617189'	'435998882250899456'	'0.0']->['2337667166'	'435998882250899456'	'4.63']
['380617189'	'435998882250899456'	'0.0']->['258999620'	'435998882250899456'	'4.63']
['380617189'	'435998882250899456'	'0.0']->['1613850678'	'435998882250899456'	'4.63']
['380617189'	'435998882250899456'	'0.0']->['1305302118'	'436000358926938113'	'5.87']
['380617189'	'435998882250899456'	'0.0']->['453467056'	'435998882250899456'	'6.13']
['380617189'	'435998882250899456'	'0.0']->['136700660'	'435998882250899456'	'6.87']
['380617189'	'435998882250899456'	'0.0']->['100901118'	'435998882250899456'	'7.24']
['380617189'	'435998882250899456'	'0.0']->['849617791'	'435998882250899456'	'7.43']
['380617189'	'435998882250899456'	'0.0']->['73699928'	'435998882250899456'	'7.52']
['380617189'	'435998882250899456'	'0.0']->['575397650'	'436000777644281856'	'7.53']
['380617189'	'435998882250899456'	'0.0']->['79355636'	'435998882250899456'	'7.57']
['380617189'	'435998882250899456'	'0.0']->['139160166'	'435998882250899456'	'7.59']
['380617189'	'435998882250899456'	'0.0']->['1476622856'	'435998882250899456'	'7.61']
['380617189'	'435998882250899456'	'0.0']->['1191805028'	'435998882250899456'	'7.61']
['380617189'	'435998882250899456'	'0.0']->['632650280'	'435998882250899456'	'7.61']
['380617189'	'435998882250899456'	'0.0']->['99019220'	'435998882250899456'	'7.62']
['380617189'	'435998882250899456'	'0.0']->['617546664'	'435998882250899456'	'7.62']
['584833122'	'435998882250899456'	'4.48']->['778783682'	'435998882250899456'	'7.62']
['380617189'	'435998882250899456'	'0.0']->['591378605'	'435998882250899456'	'7.62']
['380617189'	'435998882250899456'	'0.0']->['1483234028'	'435998882250899456'	'7.62']
['380617189'	'435998882250899456'	'0.0']->['613916545'	'435998882250899456'	'7.62']
['380617189'	'435998882250899456'	'0.0']->['283682586'	'435998882250899456'	'7.62']
['380617189'	'435998882250899456'	'0.0']->['796118443'	'435998882250899456'	'7.62']
['380617189'	'435998882250899456'	'0.0']->['528024034'	'435998882250899456'	'7.62']
['380617189'	'435998882250899456'	'0.0']->['493444789'	'435998882250899456'	'7.62']
['380617189'	'435998882250899456'	'0.0']->['1170439922'	'435998882250899456'	'7.62']
['380617189'	'435998882250899456'	'0.0']->['536933253'	'435998882250899456'	'7.62']
['380617189'	'435998882250899456'	'0.0']->['97544657'	'435998882250899456'	'7.62']
['380617189'	'435998882250899456'	'0.0']->['1367256426'	'435998882250899456'	'7.62']
['380617189'	'435998882250899456'	'0.0']->['2282453189'	'435998882250899456'	'7.62']
['380617189'	'435998882250899456'	'0.0']->['315486707'	'435998882250899456'	'7.62']
['380617189'	'435998882250899456'	'0.0']->['1342701342'	'435998882250899456'	'7.62']
['380617189'	'435998882250899456'	'0.0']->['2270764362'	'435998882250899456'	'7.62']
['380617189'	'435998882250899456'	'0.0']->['368594309'	'435998882250899456'	'8.18']
['380617189'	'435998882250899456'	'0.0']->['414894061'	'435998882250899456'	'8.45']
['380617189'	'435998882250899456'	'0.0']->['543925102'	'435998882250899456'	'8.59']
['380617189'	'435998882250899456'	'0.0']->['282953656'	'435998882250899456'	'8.66']
['380617189'	'435998882250899456'	'0.0']->['811325594'	'435998882250899456'	'8.7']
['380617189'	'435998882250899456'	'0.0']->['424512791'	'435998882250899456'	'8.72']
['380617189'	'435998882250899456'	'0.0']->['1564915519'	'435998882250899456'	'8.72']
['380617189'	'435998882250899456'	'0.0']->['501040244'	'435998882250899456'	'8.73']
['380617189'	'435998882250899456'	'0.0']->['985620590'	'435998882250899456'	'8.73']
['380617189'	'435998882250899456'	'0.0']->['440489830'	'435998882250899456'	'8.73']
['1564915519'	'435998882250899456'	'8.72']->['168725739'	'435998882250899456'	'8.73']
['380617189'	'435998882250899456'	'0.0']->['348139249'	'435998882250899456'	'8.73']
['380617189'	'435998882250899456'	'0.0']->['1383134708'	'435998882250899456'	'8.73']
['380617189'	'435998882250899456'	'0.0']->['1392786697'	'435998882250899456'	'8.73']
['348139249'	'435998882250899456'	'8.73']->['2174879700'	'435998882250899456'	'8.73']
['380617189'	'435998882250899456'	'0.0']->['612870057'	'435998882250899456'	'8.73']
['1697553534'	'435998882250899456'	'4.63']->['2314847756'	'435998882250899456'	'8.73']
['380617189'	'435998882250899456'	'0.0']->['1039154850'	'435998882250899456'	'8.73']
['1658918816'	'435998882250899456'	'4.03']->['255642529'	'435998882250899456'	'8.73']
['380617189'	'435998882250899456'	'0.0']->['602333087'	'435998882250899456'	'8.73']
['380617189'	'435998882250899456'	'0.0']->['305839813'	'435998882250899456'	'8.93']
['380617189'	'435998882250899456'	'0.0']->['700124830'	'435998882250899456'	'9.03']
['380617189'	'435998882250899456'	'0.0']->['2172807862'	'435998882250899456'	'9.13']
['380617189'	'435998882250899456'	'0.0']->['272543254'	'436001472661454848'	'10.3']
['536933253'	'435998882250899456'	'7.62']->['226792252'	'435998882250899456'	'10.43']
['380617189'	'435998882250899456'	'0.0']->['512728983'	'436001631897800704'	'10.93']
['380617189'	'435998882250899456'	'0.0']->['177812958'	'435998882250899456'	'11.08']
['168725739'	'435998882250899456'	'8.73']->['582206753'	'435998882250899456'	'11.41']
['380617189'	'435998882250899456'	'0.0']->['876695803'	'436001770670551040'	'11.48']
['849617791'	'435998882250899456'	'7.43']->['625159757'	'435998882250899456'	'11.57']
['380617189'	'435998882250899456'	'0.0']->['371915457'	'435998882250899456'	'11.65']
['380617189'	'435998882250899456'	'0.0']->['72191361'	'435998882250899456'	'11.69']
['168725739'	'435998882250899456'	'8.73']->['706316420'	'435998882250899456'	'11.72']
['380617189'	'435998882250899456'	'0.0']->['2205042521'	'435998882250899456'	'11.73']
['380617189'	'435998882250899456'	'0.0']->['763747572'	'435998882250899456'	'11.73']
['380617189'	'435998882250899456'	'0.0']->['295282213'	'435998882250899456'	'11.73']
['371915457'	'435998882250899456'	'11.65']->['125505090'	'435998882250899456'	'11.73']
['380617189'	'435998882250899456'	'0.0']->['263940086'	'435998882250899456'	'11.73']
['380617189'	'435998882250899456'	'0.0']->['548454828'	'435998882250899456'	'11.73']
['380617189'	'435998882250899456'	'0.0']->['262882020'	'435998882250899456'	'11.73']
['380617189'	'435998882250899456'	'0.0']->['720927918'	'435998882250899456'	'11.73']
['125505090'	'435998882250899456'	'11.73']->['622227978'	'435998882250899456'	'11.73']
['876695803'	'436001770670551040'	'11.48']->['357120767'	'435998882250899456'	'11.73']
['305839813'	'435998882250899456'	'8.93']->['2200491991'	'435998882250899456'	'11.73']
['380617189'	'435998882250899456'	'0.0']->['350653656'	'435998882250899456'	'11.73']
['380617189'	'435998882250899456'	'0.0']->['790198548'	'435998882250899456'	'11.73']
['357120767'	'435998882250899456'	'11.73']->['876695803'	'436001770670551040'	'11.48']
['380617189'	'435998882250899456'	'0.0']->['2346192998'	'435998882250899456'	'11.73']
['796118443'	'435998882250899456'	'7.62']->['2278287566'	'435998882250899456'	'11.73']
['380617189'	'435998882250899456'	'0.0']->['2345877175'	'435998882250899456'	'11.73']
['380617189'	'435998882250899456'	'0.0']->['790461876'	'435998882250899456'	'12.19']
['380617189'	'435998882250899456'	'0.0']->['2268508746'	'435998882250899456'	'12.42']
['380617189'	'435998882250899456'	'0.0']->['544605671'	'435998882250899456'	'12.54']
['380617189'	'435998882250899456'	'0.0']->['1467501204'	'435998882250899456'	'12.65']
['380617189'	'435998882250899456'	'0.0']->['563205508'	'435998882250899456'	'12.75']
['380617189'	'435998882250899456'	'0.0']->['841495020'	'436002290244530177'	'13.55']
['380617189'	'435998882250899456'	'0.0']->['188095236'	'435998882250899456'	'13.98']
['380617189'	'435998882250899456'	'0.0']->['434398991'	'435998882250899456'	'14.6']
['380617189'	'435998882250899456'	'0.0']->['1483017708'	'435998882250899456'	'14.91']
['380617189'	'435998882250899456'	'0.0']->['380635575'	'435998882250899456'	'15.06']
['380617189'	'435998882250899456'	'0.0']->['573414773'	'435998882250899456'	'15.14']
['380617189'	'435998882250899456'	'0.0']->['562244638'	'435998882250899456'	'15.18']
['380617189'	'435998882250899456'	'0.0']->['781350648'	'435998882250899456'	'15.2']
['42083240'	'435998882250899456'	'2.98']->['310523034'	'435998882250899456'	'15.21']
['380617189'	'435998882250899456'	'0.0']->['1250295337'	'435998882250899456'	'15.21']
['380617189'	'435998882250899456'	'0.0']->['453639974'	'435998882250899456'	'15.21']
['380617189'	'435998882250899456'	'0.0']->['1540253186'	'435998882250899456'	'15.22']
['380617189'	'435998882250899456'	'0.0']->['1335695834'	'435998882250899456'	'15.22']
['42083240'	'435998882250899456'	'2.98']->['281213008'	'435998882250899456'	'15.37']
['380617189'	'435998882250899456'	'0.0']->['486170128'	'435998882250899456'	'15.44']
['380617189'	'435998882250899456'	'0.0']->['1601726148'	'435998882250899456'	'15.52']
['380617189'	'435998882250899456'	'0.0']->['729215558'	'435998882250899456'	'16.38']
['380617189'	'435998882250899456'	'0.0']->['1905976291'	'435998882250899456'	'16.8']
['380617189'	'435998882250899456'	'0.0']->['59175337'	'435998882250899456'	'17.02']
['380617189'	'435998882250899456'	'0.0']->['1005328098'	'435998882250899456'	'17.13']
['380617189'	'435998882250899456'	'0.0']->['1957009574'	'435998882250899456'	'17.23']
['380617189'	'435998882250899456'	'0.0']->['705468564'	'435998882250899456'	'19.81']
['380617189'	'435998882250899456'	'0.0']->['594193027'	'436004068583305216'	'20.62']
['380617189'	'435998882250899456'	'0.0']->['106141436'	'436004155795468288'	'20.95']
['2350419878'	'435998882250899456'	'2.98']->['2269856670'	'435998882250899456'	'23.16']
['380617189'	'435998882250899456'	'0.0']->['335681838'	'435998882250899456'	'26.12']
['380617189'	'435998882250899456'	'0.0']->['495688509'	'436005703640023040'	'27.12']
['380617189'	'435998882250899456'	'0.0']->['536790383'	'435998882250899456'	'27.6']
['778783682'	'435998882250899456'	'7.62']->['2220719100'	'435998882250899456'	'28.34']
['380617189'	'435998882250899456'	'0.0']->['181410179'	'435998882250899456'	'28.71']
['106141436'	'436004155795468288'	'20.95']->['1665721964'	'435998882250899456'	'28.9']
['380617189'	'435998882250899456'	'0.0']->['2211753199'	'435998882250899456'	'28.99']
['380617189'	'435998882250899456'	'0.0']->['954533088'	'435998882250899456'	'29.04']
['380617189'	'435998882250899456'	'0.0']->['632605271'	'435998882250899456'	'29.06']
['380617189'	'435998882250899456'	'0.0']->['1579143614'	'435998882250899456'	'29.07']
['42083240'	'435998882250899456'	'2.98']->['865375951'	'435998882250899456'	'29.08']
['1383134708'	'435998882250899456'	'8.73']->['2270900108'	'435998882250899456'	'29.08']
['380617189'	'435998882250899456'	'0.0']->['338139934'	'435998882250899456'	'29.08']
['380617189'	'435998882250899456'	'0.0']->['2177123702'	'435998882250899456'	'29.08']
['380617189'	'435998882250899456'	'0.0']->['527841624'	'435998882250899456'	'29.08']
['380617189'	'435998882250899456'	'0.0']->['1293523026'	'435998882250899456'	'29.08']
['255642529'	'435998882250899456'	'8.73']->['580450819'	'435998882250899456'	'29.08']
['380617189'	'435998882250899456'	'0.0']->['620375997'	'435998882250899456'	'29.08']
['1665721964'	'435998882250899456'	'28.9']->['106141436'	'436004155795468288'	'20.95']
['849617791'	'435998882250899456'	'7.43']->['150903604'	'435998882250899456'	'29.08']
['380617189'	'435998882250899456'	'0.0']->['1480642410'	'435998882250899456'	'29.08']
['380617189'	'435998882250899456'	'0.0']->['1623033966'	'435998882250899456'	'29.08']
['380617189'	'435998882250899456'	'0.0']->['2302632962'	'435998882250899456'	'29.08']
['380617189'	'435998882250899456'	'0.0']->['597619676'	'435998882250899456'	'29.08']
['380617189'	'435998882250899456'	'0.0']->['55990701'	'435998882250899456'	'29.08']
['380617189'	'435998882250899456'	'0.0']->['310534505'	'435998882250899456'	'29.08']
['380617189'	'435998882250899456'	'0.0']->['487992061'	'435998882250899456'	'29.08']
['357120767'	'435998882250899456'	'11.73']->['1260216320'	'435998882250899456'	'29.08']
['380617189'	'435998882250899456'	'0.0']->['195023534'	'435998882250899456'	'29.08']
['2220719100'	'435998882250899456'	'28.34']->['299945475'	'435998882250899456'	'29.08']
['2211753199'	'435998882250899456'	'28.99']->['594926689'	'435998882250899456'	'29.08']
['380617189'	'435998882250899456'	'0.0']->['430328876'	'435998882250899456'	'29.08']
['380617189'	'435998882250899456'	'0.0']->['60415980'	'435998882250899456'	'29.08']
['1342701342'	'435998882250899456'	'7.62']->['1624548907'	'435998882250899456'	'29.08']
['1250295337'	'435998882250899456'	'15.21']->['2220789250'	'435998882250899456'	'29.08']
['380617189'	'435998882250899456'	'0.0']->['534883629'	'435998882250899456'	'29.08']
['380617189'	'435998882250899456'	'0.0']->['739327710'	'435998882250899456'	'29.08']
['380617189'	'435998882250899456'	'0.0']->['521693211'	'435998882250899456'	'29.08']
['380617189'	'435998882250899456'	'0.0']->['626484494'	'435998882250899456'	'29.08']
['380617189'	'435998882250899456'	'0.0']->['175183234'	'435998882250899456'	'29.08']
['380617189'	'435998882250899456'	'0.0']->['1918592762'	'435998882250899456'	'29.08']
['380617189'	'435998882250899456'	'0.0']->['794159954'	'435998882250899456'	'29.08']
['380617189'	'435998882250899456'	'0.0']->['622706850'	'435998882250899456'	'29.08']
['380617189'	'435998882250899456'	'0.0']->['488098814'	'435998882250899456'	'29.08']
['380617189'	'435998882250899456'	'0.0']->['1567007695'	'435998882250899456'	'29.08']
['380617189'	'435998882250899456'	'0.0']->['1321179920'	'435998882250899456'	'29.08']
['380617189'	'435998882250899456'	'0.0']->['138920718'	'435998882250899456'	'29.08']
['380617189'	'435998882250899456'	'0.0']->['612006214'	'435998882250899456'	'29.08']
['380617189'	'435998882250899456'	'0.0']->['1102523766'	'435998882250899456'	'29.08']
['380617189'	'435998882250899456'	'0.0']->['378897094'	'435998882250899456'	'29.08']
['315486707'	'435998882250899456'	'7.62']->['2281632078'	'435998882250899456'	'29.08']
['380617189'	'435998882250899456'	'0.0']->['1952908687'	'435998882250899456'	'29.08']
['380617189'	'435998882250899456'	'0.0']->['127064726'	'435998882250899456'	'29.08']
['617546664'	'435998882250899456'	'7.62']->['519294622'	'435998882250899456'	'29.08']
['380617189'	'435998882250899456'	'0.0']->['619545445'	'435998882250899456'	'29.08']
['380617189'	'435998882250899456'	'0.0']->['350140367'	'435998882250899456'	'29.08']
['2220719100'	'435998882250899456'	'28.34']->['1887942403'	'435998882250899456'	'35.5']
['380617189'	'435998882250899456'	'0.0']->['162566850'	'435998882250899456'	'36.64']
['380617189'	'435998882250899456'	'0.0']->['1010137458'	'436008147615248384'	'36.82']
['380617189'	'435998882250899456'	'0.0']->['1028853672'	'435998882250899456'	'38.71']
['380617189'	'435998882250899456'	'0.0']->['332513121'	'436008840401014784'	'39.57']
['380617189'	'435998882250899456'	'0.0']->['922434186'	'435998882250899456'	'40.31']
['380617189'	'435998882250899456'	'0.0']->['579314894'	'435998882250899456'	'41.11']
['380617189'	'435998882250899456'	'0.0']->['541993235'	'435998882250899456'	'41.52']
['380617189'	'435998882250899456'	'0.0']->['230822753'	'435998882250899456'	'41.72']
['380617189'	'435998882250899456'	'0.0']->['556437216'	'435998882250899456'	'41.82']
['380617189'	'435998882250899456'	'0.0']->['322114420'	'435998882250899456'	'41.87']
['380617189'	'435998882250899456'	'0.0']->['1610065268'	'435998882250899456'	'41.89']
['579314894'	'435998882250899456'	'41.11']->['627796384'	'435998882250899456'	'41.9']
['380617189'	'435998882250899456'	'0.0']->['1615961196'	'435998882250899456'	'41.91']
['2281632078'	'435998882250899456'	'29.08']->['2308691436'	'435998882250899456'	'41.91']
['380617189'	'435998882250899456'	'0.0']->['101085727'	'435998882250899456'	'41.92']
['380617189'	'435998882250899456'	'0.0']->['463813127'	'435998882250899456'	'41.92']
['380617189'	'435998882250899456'	'0.0']->['336393460'	'435998882250899456'	'41.92']
['380617189'	'435998882250899456'	'0.0']->['1335848941'	'435998882250899456'	'41.92']
['101085727'	'435998882250899456'	'41.92']->['428815014'	'435998882250899456'	'41.92']
['380617189'	'435998882250899456'	'0.0']->['1143406050'	'435998882250899456'	'41.92']
['380617189'	'435998882250899456'	'0.0']->['1278891738'	'435998882250899456'	'41.92']
['380617189'	'435998882250899456'	'0.0']->['506850951'	'435998882250899456'	'41.92']
['632605271'	'435998882250899456'	'29.06']->['323058713'	'435998882250899456'	'41.92']
['380617189'	'435998882250899456'	'0.0']->['1388413988'	'435998882250899456'	'41.92']
['380617189'	'435998882250899456'	'0.0']->['1648243584'	'435998882250899456'	'41.92']
['1143406050'	'435998882250899456'	'41.92']->['547315175'	'435998882250899456'	'41.92']
['380617189'	'435998882250899456'	'0.0']->['103607140'	'435998882250899456'	'41.92']
['188095236'	'435998882250899456'	'13.98']->['575837540'	'435998882250899456'	'41.92']
['380617189'	'435998882250899456'	'0.0']->['154972698'	'436012628297912320'	'54.62']
['380617189'	'435998882250899456'	'0.0']->['128755604'	'435998882250899456'	'56.11']
['380617189'	'435998882250899456'	'0.0']->['380617189'	'435998882250899456'	'0.0']
['380617189'	'435998882250899456'	'0.0']->['538656541'	'436014479545864195'	'61.98']
['380617189'	'435998882250899456'	'0.0']->['604137676'	'435998882250899456'	'63.2']
['380617189'	'435998882250899456'	'0.0']->['404460410'	'436015645117779968'	'66.62']
['380617189'	'435998882250899456'	'0.0']->['1215872220'	'435998882250899456'	'66.75']
['380617189'	'435998882250899456'	'0.0']->['701355318'	'436016079815843840'	'68.33']
['272543254'	'436001472661454848'	'10.3']->['792006230'	'435998882250899456'	'68.53']
['1383134708'	'435998882250899456'	'8.73']->['2274226650'	'435998882250899456'	'69.41']
['380617189'	'435998882250899456'	'0.0']->['131505008'	'435998882250899456'	'69.86']
['380617189'	'435998882250899456'	'0.0']->['74855046'	'435998882250899456'	'70.08']
['168725739'	'435998882250899456'	'8.73']->['796997473'	'435998882250899456'	'70.19']
['536933253'	'435998882250899456'	'7.62']->['756264025'	'435998882250899456'	'70.24']
['380617189'	'435998882250899456'	'0.0']->['622169742'	'435998882250899456'	'70.27']
['380617189'	'435998882250899456'	'0.0']->['834567385'	'435998882250899456'	'70.29']
['380617189'	'435998882250899456'	'0.0']->['383883397'	'435998882250899456'	'70.29']
['834567385'	'435998882250899456'	'70.29']->['337390487'	'435998882250899456'	'70.3']
['380617189'	'435998882250899456'	'0.0']->['448419829'	'435998882250899456'	'70.3']
['380617189'	'435998882250899456'	'0.0']->['476153944'	'435998882250899456'	'70.3']
['1623033966'	'435998882250899456'	'29.08']->['2228055316'	'435998882250899456'	'70.3']
['380617189'	'435998882250899456'	'0.0']->['794864376'	'435998882250899456'	'70.3']
['380617189'	'435998882250899456'	'0.0']->['1308918007'	'435998882250899456'	'70.3']
['763747572'	'435998882250899456'	'11.73']->['2252767257'	'435998882250899456'	'70.3']
['380617189'	'435998882250899456'	'0.0']->['1852367474'	'435998882250899456'	'70.3']
['2281632078'	'435998882250899456'	'29.08']->['1183715743'	'435998882250899456'	'70.3']
['453467056'	'435998882250899456'	'6.13']->['449224042'	'435998882250899456'	'70.3']
['763747572'	'435998882250899456'	'11.73']->['2266345444'	'435998882250899456'	'70.3']
['2228055316'	'435998882250899456'	'70.3']->['2238367394'	'435998882250899456'	'70.3']
['794864376'	'435998882250899456'	'70.3']->['723089942'	'435998882250899456'	'70.3']
['380617189'	'435998882250899456'	'0.0']->['161103945'	'435998882250899456'	'70.3']
['380617189'	'435998882250899456'	'0.0']->['52201763'	'435998882250899456'	'70.3']
['723089942'	'435998882250899456'	'70.3']->['495398128'	'435998882250899456'	'70.3']
['380617189'	'435998882250899456'	'0.0']->['1033691682'	'435998882250899456'	'70.3']
['380617189'	'435998882250899456'	'0.0']->['612828753'	'435998882250899456'	'70.3']
['380617189'	'435998882250899456'	'0.0']->['1029717103'	'435998882250899456'	'70.3']
['493444789'	'435998882250899456'	'7.62']->['713943097'	'435998882250899456'	'70.3']
['380617189'	'435998882250899456'	'0.0']->['969770569'	'435998882250899456'	'70.3']
['380617189'	'435998882250899456'	'0.0']->['1041171932'	'435998882250899456'	'70.3']
['380617189'	'435998882250899456'	'0.0']->['634086153'	'435998882250899456'	'70.3']
['380617189'	'435998882250899456'	'0.0']->['252361712'	'435998882250899456'	'70.3']
['380617189'	'435998882250899456'	'0.0']->['754624152'	'435998882250899456'	'70.3']
['380617189'	'435998882250899456'	'0.0']->['635557244'	'435998882250899456'	'70.3']
['380617189'	'435998882250899456'	'0.0']->['1105084915'	'435998882250899456'	'70.3']
['1039154850'	'435998882250899456'	'8.73']->['1163718781'	'435998882250899456'	'70.3']
['380617189'	'435998882250899456'	'0.0']->['1146863648'	'435998882250899456'	'70.3']
['380617189'	'435998882250899456'	'0.0']->['328828824'	'435998882250899456'	'70.3']
['380617189'	'435998882250899456'	'0.0']->['741392378'	'435998882250899456'	'72.91']
['380617189'	'435998882250899456'	'0.0']->['744033914'	'435998882250899456'	'74.21']
['1041171932'	'435998882250899456'	'70.3']->['1347014401'	'435998882250899456'	'74.86']
['380617189'	'435998882250899456'	'0.0']->['1869158113'	'435998882250899456'	'75.19']
['632650280'	'435998882250899456'	'7.61']->['727504442'	'435998882250899456'	'75.35']
['380617189'	'435998882250899456'	'0.0']->['604583705'	'435998882250899456'	'75.44']
['380617189'	'435998882250899456'	'0.0']->['584426027'	'435998882250899456'	'75.48']
['168725739'	'435998882250899456'	'8.73']->['1292311710'	'435998882250899456'	'75.5']
['380617189'	'435998882250899456'	'0.0']->['1040625475'	'435998882250899456'	'75.52']
['136700660'	'435998882250899456'	'6.87']->['314172828'	'435998882250899456'	'80.42']
['380617189'	'435998882250899456'	'0.0']->['1629774554'	'435998882250899456'	'82.88']
['1564915519'	'435998882250899456'	'8.72']->['942544969'	'435998882250899456'	'84.11']
['380617189'	'435998882250899456'	'0.0']->['1348212930'	'435998882250899456'	'84.72']
['380617189'	'435998882250899456'	'0.0']->['1581608934'	'435998882250899456'	'85.03']
['380617189'	'435998882250899456'	'0.0']->['1833574322'	'435998882250899456'	'85.18']
['380617189'	'435998882250899456'	'0.0']->['194402078'	'435998882250899456'	'85.26']
['942544969'	'435998882250899456'	'84.11']->['1373143651'	'435998882250899456'	'85.33']
['194402078'	'435998882250899456'	'85.26']->['1649643090'	'435998882250899456'	'85.85']
['380617189'	'435998882250899456'	'0.0']->['2271322640'	'435998882250899456'	'86.11']
['2274226650'	'435998882250899456'	'69.41']->['565191459'	'435998882250899456'	'86.37']
['380617189'	'435998882250899456'	'0.0']->['2285298187'	'435998882250899456'	'87.95']
['380617189'	'435998882250899456'	'0.0']->['772859826'	'435998882250899456'	'88.74']
['255642529'	'435998882250899456'	'8.73']->['1703611375'	'435998882250899456'	'89.14']
['453467056'	'435998882250899456'	'6.13']->['257293123'	'435998882250899456'	'89.34']
['1028853672'	'435998882250899456'	'38.71']->['2337454369'	'435998882250899456'	'89.53']
['380617189'	'435998882250899456'	'0.0']->['1586905056'	'435998882250899456'	'92.19']
['380617189'	'435998882250899456'	'0.0']->['498457302'	'435998882250899456'	'93.52']
['380617189'	'435998882250899456'	'0.0']->['177839462'	'435998882250899456'	'94.19']
['380617189'	'435998882250899456'	'0.0']->['734412811'	'435998882250899456'	'94.52']
['328828824'	'435998882250899456'	'70.3']->['311177645'	'435998882250899456'	'94.68']
['380617189'	'435998882250899456'	'0.0']->['1615887931'	'435998882250899456'	'94.85']
['380617189'	'435998882250899456'	'0.0']->['367260029'	'435998882250899456'	'98.98']
['617546664'	'435998882250899456'	'7.62']->['1167471859'	'435998882250899456'	'101.05']
['380617189'	'435998882250899456'	'0.0']->['733327939'	'435998882250899456'	'102.08']
['367260029'	'435998882250899456'	'98.98']->['719370547'	'435998882250899456'	'102.6']
['1163718781'	'435998882250899456'	'70.3']->['163164119'	'435998882250899456'	'102.86']
['756264025'	'435998882250899456'	'70.24']->['406002647'	'435998882250899456'	'102.99']
['380617189'	'435998882250899456'	'0.0']->['363940681'	'435998882250899456'	'103.05']
['380617189'	'435998882250899456'	'0.0']->['803399516'	'435998882250899456'	'103.08']
['288996008'	'435998882250899456'	'4.63']->['1029862472'	'435998882250899456'	'103.12']
['380617189'	'435998882250899456'	'0.0']->['348242124'	'435998882250899456'	'103.52']
['380617189'	'435998882250899456'	'0.0']->['404586668'	'435998882250899456'	'103.82']
['2302632962'	'435998882250899456'	'29.08']->['212680169'	'435998882250899456'	'103.87']
['380617189'	'435998882250899456'	'0.0']->['599281090'	'435998882250899456'	'104.05']
['876695803'	'436001770670551040'	'11.48']->['198189754'	'435998882250899456'	'104.62']
['380617189'	'435998882250899456'	'0.0']->['2290521668'	'435998882250899456'	'108.85']
['380617189'	'435998882250899456'	'0.0']->['801391350'	'435998882250899456'	'109.12']
['380617189'	'435998882250899456'	'0.0']->['2213399401'	'435998882250899456'	'110.78']
['723089942'	'435998882250899456'	'70.3']->['755793044'	'435998882250899456'	'111.35']
['380617189'	'435998882250899456'	'0.0']->['47472835'	'435998882250899456'	'118.23']
['47472835'	'435998882250899456'	'118.23']->['32277568'	'435998882250899456'	'118.83']
['380617189'	'435998882250899456'	'0.0']->['315651428'	'435998882250899456'	'119.02']
['414894061'	'435998882250899456'	'8.45']->['1631437040'	'435998882250899456'	'119.65']
['295282213'	'435998882250899456'	'11.73']->['1401311396'	'435998882250899456'	'119.72']
['380617189'	'435998882250899456'	'0.0']->['1476373028'	'435998882250899456'	'120.02']
['380617189'	'435998882250899456'	'0.0']->['1030279280'	'435998882250899456'	'120.33']
['380617189'	'435998882250899456'	'0.0']->['846856969'	'435998882250899456'	'123.97']
['380617189'	'435998882250899456'	'0.0']->['496128944'	'435998882250899456'	'125.15']
['380617189'	'435998882250899456'	'0.0']->['2163816080'	'435998882250899456'	'125.45']
['380617189'	'435998882250899456'	'0.0']->['1137428107'	'435998882250899456'	'126.32']
['380617189'	'435998882250899456'	'0.0']->['610358224'	'435998882250899456'	'131.63']
['380617189'	'435998882250899456'	'0.0']->['381138041'	'435998882250899456'	'133.18']
['380617189'	'435998882250899456'	'0.0']->['846735644'	'435998882250899456'	'134.8']
['380617189'	'435998882250899456'	'0.0']->['1436336792'	'435998882250899456'	'148.68']
['380617189'	'435998882250899456'	'0.0']->['1719809114'	'435998882250899456'	'148.97']
['495688509'	'436005703640023040'	'27.12']->['2335906225'	'435998882250899456'	'156.87']
['380617189'	'435998882250899456'	'0.0']->['1146855732'	'435998882250899456'	'161.12']
['1115351515'	'435998882250899456'	'2.98']->['2339737236'	'435998882250899456'	'163.72']
['632605271'	'435998882250899456'	'29.06']->['420661233'	'435998882250899456'	'172.9']
['380617189'	'435998882250899456'	'0.0']->['868437846'	'435998882250899456'	'198.07']
['356557741'	'435998882250899456'	'2.98']->['1564172108'	'435998882250899456'	'204.97']
['453467056'	'435998882250899456'	'6.13']->['903498462'	'435998882250899456'	'205.1']
['380617189'	'435998882250899456'	'0.0']->['589616367'	'435998882250899456'	'206.57']
['380617189'	'435998882250899456'	'0.0']->['2308539789'	'435998882250899456'	'208.02']
['2308539789'	'435998882250899456'	'208.02']->['2269420436'	'435998882250899456'	'210.48']
['380617189'	'435998882250899456'	'0.0']->['1535140687'	'435998882250899456'	'241.8']
['380617189'	'435998882250899456'	'0.0']->['1499287369'	'435998882250899456'	'439.42']
['1564172108'	'435998882250899456'	'204.97']->['1548428972'	'435998882250899456'	'464.83']
['380617189'	'435998882250899456'	'0.0']->['1640004067'	'435998882250899456'	'472.82']
['380617189'	'435998882250899456'	'0.0']->['1575351708'	'435998882250899456'	'525.9']
['380617189'	'435998882250899456'	'0.0']->['2288191220'	'435998882250899456'	'526.52']
['1697553534'	'435998882250899456'	'4.63']->['2322977248'	'435998882250899456'	'527.0']
['380617189'	'435998882250899456'	'0.0']->['736968054'	'435998882250899456'	'527.15']
['1575351708'	'435998882250899456'	'525.9']->['2205037917'	'435998882250899456'	'528.13']
['380617189'	'435998882250899456'	'0.0']->['2265606485'	'435998882250899456'	'528.53']
['380617189'	'435998882250899456'	'0.0']->['418740589'	'435998882250899456'	'528.88']
['380617189'	'435998882250899456'	'0.0']->['210478959'	'435998882250899456'	'535.17']
['380617189'	'435998882250899456'	'0.0']->['593379436'	'435998882250899456'	'536.85']
['380617189'	'435998882250899456'	'0.0']->['571937837'	'435998882250899456'	'536.92']
['380617189'	'435998882250899456'	'0.0']->['858772068'	'435998882250899456'	'553.12']
['380617189'	'435998882250899456'	'0.0']->['325637961'	'435998882250899456'	'560.82']
['380617189'	'435998882250899456'	'0.0']->['527089255'	'435998882250899456'	'586.77']
['380617189'	'435998882250899456'	'0.0']->['69145331'	'435998882250899456'	'602.38']
['380617189'	'435998882250899456'	'0.0']->['1655722866'	'435998882250899456'	'602.88']
['380617189'	'435998882250899456'	'0.0']->['277650071'	'435998882250899456'	'622.35']
['325637961'	'435998882250899456'	'560.82']->['322387539'	'435998882250899456'	'641.88']
['380617189'	'435998882250899456'	'0.0']->['67907662'	'435998882250899456'	'672.1']
['380617189'	'435998882250899456'	'0.0']->['2244197014'	'435998882250899456'	'778.72']
['2350419878'	'435998882250899456'	'2.98']->['2326500866'	'435998882250899456'	'779.38']
['380617189'	'435998882250899456'	'0.0']->['940490893'	'435998882250899456'	'864.03']
['380617189'	'435998882250899456'	'0.0']->['604056933'	'435998882250899456'	'904.25']
['380617189'	'435998882250899456'	'0.0']->['1428289165'	'435998882250899456'	'924.6']
['380617189'	'435998882250899456'	'0.0']->['495313386'	'435998882250899456'	'983.32']
['380617189'	'435998882250899456'	'0.0']->['1465788326'	'435998882250899456'	'1103.9']
['380617189'	'435998882250899456'	'0.0']->['334506347'	'435998882250899456'	'1105.37']
['380617189'	'435998882250899456'	'0.0']->['1646107831'	'435998882250899456'	'1105.42']
['380617189'	'435998882250899456'	'0.0']->['384457910'	'435998882250899456'	'1105.78']
['380617189'	'435998882250899456'	'0.0']->['872571444'	'435998882250899456'	'1109.87']
['314172828'	'435998882250899456'	'80.42']->['314946901'	'435998882250899456'	'1110.37']
['380617189'	'435998882250899456'	'0.0']->['1018344158'	'435998882250899456'	'1110.6']
['380617189'	'435998882250899456'	'0.0']->['636597107'	'435998882250899456'	'1110.8']
['636597107'	'435998882250899456'	'1110.8']->['1652968134'	'435998882250899456'	'1111.75']
['380617189'	'435998882250899456'	'0.0']->['628613296'	'435998882250899456'	'1199.6']
['380617189'	'435998882250899456'	'0.0']->['1063857325'	'435998882250899456'	'1763.72']
['380617189'	'435998882250899456'	'0.0']->['540988826'	'435998882250899456'	'1815.83']
['380617189'	'435998882250899456'	'0.0']->['455023852'	'435998882250899456'	'2348.0']
['380617189'	'435998882250899456'	'0.0']->['621264637'	'435998882250899456'	'2349.15']
['380617189'	'435998882250899456'	'0.0']->['327134338'	'435998882250899456'	'2598.05']
['380617189'	'435998882250899456'	'0.0']->['464847770'	'435998882250899456'	'4627.57']
['380617189'	'435998882250899456'	'0.0']->['617501281'	'435998882250899456'	'8890.02']
['380617189'	'435998882250899456'	'0.0']->['1585879723'	'435998882250899456'	'16491.52']
['380617189'	'435998882250899456'	'0.0']->['1506164857'	'435998882250899456'	'16678.97']
['380617189'	'435998882250899456'	'0.0']->['269330893'	'435998882250899456'	'17697.17']
