# Supplementary material for: BiMGCL: rumor detection via bi-directional multi-level graph contrastive learning
Source: PeerJ Comput Sci. 2023 Nov 10;9:e1659. doi: 10.7717/peerj-cs.1659 (PMC10703058; doi:10.7717/peerj-cs.1659)
Supplement: Supplemental Information 1 [file peerj-cs-09-1659-s001.zip › rumor_detection_acl2017/twitter15/tree/436001434212249600.txt]

['ROOT'	'ROOT'	'0.0']->['166889771'	'436001434212249600'	'0.0']
['166889771'	'436001434212249600'	'0.0']->['1167300360'	'436001434212249600'	'1.17']
['166889771'	'436001434212249600'	'0.0']->['1676656922'	'436001434212249600'	'1.17']
['166889771'	'436001434212249600'	'0.0']->['1867854140'	'436001434212249600'	'1.17']
['166889771'	'436001434212249600'	'0.0']->['1597270310'	'436001434212249600'	'1.17']
['166889771'	'436001434212249600'	'0.0']->['549843885'	'436001434212249600'	'1.17']
['166889771'	'436001434212249600'	'0.0']->['557296900'	'436001434212249600'	'1.17']
['166889771'	'436001434212249600'	'0.0']->['168692661'	'436001434212249600'	'5.81']
['166889771'	'436001434212249600'	'0.0']->['122701846'	'436001434212249600'	'8.13']
['166889771'	'436001434212249600'	'0.0']->['1616641429'	'436001434212249600'	'9.29']
['166889771'	'436001434212249600'	'0.0']->['335267273'	'436001434212249600'	'9.87']
['166889771'	'436001434212249600'	'0.0']->['794468528'	'436001434212249600'	'10.16']
['166889771'	'436001434212249600'	'0.0']->['595793081'	'436001434212249600'	'10.3']
['166889771'	'436001434212249600'	'0.0']->['1257944342'	'436001434212249600'	'10.38']
['166889771'	'436001434212249600'	'0.0']->['550638647'	'436001434212249600'	'10.41']
['166889771'	'436001434212249600'	'0.0']->['724744028'	'436001434212249600'	'10.43']
['166889771'	'436001434212249600'	'0.0']->['1431586596'	'436001434212249600'	'10.44']
['166889771'	'436001434212249600'	'0.0']->['349786376'	'436001434212249600'	'10.45']
['166889771'	'436001434212249600'	'0.0']->['230611283'	'436001434212249600'	'10.45']
['166889771'	'436001434212249600'	'0.0']->['611493910'	'436001434212249600'	'10.45']
['166889771'	'436001434212249600'	'0.0']->['595824037'	'436001434212249600'	'10.45']
['166889771'	'436001434212249600'	'0.0']->['156449730'	'436001434212249600'	'10.45']
['166889771'	'436001434212249600'	'0.0']->['506043850'	'436001434212249600'	'10.45']
['166889771'	'436001434212249600'	'0.0']->['623401117'	'436001434212249600'	'10.45']
['166889771'	'436001434212249600'	'0.0']->['225509593'	'436001434212249600'	'10.45']
['166889771'	'436001434212249600'	'0.0']->['1623615204'	'436001434212249600'	'10.45']
['166889771'	'436001434212249600'	'0.0']->['184480504'	'436001434212249600'	'10.45']
['166889771'	'436001434212249600'	'0.0']->['419815505'	'436001434212249600'	'10.45']
['166889771'	'436001434212249600'	'0.0']->['178702473'	'436001434212249600'	'10.45']
['419815505'	'436001434212249600'	'10.45']->['192697668'	'436001434212249600'	'10.45']
['225509593'	'436001434212249600'	'10.45']->['253689833'	'436001434212249600'	'12.18']
['166889771'	'436001434212249600'	'0.0']->['926637366'	'436001434212249600'	'12.5']
['335267273'	'436001434212249600'	'9.87']->['561530342'	'436001434212249600'	'12.62']
['166889771'	'436001434212249600'	'0.0']->['452408355'	'436001434212249600'	'12.8']
['166889771'	'436001434212249600'	'0.0']->['772660579'	'436001434212249600'	'15.42']
['166889771'	'436001434212249600'	'0.0']->['40584683'	'436001434212249600'	'16.05']
['166889771'	'436001434212249600'	'0.0']->['599745467'	'436001434212249600'	'16.47']
['166889771'	'436001434212249600'	'0.0']->['248573944'	'436001434212249600'	'16.7']
['166889771'	'436001434212249600'	'0.0']->['2309481745'	'436001434212249600'	'17.0']
['166889771'	'436001434212249600'	'0.0']->['987491396'	'436001434212249600'	'18.98']
['166889771'	'436001434212249600'	'0.0']->['473372559'	'436001434212249600'	'19.65']
['166889771'	'436001434212249600'	'0.0']->['563323284'	'436001434212249600'	'19.87']
['40584683'	'436001434212249600'	'16.05']->['416783536'	'436001434212249600'	'20.65']
['166889771'	'436001434212249600'	'0.0']->['1059183847'	'436001434212249600'	'20.7']
['166889771'	'436001434212249600'	'0.0']->['133792679'	'436001434212249600'	'21.02']
['166889771'	'436001434212249600'	'0.0']->['1697343296'	'436001434212249600'	'21.7']
['166889771'	'436001434212249600'	'0.0']->['993239197'	'436001434212249600'	'21.87']
['166889771'	'436001434212249600'	'0.0']->['1606529744'	'436001434212249600'	'21.93']
['166889771'	'436001434212249600'	'0.0']->['2200468660'	'436001434212249600'	'21.98']
['166889771'	'436001434212249600'	'0.0']->['325353258'	'436001434212249600'	'22.15']
['166889771'	'436001434212249600'	'0.0']->['751419997'	'436001434212249600'	'22.35']
['166889771'	'436001434212249600'	'0.0']->['115214755'	'436001434212249600'	'22.43']
['166889771'	'436001434212249600'	'0.0']->['2278287566'	'436001434212249600'	'22.67']
['166889771'	'436001434212249600'	'0.0']->['904451382'	'436001434212249600'	'23.85']
['166889771'	'436001434212249600'	'0.0']->['72017994'	'436001434212249600'	'24.73']
['166889771'	'436001434212249600'	'0.0']->['375176708'	'436001434212249600'	'25.28']
['230611283'	'436001434212249600'	'10.45']->['1388139696'	'436001434212249600'	'25.78']
['166889771'	'436001434212249600'	'0.0']->['163936893'	'436001434212249600'	'26.82']
['166889771'	'436001434212249600'	'0.0']->['846671246'	'436001434212249600'	'27.3']
['166889771'	'436001434212249600'	'0.0']->['1329891510'	'436001434212249600'	'28.03']
['166889771'	'436001434212249600'	'0.0']->['592959065'	'436001434212249600'	'28.42']
['166889771'	'436001434212249600'	'0.0']->['1184469181'	'436001434212249600'	'29.47']
['595824037'	'436001434212249600'	'10.45']->['600399532'	'436001434212249600'	'29.8']
['166889771'	'436001434212249600'	'0.0']->['81611744'	'436001434212249600'	'29.83']
['166889771'	'436001434212249600'	'0.0']->['1081785835'	'436001434212249600'	'31.13']
['166889771'	'436001434212249600'	'0.0']->['323083712'	'436001434212249600'	'32.4']
['987491396'	'436001434212249600'	'18.98']->['621078070'	'436001434212249600'	'33.47']
['166889771'	'436001434212249600'	'0.0']->['97337434'	'436001434212249600'	'33.9']
['166889771'	'436001434212249600'	'0.0']->['299350111'	'436001434212249600'	'37.68']
['166889771'	'436001434212249600'	'0.0']->['1564271804'	'436001434212249600'	'39.73']
['166889771'	'436001434212249600'	'0.0']->['985663471'	'436001434212249600'	'40.85']
['166889771'	'436001434212249600'	'0.0']->['616854191'	'436001434212249600'	'41.48']
['1597270310'	'436001434212249600'	'1.17']->['1651416031'	'436001434212249600'	'41.75']
['166889771'	'436001434212249600'	'0.0']->['2172792303'	'436001434212249600'	'43.12']
['166889771'	'436001434212249600'	'0.0']->['227924607'	'436001434212249600'	'44.07']
['166889771'	'436001434212249600'	'0.0']->['2199987431'	'436012801325531136'	'45.17']
['166889771'	'436001434212249600'	'0.0']->['349991747'	'436001434212249600'	'45.58']
['166889771'	'436001434212249600'	'0.0']->['557402052'	'436001434212249600'	'45.87']
['166889771'	'436001434212249600'	'0.0']->['452742729'	'436001434212249600'	'46.65']
['166889771'	'436001434212249600'	'0.0']->['1129833048'	'436001434212249600'	'50.32']
['166889771'	'436001434212249600'	'0.0']->['1355672796'	'436001434212249600'	'53.85']
['166889771'	'436001434212249600'	'0.0']->['1953111769'	'436001434212249600'	'55.22']
['166889771'	'436001434212249600'	'0.0']->['591180754'	'436001434212249600'	'58.27']
['166889771'	'436001434212249600'	'0.0']->['519107566'	'436001434212249600'	'58.78']
['166889771'	'436001434212249600'	'0.0']->['989925480'	'436001434212249600'	'59.43']
['166889771'	'436001434212249600'	'0.0']->['737257326'	'436001434212249600'	'59.6']
['166889771'	'436001434212249600'	'0.0']->['942551634'	'436001434212249600'	'59.73']
['166889771'	'436001434212249600'	'0.0']->['1727136878'	'436001434212249600'	'60.32']
['166889771'	'436001434212249600'	'0.0']->['1566931326'	'436001434212249600'	'63.58']
['737257326'	'436001434212249600'	'59.6']->['605021859'	'436001434212249600'	'64.02']
['166889771'	'436001434212249600'	'0.0']->['134659369'	'436001434212249600'	'65.03']
['166889771'	'436001434212249600'	'0.0']->['402417272'	'436001434212249600'	'67.43']
['166889771'	'436001434212249600'	'0.0']->['2287716500'	'436001434212249600'	'69.17']
['402417272'	'436001434212249600'	'67.43']->['123079841'	'436001434212249600'	'70.22']
['166889771'	'436001434212249600'	'0.0']->['541349678'	'436001434212249600'	'72.85']
['166889771'	'436001434212249600'	'0.0']->['35694208'	'436001434212249600'	'74.63']
['166889771'	'436001434212249600'	'0.0']->['318816905'	'436001434212249600'	'120.87']
['166889771'	'436001434212249600'	'0.0']->['994101606'	'436001434212249600'	'124.35']
['166889771'	'436001434212249600'	'0.0']->['543605918'	'436001434212249600'	'137.55']
['166889771'	'436001434212249600'	'0.0']->['936259338'	'436001434212249600'	'139.75']
['166889771'	'436001434212249600'	'0.0']->['1371933186'	'436001434212249600'	'190.07']
['166889771'	'436001434212249600'	'0.0']->['1572715086'	'436001434212249600'	'239.15']
['166889771'	'436001434212249600'	'0.0']->['292924181'	'436001434212249600'	'288.23']
['292924181'	'436001434212249600'	'288.23']->['265482378'	'436001434212249600'	'288.6']
['292924181'	'436001434212249600'	'288.23']->['1261656522'	'436001434212249600'	'292.47']
['166889771'	'436001434212249600'	'0.0']->['107143312'	'436001434212249600'	'293.53']
['166889771'	'436001434212249600'	'0.0']->['151378820'	'436001434212249600'	'293.85']
['166889771'	'436001434212249600'	'0.0']->['1694271799'	'436001434212249600'	'294.38']
['292924181'	'436001434212249600'	'288.23']->['328628014'	'436001434212249600'	'294.83']
['166889771'	'436001434212249600'	'0.0']->['1036823454'	'436001434212249600'	'305.48']
['166889771'	'436001434212249600'	'0.0']->['705867924'	'436001434212249600'	'383.73']
['166889771'	'436001434212249600'	'0.0']->['930374455'	'436001434212249600'	'432.42']
['1572715086'	'436001434212249600'	'239.15']->['349986270'	'436001434212249600'	'433.32']
['1606529744'	'436001434212249600'	'21.93']->['554055291'	'436001434212249600'	'435.58']
['166889771'	'436001434212249600'	'0.0']->['546921825'	'436001434212249600'	'535.38']
['166889771'	'436001434212249600'	'0.0']->['346895457'	'436001434212249600'	'587.67']
['1167300360'	'436001434212249600'	'1.17']->['1629560294'	'436001434212249600'	'664.52']
['166889771'	'436001434212249600'	'0.0']->['97469609'	'436001434212249600'	'871.48']
['166889771'	'436001434212249600'	'0.0']->['531307709'	'436001434212249600'	'917.53']
['531307709'	'436001434212249600'	'917.53']->['900283956'	'436001434212249600'	'1034.55']
['166889771'	'436001434212249600'	'0.0']->['1480230386'	'436001434212249600'	'1163.47']
