# Supplementary material for: BiMGCL: rumor detection via bi-directional multi-level graph contrastive learning
Source: PeerJ Comput Sci. 2023 Nov 10;9:e1659. doi: 10.7717/peerj-cs.1659 (PMC10703058; doi:10.7717/peerj-cs.1659)
Supplement: Supplemental Information 1 [file peerj-cs-09-1659-s001.zip › rumor_detection_acl2017/twitter15/tree/436074888638763008.txt]

['ROOT'	'ROOT'	'0.0']->['603558099'	'436074888638763008'	'0.0']
['603558099'	'436074888638763008'	'0.0']->['256427521'	'436074888638763008'	'18.52']
['603558099'	'436074888638763008'	'0.0']->['501118254'	'436074888638763008'	'18.52']
['603558099'	'436074888638763008'	'0.0']->['1242355076'	'436074888638763008'	'18.52']
['603558099'	'436074888638763008'	'0.0']->['719306236'	'436074888638763008'	'18.52']
['603558099'	'436074888638763008'	'0.0']->['1913545380'	'436074888638763008'	'18.52']
['603558099'	'436074888638763008'	'0.0']->['1334518812'	'436074888638763008'	'18.52']
['603558099'	'436074888638763008'	'0.0']->['1228298323'	'436074888638763008'	'18.52']
['603558099'	'436074888638763008'	'0.0']->['752107993'	'436074888638763008'	'18.52']
['603558099'	'436074888638763008'	'0.0']->['231480839'	'436074888638763008'	'18.52']
['603558099'	'436074888638763008'	'0.0']->['272236837'	'436074888638763008'	'18.52']
['603558099'	'436074888638763008'	'0.0']->['2301693062'	'436074888638763008'	'18.52']
['603558099'	'436074888638763008'	'0.0']->['1861459759'	'436074888638763008'	'18.52']
['603558099'	'436074888638763008'	'0.0']->['2159158525'	'436074888638763008'	'18.52']
['603558099'	'436074888638763008'	'0.0']->['2183416648'	'436074888638763008'	'18.52']
['603558099'	'436074888638763008'	'0.0']->['957853290'	'436074888638763008'	'18.52']
['603558099'	'436074888638763008'	'0.0']->['710330514'	'436074888638763008'	'18.52']
['603558099'	'436074888638763008'	'0.0']->['1188926234'	'436074888638763008'	'18.52']
['603558099'	'436074888638763008'	'0.0']->['602772853'	'436074888638763008'	'18.52']
['603558099'	'436074888638763008'	'0.0']->['2302088972'	'436074888638763008'	'18.52']
['603558099'	'436074888638763008'	'0.0']->['2347396980'	'436074888638763008'	'18.52']
['603558099'	'436074888638763008'	'0.0']->['1488538524'	'436074888638763008'	'18.52']
['603558099'	'436074888638763008'	'0.0']->['1408190701'	'436074888638763008'	'41.14']
['603558099'	'436074888638763008'	'0.0']->['375641269'	'436074888638763008'	'52.45']
['603558099'	'436074888638763008'	'0.0']->['974379751'	'436074888638763008'	'58.11']
['603558099'	'436074888638763008'	'0.0']->['954108992'	'436074888638763008'	'60.94']
['603558099'	'436074888638763008'	'0.0']->['239556763'	'436074888638763008'	'62.35']
['603558099'	'436074888638763008'	'0.0']->['971578081'	'436074888638763008'	'63.06']
['603558099'	'436074888638763008'	'0.0']->['269303635'	'436074888638763008'	'63.41']
['603558099'	'436074888638763008'	'0.0']->['260232305'	'436074888638763008'	'63.59']
['603558099'	'436074888638763008'	'0.0']->['251706203'	'436074888638763008'	'63.68']
['603558099'	'436074888638763008'	'0.0']->['153378096'	'436074888638763008'	'63.72']
['603558099'	'436074888638763008'	'0.0']->['2156415359'	'436074888638763008'	'63.74']
['603558099'	'436074888638763008'	'0.0']->['928266368'	'436074888638763008'	'63.76']
['603558099'	'436074888638763008'	'0.0']->['497233945'	'436074888638763008'	'63.76']
['603558099'	'436074888638763008'	'0.0']->['479728873'	'436074888638763008'	'63.76']
['603558099'	'436074888638763008'	'0.0']->['2234539387'	'436074888638763008'	'63.77']
['603558099'	'436074888638763008'	'0.0']->['109529844'	'436074888638763008'	'63.77']
['603558099'	'436074888638763008'	'0.0']->['1153317163'	'436074888638763008'	'63.77']
['603558099'	'436074888638763008'	'0.0']->['175144608'	'436074888638763008'	'63.77']
['603558099'	'436074888638763008'	'0.0']->['2332403025'	'436074888638763008'	'63.77']
['603558099'	'436074888638763008'	'0.0']->['631695919'	'436074888638763008'	'63.77']
['603558099'	'436074888638763008'	'0.0']->['346404339'	'436074888638763008'	'63.77']
['603558099'	'436074888638763008'	'0.0']->['2195426507'	'436074888638763008'	'63.77']
['603558099'	'436074888638763008'	'0.0']->['1289083100'	'436074888638763008'	'67.58']
['603558099'	'436074888638763008'	'0.0']->['567345268'	'436074888638763008'	'69.48']
['603558099'	'436074888638763008'	'0.0']->['141335850'	'436074888638763008'	'70.43']
['603558099'	'436074888638763008'	'0.0']->['552525799'	'436074888638763008'	'70.91']
['603558099'	'436074888638763008'	'0.0']->['167986803'	'436074888638763008'	'71.15']
['603558099'	'436074888638763008'	'0.0']->['1681062709'	'436074888638763008'	'71.26']
['603558099'	'436074888638763008'	'0.0']->['1959035660'	'436074888638763008'	'71.32']
['603558099'	'436074888638763008'	'0.0']->['295268824'	'436074888638763008'	'71.35']
['603558099'	'436074888638763008'	'0.0']->['547622970'	'436074888638763008'	'71.37']
['603558099'	'436074888638763008'	'0.0']->['406513945'	'436074888638763008'	'71.38']
['603558099'	'436074888638763008'	'0.0']->['1675624986'	'436074888638763008'	'71.38']
['603558099'	'436074888638763008'	'0.0']->['1369055076'	'436074888638763008'	'71.38']
['603558099'	'436074888638763008'	'0.0']->['840399210'	'436074888638763008'	'71.38']
['603558099'	'436074888638763008'	'0.0']->['2321664217'	'436074888638763008'	'71.38']
['603558099'	'436074888638763008'	'0.0']->['317998462'	'436074888638763008'	'74.31']
['840399210'	'436074888638763008'	'71.38']->['320329819'	'436074888638763008'	'75.77']
['603558099'	'436074888638763008'	'0.0']->['520738951'	'436074888638763008'	'76.5']
['603558099'	'436074888638763008'	'0.0']->['162461134'	'436074888638763008'	'76.87']
['295268824'	'436074888638763008'	'71.35']->['941826649'	'436074888638763008'	'77.05']
['603558099'	'436074888638763008'	'0.0']->['349683454'	'436074888638763008'	'77.14']
['603558099'	'436074888638763008'	'0.0']->['2186167548'	'436074888638763008'	'77.19']
['603558099'	'436074888638763008'	'0.0']->['2203715312'	'436074888638763008'	'77.21']
['317998462'	'436074888638763008'	'74.31']->['365888246'	'436074888638763008'	'77.22']
['603558099'	'436074888638763008'	'0.0']->['63737902'	'436074888638763008'	'77.23']
['603558099'	'436074888638763008'	'0.0']->['2350490910'	'436074888638763008'	'77.23']
['603558099'	'436074888638763008'	'0.0']->['238670300'	'436074888638763008'	'80.49']
['603558099'	'436074888638763008'	'0.0']->['468560202'	'436074888638763008'	'82.12']
['1289083100'	'436074888638763008'	'67.58']->['1629017005'	'436074888638763008'	'82.94']
['239556763'	'436074888638763008'	'62.35']->['1628575171'	'436074888638763008'	'83.75']
['603558099'	'436074888638763008'	'0.0']->['1391414323'	'436074888638763008'	'101.42']
['603558099'	'436074888638763008'	'0.0']->['257312459'	'436102285756624897'	'108.87']
['603558099'	'436074888638763008'	'0.0']->['123260395'	'436074888638763008'	'110.26']
['167986803'	'436074888638763008'	'71.15']->['252099822'	'436074888638763008'	'114.68']
['603558099'	'436074888638763008'	'0.0']->['173291830'	'436074888638763008'	'116.89']
['603558099'	'436074888638763008'	'0.0']->['871836199'	'436074888638763008'	'118.0']
['603558099'	'436074888638763008'	'0.0']->['94103864'	'436074888638763008'	'118.55']
['603558099'	'436074888638763008'	'0.0']->['710345232'	'436074888638763008'	'118.82']
['603558099'	'436074888638763008'	'0.0']->['1475867882'	'436074888638763008'	'118.96']
['552525799'	'436074888638763008'	'70.91']->['132385335'	'436074888638763008'	'119.03']
['132385335'	'436074888638763008'	'119.03']->['253390924'	'436074888638763008'	'119.07']
['603558099'	'436074888638763008'	'0.0']->['563167393'	'436074888638763008'	'119.08']
['603558099'	'436074888638763008'	'0.0']->['1665679116'	'436074888638763008'	'119.09']
['603558099'	'436074888638763008'	'0.0']->['80881958'	'436074888638763008'	'119.1']
['603558099'	'436074888638763008'	'0.0']->['616715570'	'436074888638763008'	'119.1']
['631695919'	'436074888638763008'	'63.77']->['375391962'	'436074888638763008'	'119.1']
['1665679116'	'436074888638763008'	'119.09']->['563018964'	'436074888638763008'	'119.1']
['603558099'	'436074888638763008'	'0.0']->['2200633442'	'436074888638763008'	'119.1']
['1289083100'	'436074888638763008'	'67.58']->['223925140'	'436074888638763008'	'119.1']
['1665679116'	'436074888638763008'	'119.09']->['122530122'	'436074888638763008'	'119.1']
['603558099'	'436074888638763008'	'0.0']->['248022394'	'436074888638763008'	'119.1']
['603558099'	'436074888638763008'	'0.0']->['714137844'	'436074888638763008'	'119.1']
['954108992'	'436074888638763008'	'60.94']->['1924396585'	'436074888638763008'	'119.1']
['603558099'	'436074888638763008'	'0.0']->['2239446020'	'436074888638763008'	'119.1']
['603558099'	'436074888638763008'	'0.0']->['981425191'	'436106550999285760'	'125.82']
['603558099'	'436074888638763008'	'0.0']->['491206697'	'436074888638763008'	'126.6']
['603558099'	'436074888638763008'	'0.0']->['1828625641'	'436074888638763008'	'130.35']
['603558099'	'436074888638763008'	'0.0']->['99753456'	'436074888638763008'	'132.22']
['317998462'	'436074888638763008'	'74.31']->['263652847'	'436074888638763008'	'133.16']
['603558099'	'436074888638763008'	'0.0']->['126112449'	'436074888638763008'	'133.63']
['239556763'	'436074888638763008'	'62.35']->['1051095901'	'436074888638763008'	'133.87']
['603558099'	'436074888638763008'	'0.0']->['1687350456'	'436074888638763008'	'133.98']
['603558099'	'436074888638763008'	'0.0']->['206333568'	'436074888638763008'	'134.04']
['603558099'	'436074888638763008'	'0.0']->['381754162'	'436074888638763008'	'134.07']
['603558099'	'436074888638763008'	'0.0']->['602821701'	'436074888638763008'	'134.09']
['603558099'	'436074888638763008'	'0.0']->['168825932'	'436074888638763008'	'134.09']
['603558099'	'436074888638763008'	'0.0']->['843495332'	'436074888638763008'	'134.1']
['603558099'	'436074888638763008'	'0.0']->['1646471246'	'436074888638763008'	'134.1']
['603558099'	'436074888638763008'	'0.0']->['1084500932'	'436074888638763008'	'134.1']
['603558099'	'436074888638763008'	'0.0']->['911248778'	'436074888638763008'	'134.1']
['603558099'	'436074888638763008'	'0.0']->['2187746854'	'436074888638763008'	'134.1']
['603558099'	'436074888638763008'	'0.0']->['179995705'	'436074888638763008'	'134.1']
['179995705'	'436074888638763008'	'134.1']->['261692609'	'436074888638763008'	'134.1']
['603558099'	'436074888638763008'	'0.0']->['1275741570'	'436074888638763008'	'134.1']
['603558099'	'436074888638763008'	'0.0']->['624730087'	'436074888638763008'	'134.1']
['603558099'	'436074888638763008'	'0.0']->['710524580'	'436074888638763008'	'134.1']
['603558099'	'436074888638763008'	'0.0']->['417439370'	'436074888638763008'	'134.1']
['710524580'	'436074888638763008'	'134.1']->['210830177'	'436074888638763008'	'134.1']
['603558099'	'436074888638763008'	'0.0']->['553966715'	'436074888638763008'	'134.1']
['1275741570'	'436074888638763008'	'134.1']->['2272433892'	'436074888638763008'	'134.1']
['603558099'	'436074888638763008'	'0.0']->['194580537'	'436074888638763008'	'134.1']
['603558099'	'436074888638763008'	'0.0']->['348928688'	'436074888638763008'	'134.1']
['603558099'	'436074888638763008'	'0.0']->['2349097009'	'436074888638763008'	'134.1']
['603558099'	'436074888638763008'	'0.0']->['735555998'	'436074888638763008'	'134.1']
['603558099'	'436074888638763008'	'0.0']->['794501180'	'436074888638763008'	'134.1']
['552525799'	'436074888638763008'	'70.91']->['747027060'	'436074888638763008'	'137.09']
['603558099'	'436074888638763008'	'0.0']->['397559569'	'436074888638763008'	'138.59']
['1665679116'	'436074888638763008'	'119.09']->['1273093836'	'436074888638763008'	'139.34']
['603558099'	'436074888638763008'	'0.0']->['1632674521'	'436074888638763008'	'139.71']
['248022394'	'436074888638763008'	'119.1']->['2171057591'	'436074888638763008'	'139.9']
['603558099'	'436074888638763008'	'0.0']->['755120359'	'436074888638763008'	'139.99']
['603558099'	'436074888638763008'	'0.0']->['412615804'	'436074888638763008'	'140.04']
['603558099'	'436074888638763008'	'0.0']->['386237498'	'436074888638763008'	'140.06']
['603558099'	'436074888638763008'	'0.0']->['1270425192'	'436074888638763008'	'140.07']
['1632674521'	'436074888638763008'	'139.71']->['2185090076'	'436074888638763008'	'140.08']
['552525799'	'436074888638763008'	'70.91']->['2282355626'	'436074888638763008'	'140.08']
['603558099'	'436074888638763008'	'0.0']->['2164077638'	'436074888638763008'	'142.61']
['603558099'	'436074888638763008'	'0.0']->['1348613778'	'436074888638763008'	'143.87']
['603558099'	'436074888638763008'	'0.0']->['826837800'	'436074888638763008'	'144.5']
['603558099'	'436074888638763008'	'0.0']->['509220006'	'436074888638763008'	'144.82']
['603558099'	'436074888638763008'	'0.0']->['1545901453'	'436074888638763008'	'144.98']
['2272433892'	'436074888638763008'	'134.1']->['2156132156'	'436074888638763008'	'145.05']
['603558099'	'436074888638763008'	'0.0']->['1715884590'	'436074888638763008'	'145.09']
['603558099'	'436074888638763008'	'0.0']->['733445714'	'436074888638763008'	'145.11']
['603558099'	'436074888638763008'	'0.0']->['1058938586'	'436074888638763008'	'145.12']
['2156415359'	'436074888638763008'	'63.74']->['1646480083'	'436074888638763008'	'145.13']
['603558099'	'436074888638763008'	'0.0']->['305622500'	'436074888638763008'	'145.13']
['755120359'	'436074888638763008'	'139.99']->['1015317044'	'436074888638763008'	'145.13']
['603558099'	'436074888638763008'	'0.0']->['744363685'	'436074888638763008'	'145.13']
['714137844'	'436074888638763008'	'119.1']->['121499240'	'436074888638763008'	'145.59']
['603558099'	'436074888638763008'	'0.0']->['488668664'	'436074888638763008'	'145.82']
['603558099'	'436074888638763008'	'0.0']->['578462973'	'436074888638763008'	'146.05']
['603558099'	'436074888638763008'	'0.0']->['428437857'	'436074888638763008'	'149.7']
['603558099'	'436074888638763008'	'0.0']->['619212683'	'436074888638763008'	'151.53']
['603558099'	'436074888638763008'	'0.0']->['170410827'	'436074888638763008'	'152.44']
['170410827'	'436074888638763008'	'152.44']->['192160047'	'436074888638763008'	'152.89']
['603558099'	'436074888638763008'	'0.0']->['866789732'	'436074888638763008'	'153.12']
['752107993'	'436074888638763008'	'18.52']->['504684621'	'436074888638763008'	'153.24']
['603558099'	'436074888638763008'	'0.0']->['335658941'	'436074888638763008'	'153.29']
['552525799'	'436074888638763008'	'70.91']->['2244508036'	'436074888638763008'	'153.32']
['603558099'	'436074888638763008'	'0.0']->['1558917218'	'436074888638763008'	'153.34']
['603558099'	'436074888638763008'	'0.0']->['1161605227'	'436074888638763008'	'153.34']
['603558099'	'436074888638763008'	'0.0']->['1076162676'	'436074888638763008'	'153.35']
['603558099'	'436074888638763008'	'0.0']->['471089534'	'436074888638763008'	'153.35']
['603558099'	'436074888638763008'	'0.0']->['45065829'	'436074888638763008'	'153.35']
['603558099'	'436074888638763008'	'0.0']->['1653665132'	'436074888638763008'	'154.68']
['603558099'	'436074888638763008'	'0.0']->['578109629'	'436074888638763008'	'155.35']
['603558099'	'436074888638763008'	'0.0']->['297296603'	'436114039823794177'	'155.58']
['603558099'	'436074888638763008'	'0.0']->['364395654'	'436074888638763008'	'155.68']
['603558099'	'436074888638763008'	'0.0']->['516591980'	'436074888638763008'	'155.85']
['1653665132'	'436074888638763008'	'154.68']->['1728316645'	'436074888638763008'	'155.93']
['603558099'	'436074888638763008'	'0.0']->['2184157794'	'436074888638763008'	'155.97']
['603558099'	'436074888638763008'	'0.0']->['2305304713'	'436074888638763008'	'156.02']
['603558099'	'436074888638763008'	'0.0']->['311630881'	'436074888638763008'	'156.38']
['603558099'	'436074888638763008'	'0.0']->['1245018337'	'436074888638763008'	'156.55']
['516591980'	'436074888638763008'	'155.85']->['998563615'	'436074888638763008'	'156.73']
['603558099'	'436074888638763008'	'0.0']->['1917915283'	'436074888638763008'	'156.99']
['364395654'	'436074888638763008'	'155.68']->['435234524'	'436074888638763008'	'157.12']
['552525799'	'436074888638763008'	'70.91']->['2187265332'	'436074888638763008'	'157.25']
['603558099'	'436074888638763008'	'0.0']->['516711830'	'436114620202618881'	'157.88']
['603558099'	'436074888638763008'	'0.0']->['637288426'	'436114971252912128'	'159.28']
['516711830'	'436114620202618881'	'157.88']->['372224674'	'436115206390169600'	'160.22']
['516591980'	'436074888638763008'	'155.85']->['516711830'	'436114620202618881'	'157.88']
['603558099'	'436074888638763008'	'0.0']->['93089969'	'436074888638763008'	'168.43']
['516591980'	'436074888638763008'	'155.85']->['1646370524'	'436074888638763008'	'170.29']
['603558099'	'436074888638763008'	'0.0']->['139511476'	'436074888638763008'	'171.68']
['603558099'	'436074888638763008'	'0.0']->['792360433'	'436074888638763008'	'171.92']
['603558099'	'436074888638763008'	'0.0']->['1353736800'	'436074888638763008'	'172.03']
['1353736800'	'436074888638763008'	'172.03']->['131126016'	'436074888638763008'	'172.09']
['603558099'	'436074888638763008'	'0.0']->['575312383'	'436074888638763008'	'172.12']
['603558099'	'436074888638763008'	'0.0']->['963577662'	'436074888638763008'	'172.14']
['603558099'	'436074888638763008'	'0.0']->['537309002'	'436074888638763008'	'172.14']
['752107993'	'436074888638763008'	'18.52']->['1627978051'	'436074888638763008'	'172.15']
['139511476'	'436074888638763008'	'171.68']->['144860965'	'436074888638763008'	'172.15']
['603558099'	'436074888638763008'	'0.0']->['1561126777'	'436074888638763008'	'172.15']
['603558099'	'436074888638763008'	'0.0']->['575649832'	'436074888638763008'	'172.15']
['575312383'	'436074888638763008'	'172.12']->['1183102890'	'436074888638763008'	'172.15']
['1188926234'	'436074888638763008'	'18.52']->['626906512'	'436074888638763008'	'172.15']
['575312383'	'436074888638763008'	'172.12']->['142948656'	'436074888638763008'	'172.15']
['516591980'	'436074888638763008'	'155.85']->['617942981'	'436074888638763008'	'172.15']
['603558099'	'436074888638763008'	'0.0']->['350856367'	'436074888638763008'	'172.15']
['603558099'	'436074888638763008'	'0.0']->['589960726'	'436074888638763008'	'172.15']
['350856367'	'436074888638763008'	'172.15']->['235833538'	'436074888638763008'	'172.15']
['603558099'	'436074888638763008'	'0.0']->['1583296118'	'436074888638763008'	'172.15']
['1627978051'	'436074888638763008'	'172.15']->['1612065752'	'436074888638763008'	'172.15']
['575312383'	'436074888638763008'	'172.12']->['1559612088'	'436074888638763008'	'172.15']
['603558099'	'436074888638763008'	'0.0']->['595712002'	'436074888638763008'	'172.15']
['603558099'	'436074888638763008'	'0.0']->['470309505'	'436074888638763008'	'172.15']
['516591980'	'436074888638763008'	'155.85']->['2178233298'	'436074888638763008'	'172.15']
['603558099'	'436074888638763008'	'0.0']->['1348314824'	'436074888638763008'	'172.15']
['162461134'	'436074888638763008'	'76.87']->['1500858396'	'436074888638763008'	'172.15']
['603558099'	'436074888638763008'	'0.0']->['858390494'	'436074888638763008'	'172.15']
['603558099'	'436074888638763008'	'0.0']->['1370728237'	'436074888638763008'	'172.15']
['603558099'	'436074888638763008'	'0.0']->['449655256'	'436074888638763008'	'173.72']
['603558099'	'436074888638763008'	'0.0']->['381840058'	'436074888638763008'	'175.27']
['603558099'	'436074888638763008'	'0.0']->['730865833'	'436074888638763008'	'175.72']
['552525799'	'436074888638763008'	'70.91']->['1694662580'	'436074888638763008'	'178.0']
['603558099'	'436074888638763008'	'0.0']->['338418307'	'436074888638763008'	'178.43']
['603558099'	'436074888638763008'	'0.0']->['484094374'	'436074888638763008'	'180.07']
['603558099'	'436074888638763008'	'0.0']->['1420322388'	'436074888638763008'	'183.9']
['603558099'	'436074888638763008'	'0.0']->['377548963'	'436074888638763008'	'187.73']
['516591980'	'436074888638763008'	'155.85']->['233199928'	'436074888638763008'	'188.3']
['1353736800'	'436074888638763008'	'172.03']->['1885229610'	'436074888638763008'	'188.73']
['603558099'	'436074888638763008'	'0.0']->['195464981'	'436074888638763008'	'189.07']
['603558099'	'436074888638763008'	'0.0']->['2300216046'	'436074888638763008'	'189.43']
['1270425192'	'436074888638763008'	'140.07']->['1468629001'	'436074888638763008'	'189.93']
['603558099'	'436074888638763008'	'0.0']->['545224537'	'436074888638763008'	'190.62']
['603558099'	'436074888638763008'	'0.0']->['596224891'	'436074888638763008'	'191.62']
['603558099'	'436074888638763008'	'0.0']->['537478475'	'436074888638763008'	'193.05']
['603558099'	'436074888638763008'	'0.0']->['712515162'	'436074888638763008'	'193.35']
['603558099'	'436074888638763008'	'0.0']->['1673133290'	'436074888638763008'	'193.68']
['603558099'	'436074888638763008'	'0.0']->['1347781244'	'436074888638763008'	'194.8']
['603558099'	'436074888638763008'	'0.0']->['1421545753'	'436074888638763008'	'194.98']
['1673133290'	'436074888638763008'	'193.68']->['443735556'	'436074888638763008'	'195.15']
['603558099'	'436074888638763008'	'0.0']->['496224263'	'436074888638763008'	'195.68']
['603558099'	'436074888638763008'	'0.0']->['704978574'	'436074888638763008'	'195.88']
['516591980'	'436074888638763008'	'155.85']->['385193282'	'436074888638763008'	'196.67']
['603558099'	'436074888638763008'	'0.0']->['1351909393'	'436074888638763008'	'196.73']
['603558099'	'436074888638763008'	'0.0']->['367367388'	'436074888638763008'	'196.95']
['603558099'	'436074888638763008'	'0.0']->['427668743'	'436074888638763008'	'197.4']
['603558099'	'436074888638763008'	'0.0']->['2290235682'	'436074888638763008'	'199.8']
['603558099'	'436074888638763008'	'0.0']->['539086972'	'436074888638763008'	'199.82']
['603558099'	'436074888638763008'	'0.0']->['1702535323'	'436074888638763008'	'202.42']
['1665679116'	'436074888638763008'	'119.09']->['1433098650'	'436074888638763008'	'204.3']
['603558099'	'436074888638763008'	'0.0']->['1613953032'	'436074888638763008'	'204.47']
['603558099'	'436074888638763008'	'0.0']->['28887763'	'436074888638763008'	'207.63']
['603558099'	'436074888638763008'	'0.0']->['381250381'	'436074888638763008'	'209.1']
['317998462'	'436074888638763008'	'74.31']->['258116855'	'436074888638763008'	'215.87']
['603558099'	'436074888638763008'	'0.0']->['455586412'	'436074888638763008'	'216.28']
['509220006'	'436074888638763008'	'144.82']->['2176169019'	'436074888638763008'	'217.67']
['603558099'	'436074888638763008'	'0.0']->['703733589'	'436074888638763008'	'218.23']
['141335850'	'436074888638763008'	'70.43']->['246420745'	'436074888638763008'	'221.67']
['317998462'	'436074888638763008'	'74.31']->['1220235505'	'436074888638763008'	'225.37']
['603558099'	'436074888638763008'	'0.0']->['30189225'	'436074888638763008'	'228.65']
['840399210'	'436074888638763008'	'71.38']->['988053180'	'436074888638763008'	'228.92']
['752107993'	'436074888638763008'	'18.52']->['556987109'	'436074888638763008'	'229.53']
['603558099'	'436074888638763008'	'0.0']->['274466031'	'436132829139697664'	'230.25']
['30189225'	'436074888638763008'	'228.65']->['551302622'	'436074888638763008'	'230.28']
['603558099'	'436074888638763008'	'0.0']->['1309355228'	'436074888638763008'	'232.05']
['603558099'	'436074888638763008'	'0.0']->['273024893'	'436074888638763008'	'243.33']
['603558099'	'436074888638763008'	'0.0']->['1047062778'	'436074888638763008'	'259.17']
['556987109'	'436074888638763008'	'229.53']->['362568388'	'436074888638763008'	'261.23']
['603558099'	'436074888638763008'	'0.0']->['476153944'	'436074888638763008'	'264.73']
['603558099'	'436074888638763008'	'0.0']->['128873736'	'436074888638763008'	'295.2']
['603558099'	'436074888638763008'	'0.0']->['190314432'	'436074888638763008'	'296.48']
['840399210'	'436074888638763008'	'71.38']->['736616755'	'436074888638763008'	'297.63']
['435234524'	'436074888638763008'	'157.12']->['412505685'	'436074888638763008'	'301.98']
['603558099'	'436074888638763008'	'0.0']->['1915510038'	'436074888638763008'	'302.57']
['603558099'	'436074888638763008'	'0.0']->['1449188232'	'436074888638763008'	'305.68']
['603558099'	'436074888638763008'	'0.0']->['214082900'	'436074888638763008'	'306.23']
['603558099'	'436074888638763008'	'0.0']->['130165553'	'436074888638763008'	'315.2']
['603558099'	'436074888638763008'	'0.0']->['125772615'	'436074888638763008'	'318.7']
['603558099'	'436074888638763008'	'0.0']->['124062661'	'436074888638763008'	'321.77']
['214082900'	'436074888638763008'	'306.23']->['2313144468'	'436074888638763008'	'323.2']
['603558099'	'436074888638763008'	'0.0']->['865064790'	'436074888638763008'	'331.88']
['603558099'	'436074888638763008'	'0.0']->['1618702771'	'436074888638763008'	'337.43']
['603558099'	'436074888638763008'	'0.0']->['379620039'	'436074888638763008'	'353.75']
['603558099'	'436074888638763008'	'0.0']->['538411453'	'436074888638763008'	'354.2']
['603558099'	'436074888638763008'	'0.0']->['586939736'	'436074888638763008'	'356.05']
['603558099'	'436074888638763008'	'0.0']->['1308609985'	'436074888638763008'	'356.38']
['603558099'	'436074888638763008'	'0.0']->['1594066086'	'436074888638763008'	'356.83']
['603558099'	'436074888638763008'	'0.0']->['397573331'	'436074888638763008'	'360.18']
['703733589'	'436074888638763008'	'218.23']->['1597157257'	'436074888638763008'	'361.17']
['305622500'	'436074888638763008'	'145.13']->['1051298113'	'436074888638763008'	'361.43']
['305622500'	'436074888638763008'	'145.13']->['1602753618'	'436074888638763008'	'363.35']
['603558099'	'436074888638763008'	'0.0']->['969235076'	'436074888638763008'	'367.62']
['603558099'	'436074888638763008'	'0.0']->['377345212'	'436074888638763008'	'372.72']
['516591980'	'436074888638763008'	'155.85']->['857168743'	'436074888638763008'	'373.9']
['239556763'	'436074888638763008'	'62.35']->['757947343'	'436074888638763008'	'389.43']
['1653665132'	'436074888638763008'	'154.68']->['768408834'	'436074888638763008'	'396.3']
['2332403025'	'436074888638763008'	'63.77']->['153834539'	'436074888638763008'	'456.92']
['603558099'	'436074888638763008'	'0.0']->['2349875554'	'436209557216305152'	'535.13']
['2332403025'	'436074888638763008'	'63.77']->['1705451605'	'436074888638763008'	'572.93']
['603558099'	'436074888638763008'	'0.0']->['1076569430'	'436074888638763008'	'666.17']
['603558099'	'436074888638763008'	'0.0']->['1327905162'	'436074888638763008'	'668.18']
['603558099'	'436074888638763008'	'0.0']->['1096997989'	'436074888638763008'	'699.85']
['603558099'	'436074888638763008'	'0.0']->['1673201263'	'436074888638763008'	'707.85']
['603558099'	'436074888638763008'	'0.0']->['556150920'	'436074888638763008'	'716.3']
['602772853'	'436074888638763008'	'18.52']->['1681657471'	'436074888638763008'	'767.78']
['603558099'	'436074888638763008'	'0.0']->['2261713927'	'436074888638763008'	'2166.02']
['1665679116'	'436074888638763008'	'119.09']->['849497755'	'436074888638763008'	'7629.95']
