# Supplementary material for: BiMGCL: rumor detection via bi-directional multi-level graph contrastive learning
Source: PeerJ Comput Sci. 2023 Nov 10;9:e1659. doi: 10.7717/peerj-cs.1659 (PMC10703058; doi:10.7717/peerj-cs.1659)
Supplement: Supplemental Information 1 [file peerj-cs-09-1659-s001.zip › rumor_detection_acl2017/twitter15/tree/436089462326849536.txt]

['ROOT'	'ROOT'	'0.0']->['571107566'	'436089462326849536'	'0.0']
['571107566'	'436089462326849536'	'0.0']->['2263551723'	'436089759212257280'	'1.18']
['2263551723'	'436089759212257280'	'1.18']->['571107566'	'436089462326849536'	'0.0']
['571107566'	'436089462326849536'	'0.0']->['1317378708'	'436091292700147713'	'7.28']
['1317378708'	'436091292700147713'	'7.28']->['571107566'	'436089462326849536'	'0.0']
['571107566'	'436089462326849536'	'0.0']->['374517239'	'436101106129993728'	'46.27']
['374517239'	'436101106129993728'	'46.27']->['571107566'	'436089462326849536'	'0.0']
['571107566'	'436089462326849536'	'0.0']->['1531346982'	'436104833020334080'	'61.08']
['571107566'	'436089462326849536'	'0.0']->['913816488'	'436104916763807744'	'61.42']
['1531346982'	'436104833020334080'	'61.08']->['571107566'	'436089462326849536'	'0.0']
['913816488'	'436104916763807744'	'61.42']->['571107566'	'436089462326849536'	'0.0']
['571107566'	'436089462326849536'	'0.0']->['1066302481'	'436089462326849536'	'93.1']
['571107566'	'436089462326849536'	'0.0']->['452138772'	'436089462326849536'	'93.1']
['571107566'	'436089462326849536'	'0.0']->['600807906'	'436089462326849536'	'93.1']
['571107566'	'436089462326849536'	'0.0']->['1482913111'	'436089462326849536'	'93.1']
['571107566'	'436089462326849536'	'0.0']->['193331022'	'436089462326849536'	'93.1']
['571107566'	'436089462326849536'	'0.0']->['599278685'	'436089462326849536'	'93.1']
['571107566'	'436089462326849536'	'0.0']->['348957516'	'436089462326849536'	'93.1']
['571107566'	'436089462326849536'	'0.0']->['267856811'	'436089462326849536'	'93.1']
['571107566'	'436089462326849536'	'0.0']->['707604901'	'436089462326849536'	'93.1']
['571107566'	'436089462326849536'	'0.0']->['856750927'	'436089462326849536'	'93.1']
['571107566'	'436089462326849536'	'0.0']->['606745620'	'436089462326849536'	'93.1']
['606745620'	'436089462326849536'	'93.1']->['1302086076'	'436089462326849536'	'93.1']
['571107566'	'436089462326849536'	'0.0']->['229216563'	'436089462326849536'	'93.1']
['606745620'	'436089462326849536'	'93.1']->['345010473'	'436089462326849536'	'93.1']
['571107566'	'436089462326849536'	'0.0']->['744363685'	'436089462326849536'	'93.1']
['606745620'	'436089462326849536'	'93.1']->['2246127571'	'436089462326849536'	'94.22']
['606745620'	'436089462326849536'	'93.1']->['2194875196'	'436089462326849536'	'94.48']
['606745620'	'436089462326849536'	'93.1']->['1446881857'	'436089462326849536'	'95.47']
['571107566'	'436089462326849536'	'0.0']->['227511152'	'436089462326849536'	'95.96']
['1446881857'	'436089462326849536'	'95.47']->['1189513297'	'436089462326849536'	'96.45']
['571107566'	'436089462326849536'	'0.0']->['45065829'	'436089462326849536'	'97.12']
['227511152'	'436089462326849536'	'95.96']->['1731253698'	'436089462326849536'	'97.61']
['571107566'	'436089462326849536'	'0.0']->['1646370524'	'436089462326849536'	'97.85']
['571107566'	'436089462326849536'	'0.0']->['2289501124'	'436089462326849536'	'98.1']
['571107566'	'436089462326849536'	'0.0']->['755372083'	'436089462326849536'	'99.53']
['571107566'	'436089462326849536'	'0.0']->['384243946'	'436114725403783168'	'100.38']
['571107566'	'436089462326849536'	'0.0']->['739965338'	'436115040303730688'	'101.63']
['384243946'	'436114725403783168'	'100.38']->['571107566'	'436089462326849536'	'0.0']
['739965338'	'436115040303730688'	'101.63']->['571107566'	'436089462326849536'	'0.0']
['571107566'	'436089462326849536'	'0.0']->['571107566'	'436089462326849536'	'0.0']
['571107566'	'436089462326849536'	'0.0']->['1058938586'	'436089462326849536'	'111.73']
['571107566'	'436089462326849536'	'0.0']->['952809866'	'436089462326849536'	'117.83']
['571107566'	'436089462326849536'	'0.0']->['445386674'	'436089462326849536'	'120.88']
['571107566'	'436089462326849536'	'0.0']->['596884369'	'436089462326849536'	'122.41']
['571107566'	'436089462326849536'	'0.0']->['961242080'	'436089462326849536'	'123.17']
['571107566'	'436089462326849536'	'0.0']->['146783327'	'436089462326849536'	'123.55']
['571107566'	'436089462326849536'	'0.0']->['343204329'	'436089462326849536'	'123.74']
['571107566'	'436089462326849536'	'0.0']->['379290050'	'436089462326849536'	'123.84']
['571107566'	'436089462326849536'	'0.0']->['1164558229'	'436089462326849536'	'123.89']
['571107566'	'436089462326849536'	'0.0']->['154110383'	'436089462326849536'	'123.91']
['571107566'	'436089462326849536'	'0.0']->['53123233'	'436089462326849536'	'123.92']
['571107566'	'436089462326849536'	'0.0']->['568664695'	'436089462326849536'	'123.93']
['571107566'	'436089462326849536'	'0.0']->['586577923'	'436089462326849536'	'123.93']
['571107566'	'436089462326849536'	'0.0']->['518868220'	'436089462326849536'	'123.93']
['571107566'	'436089462326849536'	'0.0']->['2264644094'	'436089462326849536'	'123.93']
['518868220'	'436089462326849536'	'123.93']->['745942326'	'436089462326849536'	'123.93']
['2264644094'	'436089462326849536'	'123.93']->['2298730765'	'436089462326849536'	'123.93']
['2298730765'	'436089462326849536'	'123.93']->['2339517642'	'436089462326849536'	'123.93']
['571107566'	'436089462326849536'	'0.0']->['1580729689'	'436089462326849536'	'123.93']
['571107566'	'436089462326849536'	'0.0']->['554342373'	'436089462326849536'	'123.93']
['571107566'	'436089462326849536'	'0.0']->['1632010866'	'436089462326849536'	'123.93']
['571107566'	'436089462326849536'	'0.0']->['1323657374'	'436089462326849536'	'125.97']
['571107566'	'436089462326849536'	'0.0']->['343970581'	'436121280505319424'	'126.43']
['518868220'	'436089462326849536'	'123.93']->['1831659595'	'436089462326849536'	'127.0']
['571107566'	'436089462326849536'	'0.0']->['553388980'	'436089462326849536'	'127.51']
['571107566'	'436089462326849536'	'0.0']->['223285714'	'436089462326849536'	'127.76']
['606745620'	'436089462326849536'	'93.1']->['343970581'	'436121280505319424'	'126.43']
['571107566'	'436089462326849536'	'0.0']->['552224392'	'436089462326849536'	'127.95']
['2298730765'	'436089462326849536'	'123.93']->['2347253277'	'436089462326849536'	'128.02']
['343970581'	'436121280505319424'	'126.43']->['571107566'	'436089462326849536'	'0.0']
['571107566'	'436089462326849536'	'0.0']->['501090519'	'436089462326849536'	'148.96']
['571107566'	'436089462326849536'	'0.0']->['462852780'	'436127310635212800'	'150.4']
['571107566'	'436089462326849536'	'0.0']->['749116411'	'436089462326849536'	'159.43']
['571107566'	'436089462326849536'	'0.0']->['1390644475'	'436089462326849536'	'164.66']
['571107566'	'436089462326849536'	'0.0']->['1448471496'	'436131058514677760'	'165.28']
['1448471496'	'436131058514677760'	'165.28']->['571107566'	'436089462326849536'	'0.0']
['571107566'	'436089462326849536'	'0.0']->['772420381'	'436089462326849536'	'167.28']
['571107566'	'436089462326849536'	'0.0']->['1475867882'	'436089462326849536'	'168.59']
['571107566'	'436089462326849536'	'0.0']->['2332775079'	'436089462326849536'	'169.25']
['571107566'	'436089462326849536'	'0.0']->['1698224689'	'436089462326849536'	'169.57']
['571107566'	'436089462326849536'	'0.0']->['1131107383'	'436089462326849536'	'169.74']
['571107566'	'436089462326849536'	'0.0']->['477946451'	'436089462326849536'	'169.82']
['571107566'	'436089462326849536'	'0.0']->['1885229610'	'436089462326849536'	'169.86']
['571107566'	'436089462326849536'	'0.0']->['2300216046'	'436089462326849536'	'169.88']
['571107566'	'436089462326849536'	'0.0']->['245073323'	'436089462326849536'	'169.89']
['518868220'	'436089462326849536'	'123.93']->['915484507'	'436089462326849536'	'169.89']
['571107566'	'436089462326849536'	'0.0']->['1459451616'	'436089462326849536'	'169.9']
['749116411'	'436089462326849536'	'159.43']->['854594665'	'436089462326849536'	'169.9']
['571107566'	'436089462326849536'	'0.0']->['569519394'	'436089462326849536'	'169.9']
['854594665'	'436089462326849536'	'169.9']->['575381166'	'436089462326849536'	'169.9']
['571107566'	'436089462326849536'	'0.0']->['116887299'	'436089462326849536'	'169.9']
['571107566'	'436089462326849536'	'0.0']->['358232634'	'436089462326849536'	'169.9']
['571107566'	'436089462326849536'	'0.0']->['363724612'	'436089462326849536'	'169.9']
['571107566'	'436089462326849536'	'0.0']->['2290353280'	'436089462326849536'	'169.9']
['571107566'	'436089462326849536'	'0.0']->['349266337'	'436089462326849536'	'169.9']
['571107566'	'436089462326849536'	'0.0']->['548729692'	'436089462326849536'	'169.9']
['571107566'	'436089462326849536'	'0.0']->['359945662'	'436089462326849536'	'169.9']
['571107566'	'436089462326849536'	'0.0']->['427668743'	'436089462326849536'	'169.9']
['571107566'	'436089462326849536'	'0.0']->['1552729782'	'436089462326849536'	'169.9']
['571107566'	'436089462326849536'	'0.0']->['539086972'	'436089462326849536'	'169.9']
['1552729782'	'436089462326849536'	'169.9']->['422773051'	'436089462326849536'	'169.9']
['571107566'	'436089462326849536'	'0.0']->['2214312830'	'436089462326849536'	'169.9']
['245073323'	'436089462326849536'	'169.89']->['245929534'	'436089462326849536'	'169.9']
['548729692'	'436089462326849536'	'169.9']->['100878817'	'436089462326849536'	'169.9']
['571107566'	'436089462326849536'	'0.0']->['179769781'	'436089462326849536'	'169.9']
['571107566'	'436089462326849536'	'0.0']->['2200328526'	'436089462326849536'	'169.9']
['571107566'	'436089462326849536'	'0.0']->['264123948'	'436089462326849536'	'169.9']
['571107566'	'436089462326849536'	'0.0']->['740047705'	'436089462326849536'	'169.9']
['571107566'	'436089462326849536'	'0.0']->['421136284'	'436089462326849536'	'169.9']
['571107566'	'436089462326849536'	'0.0']->['431115077'	'436089462326849536'	'169.9']
['571107566'	'436089462326849536'	'0.0']->['553533395'	'436089462326849536'	'169.9']
['548729692'	'436089462326849536'	'169.9']->['2320927082'	'436089462326849536'	'169.9']
['571107566'	'436089462326849536'	'0.0']->['28887763'	'436089462326849536'	'169.9']
['571107566'	'436089462326849536'	'0.0']->['1613953032'	'436089462326849536'	'169.9']
['571107566'	'436089462326849536'	'0.0']->['1474449324'	'436089462326849536'	'169.9']
['571107566'	'436089462326849536'	'0.0']->['709384352'	'436089462326849536'	'169.9']
['571107566'	'436089462326849536'	'0.0']->['528504487'	'436089462326849536'	'169.9']
['571107566'	'436089462326849536'	'0.0']->['1324383684'	'436089462326849536'	'169.9']
['571107566'	'436089462326849536'	'0.0']->['629068404'	'436089462326849536'	'169.9']
['571107566'	'436089462326849536'	'0.0']->['965317214'	'436089462326849536'	'169.9']
['28887763'	'436089462326849536'	'169.9']->['258116855'	'436089462326849536'	'169.9']
['553533395'	'436089462326849536'	'169.9']->['607223760'	'436089462326849536'	'169.9']
['571107566'	'436089462326849536'	'0.0']->['1835337223'	'436089462326849536'	'169.9']
['571107566'	'436089462326849536'	'0.0']->['443252844'	'436089462326849536'	'169.9']
['571107566'	'436089462326849536'	'0.0']->['521490945'	'436089462326849536'	'169.9']
['571107566'	'436089462326849536'	'0.0']->['1269834565'	'436089462326849536'	'169.9']
['571107566'	'436089462326849536'	'0.0']->['166846031'	'436089462326849536'	'169.9']
['571107566'	'436089462326849536'	'0.0']->['910988226'	'436089462326849536'	'169.9']
['571107566'	'436089462326849536'	'0.0']->['939825558'	'436089462326849536'	'169.9']
['961242080'	'436089462326849536'	'123.17']->['2184384914'	'436089462326849536'	'169.9']
['571107566'	'436089462326849536'	'0.0']->['1421494129'	'436089462326849536'	'169.9']
['571107566'	'436089462326849536'	'0.0']->['760436864'	'436089462326849536'	'169.9']
['571107566'	'436089462326849536'	'0.0']->['1166031661'	'436133186947395584'	'173.75']
['571107566'	'436089462326849536'	'0.0']->['999022075'	'436089462326849536'	'178.37']
['571107566'	'436089462326849536'	'0.0']->['455021918'	'436135357063921664'	'182.37']
['571107566'	'436089462326849536'	'0.0']->['336992846'	'436089462326849536'	'182.6']
['1166031661'	'436133186947395584'	'173.75']->['571107566'	'436089462326849536'	'0.0']
['455021918'	'436135357063921664'	'182.37']->['571107566'	'436089462326849536'	'0.0']
['571107566'	'436089462326849536'	'0.0']->['507906838'	'436089462326849536'	'184.72']
['571107566'	'436089462326849536'	'0.0']->['891638868'	'436089462326849536'	'185.78']
['571107566'	'436089462326849536'	'0.0']->['636621831'	'436089462326849536'	'186.3']
['571107566'	'436089462326849536'	'0.0']->['374185063'	'436089462326849536'	'186.57']
['571107566'	'436089462326849536'	'0.0']->['2197922339'	'436089462326849536'	'186.7']
['571107566'	'436089462326849536'	'0.0']->['1544505134'	'436089462326849536'	'186.77']
['571107566'	'436089462326849536'	'0.0']->['1558682720'	'436089462326849536'	'186.8']
['571107566'	'436089462326849536'	'0.0']->['878143290'	'436089462326849536'	'186.82']
['571107566'	'436089462326849536'	'0.0']->['373900808'	'436089462326849536'	'186.83']
['571107566'	'436089462326849536'	'0.0']->['2160773453'	'436089462326849536'	'186.83']
['569519394'	'436089462326849536'	'169.9']->['2187352027'	'436089462326849536'	'186.83']
['1558682720'	'436089462326849536'	'186.8']->['512936714'	'436089462326849536'	'186.83']
['571107566'	'436089462326849536'	'0.0']->['942468350'	'436089462326849536'	'186.83']
['571107566'	'436089462326849536'	'0.0']->['358285711'	'436089462326849536'	'186.83']
['571107566'	'436089462326849536'	'0.0']->['170264237'	'436136929638117376'	'188.62']
['571107566'	'436089462326849536'	'0.0']->['985520952'	'436089462326849536'	'193.52']
['571107566'	'436089462326849536'	'0.0']->['1599261691'	'436138243768078336'	'193.85']
['571107566'	'436089462326849536'	'0.0']->['612401390'	'436089462326849536'	'196.86']
['1599261691'	'436138243768078336'	'193.85']->['571107566'	'436089462326849536'	'0.0']
['548729692'	'436089462326849536'	'169.9']->['893523966'	'436089462326849536'	'198.53']
['571107566'	'436089462326849536'	'0.0']->['1466426383'	'436089462326849536'	'199.36']
['571107566'	'436089462326849536'	'0.0']->['355240785'	'436139710432309248'	'199.67']
['358285711'	'436089462326849536'	'186.83']->['175323952'	'436089462326849536'	'199.78']
['571107566'	'436089462326849536'	'0.0']->['2305754781'	'436089462326849536'	'199.99']
['571107566'	'436089462326849536'	'0.0']->['546921825'	'436089462326849536'	'200.1']
['571107566'	'436089462326849536'	'0.0']->['69893806'	'436089462326849536'	'200.15']
['571107566'	'436089462326849536'	'0.0']->['196309536'	'436089462326849536'	'200.17']
['571107566'	'436089462326849536'	'0.0']->['168181592'	'436089462326849536'	'200.19']
['571107566'	'436089462326849536'	'0.0']->['1673788274'	'436089462326849536'	'200.19']
['571107566'	'436089462326849536'	'0.0']->['2277546188'	'436089462326849536'	'200.2']
['571107566'	'436089462326849536'	'0.0']->['392990139'	'436089462326849536'	'200.2']
['571107566'	'436089462326849536'	'0.0']->['383727178'	'436089462326849536'	'200.2']
['571107566'	'436089462326849536'	'0.0']->['631329845'	'436089462326849536'	'200.2']
['571107566'	'436089462326849536'	'0.0']->['356557741'	'436089462326849536'	'200.2']
['571107566'	'436089462326849536'	'0.0']->['2235796452'	'436089462326849536'	'200.2']
['571107566'	'436089462326849536'	'0.0']->['610918953'	'436089462326849536'	'200.2']
['355240785'	'436139710432309248'	'199.67']->['571107566'	'436089462326849536'	'0.0']
['1599261691'	'436138243768078336'	'193.85']->['196309536'	'436089462326849536'	'200.17']
['196309536'	'436089462326849536'	'200.17']->['1599261691'	'436138243768078336'	'193.85']
['571107566'	'436089462326849536'	'0.0']->['551205918'	'436089462326849536'	'203.88']
['571107566'	'436089462326849536'	'0.0']->['290701513'	'436089462326849536'	'205.72']
['571107566'	'436089462326849536'	'0.0']->['484626695'	'436089462326849536'	'206.65']
['571107566'	'436089462326849536'	'0.0']->['359118419'	'436089462326849536'	'207.11']
['571107566'	'436089462326849536'	'0.0']->['452242604'	'436089462326849536'	'207.34']
['571107566'	'436089462326849536'	'0.0']->['192711837'	'436089462326849536'	'207.45']
['355240785'	'436139710432309248'	'199.67']->['170254978'	'436089462326849536'	'207.51']
['965317214'	'436089462326849536'	'169.9']->['864684056'	'436089462326849536'	'207.54']
['1558682720'	'436089462326849536'	'186.8']->['726878828'	'436089462326849536'	'207.55']
['484626695'	'436089462326849536'	'206.65']->['522273302'	'436089462326849536'	'207.56']
['571107566'	'436089462326849536'	'0.0']->['1330117297'	'436089462326849536'	'207.56']
['571107566'	'436089462326849536'	'0.0']->['251904321'	'436089462326849536'	'207.57']
['571107566'	'436089462326849536'	'0.0']->['1271509753'	'436089462326849536'	'212.68']
['548729692'	'436089462326849536'	'169.9']->['279109136'	'436089462326849536'	'215.24']
['571107566'	'436089462326849536'	'0.0']->['398928394'	'436143815318323200'	'215.98']
['571107566'	'436089462326849536'	'0.0']->['882620394'	'436089462326849536'	'216.52']
['571107566'	'436089462326849536'	'0.0']->['444116554'	'436089462326849536'	'217.16']
['484626695'	'436089462326849536'	'206.65']->['340138076'	'436089462326849536'	'217.48']
['571107566'	'436089462326849536'	'0.0']->['2158889058'	'436089462326849536'	'217.64']
['1558682720'	'436089462326849536'	'186.8']->['2328769327'	'436089462326849536'	'217.72']
['571107566'	'436089462326849536'	'0.0']->['230494384'	'436089462326849536'	'217.76']
['571107566'	'436089462326849536'	'0.0']->['797846678'	'436089462326849536'	'217.78']
['528504487'	'436089462326849536'	'169.9']->['1039184000'	'436089462326849536'	'217.79']
['571107566'	'436089462326849536'	'0.0']->['157211362'	'436089462326849536'	'217.8']
['571107566'	'436089462326849536'	'0.0']->['1230045853'	'436089462326849536'	'217.8']
['571107566'	'436089462326849536'	'0.0']->['2268460939'	'436089462326849536'	'217.8']
['571107566'	'436089462326849536'	'0.0']->['1576884146'	'436089462326849536'	'217.8']
['571107566'	'436089462326849536'	'0.0']->['274478836'	'436089462326849536'	'217.8']
['571107566'	'436089462326849536'	'0.0']->['594672946'	'436144491985395712'	'218.67']
['571107566'	'436089462326849536'	'0.0']->['1601648443'	'436089462326849536'	'218.77']
['571107566'	'436089462326849536'	'0.0']->['1143672055'	'436144809783611392'	'219.93']
['571107566'	'436089462326849536'	'0.0']->['1947982375'	'436089462326849536'	'220.31']
['571107566'	'436089462326849536'	'0.0']->['1104423252'	'436089462326849536'	'221.08']
['571107566'	'436089462326849536'	'0.0']->['388315465'	'436089462326849536'	'221.46']
['571107566'	'436089462326849536'	'0.0']->['1130863388'	'436089462326849536'	'221.66']
['348957516'	'436089462326849536'	'93.1']->['1271248706'	'436089462326849536'	'221.85']
['398928394'	'436143815318323200'	'215.98']->['571107566'	'436089462326849536'	'0.0']
['571107566'	'436089462326849536'	'0.0']->['1281836166'	'436145350336737280'	'222.08']
['571107566'	'436089462326849536'	'0.0']->['536524434'	'436089462326849536'	'234.67']
['1143672055'	'436144809783611392'	'219.93']->['571107566'	'436089462326849536'	'0.0']
['606745620'	'436089462326849536'	'93.1']->['796403108'	'436089462326849536'	'241.07']
['571107566'	'436089462326849536'	'0.0']->['205850618'	'436089462326849536'	'241.41']
['571107566'	'436089462326849536'	'0.0']->['100882012'	'436089462326849536'	'244.28']
['1143672055'	'436144809783611392'	'219.93']->['1143672055'	'436144809783611392'	'219.93']
['571107566'	'436089462326849536'	'0.0']->['1575365154'	'436089462326849536'	'245.88']
['340138076'	'436089462326849536'	'217.48']->['95383968'	'436089462326849536'	'246.68']
['392990139'	'436089462326849536'	'200.2']->['572644628'	'436089462326849536'	'247.08']
['571107566'	'436089462326849536'	'0.0']->['592425267'	'436089462326849536'	'247.28']
['571107566'	'436089462326849536'	'0.0']->['928754839'	'436089462326849536'	'247.38']
['571107566'	'436089462326849536'	'0.0']->['234495076'	'436089462326849536'	'247.43']
['571107566'	'436089462326849536'	'0.0']->['603028691'	'436089462326849536'	'247.46']
['518868220'	'436089462326849536'	'123.93']->['189991356'	'436089462326849536'	'247.47']
['571107566'	'436089462326849536'	'0.0']->['1928438989'	'436089462326849536'	'247.48']
['571107566'	'436089462326849536'	'0.0']->['2149405257'	'436089462326849536'	'247.48']
['1947982375'	'436089462326849536'	'220.31']->['1068738288'	'436089462326849536'	'247.48']
['571107566'	'436089462326849536'	'0.0']->['66707761'	'436089462326849536'	'247.48']
['571107566'	'436089462326849536'	'0.0']->['373077931'	'436089462326849536'	'247.48']
['571107566'	'436089462326849536'	'0.0']->['2239789184'	'436089462326849536'	'247.48']
['571107566'	'436089462326849536'	'0.0']->['807832980'	'436089462326849536'	'247.48']
['571107566'	'436089462326849536'	'0.0']->['595954199'	'436089462326849536'	'247.48']
['571107566'	'436089462326849536'	'0.0']->['624669641'	'436089462326849536'	'247.48']
['571107566'	'436089462326849536'	'0.0']->['918813085'	'436089462326849536'	'247.48']
['571107566'	'436089462326849536'	'0.0']->['1638028064'	'436089462326849536'	'247.48']
['431115077'	'436089462326849536'	'169.9']->['1072176746'	'436089462326849536'	'247.48']
['571107566'	'436089462326849536'	'0.0']->['2193625337'	'436089462326849536'	'247.48']
['571107566'	'436089462326849536'	'0.0']->['1639429207'	'436089462326849536'	'247.48']
['571107566'	'436089462326849536'	'0.0']->['580804244'	'436089462326849536'	'247.48']
['571107566'	'436089462326849536'	'0.0']->['1438457131'	'436089462326849536'	'247.48']
['571107566'	'436089462326849536'	'0.0']->['480611877'	'436089462326849536'	'247.48']
['571107566'	'436089462326849536'	'0.0']->['623374641'	'436089462326849536'	'247.48']
['452138772'	'436089462326849536'	'93.1']->['1131083557'	'436089462326849536'	'247.48']
['571107566'	'436089462326849536'	'0.0']->['451472022'	'436089462326849536'	'247.48']
['571107566'	'436089462326849536'	'0.0']->['579014694'	'436089462326849536'	'247.48']
['571107566'	'436089462326849536'	'0.0']->['1914522374'	'436089462326849536'	'247.48']
['571107566'	'436089462326849536'	'0.0']->['715763190'	'436089462326849536'	'247.48']
['480611877'	'436089462326849536'	'247.48']->['277595329'	'436089462326849536'	'247.48']
['571107566'	'436089462326849536'	'0.0']->['81560431'	'436089462326849536'	'247.48']
['1072176746'	'436089462326849536'	'247.48']->['333933607'	'436089462326849536'	'247.48']
['518868220'	'436089462326849536'	'123.93']->['344494789'	'436089462326849536'	'248.46']
['81560431'	'436089462326849536'	'247.48']->['2332689493'	'436089462326849536'	'248.95']
['571107566'	'436089462326849536'	'0.0']->['274693195'	'436089462326849536'	'249.19']
['480611877'	'436089462326849536'	'247.48']->['506147426'	'436089462326849536'	'249.31']
['571107566'	'436089462326849536'	'0.0']->['2169620556'	'436089462326849536'	'249.43']
['1131083557'	'436089462326849536'	'247.48']->['346895457'	'436089462326849536'	'259.83']
['571107566'	'436089462326849536'	'0.0']->['1287155245'	'436089462326849536'	'265.03']
['571107566'	'436089462326849536'	'0.0']->['475233794'	'436156157682782208'	'265.03']
['571107566'	'436089462326849536'	'0.0']->['776545388'	'436089462326849536'	'267.63']
['571107566'	'436089462326849536'	'0.0']->['707617765'	'436089462326849536'	'268.93']
['571107566'	'436089462326849536'	'0.0']->['1686945163'	'436157280581849088'	'269.48']
['518868220'	'436089462326849536'	'123.93']->['1319334577'	'436089462326849536'	'269.58']
['571107566'	'436089462326849536'	'0.0']->['627804737'	'436089462326849536'	'269.91']
['518868220'	'436089462326849536'	'123.93']->['2328423665'	'436089462326849536'	'270.07']
['571107566'	'436089462326849536'	'0.0']->['412365391'	'436089462326849536'	'270.15']
['1558682720'	'436089462326849536'	'186.8']->['996429127'	'436089462326849536'	'270.19']
['571107566'	'436089462326849536'	'0.0']->['612148707'	'436089462326849536'	'270.21']
['81560431'	'436089462326849536'	'247.48']->['2345050951'	'436089462326849536'	'270.22']
['571107566'	'436089462326849536'	'0.0']->['585237728'	'436089462326849536'	'270.23']
['571107566'	'436089462326849536'	'0.0']->['1163469528'	'436089462326849536'	'270.23']
['571107566'	'436089462326849536'	'0.0']->['727679060'	'436089462326849536'	'270.23']
['1271509753'	'436089462326849536'	'212.68']->['593194361'	'436089462326849536'	'270.23']
['274478836'	'436089462326849536'	'217.8']->['447749697'	'436089462326849536'	'270.23']
['571107566'	'436089462326849536'	'0.0']->['64055892'	'436089462326849536'	'270.23']
['571107566'	'436089462326849536'	'0.0']->['1611179456'	'436089462326849536'	'270.23']
['340138076'	'436089462326849536'	'217.48']->['369253518'	'436089462326849536'	'270.23']
['571107566'	'436089462326849536'	'0.0']->['100121735'	'436089462326849536'	'270.23']
['571107566'	'436089462326849536'	'0.0']->['608524861'	'436089462326849536'	'270.23']
['571107566'	'436089462326849536'	'0.0']->['179558507'	'436089462326849536'	'270.23']
['571107566'	'436089462326849536'	'0.0']->['875682900'	'436089462326849536'	'270.23']
['571107566'	'436089462326849536'	'0.0']->['1308638035'	'436089462326849536'	'270.23']
['571107566'	'436089462326849536'	'0.0']->['82410142'	'436089462326849536'	'270.23']
['571107566'	'436089462326849536'	'0.0']->['339246154'	'436089462326849536'	'270.23']
['592425267'	'436089462326849536'	'247.28']->['384453350'	'436089462326849536'	'270.23']
['571107566'	'436089462326849536'	'0.0']->['597476089'	'436089462326849536'	'270.23']
['571107566'	'436089462326849536'	'0.0']->['1684028071'	'436089462326849536'	'270.23']
['1068738288'	'436089462326849536'	'247.48']->['1244583613'	'436089462326849536'	'270.23']
['1558682720'	'436089462326849536'	'186.8']->['595021802'	'436089462326849536'	'270.23']
['571107566'	'436089462326849536'	'0.0']->['226578391'	'436089462326849536'	'270.23']
['571107566'	'436089462326849536'	'0.0']->['1040464183'	'436089462326849536'	'270.23']
['518868220'	'436089462326849536'	'123.93']->['1388600712'	'436089462326849536'	'270.23']
['1163469528'	'436089462326849536'	'270.23']->['256449579'	'436089462326849536'	'270.23']
['518868220'	'436089462326849536'	'123.93']->['706486875'	'436089462326849536'	'270.23']
['571107566'	'436089462326849536'	'0.0']->['309969166'	'436089462326849536'	'270.23']
['571107566'	'436089462326849536'	'0.0']->['1724308550'	'436089462326849536'	'270.23']
['571107566'	'436089462326849536'	'0.0']->['259971385'	'436089462326849536'	'270.23']
['571107566'	'436089462326849536'	'0.0']->['865064790'	'436089462326849536'	'270.23']
['1558682720'	'436089462326849536'	'186.8']->['1348156506'	'436089462326849536'	'276.38']
['571107566'	'436089462326849536'	'0.0']->['1879553875'	'436089462326849536'	'279.45']
['1438457131'	'436089462326849536'	'247.48']->['1038116857'	'436089462326849536'	'280.98']
['1879553875'	'436089462326849536'	'279.45']->['627696802'	'436089462326849536'	'281.75']
['571107566'	'436089462326849536'	'0.0']->['206378244'	'436089462326849536'	'282.13']
['571107566'	'436089462326849536'	'0.0']->['158051652'	'436160464557715457'	'282.13']
['518868220'	'436089462326849536'	'123.93']->['565775546'	'436089462326849536'	'282.32']
['571107566'	'436089462326849536'	'0.0']->['728596820'	'436089462326849536'	'282.42']
['571107566'	'436089462326849536'	'0.0']->['443485328'	'436089462326849536'	'282.47']
['571107566'	'436089462326849536'	'0.0']->['1137882374'	'436089462326849536'	'282.49']
['745942326'	'436089462326849536'	'123.93']->['521258145'	'436089462326849536'	'282.5']
['571107566'	'436089462326849536'	'0.0']->['353513879'	'436089462326849536'	'282.51']
['571107566'	'436089462326849536'	'0.0']->['39622551'	'436089462326849536'	'282.51']
['571107566'	'436089462326849536'	'0.0']->['241968586'	'436089462326849536'	'282.52']
['422773051'	'436089462326849536'	'169.9']->['1491446941'	'436089462326849536'	'282.52']
['1438457131'	'436089462326849536'	'247.48']->['600341139'	'436089462326849536'	'282.52']
['353513879'	'436089462326849536'	'282.51']->['725854225'	'436089462326849536'	'282.52']
['571107566'	'436089462326849536'	'0.0']->['1653594157'	'436089462326849536'	'282.52']
['571107566'	'436089462326849536'	'0.0']->['2331098339'	'436089462326849536'	'284.6']
['571107566'	'436089462326849536'	'0.0']->['2185026664'	'436089462326849536'	'285.64']
['528504487'	'436089462326849536'	'169.9']->['1362933126'	'436089462326849536'	'286.16']
['571107566'	'436089462326849536'	'0.0']->['1715670996'	'436089462326849536'	'286.42']
['571107566'	'436089462326849536'	'0.0']->['1466872472'	'436089462326849536'	'286.55']
['571107566'	'436089462326849536'	'0.0']->['189896882'	'436089462326849536'	'286.62']
['571107566'	'436089462326849536'	'0.0']->['790221793'	'436089462326849536'	'286.68']
['571107566'	'436089462326849536'	'0.0']->['1489511382'	'436089462326849536'	'299.18']
['548729692'	'436089462326849536'	'169.9']->['1613194958'	'436089462326849536'	'305.42']
['344494789'	'436089462326849536'	'248.46']->['2278271192'	'436089462326849536'	'308.54']
['571107566'	'436089462326849536'	'0.0']->['204293711'	'436167371074453504'	'309.58']
['571107566'	'436089462326849536'	'0.0']->['861858068'	'436089462326849536'	'310.11']
['571107566'	'436089462326849536'	'0.0']->['358553426'	'436089462326849536'	'310.89']
['571107566'	'436089462326849536'	'0.0']->['244252912'	'436089462326849536'	'311.28']
['571107566'	'436089462326849536'	'0.0']->['583289814'	'436089462326849536'	'311.47']
['2158889058'	'436089462326849536'	'217.64']->['1493394554'	'436089462326849536'	'311.57']
['571107566'	'436089462326849536'	'0.0']->['488401032'	'436089462326849536'	'311.62']
['1558682720'	'436089462326849536'	'186.8']->['806338609'	'436089462326849536'	'311.67']
['571107566'	'436089462326849536'	'0.0']->['423602011'	'436089462326849536'	'319.85']
['571107566'	'436089462326849536'	'0.0']->['796783051'	'436170136836251649'	'320.57']
['571107566'	'436089462326849536'	'0.0']->['287793437'	'436089462326849536'	'323.94']
['796783051'	'436170136836251649'	'320.57']->['571107566'	'436089462326849536'	'0.0']
['571107566'	'436089462326849536'	'0.0']->['84801817'	'436089462326849536'	'325.99']
['571107566'	'436089462326849536'	'0.0']->['1023409892'	'436089462326849536'	'327.01']
['193331022'	'436089462326849536'	'93.1']->['1937458458'	'436089462326849536'	'327.52']
['1482913111'	'436089462326849536'	'93.1']->['792477061'	'436089462326849536'	'327.78']
['1558682720'	'436089462326849536'	'186.8']->['935311129'	'436089462326849536'	'327.97']
['571107566'	'436089462326849536'	'0.0']->['634524537'	'436089462326849536'	'328.0']
['1438457131'	'436089462326849536'	'247.48']->['1917933512'	'436089462326849536'	'328.03']
['274693195'	'436089462326849536'	'249.19']->['390926115'	'436089462326849536'	'330.5']
['571107566'	'436089462326849536'	'0.0']->['554522007'	'436089462326849536'	'331.73']
['571107566'	'436089462326849536'	'0.0']->['840040640'	'436089462326849536'	'332.35']
['554522007'	'436089462326849536'	'331.73']->['489699643'	'436089462326849536'	'332.66']
['554522007'	'436089462326849536'	'331.73']->['1268636606'	'436089462326849536'	'332.81']
['725854225'	'436089462326849536'	'282.52']->['1314178176'	'436089462326849536'	'332.89']
['571107566'	'436089462326849536'	'0.0']->['323078778'	'436089462326849536'	'332.93']
['431115077'	'436089462326849536'	'169.9']->['1296646148'	'436089462326849536'	'332.97']
['323078778'	'436089462326849536'	'332.93']->['957511142'	'436089462326849536'	'333.66']
['1438457131'	'436089462326849536'	'247.48']->['252713723'	'436089462326849536'	'334.0']
['882620394'	'436089462326849536'	'216.52']->['1205597174'	'436089462326849536'	'334.35']
['571107566'	'436089462326849536'	'0.0']->['93223465'	'436089462326849536'	'339.95']
['571107566'	'436089462326849536'	'0.0']->['795833803'	'436089462326849536'	'342.75']
['1459451616'	'436089462326849536'	'169.9']->['1284156043'	'436089462326849536'	'344.15']
['571107566'	'436089462326849536'	'0.0']->['707637632'	'436176186981761024'	'344.62']
['571107566'	'436089462326849536'	'0.0']->['1368573505'	'436089462326849536'	'344.85']
['571107566'	'436089462326849536'	'0.0']->['1477511456'	'436089462326849536'	'345.55']
['206378244'	'436089462326849536'	'282.13']->['582221713'	'436089462326849536'	'388.26']
['571107566'	'436089462326849536'	'0.0']->['2233806109'	'436089462326849536'	'409.61']
['571107566'	'436089462326849536'	'0.0']->['454205366'	'436089462326849536'	'420.29']
['571107566'	'436089462326849536'	'0.0']->['1000562851'	'436089462326849536'	'425.63']
['554522007'	'436089462326849536'	'331.73']->['1615623950'	'436089462326849536'	'428.3']
['571107566'	'436089462326849536'	'0.0']->['924327414'	'436089462326849536'	'429.63']
['454205366'	'436089462326849536'	'420.29']->['2273831306'	'436089462326849536'	'430.3']
['709384352'	'436089462326849536'	'169.9']->['2351479216'	'436089462326849536'	'430.63']
['571107566'	'436089462326849536'	'0.0']->['1670762024'	'436089462326849536'	'430.8']
['2233806109'	'436089462326849536'	'409.61']->['2178867124'	'436089462326849536'	'430.88']
['1058938586'	'436089462326849536'	'111.73']->['611997312'	'436089462326849536'	'430.92']
['571107566'	'436089462326849536'	'0.0']->['553699151'	'436089462326849536'	'430.95']
['267856811'	'436089462326849536'	'93.1']->['757947343'	'436089462326849536'	'430.96']
['606745620'	'436089462326849536'	'93.1']->['624995987'	'436089462326849536'	'430.96']
['553699151'	'436089462326849536'	'430.95']->['2340897438'	'436089462326849536'	'430.96']
['1831659595'	'436089462326849536'	'127.0']->['2292882735'	'436089462326849536'	'430.97']
['571107566'	'436089462326849536'	'0.0']->['801609620'	'436089462326849536'	'430.97']
['1000562851'	'436089462326849536'	'425.63']->['1350095694'	'436089462326849536'	'430.97']
['571107566'	'436089462326849536'	'0.0']->['2207586151'	'436089462326849536'	'430.97']
['571107566'	'436089462326849536'	'0.0']->['1719992982'	'436089462326849536'	'430.97']
['571107566'	'436089462326849536'	'0.0']->['1033346497'	'436089462326849536'	'430.97']
['1033346497'	'436089462326849536'	'430.97']->['776179285'	'436089462326849536'	'430.97']
['571107566'	'436089462326849536'	'0.0']->['1691918390'	'436089462326849536'	'430.97']
['1691918390'	'436089462326849536'	'430.97']->['1867458396'	'436089462326849536'	'430.97']
['571107566'	'436089462326849536'	'0.0']->['482860147'	'436089462326849536'	'430.97']
['606745620'	'436089462326849536'	'93.1']->['2288206611'	'436089462326849536'	'430.97']
['796783051'	'436170136836251649'	'320.57']->['1220024238'	'436089462326849536'	'430.97']
['1033346497'	'436089462326849536'	'430.97']->['1420815420'	'436089462326849536'	'430.97']
['571107566'	'436089462326849536'	'0.0']->['628622803'	'436089462326849536'	'430.97']
['554522007'	'436089462326849536'	'331.73']->['51101581'	'436089462326849536'	'430.97']
['518868220'	'436089462326849536'	'123.93']->['634750674'	'436089462326849536'	'430.97']
['634750674'	'436089462326849536'	'430.97']->['2290636729'	'436089462326849536'	'430.97']
['571107566'	'436089462326849536'	'0.0']->['350721054'	'436089462326849536'	'430.97']
['571107566'	'436089462326849536'	'0.0']->['990659150'	'436089462326849536'	'430.97']
['571107566'	'436089462326849536'	'0.0']->['347077763'	'436089462326849536'	'430.97']
['2298730765'	'436089462326849536'	'123.93']->['568070481'	'436089462326849536'	'430.97']
['571107566'	'436089462326849536'	'0.0']->['292506079'	'436089462326849536'	'430.97']
['571107566'	'436089462326849536'	'0.0']->['714095948'	'436089462326849536'	'430.97']
['568070481'	'436089462326849536'	'430.97']->['442085045'	'436089462326849536'	'430.97']
['571107566'	'436089462326849536'	'0.0']->['769780176'	'436089462326849536'	'430.97']
['571107566'	'436089462326849536'	'0.0']->['851548639'	'436089462326849536'	'430.97']
['548729692'	'436089462326849536'	'169.9']->['1055015688'	'436089462326849536'	'434.88']
['571107566'	'436089462326849536'	'0.0']->['2259062188'	'436089462326849536'	'435.02']
['571107566'	'436089462326849536'	'0.0']->['1352835662'	'436089462326849536'	'451.75']
['571107566'	'436089462326849536'	'0.0']->['1668545124'	'436089462326849536'	'453.38']
['571107566'	'436089462326849536'	'0.0']->['703978282'	'436089462326849536'	'454.92']
['518868220'	'436089462326849536'	'123.93']->['2187952432'	'436089462326849536'	'456.02']
['571107566'	'436089462326849536'	'0.0']->['1944566024'	'436089462326849536'	'463.0']
['571107566'	'436089462326849536'	'0.0']->['1868903966'	'436089462326849536'	'470.67']
['571107566'	'436089462326849536'	'0.0']->['1579365522'	'436089462326849536'	'470.78']
['571107566'	'436089462326849536'	'0.0']->['1058434350'	'436226409619795968'	'544.18']
['571107566'	'436089462326849536'	'0.0']->['900687630'	'436089462326849536'	'570.83']
['571107566'	'436089462326849536'	'0.0']->['1193100421'	'436089462326849536'	'582.38']
['1438457131'	'436089462326849536'	'247.48']->['1434438578'	'436089462326849536'	'587.17']
['84801817'	'436089462326849536'	'325.99']->['1392466490'	'436089462326849536'	'604.18']
['571107566'	'436089462326849536'	'0.0']->['1291020704'	'436089462326849536'	'605.72']
['571107566'	'436089462326849536'	'0.0']->['114004789'	'436089462326849536'	'611.8']
['114004789'	'436089462326849536'	'611.8']->['1493903262'	'436089462326849536'	'615.23']
['477946451'	'436089462326849536'	'169.82']->['1631781986'	'436089462326849536'	'619.97']
['571107566'	'436089462326849536'	'0.0']->['285830012'	'436089462326849536'	'666.18']
['571107566'	'436089462326849536'	'0.0']->['1139196182'	'436258470220689409'	'671.58']
['444116554'	'436089462326849536'	'217.16']->['2332483000'	'436089462326849536'	'731.37']
['2332483000'	'436089462326849536'	'731.37']->['2352322144'	'436089462326849536'	'739.67']
['412365391'	'436089462326849536'	'270.15']->['374096748'	'436089462326849536'	'757.45']
['571107566'	'436089462326849536'	'0.0']->['558427909'	'436089462326849536'	'758.53']
['571107566'	'436089462326849536'	'0.0']->['867289897'	'436089462326849536'	'759.13']
['571107566'	'436089462326849536'	'0.0']->['338444465'	'436089462326849536'	'760.25']
['571107566'	'436089462326849536'	'0.0']->['120943025'	'436089462326849536'	'765.28']
['571107566'	'436089462326849536'	'0.0']->['56601201'	'436089462326849536'	'777.72']
['571107566'	'436089462326849536'	'0.0']->['267848065'	'436089462326849536'	'780.8']
['267848065'	'436089462326849536'	'780.8']->['616363009'	'436089462326849536'	'781.78']
['571107566'	'436089462326849536'	'0.0']->['78172342'	'436089462326849536'	'781.92']
['571107566'	'436089462326849536'	'0.0']->['1917567186'	'436089462326849536'	'784.98']
['571107566'	'436089462326849536'	'0.0']->['58485965'	'436089462326849536'	'790.38']
['571107566'	'436089462326849536'	'0.0']->['1155349627'	'436089462326849536'	'793.9']
['571107566'	'436089462326849536'	'0.0']->['310645180'	'436089462326849536'	'803.13']
['571107566'	'436089462326849536'	'0.0']->['1414150830'	'436089462326849536'	'853.13']
['571107566'	'436089462326849536'	'0.0']->['541856830'	'436089462326849536'	'862.55']
['606745620'	'436089462326849536'	'93.1']->['552333486'	'436089462326849536'	'865.03']
['571107566'	'436089462326849536'	'0.0']->['547618522'	'436089462326849536'	'865.6']
['571107566'	'436089462326849536'	'0.0']->['1358682223'	'436089462326849536'	'868.1']
['571107566'	'436089462326849536'	'0.0']->['2185052961'	'436089462326849536'	'869.25']
['571107566'	'436089462326849536'	'0.0']->['724586634'	'436089462326849536'	'873.03']
['571107566'	'436089462326849536'	'0.0']->['2178977933'	'436089462326849536'	'873.83']
['571107566'	'436089462326849536'	'0.0']->['2335984370'	'436089462326849536'	'874.42']
['552333486'	'436089462326849536'	'865.03']->['810922184'	'436089462326849536'	'882.0']
['606745620'	'436089462326849536'	'93.1']->['2162485617'	'436089462326849536'	'892.62']
['571107566'	'436089462326849536'	'0.0']->['921823476'	'436089462326849536'	'894.82']
['1438457131'	'436089462326849536'	'247.48']->['1360417855'	'436089462326849536'	'1126.55']
['571107566'	'436089462326849536'	'0.0']->['404460410'	'436089462326849536'	'1131.35']
['571107566'	'436089462326849536'	'0.0']->['1101901555'	'436089462326849536'	'1134.47']
['571107566'	'436089462326849536'	'0.0']->['419214977'	'436089462326849536'	'1404.5']
['571107566'	'436089462326849536'	'0.0']->['711121566'	'436089462326849536'	'1455.72']
['571107566'	'436089462326849536'	'0.0']->['1653208519'	'436089462326849536'	'1457.53']
['571107566'	'436089462326849536'	'0.0']->['999391796'	'436089462326849536'	'1459.42']
['571107566'	'436089462326849536'	'0.0']->['257089367'	'436089462326849536'	'1460.17']
['571107566'	'436089462326849536'	'0.0']->['1691500892'	'436089462326849536'	'1460.47']
['1558682720'	'436089462326849536'	'186.8']->['565303408'	'436089462326849536'	'1461.42']
['571107566'	'436089462326849536'	'0.0']->['290233879'	'436089462326849536'	'1461.48']
['518868220'	'436089462326849536'	'123.93']->['2167386773'	'436089462326849536'	'1467.02']
['571107566'	'436089462326849536'	'0.0']->['363916597'	'436089462326849536'	'1469.38']
['571107566'	'436089462326849536'	'0.0']->['1273261004'	'436089462326849536'	'1500.77']
['571107566'	'436089462326849536'	'0.0']->['715735777'	'436089462326849536'	'1502.4']
['223285714'	'436089462326849536'	'127.76']->['1065608888'	'436089462326849536'	'1505.73']
['571107566'	'436089462326849536'	'0.0']->['612648887'	'436089462326849536'	'1521.28']
['1552729782'	'436089462326849536'	'169.9']->['244429658'	'436089462326849536'	'1527.4']
['571107566'	'436089462326849536'	'0.0']->['1446894804'	'436089462326849536'	'1741.85']
['571107566'	'436089462326849536'	'0.0']->['1551972090'	'436089462326849536'	'1742.38']
['571107566'	'436089462326849536'	'0.0']->['590712133'	'436089462326849536'	'1743.15']
['571107566'	'436089462326849536'	'0.0']->['1333748281'	'436089462326849536'	'1744.28']
['571107566'	'436089462326849536'	'0.0']->['923230104'	'436089462326849536'	'1746.2']
['571107566'	'436089462326849536'	'0.0']->['1623667082'	'436089462326849536'	'1746.5']
['571107566'	'436089462326849536'	'0.0']->['1086637885'	'436089462326849536'	'1748.13']
['571107566'	'436089462326849536'	'0.0']->['1305466850'	'436089462326849536'	'1748.5']
['554522007'	'436089462326849536'	'331.73']->['1609112774'	'436089462326849536'	'1749.28']
['571107566'	'436089462326849536'	'0.0']->['165239009'	'436089462326849536'	'1749.32']
['558427909'	'436089462326849536'	'758.53']->['619546834'	'436089462326849536'	'1749.67']
['571107566'	'436089462326849536'	'0.0']->['779764298910314496'	'436089462326849536'	'1749.71']
['165239009'	'436089462326849536'	'1749.32']->['622046700'	'436089462326849536'	'1750.1']
['1438457131'	'436089462326849536'	'247.48']->['859037052'	'436089462326849536'	'1750.3']
['571107566'	'436089462326849536'	'0.0']->['2156916729'	'436089462326849536'	'1755.6']
['571107566'	'436089462326849536'	'0.0']->['1486153435'	'436089462326849536'	'1782.37']
['571107566'	'436089462326849536'	'0.0']->['455383618'	'436089462326849536'	'1795.37']
['571107566'	'436089462326849536'	'0.0']->['1528926553'	'436089462326849536'	'1803.5']
['165239009'	'436089462326849536'	'1749.32']->['303592755'	'436089462326849536'	'1809.12']
['571107566'	'436089462326849536'	'0.0']->['110189314'	'436089462326849536'	'1816.22']
['571107566'	'436089462326849536'	'0.0']->['430583724'	'436089462326849536'	'1850.02']
['571107566'	'436089462326849536'	'0.0']->['557547176'	'436089462326849536'	'1972.28']
['571107566'	'436089462326849536'	'0.0']->['1255834782'	'436089462326849536'	'2158.92']
['913816488'	'436104916763807744'	'61.42']->['920688421'	'436089462326849536'	'3125.8']
['571107566'	'436089462326849536'	'0.0']->['170066763'	'437090653382930432'	'3978.38']
['170066763'	'437090653382930432'	'3978.38']->['571107566'	'436089462326849536'	'0.0']
['1438457131'	'436089462326849536'	'247.48']->['1527519355'	'436089462326849536'	'4852.95']
['571107566'	'436089462326849536'	'0.0']->['413247332'	'436089462326849536'	'4914.83']
