# Supplementary material for: BiMGCL: rumor detection via bi-directional multi-level graph contrastive learning
Source: PeerJ Comput Sci. 2023 Nov 10;9:e1659. doi: 10.7717/peerj-cs.1659 (PMC10703058; doi:10.7717/peerj-cs.1659)
Supplement: Supplemental Information 1 [file peerj-cs-09-1659-s001.zip › rumor_detection_acl2017/twitter15/tree/436146437530075136.txt]

['ROOT'	'ROOT'	'0.0']->['25116235'	'436146437530075136'	'0.0']
['25116235'	'436146437530075136'	'0.0']->['93889150'	'436146437530075136'	'609.98']
['25116235'	'436146437530075136'	'0.0']->['207815383'	'436146437530075136'	'610.0']
['25116235'	'436146437530075136'	'0.0']->['303020798'	'436146437530075136'	'610.07']
['25116235'	'436146437530075136'	'0.0']->['404121912'	'436146437530075136'	'610.08']
['25116235'	'436146437530075136'	'0.0']->['326975681'	'436146437530075136'	'610.08']
['25116235'	'436146437530075136'	'0.0']->['172476257'	'436146437530075136'	'610.1']
['25116235'	'436146437530075136'	'0.0']->['425873210'	'436146437530075136'	'610.1']
['25116235'	'436146437530075136'	'0.0']->['234556251'	'436146437530075136'	'610.1']
['25116235'	'436146437530075136'	'0.0']->['102671525'	'436146437530075136'	'610.17']
['25116235'	'436146437530075136'	'0.0']->['71887125'	'436146437530075136'	'610.17']
['25116235'	'436146437530075136'	'0.0']->['130940348'	'436146437530075136'	'610.18']
['25116235'	'436146437530075136'	'0.0']->['99725112'	'436146437530075136'	'610.2']
['25116235'	'436146437530075136'	'0.0']->['123604115'	'436146437530075136'	'610.2']
['25116235'	'436146437530075136'	'0.0']->['147100549'	'436146437530075136'	'610.22']
['25116235'	'436146437530075136'	'0.0']->['498000604'	'436146437530075136'	'610.22']
['25116235'	'436146437530075136'	'0.0']->['273109009'	'436146437530075136'	'610.22']
['25116235'	'436146437530075136'	'0.0']->['348683263'	'436146437530075136'	'610.22']
['25116235'	'436146437530075136'	'0.0']->['39026928'	'436146437530075136'	'610.23']
['25116235'	'436146437530075136'	'0.0']->['31156910'	'436146437530075136'	'610.25']
['25116235'	'436146437530075136'	'0.0']->['1335694513'	'436146437530075136'	'610.25']
['25116235'	'436146437530075136'	'0.0']->['930814740'	'436146437530075136'	'610.27']
['25116235'	'436146437530075136'	'0.0']->['168095728'	'436146437530075136'	'610.27']
['25116235'	'436146437530075136'	'0.0']->['208071109'	'436146437530075136'	'610.27']
['25116235'	'436146437530075136'	'0.0']->['75525930'	'436146437530075136'	'610.27']
['25116235'	'436146437530075136'	'0.0']->['590858787'	'436146437530075136'	'610.27']
['25116235'	'436146437530075136'	'0.0']->['183002399'	'436146437530075136'	'610.27']
['25116235'	'436146437530075136'	'0.0']->['1897825422'	'436146437530075136'	'610.28']
['25116235'	'436146437530075136'	'0.0']->['345682663'	'436146437530075136'	'610.28']
['25116235'	'436146437530075136'	'0.0']->['337851304'	'436146437530075136'	'610.3']
['25116235'	'436146437530075136'	'0.0']->['1738235779'	'436146437530075136'	'610.3']
['25116235'	'436146437530075136'	'0.0']->['298437390'	'436146437530075136'	'610.3']
['25116235'	'436146437530075136'	'0.0']->['233379733'	'436146437530075136'	'610.31']
['25116235'	'436146437530075136'	'0.0']->['22494404'	'436146437530075136'	'610.32']
['25116235'	'436146437530075136'	'0.0']->['324146239'	'436146437530075136'	'610.33']
['25116235'	'436146437530075136'	'0.0']->['518595607'	'436146437530075136'	'610.33']
['25116235'	'436146437530075136'	'0.0']->['181263182'	'436146437530075136'	'610.33']
['25116235'	'436146437530075136'	'0.0']->['303946538'	'436146437530075136'	'610.33']
['25116235'	'436146437530075136'	'0.0']->['143268709'	'436146437530075136'	'610.37']
['25116235'	'436146437530075136'	'0.0']->['59242787'	'436146437530075136'	'610.38']
['25116235'	'436146437530075136'	'0.0']->['323318603'	'436146437530075136'	'610.38']
['25116235'	'436146437530075136'	'0.0']->['341527530'	'436146437530075136'	'610.38']
['25116235'	'436146437530075136'	'0.0']->['92015042'	'436146437530075136'	'610.38']
['25116235'	'436146437530075136'	'0.0']->['132705380'	'436146437530075136'	'610.4']
['25116235'	'436146437530075136'	'0.0']->['158991358'	'436146437530075136'	'610.4']
['25116235'	'436146437530075136'	'0.0']->['233527480'	'436146437530075136'	'610.4']
['25116235'	'436146437530075136'	'0.0']->['556913885'	'436146437530075136'	'610.43']
['25116235'	'436146437530075136'	'0.0']->['356254278'	'436146437530075136'	'610.45']
['25116235'	'436146437530075136'	'0.0']->['252267903'	'436146437530075136'	'610.45']
['25116235'	'436146437530075136'	'0.0']->['363854394'	'436146437530075136'	'610.45']
['25116235'	'436146437530075136'	'0.0']->['584091016'	'436146437530075136'	'610.47']
['25116235'	'436146437530075136'	'0.0']->['241095739'	'436146437530075136'	'610.48']
['25116235'	'436146437530075136'	'0.0']->['422716123'	'436146437530075136'	'610.48']
['25116235'	'436146437530075136'	'0.0']->['108429648'	'436146437530075136'	'610.5']
['25116235'	'436146437530075136'	'0.0']->['267675801'	'436146437530075136'	'610.5']
['25116235'	'436146437530075136'	'0.0']->['190193614'	'436146437530075136'	'610.52']
['25116235'	'436146437530075136'	'0.0']->['636641156'	'436146437530075136'	'610.52']
['25116235'	'436146437530075136'	'0.0']->['208888116'	'436146437530075136'	'610.52']
['25116235'	'436146437530075136'	'0.0']->['356073365'	'436146437530075136'	'610.55']
['25116235'	'436146437530075136'	'0.0']->['39380240'	'436146437530075136'	'610.55']
['25116235'	'436146437530075136'	'0.0']->['155002006'	'436146437530075136'	'610.57']
['25116235'	'436146437530075136'	'0.0']->['167747703'	'436146437530075136'	'610.58']
['25116235'	'436146437530075136'	'0.0']->['123676894'	'436146437530075136'	'610.6']
['25116235'	'436146437530075136'	'0.0']->['518911406'	'436146437530075136'	'610.62']
['25116235'	'436146437530075136'	'0.0']->['65749993'	'436146437530075136'	'610.63']
['25116235'	'436146437530075136'	'0.0']->['100112480'	'436146437530075136'	'610.63']
['25116235'	'436146437530075136'	'0.0']->['91497681'	'436146437530075136'	'610.63']
['25116235'	'436146437530075136'	'0.0']->['133016456'	'436146437530075136'	'610.63']
['25116235'	'436146437530075136'	'0.0']->['172280428'	'436146437530075136'	'610.63']
['25116235'	'436146437530075136'	'0.0']->['101531913'	'436146437530075136'	'610.65']
['25116235'	'436146437530075136'	'0.0']->['207487195'	'436146437530075136'	'610.65']
['25116235'	'436146437530075136'	'0.0']->['148119678'	'436146437530075136'	'610.7']
['25116235'	'436146437530075136'	'0.0']->['851578808'	'436146437530075136'	'610.73']
['25116235'	'436146437530075136'	'0.0']->['445067929'	'436146437530075136'	'610.73']
['25116235'	'436146437530075136'	'0.0']->['258007796'	'436146437530075136'	'610.73']
['25116235'	'436146437530075136'	'0.0']->['84356478'	'436146437530075136'	'610.73']
['25116235'	'436146437530075136'	'0.0']->['893540198'	'436146437530075136'	'610.77']
['25116235'	'436146437530075136'	'0.0']->['446383488'	'436146437530075136'	'610.77']
['25116235'	'436146437530075136'	'0.0']->['590613249'	'436146437530075136'	'610.78']
['25116235'	'436146437530075136'	'0.0']->['378662212'	'436146437530075136'	'610.78']
['25116235'	'436146437530075136'	'0.0']->['50023960'	'436146437530075136'	'610.78']
['25116235'	'436146437530075136'	'0.0']->['114643940'	'436146437530075136'	'610.8']
['25116235'	'436146437530075136'	'0.0']->['269092848'	'436146437530075136'	'610.8']
['25116235'	'436146437530075136'	'0.0']->['40278522'	'436146437530075136'	'610.8']
['25116235'	'436146437530075136'	'0.0']->['196416717'	'436146437530075136'	'610.8']
['25116235'	'436146437530075136'	'0.0']->['137886937'	'436146437530075136'	'610.82']
['25116235'	'436146437530075136'	'0.0']->['176784690'	'436146437530075136'	'610.85']
['25116235'	'436146437530075136'	'0.0']->['257970761'	'436146437530075136'	'610.87']
['25116235'	'436146437530075136'	'0.0']->['339922783'	'436146437530075136'	'610.9']
['25116235'	'436146437530075136'	'0.0']->['313109529'	'436146437530075136'	'610.92']
['25116235'	'436146437530075136'	'0.0']->['540419916'	'436146437530075136'	'610.92']
['25116235'	'436146437530075136'	'0.0']->['7940992'	'436300178845605888'	'610.92']
['25116235'	'436146437530075136'	'0.0']->['168339641'	'436146437530075136'	'610.93']
['25116235'	'436146437530075136'	'0.0']->['279698647'	'436146437530075136'	'610.93']
['25116235'	'436146437530075136'	'0.0']->['148062058'	'436146437530075136'	'610.93']
['25116235'	'436146437530075136'	'0.0']->['96177152'	'436146437530075136'	'610.93']
['25116235'	'436146437530075136'	'0.0']->['258269690'	'436146437530075136'	'610.95']
['25116235'	'436146437530075136'	'0.0']->['272031301'	'436146437530075136'	'610.95']
['25116235'	'436146437530075136'	'0.0']->['75891205'	'436146437530075136'	'610.95']
['25116235'	'436146437530075136'	'0.0']->['107892490'	'436146437530075136'	'610.97']
['25116235'	'436146437530075136'	'0.0']->['159742191'	'436146437530075136'	'610.98']
['25116235'	'436146437530075136'	'0.0']->['113945943'	'436146437530075136'	'611.02']
['25116235'	'436146437530075136'	'0.0']->['417246277'	'436146437530075136'	'611.02']
['25116235'	'436146437530075136'	'0.0']->['1711060027'	'436146437530075136'	'611.03']
['25116235'	'436146437530075136'	'0.0']->['301679008'	'436146437530075136'	'611.03']
['25116235'	'436146437530075136'	'0.0']->['209699647'	'436146437530075136'	'611.05']
['25116235'	'436146437530075136'	'0.0']->['484267402'	'436146437530075136'	'611.07']
['25116235'	'436146437530075136'	'0.0']->['88431889'	'436146437530075136'	'611.1']
['25116235'	'436146437530075136'	'0.0']->['234929903'	'436146437530075136'	'611.1']
['25116235'	'436146437530075136'	'0.0']->['312676403'	'436146437530075136'	'611.12']
['25116235'	'436146437530075136'	'0.0']->['529106452'	'436146437530075136'	'611.12']
['25116235'	'436146437530075136'	'0.0']->['253057623'	'436146437530075136'	'611.12']
['25116235'	'436146437530075136'	'0.0']->['564867740'	'436146437530075136'	'611.12']
['25116235'	'436146437530075136'	'0.0']->['272073724'	'436146437530075136'	'611.13']
['25116235'	'436146437530075136'	'0.0']->['360649996'	'436146437530075136'	'611.13']
['25116235'	'436146437530075136'	'0.0']->['296383582'	'436146437530075136'	'611.13']
['25116235'	'436146437530075136'	'0.0']->['264680529'	'436146437530075136'	'611.15']
['25116235'	'436146437530075136'	'0.0']->['438716366'	'436146437530075136'	'611.17']
['25116235'	'436146437530075136'	'0.0']->['108227895'	'436146437530075136'	'611.17']
['25116235'	'436146437530075136'	'0.0']->['918292873'	'436146437530075136'	'611.17']
['25116235'	'436146437530075136'	'0.0']->['150097419'	'436146437530075136'	'611.18']
['25116235'	'436146437530075136'	'0.0']->['47694025'	'436146437530075136'	'611.2']
['25116235'	'436146437530075136'	'0.0']->['361476554'	'436146437530075136'	'611.2']
['25116235'	'436146437530075136'	'0.0']->['368380126'	'436146437530075136'	'611.22']
['25116235'	'436146437530075136'	'0.0']->['1594475070'	'436146437530075136'	'611.22']
['25116235'	'436146437530075136'	'0.0']->['416759690'	'436146437530075136'	'611.22']
['25116235'	'436146437530075136'	'0.0']->['147541873'	'436146437530075136'	'611.23']
['25116235'	'436146437530075136'	'0.0']->['108359648'	'436146437530075136'	'611.23']
['25116235'	'436146437530075136'	'0.0']->['164868352'	'436146437530075136'	'611.27']
['25116235'	'436146437530075136'	'0.0']->['192996339'	'436146437530075136'	'611.28']
['25116235'	'436146437530075136'	'0.0']->['40159279'	'436146437530075136'	'611.3']
['25116235'	'436146437530075136'	'0.0']->['154878614'	'436146437530075136'	'611.33']
['25116235'	'436146437530075136'	'0.0']->['229631665'	'436146437530075136'	'611.35']
['25116235'	'436146437530075136'	'0.0']->['159255377'	'436146437530075136'	'611.37']
['25116235'	'436146437530075136'	'0.0']->['179550553'	'436146437530075136'	'611.37']
['25116235'	'436146437530075136'	'0.0']->['205103259'	'436146437530075136'	'611.37']
['25116235'	'436146437530075136'	'0.0']->['88779886'	'436146437530075136'	'611.37']
['25116235'	'436146437530075136'	'0.0']->['245812350'	'436146437530075136'	'611.38']
['25116235'	'436146437530075136'	'0.0']->['35112769'	'436146437530075136'	'611.38']
['25116235'	'436146437530075136'	'0.0']->['293712989'	'436146437530075136'	'611.42']
['25116235'	'436146437530075136'	'0.0']->['79722267'	'436146437530075136'	'611.43']
['25116235'	'436146437530075136'	'0.0']->['151281333'	'436146437530075136'	'611.43']
['25116235'	'436146437530075136'	'0.0']->['478526370'	'436146437530075136'	'611.43']
['25116235'	'436146437530075136'	'0.0']->['249330745'	'436146437530075136'	'611.43']
['25116235'	'436146437530075136'	'0.0']->['1465268198'	'436146437530075136'	'611.47']
['25116235'	'436146437530075136'	'0.0']->['313593422'	'436146437530075136'	'611.48']
['25116235'	'436146437530075136'	'0.0']->['315434718'	'436146437530075136'	'611.5']
['25116235'	'436146437530075136'	'0.0']->['392359768'	'436146437530075136'	'611.5']
['25116235'	'436146437530075136'	'0.0']->['122106850'	'436146437530075136'	'611.52']
['25116235'	'436146437530075136'	'0.0']->['208713165'	'436146437530075136'	'611.52']
['25116235'	'436146437530075136'	'0.0']->['113757646'	'436146437530075136'	'611.53']
['25116235'	'436146437530075136'	'0.0']->['46021760'	'436146437530075136'	'611.55']
['25116235'	'436146437530075136'	'0.0']->['156531963'	'436146437530075136'	'611.55']
['25116235'	'436146437530075136'	'0.0']->['444188217'	'436146437530075136'	'611.55']
['25116235'	'436146437530075136'	'0.0']->['93048185'	'436146437530075136'	'611.57']
['25116235'	'436146437530075136'	'0.0']->['222041761'	'436146437530075136'	'611.58']
['25116235'	'436146437530075136'	'0.0']->['520014711'	'436146437530075136'	'611.6']
['25116235'	'436146437530075136'	'0.0']->['61332758'	'436146437530075136'	'611.63']
['25116235'	'436146437530075136'	'0.0']->['112626868'	'436146437530075136'	'611.65']
['25116235'	'436146437530075136'	'0.0']->['298201999'	'436146437530075136'	'611.65']
['25116235'	'436146437530075136'	'0.0']->['328694766'	'436146437530075136'	'611.67']
['25116235'	'436146437530075136'	'0.0']->['374671778'	'436146437530075136'	'611.67']
['25116235'	'436146437530075136'	'0.0']->['198385550'	'436146437530075136'	'611.68']
['25116235'	'436146437530075136'	'0.0']->['493950584'	'436146437530075136'	'611.68']
['25116235'	'436146437530075136'	'0.0']->['88230562'	'436146437530075136'	'611.68']
['25116235'	'436146437530075136'	'0.0']->['320452389'	'436146437530075136'	'611.7']
['25116235'	'436146437530075136'	'0.0']->['118188492'	'436146437530075136'	'611.7']
['25116235'	'436146437530075136'	'0.0']->['98397162'	'436146437530075136'	'611.7']
['25116235'	'436146437530075136'	'0.0']->['173887205'	'436146437530075136'	'611.72']
['25116235'	'436146437530075136'	'0.0']->['348845451'	'436146437530075136'	'611.72']
['25116235'	'436146437530075136'	'0.0']->['469140480'	'436146437530075136'	'611.72']
['25116235'	'436146437530075136'	'0.0']->['129278072'	'436146437530075136'	'611.72']
['25116235'	'436146437530075136'	'0.0']->['304301611'	'436146437530075136'	'611.73']
['25116235'	'436146437530075136'	'0.0']->['217471565'	'436146437530075136'	'611.73']
['25116235'	'436146437530075136'	'0.0']->['1319545832'	'436146437530075136'	'611.73']
['25116235'	'436146437530075136'	'0.0']->['475257875'	'436146437530075136'	'611.75']
['25116235'	'436146437530075136'	'0.0']->['334447345'	'436146437530075136'	'611.77']
['25116235'	'436146437530075136'	'0.0']->['147252562'	'436146437530075136'	'611.77']
['25116235'	'436146437530075136'	'0.0']->['320778062'	'436146437530075136'	'611.78']
['25116235'	'436146437530075136'	'0.0']->['1537410721'	'436146437530075136'	'611.78']
['25116235'	'436146437530075136'	'0.0']->['68614552'	'436146437530075136'	'611.78']
['25116235'	'436146437530075136'	'0.0']->['625588197'	'436146437530075136'	'611.8']
['25116235'	'436146437530075136'	'0.0']->['350640240'	'436146437530075136'	'611.8']
['25116235'	'436146437530075136'	'0.0']->['481714933'	'436146437530075136'	'611.82']
['25116235'	'436146437530075136'	'0.0']->['184768274'	'436146437530075136'	'611.82']
['25116235'	'436146437530075136'	'0.0']->['301176470'	'436146437530075136'	'611.83']
['25116235'	'436146437530075136'	'0.0']->['819163814'	'436146437530075136'	'611.83']
['25116235'	'436146437530075136'	'0.0']->['511460558'	'436146437530075136'	'611.85']
['25116235'	'436146437530075136'	'0.0']->['397520294'	'436146437530075136'	'611.87']
['25116235'	'436146437530075136'	'0.0']->['1494816060'	'436146437530075136'	'611.87']
['25116235'	'436146437530075136'	'0.0']->['851972904'	'436146437530075136'	'611.88']
['25116235'	'436146437530075136'	'0.0']->['231870310'	'436146437530075136'	'611.88']
['25116235'	'436146437530075136'	'0.0']->['516800559'	'436146437530075136'	'611.88']
['25116235'	'436146437530075136'	'0.0']->['46994685'	'436146437530075136'	'611.92']
['25116235'	'436146437530075136'	'0.0']->['317765888'	'436146437530075136'	'611.93']
['25116235'	'436146437530075136'	'0.0']->['488101946'	'436146437530075136'	'611.93']
['25116235'	'436146437530075136'	'0.0']->['131643718'	'436146437530075136'	'611.95']
['25116235'	'436146437530075136'	'0.0']->['71551578'	'436146437530075136'	'611.95']
['25116235'	'436146437530075136'	'0.0']->['363076554'	'436146437530075136'	'611.97']
['25116235'	'436146437530075136'	'0.0']->['362357632'	'436146437530075136'	'611.98']
['25116235'	'436146437530075136'	'0.0']->['143147561'	'436146437530075136'	'612.0']
['25116235'	'436146437530075136'	'0.0']->['1595414402'	'436146437530075136'	'612.0']
['25116235'	'436146437530075136'	'0.0']->['101835061'	'436146437530075136'	'612.0']
['25116235'	'436146437530075136'	'0.0']->['163605333'	'436146437530075136'	'612.0']
['25116235'	'436146437530075136'	'0.0']->['55318763'	'436146437530075136'	'612.0']
['25116235'	'436146437530075136'	'0.0']->['567714499'	'436146437530075136'	'612.02']
['25116235'	'436146437530075136'	'0.0']->['1545248012'	'436146437530075136'	'612.02']
['25116235'	'436146437530075136'	'0.0']->['550202609'	'436146437530075136'	'612.02']
['25116235'	'436146437530075136'	'0.0']->['506462016'	'436146437530075136'	'612.03']
['25116235'	'436146437530075136'	'0.0']->['94137710'	'436146437530075136'	'612.03']
['25116235'	'436146437530075136'	'0.0']->['44420153'	'436146437530075136'	'612.03']
['25116235'	'436146437530075136'	'0.0']->['527821194'	'436146437530075136'	'612.05']
['25116235'	'436146437530075136'	'0.0']->['308697285'	'436146437530075136'	'612.05']
['25116235'	'436146437530075136'	'0.0']->['405003049'	'436146437530075136'	'612.07']
['25116235'	'436146437530075136'	'0.0']->['118510586'	'436146437530075136'	'612.07']
['25116235'	'436146437530075136'	'0.0']->['1086195308'	'436146437530075136'	'612.08']
['25116235'	'436146437530075136'	'0.0']->['416582193'	'436146437530075136'	'612.08']
['25116235'	'436146437530075136'	'0.0']->['444539539'	'436146437530075136'	'612.13']
['25116235'	'436146437530075136'	'0.0']->['260326826'	'436146437530075136'	'612.13']
['25116235'	'436146437530075136'	'0.0']->['574695963'	'436146437530075136'	'612.18']
['25116235'	'436146437530075136'	'0.0']->['273769660'	'436146437530075136'	'612.18']
['25116235'	'436146437530075136'	'0.0']->['579303963'	'436146437530075136'	'612.2']
['25116235'	'436146437530075136'	'0.0']->['24507120'	'436146437530075136'	'612.2']
['25116235'	'436146437530075136'	'0.0']->['230360216'	'436146437530075136'	'612.2']
['25116235'	'436146437530075136'	'0.0']->['86094620'	'436146437530075136'	'612.2']
['25116235'	'436146437530075136'	'0.0']->['251900782'	'436146437530075136'	'612.22']
['25116235'	'436146437530075136'	'0.0']->['1007000408'	'436146437530075136'	'612.22']
['25116235'	'436146437530075136'	'0.0']->['414003637'	'436146437530075136'	'612.22']
['25116235'	'436146437530075136'	'0.0']->['1726493546'	'436146437530075136'	'612.22']
['25116235'	'436146437530075136'	'0.0']->['145669942'	'436146437530075136'	'612.22']
['25116235'	'436146437530075136'	'0.0']->['64464723'	'436146437530075136'	'612.23']
['25116235'	'436146437530075136'	'0.0']->['38050072'	'436146437530075136'	'612.23']
['25116235'	'436146437530075136'	'0.0']->['317510240'	'436146437530075136'	'612.23']
['25116235'	'436146437530075136'	'0.0']->['1895701730'	'436146437530075136'	'612.25']
['25116235'	'436146437530075136'	'0.0']->['324411490'	'436146437530075136'	'612.25']
['25116235'	'436146437530075136'	'0.0']->['1317496645'	'436146437530075136'	'612.27']
['25116235'	'436146437530075136'	'0.0']->['32942074'	'436146437530075136'	'612.27']
['25116235'	'436146437530075136'	'0.0']->['233297157'	'436146437530075136'	'612.27']
['25116235'	'436146437530075136'	'0.0']->['177726149'	'436146437530075136'	'612.27']
['25116235'	'436146437530075136'	'0.0']->['123936902'	'436146437530075136'	'612.27']
['25116235'	'436146437530075136'	'0.0']->['20917708'	'436146437530075136'	'612.27']
['25116235'	'436146437530075136'	'0.0']->['96768242'	'436146437530075136'	'612.28']
['25116235'	'436146437530075136'	'0.0']->['151402040'	'436146437530075136'	'612.28']
['25116235'	'436146437530075136'	'0.0']->['198008303'	'436146437530075136'	'612.28']
['25116235'	'436146437530075136'	'0.0']->['37763752'	'436146437530075136'	'612.3']
['25116235'	'436146437530075136'	'0.0']->['607223714'	'436146437530075136'	'612.3']
['25116235'	'436146437530075136'	'0.0']->['277112218'	'436146437530075136'	'612.3']
['25116235'	'436146437530075136'	'0.0']->['135232711'	'436146437530075136'	'612.3']
['25116235'	'436146437530075136'	'0.0']->['372870814'	'436146437530075136'	'612.32']
['25116235'	'436146437530075136'	'0.0']->['534920599'	'436146437530075136'	'612.32']
['25116235'	'436146437530075136'	'0.0']->['165421360'	'436146437530075136'	'612.32']
['25116235'	'436146437530075136'	'0.0']->['460108587'	'436146437530075136'	'612.33']
['25116235'	'436146437530075136'	'0.0']->['93427685'	'436146437530075136'	'612.33']
['25116235'	'436146437530075136'	'0.0']->['59997979'	'436146437530075136'	'612.33']
['25116235'	'436146437530075136'	'0.0']->['101271320'	'436146437530075136'	'612.35']
['25116235'	'436146437530075136'	'0.0']->['98651545'	'436146437530075136'	'612.37']
['25116235'	'436146437530075136'	'0.0']->['340024215'	'436146437530075136'	'612.37']
['25116235'	'436146437530075136'	'0.0']->['340495525'	'436146437530075136'	'612.42']
['25116235'	'436146437530075136'	'0.0']->['83642031'	'436146437530075136'	'612.43']
['25116235'	'436146437530075136'	'0.0']->['165173660'	'436146437530075136'	'612.43']
['25116235'	'436146437530075136'	'0.0']->['80180324'	'436146437530075136'	'612.45']
['25116235'	'436146437530075136'	'0.0']->['1246791709'	'436146437530075136'	'612.45']
['25116235'	'436146437530075136'	'0.0']->['137524183'	'436146437530075136'	'612.47']
['25116235'	'436146437530075136'	'0.0']->['550450912'	'436146437530075136'	'612.47']
['25116235'	'436146437530075136'	'0.0']->['112225261'	'436146437530075136'	'612.48']
['25116235'	'436146437530075136'	'0.0']->['158518940'	'436146437530075136'	'612.48']
['25116235'	'436146437530075136'	'0.0']->['593772596'	'436146437530075136'	'612.48']
['25116235'	'436146437530075136'	'0.0']->['317531145'	'436146437530075136'	'612.5']
['25116235'	'436146437530075136'	'0.0']->['606571951'	'436146437530075136'	'612.5']
['25116235'	'436146437530075136'	'0.0']->['373687075'	'436146437530075136'	'612.52']
['25116235'	'436146437530075136'	'0.0']->['285992891'	'436146437530075136'	'612.52']
['25116235'	'436146437530075136'	'0.0']->['140449536'	'436146437530075136'	'612.52']
['25116235'	'436146437530075136'	'0.0']->['231114614'	'436146437530075136'	'612.52']
['25116235'	'436146437530075136'	'0.0']->['389018081'	'436146437530075136'	'612.53']
['25116235'	'436146437530075136'	'0.0']->['230439444'	'436146437530075136'	'612.53']
['25116235'	'436146437530075136'	'0.0']->['183292140'	'436146437530075136'	'612.57']
['25116235'	'436146437530075136'	'0.0']->['308636370'	'436146437530075136'	'612.57']
['25116235'	'436146437530075136'	'0.0']->['203266443'	'436146437530075136'	'612.6']
['25116235'	'436146437530075136'	'0.0']->['401458884'	'436146437530075136'	'612.6']
['25116235'	'436146437530075136'	'0.0']->['327744981'	'436146437530075136'	'612.63']
['25116235'	'436146437530075136'	'0.0']->['828059244'	'436146437530075136'	'612.67']
['25116235'	'436146437530075136'	'0.0']->['313968499'	'436146437530075136'	'612.67']
['25116235'	'436146437530075136'	'0.0']->['321520082'	'436146437530075136'	'612.67']
['25116235'	'436146437530075136'	'0.0']->['222312043'	'436146437530075136'	'612.67']
['25116235'	'436146437530075136'	'0.0']->['259239336'	'436146437530075136'	'612.67']
['25116235'	'436146437530075136'	'0.0']->['254529810'	'436146437530075136'	'612.7']
['25116235'	'436146437530075136'	'0.0']->['183302755'	'436146437530075136'	'612.7']
['25116235'	'436146437530075136'	'0.0']->['430081280'	'436146437530075136'	'612.72']
['25116235'	'436146437530075136'	'0.0']->['45483514'	'436146437530075136'	'612.72']
['25116235'	'436146437530075136'	'0.0']->['304525659'	'436146437530075136'	'612.73']
['25116235'	'436146437530075136'	'0.0']->['465062066'	'436146437530075136'	'612.75']
['25116235'	'436146437530075136'	'0.0']->['445091951'	'436146437530075136'	'612.75']
['25116235'	'436146437530075136'	'0.0']->['145444104'	'436146437530075136'	'612.8']
['25116235'	'436146437530075136'	'0.0']->['195480300'	'436146437530075136'	'612.8']
['25116235'	'436146437530075136'	'0.0']->['131652935'	'436146437530075136'	'612.82']
['25116235'	'436146437530075136'	'0.0']->['194843904'	'436146437530075136'	'612.83']
['25116235'	'436146437530075136'	'0.0']->['328974866'	'436146437530075136'	'612.87']
['25116235'	'436146437530075136'	'0.0']->['366634093'	'436146437530075136'	'612.88']
['25116235'	'436146437530075136'	'0.0']->['289991680'	'436146437530075136'	'612.88']
['25116235'	'436146437530075136'	'0.0']->['607432375'	'436146437530075136'	'612.9']
['25116235'	'436146437530075136'	'0.0']->['634957665'	'436146437530075136'	'612.92']
['25116235'	'436146437530075136'	'0.0']->['154458690'	'436146437530075136'	'612.92']
['25116235'	'436146437530075136'	'0.0']->['972940680'	'436146437530075136'	'612.92']
['25116235'	'436146437530075136'	'0.0']->['558710782'	'436146437530075136'	'612.93']
['25116235'	'436146437530075136'	'0.0']->['87153551'	'436146437530075136'	'612.93']
['25116235'	'436146437530075136'	'0.0']->['1167481970'	'436146437530075136'	'612.93']
['25116235'	'436146437530075136'	'0.0']->['353547161'	'436146437530075136'	'612.93']
['25116235'	'436146437530075136'	'0.0']->['362694133'	'436146437530075136'	'612.93']
['25116235'	'436146437530075136'	'0.0']->['192719615'	'436146437530075136'	'612.95']
['25116235'	'436146437530075136'	'0.0']->['1429141272'	'436146437530075136'	'612.98']
['25116235'	'436146437530075136'	'0.0']->['1855909135'	'436146437530075136'	'612.98']
['25116235'	'436146437530075136'	'0.0']->['416238033'	'436146437530075136'	'613.0']
['25116235'	'436146437530075136'	'0.0']->['69044002'	'436146437530075136'	'613.0']
['25116235'	'436146437530075136'	'0.0']->['216211729'	'436146437530075136'	'613.03']
['25116235'	'436146437530075136'	'0.0']->['245647330'	'436146437530075136'	'613.05']
['25116235'	'436146437530075136'	'0.0']->['40506091'	'436146437530075136'	'613.07']
['25116235'	'436146437530075136'	'0.0']->['179338339'	'436146437530075136'	'613.07']
['25116235'	'436146437530075136'	'0.0']->['61372298'	'436146437530075136'	'613.08']
['25116235'	'436146437530075136'	'0.0']->['167174442'	'436146437530075136'	'613.08']
['25116235'	'436146437530075136'	'0.0']->['150782275'	'436146437530075136'	'613.1']
['25116235'	'436146437530075136'	'0.0']->['347367768'	'436146437530075136'	'613.12']
['25116235'	'436146437530075136'	'0.0']->['267829344'	'436146437530075136'	'613.13']
['25116235'	'436146437530075136'	'0.0']->['177009445'	'436146437530075136'	'613.13']
['25116235'	'436146437530075136'	'0.0']->['92376386'	'436146437530075136'	'613.15']
['25116235'	'436146437530075136'	'0.0']->['206753632'	'436146437530075136'	'613.18']
['25116235'	'436146437530075136'	'0.0']->['151728153'	'436146437530075136'	'613.2']
['25116235'	'436146437530075136'	'0.0']->['143467919'	'436146437530075136'	'613.2']
['25116235'	'436146437530075136'	'0.0']->['41924659'	'436146437530075136'	'613.22']
['25116235'	'436146437530075136'	'0.0']->['154530573'	'436146437530075136'	'613.22']
['25116235'	'436146437530075136'	'0.0']->['83188464'	'436146437530075136'	'613.22']
['25116235'	'436146437530075136'	'0.0']->['174226664'	'436146437530075136'	'613.23']
['25116235'	'436146437530075136'	'0.0']->['823238653'	'436146437530075136'	'613.3']
['25116235'	'436146437530075136'	'0.0']->['1437024672'	'436146437530075136'	'613.32']
['25116235'	'436146437530075136'	'0.0']->['1011517118'	'436146437530075136'	'613.37']
['25116235'	'436146437530075136'	'0.0']->['105325372'	'436146437530075136'	'613.38']
['25116235'	'436146437530075136'	'0.0']->['612622013'	'436146437530075136'	'613.4']
['25116235'	'436146437530075136'	'0.0']->['65914595'	'436146437530075136'	'613.4']
['25116235'	'436146437530075136'	'0.0']->['1733602620'	'436146437530075136'	'613.43']
['25116235'	'436146437530075136'	'0.0']->['291454730'	'436146437530075136'	'613.48']
['25116235'	'436146437530075136'	'0.0']->['79603812'	'436146437530075136'	'613.48']
['25116235'	'436146437530075136'	'0.0']->['125094991'	'436146437530075136'	'613.48']
['25116235'	'436146437530075136'	'0.0']->['867113162'	'436146437530075136'	'613.48']
['25116235'	'436146437530075136'	'0.0']->['131258326'	'436146437530075136'	'613.48']
['25116235'	'436146437530075136'	'0.0']->['1944431040'	'436146437530075136'	'613.51']
['25116235'	'436146437530075136'	'0.0']->['326835936'	'436146437530075136'	'613.53']
['25116235'	'436146437530075136'	'0.0']->['115093597'	'436146437530075136'	'613.53']
['25116235'	'436146437530075136'	'0.0']->['117973796'	'436146437530075136'	'613.53']
['25116235'	'436146437530075136'	'0.0']->['866991662'	'436146437530075136'	'613.53']
['25116235'	'436146437530075136'	'0.0']->['557627883'	'436146437530075136'	'613.53']
['25116235'	'436146437530075136'	'0.0']->['459198134'	'436146437530075136'	'613.58']
['25116235'	'436146437530075136'	'0.0']->['176312232'	'436146437530075136'	'613.58']
['25116235'	'436146437530075136'	'0.0']->['58398490'	'436146437530075136'	'613.62']
['25116235'	'436146437530075136'	'0.0']->['372684936'	'436146437530075136'	'613.63']
['25116235'	'436146437530075136'	'0.0']->['1710335960'	'436146437530075136'	'613.63']
['25116235'	'436146437530075136'	'0.0']->['803116502'	'436146437530075136'	'613.65']
['25116235'	'436146437530075136'	'0.0']->['337144282'	'436146437530075136'	'613.67']
['25116235'	'436146437530075136'	'0.0']->['149349779'	'436146437530075136'	'613.7']
['25116235'	'436146437530075136'	'0.0']->['951512353'	'436146437530075136'	'613.73']
['25116235'	'436146437530075136'	'0.0']->['88548689'	'436146437530075136'	'613.75']
['25116235'	'436146437530075136'	'0.0']->['214499459'	'436146437530075136'	'613.75']
['25116235'	'436146437530075136'	'0.0']->['248253838'	'436146437530075136'	'613.78']
['25116235'	'436146437530075136'	'0.0']->['325046624'	'436146437530075136'	'613.8']
['25116235'	'436146437530075136'	'0.0']->['477260405'	'436146437530075136'	'613.8']
['25116235'	'436146437530075136'	'0.0']->['149885893'	'436146437530075136'	'613.8']
['25116235'	'436146437530075136'	'0.0']->['64269303'	'436146437530075136'	'613.85']
['25116235'	'436146437530075136'	'0.0']->['247004395'	'436146437530075136'	'613.87']
['25116235'	'436146437530075136'	'0.0']->['383882454'	'436146437530075136'	'613.88']
['25116235'	'436146437530075136'	'0.0']->['225951805'	'436146437530075136'	'613.9']
['25116235'	'436146437530075136'	'0.0']->['151155733'	'436146437530075136'	'613.92']
['25116235'	'436146437530075136'	'0.0']->['369157146'	'436146437530075136'	'613.93']
['25116235'	'436146437530075136'	'0.0']->['54617736'	'436146437530075136'	'613.95']
['25116235'	'436146437530075136'	'0.0']->['367145349'	'436146437530075136'	'613.95']
['25116235'	'436146437530075136'	'0.0']->['146929622'	'436146437530075136'	'613.98']
['25116235'	'436146437530075136'	'0.0']->['273222936'	'436146437530075136'	'613.98']
['25116235'	'436146437530075136'	'0.0']->['508683170'	'436146437530075136'	'614.03']
['25116235'	'436146437530075136'	'0.0']->['105749267'	'436146437530075136'	'614.03']
['25116235'	'436146437530075136'	'0.0']->['81444466'	'436146437530075136'	'614.05']
['25116235'	'436146437530075136'	'0.0']->['1465574444'	'436146437530075136'	'614.1']
['25116235'	'436146437530075136'	'0.0']->['35188710'	'436146437530075136'	'614.1']
['25116235'	'436146437530075136'	'0.0']->['66129949'	'436146437530075136'	'614.1']
['25116235'	'436146437530075136'	'0.0']->['56383997'	'436146437530075136'	'614.12']
['25116235'	'436146437530075136'	'0.0']->['1565653698'	'436146437530075136'	'614.12']
['25116235'	'436146437530075136'	'0.0']->['131920344'	'436146437530075136'	'614.18']
['25116235'	'436146437530075136'	'0.0']->['336723619'	'436146437530075136'	'614.25']
['25116235'	'436146437530075136'	'0.0']->['96668607'	'436146437530075136'	'614.28']
['25116235'	'436146437530075136'	'0.0']->['296411017'	'436146437530075136'	'614.32']
['25116235'	'436146437530075136'	'0.0']->['334108959'	'436146437530075136'	'614.32']
['25116235'	'436146437530075136'	'0.0']->['131609386'	'436146437530075136'	'614.32']
['25116235'	'436146437530075136'	'0.0']->['433164010'	'436146437530075136'	'614.33']
['25116235'	'436146437530075136'	'0.0']->['160597827'	'436146437530075136'	'614.37']
['25116235'	'436146437530075136'	'0.0']->['313651490'	'436146437530075136'	'614.38']
['25116235'	'436146437530075136'	'0.0']->['148082517'	'436146437530075136'	'614.4']
['25116235'	'436146437530075136'	'0.0']->['166034564'	'436146437530075136'	'614.42']
['25116235'	'436146437530075136'	'0.0']->['629914819'	'436146437530075136'	'614.43']
['25116235'	'436146437530075136'	'0.0']->['185355045'	'436146437530075136'	'614.43']
['25116235'	'436146437530075136'	'0.0']->['364348615'	'436146437530075136'	'614.45']
['25116235'	'436146437530075136'	'0.0']->['32376498'	'436146437530075136'	'614.57']
['25116235'	'436146437530075136'	'0.0']->['747552218'	'436146437530075136'	'614.58']
['25116235'	'436146437530075136'	'0.0']->['28728785'	'436146437530075136'	'614.6']
['25116235'	'436146437530075136'	'0.0']->['295848373'	'436146437530075136'	'614.6']
['25116235'	'436146437530075136'	'0.0']->['488108302'	'436146437530075136'	'614.62']
['25116235'	'436146437530075136'	'0.0']->['264318382'	'436146437530075136'	'614.62']
['25116235'	'436146437530075136'	'0.0']->['291577594'	'436146437530075136'	'614.65']
['25116235'	'436146437530075136'	'0.0']->['240821799'	'436146437530075136'	'614.73']
['25116235'	'436146437530075136'	'0.0']->['532752498'	'436146437530075136'	'614.75']
['25116235'	'436146437530075136'	'0.0']->['127931821'	'436146437530075136'	'614.82']
['25116235'	'436146437530075136'	'0.0']->['437565229'	'436146437530075136'	'614.85']
['25116235'	'436146437530075136'	'0.0']->['121613644'	'436146437530075136'	'614.87']
['25116235'	'436146437530075136'	'0.0']->['587246758'	'436146437530075136'	'614.88']
['25116235'	'436146437530075136'	'0.0']->['616314985'	'436146437530075136'	'615.0']
['25116235'	'436146437530075136'	'0.0']->['766458097'	'436146437530075136'	'615.02']
['25116235'	'436146437530075136'	'0.0']->['442067188'	'436146437530075136'	'615.05']
['25116235'	'436146437530075136'	'0.0']->['224371435'	'436146437530075136'	'615.07']
['25116235'	'436146437530075136'	'0.0']->['54613973'	'436146437530075136'	'615.08']
['25116235'	'436146437530075136'	'0.0']->['209046762'	'436146437530075136'	'615.1']
['25116235'	'436146437530075136'	'0.0']->['116789736'	'436146437530075136'	'615.1']
['25116235'	'436146437530075136'	'0.0']->['121858867'	'436146437530075136'	'615.13']
['25116235'	'436146437530075136'	'0.0']->['605663488'	'436146437530075136'	'615.18']
['25116235'	'436146437530075136'	'0.0']->['196247358'	'436146437530075136'	'615.23']
['25116235'	'436146437530075136'	'0.0']->['154107595'	'436146437530075136'	'615.25']
['25116235'	'436146437530075136'	'0.0']->['1611034956'	'436146437530075136'	'615.25']
['25116235'	'436146437530075136'	'0.0']->['226284587'	'436146437530075136'	'615.25']
['25116235'	'436146437530075136'	'0.0']->['333788165'	'436146437530075136'	'615.27']
['25116235'	'436146437530075136'	'0.0']->['142181952'	'436146437530075136'	'615.37']
['25116235'	'436146437530075136'	'0.0']->['582489876'	'436146437530075136'	'615.38']
['25116235'	'436146437530075136'	'0.0']->['298395651'	'436146437530075136'	'615.43']
['25116235'	'436146437530075136'	'0.0']->['230069809'	'436146437530075136'	'615.5']
['25116235'	'436146437530075136'	'0.0']->['154192545'	'436146437530075136'	'615.52']
['25116235'	'436146437530075136'	'0.0']->['130986422'	'436146437530075136'	'615.58']
['25116235'	'436146437530075136'	'0.0']->['208249353'	'436146437530075136'	'615.63']
['25116235'	'436146437530075136'	'0.0']->['711689262'	'436146437530075136'	'615.63']
['25116235'	'436146437530075136'	'0.0']->['153509769'	'436146437530075136'	'615.68']
['25116235'	'436146437530075136'	'0.0']->['114916958'	'436146437530075136'	'615.68']
['25116235'	'436146437530075136'	'0.0']->['419409378'	'436146437530075136'	'615.75']
['25116235'	'436146437530075136'	'0.0']->['102853837'	'436146437530075136'	'615.77']
['25116235'	'436146437530075136'	'0.0']->['169930715'	'436146437530075136'	'615.8']
['25116235'	'436146437530075136'	'0.0']->['129030518'	'436146437530075136'	'615.82']
['25116235'	'436146437530075136'	'0.0']->['296979990'	'436146437530075136'	'615.87']
['25116235'	'436146437530075136'	'0.0']->['796839175'	'436146437530075136'	'615.88']
['25116235'	'436146437530075136'	'0.0']->['275341934'	'436146437530075136'	'615.9']
['25116235'	'436146437530075136'	'0.0']->['62547410'	'436146437530075136'	'615.95']
['25116235'	'436146437530075136'	'0.0']->['407196653'	'436146437530075136'	'616.0']
['25116235'	'436146437530075136'	'0.0']->['571221778'	'436146437530075136'	'616.08']
['25116235'	'436146437530075136'	'0.0']->['413003459'	'436146437530075136'	'616.32']
['25116235'	'436146437530075136'	'0.0']->['182189379'	'436146437530075136'	'616.57']
['25116235'	'436146437530075136'	'0.0']->['66435298'	'436146437530075136'	'616.58']
['25116235'	'436146437530075136'	'0.0']->['146170488'	'436146437530075136'	'616.63']
['25116235'	'436146437530075136'	'0.0']->['356284357'	'436146437530075136'	'616.68']
['25116235'	'436146437530075136'	'0.0']->['840167540'	'436146437530075136'	'616.72']
['25116235'	'436146437530075136'	'0.0']->['249971933'	'436146437530075136'	'616.78']
['25116235'	'436146437530075136'	'0.0']->['281592117'	'436146437530075136'	'616.82']
['25116235'	'436146437530075136'	'0.0']->['473709538'	'436146437530075136'	'616.9']
['25116235'	'436146437530075136'	'0.0']->['170705877'	'436146437530075136'	'616.95']
['25116235'	'436146437530075136'	'0.0']->['46698569'	'436146437530075136'	'617.08']
['25116235'	'436146437530075136'	'0.0']->['141873569'	'436146437530075136'	'617.13']
['25116235'	'436146437530075136'	'0.0']->['86551486'	'436146437530075136'	'617.17']
['25116235'	'436146437530075136'	'0.0']->['887549694'	'436146437530075136'	'617.23']
['25116235'	'436146437530075136'	'0.0']->['410873274'	'436146437530075136'	'617.33']
['25116235'	'436146437530075136'	'0.0']->['215416429'	'436146437530075136'	'617.42']
['25116235'	'436146437530075136'	'0.0']->['312060105'	'436146437530075136'	'617.62']
['25116235'	'436146437530075136'	'0.0']->['207833978'	'436146437530075136'	'617.72']
['25116235'	'436146437530075136'	'0.0']->['419984686'	'436146437530075136'	'617.78']
['25116235'	'436146437530075136'	'0.0']->['636428536'	'436146437530075136'	'617.8']
['25116235'	'436146437530075136'	'0.0']->['221085073'	'436146437530075136'	'617.83']
['25116235'	'436146437530075136'	'0.0']->['263207295'	'436146437530075136'	'617.85']
['25116235'	'436146437530075136'	'0.0']->['297429398'	'436146437530075136'	'617.88']
['25116235'	'436146437530075136'	'0.0']->['148769646'	'436146437530075136'	'618.17']
['25116235'	'436146437530075136'	'0.0']->['286402342'	'436146437530075136'	'618.28']
['25116235'	'436146437530075136'	'0.0']->['538248659'	'436146437530075136'	'618.28']
['25116235'	'436146437530075136'	'0.0']->['105000726'	'436146437530075136'	'618.35']
['25116235'	'436146437530075136'	'0.0']->['313090420'	'436146437530075136'	'618.35']
['25116235'	'436146437530075136'	'0.0']->['431145341'	'436146437530075136'	'618.65']
['25116235'	'436146437530075136'	'0.0']->['557021473'	'436146437530075136'	'618.77']
['25116235'	'436146437530075136'	'0.0']->['293181310'	'436146437530075136'	'618.83']
['25116235'	'436146437530075136'	'0.0']->['226511245'	'436146437530075136'	'618.95']
['25116235'	'436146437530075136'	'0.0']->['420734631'	'436146437530075136'	'618.95']
['25116235'	'436146437530075136'	'0.0']->['309676305'	'436146437530075136'	'620.02']
['25116235'	'436146437530075136'	'0.0']->['40898557'	'436146437530075136'	'620.3']
['25116235'	'436146437530075136'	'0.0']->['100495503'	'436146437530075136'	'620.37']
['25116235'	'436146437530075136'	'0.0']->['29153244'	'436146437530075136'	'620.98']
['25116235'	'436146437530075136'	'0.0']->['463469577'	'436146437530075136'	'621.67']
['25116235'	'436146437530075136'	'0.0']->['235246225'	'436146437530075136'	'622.68']
['25116235'	'436146437530075136'	'0.0']->['95149635'	'436146437530075136'	'622.78']
['25116235'	'436146437530075136'	'0.0']->['456981287'	'436146437530075136'	'623.02']
['25116235'	'436146437530075136'	'0.0']->['1245505358'	'436146437530075136'	'624.6']
['25116235'	'436146437530075136'	'0.0']->['496923500'	'436146437530075136'	'626.08']
