# Supplementary material for: BiMGCL: rumor detection via bi-directional multi-level graph contrastive learning
Source: PeerJ Comput Sci. 2023 Nov 10;9:e1659. doi: 10.7717/peerj-cs.1659 (PMC10703058; doi:10.7717/peerj-cs.1659)
Supplement: Supplemental Information 1 [file peerj-cs-09-1659-s001.zip › rumor_detection_acl2017/twitter15/tree/436157173161144321.txt]

['ROOT'	'ROOT'	'0.0']->['953961499'	'436157173161144321'	'0.0']
['953961499'	'436157173161144321'	'0.0']->['2342644982'	'436157173161144321'	'0.55']
['953961499'	'436157173161144321'	'0.0']->['433041331'	'436157173161144321'	'0.58']
['953961499'	'436157173161144321'	'0.0']->['393134082'	'436157173161144321'	'0.6']
['953961499'	'436157173161144321'	'0.0']->['1963375412'	'436157173161144321'	'0.61']
['953961499'	'436157173161144321'	'0.0']->['1368380238'	'436157173161144321'	'0.62']
['953961499'	'436157173161144321'	'0.0']->['2341409880'	'436157173161144321'	'0.63']
['1963375412'	'436157173161144321'	'0.61']->['2307783812'	'436157173161144321'	'0.67']
['393134082'	'436157173161144321'	'0.6']->['2346145742'	'436157173161144321'	'0.68']
['393134082'	'436157173161144321'	'0.6']->['1255534754'	'436157173161144321'	'0.72']
['1963375412'	'436157173161144321'	'0.61']->['1538543317'	'436157173161144321'	'0.77']
['953961499'	'436157173161144321'	'0.0']->['1479602936'	'436157173161144321'	'0.79']
['953961499'	'436157173161144321'	'0.0']->['2251680865'	'436157173161144321'	'0.8']
['953961499'	'436157173161144321'	'0.0']->['1917305906'	'436157173161144321'	'0.82']
['953961499'	'436157173161144321'	'0.0']->['1281193435'	'436157173161144321'	'0.82']
['953961499'	'436157173161144321'	'0.0']->['551580562'	'436157173161144321'	'0.83']
['393134082'	'436157173161144321'	'0.6']->['1701213931'	'436157173161144321'	'0.88']
['953961499'	'436157173161144321'	'0.0']->['426835982'	'436157173161144321'	'1.67']
['953961499'	'436157173161144321'	'0.0']->['613907840'	'436157173161144321'	'2.06']
['953961499'	'436157173161144321'	'0.0']->['1544372496'	'436157173161144321'	'2.25']
['953961499'	'436157173161144321'	'0.0']->['352396144'	'436157173161144321'	'2.35']
['953961499'	'436157173161144321'	'0.0']->['2338585214'	'436157173161144321'	'2.45']
['953961499'	'436157173161144321'	'0.0']->['2329679890'	'436157173161144321'	'2.45']
['953961499'	'436157173161144321'	'0.0']->['1307341094'	'436157173161144321'	'2.56']
['1963375412'	'436157173161144321'	'0.61']->['2321096983'	'436157173161144321'	'2.61']
['1963375412'	'436157173161144321'	'0.61']->['2343801171'	'436157173161144321'	'2.64']
['1963375412'	'436157173161144321'	'0.61']->['1372616784'	'436157173161144321'	'2.65']
['953961499'	'436157173161144321'	'0.0']->['401090342'	'436157173161144321'	'2.66']
['953961499'	'436157173161144321'	'0.0']->['148481280'	'436157173161144321'	'2.66']
['953961499'	'436157173161144321'	'0.0']->['332823624'	'436157173161144321'	'2.67']
['332823624'	'436157173161144321'	'2.67']->['544820473'	'436157173161144321'	'2.69']
['953961499'	'436157173161144321'	'0.0']->['2323082671'	'436157173161144321'	'2.72']
['953961499'	'436157173161144321'	'0.0']->['279425157'	'436157173161144321'	'2.78']
['953961499'	'436157173161144321'	'0.0']->['461782980'	'436157173161144321'	'2.82']
['393134082'	'436157173161144321'	'0.6']->['2347451685'	'436157173161144321'	'2.83']
['1963375412'	'436157173161144321'	'0.61']->['2350473443'	'436157173161144321'	'2.85']
['393134082'	'436157173161144321'	'0.6']->['2347933584'	'436157173161144321'	'2.88']
['1963375412'	'436157173161144321'	'0.61']->['2347990387'	'436157173161144321'	'2.9']
['953961499'	'436157173161144321'	'0.0']->['1445185411'	'436157173161144321'	'2.9']
['1963375412'	'436157173161144321'	'0.61']->['1637777245'	'436157173161144321'	'2.93']
['953961499'	'436157173161144321'	'0.0']->['368099066'	'436157173161144321'	'2.97']
['953961499'	'436157173161144321'	'0.0']->['753556819'	'436157173161144321'	'3.01']
['953961499'	'436157173161144321'	'0.0']->['1340807648'	'436157173161144321'	'3.03']
['1963375412'	'436157173161144321'	'0.61']->['1515022178'	'436157173161144321'	'3.04']
['953961499'	'436157173161144321'	'0.0']->['890063666'	'436157173161144321'	'3.04']
['953961499'	'436157173161144321'	'0.0']->['2262731330'	'436157173161144321'	'3.05']
['953961499'	'436157173161144321'	'0.0']->['1702865551'	'436157173161144321'	'3.09']
['953961499'	'436157173161144321'	'0.0']->['1571790481'	'436157173161144321'	'3.11']
['953961499'	'436157173161144321'	'0.0']->['2312167135'	'436157173161144321'	'3.13']
['953961499'	'436157173161144321'	'0.0']->['1434465266'	'436157173161144321'	'4.15']
['953961499'	'436157173161144321'	'0.0']->['158889096'	'436157173161144321'	'4.66']
['890063666'	'436157173161144321'	'3.04']->['320409621'	'436157173161144321'	'4.91']
['953961499'	'436157173161144321'	'0.0']->['206378244'	'436157173161144321'	'5.04']
['953961499'	'436157173161144321'	'0.0']->['948962587'	'436157173161144321'	'5.1']
['953961499'	'436157173161144321'	'0.0']->['1038116857'	'436157173161144321'	'5.13']
['953961499'	'436157173161144321'	'0.0']->['520199362'	'436157173161144321'	'5.17']
['953961499'	'436157173161144321'	'0.0']->['1609201278'	'436157173161144321'	'11.32']
['953961499'	'436157173161144321'	'0.0']->['1129053654'	'436157173161144321'	'14.39']
['953961499'	'436157173161144321'	'0.0']->['1491446941'	'436157173161144321'	'15.93']
['953961499'	'436157173161144321'	'0.0']->['373917026'	'436157173161144321'	'16.7']
['953961499'	'436157173161144321'	'0.0']->['600341139'	'436157173161144321'	'17.08']
['953961499'	'436157173161144321'	'0.0']->['213752259'	'436157173161144321'	'17.27']
['953961499'	'436157173161144321'	'0.0']->['1162861278'	'436157173161144321'	'17.37']
['953961499'	'436157173161144321'	'0.0']->['43974612'	'436157173161144321'	'17.42']
['953961499'	'436157173161144321'	'0.0']->['1443986058'	'436157173161144321'	'17.44']
['953961499'	'436157173161144321'	'0.0']->['1582620648'	'436157173161144321'	'17.45']
['953961499'	'436157173161144321'	'0.0']->['596889251'	'436157173161144321'	'17.46']
['953961499'	'436157173161144321'	'0.0']->['2160441033'	'436157173161144321'	'17.46']
['953961499'	'436157173161144321'	'0.0']->['73704576'	'436157173161144321'	'17.47']
['953961499'	'436157173161144321'	'0.0']->['323205778'	'436157173161144321'	'17.47']
['953961499'	'436157173161144321'	'0.0']->['479043514'	'436157173161144321'	'17.47']
['953961499'	'436157173161144321'	'0.0']->['1632847327'	'436157173161144321'	'17.47']
['953961499'	'436157173161144321'	'0.0']->['1661697481'	'436157173161144321'	'17.47']
['953961499'	'436157173161144321'	'0.0']->['598637076'	'436157173161144321'	'17.47']
['953961499'	'436157173161144321'	'0.0']->['1016577342'	'436157173161144321'	'17.47']
['953961499'	'436157173161144321'	'0.0']->['1265636520'	'436157173161144321'	'17.47']
['953961499'	'436157173161144321'	'0.0']->['327504837'	'436157173161144321'	'25.82']
['953961499'	'436157173161144321'	'0.0']->['58567330'	'436157173161144321'	'29.99']
['953961499'	'436157173161144321'	'0.0']->['561052737'	'436157173161144321'	'32.08']
['953961499'	'436157173161144321'	'0.0']->['496352397'	'436157173161144321'	'33.12']
['953961499'	'436157173161144321'	'0.0']->['520109142'	'436157173161144321'	'33.64']
['953961499'	'436157173161144321'	'0.0']->['193346808'	'436157173161144321'	'33.91']
['953961499'	'436157173161144321'	'0.0']->['708745177'	'436157173161144321'	'34.04']
['953961499'	'436157173161144321'	'0.0']->['1338048889'	'436157173161144321'	'34.1']
['953961499'	'436157173161144321'	'0.0']->['405681376'	'436157173161144321'	'34.13']
['953961499'	'436157173161144321'	'0.0']->['329827444'	'436157173161144321'	'34.15']
['953961499'	'436157173161144321'	'0.0']->['259650671'	'436157173161144321'	'34.16']
['953961499'	'436157173161144321'	'0.0']->['2262344061'	'436157173161144321'	'34.16']
['953961499'	'436157173161144321'	'0.0']->['390766582'	'436157173161144321'	'34.16']
['953961499'	'436157173161144321'	'0.0']->['866356352'	'436157173161144321'	'34.17']
['953961499'	'436157173161144321'	'0.0']->['632689716'	'436157173161144321'	'34.17']
['496352397'	'436157173161144321'	'33.12']->['213024830'	'436157173161144321'	'34.17']
['953961499'	'436157173161144321'	'0.0']->['599074808'	'436157173161144321'	'34.17']
['953961499'	'436157173161144321'	'0.0']->['722708976'	'436157173161144321'	'34.17']
['953961499'	'436157173161144321'	'0.0']->['591266898'	'436157173161144321'	'34.17']
['953961499'	'436157173161144321'	'0.0']->['84801817'	'436157173161144321'	'38.04']
['953961499'	'436157173161144321'	'0.0']->['2309198677'	'436157173161144321'	'39.98']
['953961499'	'436157173161144321'	'0.0']->['971201761'	'436157173161144321'	'40.95']
['953961499'	'436157173161144321'	'0.0']->['1695727879'	'436157173161144321'	'41.92']
['1129053654'	'436157173161144321'	'14.39']->['1561093134'	'436157173161144321'	'43.22']
['953961499'	'436157173161144321'	'0.0']->['1404849949'	'436157173161144321'	'43.87']
['84801817'	'436157173161144321'	'38.04']->['276667453'	'436157173161144321'	'44.19']
['953961499'	'436157173161144321'	'0.0']->['1952959596'	'436157173161144321'	'44.35']
['953961499'	'436157173161144321'	'0.0']->['1002185995'	'436157173161144321'	'44.52']
['953961499'	'436157173161144321'	'0.0']->['227047224'	'436157173161144321'	'53.53']
['953961499'	'436157173161144321'	'0.0']->['792477061'	'436157173161144321'	'58.04']
['953961499'	'436157173161144321'	'0.0']->['796783051'	'436157173161144321'	'60.3']
['953961499'	'436157173161144321'	'0.0']->['104648695'	'436157173161144321'	'61.42']
['953961499'	'436157173161144321'	'0.0']->['1704098906'	'436157173161144321'	'61.99']
['1704098906'	'436157173161144321'	'61.99']->['920842020'	'436157173161144321'	'62.27']
['953961499'	'436157173161144321'	'0.0']->['803011134'	'436157173161144321'	'62.41']
['953961499'	'436157173161144321'	'0.0']->['2303945993'	'436157173161144321'	'62.48']
['953961499'	'436157173161144321'	'0.0']->['440483076'	'436157173161144321'	'62.51']
['953961499'	'436157173161144321'	'0.0']->['1558580072'	'436157173161144321'	'62.53']
['953961499'	'436157173161144321'	'0.0']->['797068076'	'436157173161144321'	'62.54']
['953961499'	'436157173161144321'	'0.0']->['1671699132'	'436157173161144321'	'62.55']
['953961499'	'436157173161144321'	'0.0']->['93223465'	'436157173161144321'	'62.55']
['953961499'	'436157173161144321'	'0.0']->['2221520490'	'436157173161144321'	'62.55']
['953961499'	'436157173161144321'	'0.0']->['172574065'	'436157173161144321'	'62.55']
['953961499'	'436157173161144321'	'0.0']->['1205597174'	'436157173161144321'	'62.55']
['1704098906'	'436157173161144321'	'61.99']->['834051326'	'436157173161144321'	'65.88']
['1561093134'	'436157173161144321'	'43.22']->['1314905863'	'436157173161144321'	'67.54']
['953961499'	'436157173161144321'	'0.0']->['51758500'	'436157173161144321'	'68.37']
['953961499'	'436157173161144321'	'0.0']->['840040640'	'436157173161144321'	'68.78']
['953961499'	'436157173161144321'	'0.0']->['177299965'	'436157173161144321'	'68.99']
['953961499'	'436157173161144321'	'0.0']->['953797742'	'436157173161144321'	'69.1']
['953961499'	'436157173161144321'	'0.0']->['128057646'	'436157173161144321'	'69.15']
['953961499'	'436157173161144321'	'0.0']->['228658817'	'436157173161144321'	'69.17']
['953961499'	'436157173161144321'	'0.0']->['1371063740'	'436157173161144321'	'69.19']
['953961499'	'436157173161144321'	'0.0']->['555535513'	'436157173161144321'	'69.2']
['953961499'	'436157173161144321'	'0.0']->['707637632'	'436175629080604672'	'73.33']
['953961499'	'436157173161144321'	'0.0']->['1105894580'	'436157173161144321'	'75.96']
['953961499'	'436157173161144321'	'0.0']->['115516556'	'436157173161144321'	'79.34']
['953961499'	'436157173161144321'	'0.0']->['1812454267'	'436157173161144321'	'81.03']
['953961499'	'436157173161144321'	'0.0']->['856134386'	'436157173161144321'	'81.87']
['953961499'	'436157173161144321'	'0.0']->['131909854'	'436157173161144321'	'82.29']
['953961499'	'436157173161144321'	'0.0']->['274081818'	'436157173161144321'	'82.51']
['274081818'	'436157173161144321'	'82.51']->['407085372'	'436157173161144321'	'82.61']
['796783051'	'436157173161144321'	'60.3']->['1220024238'	'436157173161144321'	'82.66']
['953961499'	'436157173161144321'	'0.0']->['24036608'	'436157173161144321'	'82.69']
['953961499'	'436157173161144321'	'0.0']->['1202421408'	'436157173161144321'	'82.7']
['953961499'	'436157173161144321'	'0.0']->['518786004'	'436157173161144321'	'82.71']
['953961499'	'436157173161144321'	'0.0']->['1677022134'	'436157173161144321'	'82.71']
['953961499'	'436157173161144321'	'0.0']->['703039003'	'436157173161144321'	'82.72']
['953961499'	'436157173161144321'	'0.0']->['22287613'	'436157173161144321'	'82.72']
['953961499'	'436157173161144321'	'0.0']->['1100431226'	'436157173161144321'	'82.72']
['953961499'	'436157173161144321'	'0.0']->['1273454347'	'436180460230565890'	'92.53']
['953961499'	'436157173161144321'	'0.0']->['64758261'	'436157173161144321'	'97.52']
['953961499'	'436157173161144321'	'0.0']->['884350218'	'436157173161144321'	'104.92']
['953961499'	'436157173161144321'	'0.0']->['1065197929'	'436157173161144321'	'108.62']
['953961499'	'436157173161144321'	'0.0']->['912946309'	'436157173161144321'	'110.47']
['953961499'	'436157173161144321'	'0.0']->['214775230'	'436157173161144321'	'111.39']
['953961499'	'436157173161144321'	'0.0']->['1659093559'	'436157173161144321'	'111.85']
['953961499'	'436157173161144321'	'0.0']->['1325544492'	'436157173161144321'	'112.09']
['953961499'	'436157173161144321'	'0.0']->['329017998'	'436157173161144321'	'112.2']
['953961499'	'436157173161144321'	'0.0']->['97939816'	'436157173161144321'	'112.26']
['953961499'	'436157173161144321'	'0.0']->['1747037281'	'436157173161144321'	'112.29']
['953961499'	'436157173161144321'	'0.0']->['489474083'	'436157173161144321'	'112.3']
['953961499'	'436157173161144321'	'0.0']->['1027033410'	'436157173161144321'	'112.31']
['953961499'	'436157173161144321'	'0.0']->['397613551'	'436157173161144321'	'112.31']
['953961499'	'436157173161144321'	'0.0']->['478607223'	'436157173161144321'	'112.31']
['953961499'	'436157173161144321'	'0.0']->['1035893232'	'436157173161144321'	'112.32']
['323205778'	'436157173161144321'	'17.47']->['152676718'	'436157173161144321'	'112.32']
['953961499'	'436157173161144321'	'0.0']->['234765499'	'436157173161144321'	'112.32']
['953961499'	'436157173161144321'	'0.0']->['400750653'	'436157173161144321'	'112.32']
['953961499'	'436157173161144321'	'0.0']->['1924028442'	'436157173161144321'	'112.32']
['397613551'	'436157173161144321'	'112.31']->['2294579386'	'436157173161144321'	'112.32']
['953961499'	'436157173161144321'	'0.0']->['611318123'	'436157173161144321'	'121.28']
['953961499'	'436157173161144321'	'0.0']->['364526321'	'436157173161144321'	'125.75']
['953961499'	'436157173161144321'	'0.0']->['586925628'	'436157173161144321'	'127.99']
['953961499'	'436157173161144321'	'0.0']->['1347624396'	'436157173161144321'	'129.11']
['953961499'	'436157173161144321'	'0.0']->['228706600'	'436157173161144321'	'129.67']
['953961499'	'436157173161144321'	'0.0']->['294454330'	'436157173161144321'	'129.95']
['953961499'	'436157173161144321'	'0.0']->['585096778'	'436157173161144321'	'130.09']
['953961499'	'436157173161144321'	'0.0']->['1912927705'	'436157173161144321'	'130.16']
['953961499'	'436157173161144321'	'0.0']->['1143131300'	'436157173161144321'	'130.2']
['953961499'	'436157173161144321'	'0.0']->['1103342622'	'436157173161144321'	'130.22']
['1103342622'	'436157173161144321'	'130.22']->['633995345'	'436157173161144321'	'130.22']
['953961499'	'436157173161144321'	'0.0']->['186595546'	'436157173161144321'	'130.23']
['953961499'	'436157173161144321'	'0.0']->['2157566951'	'436157173161144321'	'130.23']
['953961499'	'436157173161144321'	'0.0']->['852598046'	'436157173161144321'	'130.23']
['953961499'	'436157173161144321'	'0.0']->['313627699'	'436157173161144321'	'132.97']
['953961499'	'436157173161144321'	'0.0']->['462234053'	'436157173161144321'	'134.35']
['953961499'	'436157173161144321'	'0.0']->['390073819'	'436157173161144321'	'135.03']
['234765499'	'436157173161144321'	'112.32']->['365393665'	'436157173161144321'	'135.72']
['953961499'	'436157173161144321'	'0.0']->['548462457'	'436191343338328064'	'135.77']
['953961499'	'436157173161144321'	'0.0']->['1029050946'	'436191358009999360'	'135.83']
['953961499'	'436157173161144321'	'0.0']->['1595909161'	'436157173161144321'	'142.29']
['953961499'	'436157173161144321'	'0.0']->['944489065'	'436157173161144321'	'145.58']
['953961499'	'436157173161144321'	'0.0']->['171855538'	'436157173161144321'	'147.22']
['953961499'	'436157173161144321'	'0.0']->['458619156'	'436157173161144321'	'148.04']
['953961499'	'436157173161144321'	'0.0']->['337818743'	'436157173161144321'	'148.46']
['953961499'	'436157173161144321'	'0.0']->['911470598'	'436157173161144321'	'148.66']
['953961499'	'436157173161144321'	'0.0']->['391985373'	'436157173161144321'	'148.76']
['953961499'	'436157173161144321'	'0.0']->['1291504808'	'436157173161144321'	'148.82']
['953961499'	'436157173161144321'	'0.0']->['717638187'	'436157173161144321'	'148.84']
['953961499'	'436157173161144321'	'0.0']->['348507899'	'436157173161144321'	'148.85']
['953961499'	'436157173161144321'	'0.0']->['120399360'	'436157173161144321'	'148.86']
['953961499'	'436157173161144321'	'0.0']->['257089367'	'436157173161144321'	'148.86']
['953961499'	'436157173161144321'	'0.0']->['1729031516'	'436157173161144321'	'148.87']
['953961499'	'436157173161144321'	'0.0']->['910905997'	'436157173161144321'	'148.87']
['953961499'	'436157173161144321'	'0.0']->['558808214'	'436157173161144321'	'148.87']
['953961499'	'436157173161144321'	'0.0']->['493527078'	'436157173161144321'	'148.87']
['1404849949'	'436157173161144321'	'43.87']->['606566946'	'436157173161144321'	'148.87']
['458619156'	'436157173161144321'	'148.04']->['636578774'	'436157173161144321'	'148.87']
['953961499'	'436157173161144321'	'0.0']->['347774645'	'436157173161144321'	'148.87']
['953961499'	'436157173161144321'	'0.0']->['2278183290'	'436157173161144321'	'148.87']
['953961499'	'436157173161144321'	'0.0']->['1274559967'	'436157173161144321'	'148.87']
['493527078'	'436157173161144321'	'148.87']->['262290219'	'436157173161144321'	'148.87']
['953961499'	'436157173161144321'	'0.0']->['343949455'	'436157173161144321'	'148.87']
['493527078'	'436157173161144321'	'148.87']->['2338133926'	'436157173161144321'	'148.87']
['953961499'	'436157173161144321'	'0.0']->['569104972'	'436157173161144321'	'148.87']
['953961499'	'436157173161144321'	'0.0']->['1345801202'	'436157173161144321'	'148.87']
['158889096'	'436157173161144321'	'4.66']->['1684542858'	'436157173161144321'	'148.87']
['953961499'	'436157173161144321'	'0.0']->['884698502'	'436157173161144321'	'148.87']
['458619156'	'436157173161144321'	'148.04']->['794550252'	'436157173161144321'	'148.87']
['953961499'	'436157173161144321'	'0.0']->['755836441'	'436157173161144321'	'148.87']
['1443986058'	'436157173161144321'	'17.44']->['2287178516'	'436157173161144321'	'148.87']
['953961499'	'436157173161144321'	'0.0']->['1324544778'	'436157173161144321'	'148.87']
['953961499'	'436157173161144321'	'0.0']->['442184088'	'436157173161144321'	'148.87']
['953961499'	'436157173161144321'	'0.0']->['1599358753'	'436157173161144321'	'148.87']
['884698502'	'436157173161144321'	'148.87']->['1880057004'	'436157173161144321'	'148.87']
['953961499'	'436157173161144321'	'0.0']->['1320330414'	'436157173161144321'	'148.87']
['953961499'	'436157173161144321'	'0.0']->['307794405'	'436157173161144321'	'148.87']
['953961499'	'436157173161144321'	'0.0']->['496346188'	'436157173161144321'	'148.87']
['953961499'	'436157173161144321'	'0.0']->['1622643284'	'436157173161144321'	'148.87']
['953961499'	'436157173161144321'	'0.0']->['2172001436'	'436157173161144321'	'148.87']
['953961499'	'436157173161144321'	'0.0']->['474388238'	'436157173161144321'	'148.87']
['953961499'	'436157173161144321'	'0.0']->['1436435431'	'436157173161144321'	'148.87']
['953961499'	'436157173161144321'	'0.0']->['591314555'	'436157173161144321'	'148.87']
['953961499'	'436157173161144321'	'0.0']->['894520932'	'436157173161144321'	'148.87']
['953961499'	'436157173161144321'	'0.0']->['1186264603'	'436157173161144321'	'148.87']
['953961499'	'436157173161144321'	'0.0']->['1158383918'	'436157173161144321'	'148.87']
['953961499'	'436157173161144321'	'0.0']->['617021681'	'436157173161144321'	'148.87']
['493527078'	'436157173161144321'	'148.87']->['957841477'	'436157173161144321'	'148.87']
['953961499'	'436157173161144321'	'0.0']->['343560074'	'436157173161144321'	'148.87']
['953961499'	'436157173161144321'	'0.0']->['258619627'	'436157173161144321'	'148.87']
['953961499'	'436157173161144321'	'0.0']->['1066980408'	'436157173161144321'	'148.87']
['953961499'	'436157173161144321'	'0.0']->['263278416'	'436157173161144321'	'148.87']
['953961499'	'436157173161144321'	'0.0']->['1338777998'	'436157173161144321'	'148.87']
['953961499'	'436157173161144321'	'0.0']->['1733487680'	'436157173161144321'	'148.87']
['953961499'	'436157173161144321'	'0.0']->['1193860020'	'436157173161144321'	'151.13']
['953961499'	'436157173161144321'	'0.0']->['625401225'	'436157173161144321'	'152.18']
['953961499'	'436157173161144321'	'0.0']->['737882268'	'436157173161144321'	'152.35']
['797068076'	'436157173161144321'	'62.54']->['982962350'	'436157173161144321'	'152.65']
['953961499'	'436157173161144321'	'0.0']->['2249233039'	'436157173161144321'	'154.78']
['953961499'	'436157173161144321'	'0.0']->['2218541310'	'436157173161144321'	'155.28']
['953961499'	'436157173161144321'	'0.0']->['614787696'	'436157173161144321'	'156.35']
['364526321'	'436157173161144321'	'125.75']->['2205723966'	'436157173161144321'	'157.07']
['953961499'	'436157173161144321'	'0.0']->['541250527'	'436157173161144321'	'157.55']
['953961499'	'436157173161144321'	'0.0']->['913346316'	'436157173161144321'	'158.13']
['258619627'	'436157173161144321'	'148.87']->['880684232'	'436157173161144321'	'162.78']
['953961499'	'436157173161144321'	'0.0']->['836469546'	'436157173161144321'	'163.25']
['953961499'	'436157173161144321'	'0.0']->['227266029'	'436157173161144321'	'164.0']
['953961499'	'436157173161144321'	'0.0']->['2259217420'	'436157173161144321'	'168.78']
['953961499'	'436157173161144321'	'0.0']->['2279595069'	'436157173161144321'	'170.92']
['953961499'	'436157173161144321'	'0.0']->['1583968010'	'436200417073315840'	'171.83']
['953961499'	'436157173161144321'	'0.0']->['275561871'	'436157173161144321'	'177.55']
['953961499'	'436157173161144321'	'0.0']->['1058319372'	'436157173161144321'	'183.32']
['953961499'	'436157173161144321'	'0.0']->['1099848198'	'436157173161144321'	'189.28']
['953961499'	'436157173161144321'	'0.0']->['1173921152'	'436157173161144321'	'190.72']
['1912927705'	'436157173161144321'	'130.16']->['1522706330'	'436157173161144321'	'193.28']
['953961499'	'436157173161144321'	'0.0']->['1684129692'	'436157173161144321'	'195.57']
['1582620648'	'436157173161144321'	'17.45']->['1137522920'	'436157173161144321'	'199.23']
['953961499'	'436157173161144321'	'0.0']->['1155470562'	'436157173161144321'	'202.93']
['953961499'	'436157173161144321'	'0.0']->['385517385'	'436157173161144321'	'213.25']
['953961499'	'436157173161144321'	'0.0']->['1585485722'	'436157173161144321'	'220.82']
['953961499'	'436157173161144321'	'0.0']->['1198708050'	'436157173161144321'	'227.0']
['1198708050'	'436157173161144321'	'227.0']->['1187801912'	'436157173161144321'	'228.13']
['953961499'	'436157173161144321'	'0.0']->['617888177'	'436157173161144321'	'230.4']
['1677022134'	'436157173161144321'	'82.71']->['713864312'	'436157173161144321'	'231.68']
['953961499'	'436157173161144321'	'0.0']->['294782029'	'436157173161144321'	'233.07']
['953961499'	'436157173161144321'	'0.0']->['938370817'	'436157173161144321'	'234.27']
['953961499'	'436157173161144321'	'0.0']->['187315488'	'436157173161144321'	'234.6']
['953961499'	'436157173161144321'	'0.0']->['720301657'	'436157173161144321'	'236.67']
['1622643284'	'436157173161144321'	'148.87']->['565271254'	'436157173161144321'	'238.35']
['953961499'	'436157173161144321'	'0.0']->['1427236723'	'436157173161144321'	'239.03']
['953961499'	'436157173161144321'	'0.0']->['1644032360'	'436157173161144321'	'249.5']
['953961499'	'436157173161144321'	'0.0']->['379976075'	'436157173161144321'	'253.73']
['953961499'	'436157173161144321'	'0.0']->['595035044'	'436157173161144321'	'261.68']
['953961499'	'436157173161144321'	'0.0']->['303501294'	'436157173161144321'	'264.98']
['953961499'	'436157173161144321'	'0.0']->['417829131'	'436157173161144321'	'280.22']
['1058319372'	'436157173161144321'	'183.32']->['1365715094'	'436157173161144321'	'285.6']
['953961499'	'436157173161144321'	'0.0']->['1685930917'	'436157173161144321'	'288.27']
['953961499'	'436157173161144321'	'0.0']->['307992841'	'436157173161144321'	'304.05']
['953961499'	'436157173161144321'	'0.0']->['725883517'	'436157173161144321'	'305.77']
['307992841'	'436157173161144321'	'304.05']->['486026854'	'436157173161144321'	'307.85']
['953961499'	'436157173161144321'	'0.0']->['1212369840'	'436157173161144321'	'308.38']
['725883517'	'436157173161144321'	'305.77']->['523405487'	'436157173161144321'	'308.42']
['953961499'	'436157173161144321'	'0.0']->['169390886'	'436157173161144321'	'309.2']
['953961499'	'436157173161144321'	'0.0']->['733445714'	'436235533673439233'	'311.37']
['953961499'	'436157173161144321'	'0.0']->['470572008'	'436157173161144321'	'315.62']
['953961499'	'436157173161144321'	'0.0']->['1646323500'	'436157173161144321'	'326.5']
['910905997'	'436157173161144321'	'148.87']->['1588650062'	'436157173161144321'	'337.88']
['953961499'	'436157173161144321'	'0.0']->['2235450230'	'436157173161144321'	'340.67']
['953961499'	'436157173161144321'	'0.0']->['1219726670'	'436157173161144321'	'351.0']
['953961499'	'436157173161144321'	'0.0']->['86154573'	'436157173161144321'	'351.53']
['953961499'	'436157173161144321'	'0.0']->['1467022440'	'436157173161144321'	'360.58']
['953961499'	'436157173161144321'	'0.0']->['600597033'	'436157173161144321'	'360.82']
['953961499'	'436157173161144321'	'0.0']->['1668694861'	'436157173161144321'	'361.9']
['953961499'	'436157173161144321'	'0.0']->['757908703'	'436157173161144321'	'365.25']
['953961499'	'436157173161144321'	'0.0']->['770345246'	'436157173161144321'	'372.57']
['953961499'	'436157173161144321'	'0.0']->['351191282'	'436157173161144321'	'373.13']
['953961499'	'436157173161144321'	'0.0']->['1865555684'	'436157173161144321'	'375.65']
['953961499'	'436157173161144321'	'0.0']->['376303586'	'436157173161144321'	'376.75']
['458619156'	'436157173161144321'	'148.04']->['2334035936'	'436157173161144321'	'387.67']
['953961499'	'436157173161144321'	'0.0']->['404446867'	'436157173161144321'	'390.83']
['404446867'	'436157173161144321'	'390.83']->['54659274'	'436157173161144321'	'391.35']
['404446867'	'436157173161144321'	'390.83']->['2228892252'	'436157173161144321'	'394.73']
['953961499'	'436157173161144321'	'0.0']->['43965662'	'436157173161144321'	'399.72']
['953961499'	'436157173161144321'	'0.0']->['276140924'	'436157173161144321'	'405.98']
['953961499'	'436157173161144321'	'0.0']->['352786241'	'436157173161144321'	'409.52']
['953961499'	'436157173161144321'	'0.0']->['2257207076'	'436157173161144321'	'467.73']
['953961499'	'436157173161144321'	'0.0']->['233008318'	'436157173161144321'	'468.47']
['953961499'	'436157173161144321'	'0.0']->['1311764406'	'436157173161144321'	'475.1']
['953961499'	'436157173161144321'	'0.0']->['550715706'	'436157173161144321'	'499.18']
['953961499'	'436157173161144321'	'0.0']->['882397838'	'436157173161144321'	'505.17']
['953961499'	'436157173161144321'	'0.0']->['1865474108'	'436157173161144321'	'506.02']
['1865474108'	'436157173161144321'	'506.02']->['1546165458'	'436157173161144321'	'510.9']
['953961499'	'436157173161144321'	'0.0']->['472427919'	'436157173161144321'	'562.1']
['953961499'	'436157173161144321'	'0.0']->['2237577551'	'436157173161144321'	'606.57']
['953961499'	'436157173161144321'	'0.0']->['304084744'	'436157173161144321'	'768.55']
['953961499'	'436157173161144321'	'0.0']->['612832024'	'436157173161144321'	'834.65']
['591266898'	'436157173161144321'	'34.17']->['1514504718'	'436157173161144321'	'845.27']
['884698502'	'436157173161144321'	'148.87']->['1360417855'	'436157173161144321'	'846.47']
['612832024'	'436157173161144321'	'834.65']->['876638474'	'436157173161144321'	'868.08']
['953961499'	'436157173161144321'	'0.0']->['34413680'	'436157173161144321'	'923.42']
['953961499'	'436157173161144321'	'0.0']->['546965449'	'436157173161144321'	'2221.72']
['953961499'	'436157173161144321'	'0.0']->['2301472327'	'436157173161144321'	'4657.02']
['953961499'	'436157173161144321'	'0.0']->['2213701737'	'436157173161144321'	'5449.22']
['953961499'	'436157173161144321'	'0.0']->['1708455042'	'436157173161144321'	'5875.9']
