# Supplementary material for: BiMGCL: rumor detection via bi-directional multi-level graph contrastive learning
Source: PeerJ Comput Sci. 2023 Nov 10;9:e1659. doi: 10.7717/peerj-cs.1659 (PMC10703058; doi:10.7717/peerj-cs.1659)
Supplement: Supplemental Information 1 [file peerj-cs-09-1659-s001.zip › rumor_detection_acl2017/twitter15/tree/436157398269849602.txt]

['ROOT'	'ROOT'	'0.0']->['21845346'	'436157398269849602'	'0.0']
['21845346'	'436157398269849602'	'0.0']->['609320717'	'436157398269849602'	'3.78']
['21845346'	'436157398269849602'	'0.0']->['229342776'	'436157398269849602'	'3.78']
['21845346'	'436157398269849602'	'0.0']->['296560200'	'436157398269849602'	'3.78']
['21845346'	'436157398269849602'	'0.0']->['2156382988'	'436157398269849602'	'3.78']
['21845346'	'436157398269849602'	'0.0']->['19830342'	'436157398269849602'	'3.78']
['296560200'	'436157398269849602'	'3.78']->['165096094'	'436157398269849602'	'3.78']
['296560200'	'436157398269849602'	'3.78']->['58554495'	'436157398269849602'	'3.78']
['21845346'	'436157398269849602'	'0.0']->['161734030'	'436157398269849602'	'3.78']
['21845346'	'436157398269849602'	'0.0']->['92182691'	'436157398269849602'	'3.78']
['21845346'	'436157398269849602'	'0.0']->['58349738'	'436157398269849602'	'3.78']
['229342776'	'436157398269849602'	'3.78']->['305346135'	'436157398269849602'	'3.78']
['21845346'	'436157398269849602'	'0.0']->['221464282'	'436157398269849602'	'6.98']
['296560200'	'436157398269849602'	'3.78']->['221630030'	'436157398269849602'	'8.58']
['305346135'	'436157398269849602'	'3.78']->['44171237'	'436157398269849602'	'9.38']
['21845346'	'436157398269849602'	'0.0']->['205005376'	'436157398269849602'	'9.78']
['161734030'	'436157398269849602'	'3.78']->['491747688'	'436157398269849602'	'9.98']
['21845346'	'436157398269849602'	'0.0']->['335744829'	'436157398269849602'	'10.08']
['229342776'	'436157398269849602'	'3.78']->['239530111'	'436157398269849602'	'10.13']
['21845346'	'436157398269849602'	'0.0']->['36081786'	'436157398269849602'	'10.16']
['21845346'	'436157398269849602'	'0.0']->['19752319'	'436157398269849602'	'10.17']
['21845346'	'436157398269849602'	'0.0']->['35481184'	'436157398269849602'	'10.18']
['21845346'	'436157398269849602'	'0.0']->['172459174'	'436157398269849602'	'14.67']
['21845346'	'436157398269849602'	'0.0']->['136668518'	'436157398269849602'	'16.91']
['21845346'	'436157398269849602'	'0.0']->['584306927'	'436157398269849602'	'18.03']
['172459174'	'436157398269849602'	'14.67']->['46300094'	'436157398269849602'	'18.59']
['35481184'	'436157398269849602'	'10.18']->['29493901'	'436157398269849602'	'18.87']
['29493901'	'436157398269849602'	'18.87']->['67934993'	'436157398269849602'	'19.01']
['221630030'	'436157398269849602'	'8.58']->['65241337'	'436157398269849602'	'19.08']
['67934993'	'436157398269849602'	'19.01']->['304747284'	'436157398269849602'	'19.11']
['21845346'	'436157398269849602'	'0.0']->['1091005008'	'436157398269849602'	'19.15']
['172459174'	'436157398269849602'	'14.67']->['39650272'	'436157398269849602'	'22.93']
['21845346'	'436157398269849602'	'0.0']->['200772597'	'436157398269849602'	'24.82']
['46300094'	'436157398269849602'	'18.59']->['381709466'	'436157398269849602'	'25.77']
['21845346'	'436157398269849602'	'0.0']->['229326916'	'436157398269849602'	'26.24']
['304747284'	'436157398269849602'	'19.11']->['47988206'	'436157398269849602'	'26.48']
['136668518'	'436157398269849602'	'16.91']->['1252442352'	'436157398269849602'	'26.6']
['21845346'	'436157398269849602'	'0.0']->['48448098'	'436157398269849602'	'26.66']
['21845346'	'436157398269849602'	'0.0']->['2196419774'	'436157398269849602'	'26.69']
['239530111'	'436157398269849602'	'10.13']->['33148308'	'436157398269849602'	'26.7']
['165096094'	'436157398269849602'	'3.78']->['763074146'	'436157398269849602'	'26.72']
['200772597'	'436157398269849602'	'24.82']->['928727509'	'436157398269849602'	'27.87']
['21845346'	'436157398269849602'	'0.0']->['253826038'	'436157398269849602'	'28.44']
['928727509'	'436157398269849602'	'27.87']->['189191106'	'436157398269849602'	'28.73']
['44171237'	'436157398269849602'	'9.38']->['161794233'	'436157398269849602'	'28.87']
['928727509'	'436157398269849602'	'27.87']->['48564973'	'436157398269849602'	'28.94']
['928727509'	'436157398269849602'	'27.87']->['238733364'	'436157398269849602'	'28.98']
['21845346'	'436157398269849602'	'0.0']->['48453078'	'436157398269849602'	'29.02']
['33148308'	'436157398269849602'	'26.7']->['28326910'	'436157398269849602'	'37.45']
['928727509'	'436157398269849602'	'27.87']->['123072288'	'436157398269849602'	'41.67']
['21845346'	'436157398269849602'	'0.0']->['93806067'	'436157398269849602'	'43.77']
['21845346'	'436157398269849602'	'0.0']->['53960675'	'436157398269849602'	'44.83']
['28326910'	'436157398269849602'	'37.45']->['154335665'	'436157398269849602'	'45.36']
['238733364'	'436157398269849602'	'28.98']->['377627793'	'436157398269849602'	'45.62']
['200772597'	'436157398269849602'	'24.82']->['198232317'	'436157398269849602'	'45.75']
['21845346'	'436157398269849602'	'0.0']->['44654124'	'436157398269849602'	'45.82']
['198232317'	'436157398269849602'	'45.75']->['158188257'	'436157398269849602'	'45.85']
['189191106'	'436157398269849602'	'28.73']->['121459862'	'436157398269849602'	'45.87']
['21845346'	'436157398269849602'	'0.0']->['115482824'	'436157398269849602'	'45.88']
['21845346'	'436157398269849602'	'0.0']->['104680016'	'436157398269849602'	'45.88']
['21845346'	'436157398269849602'	'0.0']->['147360209'	'436157398269849602'	'45.88']
['21845346'	'436157398269849602'	'0.0']->['519274213'	'436157398269849602'	'45.88']
['21845346'	'436157398269849602'	'0.0']->['348510385'	'436157398269849602'	'45.88']
['47988206'	'436157398269849602'	'26.48']->['172835637'	'436157398269849602'	'45.88']
['348510385'	'436157398269849602'	'45.88']->['1355457306'	'436157398269849602'	'45.88']
['104680016'	'436157398269849602'	'45.88']->['203731969'	'436157398269849602'	'45.88']
['21845346'	'436157398269849602'	'0.0']->['384462390'	'436157398269849602'	'45.88']
['238733364'	'436157398269849602'	'28.98']->['79017850'	'436157398269849602'	'45.88']
['21845346'	'436157398269849602'	'0.0']->['373578405'	'436157398269849602'	'45.88']
['21845346'	'436157398269849602'	'0.0']->['1905781968'	'436157398269849602'	'45.88']
['238733364'	'436157398269849602'	'28.98']->['314360041'	'436157398269849602'	'45.88']
['203731969'	'436157398269849602'	'45.88']->['59929621'	'436157398269849602'	'45.88']
['165096094'	'436157398269849602'	'3.78']->['243913354'	'436157398269849602'	'45.88']
['21845346'	'436157398269849602'	'0.0']->['408946915'	'436157398269849602'	'45.88']
['203731969'	'436157398269849602'	'45.88']->['26541409'	'436157398269849602'	'45.88']
['21845346'	'436157398269849602'	'0.0']->['45782628'	'436157398269849602'	'45.88']
['115482824'	'436157398269849602'	'45.88']->['29113583'	'436157398269849602'	'45.88']
['92182691'	'436157398269849602'	'3.78']->['29749956'	'436157398269849602'	'45.88']
['21845346'	'436157398269849602'	'0.0']->['166349923'	'436157398269849602'	'45.88']
['348510385'	'436157398269849602'	'45.88']->['233774275'	'436157398269849602'	'45.88']
['29749956'	'436157398269849602'	'45.88']->['49907759'	'436157398269849602'	'45.88']
['21845346'	'436157398269849602'	'0.0']->['79293663'	'436157398269849602'	'45.88']
['21845346'	'436157398269849602'	'0.0']->['126096796'	'436157398269849602'	'45.88']
['21845346'	'436157398269849602'	'0.0']->['344157869'	'436157398269849602'	'45.88']
['233774275'	'436157398269849602'	'45.88']->['927890065'	'436157398269849602'	'45.88']
['126096796'	'436157398269849602'	'45.88']->['159874034'	'436157398269849602'	'45.88']
['927890065'	'436157398269849602'	'45.88']->['489984173'	'436157398269849602'	'45.88']
['45782628'	'436157398269849602'	'45.88']->['326555655'	'436157398269849602'	'45.88']
['49907759'	'436157398269849602'	'45.88']->['45417742'	'436157398269849602'	'45.88']
['45782628'	'436157398269849602'	'45.88']->['86117188'	'436157398269849602'	'45.88']
['29749956'	'436157398269849602'	'45.88']->['51465784'	'436157398269849602'	'45.88']
['21845346'	'436157398269849602'	'0.0']->['147055269'	'436157398269849602'	'45.88']
['21845346'	'436157398269849602'	'0.0']->['239844038'	'436157398269849602'	'46.13']
['126096796'	'436157398269849602'	'45.88']->['90701244'	'436157398269849602'	'46.25']
['21845346'	'436157398269849602'	'0.0']->['252406535'	'436157398269849602'	'46.37']
['326555655'	'436157398269849602'	'45.88']->['42162610'	'436157398269849602'	'46.86']
['126096796'	'436157398269849602'	'45.88']->['29859168'	'436157398269849602'	'47.1']
['42162610'	'436157398269849602'	'46.86']->['220850527'	'436157398269849602'	'47.35']
['408946915'	'436157398269849602'	'45.88']->['62161081'	'436157398269849602'	'54.0']
['21845346'	'436157398269849602'	'0.0']->['32121036'	'436157398269849602'	'57.33']
['21845346'	'436157398269849602'	'0.0']->['335110460'	'436157398269849602'	'58.99']
['21845346'	'436157398269849602'	'0.0']->['284683962'	'436172417506246656'	'59.68']
['335110460'	'436157398269849602'	'58.99']->['1034952932'	'436157398269849602'	'59.82']
['126096796'	'436157398269849602'	'45.88']->['28759035'	'436157398269849602'	'60.23']
['21845346'	'436157398269849602'	'0.0']->['261950781'	'436157398269849602'	'60.44']
['21845346'	'436157398269849602'	'0.0']->['222012419'	'436157398269849602'	'60.55']
['115482824'	'436157398269849602'	'45.88']->['122157458'	'436157398269849602'	'60.6']
['261950781'	'436157398269849602'	'60.44']->['1670837551'	'436157398269849602'	'60.62']
['21845346'	'436157398269849602'	'0.0']->['1580615810'	'436157398269849602'	'60.64']
['21845346'	'436157398269849602'	'0.0']->['177423179'	'436157398269849602'	'60.64']
['45417742'	'436157398269849602'	'45.88']->['39855472'	'436157398269849602'	'60.65']
['326555655'	'436157398269849602'	'45.88']->['181470011'	'436157398269849602'	'60.65']
['177423179'	'436157398269849602'	'60.64']->['339937583'	'436157398269849602'	'60.65']
['122157458'	'436157398269849602'	'60.6']->['28430687'	'436157398269849602'	'60.65']
['21845346'	'436157398269849602'	'0.0']->['1486434193'	'436157398269849602'	'60.65']
['927890065'	'436157398269849602'	'45.88']->['125228166'	'436157398269849602'	'60.65']
['177423179'	'436157398269849602'	'60.64']->['357105521'	'436157398269849602'	'60.65']
['222012419'	'436157398269849602'	'60.55']->['417350344'	'436157398269849602'	'60.65']
['177423179'	'436157398269849602'	'60.64']->['535929038'	'436157398269849602'	'60.65']
['326555655'	'436157398269849602'	'45.88']->['449985559'	'436157398269849602'	'60.65']
['177423179'	'436157398269849602'	'60.64']->['369916683'	'436157398269849602'	'60.65']
['369916683'	'436157398269849602'	'60.65']->['208557529'	'436157398269849602'	'60.65']
['21845346'	'436157398269849602'	'0.0']->['169318303'	'436157398269849602'	'60.65']
['21845346'	'436157398269849602'	'0.0']->['87883047'	'436157398269849602'	'60.65']
['369916683'	'436157398269849602'	'60.65']->['46751348'	'436157398269849602'	'60.65']
['87883047'	'436157398269849602'	'60.65']->['209431735'	'436157398269849602'	'60.65']
['1486434193'	'436157398269849602'	'60.65']->['145854827'	'436157398269849602'	'60.65']
['21845346'	'436157398269849602'	'0.0']->['155656775'	'436157398269849602'	'67.17']
['21845346'	'436157398269849602'	'0.0']->['82495352'	'436157398269849602'	'70.44']
['21845346'	'436157398269849602'	'0.0']->['299129381'	'436157398269849602'	'72.07']
['21845346'	'436157398269849602'	'0.0']->['374790925'	'436157398269849602'	'72.88']
['21845346'	'436157398269849602'	'0.0']->['404416969'	'436157398269849602'	'73.29']
['21845346'	'436157398269849602'	'0.0']->['271616110'	'436157398269849602'	'73.5']
['21845346'	'436157398269849602'	'0.0']->['249708121'	'436157398269849602'	'73.6']
['21845346'	'436157398269849602'	'0.0']->['26251971'	'436157398269849602'	'73.65']
['126096796'	'436157398269849602'	'45.88']->['36462262'	'436157398269849602'	'73.67']
['21845346'	'436157398269849602'	'0.0']->['1034969688'	'436157398269849602'	'73.69']
['408946915'	'436157398269849602'	'45.88']->['523877955'	'436157398269849602'	'73.69']
['249708121'	'436157398269849602'	'73.6']->['94550410'	'436157398269849602'	'73.7']
['21845346'	'436157398269849602'	'0.0']->['391607053'	'436157398269849602'	'73.7']
['21845346'	'436157398269849602'	'0.0']->['236157538'	'436157398269849602'	'73.7']
['21845346'	'436157398269849602'	'0.0']->['582840906'	'436157398269849602'	'73.7']
['236157538'	'436157398269849602'	'73.7']->['322421116'	'436157398269849602'	'73.7']
['21845346'	'436157398269849602'	'0.0']->['243474175'	'436157398269849602'	'73.7']
['21845346'	'436157398269849602'	'0.0']->['36485759'	'436157398269849602'	'73.7']
['21845346'	'436157398269849602'	'0.0']->['532489069'	'436157398269849602'	'73.7']
['21845346'	'436157398269849602'	'0.0']->['255713116'	'436157398269849602'	'74.17']
['26541409'	'436157398269849602'	'45.88']->['67024666'	'436157398269849602'	'79.49']
['249708121'	'436157398269849602'	'73.6']->['344483729'	'436157398269849602'	'82.15']
['249708121'	'436157398269849602'	'73.6']->['378289858'	'436157398269849602'	'83.49']
['532489069'	'436157398269849602'	'73.7']->['424563033'	'436157398269849602'	'84.15']
['21845346'	'436157398269849602'	'0.0']->['1225273526'	'436157398269849602'	'84.48']
['424563033'	'436157398269849602'	'84.15']->['234925422'	'436157398269849602'	'84.65']
['243474175'	'436157398269849602'	'73.7']->['390547446'	'436157398269849602'	'84.73']
['21845346'	'436157398269849602'	'0.0']->['996493603'	'436157398269849602'	'84.78']
['249708121'	'436157398269849602'	'73.6']->['618575183'	'436157398269849602'	'84.8']
['21845346'	'436157398269849602'	'0.0']->['24298141'	'436157398269849602'	'84.81']
['21845346'	'436157398269849602'	'0.0']->['745714568'	'436157398269849602'	'84.81']
['299129381'	'436157398269849602'	'72.07']->['299214240'	'436157398269849602'	'84.81']
['404416969'	'436157398269849602'	'73.29']->['324666496'	'436157398269849602'	'84.82']
['208557529'	'436157398269849602'	'60.65']->['314278283'	'436157398269849602'	'84.82']
['21845346'	'436157398269849602'	'0.0']->['170029914'	'436157398269849602'	'84.82']
['158188257'	'436157398269849602'	'45.85']->['225686032'	'436157398269849602'	'84.82']
['29749956'	'436157398269849602'	'45.88']->['191201358'	'436157398269849602'	'87.13']
['21845346'	'436157398269849602'	'0.0']->['57539339'	'436157398269849602'	'88.28']
['21845346'	'436157398269849602'	'0.0']->['231943351'	'436157398269849602'	'88.86']
['29493901'	'436157398269849602'	'18.87']->['187187082'	'436157398269849602'	'89.14']
['21845346'	'436157398269849602'	'0.0']->['162406384'	'436157398269849602'	'89.29']
['21845346'	'436157398269849602'	'0.0']->['258559905'	'436157398269849602'	'89.36']
['21845346'	'436157398269849602'	'0.0']->['20314251'	'436157398269849602'	'89.43']
['20314251'	'436157398269849602'	'89.43']->['111825540'	'436157398269849602'	'106.64']
['21845346'	'436157398269849602'	'0.0']->['501260717'	'436185674094751744'	'112.37']
['258559905'	'436157398269849602'	'89.36']->['104379574'	'436157398269849602'	'115.25']
['21845346'	'436157398269849602'	'0.0']->['230627498'	'436157398269849602'	'119.55']
['21845346'	'436157398269849602'	'0.0']->['42461747'	'436157398269849602'	'121.7']
['21845346'	'436157398269849602'	'0.0']->['23705221'	'436157398269849602'	'122.77']
['21845346'	'436157398269849602'	'0.0']->['293563814'	'436157398269849602'	'123.31']
['42461747'	'436157398269849602'	'121.7']->['50001673'	'436157398269849602'	'123.58']
['42461747'	'436157398269849602'	'121.7']->['265595133'	'436157398269849602'	'123.72']
['23705221'	'436157398269849602'	'122.77']->['197429121'	'436157398269849602'	'123.78']
['42461747'	'436157398269849602'	'121.7']->['30142524'	'436157398269849602'	'123.82']
['21845346'	'436157398269849602'	'0.0']->['1088102646'	'436157398269849602'	'123.83']
['42461747'	'436157398269849602'	'121.7']->['41914998'	'436157398269849602'	'123.84']
['21845346'	'436157398269849602'	'0.0']->['2344759465'	'436157398269849602'	'123.85']
['21845346'	'436157398269849602'	'0.0']->['86552653'	'436157398269849602'	'123.85']
['41914998'	'436157398269849602'	'123.84']->['267020447'	'436157398269849602'	'123.85']
['42461747'	'436157398269849602'	'121.7']->['88520998'	'436157398269849602'	'123.85']
['21845346'	'436157398269849602'	'0.0']->['46385204'	'436157398269849602'	'123.85']
['111825540'	'436157398269849602'	'106.64']->['50963947'	'436157398269849602'	'123.85']
['267020447'	'436157398269849602'	'123.85']->['602812090'	'436157398269849602'	'123.85']
['67024666'	'436157398269849602'	'79.49']->['30644025'	'436157398269849602'	'123.85']
['21845346'	'436157398269849602'	'0.0']->['1013898799'	'436157398269849602'	'123.85']
['50963947'	'436157398269849602'	'123.85']->['233329327'	'436157398269849602'	'123.85']
['21845346'	'436157398269849602'	'0.0']->['52975474'	'436157398269849602'	'123.85']
['21845346'	'436157398269849602'	'0.0']->['19989759'	'436157398269849602'	'123.85']
['29493901'	'436157398269849602'	'18.87']->['90034091'	'436157398269849602'	'123.85']
['21845346'	'436157398269849602'	'0.0']->['1853162882'	'436157398269849602'	'123.85']
['1486434193'	'436157398269849602'	'60.65']->['20609391'	'436157398269849602'	'123.85']
['1853162882'	'436157398269849602'	'123.85']->['2199903320'	'436157398269849602'	'123.85']
['1853162882'	'436157398269849602'	'123.85']->['237474666'	'436157398269849602'	'123.85']
['21845346'	'436157398269849602'	'0.0']->['2205397092'	'436189948761210880'	'129.35']
['233329327'	'436157398269849602'	'123.85']->['29884184'	'436157398269849602'	'129.94']
['237474666'	'436157398269849602'	'123.85']->['50809684'	'436157398269849602'	'132.99']
['104379574'	'436157398269849602'	'115.25']->['246125313'	'436157398269849602'	'134.51']
['21845346'	'436157398269849602'	'0.0']->['135394943'	'436157398269849602'	'135.27']
['29884184'	'436157398269849602'	'129.94']->['118827868'	'436157398269849602'	'135.65']
['21845346'	'436157398269849602'	'0.0']->['295441077'	'436157398269849602'	'136.03']
['233329327'	'436157398269849602'	'123.85']->['81224407'	'436157398269849602'	'141.31']
['20609391'	'436157398269849602'	'123.85']->['24660547'	'436157398269849602'	'146.58']
['21845346'	'436157398269849602'	'0.0']->['419195785'	'436157398269849602'	'158.32']
['246125313'	'436157398269849602'	'134.51']->['323560775'	'436157398269849602'	'164.18']
['323560775'	'436157398269849602'	'164.18']->['99615349'	'436157398269849602'	'167.12']
['99615349'	'436157398269849602'	'167.12']->['239004072'	'436157398269849602'	'168.58']
['99615349'	'436157398269849602'	'167.12']->['233020689'	'436157398269849602'	'169.32']
['21845346'	'436157398269849602'	'0.0']->['35008930'	'436157398269849602'	'169.68']
['21845346'	'436157398269849602'	'0.0']->['1708778287'	'436157398269849602'	'169.87']
['115482824'	'436157398269849602'	'45.88']->['90103023'	'436157398269849602'	'169.96']
['21845346'	'436157398269849602'	'0.0']->['1128915704'	'436157398269849602'	'170.0']
['21845346'	'436157398269849602'	'0.0']->['40371116'	'436157398269849602'	'170.03']
['90103023'	'436157398269849602'	'169.96']->['1422058297'	'436157398269849602'	'170.05']
['21845346'	'436157398269849602'	'0.0']->['24014780'	'436157398269849602'	'188.3']
['21845346'	'436157398269849602'	'0.0']->['128392804'	'436205678730817536'	'191.85']
['21845346'	'436157398269849602'	'0.0']->['262903632'	'436157398269849602'	'197.43']
['21845346'	'436157398269849602'	'0.0']->['1147100083'	'436157398269849602'	'201.99']
['24014780'	'436157398269849602'	'188.3']->['25953582'	'436157398269849602'	'204.27']
['258559905'	'436157398269849602'	'89.36']->['145677816'	'436157398269849602'	'205.41']
['21845346'	'436157398269849602'	'0.0']->['2259482287'	'436157398269849602'	'205.98']
['42162610'	'436157398269849602'	'46.86']->['143111445'	'436157398269849602'	'206.26']
['1147100083'	'436157398269849602'	'201.99']->['1431784423'	'436157398269849602'	'206.41']
['21845346'	'436157398269849602'	'0.0']->['309831987'	'436157398269849602'	'206.48']
['21845346'	'436157398269849602'	'0.0']->['62426679'	'436157398269849602'	'206.51']
['143111445'	'436157398269849602'	'206.26']->['291747754'	'436157398269849602'	'206.53']
['21845346'	'436157398269849602'	'0.0']->['57756781'	'436157398269849602'	'206.54']
['249708121'	'436157398269849602'	'73.6']->['431297627'	'436157398269849602'	'206.55']
['21845346'	'436157398269849602'	'0.0']->['237071494'	'436157398269849602'	'206.55']
['237071494'	'436157398269849602'	'206.55']->['180647807'	'436157398269849602'	'206.55']
['21845346'	'436157398269849602'	'0.0']->['19877528'	'436157398269849602'	'206.55']
['180647807'	'436157398269849602'	'206.55']->['470254899'	'436157398269849602'	'206.55']
['24014780'	'436157398269849602'	'188.3']->['227213147'	'436157398269849602'	'206.55']
['180647807'	'436157398269849602'	'206.55']->['305798645'	'436157398269849602'	'206.55']
['21845346'	'436157398269849602'	'0.0']->['146939664'	'436157398269849602'	'206.55']
['21845346'	'436157398269849602'	'0.0']->['315322107'	'436157398269849602'	'206.55']
['143111445'	'436157398269849602'	'206.26']->['196279505'	'436157398269849602'	'219.94']
['1431784423'	'436157398269849602'	'206.41']->['36578692'	'436157398269849602'	'226.64']
['21845346'	'436157398269849602'	'0.0']->['2306215073'	'436214675693260800'	'227.6']
['291747754'	'436157398269849602'	'206.53']->['902996893'	'436157398269849602'	'229.99']
['36578692'	'436157398269849602'	'226.64']->['634915854'	'436157398269849602'	'231.66']
['21845346'	'436157398269849602'	'0.0']->['35354409'	'436157398269849602'	'232.5']
['21845346'	'436157398269849602'	'0.0']->['574145273'	'436215952145797120'	'232.68']
['57756781'	'436157398269849602'	'206.54']->['171958831'	'436157398269849602'	'232.91']
['21845346'	'436157398269849602'	'0.0']->['33065935'	'436157398269849602'	'233.12']
['126096796'	'436157398269849602'	'45.88']->['158775088'	'436157398269849602'	'233.23']
['902996893'	'436157398269849602'	'229.99']->['290811830'	'436157398269849602'	'233.28']
['391607053'	'436157398269849602'	'73.7']->['347004878'	'436157398269849602'	'233.31']
['28759035'	'436157398269849602'	'60.23']->['76770147'	'436157398269849602'	'233.32']
['21845346'	'436157398269849602'	'0.0']->['193522594'	'436157398269849602'	'233.33']
['196279505'	'436157398269849602'	'219.94']->['188558682'	'436157398269849602'	'233.33']
['21845346'	'436157398269849602'	'0.0']->['316808689'	'436157398269849602'	'233.33']
['21845346'	'436157398269849602'	'0.0']->['546233361'	'436157398269849602'	'233.33']
['21845346'	'436157398269849602'	'0.0']->['422938543'	'436157398269849602'	'233.33']
['29749956'	'436157398269849602'	'45.88']->['345044404'	'436157398269849602'	'233.33']
['299129381'	'436157398269849602'	'72.07']->['472253699'	'436157398269849602'	'233.33']
['21845346'	'436157398269849602'	'0.0']->['380610460'	'436157398269849602'	'233.33']
['21845346'	'436157398269849602'	'0.0']->['271639033'	'436157398269849602'	'233.33']
['472253699'	'436157398269849602'	'233.33']->['349200604'	'436157398269849602'	'233.33']
['574145273'	'436215952145797120'	'232.68']->['1932813908'	'436216175216054272'	'233.57']
['92182691'	'436157398269849602'	'3.78']->['302958160'	'436157398269849602'	'240.24']
['472253699'	'436157398269849602'	'233.33']->['271778278'	'436157398269849602'	'243.7']
['21845346'	'436157398269849602'	'0.0']->['289420585'	'436157398269849602'	'245.42']
['472253699'	'436157398269849602'	'233.33']->['192789434'	'436157398269849602'	'246.29']
['928727509'	'436157398269849602'	'27.87']->['56955792'	'436157398269849602'	'246.72']
['302958160'	'436157398269849602'	'240.24']->['311628620'	'436157398269849602'	'246.93']
['56955792'	'436157398269849602'	'246.72']->['110054651'	'436157398269849602'	'247.04']
['21845346'	'436157398269849602'	'0.0']->['379804061'	'436157398269849602'	'247.1']
['110054651'	'436157398269849602'	'247.04']->['445750644'	'436157398269849602'	'247.12']
['21845346'	'436157398269849602'	'0.0']->['28986523'	'436157398269849602'	'247.14']
['21845346'	'436157398269849602'	'0.0']->['1388137142'	'436157398269849602'	'247.14']
['21845346'	'436157398269849602'	'0.0']->['25409701'	'436157398269849602'	'247.15']
['311628620'	'436157398269849602'	'246.93']->['552118334'	'436157398269849602'	'247.15']
['110054651'	'436157398269849602'	'247.04']->['44259704'	'436157398269849602'	'247.15']
['44259704'	'436157398269849602'	'247.15']->['243975343'	'436157398269849602'	'247.15']
['21845346'	'436157398269849602'	'0.0']->['355557979'	'436157398269849602'	'247.15']
['82495352'	'436157398269849602'	'70.44']->['54058870'	'436157398269849602'	'247.15']
['355557979'	'436157398269849602'	'247.15']->['24884213'	'436157398269849602'	'247.15']
['62426679'	'436157398269849602'	'206.51']->['128054138'	'436157398269849602'	'247.15']
['261950781'	'436157398269849602'	'60.44']->['23047832'	'436157398269849602'	'247.15']
['21845346'	'436157398269849602'	'0.0']->['25225085'	'436157398269849602'	'247.15']
['258559905'	'436157398269849602'	'89.36']->['264560818'	'436157398269849602'	'247.15']
['21845346'	'436157398269849602'	'0.0']->['201927557'	'436157398269849602'	'247.15']
['264560818'	'436157398269849602'	'247.15']->['325074587'	'436157398269849602'	'247.15']
['201927557'	'436157398269849602'	'247.15']->['275243402'	'436157398269849602'	'247.15']
['325074587'	'436157398269849602'	'247.15']->['121831439'	'436157398269849602'	'247.15']
['56955792'	'436157398269849602'	'246.72']->['80612721'	'436157398269849602'	'247.15']
['21845346'	'436157398269849602'	'0.0']->['301423813'	'436157398269849602'	'251.7']
['23047832'	'436157398269849602'	'247.15']->['166364790'	'436157398269849602'	'253.97']
['162406384'	'436157398269849602'	'89.29']->['315607337'	'436157398269849602'	'255.11']
['21845346'	'436157398269849602'	'0.0']->['147027838'	'436157398269849602'	'255.68']
['21845346'	'436157398269849602'	'0.0']->['1170880009'	'436157398269849602'	'255.97']
['1388137142'	'436157398269849602'	'247.14']->['239730558'	'436157398269849602'	'256.11']
['21845346'	'436157398269849602'	'0.0']->['28459615'	'436157398269849602'	'256.18']
['28459615'	'436157398269849602'	'256.18']->['396206735'	'436157398269849602'	'256.25']
['21845346'	'436157398269849602'	'0.0']->['53072597'	'436225343918047232'	'270.0']
['21845346'	'436157398269849602'	'0.0']->['465046002'	'436157398269849602'	'289.78']
['21845346'	'436157398269849602'	'0.0']->['292902252'	'436231941239889920'	'296.22']
['325074587'	'436157398269849602'	'247.15']->['579309977'	'436157398269849602'	'306.55']
['24884213'	'436157398269849602'	'247.15']->['129988343'	'436157398269849602'	'314.93']
['239730558'	'436157398269849602'	'256.11']->['187044601'	'436157398269849602'	'319.13']
['28459615'	'436157398269849602'	'256.18']->['296647147'	'436157398269849602'	'321.22']
['21845346'	'436157398269849602'	'0.0']->['513991585'	'436157398269849602'	'322.27']
['296647147'	'436157398269849602'	'321.22']->['275786654'	'436157398269849602'	'322.79']
['42162610'	'436157398269849602'	'46.86']->['322353943'	'436157398269849602'	'323.05']
['192789434'	'436157398269849602'	'246.29']->['725388001'	'436157398269849602'	'323.19']
['725388001'	'436157398269849602'	'323.19']->['231081618'	'436157398269849602'	'323.25']
['231081618'	'436157398269849602'	'323.25']->['49798154'	'436157398269849602'	'323.28']
['21845346'	'436157398269849602'	'0.0']->['389138005'	'436157398269849602'	'323.3']
['180647807'	'436157398269849602'	'206.55']->['51490929'	'436157398269849602'	'323.31']
['231081618'	'436157398269849602'	'323.25']->['904970196'	'436157398269849602'	'323.31']
['21845346'	'436157398269849602'	'0.0']->['198133520'	'436157398269849602'	'323.31']
['21845346'	'436157398269849602'	'0.0']->['1421528702'	'436157398269849602'	'323.32']
['21845346'	'436157398269849602'	'0.0']->['180815809'	'436157398269849602'	'323.32']
['271639033'	'436157398269849602'	'233.33']->['721474622'	'436157398269849602'	'323.32']
['21845346'	'436157398269849602'	'0.0']->['285419176'	'436157398269849602'	'323.32']
['285419176'	'436157398269849602'	'323.32']->['106778112'	'436157398269849602'	'323.32']
['285419176'	'436157398269849602'	'323.32']->['294370044'	'436157398269849602'	'323.32']
['21845346'	'436157398269849602'	'0.0']->['146264141'	'436157398269849602'	'323.32']
['315607337'	'436157398269849602'	'255.11']->['308858509'	'436157398269849602'	'323.32']
['21845346'	'436157398269849602'	'0.0']->['185310315'	'436157398269849602'	'323.32']
['21845346'	'436157398269849602'	'0.0']->['583417841'	'436157398269849602'	'323.32']
['21845346'	'436157398269849602'	'0.0']->['171245736'	'436157398269849602'	'323.32']
['308858509'	'436157398269849602'	'323.32']->['416388728'	'436157398269849602'	'323.32']
['21845346'	'436157398269849602'	'0.0']->['1015513976'	'436157398269849602'	'323.32']
['294370044'	'436157398269849602'	'323.32']->['308727498'	'436157398269849602'	'323.32']
['189191106'	'436157398269849602'	'28.73']->['115486532'	'436157398269849602'	'323.32']
['21845346'	'436157398269849602'	'0.0']->['38109697'	'436157398269849602'	'323.32']
['38109697'	'436157398269849602'	'323.32']->['711968100'	'436157398269849602'	'323.32']
['115486532'	'436157398269849602'	'323.32']->['42552572'	'436157398269849602'	'323.32']
['711968100'	'436157398269849602'	'323.32']->['460287749'	'436157398269849602'	'323.32']
['1015513976'	'436157398269849602'	'323.32']->['34524879'	'436157398269849602'	'323.32']
['21845346'	'436157398269849602'	'0.0']->['194461871'	'436157398269849602'	'335.42']
['192789434'	'436157398269849602'	'246.29']->['163721689'	'436157398269849602'	'341.47']
['21845346'	'436157398269849602'	'0.0']->['353239938'	'436157398269849602'	'347.52']
['21845346'	'436157398269849602'	'0.0']->['199383157'	'436157398269849602'	'352.32']
['21845346'	'436157398269849602'	'0.0']->['40477611'	'436157398269849602'	'354.73']
['122157458'	'436157398269849602'	'60.6']->['112771045'	'436157398269849602'	'357.13']
['21845346'	'436157398269849602'	'0.0']->['86585483'	'436157398269849602'	'360.18']
['21845346'	'436157398269849602'	'0.0']->['248885857'	'436157398269849602'	'362.93']
['21845346'	'436157398269849602'	'0.0']->['320444148'	'436157398269849602'	'364.31']
['236157538'	'436157398269849602'	'73.7']->['42549285'	'436157398269849602'	'365.68']
['21845346'	'436157398269849602'	'0.0']->['193263990'	'436251544976363521'	'374.12']
['21845346'	'436157398269849602'	'0.0']->['55872130'	'436157398269849602'	'382.66']
['21845346'	'436157398269849602'	'0.0']->['535881008'	'436157398269849602'	'391.15']
['21845346'	'436157398269849602'	'0.0']->['232174443'	'436255939688022016'	'391.57']
['535881008'	'436157398269849602'	'391.15']->['30474501'	'436157398269849602'	'395.39']
['55872130'	'436157398269849602'	'382.66']->['163570427'	'436157398269849602'	'397.51']
['163570427'	'436157398269849602'	'397.51']->['344831149'	'436157398269849602'	'398.57']
['163570427'	'436157398269849602'	'397.51']->['328075159'	'436157398269849602'	'399.1']
['328075159'	'436157398269849602'	'399.1']->['558994118'	'436157398269849602'	'399.37']
['21845346'	'436157398269849602'	'0.0']->['554019021'	'436157398269849602'	'399.5']
['21845346'	'436157398269849602'	'0.0']->['1569820676'	'436157398269849602'	'399.57']
['236157538'	'436157398269849602'	'73.7']->['152882551'	'436157398269849602'	'399.6']
['163570427'	'436157398269849602'	'397.51']->['29605056'	'436157398269849602'	'399.62']
['21845346'	'436157398269849602'	'0.0']->['189945067'	'436157398269849602'	'399.63']
['163570427'	'436157398269849602'	'397.51']->['984073884'	'436157398269849602'	'399.63']
['554019021'	'436157398269849602'	'399.5']->['352430434'	'436157398269849602'	'399.63']
['42162610'	'436157398269849602'	'46.86']->['54939210'	'436157398269849602'	'399.63']
['535881008'	'436157398269849602'	'391.15']->['170619544'	'436157398269849602'	'399.63']
['54939210'	'436157398269849602'	'399.63']->['320336393'	'436157398269849602'	'399.63']
['320336393'	'436157398269849602'	'399.63']->['304068297'	'436157398269849602'	'399.63']
['21845346'	'436157398269849602'	'0.0']->['282566577'	'436157398269849602'	'399.63']
['170619544'	'436157398269849602'	'399.63']->['22870031'	'436157398269849602'	'399.63']
['21845346'	'436157398269849602'	'0.0']->['24704485'	'436157398269849602'	'399.63']
['143111445'	'436157398269849602'	'206.26']->['58039887'	'436157398269849602'	'399.63']
['21845346'	'436157398269849602'	'0.0']->['41197575'	'436157398269849602'	'399.63']
['189191106'	'436157398269849602'	'28.73']->['387451718'	'436157398269849602'	'399.63']
['55872130'	'436157398269849602'	'382.66']->['218344517'	'436157398269849602'	'399.63']
['189191106'	'436157398269849602'	'28.73']->['33803611'	'436157398269849602'	'399.63']
['21845346'	'436157398269849602'	'0.0']->['289758664'	'436157398269849602'	'399.63']
['21845346'	'436157398269849602'	'0.0']->['169162026'	'436157398269849602'	'399.93']
['21845346'	'436157398269849602'	'0.0']->['76832617'	'436264184951894017'	'424.33']
['21845346'	'436157398269849602'	'0.0']->['24455291'	'436266100574392320'	'431.95']
['289758664'	'436157398269849602'	'399.63']->['1327374650'	'436157398269849602'	'487.23']
['28759035'	'436157398269849602'	'60.23']->['21068481'	'436157398269849602'	'530.88']
['1327374650'	'436157398269849602'	'487.23']->['299456164'	'436157398269849602'	'552.71']
['1327374650'	'436157398269849602'	'487.23']->['1599330061'	'436157398269849602'	'563.62']
['535929038'	'436157398269849602'	'60.65']->['156523012'	'436157398269849602'	'569.08']
['21845346'	'436157398269849602'	'0.0']->['317583269'	'436157398269849602'	'571.81']
['21845346'	'436157398269849602'	'0.0']->['289067413'	'436157398269849602'	'573.17']
['28326910'	'436157398269849602'	'37.45']->['155262281'	'436157398269849602'	'573.85']
['155262281'	'436157398269849602'	'573.85']->['187667283'	'436157398269849602'	'574.19']
['21845346'	'436157398269849602'	'0.0']->['90317484'	'436157398269849602'	'574.36']
['42552572'	'436157398269849602'	'323.32']->['65756750'	'436157398269849602'	'574.45']
['21845346'	'436157398269849602'	'0.0']->['283221824'	'436157398269849602'	'574.49']
['21845346'	'436157398269849602'	'0.0']->['317170640'	'436157398269849602'	'574.51']
['317170640'	'436157398269849602'	'574.51']->['200915064'	'436157398269849602'	'574.52']
['296560200'	'436157398269849602'	'3.78']->['44325104'	'436157398269849602'	'574.53']
['21845346'	'436157398269849602'	'0.0']->['6431392'	'436157398269849602'	'574.53']
['200915064'	'436157398269849602'	'574.52']->['1465754316'	'436157398269849602'	'574.53']
['155262281'	'436157398269849602'	'573.85']->['218953092'	'436157398269849602'	'574.53']
['6431392'	'436157398269849602'	'574.53']->['1613006839'	'436157398269849602'	'574.53']
['21845346'	'436157398269849602'	'0.0']->['53764139'	'436157398269849602'	'574.53']
['21845346'	'436157398269849602'	'0.0']->['119204470'	'436157398269849602'	'574.53']
['44171237'	'436157398269849602'	'9.38']->['277142698'	'436157398269849602'	'574.53']
['21845346'	'436157398269849602'	'0.0']->['110022198'	'436157398269849602'	'574.53']
['119204470'	'436157398269849602'	'574.53']->['35163186'	'436157398269849602'	'574.53']
['535881008'	'436157398269849602'	'391.15']->['233353201'	'436157398269849602'	'574.53']
['317170640'	'436157398269849602'	'574.51']->['224956066'	'436157398269849602'	'574.53']
['6431392'	'436157398269849602'	'574.53']->['204985051'	'436157398269849602'	'574.53']
['155262281'	'436157398269849602'	'573.85']->['958841162'	'436157398269849602'	'574.53']
['21845346'	'436157398269849602'	'0.0']->['583963465'	'436157398269849602'	'574.53']
['390547446'	'436157398269849602'	'84.73']->['194471415'	'436157398269849602'	'574.53']
['21845346'	'436157398269849602'	'0.0']->['331765307'	'436157398269849602'	'574.53']
['21845346'	'436157398269849602'	'0.0']->['447185739'	'436157398269849602'	'574.53']
['21845346'	'436157398269849602'	'0.0']->['380533676'	'436157398269849602'	'574.53']
['6431392'	'436157398269849602'	'574.53']->['67715820'	'436157398269849602'	'574.53']
['21845346'	'436157398269849602'	'0.0']->['2227532046'	'436157398269849602'	'574.53']
['192789434'	'436157398269849602'	'246.29']->['236856624'	'436157398269849602'	'574.53']
['165096094'	'436157398269849602'	'3.78']->['2172357775'	'436157398269849602'	'574.53']
['155262281'	'436157398269849602'	'573.85']->['236131428'	'436157398269849602'	'574.53']
['21845346'	'436157398269849602'	'0.0']->['28899488'	'436157398269849602'	'574.53']
['21845346'	'436157398269849602'	'0.0']->['239625075'	'436157398269849602'	'574.53']
['928727509'	'436157398269849602'	'27.87']->['270513776'	'436157398269849602'	'574.53']
['270513776'	'436157398269849602'	'574.53']->['94657081'	'436157398269849602'	'574.53']
['192789434'	'436157398269849602'	'246.29']->['141093627'	'436157398269849602'	'574.53']
['29493901'	'436157398269849602'	'18.87']->['227176172'	'436157398269849602'	'574.53']
['21845346'	'436157398269849602'	'0.0']->['253259075'	'436157398269849602'	'574.53']
['21845346'	'436157398269849602'	'0.0']->['31308340'	'436157398269849602'	'574.53']
['21845346'	'436157398269849602'	'0.0']->['47860950'	'436157398269849602'	'574.53']
['47860950'	'436157398269849602'	'574.53']->['242157649'	'436157398269849602'	'574.53']
['29749956'	'436157398269849602'	'45.88']->['217660996'	'436157398269849602'	'576.33']
['6431392'	'436157398269849602'	'574.53']->['24216588'	'436157398269849602'	'578.13']
['296560200'	'436157398269849602'	'3.78']->['580657200'	'436157398269849602'	'581.45']
['172459174'	'436157398269849602'	'14.67']->['32598514'	'436157398269849602'	'626.7']
['21845346'	'436157398269849602'	'0.0']->['827811931'	'436157398269849602'	'649.33']
['21845346'	'436157398269849602'	'0.0']->['96496589'	'436157398269849602'	'660.64']
['21845346'	'436157398269849602'	'0.0']->['448153156'	'436157398269849602'	'666.29']
['21845346'	'436157398269849602'	'0.0']->['139234990'	'436157398269849602'	'669.12']
['21845346'	'436157398269849602'	'0.0']->['88329561'	'436157398269849602'	'670.54']
['194471415'	'436157398269849602'	'574.53']->['381873547'	'436157398269849602'	'671.24']
['88329561'	'436157398269849602'	'670.54']->['151708323'	'436157398269849602'	'671.95']
['163570427'	'436157398269849602'	'397.51']->['31248843'	'436157398269849602'	'700.49']
['161734030'	'436157398269849602'	'3.78']->['127897001'	'436157398269849602'	'714.76']
['39650272'	'436157398269849602'	'22.93']->['139281303'	'436157398269849602'	'721.9']
['31308340'	'436157398269849602'	'574.53']->['214947386'	'436157398269849602'	'725.47']
['21845346'	'436157398269849602'	'0.0']->['412679812'	'436157398269849602'	'727.25']
['6431392'	'436157398269849602'	'574.53']->['275171290'	'436157398269849602'	'728.14']
['21845346'	'436157398269849602'	'0.0']->['2285871450'	'436157398269849602'	'729.03']
['21845346'	'436157398269849602'	'0.0']->['1183100575'	'436157398269849602'	'741.14']
['21845346'	'436157398269849602'	'0.0']->['31030930'	'436157398269849602'	'747.2']
['239625075'	'436157398269849602'	'574.53']->['206820692'	'436157398269849602'	'753.25']
['28326910'	'436157398269849602'	'37.45']->['99202506'	'436157398269849602'	'778.29']
['99202506'	'436157398269849602'	'778.29']->['374199229'	'436157398269849602'	'790.81']
['172835637'	'436157398269849602'	'45.88']->['257316911'	'436157398269849602'	'797.07']
['21845346'	'436157398269849602'	'0.0']->['441617546'	'436157398269849602'	'800.2']
['285419176'	'436157398269849602'	'323.32']->['334366083'	'436157398269849602'	'801.77']
['21845346'	'436157398269849602'	'0.0']->['1964779406'	'436157398269849602'	'803.33']
['21845346'	'436157398269849602'	'0.0']->['79317743'	'436360109254799360'	'805.5']
['21845346'	'436157398269849602'	'0.0']->['149010646'	'436379218100760577'	'881.43']
['31248843'	'436157398269849602'	'700.49']->['324186740'	'436157398269849602'	'889.52']
['345044404'	'436157398269849602'	'233.33']->['201164872'	'436157398269849602'	'932.62']
['21845346'	'436157398269849602'	'0.0']->['379262156'	'436157398269849602'	'954.17']
['31248843'	'436157398269849602'	'700.49']->['164068843'	'436157398269849602'	'964.94']
['201164872'	'436157398269849602'	'932.62']->['237604680'	'436157398269849602'	'970.33']
['345044404'	'436157398269849602'	'233.33']->['66819805'	'436157398269849602'	'973.02']
['21845346'	'436157398269849602'	'0.0']->['186317594'	'436157398269849602'	'974.37']
['345044404'	'436157398269849602'	'233.33']->['974951316'	'436157398269849602'	'975.04']
['345044404'	'436157398269849602'	'233.33']->['171789110'	'436157398269849602'	'975.38']
['65241337'	'436157398269849602'	'19.08']->['374369790'	'436157398269849602'	'975.55']
['31248843'	'436157398269849602'	'700.49']->['120263699'	'436157398269849602'	'975.63']
['120263699'	'436157398269849602'	'975.63']->['111198464'	'436157398269849602'	'975.67']
['120263699'	'436157398269849602'	'975.63']->['307737702'	'436157398269849602'	'975.7']
['21845346'	'436157398269849602'	'0.0']->['50494142'	'436157398269849602'	'975.72']
['171789110'	'436157398269849602'	'975.38']->['121243781'	'436157398269849602'	'976.82']
['121243781'	'436157398269849602'	'976.82']->['172425473'	'436157398269849602'	'977.32']
['172425473'	'436157398269849602'	'977.32']->['66869453'	'436157398269849602'	'977.93']
['21845346'	'436157398269849602'	'0.0']->['237970276'	'436157398269849602'	'1033.42']
['344157869'	'436157398269849602'	'45.88']->['329967451'	'436157398269849602'	'1154.33']
['320336393'	'436157398269849602'	'399.63']->['246486631'	'436157398269849602'	'1159.9']
['246486631'	'436157398269849602'	'1159.9']->['334343745'	'436157398269849602'	'1198.62']
['21845346'	'436157398269849602'	'0.0']->['480385000'	'436157398269849602'	'1205.67']
['480385000'	'436157398269849602'	'1205.67']->['281338022'	'436157398269849602'	'1208.37']
['480385000'	'436157398269849602'	'1205.67']->['1881132619'	'436157398269849602'	'1211.22']
['329967451'	'436157398269849602'	'1154.33']->['362727427'	'436157398269849602'	'1216.1']
['362727427'	'436157398269849602'	'1216.1']->['591545939'	'436157398269849602'	'1226.33']
['362727427'	'436157398269849602'	'1216.1']->['605836094'	'436157398269849602'	'1238.68']
['334343745'	'436157398269849602'	'1198.62']->['279365347'	'436157398269849602'	'1250.25']
['31248843'	'436157398269849602'	'700.49']->['91220083'	'436157398269849602'	'1259.97']
['1881132619'	'436157398269849602'	'1211.22']->['602815200'	'436157398269849602'	'1261.2']
['21845346'	'436157398269849602'	'0.0']->['1398568261'	'436157398269849602'	'1263.38']
['480385000'	'436157398269849602'	'1205.67']->['589532851'	'436157398269849602'	'1265.13']
['279365347'	'436157398269849602'	'1250.25']->['63587575'	'436157398269849602'	'1266.25']
['21845346'	'436157398269849602'	'0.0']->['225578241'	'436157398269849602'	'1267.22']
['279365347'	'436157398269849602'	'1250.25']->['56042854'	'436157398269849602'	'1280.67']
['21845346'	'436157398269849602'	'0.0']->['246617592'	'436157398269849602'	'1316.37']
['246617592'	'436157398269849602'	'1316.37']->['576158669'	'436157398269849602'	'1316.55']
['576158669'	'436157398269849602'	'1316.55']->['272275826'	'436157398269849602'	'1317.62']
['225578241'	'436157398269849602'	'1267.22']->['186039764'	'436157398269849602'	'1318.53']
['21845346'	'436157398269849602'	'0.0']->['346867870'	'436157398269849602'	'1322.62']
['21845346'	'436157398269849602'	'0.0']->['527475021'	'436157398269849602'	'1340.32']
['246617592'	'436157398269849602'	'1316.37']->['1350689047'	'436157398269849602'	'1344.8']
['21845346'	'436157398269849602'	'0.0']->['350514686'	'436157398269849602'	'1369.27']
['350514686'	'436157398269849602'	'1369.27']->['176156484'	'436157398269849602'	'1371.87']
['21845346'	'436157398269849602'	'0.0']->['472456679'	'436157398269849602'	'1375.63']
['21845346'	'436157398269849602'	'0.0']->['1105314674'	'436157398269849602'	'1375.82']
['21845346'	'436157398269849602'	'0.0']->['426687531'	'436157398269849602'	'1376.78']
['1105314674'	'436157398269849602'	'1375.82']->['432646557'	'436157398269849602'	'1377.22']
['176156484'	'436157398269849602'	'1371.87']->['355119471'	'436157398269849602'	'1384.77']
['272275826'	'436157398269849602'	'1317.62']->['517071994'	'436157398269849602'	'1384.9']
['21845346'	'436157398269849602'	'0.0']->['259047053'	'436157398269849602'	'1391.3']
['139281303'	'436157398269849602'	'721.9']->['111378572'	'436157398269849602'	'1395.48']
['21845346'	'436157398269849602'	'0.0']->['219324012'	'436157398269849602'	'1401.25']
['350514686'	'436157398269849602'	'1369.27']->['279670039'	'436157398269849602'	'1405.08']
['21845346'	'436157398269849602'	'0.0']->['362884177'	'436157398269849602'	'1411.98']
['1105314674'	'436157398269849602'	'1375.82']->['129682494'	'436157398269849602'	'1412.37']
['346867870'	'436157398269849602'	'1322.62']->['266865474'	'436157398269849602'	'1415.33']
['111378572'	'436157398269849602'	'1395.48']->['424745343'	'436157398269849602'	'1415.67']
['272275826'	'436157398269849602'	'1317.62']->['853794398'	'436157398269849602'	'1416.65']
['279670039'	'436157398269849602'	'1405.08']->['31262369'	'436157398269849602'	'1438.43']
['31262369'	'436157398269849602'	'1438.43']->['321670927'	'436157398269849602'	'1438.73']
['259047053'	'436157398269849602'	'1391.3']->['1510718502'	'436157398269849602'	'1441.28']
['21068481'	'436157398269849602'	'530.88']->['47222624'	'436157398269849602'	'1441.92']
['21845346'	'436157398269849602'	'0.0']->['234191917'	'436157398269849602'	'1442.12']
['317583269'	'436157398269849602'	'571.81']->['72931112'	'436157398269849602'	'1443.33']
['426687531'	'436157398269849602'	'1376.78']->['1957506121'	'436157398269849602'	'1445.0']
['21845346'	'436157398269849602'	'0.0']->['324649531'	'436157398269849602'	'1447.55']
['272275826'	'436157398269849602'	'1317.62']->['464722955'	'436157398269849602'	'1525.82']
['21845346'	'436157398269849602'	'0.0']->['303497631'	'436157398269849602'	'1568.73']
['21845346'	'436157398269849602'	'0.0']->['65756750'	'436157398269849602'	'574.45']
['21845346'	'436157398269849602'	'0.0']->['113757803'	'436157398269849602'	'1700.08']
['21845346'	'436157398269849602'	'0.0']->['102581456'	'436157398269849602'	'1700.77']
['21845346'	'436157398269849602'	'0.0']->['448338508'	'436157398269849602'	'1704.05']
['102581456'	'436157398269849602'	'1700.77']->['99218805'	'436157398269849602'	'1713.98']
['576158669'	'436157398269849602'	'1316.55']->['288480491'	'436157398269849602'	'1719.07']
['328075159'	'436157398269849602'	'399.1']->['522729829'	'436157398269849602'	'1740.98']
['21845346'	'436157398269849602'	'0.0']->['417192302'	'436157398269849602'	'1778.88']
['26541409'	'436157398269849602'	'45.88']->['223658026'	'436157398269849602'	'1869.43']
['223658026'	'436157398269849602'	'1869.43']->['123377109'	'436157398269849602'	'1893.58']
['219324012'	'436157398269849602'	'1401.25']->['30795924'	'436157398269849602'	'1955.8']
['92182691'	'436157398269849602'	'3.78']->['220396998'	'436157398269849602'	'2012.03']
['30795924'	'436157398269849602'	'1955.8']->['219806012'	'436157398269849602'	'2031.7']
['21845346'	'436157398269849602'	'0.0']->['230372003'	'436157398269849602'	'2140.48']
['21845346'	'436157398269849602'	'0.0']->['588463329'	'436157398269849602'	'2156.75']
['588463329'	'436157398269849602'	'2156.75']->['190030499'	'436157398269849602'	'2157.75']
['588463329'	'436157398269849602'	'2156.75']->['262034721'	'436157398269849602'	'2158.33']
['190030499'	'436157398269849602'	'2157.75']->['183918971'	'436157398269849602'	'2159.78']
['21845346'	'436157398269849602'	'0.0']->['563256050'	'436157398269849602'	'2164.82']
['21845346'	'436157398269849602'	'0.0']->['1962924775'	'436157398269849602'	'2183.33']
['21845346'	'436157398269849602'	'0.0']->['2295354787'	'436707233431183360'	'2184.85']
['21845346'	'436157398269849602'	'0.0']->['846598280'	'436157398269849602'	'2186.27']
['21845346'	'436157398269849602'	'0.0']->['611027118'	'436157398269849602'	'2223.27']
['21845346'	'436157398269849602'	'0.0']->['768400093'	'436157398269849602'	'2240.02']
['21845346'	'436157398269849602'	'0.0']->['2321536286'	'436157398269849602'	'2243.88']
['190030499'	'436157398269849602'	'2157.75']->['270682162'	'436157398269849602'	'2533.03']
['21845346'	'436157398269849602'	'0.0']->['304104871'	'436157398269849602'	'2889.85']
['304104871'	'436157398269849602'	'2889.85']->['216075065'	'436157398269849602'	'2895.93']
['21845346'	'436157398269849602'	'0.0']->['292065859'	'436157398269849602'	'3022.83']
['121243781'	'436157398269849602'	'976.82']->['1885120148'	'436157398269849602'	'3517.07']
['21845346'	'436157398269849602'	'0.0']->['993519200'	'436157398269849602'	'3810.87']
['21845346'	'436157398269849602'	'0.0']->['710166437'	'436157398269849602'	'4155.05']
['21845346'	'436157398269849602'	'0.0']->['1077796334'	'436157398269849602'	'4765.82']
['21845346'	'436157398269849602'	'0.0']->['36731572'	'438571578163728384'	'9593.1']
['21845346'	'436157398269849602'	'0.0']->['541575194'	'436157398269849602'	'10572.68']
['33148308'	'436157398269849602'	'26.7']->['63223409'	'436157398269849602'	'11643.82']
['63223409'	'436157398269849602'	'11643.82']->['26150125'	'436157398269849602'	'11649.57']
['21845346'	'436157398269849602'	'0.0']->['181438705'	'436157398269849602'	'13388.0']
