# Supplementary material for: BiMGCL: rumor detection via bi-directional multi-level graph contrastive learning
Source: PeerJ Comput Sci. 2023 Nov 10;9:e1659. doi: 10.7717/peerj-cs.1659 (PMC10703058; doi:10.7717/peerj-cs.1659)
Supplement: Supplemental Information 1 [file peerj-cs-09-1659-s001.zip › rumor_detection_acl2017/twitter15/tree/436160836524965891.txt]

['ROOT'	'ROOT'	'0.0']->['759251'	'436160836524965891'	'0.0']
['759251'	'436160836524965891'	'0.0']->['287498912'	'436160991454187520'	'0.62']
['759251'	'436160836524965891'	'0.0']->['165015078'	'436160836524965891'	'0.63']
['759251'	'436160836524965891'	'0.0']->['31277996'	'436160836524965891'	'0.63']
['759251'	'436160836524965891'	'0.0']->['161553582'	'436160836524965891'	'0.63']
['759251'	'436160836524965891'	'0.0']->['387486674'	'436161091911954432'	'1.02']
['759251'	'436160836524965891'	'0.0']->['631410587'	'436160836524965891'	'1.07']
['759251'	'436160836524965891'	'0.0']->['950659592'	'436160836524965891'	'1.3']
['759251'	'436160836524965891'	'0.0']->['45973947'	'436160836524965891'	'1.41']
['759251'	'436160836524965891'	'0.0']->['105633880'	'436160836524965891'	'1.46']
['759251'	'436160836524965891'	'0.0']->['60638905'	'436161203816370176'	'1.47']
['759251'	'436160836524965891'	'0.0']->['333730820'	'436161205066276864'	'1.47']
['759251'	'436160836524965891'	'0.0']->['418968629'	'436160836524965891'	'1.49']
['759251'	'436160836524965891'	'0.0']->['1538554314'	'436160836524965891'	'1.5']
['759251'	'436160836524965891'	'0.0']->['609424138'	'436160836524965891'	'1.51']
['759251'	'436160836524965891'	'0.0']->['17008726'	'436160836524965891'	'1.51']
['759251'	'436160836524965891'	'0.0']->['1388943013'	'436160836524965891'	'1.51']
['759251'	'436160836524965891'	'0.0']->['2156561740'	'436160836524965891'	'1.52']
['759251'	'436160836524965891'	'0.0']->['54355432'	'436160836524965891'	'1.52']
['759251'	'436160836524965891'	'0.0']->['82742872'	'436160836524965891'	'1.71']
['759251'	'436160836524965891'	'0.0']->['203766466'	'436160836524965891'	'1.8']
['759251'	'436160836524965891'	'0.0']->['2307103686'	'436160836524965891'	'1.85']
['17008726'	'436160836524965891'	'1.51']->['454075528'	'436160836524965891'	'1.9']
['759251'	'436160836524965891'	'0.0']->['1722198889'	'436160836524965891'	'2.19']
['759251'	'436160836524965891'	'0.0']->['34194902'	'436160836524965891'	'2.34']
['759251'	'436160836524965891'	'0.0']->['19889878'	'436160836524965891'	'2.41']
['759251'	'436160836524965891'	'0.0']->['37543640'	'436160836524965891'	'2.45']
['759251'	'436160836524965891'	'0.0']->['155580784'	'436160836524965891'	'2.47']
['759251'	'436160836524965891'	'0.0']->['421705628'	'436160836524965891'	'2.47']
['759251'	'436160836524965891'	'0.0']->['868902871'	'436160836524965891'	'2.48']
['759251'	'436160836524965891'	'0.0']->['59568853'	'436160836524965891'	'2.54']
['759251'	'436160836524965891'	'0.0']->['23846622'	'436160836524965891'	'2.57']
['759251'	'436160836524965891'	'0.0']->['25209670'	'436161487632334848'	'2.58']
['759251'	'436160836524965891'	'0.0']->['332405017'	'436160836524965891'	'2.59']
['759251'	'436160836524965891'	'0.0']->['415741731'	'436160836524965891'	'2.59']
['759251'	'436160836524965891'	'0.0']->['134059435'	'436160836524965891'	'2.6']
['759251'	'436160836524965891'	'0.0']->['36499934'	'436161498356797441'	'2.63']
['759251'	'436160836524965891'	'0.0']->['26123318'	'436160836524965891'	'2.67']
['759251'	'436160836524965891'	'0.0']->['69683845'	'436160836524965891'	'2.7']
['759251'	'436160836524965891'	'0.0']->['2151476418'	'436160836524965891'	'2.72']
['759251'	'436160836524965891'	'0.0']->['256687915'	'436160836524965891'	'2.73']
['759251'	'436160836524965891'	'0.0']->['84579704'	'436161564983689216'	'2.9']
['333730820'	'436161205066276864'	'1.47']->['2163535341'	'436161578451623937'	'2.95']
['759251'	'436160836524965891'	'0.0']->['2285569396'	'436161589621043200'	'3.0']
['759251'	'436160836524965891'	'0.0']->['85059226'	'436160836524965891'	'3.01']
['759251'	'436160836524965891'	'0.0']->['20593983'	'436161602367549440'	'3.05']
['759251'	'436160836524965891'	'0.0']->['87489804'	'436160836524965891'	'3.15']
['759251'	'436160836524965891'	'0.0']->['130047355'	'436160836524965891'	'3.21']
['759251'	'436160836524965891'	'0.0']->['1169983603'	'436160836524965891'	'3.25']
['759251'	'436160836524965891'	'0.0']->['2330989048'	'436160836524965891'	'3.27']
['759251'	'436160836524965891'	'0.0']->['277754417'	'436160836524965891'	'3.28']
['759251'	'436160836524965891'	'0.0']->['2279674422'	'436160836524965891'	'3.3']
['759251'	'436160836524965891'	'0.0']->['156836854'	'436161668016795648'	'3.3']
['759251'	'436160836524965891'	'0.0']->['74837453'	'436160836524965891'	'3.34']
['759251'	'436160836524965891'	'0.0']->['120200365'	'436160836524965891'	'3.38']
['759251'	'436160836524965891'	'0.0']->['381058784'	'436161689680371712'	'3.38']
['759251'	'436160836524965891'	'0.0']->['362255426'	'436161733980217344'	'3.57']
['17008726'	'436160836524965891'	'1.51']->['91713642'	'436160836524965891'	'3.58']
['759251'	'436160836524965891'	'0.0']->['1559757924'	'436160836524965891'	'3.67']
['759251'	'436160836524965891'	'0.0']->['727203156'	'436160836524965891'	'3.72']
['759251'	'436160836524965891'	'0.0']->['37047243'	'436160836524965891'	'3.74']
['759251'	'436160836524965891'	'0.0']->['231606141'	'436160836524965891'	'3.77']
['759251'	'436160836524965891'	'0.0']->['770192822'	'436160836524965891'	'3.8']
['759251'	'436160836524965891'	'0.0']->['61103445'	'436161794261151745'	'3.8']
['759251'	'436160836524965891'	'0.0']->['426960340'	'436161800581545984'	'3.83']
['2163535341'	'436161578451623937'	'2.95']->['333730820'	'436161205066276864'	'1.47']
['759251'	'436160836524965891'	'0.0']->['115735506'	'436160836524965891'	'3.9']
['17008726'	'436160836524965891'	'1.51']->['128407474'	'436160836524965891'	'4.0']
['759251'	'436160836524965891'	'0.0']->['128193276'	'436161841430265856'	'4.0']
['759251'	'436160836524965891'	'0.0']->['1375526088'	'436160836524965891'	'4.37']
['759251'	'436160836524965891'	'0.0']->['37811000'	'436160836524965891'	'4.55']
['759251'	'436160836524965891'	'0.0']->['125360507'	'436160836524965891'	'4.64']
['759251'	'436160836524965891'	'0.0']->['240255283'	'436160836524965891'	'4.69']
['759251'	'436160836524965891'	'0.0']->['177980183'	'436160836524965891'	'4.71']
['759251'	'436160836524965891'	'0.0']->['265750768'	'436160836524965891'	'4.72']
['759251'	'436160836524965891'	'0.0']->['1360742143'	'436160836524965891'	'4.73']
['17008726'	'436160836524965891'	'1.51']->['974193786'	'436160836524965891'	'4.73']
['759251'	'436160836524965891'	'0.0']->['20486934'	'436160836524965891'	'4.83']
['759251'	'436160836524965891'	'0.0']->['438676747'	'436160836524965891'	'4.92']
['759251'	'436160836524965891'	'0.0']->['350481756'	'436160836524965891'	'5.11']
['759251'	'436160836524965891'	'0.0']->['378683878'	'436162141742043136'	'5.18']
['759251'	'436160836524965891'	'0.0']->['133530420'	'436160836524965891'	'5.2']
['759251'	'436160836524965891'	'0.0']->['30772017'	'436160836524965891'	'5.3']
['759251'	'436160836524965891'	'0.0']->['18384246'	'436162187782938624'	'5.37']
['759251'	'436160836524965891'	'0.0']->['1564358826'	'436160836524965891'	'5.54']
['17008726'	'436160836524965891'	'1.51']->['471431701'	'436160836524965891'	'5.66']
['759251'	'436160836524965891'	'0.0']->['610027270'	'436160836524965891'	'5.72']
['759251'	'436160836524965891'	'0.0']->['1698071064'	'436160836524965891'	'5.78']
['759251'	'436160836524965891'	'0.0']->['348263371'	'436160836524965891'	'5.81']
['759251'	'436160836524965891'	'0.0']->['268511119'	'436160836524965891'	'5.83']
['759251'	'436160836524965891'	'0.0']->['183715194'	'436162314694557696'	'5.87']
['759251'	'436160836524965891'	'0.0']->['242091608'	'436162377977843712'	'6.13']
['759251'	'436160836524965891'	'0.0']->['33096011'	'436162391362240512'	'6.18']
['759251'	'436160836524965891'	'0.0']->['423074403'	'436162537995108352'	'6.77']
['759251'	'436160836524965891'	'0.0']->['182633018'	'436162552100175872'	'6.82']
['182633018'	'436162552100175872'	'6.82']->['29105186'	'436162650251071489'	'7.2']
['759251'	'436160836524965891'	'0.0']->['304361964'	'436162679061766144'	'7.32']
['759251'	'436160836524965891'	'0.0']->['1145502025'	'436162681171869696'	'7.33']
['759251'	'436160836524965891'	'0.0']->['55891452'	'436162693641142273'	'7.38']
['759251'	'436160836524965891'	'0.0']->['15460622'	'436162725711208448'	'7.5']
['759251'	'436160836524965891'	'0.0']->['366189323'	'436160836524965891'	'7.6']
['759251'	'436160836524965891'	'0.0']->['17082120'	'436160836524965891'	'8.48']
['759251'	'436160836524965891'	'0.0']->['418394758'	'436163003965124608'	'8.62']
['759251'	'436160836524965891'	'0.0']->['151210100'	'436160836524965891'	'9.15']
['759251'	'436160836524965891'	'0.0']->['67808555'	'436160836524965891'	'9.26']
['759251'	'436160836524965891'	'0.0']->['805336578'	'436160836524965891'	'9.31']
['759251'	'436160836524965891'	'0.0']->['29946900'	'436160836524965891'	'9.34']
['759251'	'436160836524965891'	'0.0']->['464482436'	'436160836524965891'	'9.35']
['759251'	'436160836524965891'	'0.0']->['1253197939'	'436160836524965891'	'9.36']
['759251'	'436160836524965891'	'0.0']->['80525871'	'436160836524965891'	'9.36']
['759251'	'436160836524965891'	'0.0']->['38321993'	'436160836524965891'	'9.36']
['759251'	'436160836524965891'	'0.0']->['84387008'	'436160836524965891'	'9.37']
['759251'	'436160836524965891'	'0.0']->['42308159'	'436160836524965891'	'9.37']
['759251'	'436160836524965891'	'0.0']->['357402871'	'436160836524965891'	'9.37']
['759251'	'436160836524965891'	'0.0']->['314795824'	'436160836524965891'	'9.37']
['759251'	'436160836524965891'	'0.0']->['15990003'	'436160836524965891'	'9.37']
['759251'	'436160836524965891'	'0.0']->['20906338'	'436160836524965891'	'9.37']
['759251'	'436160836524965891'	'0.0']->['461289308'	'436160836524965891'	'9.37']
['759251'	'436160836524965891'	'0.0']->['120547269'	'436160836524965891'	'9.38']
['759251'	'436160836524965891'	'0.0']->['250906874'	'436160836524965891'	'9.4']
['333730820'	'436161205066276864'	'1.47']->['841745749'	'436163215790440448'	'9.45']
['759251'	'436160836524965891'	'0.0']->['79638191'	'436160836524965891'	'9.9']
['759251'	'436160836524965891'	'0.0']->['57478857'	'436163368030720000'	'10.07']
['759251'	'436160836524965891'	'0.0']->['88267678'	'436160836524965891'	'10.15']
['841745749'	'436163215790440448'	'9.45']->['2163535341'	'436161578451623937'	'2.95']
['759251'	'436160836524965891'	'0.0']->['456886978'	'436160836524965891'	'10.4']
['759251'	'436160836524965891'	'0.0']->['120795827'	'436160836524965891'	'10.9']
['2163535341'	'436161578451623937'	'2.95']->['841745749'	'436163215790440448'	'9.45']
['759251'	'436160836524965891'	'0.0']->['263327396'	'436160836524965891'	'11.15']
['759251'	'436160836524965891'	'0.0']->['473711112'	'436160836524965891'	'11.4']
['759251'	'436160836524965891'	'0.0']->['2292392687'	'436160836524965891'	'11.52']
['759251'	'436160836524965891'	'0.0']->['1014410142'	'436160836524965891'	'11.58']
['33096011'	'436162391362240512'	'6.18']->['29467700'	'436163753457905664'	'11.6']
['759251'	'436160836524965891'	'0.0']->['636491796'	'436160836524965891'	'11.78']
['841745749'	'436163215790440448'	'9.45']->['333730820'	'436161205066276864'	'1.47']
['759251'	'436160836524965891'	'0.0']->['353456450'	'436160836524965891'	'11.98']
['759251'	'436160836524965891'	'0.0']->['37346148'	'436160836524965891'	'12.07']
['759251'	'436160836524965891'	'0.0']->['15636966'	'436163883045519360'	'12.1']
['759251'	'436160836524965891'	'0.0']->['1706173879'	'436163892625285120'	'12.15']
['759251'	'436160836524965891'	'0.0']->['854210124'	'436160836524965891'	'13.13']
['759251'	'436160836524965891'	'0.0']->['77904321'	'436164174838636544'	'13.27']
['15636966'	'436163883045519360'	'12.1']->['1063891'	'436164176935800832'	'13.27']
['759251'	'436160836524965891'	'0.0']->['416233613'	'436160836524965891'	'13.67']
['759251'	'436160836524965891'	'0.0']->['479175750'	'436164339343433728'	'13.92']
['759251'	'436160836524965891'	'0.0']->['54306706'	'436160836524965891'	'13.93']
['759251'	'436160836524965891'	'0.0']->['457557366'	'436160836524965891'	'14.07']
['759251'	'436160836524965891'	'0.0']->['207158787'	'436160836524965891'	'14.13']
['759251'	'436160836524965891'	'0.0']->['33079525'	'436160836524965891'	'14.17']
['759251'	'436160836524965891'	'0.0']->['97743980'	'436160836524965891'	'14.18']
['759251'	'436160836524965891'	'0.0']->['1437314342'	'436160836524965891'	'14.19']
['759251'	'436160836524965891'	'0.0']->['298697714'	'436160836524965891'	'14.2']
['17008726'	'436160836524965891'	'1.51']->['434611936'	'436160836524965891'	'14.67']
['759251'	'436160836524965891'	'0.0']->['1244984131'	'436164563747475456'	'14.82']
['1063891'	'436164176935800832'	'13.27']->['15636966'	'436163883045519360'	'12.1']
['759251'	'436160836524965891'	'0.0']->['28655457'	'436160836524965891'	'14.9']
['1706173879'	'436163892625285120'	'12.15']->['313717250'	'436164586321248256'	'14.9']
['759251'	'436160836524965891'	'0.0']->['413597531'	'436160836524965891'	'15.02']
['17008726'	'436160836524965891'	'1.51']->['205322128'	'436160836524965891'	'15.13']
['759251'	'436160836524965891'	'0.0']->['36744346'	'436160836524965891'	'16.35']
['759251'	'436160836524965891'	'0.0']->['871949640'	'436165046150762497'	'16.73']
['759251'	'436160836524965891'	'0.0']->['1411282998'	'436160836524965891'	'16.96']
['759251'	'436160836524965891'	'0.0']->['378210822'	'436165148739665920'	'17.13']
['759251'	'436160836524965891'	'0.0']->['1313953375'	'436160836524965891'	'17.26']
['759251'	'436160836524965891'	'0.0']->['304999145'	'436160836524965891'	'17.41']
['759251'	'436160836524965891'	'0.0']->['558376156'	'436160836524965891'	'17.49']
['759251'	'436160836524965891'	'0.0']->['79197051'	'436160836524965891'	'17.53']
['759251'	'436160836524965891'	'0.0']->['419313356'	'436160836524965891'	'17.57']
['759251'	'436160836524965891'	'0.0']->['555698525'	'436160836524965891'	'18.01']
['313717250'	'436164586321248256'	'14.9']->['1706173879'	'436163892625285120'	'12.15']
['759251'	'436160836524965891'	'0.0']->['208161241'	'436160836524965891'	'18.23']
['759251'	'436160836524965891'	'0.0']->['435859679'	'436160836524965891'	'18.34']
['759251'	'436160836524965891'	'0.0']->['16782719'	'436160836524965891'	'18.45']
['759251'	'436160836524965891'	'0.0']->['305791213'	'436165487500591105'	'18.48']
['759251'	'436160836524965891'	'0.0']->['802639410'	'436165538000437249'	'18.68']
['759251'	'436160836524965891'	'0.0']->['29064688'	'436165561555230720'	'18.78']
['759251'	'436160836524965891'	'0.0']->['57849896'	'436160836524965891'	'19.02']
['759251'	'436160836524965891'	'0.0']->['16891546'	'436165629821739008'	'19.05']
['759251'	'436160836524965891'	'0.0']->['14743491'	'436160836524965891'	'19.6']
['759251'	'436160836524965891'	'0.0']->['524050917'	'436160836524965891'	'19.91']
['759251'	'436160836524965891'	'0.0']->['157375260'	'436160836524965891'	'20.22']
['759251'	'436160836524965891'	'0.0']->['428446798'	'436165944801771520'	'20.3']
['759251'	'436160836524965891'	'0.0']->['398960034'	'436160836524965891'	'20.9']
['759251'	'436160836524965891'	'0.0']->['1867706329'	'436166179087212544'	'21.23']
['17008726'	'436160836524965891'	'1.51']->['430368418'	'436160836524965891'	'21.24']
['759251'	'436160836524965891'	'0.0']->['72855885'	'436166225388130305'	'21.42']
['759251'	'436160836524965891'	'0.0']->['498302785'	'436160836524965891'	'21.58']
['759251'	'436160836524965891'	'0.0']->['556458311'	'436160836524965891'	'22.35']
['759251'	'436160836524965891'	'0.0']->['317407860'	'436160836524965891'	'22.73']
['759251'	'436160836524965891'	'0.0']->['17908951'	'436160836524965891'	'22.93']
['759251'	'436160836524965891'	'0.0']->['74909789'	'436160836524965891'	'23.02']
['759251'	'436160836524965891'	'0.0']->['727311944'	'436160836524965891'	'23.07']
['759251'	'436160836524965891'	'0.0']->['278324523'	'436160836524965891'	'23.12']
['759251'	'436160836524965891'	'0.0']->['294401744'	'436167185560776704'	'25.23']
['759251'	'436160836524965891'	'0.0']->['826279885'	'436167196947935232'	'25.28']
['759251'	'436160836524965891'	'0.0']->['1412099658'	'436167312006070272'	'25.73']
['759251'	'436160836524965891'	'0.0']->['606423281'	'436160836524965891'	'26.66']
['759251'	'436160836524965891'	'0.0']->['24136080'	'436167837527203840'	'27.82']
['759251'	'436160836524965891'	'0.0']->['34415216'	'436160836524965891'	'28.43']
['91713642'	'436160836524965891'	'3.58']->['126233068'	'436160836524965891'	'29.31']
['759251'	'436160836524965891'	'0.0']->['17474153'	'436160836524965891'	'29.76']
['350481756'	'436160836524965891'	'5.11']->['38317871'	'436160836524965891'	'29.98']
['759251'	'436160836524965891'	'0.0']->['176160968'	'436160836524965891'	'30.09']
['759251'	'436160836524965891'	'0.0']->['780265957'	'436160836524965891'	'30.14']
['759251'	'436160836524965891'	'0.0']->['75964810'	'436160836524965891'	'30.17']
['759251'	'436160836524965891'	'0.0']->['547811470'	'436160836524965891'	'30.19']
['759251'	'436160836524965891'	'0.0']->['1300950229'	'436160836524965891'	'30.19']
['759251'	'436160836524965891'	'0.0']->['849731322'	'436160836524965891'	'30.2']
['759251'	'436160836524965891'	'0.0']->['42315929'	'436160836524965891'	'30.2']
['759251'	'436160836524965891'	'0.0']->['22680296'	'436160836524965891'	'30.2']
['759251'	'436160836524965891'	'0.0']->['260445516'	'436160836524965891'	'30.2']
['759251'	'436160836524965891'	'0.0']->['171284549'	'436160836524965891'	'30.2']
['759251'	'436160836524965891'	'0.0']->['335046040'	'436168496687636480'	'30.43']
['759251'	'436160836524965891'	'0.0']->['325749272'	'436160836524965891'	'30.77']
['759251'	'436160836524965891'	'0.0']->['266323731'	'436160836524965891'	'30.83']
['759251'	'436160836524965891'	'0.0']->['387948944'	'436160836524965891'	'31.33']
['759251'	'436160836524965891'	'0.0']->['245680466'	'436168834358476801'	'31.78']
['759251'	'436160836524965891'	'0.0']->['37245055'	'436169130597974016'	'32.97']
['759251'	'436160836524965891'	'0.0']->['396258755'	'436160836524965891'	'33.47']
['759251'	'436160836524965891'	'0.0']->['89902971'	'436160836524965891'	'33.8']
['17008726'	'436160836524965891'	'1.51']->['538275715'	'436160836524965891'	'34.08']
['759251'	'436160836524965891'	'0.0']->['214652779'	'436160836524965891'	'34.65']
['759251'	'436160836524965891'	'0.0']->['51492138'	'436160836524965891'	'36.0']
['759251'	'436160836524965891'	'0.0']->['298067452'	'436160836524965891'	'36.98']
['759251'	'436160836524965891'	'0.0']->['2294193683'	'436160836524965891'	'39.18']
['759251'	'436160836524965891'	'0.0']->['579958458'	'436170989521489920'	'40.35']
['759251'	'436160836524965891'	'0.0']->['1061139612'	'436160836524965891'	'41.02']
['759251'	'436160836524965891'	'0.0']->['309253013'	'436171208736784384'	'41.22']
['759251'	'436160836524965891'	'0.0']->['20018428'	'436160836524965891'	'41.33']
['759251'	'436160836524965891'	'0.0']->['106962865'	'436160836524965891'	'43.35']
['759251'	'436160836524965891'	'0.0']->['102574457'	'436160836524965891'	'43.97']
['759251'	'436160836524965891'	'0.0']->['323373646'	'436160836524965891'	'44.37']
['759251'	'436160836524965891'	'0.0']->['433700958'	'436172004027154432'	'44.38']
['759251'	'436160836524965891'	'0.0']->['145607954'	'436160836524965891'	'45.93']
['759251'	'436160836524965891'	'0.0']->['268119488'	'436160836524965891'	'48.42']
['759251'	'436160836524965891'	'0.0']->['1664514763'	'436160836524965891'	'48.55']
['759251'	'436160836524965891'	'0.0']->['2339856790'	'436160836524965891'	'50.6']
['759251'	'436160836524965891'	'0.0']->['320004438'	'436160836524965891'	'51.0']
['759251'	'436160836524965891'	'0.0']->['65171660'	'436160836524965891'	'51.17']
['759251'	'436160836524965891'	'0.0']->['40155915'	'436173827341815808'	'51.62']
['759251'	'436160836524965891'	'0.0']->['55293576'	'436160836524965891'	'52.92']
['759251'	'436160836524965891'	'0.0']->['255188029'	'436160836524965891'	'54.37']
['759251'	'436160836524965891'	'0.0']->['1511915210'	'436175102745800704'	'56.68']
['17008726'	'436160836524965891'	'1.51']->['1234923415'	'436160836524965891'	'57.93']
['759251'	'436160836524965891'	'0.0']->['783595226'	'436160836524965891'	'59.07']
['759251'	'436160836524965891'	'0.0']->['489651571'	'436160836524965891'	'60.48']
['759251'	'436160836524965891'	'0.0']->['568829217'	'436160836524965891'	'60.92']
['759251'	'436160836524965891'	'0.0']->['488908512'	'436160836524965891'	'61.35']
['759251'	'436160836524965891'	'0.0']->['49711360'	'436160836524965891'	'62.1']
['759251'	'436160836524965891'	'0.0']->['2316253808'	'436177368281923584'	'65.7']
['759251'	'436160836524965891'	'0.0']->['596825000'	'436160836524965891'	'65.73']
['17008726'	'436160836524965891'	'1.51']->['122216052'	'436160836524965891'	'65.77']
['759251'	'436160836524965891'	'0.0']->['198275350'	'436177665809059840'	'66.87']
['294401744'	'436167185560776704'	'25.23']->['282073527'	'436177747128229888'	'67.2']
['759251'	'436160836524965891'	'0.0']->['25600178'	'436160836524965891'	'68.93']
['759251'	'436160836524965891'	'0.0']->['2281350655'	'436160836524965891'	'69.87']
['759251'	'436160836524965891'	'0.0']->['2281346257'	'436160836524965891'	'69.87']
['759251'	'436160836524965891'	'0.0']->['64202463'	'436178525469425664'	'70.28']
['759251'	'436160836524965891'	'0.0']->['860420930'	'436160836524965891'	'71.63']
['759251'	'436160836524965891'	'0.0']->['1222655605'	'436160836524965891'	'73.33']
['759251'	'436160836524965891'	'0.0']->['61489599'	'436160836524965891'	'74.68']
['759251'	'436160836524965891'	'0.0']->['77140356'	'436160836524965891'	'76.12']
['759251'	'436160836524965891'	'0.0']->['2318174390'	'436180124170338304'	'76.65']
['759251'	'436160836524965891'	'0.0']->['425257891'	'436181116781748224'	'80.58']
['759251'	'436160836524965891'	'0.0']->['380087636'	'436160836524965891'	'81.72']
['759251'	'436160836524965891'	'0.0']->['280514182'	'436160836524965891'	'82.28']
['759251'	'436160836524965891'	'0.0']->['1692161197'	'436160836524965891'	'83.3']
['759251'	'436160836524965891'	'0.0']->['2303588388'	'436182129433509889'	'84.62']
['759251'	'436160836524965891'	'0.0']->['338046287'	'436160836524965891'	'87.57']
['759251'	'436160836524965891'	'0.0']->['896628774'	'436182991040032768'	'88.03']
['759251'	'436160836524965891'	'0.0']->['153576668'	'436160836524965891'	'90.17']
['759251'	'436160836524965891'	'0.0']->['16795986'	'436160836524965891'	'91.18']
['759251'	'436160836524965891'	'0.0']->['155954177'	'436160836524965891'	'91.63']
['759251'	'436160836524965891'	'0.0']->['2281167878'	'436160836524965891'	'95.63']
['759251'	'436160836524965891'	'0.0']->['258620303'	'436160836524965891'	'99.43']
['759251'	'436160836524965891'	'0.0']->['344514613'	'436186340997091328'	'101.35']
['759251'	'436160836524965891'	'0.0']->['148737193'	'436160836524965891'	'102.47']
['759251'	'436160836524965891'	'0.0']->['411090551'	'436160836524965891'	'105.93']
['759251'	'436160836524965891'	'0.0']->['401072617'	'436160836524965891'	'110.37']
['759251'	'436160836524965891'	'0.0']->['2271979111'	'436160836524965891'	'111.53']
['759251'	'436160836524965891'	'0.0']->['451069991'	'436160836524965891'	'116.02']
['759251'	'436160836524965891'	'0.0']->['429536077'	'436160836524965891'	'117.87']
['759251'	'436160836524965891'	'0.0']->['152883896'	'436160836524965891'	'118.45']
['759251'	'436160836524965891'	'0.0']->['97465932'	'436160836524965891'	'125.48']
['759251'	'436160836524965891'	'0.0']->['599271008'	'436160836524965891'	'127.65']
['17008726'	'436160836524965891'	'1.51']->['2228813390'	'436160836524965891'	'147.87']
['759251'	'436160836524965891'	'0.0']->['56812232'	'436160836524965891'	'161.32']
['759251'	'436160836524965891'	'0.0']->['2313988538'	'436160836524965891'	'163.3']
['759251'	'436160836524965891'	'0.0']->['140284205'	'436160836524965891'	'169.83']
['759251'	'436160836524965891'	'0.0']->['23011851'	'436160836524965891'	'173.95']
['759251'	'436160836524965891'	'0.0']->['22344572'	'436160836524965891'	'174.53']
['759251'	'436160836524965891'	'0.0']->['300667360'	'436205752458297344'	'178.48']
['300667360'	'436205752458297344'	'178.48']->['554607393'	'436205911292407808'	'179.12']
['554607393'	'436205911292407808'	'179.12']->['300667360'	'436205752458297344'	'178.48']
['759251'	'436160836524965891'	'0.0']->['45517497'	'436160836524965891'	'200.27']
['72855885'	'436166225388130305'	'21.42']->['460627754'	'436211310096048129'	'200.57']
['460627754'	'436211310096048129'	'200.57']->['27549345'	'436213527385481216'	'209.38']
['17008726'	'436160836524965891'	'1.51']->['20084015'	'436160836524965891'	'212.42']
['759251'	'436160836524965891'	'0.0']->['23099035'	'436217975104749568'	'227.05']
['759251'	'436160836524965891'	'0.0']->['24440726'	'436160836524965891'	'261.4']
['759251'	'436160836524965891'	'0.0']->['1695122958'	'436160836524965891'	'276.17']
['1695122958'	'436160836524965891'	'276.17']->['2316650114'	'436160836524965891'	'280.68']
['759251'	'436160836524965891'	'0.0']->['150141694'	'436160836524965891'	'292.55']
['759251'	'436160836524965891'	'0.0']->['241177640'	'436160836524965891'	'293.55']
['759251'	'436160836524965891'	'0.0']->['142156643'	'436160836524965891'	'373.97']
['759251'	'436160836524965891'	'0.0']->['708013177'	'436160836524965891'	'378.22']
['759251'	'436160836524965891'	'0.0']->['540226398'	'436272125272666112'	'442.22']
['759251'	'436160836524965891'	'0.0']->['2300636119'	'436160836524965891'	'715.27']
['759251'	'436160836524965891'	'0.0']->['254824617'	'436352836109357056'	'762.93']
['759251'	'436160836524965891'	'0.0']->['708642668'	'436160836524965891'	'862.92']
['759251'	'436160836524965891'	'0.0']->['306830146'	'436160836524965891'	'1566.48']
['17008726'	'436160836524965891'	'1.51']->['2347687904'	'436160836524965891'	'2258.78']
['759251'	'436160836524965891'	'0.0']->['1253542531'	'436859827533676544'	'2777.55']
['759251'	'436160836524965891'	'0.0']->['127443005'	'436160836524965891'	'8687.27']
