# Supplementary material for: BiMGCL: rumor detection via bi-directional multi-level graph contrastive learning
Source: PeerJ Comput Sci. 2023 Nov 10;9:e1659. doi: 10.7717/peerj-cs.1659 (PMC10703058; doi:10.7717/peerj-cs.1659)
Supplement: Supplemental Information 1 [file peerj-cs-09-1659-s001.zip › rumor_detection_acl2017/twitter15/tree/436195672677953536.txt]

['ROOT'	'ROOT'	'0.0']->['853428222'	'436195672677953536'	'0.0']
['853428222'	'436195672677953536'	'0.0']->['1120111914'	'436195672677953536'	'3.78']
['853428222'	'436195672677953536'	'0.0']->['1044808801'	'436195672677953536'	'3.78']
['853428222'	'436195672677953536'	'0.0']->['1456668428'	'436195672677953536'	'3.78']
['853428222'	'436195672677953536'	'0.0']->['2257978806'	'436195672677953536'	'3.78']
['853428222'	'436195672677953536'	'0.0']->['2192878974'	'436195672677953536'	'24.44']
['853428222'	'436195672677953536'	'0.0']->['255452979'	'436195672677953536'	'34.77']
['853428222'	'436195672677953536'	'0.0']->['2184157794'	'436195672677953536'	'39.94']
['853428222'	'436195672677953536'	'0.0']->['810477162'	'436195672677953536'	'42.52']
['853428222'	'436195672677953536'	'0.0']->['613091919'	'436195672677953536'	'43.81']
['853428222'	'436195672677953536'	'0.0']->['287880982'	'436195672677953536'	'44.45']
['853428222'	'436195672677953536'	'0.0']->['474944073'	'436195672677953536'	'44.78']
['853428222'	'436195672677953536'	'0.0']->['2224514039'	'436195672677953536'	'44.94']
['853428222'	'436195672677953536'	'0.0']->['545529652'	'436195672677953536'	'45.02']
['474944073'	'436195672677953536'	'44.78']->['182391544'	'436195672677953536'	'45.06']
['853428222'	'436195672677953536'	'0.0']->['30979809'	'436195672677953536'	'45.08']
['853428222'	'436195672677953536'	'0.0']->['144992715'	'436195672677953536'	'45.09']
['853428222'	'436195672677953536'	'0.0']->['1726523588'	'436195672677953536'	'45.09']
['853428222'	'436195672677953536'	'0.0']->['1338126020'	'436195672677953536'	'45.1']
['853428222'	'436195672677953536'	'0.0']->['1273371596'	'436195672677953536'	'45.1']
['853428222'	'436195672677953536'	'0.0']->['1219482894'	'436195672677953536'	'45.1']
['853428222'	'436195672677953536'	'0.0']->['2310145498'	'436195672677953536'	'45.1']
['853428222'	'436195672677953536'	'0.0']->['2222036408'	'436195672677953536'	'45.1']
['853428222'	'436195672677953536'	'0.0']->['606586937'	'436195672677953536'	'45.1']
['853428222'	'436195672677953536'	'0.0']->['608725287'	'436195672677953536'	'45.1']
['853428222'	'436195672677953536'	'0.0']->['325074364'	'436195672677953536'	'45.1']
['853428222'	'436195672677953536'	'0.0']->['415605371'	'436195672677953536'	'45.1']
['853428222'	'436195672677953536'	'0.0']->['35052872'	'436195672677953536'	'56.35']
['853428222'	'436195672677953536'	'0.0']->['2240255303'	'436195672677953536'	'61.98']
['853428222'	'436195672677953536'	'0.0']->['61213261'	'436195672677953536'	'64.79']
['853428222'	'436195672677953536'	'0.0']->['1320862794'	'436195672677953536'	'66.19']
['853428222'	'436195672677953536'	'0.0']->['813871710'	'436195672677953536'	'66.9']
['853428222'	'436195672677953536'	'0.0']->['1216211376'	'436195672677953536'	'67.25']
['853428222'	'436195672677953536'	'0.0']->['112536536'	'436195672677953536'	'67.42']
['853428222'	'436195672677953536'	'0.0']->['221168059'	'436195672677953536'	'67.51']
['221168059'	'436195672677953536'	'67.51']->['711220428'	'436195672677953536'	'67.56']
['853428222'	'436195672677953536'	'0.0']->['118757341'	'436195672677953536'	'67.6']
['853428222'	'436195672677953536'	'0.0']->['778561532'	'436195672677953536'	'68.42']
['853428222'	'436195672677953536'	'0.0']->['1049567072'	'436195672677953536'	'74.67']
['853428222'	'436195672677953536'	'0.0']->['1609677144'	'436195672677953536'	'75.82']
['853428222'	'436195672677953536'	'0.0']->['2179014818'	'436195672677953536'	'75.88']
['853428222'	'436195672677953536'	'0.0']->['2203300186'	'436195672677953536'	'88.02']
['853428222'	'436195672677953536'	'0.0']->['1337283390'	'436195672677953536'	'88.17']
['853428222'	'436195672677953536'	'0.0']->['518220102'	'436195672677953536'	'88.55']
['1609677144'	'436195672677953536'	'75.82']->['1056992688'	'436195672677953536'	'91.2']
['853428222'	'436195672677953536'	'0.0']->['352796117'	'436195672677953536'	'92.28']
['853428222'	'436195672677953536'	'0.0']->['623799590'	'436195672677953536'	'104.5']
['853428222'	'436195672677953536'	'0.0']->['2265636113'	'436195672677953536'	'109.92']
['61213261'	'436195672677953536'	'64.79']->['2149826915'	'436195672677953536'	'111.58']
['853428222'	'436195672677953536'	'0.0']->['769976095'	'436195672677953536'	'115.53']
['769976095'	'436195672677953536'	'115.53']->['254061128'	'436195672677953536'	'117.0']
['853428222'	'436195672677953536'	'0.0']->['2238511094'	'436195672677953536'	'117.7']
['853428222'	'436195672677953536'	'0.0']->['246041727'	'436195672677953536'	'122.25']
['853428222'	'436195672677953536'	'0.0']->['229943451'	'436195672677953536'	'131.62']
['853428222'	'436195672677953536'	'0.0']->['1358121192'	'436195672677953536'	'132.5']
['853428222'	'436195672677953536'	'0.0']->['276631505'	'436195672677953536'	'137.0']
['853428222'	'436195672677953536'	'0.0']->['634308191'	'436195672677953536'	'137.43']
['853428222'	'436195672677953536'	'0.0']->['371504405'	'436195672677953536'	'144.95']
['853428222'	'436195672677953536'	'0.0']->['618505602'	'436195672677953536'	'145.8']
['853428222'	'436195672677953536'	'0.0']->['713320040'	'436195672677953536'	'146.8']
['853428222'	'436195672677953536'	'0.0']->['1664584765'	'436195672677953536'	'165.0']
['853428222'	'436195672677953536'	'0.0']->['859220474'	'436195672677953536'	'165.8']
['853428222'	'436195672677953536'	'0.0']->['346261908'	'436195672677953536'	'169.5']
['853428222'	'436195672677953536'	'0.0']->['237128513'	'436195672677953536'	'170.63']
['853428222'	'436195672677953536'	'0.0']->['2237577551'	'436195672677953536'	'171.65']
['853428222'	'436195672677953536'	'0.0']->['144639583'	'436195672677953536'	'172.05']
['853428222'	'436195672677953536'	'0.0']->['597507013'	'436195672677953536'	'179.18']
['853428222'	'436195672677953536'	'0.0']->['260503841'	'436195672677953536'	'182.07']
['853428222'	'436195672677953536'	'0.0']->['1226394505'	'436195672677953536'	'194.25']
['853428222'	'436195672677953536'	'0.0']->['598665629'	'436195672677953536'	'206.68']
['276631505'	'436195672677953536'	'137.0']->['555080836'	'436195672677953536'	'216.25']
['853428222'	'436195672677953536'	'0.0']->['748265659'	'436195672677953536'	'217.88']
['853428222'	'436195672677953536'	'0.0']->['458701757'	'436195672677953536'	'221.78']
['853428222'	'436195672677953536'	'0.0']->['2277252794'	'436195672677953536'	'238.17']
['1358121192'	'436195672677953536'	'132.5']->['2302728886'	'436195672677953536'	'240.53']
['853428222'	'436195672677953536'	'0.0']->['801406927'	'436195672677953536'	'244.13']
['853428222'	'436195672677953536'	'0.0']->['782285880'	'436195672677953536'	'248.18']
['853428222'	'436195672677953536'	'0.0']->['1581784344'	'436195672677953536'	'254.92']
['853428222'	'436195672677953536'	'0.0']->['2175964108'	'436195672677953536'	'258.48']
['853428222'	'436195672677953536'	'0.0']->['340110514'	'436195672677953536'	'262.05']
['853428222'	'436195672677953536'	'0.0']->['303480462'	'436195672677953536'	'276.47']
['853428222'	'436195672677953536'	'0.0']->['60820590'	'436195672677953536'	'277.87']
['853428222'	'436195672677953536'	'0.0']->['575445464'	'436195672677953536'	'282.85']
['853428222'	'436195672677953536'	'0.0']->['2254301795'	'436195672677953536'	'283.6']
['2175964108'	'436195672677953536'	'258.48']->['619666290'	'436195672677953536'	'283.85']
['853428222'	'436195672677953536'	'0.0']->['1161786943'	'436195672677953536'	'284.68']
['853428222'	'436195672677953536'	'0.0']->['1454604481'	'436195672677953536'	'288.87']
['853428222'	'436195672677953536'	'0.0']->['525443542'	'436195672677953536'	'289.5']
['853428222'	'436195672677953536'	'0.0']->['1183825850'	'436195672677953536'	'291.47']
['853428222'	'436195672677953536'	'0.0']->['386258867'	'436195672677953536'	'293.4']
['853428222'	'436195672677953536'	'0.0']->['244581289'	'436195672677953536'	'295.62']
['853428222'	'436195672677953536'	'0.0']->['1272573836'	'436195672677953536'	'295.63']
['853428222'	'436195672677953536'	'0.0']->['187276900'	'436195672677953536'	'298.2']
['853428222'	'436195672677953536'	'0.0']->['571509634'	'436195672677953536'	'309.08']
['853428222'	'436195672677953536'	'0.0']->['582824401'	'436195672677953536'	'310.68']
['853428222'	'436195672677953536'	'0.0']->['1311764406'	'436195672677953536'	'319.18']
['853428222'	'436195672677953536'	'0.0']->['1081159604'	'436195672677953536'	'337.1']
['853428222'	'436195672677953536'	'0.0']->['385602982'	'436195672677953536'	'352.63']
['853428222'	'436195672677953536'	'0.0']->['338178422'	'436195672677953536'	'390.73']
['853428222'	'436195672677953536'	'0.0']->['1089969697'	'436195672677953536'	'400.75']
['853428222'	'436195672677953536'	'0.0']->['1035321630'	'436195672677953536'	'476.0']
['853428222'	'436195672677953536'	'0.0']->['288852954'	'436195672677953536'	'523.12']
['853428222'	'436195672677953536'	'0.0']->['632224946'	'436195672677953536'	'593.27']
['853428222'	'436195672677953536'	'0.0']->['1620785875'	'436195672677953536'	'604.38']
['853428222'	'436195672677953536'	'0.0']->['534880171'	'436195672677953536'	'605.98']
['853428222'	'436195672677953536'	'0.0']->['1287338803'	'436195672677953536'	'606.7']
['853428222'	'436195672677953536'	'0.0']->['429487068'	'436195672677953536'	'607.48']
['853428222'	'436195672677953536'	'0.0']->['316035960'	'436195672677953536'	'610.33']
['1287338803'	'436195672677953536'	'606.7']->['827705743'	'436195672677953536'	'611.32']
['853428222'	'436195672677953536'	'0.0']->['1559221622'	'436195672677953536'	'615.78']
['853428222'	'436195672677953536'	'0.0']->['865632390'	'436195672677953536'	'618.95']
['853428222'	'436195672677953536'	'0.0']->['1281173312'	'436195672677953536'	'619.65']
['853428222'	'436195672677953536'	'0.0']->['19843757'	'436195672677953536'	'624.98']
['853428222'	'436195672677953536'	'0.0']->['1540187869'	'436195672677953536'	'625.35']
['853428222'	'436195672677953536'	'0.0']->['105922327'	'436195672677953536'	'629.22']
['853428222'	'436195672677953536'	'0.0']->['1071349446'	'436195672677953536'	'632.17']
['853428222'	'436195672677953536'	'0.0']->['256284964'	'436195672677953536'	'634.63']
['853428222'	'436195672677953536'	'0.0']->['1931078570'	'436195672677953536'	'639.9']
['853428222'	'436195672677953536'	'0.0']->['2196218545'	'436195672677953536'	'644.08']
['853428222'	'436195672677953536'	'0.0']->['2150047596'	'436195672677953536'	'650.21']
['1287338803'	'436195672677953536'	'606.7']->['728819425'	'436195672677953536'	'656.33']
['853428222'	'436195672677953536'	'0.0']->['633436570'	'436195672677953536'	'659.07']
['1358121192'	'436195672677953536'	'132.5']->['334618276'	'436195672677953536'	'695.13']
['853428222'	'436195672677953536'	'0.0']->['1625274438'	'436195672677953536'	'703.65']
['346261908'	'436195672677953536'	'169.5']->['346843407'	'436195672677953536'	'2107.85']
