# Supplementary material for: BiMGCL: rumor detection via bi-directional multi-level graph contrastive learning
Source: PeerJ Comput Sci. 2023 Nov 10;9:e1659. doi: 10.7717/peerj-cs.1659 (PMC10703058; doi:10.7717/peerj-cs.1659)
Supplement: Supplemental Information 1 [file peerj-cs-09-1659-s001.zip › rumor_detection_acl2017/twitter15/tree/436215971272212480.txt]

['ROOT'	'ROOT'	'0.0']->['1022222779'	'436215971272212480'	'0.0']
['1022222779'	'436215971272212480'	'0.0']->['1887085592'	'436215971272212480'	'14.23']
['1022222779'	'436215971272212480'	'0.0']->['390366269'	'436215971272212480'	'14.23']
['1022222779'	'436215971272212480'	'0.0']->['419121729'	'436215971272212480'	'14.23']
['1022222779'	'436215971272212480'	'0.0']->['497481071'	'436215971272212480'	'14.23']
['1022222779'	'436215971272212480'	'0.0']->['749944988'	'436215971272212480'	'14.23']
['1022222779'	'436215971272212480'	'0.0']->['754258279'	'436215971272212480'	'14.23']
['1022222779'	'436215971272212480'	'0.0']->['833916374'	'436215971272212480'	'14.23']
['1022222779'	'436215971272212480'	'0.0']->['1337283390'	'436215971272212480'	'14.23']
['1022222779'	'436215971272212480'	'0.0']->['145806874'	'436215971272212480'	'14.23']
['1022222779'	'436215971272212480'	'0.0']->['1054051321'	'436215971272212480'	'14.23']
['1022222779'	'436215971272212480'	'0.0']->['594660559'	'436215971272212480'	'14.23']
['390366269'	'436215971272212480'	'14.23']->['546506913'	'436215971272212480'	'14.23']
['1022222779'	'436215971272212480'	'0.0']->['582815133'	'436215971272212480'	'24.54']
['1022222779'	'436215971272212480'	'0.0']->['1504447075'	'436215971272212480'	'29.7']
['1022222779'	'436215971272212480'	'0.0']->['1567599764'	'436215971272212480'	'32.27']
['1022222779'	'436215971272212480'	'0.0']->['1476178230'	'436215971272212480'	'33.56']
['1022222779'	'436215971272212480'	'0.0']->['456010037'	'436215971272212480'	'34.21']
['1022222779'	'436215971272212480'	'0.0']->['120601467'	'436215971272212480'	'34.53']
['1022222779'	'436215971272212480'	'0.0']->['2352145116'	'436215971272212480'	'34.85']
['1022222779'	'436215971272212480'	'0.0']->['423887518'	'436215971272212480'	'48.97']
['1022222779'	'436215971272212480'	'0.0']->['53596257'	'436215971272212480'	'56.02']
['456010037'	'436215971272212480'	'34.21']->['272274407'	'436215971272212480'	'59.55']
['1022222779'	'436215971272212480'	'0.0']->['828004068'	'436215971272212480'	'61.32']
['1022222779'	'436215971272212480'	'0.0']->['295665530'	'436215971272212480'	'62.2']
['1022222779'	'436215971272212480'	'0.0']->['713191567'	'436215971272212480'	'62.64']
['1022222779'	'436215971272212480'	'0.0']->['1352752302'	'436215971272212480'	'62.86']
['1022222779'	'436215971272212480'	'0.0']->['1388447239'	'436215971272212480'	'62.97']
['1022222779'	'436215971272212480'	'0.0']->['2153416180'	'436215971272212480'	'63.03']
['1022222779'	'436215971272212480'	'0.0']->['2346363937'	'436215971272212480'	'63.08']
['1022222779'	'436215971272212480'	'0.0']->['371504405'	'436215971272212480'	'63.56']
['1022222779'	'436215971272212480'	'0.0']->['618505602'	'436215971272212480'	'64.03']
['1022222779'	'436215971272212480'	'0.0']->['27338786'	'436215971272212480'	'64.17']
['1022222779'	'436215971272212480'	'0.0']->['92536176'	'436215971272212480'	'64.32']
['1022222779'	'436215971272212480'	'0.0']->['287073782'	'436215971272212480'	'74.02']
['1022222779'	'436215971272212480'	'0.0']->['1132763718'	'436215971272212480'	'78.87']
['713191567'	'436215971272212480'	'62.64']->['597690320'	'436215971272212480'	'81.29']
['1022222779'	'436215971272212480'	'0.0']->['329883535'	'436215971272212480'	'82.5']
['1022222779'	'436215971272212480'	'0.0']->['628955846'	'436215971272212480'	'83.11']
['1022222779'	'436215971272212480'	'0.0']->['842477365'	'436215971272212480'	'83.41']
['1022222779'	'436215971272212480'	'0.0']->['622432339'	'436215971272212480'	'83.57']
['1022222779'	'436215971272212480'	'0.0']->['93435213'	'436215971272212480'	'83.64']
['1022222779'	'436215971272212480'	'0.0']->['1154125123'	'436215971272212480'	'83.68']
['1022222779'	'436215971272212480'	'0.0']->['347713770'	'436215971272212480'	'83.7']
['1022222779'	'436215971272212480'	'0.0']->['1664584765'	'436215971272212480'	'83.72']
['1022222779'	'436215971272212480'	'0.0']->['2227682073'	'436215971272212480'	'90.25']
['1022222779'	'436215971272212480'	'0.0']->['2237577551'	'436215971272212480'	'93.52']
['1022222779'	'436215971272212480'	'0.0']->['910494552'	'436215971272212480'	'95.15']
['1022222779'	'436215971272212480'	'0.0']->['462955738'	'436215971272212480'	'95.97']
['1022222779'	'436215971272212480'	'0.0']->['1244875352'	'436215971272212480'	'96.38']
['1022222779'	'436215971272212480'	'0.0']->['870807516'	'436215971272212480'	'96.58']
['1022222779'	'436215971272212480'	'0.0']->['144639583'	'436215971272212480'	'96.68']
['1022222779'	'436215971272212480'	'0.0']->['631934395'	'436215971272212480'	'96.73']
['1022222779'	'436215971272212480'	'0.0']->['2295564434'	'436215971272212480'	'96.78']
['1022222779'	'436215971272212480'	'0.0']->['315991128'	'436215971272212480'	'99.34']
['1022222779'	'436215971272212480'	'0.0']->['609191218'	'436215971272212480'	'100.62']
['1022222779'	'436215971272212480'	'0.0']->['315209790'	'436215971272212480'	'101.9']
['1022222779'	'436215971272212480'	'0.0']->['561482002'	'436215971272212480'	'104.03']
['1022222779'	'436215971272212480'	'0.0']->['980337320'	'436215971272212480'	'105.1']
['1022222779'	'436215971272212480'	'0.0']->['1419156930'	'436215971272212480'	'105.63']
['1022222779'	'436215971272212480'	'0.0']->['1170339068'	'436215971272212480'	'105.9']
['1022222779'	'436215971272212480'	'0.0']->['444141632'	'436215971272212480'	'106.17']
['1022222779'	'436215971272212480'	'0.0']->['2333906831'	'436215971272212480'	'107.47']
['1022222779'	'436215971272212480'	'0.0']->['709462627'	'436215971272212480'	'108.78']
['1022222779'	'436215971272212480'	'0.0']->['590975354'	'436215971272212480'	'109.1']
['1022222779'	'436215971272212480'	'0.0']->['1131267092'	'436215971272212480'	'109.42']
['1022222779'	'436215971272212480'	'0.0']->['1546621478'	'436215971272212480'	'118.58']
['1022222779'	'436215971272212480'	'0.0']->['1233819462'	'436215971272212480'	'120.2']
['1022222779'	'436215971272212480'	'0.0']->['2270974076'	'436215971272212480'	'132.27']
['1022222779'	'436215971272212480'	'0.0']->['405782589'	'436215971272212480'	'133.88']
['1022222779'	'436215971272212480'	'0.0']->['2341139292'	'436215971272212480'	'136.82']
['1022222779'	'436215971272212480'	'0.0']->['2167181333'	'436215971272212480'	'142.75']
['1022222779'	'436215971272212480'	'0.0']->['1459438513'	'436215971272212480'	'145.2']
['1022222779'	'436215971272212480'	'0.0']->['1089484963'	'436215971272212480'	'146.08']
['1022222779'	'436215971272212480'	'0.0']->['235202598'	'436215971272212480'	'146.15']
['1022222779'	'436215971272212480'	'0.0']->['1493376752'	'436215971272212480'	'156.53']
['1022222779'	'436215971272212480'	'0.0']->['2279477565'	'436215971272212480'	'158.97']
['1022222779'	'436215971272212480'	'0.0']->['2277252794'	'436215971272212480'	'159.38']
['631934395'	'436215971272212480'	'96.73']->['1166312076'	'436215971272212480'	'162.95']
['1022222779'	'436215971272212480'	'0.0']->['364829422'	'436215971272212480'	'165.55']
['1022222779'	'436215971272212480'	'0.0']->['918981055'	'436215971272212480'	'172.8']
['1022222779'	'436215971272212480'	'0.0']->['1073658870'	'436215971272212480'	'198.3']
['1022222779'	'436215971272212480'	'0.0']->['1963248156'	'436215971272212480'	'210.98']
['1963248156'	'436215971272212480'	'210.98']->['535701244'	'436215971272212480'	'212.87']
['1022222779'	'436215971272212480'	'0.0']->['147962163'	'436215971272212480'	'214.93']
['1022222779'	'436215971272212480'	'0.0']->['385440387'	'436215971272212480'	'219.6']
['1022222779'	'436215971272212480'	'0.0']->['126446045'	'436215971272212480'	'222.18']
['1022222779'	'436215971272212480'	'0.0']->['430877423'	'436215971272212480'	'223.07']
['1022222779'	'436215971272212480'	'0.0']->['1370462436'	'436215971272212480'	'224.67']
['1022222779'	'436215971272212480'	'0.0']->['526918250'	'436215971272212480'	'225.85']
['1022222779'	'436215971272212480'	'0.0']->['761737939'	'436215971272212480'	'230.23']
['1022222779'	'436215971272212480'	'0.0']->['509548402'	'436215971272212480'	'236.12']
['1022222779'	'436215971272212480'	'0.0']->['803226440'	'436215971272212480'	'238.33']
['1022222779'	'436215971272212480'	'0.0']->['180097799'	'436215971272212480'	'240.53']
['1022222779'	'436215971272212480'	'0.0']->['423900546'	'436215971272212480'	'242.73']
['1022222779'	'436215971272212480'	'0.0']->['930836478'	'436215971272212480'	'258.45']
['1022222779'	'436215971272212480'	'0.0']->['535719244'	'436215971272212480'	'264.43']
['930836478'	'436215971272212480'	'258.45']->['619679214'	'436215971272212480'	'266.02']
['1022222779'	'436215971272212480'	'0.0']->['333915649'	'436215971272212480'	'272.08']
['1022222779'	'436215971272212480'	'0.0']->['1302180006'	'436215971272212480'	'273.78']
['1022222779'	'436215971272212480'	'0.0']->['305726448'	'436215971272212480'	'275.23']
['1022222779'	'436215971272212480'	'0.0']->['442244116'	'436215971272212480'	'276.1']
['1022222779'	'436215971272212480'	'0.0']->['390857855'	'436215971272212480'	'276.28']
['1022222779'	'436215971272212480'	'0.0']->['45336940'	'436215971272212480'	'276.98']
['1022222779'	'436215971272212480'	'0.0']->['334438732'	'436215971272212480'	'277.82']
['1022222779'	'436215971272212480'	'0.0']->['855230534'	'436215971272212480'	'285.7']
['1022222779'	'436215971272212480'	'0.0']->['2292253320'	'436215971272212480'	'291.85']
['1022222779'	'436215971272212480'	'0.0']->['1099871508'	'436215971272212480'	'309.45']
['1022222779'	'436215971272212480'	'0.0']->['612947457'	'436215971272212480'	'314.3']
['1022222779'	'436215971272212480'	'0.0']->['253867327'	'436215971272212480'	'316.22']
['1022222779'	'436215971272212480'	'0.0']->['2175314856'	'436215971272212480'	'319.95']
['1022222779'	'436215971272212480'	'0.0']->['1621221714'	'436215971272212480'	'331.8']
['1022222779'	'436215971272212480'	'0.0']->['2290512486'	'436215971272212480'	'332.97']
['1022222779'	'436215971272212480'	'0.0']->['393798495'	'436215971272212480'	'333.95']
['1022222779'	'436215971272212480'	'0.0']->['497283546'	'436215971272212480'	'339.23']
['1022222779'	'436215971272212480'	'0.0']->['631556257'	'436215971272212480'	'340.83']
['1022222779'	'436215971272212480'	'0.0']->['615788598'	'436215971272212480'	'349.15']
['393798495'	'436215971272212480'	'333.95']->['515969196'	'436215971272212480'	'354.4']
['1022222779'	'436215971272212480'	'0.0']->['2266370071'	'436215971272212480'	'364.65']
['385440387'	'436215971272212480'	'219.6']->['2314707354'	'436215971272212480'	'379.1']
['1022222779'	'436215971272212480'	'0.0']->['567727038'	'436215971272212480'	'388.33']
['2314707354'	'436215971272212480'	'379.1']->['1967849138'	'436215971272212480'	'425.2']
['1022222779'	'436215971272212480'	'0.0']->['711468912'	'436215971272212480'	'439.85']
['1022222779'	'436215971272212480'	'0.0']->['2211501636'	'436215971272212480'	'466.6']
['1022222779'	'436215971272212480'	'0.0']->['2332636495'	'436215971272212480'	'610.75']
['1022222779'	'436215971272212480'	'0.0']->['320195325'	'436215971272212480'	'859.13']
['1022222779'	'436215971272212480'	'0.0']->['411585960'	'436215971272212480'	'890.78']
['1022222779'	'436215971272212480'	'0.0']->['1884435973'	'436215971272212480'	'1555.93']
['1022222779'	'436215971272212480'	'0.0']->['1226065094'	'436215971272212480'	'1562.97']
['1022222779'	'436215971272212480'	'0.0']->['1335646669'	'436215971272212480'	'2145.1']
['1022222779'	'436215971272212480'	'0.0']->['393330546'	'436215971272212480'	'2398.07']
['1022222779'	'436215971272212480'	'0.0']->['1561544083'	'436215971272212480'	'2400.73']
['393330546'	'436215971272212480'	'2398.07']->['213015061'	'436215971272212480'	'2429.38']
['1022222779'	'436215971272212480'	'0.0']->['2225695123'	'436215971272212480'	'5750.73']
['1022222779'	'436215971272212480'	'0.0']->['1555219214'	'436215971272212480'	'5817.35']
['1022222779'	'436215971272212480'	'0.0']->['465864745'	'436215971272212480'	'5817.43']
['1022222779'	'436215971272212480'	'0.0']->['1971336884'	'436215971272212480'	'5817.53']
['1022222779'	'436215971272212480'	'0.0']->['1641058052'	'436215971272212480'	'5817.98']
['1555219214'	'436215971272212480'	'5817.35']->['868755360'	'436215971272212480'	'5818.17']
['1022222779'	'436215971272212480'	'0.0']->['917152824'	'436215971272212480'	'5818.98']
['1022222779'	'436215971272212480'	'0.0']->['1580592932'	'436215971272212480'	'5820.65']
['1022222779'	'436215971272212480'	'0.0']->['2225686330'	'436215971272212480'	'5821.63']
['1022222779'	'436215971272212480'	'0.0']->['780244919420129280'	'436215971272212480'	'5822.68']
['1022222779'	'436215971272212480'	'0.0']->['2284409100'	'436215971272212480'	'5823.18']
['1022222779'	'436215971272212480'	'0.0']->['2357092209'	'436215971272212480'	'5823.73']
['1022222779'	'436215971272212480'	'0.0']->['1954495400'	'436215971272212480'	'5825.23']
['1022222779'	'436215971272212480'	'0.0']->['1151985698'	'436215971272212480'	'5829.3']
['1022222779'	'436215971272212480'	'0.0']->['365448021'	'436215971272212480'	'5834.22']
['1022222779'	'436215971272212480'	'0.0']->['1639757400'	'436215971272212480'	'5945.78']
['1022222779'	'436215971272212480'	'0.0']->['1373141996'	'436215971272212480'	'5990.28']
