# Supplementary material for: BiMGCL: rumor detection via bi-directional multi-level graph contrastive learning
Source: PeerJ Comput Sci. 2023 Nov 10;9:e1659. doi: 10.7717/peerj-cs.1659 (PMC10703058; doi:10.7717/peerj-cs.1659)
Supplement: Supplemental Information 1 [file peerj-cs-09-1659-s001.zip › rumor_detection_acl2017/twitter15/tree/445495350171013120.txt]

['ROOT'	'ROOT'	'0.0']->['2350451702'	'445495350171013120'	'0.0']
['2350451702'	'445495350171013120'	'0.0']->['226754051'	'445495350171013120'	'103.25']
['2350451702'	'445495350171013120'	'0.0']->['711208929'	'445495350171013120'	'103.25']
['2350451702'	'445495350171013120'	'0.0']->['430143278'	'445495350171013120'	'103.25']
['2350451702'	'445495350171013120'	'0.0']->['346624798'	'445495350171013120'	'103.25']
['2350451702'	'445495350171013120'	'0.0']->['2188210677'	'445495350171013120'	'103.25']
['430143278'	'445495350171013120'	'103.25']->['1927400160'	'445495350171013120'	'108.68']
['2188210677'	'445495350171013120'	'103.25']->['1184145624'	'445495350171013120'	'150.6']
['2350451702'	'445495350171013120'	'0.0']->['1077642338'	'445495350171013120'	'171.56']
['2350451702'	'445495350171013120'	'0.0']->['221837580'	'445495350171013120'	'182.04']
['2350451702'	'445495350171013120'	'0.0']->['593996170'	'445495350171013120'	'187.28']
['2350451702'	'445495350171013120'	'0.0']->['372516296'	'445495350171013120'	'189.9']
['2350451702'	'445495350171013120'	'0.0']->['976967406'	'445495350171013120'	'191.21']
['976967406'	'445495350171013120'	'191.21']->['90256521'	'445495350171013120'	'191.86']
['2188210677'	'445495350171013120'	'103.25']->['2213126453'	'445495350171013120'	'192.19']
['2350451702'	'445495350171013120'	'0.0']->['230343199'	'445495350171013120'	'192.35']
['2350451702'	'445495350171013120'	'0.0']->['292865309'	'445495350171013120'	'192.43']
['2350451702'	'445495350171013120'	'0.0']->['27318473'	'445495350171013120'	'192.48']
['2350451702'	'445495350171013120'	'0.0']->['2227534318'	'445495350171013120'	'192.52']
['1077642338'	'445495350171013120'	'171.56']->['259418830'	'445495350171013120'	'195.07']
['2350451702'	'445495350171013120'	'0.0']->['436822574'	'445495350171013120'	'197.63']
['2350451702'	'445495350171013120'	'0.0']->['2268112464'	'445495350171013120'	'197.87']
['2227534318'	'445495350171013120'	'192.52']->['1951433600'	'445495350171013120'	'207.68']
['2350451702'	'445495350171013120'	'0.0']->['269002959'	'445495350171013120'	'220.48']
['2350451702'	'445495350171013120'	'0.0']->['888896918'	'445495350171013120'	'223.1']
['372516296'	'445495350171013120'	'189.9']->['548952654'	'445495350171013120'	'231.53']
['2350451702'	'445495350171013120'	'0.0']->['418227516'	'445495350171013120'	'248.13']
['888896918'	'445495350171013120'	'223.1']->['2335101048'	'445495350171013120'	'248.43']
['2350451702'	'445495350171013120'	'0.0']->['632672500'	'445495350171013120'	'249.13']
['418227516'	'445495350171013120'	'248.13']->['342578582'	'445495350171013120'	'253.42']
['593996170'	'445495350171013120'	'187.28']->['2200065319'	'445495350171013120'	'260.5']
['2350451702'	'445495350171013120'	'0.0']->['274056381'	'445495350171013120'	'262.05']
['2350451702'	'445495350171013120'	'0.0']->['700640524'	'445495350171013120'	'273.85']
['2350451702'	'445495350171013120'	'0.0']->['2190594374'	'445495350171013120'	'276.92']
['2350451702'	'445495350171013120'	'0.0']->['2165015173'	'445495350171013120'	'286.98']
['2350451702'	'445495350171013120'	'0.0']->['830254964'	'445495350171013120'	'300.82']
['2350451702'	'445495350171013120'	'0.0']->['251469553'	'445495350171013120'	'320.35']
['2350451702'	'445495350171013120'	'0.0']->['1708487928'	'445495350171013120'	'323.15']
['2350451702'	'445495350171013120'	'0.0']->['1667925091'	'445495350171013120'	'343.13']
['2350451702'	'445495350171013120'	'0.0']->['165105080'	'445495350171013120'	'344.3']
['372516296'	'445495350171013120'	'189.9']->['2291281842'	'445495350171013120'	'4886.77']
['2350451702'	'445495350171013120'	'0.0']->['605359105'	'445495350171013120'	'4887.05']
['2350451702'	'445495350171013120'	'0.0']->['2370982514'	'445495350171013120'	'4888.72']
['605359105'	'445495350171013120'	'4887.05']->['1883889721'	'445495350171013120'	'4892.43']
['2350451702'	'445495350171013120'	'0.0']->['283129350'	'445495350171013120'	'4892.85']
['430143278'	'445495350171013120'	'103.25']->['2398524655'	'445495350171013120'	'4893.52']
['2350451702'	'445495350171013120'	'0.0']->['1567812774'	'445495350171013120'	'5248.35']
['2350451702'	'445495350171013120'	'0.0']->['2246406398'	'445495350171013120'	'5337.15']
['2350451702'	'445495350171013120'	'0.0']->['1863659492'	'445495350171013120'	'6487.72']
['346624798'	'445495350171013120'	'103.25']->['2174740534'	'445495350171013120'	'6488.25']
['2350451702'	'445495350171013120'	'0.0']->['2171260365'	'445495350171013120'	'6495.62']
['1863659492'	'445495350171013120'	'6487.72']->['2350951513'	'445495350171013120'	'6499.73']
['1863659492'	'445495350171013120'	'6487.72']->['2405920751'	'445495350171013120'	'6641.42']
['1863659492'	'445495350171013120'	'6487.72']->['2271890825'	'445495350171013120'	'6660.2']
['251469553'	'445495350171013120'	'320.35']->['1657965506'	'445495350171013120'	'7478.25']
['2350451702'	'445495350171013120'	'0.0']->['2235315163'	'445495350171013120'	'8931.08']
['2350451702'	'445495350171013120'	'0.0']->['1864628539'	'445495350171013120'	'8933.5']
['430143278'	'445495350171013120'	'103.25']->['508715194'	'445495350171013120'	'8934.07']
['2350451702'	'445495350171013120'	'0.0']->['34089250'	'445495350171013120'	'8934.07']
['2350451702'	'445495350171013120'	'0.0']->['337868901'	'445495350171013120'	'8937.63']
['346624798'	'445495350171013120'	'103.25']->['368313775'	'445495350171013120'	'8942.63']
['2350451702'	'445495350171013120'	'0.0']->['348270552'	'445495350171013120'	'8950.07']
['346624798'	'445495350171013120'	'103.25']->['1444743564'	'445495350171013120'	'8951.75']
['2350451702'	'445495350171013120'	'0.0']->['1167168738'	'445495350171013120'	'8956.08']
['508715194'	'445495350171013120'	'8934.07']->['91930043'	'445495350171013120'	'8974.53']
['346624798'	'445495350171013120'	'103.25']->['323349238'	'445495350171013120'	'8981.32']
['372516296'	'445495350171013120'	'189.9']->['1063631138'	'445495350171013120'	'8990.13']
['2350451702'	'445495350171013120'	'0.0']->['238598793'	'445495350171013120'	'9067.5']
['2350451702'	'445495350171013120'	'0.0']->['447717036'	'445495350171013120'	'9067.87']
['346624798'	'445495350171013120'	'103.25']->['1667708155'	'445495350171013120'	'9068.6']
['2350451702'	'445495350171013120'	'0.0']->['34987663'	'445495350171013120'	'9071.12']
['283129350'	'445495350171013120'	'4892.85']->['436190771'	'445495350171013120'	'9074.28']
['2350451702'	'445495350171013120'	'0.0']->['61651024'	'445495350171013120'	'9080.87']
['2350451702'	'445495350171013120'	'0.0']->['734857002'	'445495350171013120'	'9160.78']
['430143278'	'445495350171013120'	'103.25']->['394212318'	'445495350171013120'	'9161.17']
['91930043'	'445495350171013120'	'8974.53']->['610647759'	'445495350171013120'	'9290.72']
['2350451702'	'445495350171013120'	'0.0']->['1367818208'	'445495350171013120'	'9309.05']
['2350451702'	'445495350171013120'	'0.0']->['807892374'	'445495350171013120'	'9338.0']
['2350451702'	'445495350171013120'	'0.0']->['369500084'	'445495350171013120'	'9350.72']
['2350451702'	'445495350171013120'	'0.0']->['1369473000'	'445495350171013120'	'9432.53']
['2350451702'	'445495350171013120'	'0.0']->['2187899177'	'445495350171013120'	'9530.12']
['2350451702'	'445495350171013120'	'0.0']->['2425441378'	'445495350171013120'	'9850.93']
['2350451702'	'445495350171013120'	'0.0']->['173664836'	'445495350171013120'	'10052.9']
['2350451702'	'445495350171013120'	'0.0']->['1729404536'	'445495350171013120'	'11798.97']
['2350451702'	'445495350171013120'	'0.0']->['393642874'	'445495350171013120'	'11816.97']
['2350451702'	'445495350171013120'	'0.0']->['548845307'	'445495350171013120'	'11819.78']
['548845307'	'445495350171013120'	'11819.78']->['987698012'	'445495350171013120'	'11953.15']
['2350451702'	'445495350171013120'	'0.0']->['549541949'	'445495350171013120'	'12270.22']
['2350451702'	'445495350171013120'	'0.0']->['360764511'	'445495350171013120'	'49493.37']
['346624798'	'445495350171013120'	'103.25']->['2356589934'	'445495350171013120'	'49509.25']
['346624798'	'445495350171013120'	'103.25']->['2413224576'	'445495350171013120'	'49514.42']
['2350451702'	'445495350171013120'	'0.0']->['1439236447'	'445495350171013120'	'49529.23']
['2350451702'	'445495350171013120'	'0.0']->['2480112605'	'445495350171013120'	'49546.48']
['2350451702'	'445495350171013120'	'0.0']->['1549400916'	'445495350171013120'	'49579.77']
['2350451702'	'445495350171013120'	'0.0']->['1566807966'	'445495350171013120'	'49661.7']
['2350451702'	'445495350171013120'	'0.0']->['1561369014'	'445495350171013120'	'49664.95']
['2350451702'	'445495350171013120'	'0.0']->['2266548528'	'445495350171013120'	'49735.98']
['2350451702'	'445495350171013120'	'0.0']->['2205383016'	'445495350171013120'	'50437.4']
['2350451702'	'445495350171013120'	'0.0']->['2450347656'	'445495350171013120'	'51071.58']
['346624798'	'445495350171013120'	'103.25']->['1887411038'	'445495350171013120'	'51072.15']
['2350451702'	'445495350171013120'	'0.0']->['709425508'	'445495350171013120'	'51081.57']
['2350451702'	'445495350171013120'	'0.0']->['2325167245'	'445495350171013120'	'51091.2']
['888896918'	'445495350171013120'	'223.1']->['1664347082'	'445495350171013120'	'51147.77']
['2227534318'	'445495350171013120'	'192.52']->['2329608050'	'445495350171013120'	'51670.13']
['2165015173'	'445495350171013120'	'286.98']->['1857253058'	'445495350171013120'	'51986.07']
['2350451702'	'445495350171013120'	'0.0']->['2492305067'	'445495350171013120'	'52083.53']
['61651024'	'445495350171013120'	'9080.87']->['947985722'	'445495350171013120'	'52222.33']
['2350451702'	'445495350171013120'	'0.0']->['2323964071'	'445495350171013120'	'65102.15']
['2350451702'	'445495350171013120'	'0.0']->['2240791798'	'445495350171013120'	'71492.03']
['1708487928'	'445495350171013120'	'323.15']->['2403339970'	'445495350171013120'	'90209.72']
