# Supplementary material for: BiMGCL: rumor detection via bi-directional multi-level graph contrastive learning
Source: PeerJ Comput Sci. 2023 Nov 10;9:e1659. doi: 10.7717/peerj-cs.1659 (PMC10703058; doi:10.7717/peerj-cs.1659)
Supplement: Supplemental Information 1 [file peerj-cs-09-1659-s001.zip › rumor_detection_acl2017/twitter15/tree/450341615979069440.txt]

['ROOT'	'ROOT'	'0.0']->['18208354'	'450341615979069440'	'0.0']
['18208354'	'450341615979069440'	'0.0']->['336244582'	'450341615979069440'	'0.62']
['18208354'	'450341615979069440'	'0.0']->['34971345'	'450341615979069440'	'1.63']
['18208354'	'450341615979069440'	'0.0']->['17143673'	'450342112228159488'	'1.98']
['18208354'	'450341615979069440'	'0.0']->['594800713'	'450342119702421504'	'2.0']
['18208354'	'450341615979069440'	'0.0']->['54413960'	'450341615979069440'	'2.13']
['18208354'	'450341615979069440'	'0.0']->['36208026'	'450341615979069440'	'2.38']
['18208354'	'450341615979069440'	'0.0']->['29956423'	'450342230926974977'	'2.45']
['18208354'	'450341615979069440'	'0.0']->['336919434'	'450341615979069440'	'2.51']
['18208354'	'450341615979069440'	'0.0']->['333449299'	'450342250195611648'	'2.53']
['18208354'	'450341615979069440'	'0.0']->['304238782'	'450341615979069440'	'2.57']
['18208354'	'450341615979069440'	'0.0']->['516930978'	'450341615979069440'	'2.6']
['18208354'	'450341615979069440'	'0.0']->['85646037'	'450341615979069440'	'2.63']
['18208354'	'450341615979069440'	'0.0']->['47979353'	'450341615979069440'	'2.67']
['18208354'	'450341615979069440'	'0.0']->['263814836'	'450341615979069440'	'2.77']
['18208354'	'450341615979069440'	'0.0']->['205445475'	'450342312934375425'	'2.78']
['18208354'	'450341615979069440'	'0.0']->['157129456'	'450342337692983296'	'2.87']
['18208354'	'450341615979069440'	'0.0']->['24967439'	'450341615979069440'	'3.06']
['18208354'	'450341615979069440'	'0.0']->['553970706'	'450342411576016896'	'3.17']
['18208354'	'450341615979069440'	'0.0']->['538403412'	'450341615979069440'	'3.2']
['18208354'	'450341615979069440'	'0.0']->['2261761242'	'450341615979069440'	'3.35']
['18208354'	'450341615979069440'	'0.0']->['38517875'	'450341615979069440'	'3.39']
['18208354'	'450341615979069440'	'0.0']->['18655605'	'450342534686838784'	'3.65']
['18208354'	'450341615979069440'	'0.0']->['219284591'	'450342546544558080'	'3.7']
['18208354'	'450341615979069440'	'0.0']->['492584861'	'450341615979069440'	'3.72']
['18208354'	'450341615979069440'	'0.0']->['368216379'	'450341615979069440'	'3.86']
['18208354'	'450341615979069440'	'0.0']->['441632654'	'450341615979069440'	'4.0']
['18208354'	'450341615979069440'	'0.0']->['1958136392'	'450341615979069440'	'4.0']
['18208354'	'450341615979069440'	'0.0']->['97682255'	'450341615979069440'	'4.05']
['18208354'	'450341615979069440'	'0.0']->['1202632850'	'450341615979069440'	'4.1']
['18208354'	'450341615979069440'	'0.0']->['354978605'	'450342685396983809'	'4.25']
['18208354'	'450341615979069440'	'0.0']->['358266692'	'450342704850161664'	'4.33']
['18208354'	'450341615979069440'	'0.0']->['21443592'	'450342735652732928'	'4.45']
['18208354'	'450341615979069440'	'0.0']->['1913314345'	'450341615979069440'	'4.65']
['18208354'	'450341615979069440'	'0.0']->['1335922387'	'450341615979069440'	'4.68']
['18208354'	'450341615979069440'	'0.0']->['1002936828'	'450342799754674176'	'4.72']
['18208354'	'450341615979069440'	'0.0']->['238472874'	'450341615979069440'	'4.87']
['18208354'	'450341615979069440'	'0.0']->['80543588'	'450341615979069440'	'4.95']
['18208354'	'450341615979069440'	'0.0']->['83947595'	'450342901860421632'	'5.12']
['18208354'	'450341615979069440'	'0.0']->['1324161061'	'450341615979069440'	'5.17']
['18208354'	'450341615979069440'	'0.0']->['287696042'	'450342930109435904'	'5.23']
['18208354'	'450341615979069440'	'0.0']->['249438764'	'450341615979069440'	'5.37']
['18208354'	'450341615979069440'	'0.0']->['465266042'	'450341615979069440'	'5.47']
['18208354'	'450341615979069440'	'0.0']->['224341162'	'450341615979069440'	'5.47']
['18208354'	'450341615979069440'	'0.0']->['27729414'	'450343005866557440'	'5.53']
['18208354'	'450341615979069440'	'0.0']->['398934544'	'450341615979069440'	'5.58']
['18208354'	'450341615979069440'	'0.0']->['23594952'	'450341615979069440'	'5.76']
['18208354'	'450341615979069440'	'0.0']->['30628011'	'450343074976116737'	'5.8']
['18208354'	'450341615979069440'	'0.0']->['33675073'	'450341615979069440'	'5.93']
['18208354'	'450341615979069440'	'0.0']->['338668205'	'450341615979069440'	'6.28']
['18208354'	'450341615979069440'	'0.0']->['183120399'	'450343202470768640'	'6.32']
['18208354'	'450341615979069440'	'0.0']->['14105530'	'450343237069185024'	'6.45']
['18208354'	'450341615979069440'	'0.0']->['107635515'	'450341615979069440'	'6.47']
['18208354'	'450341615979069440'	'0.0']->['713475133'	'450343240646938624'	'6.47']
['18208354'	'450341615979069440'	'0.0']->['2259452275'	'450343268241264640'	'6.57']
['18208354'	'450341615979069440'	'0.0']->['20557103'	'450343327578071040'	'6.8']
['18208354'	'450341615979069440'	'0.0']->['184875297'	'450343358418808832'	'6.93']
['18208354'	'450341615979069440'	'0.0']->['144653292'	'450343458750734336'	'7.33']
['18208354'	'450341615979069440'	'0.0']->['385380322'	'450343493265666048'	'7.47']
['18208354'	'450341615979069440'	'0.0']->['64330537'	'450343531706466305'	'7.62']
['18208354'	'450341615979069440'	'0.0']->['19563713'	'450341615979069440'	'7.72']
['18208354'	'450341615979069440'	'0.0']->['2276321479'	'450343680059006976'	'8.2']
['18208354'	'450341615979069440'	'0.0']->['216401325'	'450343697520291840'	'8.28']
['18208354'	'450341615979069440'	'0.0']->['149292744'	'450343753312501760'	'8.5']
['18208354'	'450341615979069440'	'0.0']->['151313865'	'450341615979069440'	'8.53']
['18208354'	'450341615979069440'	'0.0']->['2427044986'	'450341615979069440'	'8.58']
['18208354'	'450341615979069440'	'0.0']->['2246434382'	'450341615979069440'	'8.87']
['594800713'	'450342119702421504'	'2.0']->['112875647'	'450343881150709760'	'9.0']
['18208354'	'450341615979069440'	'0.0']->['238133874'	'450341615979069440'	'9.07']
['18208354'	'450341615979069440'	'0.0']->['21167412'	'450343955868049409'	'9.3']
['18208354'	'450341615979069440'	'0.0']->['617306804'	'450343970069950464'	'9.37']
['18208354'	'450341615979069440'	'0.0']->['2325146026'	'450344087435374592'	'9.83']
['18208354'	'450341615979069440'	'0.0']->['64663555'	'450344141286027264'	'10.03']
['594800713'	'450342119702421504'	'2.0']->['183120399'	'450343202470768640'	'6.32']
['18208354'	'450341615979069440'	'0.0']->['413426019'	'450344280184205312'	'10.6']
['18208354'	'450341615979069440'	'0.0']->['555296776'	'450341615979069440'	'10.65']
['18208354'	'450341615979069440'	'0.0']->['962377747'	'450344387541991426'	'11.02']
['18208354'	'450341615979069440'	'0.0']->['377184118'	'450341615979069440'	'11.1']
['18208354'	'450341615979069440'	'0.0']->['61635624'	'450344475454226433'	'11.37']
['18208354'	'450341615979069440'	'0.0']->['386224257'	'450341615979069440'	'11.38']
['18208354'	'450341615979069440'	'0.0']->['379618090'	'450344646464376832'	'12.05']
['18208354'	'450341615979069440'	'0.0']->['339850988'	'450344656480776194'	'12.08']
['18208354'	'450341615979069440'	'0.0']->['28262061'	'450344757953187840'	'12.48']
['18208354'	'450341615979069440'	'0.0']->['524303406'	'450341615979069440'	'12.55']
['18208354'	'450341615979069440'	'0.0']->['40045288'	'450341615979069440'	'12.75']
['18208354'	'450341615979069440'	'0.0']->['621206953'	'450344977613082624'	'13.37']
['18208354'	'450341615979069440'	'0.0']->['575130201'	'450341615979069440'	'13.72']
['18208354'	'450341615979069440'	'0.0']->['468455995'	'450341615979069440'	'14.43']
['18208354'	'450341615979069440'	'0.0']->['375475691'	'450345313799127040'	'14.7']
['18208354'	'450341615979069440'	'0.0']->['99325099'	'450345319897653248'	'14.72']
['18208354'	'450341615979069440'	'0.0']->['366415076'	'450345478299725824'	'15.35']
['18208354'	'450341615979069440'	'0.0']->['24461069'	'450341615979069440'	'16.32']
['18208354'	'450341615979069440'	'0.0']->['37868368'	'450341615979069440'	'16.75']
['18208354'	'450341615979069440'	'0.0']->['87060250'	'450341615979069440'	'18.24']
['18208354'	'450341615979069440'	'0.0']->['596177150'	'450346324161220608'	'18.72']
['18208354'	'450341615979069440'	'0.0']->['530821874'	'450341615979069440'	'19.73']
['18208354'	'450341615979069440'	'0.0']->['106051561'	'450346666344738816'	'20.07']
['18208354'	'450341615979069440'	'0.0']->['223215444'	'450346837053292544'	'20.75']
['18208354'	'450341615979069440'	'0.0']->['34654111'	'450341615979069440'	'21.22']
['18208354'	'450341615979069440'	'0.0']->['68812569'	'450347021082177537'	'21.48']
['18208354'	'450341615979069440'	'0.0']->['363779011'	'450347169623855104'	'22.07']
['18208354'	'450341615979069440'	'0.0']->['304710685'	'450341615979069440'	'22.17']
['18208354'	'450341615979069440'	'0.0']->['731992194'	'450341615979069440'	'22.7']
['18208354'	'450341615979069440'	'0.0']->['40758396'	'450341615979069440'	'24.02']
['18208354'	'450341615979069440'	'0.0']->['257203711'	'450341615979069440'	'27.57']
['18208354'	'450341615979069440'	'0.0']->['459431505'	'450341615979069440'	'29.98']
['18208354'	'450341615979069440'	'0.0']->['192786563'	'450349354415439872'	'30.75']
['18208354'	'450341615979069440'	'0.0']->['62952323'	'450341615979069440'	'34.5']
['18208354'	'450341615979069440'	'0.0']->['63274246'	'450341615979069440'	'35.57']
['18208354'	'450341615979069440'	'0.0']->['208735063'	'450350710258163712'	'36.15']
['18208354'	'450341615979069440'	'0.0']->['50512109'	'450341615979069440'	'37.45']
['18208354'	'450341615979069440'	'0.0']->['165112841'	'450351254003548160'	'38.3']
['18208354'	'450341615979069440'	'0.0']->['259691866'	'450341615979069440'	'39.33']
['18208354'	'450341615979069440'	'0.0']->['1671489404'	'450351811820404736'	'40.52']
['18208354'	'450341615979069440'	'0.0']->['496616378'	'450341615979069440'	'42.56']
['18208354'	'450341615979069440'	'0.0']->['76754585'	'450341615979069440'	'45.78']
['18208354'	'450341615979069440'	'0.0']->['1883808906'	'450353371543642113'	'46.72']
['18208354'	'450341615979069440'	'0.0']->['11676002'	'450353661173309440'	'47.87']
['18208354'	'450341615979069440'	'0.0']->['399039438'	'450353713949847552'	'48.08']
['18208354'	'450341615979069440'	'0.0']->['25122521'	'450341615979069440'	'52.23']
['18208354'	'450341615979069440'	'0.0']->['29043747'	'450341615979069440'	'54.57']
['18208354'	'450341615979069440'	'0.0']->['37477402'	'450341615979069440'	'57.48']
['18208354'	'450341615979069440'	'0.0']->['719921512'	'450341615979069440'	'59.18']
['18208354'	'450341615979069440'	'0.0']->['767938926'	'450341615979069440'	'63.76']
['18208354'	'450341615979069440'	'0.0']->['2413712576'	'450358297195851776'	'66.28']
['18208354'	'450341615979069440'	'0.0']->['18251671'	'450341615979069440'	'68.33']
['18208354'	'450341615979069440'	'0.0']->['1353361130'	'450359596981297152'	'71.45']
['18208354'	'450341615979069440'	'0.0']->['209199873'	'450341615979069440'	'79.1']
['18208354'	'450341615979069440'	'0.0']->['303232639'	'450361657488080896'	'79.65']
['18208354'	'450341615979069440'	'0.0']->['326455398'	'450341615979069440'	'80.02']
['18208354'	'450341615979069440'	'0.0']->['1500000756'	'450341615979069440'	'82.95']
['18208354'	'450341615979069440'	'0.0']->['82709344'	'450362833423708160'	'84.32']
['18208354'	'450341615979069440'	'0.0']->['1635558222'	'450363272722927616'	'86.07']
['18208354'	'450341615979069440'	'0.0']->['27145245'	'450363277667602432'	'86.08']
['18208354'	'450341615979069440'	'0.0']->['603597798'	'450341615979069440'	'88.25']
['18208354'	'450341615979069440'	'0.0']->['176891336'	'450364054767284224'	'89.17']
['18208354'	'450341615979069440'	'0.0']->['404620737'	'450341615979069440'	'92.55']
['18208354'	'450341615979069440'	'0.0']->['446649467'	'450341615979069440'	'100.55']
['18208354'	'450341615979069440'	'0.0']->['48105956'	'450341615979069440'	'104.22']
['18208354'	'450341615979069440'	'0.0']->['1661224477'	'450341615979069440'	'105.72']
['18208354'	'450341615979069440'	'0.0']->['224907654'	'450341615979069440'	'107.22']
['18208354'	'450341615979069440'	'0.0']->['174850527'	'450341615979069440'	'111.82']
['18208354'	'450341615979069440'	'0.0']->['2176186779'	'450341615979069440'	'111.85']
['18208354'	'450341615979069440'	'0.0']->['55716085'	'450341615979069440'	'117.82']
['18208354'	'450341615979069440'	'0.0']->['61547761'	'450341615979069440'	'123.78']
['18208354'	'450341615979069440'	'0.0']->['413759674'	'450341615979069440'	'129.29']
['18208354'	'450341615979069440'	'0.0']->['963695210'	'450341615979069440'	'134.79']
['18208354'	'450341615979069440'	'0.0']->['16179751'	'450377673072975872'	'143.28']
['18208354'	'450341615979069440'	'0.0']->['555522794'	'450341615979069440'	'145.8']
['18208354'	'450341615979069440'	'0.0']->['259858756'	'450378341087191041'	'145.93']
['18208354'	'450341615979069440'	'0.0']->['212085118'	'450341615979069440'	'152.92']
['18208354'	'450341615979069440'	'0.0']->['2428140345'	'450341615979069440'	'165.02']
['18208354'	'450341615979069440'	'0.0']->['1146568784'	'450341615979069440'	'165.67']
['18208354'	'450341615979069440'	'0.0']->['2175091854'	'450341615979069440'	'174.93']
['18208354'	'450341615979069440'	'0.0']->['82407148'	'450341615979069440'	'176.8']
['18208354'	'450341615979069440'	'0.0']->['1918525404'	'450341615979069440'	'182.58']
['18208354'	'450341615979069440'	'0.0']->['1370122110'	'450388213417660417'	'185.17']
['18208354'	'450341615979069440'	'0.0']->['1077637844'	'450341615979069440'	'186.13']
['18208354'	'450341615979069440'	'0.0']->['17381004'	'450341615979069440'	'191.6']
['18208354'	'450341615979069440'	'0.0']->['1882058120'	'450341615979069440'	'197.07']
['18208354'	'450341615979069440'	'0.0']->['270115828'	'450341615979069440'	'200.07']
['18208354'	'450341615979069440'	'0.0']->['499431044'	'450341615979069440'	'206.8']
['18208354'	'450341615979069440'	'0.0']->['99047840'	'450341615979069440'	'212.87']
['18208354'	'450341615979069440'	'0.0']->['1671229153'	'450341615979069440'	'217.35']
['18208354'	'450341615979069440'	'0.0']->['1246444802'	'450341615979069440'	'237.76']
['18208354'	'450341615979069440'	'0.0']->['49936333'	'450401961813508096'	'239.8']
['18208354'	'450341615979069440'	'0.0']->['1226760822'	'450341615979069440'	'258.17']
['18208354'	'450341615979069440'	'0.0']->['29843268'	'450413813658288129'	'286.9']
['18208354'	'450341615979069440'	'0.0']->['597989419'	'450341615979069440'	'295.17']
['18208354'	'450341615979069440'	'0.0']->['2384598409'	'450341615979069440'	'304.91']
['18208354'	'450341615979069440'	'0.0']->['443047137'	'450341615979069440'	'314.65']
['18208354'	'450341615979069440'	'0.0']->['45349582'	'450341615979069440'	'319.15']
['18208354'	'450341615979069440'	'0.0']->['36308882'	'450341615979069440'	'322.6']
['18208354'	'450341615979069440'	'0.0']->['756171221209939968'	'450341615979069440'	'330.54']
['18208354'	'450341615979069440'	'0.0']->['618757563'	'450341615979069440'	'346.43']
['18208354'	'450341615979069440'	'0.0']->['583411907'	'450341615979069440'	'347.65']
['18208354'	'450341615979069440'	'0.0']->['244634345'	'450341615979069440'	'358.03']
['18208354'	'450341615979069440'	'0.0']->['355081619'	'450452322007543808'	'439.92']
['18208354'	'450341615979069440'	'0.0']->['234623367'	'450455366480842752'	'452.02']
['18208354'	'450341615979069440'	'0.0']->['162940809'	'450341615979069440'	'539.52']
['18208354'	'450341615979069440'	'0.0']->['245704870'	'450341615979069440'	'542.43']
['18208354'	'450341615979069440'	'0.0']->['219396627'	'450341615979069440'	'576.98']
['18208354'	'450341615979069440'	'0.0']->['52729667'	'450341615979069440'	'611.53']
['18208354'	'450341615979069440'	'0.0']->['1944912510'	'450341615979069440'	'627.55']
['18208354'	'450341615979069440'	'0.0']->['319109682'	'450341615979069440'	'993.45']
['18208354'	'450341615979069440'	'0.0']->['2348298294'	'450605705171857408'	'1049.4']
['18208354'	'450341615979069440'	'0.0']->['256560626'	'450620442794287105'	'1107.97']
['18208354'	'450341615979069440'	'0.0']->['2251299609'	'450341615979069440'	'1160.17']
['18208354'	'450341615979069440'	'0.0']->['769853281'	'450341615979069440'	'1326.9']
['18208354'	'450341615979069440'	'0.0']->['2409862182'	'450341615979069440'	'1642.07']
['18208354'	'450341615979069440'	'0.0']->['65584054'	'450924904335286272'	'2317.78']
['18208354'	'450341615979069440'	'0.0']->['2219511612'	'451024491746181121'	'2713.52']
['18208354'	'450341615979069440'	'0.0']->['182757087'	'451026355920986112'	'2720.92']
['18208354'	'450341615979069440'	'0.0']->['217339056'	'451056738624499712'	'2841.65']
['18208354'	'450341615979069440'	'0.0']->['280820736'	'451090466482573312'	'2975.67']
['18208354'	'450341615979069440'	'0.0']->['146516457'	'450341615979069440'	'3001.35']
['18208354'	'450341615979069440'	'0.0']->['609421185'	'450341615979069440'	'3065.77']
['18208354'	'450341615979069440'	'0.0']->['100374909'	'450341615979069440'	'3209.68']
['18208354'	'450341615979069440'	'0.0']->['51778588'	'450341615979069440'	'5616.2']
['51778588'	'450341615979069440'	'5616.2']->['279137741'	'450341615979069440'	'5754.77']
['18208354'	'450341615979069440'	'0.0']->['899763528'	'450341615979069440'	'13864.95']
['18208354'	'450341615979069440'	'0.0']->['2531434399'	'450341615979069440'	'87833.27']
