# Supplementary material for: BiMGCL: rumor detection via bi-directional multi-level graph contrastive learning
Source: PeerJ Comput Sci. 2023 Nov 10;9:e1659. doi: 10.7717/peerj-cs.1659 (PMC10703058; doi:10.7717/peerj-cs.1659)
Supplement: Supplemental Information 1 [file peerj-cs-09-1659-s001.zip › rumor_detection_acl2017/twitter15/tree/455525437351800832.txt]

['ROOT'	'ROOT'	'0.0']->['63056402'	'455525437351800832'	'0.0']
['63056402'	'455525437351800832'	'0.0']->['85327103'	'455525630411812864'	'0.77']
['63056402'	'455525437351800832'	'0.0']->['361054281'	'455525642822381568'	'0.82']
['63056402'	'455525437351800832'	'0.0']->['559984871'	'455525437351800832'	'2.02']
['63056402'	'455525437351800832'	'0.0']->['175572207'	'455525437351800832'	'2.02']
['63056402'	'455525437351800832'	'0.0']->['825658860'	'455525437351800832'	'2.02']
['63056402'	'455525437351800832'	'0.0']->['707072949'	'455525437351800832'	'2.02']
['63056402'	'455525437351800832'	'0.0']->['58910687'	'455525437351800832'	'2.02']
['63056402'	'455525437351800832'	'0.0']->['200756833'	'455525437351800832'	'2.02']
['63056402'	'455525437351800832'	'0.0']->['2406201674'	'455525437351800832'	'2.02']
['63056402'	'455525437351800832'	'0.0']->['539459984'	'455525437351800832'	'2.02']
['63056402'	'455525437351800832'	'0.0']->['41681311'	'455525437351800832'	'2.02']
['63056402'	'455525437351800832'	'0.0']->['347377199'	'455525437351800832'	'2.02']
['63056402'	'455525437351800832'	'0.0']->['423825375'	'455525437351800832'	'2.02']
['63056402'	'455525437351800832'	'0.0']->['443975240'	'455525437351800832'	'2.02']
['63056402'	'455525437351800832'	'0.0']->['476928482'	'455525437351800832'	'2.02']
['63056402'	'455525437351800832'	'0.0']->['249840397'	'455525437351800832'	'2.02']
['63056402'	'455525437351800832'	'0.0']->['542662964'	'455525437351800832'	'2.02']
['63056402'	'455525437351800832'	'0.0']->['117991728'	'455525437351800832'	'2.02']
['63056402'	'455525437351800832'	'0.0']->['1718046798'	'455525437351800832'	'2.02']
['63056402'	'455525437351800832'	'0.0']->['520955908'	'455525437351800832'	'2.02']
['63056402'	'455525437351800832'	'0.0']->['269411499'	'455525437351800832'	'2.02']
['63056402'	'455525437351800832'	'0.0']->['245475628'	'455525437351800832'	'2.02']
['63056402'	'455525437351800832'	'0.0']->['359857421'	'455525437351800832'	'2.02']
['63056402'	'455525437351800832'	'0.0']->['257693744'	'455525437351800832'	'2.02']
['63056402'	'455525437351800832'	'0.0']->['845693983'	'455525437351800832'	'2.02']
['63056402'	'455525437351800832'	'0.0']->['401063854'	'455525437351800832'	'2.02']
['63056402'	'455525437351800832'	'0.0']->['476132297'	'455525437351800832'	'2.02']
['63056402'	'455525437351800832'	'0.0']->['330747820'	'455525437351800832'	'2.02']
['63056402'	'455525437351800832'	'0.0']->['1046753767'	'455525437351800832'	'2.02']
['63056402'	'455525437351800832'	'0.0']->['516118004'	'455525437351800832'	'2.02']
['63056402'	'455525437351800832'	'0.0']->['534733733'	'455525437351800832'	'2.02']
['63056402'	'455525437351800832'	'0.0']->['834127783'	'455525437351800832'	'2.02']
['63056402'	'455525437351800832'	'0.0']->['195977061'	'455525437351800832'	'2.02']
['63056402'	'455525437351800832'	'0.0']->['776760127'	'455525437351800832'	'2.02']
['63056402'	'455525437351800832'	'0.0']->['1256025812'	'455525437351800832'	'2.02']
['63056402'	'455525437351800832'	'0.0']->['215105024'	'455525437351800832'	'2.02']
['63056402'	'455525437351800832'	'0.0']->['66285198'	'455525437351800832'	'2.02']
['63056402'	'455525437351800832'	'0.0']->['439547412'	'455525437351800832'	'2.02']
['63056402'	'455525437351800832'	'0.0']->['118300224'	'455525437351800832'	'2.18']
['63056402'	'455525437351800832'	'0.0']->['140597745'	'455525437351800832'	'2.23']
['63056402'	'455525437351800832'	'0.0']->['385696658'	'455525437351800832'	'2.4']
['63056402'	'455525437351800832'	'0.0']->['931007118'	'455525437351800832'	'2.4']
['63056402'	'455525437351800832'	'0.0']->['36815939'	'455525437351800832'	'2.47']
['63056402'	'455525437351800832'	'0.0']->['39331439'	'455525437351800832'	'3.15']
['63056402'	'455525437351800832'	'0.0']->['292197025'	'455525437351800832'	'3.33']
['63056402'	'455525437351800832'	'0.0']->['366095033'	'455525437351800832'	'3.42']
['63056402'	'455525437351800832'	'0.0']->['109990529'	'455525437351800832'	'3.6']
['63056402'	'455525437351800832'	'0.0']->['1932920766'	'455525437351800832'	'3.63']
['63056402'	'455525437351800832'	'0.0']->['63629914'	'455525437351800832'	'4.0']
['63056402'	'455525437351800832'	'0.0']->['563317506'	'455525437351800832'	'4.18']
['63056402'	'455525437351800832'	'0.0']->['613035751'	'455525437351800832'	'4.25']
['63056402'	'455525437351800832'	'0.0']->['890085386'	'455525437351800832'	'4.3']
['63056402'	'455525437351800832'	'0.0']->['1244933028'	'455525437351800832'	'4.42']
['63056402'	'455525437351800832'	'0.0']->['870276289'	'455525437351800832'	'4.48']
['63056402'	'455525437351800832'	'0.0']->['1375202364'	'455525437351800832'	'4.78']
['63056402'	'455525437351800832'	'0.0']->['76166641'	'455525437351800832'	'4.83']
['63056402'	'455525437351800832'	'0.0']->['103737486'	'455526657227776000'	'4.85']
['63056402'	'455525437351800832'	'0.0']->['382917157'	'455525437351800832'	'5.02']
['1932920766'	'455525437351800832'	'3.63']->['1107695198'	'455525437351800832'	'5.12']
['63056402'	'455525437351800832'	'0.0']->['398530135'	'455525437351800832'	'5.4']
['63056402'	'455525437351800832'	'0.0']->['1046435258'	'455525437351800832'	'5.48']
['63056402'	'455525437351800832'	'0.0']->['328720816'	'455525437351800832'	'5.82']
['63056402'	'455525437351800832'	'0.0']->['357776627'	'455525437351800832'	'6.87']
['63056402'	'455525437351800832'	'0.0']->['857317230'	'455525437351800832'	'7.03']
['63056402'	'455525437351800832'	'0.0']->['2422336567'	'455525437351800832'	'7.17']
['63056402'	'455525437351800832'	'0.0']->['280315216'	'455525437351800832'	'7.43']
['63056402'	'455525437351800832'	'0.0']->['210225623'	'455525437351800832'	'7.83']
['63056402'	'455525437351800832'	'0.0']->['128074532'	'455525437351800832'	'8.08']
['63056402'	'455525437351800832'	'0.0']->['357090570'	'455525437351800832'	'8.17']
['63056402'	'455525437351800832'	'0.0']->['1639696004'	'455525437351800832'	'9.08']
['63056402'	'455525437351800832'	'0.0']->['1067483594'	'455525437351800832'	'9.13']
['63056402'	'455525437351800832'	'0.0']->['1228829994'	'455525437351800832'	'9.3']
['63056402'	'455525437351800832'	'0.0']->['350684999'	'455525437351800832'	'9.38']
['63056402'	'455525437351800832'	'0.0']->['364451977'	'455525437351800832'	'9.52']
['63056402'	'455525437351800832'	'0.0']->['246992743'	'455525437351800832'	'10.32']
['63056402'	'455525437351800832'	'0.0']->['1279388030'	'455525437351800832'	'10.57']
['63056402'	'455525437351800832'	'0.0']->['144999218'	'455528318688067584'	'11.45']
['63056402'	'455525437351800832'	'0.0']->['287977028'	'455525437351800832'	'11.7']
['63056402'	'455525437351800832'	'0.0']->['169690272'	'455525437351800832'	'12.08']
['366095033'	'455525437351800832'	'3.42']->['2411785478'	'455525437351800832'	'12.52']
['63056402'	'455525437351800832'	'0.0']->['1630962619'	'455525437351800832'	'13.22']
['63056402'	'455525437351800832'	'0.0']->['202784185'	'455525437351800832'	'13.72']
['63056402'	'455525437351800832'	'0.0']->['322700229'	'455525437351800832'	'13.77']
['63056402'	'455525437351800832'	'0.0']->['235001678'	'455525437351800832'	'13.78']
['63056402'	'455525437351800832'	'0.0']->['1409132448'	'455525437351800832'	'14.52']
['63056402'	'455525437351800832'	'0.0']->['201549715'	'455525437351800832'	'16.17']
['63056402'	'455525437351800832'	'0.0']->['62632952'	'455525437351800832'	'17.57']
['63056402'	'455525437351800832'	'0.0']->['101543639'	'455525437351800832'	'18.45']
['63056402'	'455525437351800832'	'0.0']->['2339222208'	'455525437351800832'	'18.58']
['63056402'	'455525437351800832'	'0.0']->['34589423'	'455525437351800832'	'18.93']
['63056402'	'455525437351800832'	'0.0']->['425442644'	'455525437351800832'	'19.57']
['63056402'	'455525437351800832'	'0.0']->['197248153'	'455525437351800832'	'20.12']
['63056402'	'455525437351800832'	'0.0']->['374860908'	'455525437351800832'	'20.38']
['63056402'	'455525437351800832'	'0.0']->['2193270737'	'455525437351800832'	'21.35']
['63056402'	'455525437351800832'	'0.0']->['1608669169'	'455530938957443072'	'21.85']
['63056402'	'455525437351800832'	'0.0']->['715415605'	'455525437351800832'	'24.2']
['63056402'	'455525437351800832'	'0.0']->['93757272'	'455525437351800832'	'27.05']
['63056402'	'455525437351800832'	'0.0']->['729935804'	'455525437351800832'	'27.63']
['63056402'	'455525437351800832'	'0.0']->['581480460'	'455525437351800832'	'30.05']
['63056402'	'455525437351800832'	'0.0']->['575069107'	'455525437351800832'	'41.42']
['63056402'	'455525437351800832'	'0.0']->['1131166010'	'455525437351800832'	'45.88']
['63056402'	'455525437351800832'	'0.0']->['169138892'	'455525437351800832'	'49.25']
['63056402'	'455525437351800832'	'0.0']->['2198369978'	'455525437351800832'	'57.3']
['63056402'	'455525437351800832'	'0.0']->['37479367'	'455525437351800832'	'67.72']
['63056402'	'455525437351800832'	'0.0']->['169615268'	'455525437351800832'	'76.63']
['63056402'	'455525437351800832'	'0.0']->['33413108'	'455525437351800832'	'76.83']
['63056402'	'455525437351800832'	'0.0']->['163529489'	'455525437351800832'	'77.3']
['63056402'	'455525437351800832'	'0.0']->['37541071'	'455525437351800832'	'80.43']
['63056402'	'455525437351800832'	'0.0']->['589324987'	'455525437351800832'	'91.5']
['63056402'	'455525437351800832'	'0.0']->['718626564'	'455525437351800832'	'95.67']
['63056402'	'455525437351800832'	'0.0']->['99235702'	'455525437351800832'	'95.83']
['63056402'	'455525437351800832'	'0.0']->['31179429'	'455525437351800832'	'111.45']
['63056402'	'455525437351800832'	'0.0']->['636653438'	'455525437351800832'	'144.3']
['63056402'	'455525437351800832'	'0.0']->['34184818'	'455525437351800832'	'178.1']
['63056402'	'455525437351800832'	'0.0']->['1627382155'	'455525437351800832'	'187.22']
['63056402'	'455525437351800832'	'0.0']->['58159821'	'455525437351800832'	'192.05']
['63056402'	'455525437351800832'	'0.0']->['484508185'	'455525437351800832'	'282.78']
['63056402'	'455525437351800832'	'0.0']->['36964734'	'455525437351800832'	'508.05']
['63056402'	'455525437351800832'	'0.0']->['354123465'	'455525437351800832'	'783.37']
['63056402'	'455525437351800832'	'0.0']->['445350556'	'455525437351800832'	'1639.07']
['63056402'	'455525437351800832'	'0.0']->['134360354'	'455525437351800832'	'1715.3']
['63056402'	'455525437351800832'	'0.0']->['444023962'	'455525437351800832'	'3705.25']
['63056402'	'455525437351800832'	'0.0']->['326586711'	'455525437351800832'	'3816.02']
['63056402'	'455525437351800832'	'0.0']->['2312822162'	'455525437351800832'	'5293.17']
['63056402'	'455525437351800832'	'0.0']->['126380164'	'455525437351800832'	'12380.65']
