# Supplementary material for: BiMGCL: rumor detection via bi-directional multi-level graph contrastive learning
Source: PeerJ Comput Sci. 2023 Nov 10;9:e1659. doi: 10.7717/peerj-cs.1659 (PMC10703058; doi:10.7717/peerj-cs.1659)
Supplement: Supplemental Information 1 [file peerj-cs-09-1659-s001.zip › rumor_detection_acl2017/twitter15/tree/470025166760980483.txt]

['ROOT'	'ROOT'	'0.0']->['50434933'	'470025166760980483'	'0.0']
['50434933'	'470025166760980483'	'0.0']->['18203813'	'470025166760980483'	'0.57']
['50434933'	'470025166760980483'	'0.0']->['16611030'	'470025166760980483'	'0.57']
['50434933'	'470025166760980483'	'0.0']->['584152554'	'470025166760980483'	'5.41']
['50434933'	'470025166760980483'	'0.0']->['59133139'	'470025166760980483'	'7.83']
['50434933'	'470025166760980483'	'0.0']->['74850951'	'470025166760980483'	'9.04']
['50434933'	'470025166760980483'	'0.0']->['319200437'	'470027526765821952'	'9.37']
['50434933'	'470025166760980483'	'0.0']->['18244206'	'470025166760980483'	'9.64']
['18244206'	'470025166760980483'	'9.64']->['1602493614'	'470025166760980483'	'9.95']
['50434933'	'470025166760980483'	'0.0']->['528056415'	'470025166760980483'	'10.1']
['50434933'	'470025166760980483'	'0.0']->['330790826'	'470025166760980483'	'10.17']
['50434933'	'470025166760980483'	'0.0']->['715194083'	'470025166760980483'	'10.21']
['50434933'	'470025166760980483'	'0.0']->['531838375'	'470025166760980483'	'10.23']
['50434933'	'470025166760980483'	'0.0']->['37387025'	'470025166760980483'	'10.24']
['50434933'	'470025166760980483'	'0.0']->['832119061'	'470025166760980483'	'10.25']
['50434933'	'470025166760980483'	'0.0']->['102785324'	'470025166760980483'	'10.25']
['18244206'	'470025166760980483'	'9.64']->['2176502940'	'470025166760980483'	'10.25']
['50434933'	'470025166760980483'	'0.0']->['404897850'	'470025166760980483'	'10.25']
['50434933'	'470025166760980483'	'0.0']->['331962799'	'470025166760980483'	'13.68']
['50434933'	'470025166760980483'	'0.0']->['20551473'	'470025166760980483'	'15.4']
['50434933'	'470025166760980483'	'0.0']->['66860014'	'470025166760980483'	'17.12']
['50434933'	'470025166760980483'	'0.0']->['582451659'	'470025166760980483'	'20.78']
['50434933'	'470025166760980483'	'0.0']->['369247910'	'470025166760980483'	'24.45']
['50434933'	'470025166760980483'	'0.0']->['275725379'	'470025166760980483'	'26.98']
['50434933'	'470025166760980483'	'0.0']->['1222777970'	'470025166760980483'	'29.5']
['50434933'	'470025166760980483'	'0.0']->['59019307'	'470025166760980483'	'29.53']
['50434933'	'470025166760980483'	'0.0']->['462923401'	'470025166760980483'	'37.14']
['50434933'	'470025166760980483'	'0.0']->['20482736'	'470025166760980483'	'40.95']
['50434933'	'470025166760980483'	'0.0']->['266567142'	'470025166760980483'	'42.85']
['50434933'	'470025166760980483'	'0.0']->['495072523'	'470025166760980483'	'43.8']
['50434933'	'470025166760980483'	'0.0']->['987840511'	'470025166760980483'	'44.27']
['50434933'	'470025166760980483'	'0.0']->['28940282'	'470025166760980483'	'44.51']
['50434933'	'470025166760980483'	'0.0']->['220867835'	'470025166760980483'	'44.63']
['50434933'	'470025166760980483'	'0.0']->['31548752'	'470025166760980483'	'44.75']
['50434933'	'470025166760980483'	'0.0']->['241599297'	'470025166760980483'	'49.92']
['50434933'	'470025166760980483'	'0.0']->['40288453'	'470025166760980483'	'52.51']
['50434933'	'470025166760980483'	'0.0']->['2374775708'	'470038520867061761'	'53.05']
['18244206'	'470025166760980483'	'9.64']->['791996'	'470025166760980483'	'53.81']
['50434933'	'470025166760980483'	'0.0']->['65138017'	'470038798798028801'	'54.17']
['18244206'	'470025166760980483'	'9.64']->['144682837'	'470025166760980483'	'55.1']
['50434933'	'470025166760980483'	'0.0']->['714479834'	'470025166760980483'	'55.47']
['50434933'	'470025166760980483'	'0.0']->['104859609'	'470025166760980483'	'57.7']
['50434933'	'470025166760980483'	'0.0']->['449135583'	'470025166760980483'	'62.77']
['50434933'	'470025166760980483'	'0.0']->['449908582'	'470025166760980483'	'63.48']
['50434933'	'470025166760980483'	'0.0']->['69190453'	'470025166760980483'	'69.53']
['50434933'	'470025166760980483'	'0.0']->['451851252'	'470025166760980483'	'73.43']
['50434933'	'470025166760980483'	'0.0']->['1246700882'	'470025166760980483'	'74.0']
['50434933'	'470025166760980483'	'0.0']->['16426454'	'470025166760980483'	'74.65']
['50434933'	'470025166760980483'	'0.0']->['9335202'	'470025166760980483'	'77.72']
['50434933'	'470025166760980483'	'0.0']->['73699573'	'470025166760980483'	'80.05']
['50434933'	'470025166760980483'	'0.0']->['1930980487'	'470045355086995457'	'80.22']
['50434933'	'470025166760980483'	'0.0']->['884304968'	'470025166760980483'	'89.53']
['50434933'	'470025166760980483'	'0.0']->['503198165'	'470025166760980483'	'89.95']
['50434933'	'470025166760980483'	'0.0']->['31239996'	'470048217501925377'	'91.58']
['50434933'	'470025166760980483'	'0.0']->['453537985'	'470025166760980483'	'92.47']
['582451659'	'470025166760980483'	'20.78']->['840435552'	'470025166760980483'	'92.82']
['50434933'	'470025166760980483'	'0.0']->['68145823'	'470025166760980483'	'95.67']
['50434933'	'470025166760980483'	'0.0']->['756240828'	'470025166760980483'	'96.05']
['884304968'	'470025166760980483'	'89.53']->['466448448'	'470025166760980483'	'96.83']
['50434933'	'470025166760980483'	'0.0']->['268945671'	'470025166760980483'	'98.73']
['50434933'	'470025166760980483'	'0.0']->['315554093'	'470025166760980483'	'98.85']
['50434933'	'470025166760980483'	'0.0']->['801550987'	'470025166760980483'	'100.3']
['50434933'	'470025166760980483'	'0.0']->['509370540'	'470025166760980483'	'104.53']
['50434933'	'470025166760980483'	'0.0']->['533532844'	'470025166760980483'	'106.77']
['50434933'	'470025166760980483'	'0.0']->['2384319454'	'470025166760980483'	'109.65']
['50434933'	'470025166760980483'	'0.0']->['16552921'	'470025166760980483'	'119.32']
['50434933'	'470025166760980483'	'0.0']->['2424205688'	'470025166760980483'	'119.75']
['50434933'	'470025166760980483'	'0.0']->['32365573'	'470025166760980483'	'119.87']
['50434933'	'470025166760980483'	'0.0']->['533788222'	'470025166760980483'	'122.02']
['50434933'	'470025166760980483'	'0.0']->['34441039'	'470056625244753921'	'125.0']
['884304968'	'470025166760980483'	'89.53']->['25449104'	'470025166760980483'	'125.03']
['50434933'	'470025166760980483'	'0.0']->['63210767'	'470056838457593856'	'125.85']
['50434933'	'470025166760980483'	'0.0']->['512801835'	'470025166760980483'	'126.62']
['884304968'	'470025166760980483'	'89.53']->['103711233'	'470025166760980483'	'128.87']
['50434933'	'470025166760980483'	'0.0']->['17078404'	'470025166760980483'	'133.23']
['50434933'	'470025166760980483'	'0.0']->['32509625'	'470025166760980483'	'138.23']
['50434933'	'470025166760980483'	'0.0']->['341744476'	'470025166760980483'	'141.9']
['884304968'	'470025166760980483'	'89.53']->['96772855'	'470025166760980483'	'142.58']
['50434933'	'470025166760980483'	'0.0']->['1070113238'	'470025166760980483'	'146.13']
['50434933'	'470025166760980483'	'0.0']->['19861514'	'470025166760980483'	'146.32']
['50434933'	'470025166760980483'	'0.0']->['732221820'	'470025166760980483'	'151.17']
['50434933'	'470025166760980483'	'0.0']->['626294220'	'470025166760980483'	'160.37']
['50434933'	'470025166760980483'	'0.0']->['974278495'	'470025166760980483'	'166.57']
['50434933'	'470025166760980483'	'0.0']->['1904454054'	'470025166760980483'	'174.57']
['50434933'	'470025166760980483'	'0.0']->['2164924080'	'470025166760980483'	'186.82']
['50434933'	'470025166760980483'	'0.0']->['66034438'	'470025166760980483'	'190.38']
['495072523'	'470025166760980483'	'43.8']->['18647752'	'470025166760980483'	'198.38']
['50434933'	'470025166760980483'	'0.0']->['16411611'	'470025166760980483'	'199.82']
['50434933'	'470025166760980483'	'0.0']->['302353072'	'470025166760980483'	'212.03']
['50434933'	'470025166760980483'	'0.0']->['156374894'	'470025166760980483'	'221.92']
['50434933'	'470025166760980483'	'0.0']->['308464109'	'470025166760980483'	'224.37']
['50434933'	'470025166760980483'	'0.0']->['2414910416'	'470025166760980483'	'241.33']
['50434933'	'470025166760980483'	'0.0']->['858712682'	'470025166760980483'	'256.53']
['50434933'	'470025166760980483'	'0.0']->['331498740'	'470025166760980483'	'270.82']
['50434933'	'470025166760980483'	'0.0']->['139816502'	'470025166760980483'	'271.38']
['331498740'	'470025166760980483'	'270.82']->['87147656'	'470025166760980483'	'271.43']
['50434933'	'470025166760980483'	'0.0']->['44885302'	'470095802845921280'	'280.68']
['331498740'	'470025166760980483'	'270.82']->['44885302'	'470095802845921280'	'280.68']
['50434933'	'470025166760980483'	'0.0']->['47338257'	'470025166760980483'	'282.62']
['50434933'	'470025166760980483'	'0.0']->['288694594'	'470025166760980483'	'285.2']
['495072523'	'470025166760980483'	'43.8']->['314722869'	'470025166760980483'	'285.82']
['50434933'	'470025166760980483'	'0.0']->['617704944'	'470025166760980483'	'296.05']
['50434933'	'470025166760980483'	'0.0']->['242984307'	'470025166760980483'	'296.07']
['50434933'	'470025166760980483'	'0.0']->['15013863'	'470025166760980483'	'296.48']
['50434933'	'470025166760980483'	'0.0']->['388105873'	'470025166760980483'	'301.88']
['50434933'	'470025166760980483'	'0.0']->['414188338'	'470025166760980483'	'305.55']
['50434933'	'470025166760980483'	'0.0']->['197202744'	'470025166760980483'	'308.9']
['139816502'	'470025166760980483'	'271.38']->['57322904'	'470025166760980483'	'311.03']
['331498740'	'470025166760980483'	'270.82']->['1168272541'	'470025166760980483'	'312.0']
['44885302'	'470095802845921280'	'280.68']->['331498740'	'470025166760980483'	'270.82']
['50434933'	'470025166760980483'	'0.0']->['53868433'	'470025166760980483'	'347.18']
['50434933'	'470025166760980483'	'0.0']->['1652102317'	'470025166760980483'	'362.35']
['50434933'	'470025166760980483'	'0.0']->['272867199'	'470025166760980483'	'373.17']
['495072523'	'470025166760980483'	'43.8']->['2318721945'	'470025166760980483'	'485.87']
['47338257'	'470025166760980483'	'282.62']->['155850614'	'470025166760980483'	'486.52']
['331498740'	'470025166760980483'	'270.82']->['76067752'	'470025166760980483'	'496.93']
['50434933'	'470025166760980483'	'0.0']->['1635503748'	'470025166760980483'	'577.12']
['50434933'	'470025166760980483'	'0.0']->['298770249'	'470025166760980483'	'578.17']
['50434933'	'470025166760980483'	'0.0']->['88087810'	'470025166760980483'	'592.85']
['50434933'	'470025166760980483'	'0.0']->['548259196'	'470025166760980483'	'606.97']
['50434933'	'470025166760980483'	'0.0']->['845807047'	'470025166760980483'	'612.77']
['495072523'	'470025166760980483'	'43.8']->['145298146'	'470025166760980483'	'674.43']
['50434933'	'470025166760980483'	'0.0']->['350026841'	'470025166760980483'	'686.75']
['50434933'	'470025166760980483'	'0.0']->['532417796'	'470025166760980483'	'725.65']
['50434933'	'470025166760980483'	'0.0']->['1050181782'	'470025166760980483'	'756.28']
['18244206'	'470025166760980483'	'9.64']->['31955503'	'470025166760980483'	'812.07']
['50434933'	'470025166760980483'	'0.0']->['21308831'	'470025166760980483'	'857.75']
['50434933'	'470025166760980483'	'0.0']->['327606656'	'470243199684837376'	'866.38']
['327606656'	'470243199684837376'	'866.38']->['785535883'	'470249769705562112'	'892.48']
['50434933'	'470025166760980483'	'0.0']->['27894377'	'470261533595795456'	'939.23']
['50434933'	'470025166760980483'	'0.0']->['7214092'	'470025166760980483'	'941.52']
['50434933'	'470025166760980483'	'0.0']->['767171395'	'470025166760980483'	'965.17']
['767171395'	'470025166760980483'	'965.17']->['222456620'	'470025166760980483'	'965.73']
['767171395'	'470025166760980483'	'965.17']->['45825509'	'470025166760980483'	'1022.1']
['50434933'	'470025166760980483'	'0.0']->['35400575'	'470025166760980483'	'1024.55']
['45825509'	'470025166760980483'	'1022.1']->['29787592'	'470025166760980483'	'1033.15']
['495072523'	'470025166760980483'	'43.8']->['987868201'	'470025166760980483'	'1418.95']
['50434933'	'470025166760980483'	'0.0']->['805905864'	'470025166760980483'	'1969.52']
['50434933'	'470025166760980483'	'0.0']->['338045108'	'470632669295161344'	'2413.98']
['50434933'	'470025166760980483'	'0.0']->['131852300'	'470025166760980483'	'2518.75']
['50434933'	'470025166760980483'	'0.0']->['560198159'	'470025166760980483'	'2557.35']
['50434933'	'470025166760980483'	'0.0']->['21213421'	'470025166760980483'	'2579.8']
['50434933'	'470025166760980483'	'0.0']->['2152062186'	'470025166760980483'	'2627.75']
['50434933'	'470025166760980483'	'0.0']->['246842298'	'471001135265116160'	'3878.15']
['50434933'	'470025166760980483'	'0.0']->['1335275802'	'470025166760980483'	'4233.4']
['50434933'	'470025166760980483'	'0.0']->['19471943'	'470025166760980483'	'4832.48']
