# Supplementary material for: BiMGCL: rumor detection via bi-directional multi-level graph contrastive learning
Source: PeerJ Comput Sci. 2023 Nov 10;9:e1659. doi: 10.7717/peerj-cs.1659 (PMC10703058; doi:10.7717/peerj-cs.1659)
Supplement: Supplemental Information 1 [file peerj-cs-09-1659-s001.zip › rumor_detection_acl2017/twitter15/tree/482880640560271361.txt]

['ROOT'	'ROOT'	'0.0']->['237403203'	'482880640560271361'	'0.0']
['237403203'	'482880640560271361'	'0.0']->['1902400610'	'482880934359097345'	'1.17']
['237403203'	'482880640560271361'	'0.0']->['721319378'	'482880640560271361'	'1.33']
['237403203'	'482880640560271361'	'0.0']->['1625962351'	'482880640560271361'	'1.33']
['237403203'	'482880640560271361'	'0.0']->['898785943'	'482880640560271361'	'1.33']
['237403203'	'482880640560271361'	'0.0']->['1058456258'	'482880640560271361'	'1.33']
['237403203'	'482880640560271361'	'0.0']->['137455850'	'482881315017342977'	'2.68']
['237403203'	'482880640560271361'	'0.0']->['1909451209'	'482881485532569600'	'3.37']
['1902400610'	'482880934359097345'	'1.17']->['1909451209'	'482881485532569600'	'3.37']
['237403203'	'482880640560271361'	'0.0']->['88519675'	'482881807549882368'	'4.65']
['237403203'	'482880640560271361'	'0.0']->['623794918'	'482881844359073792'	'4.78']
['1909451209'	'482881485532569600'	'3.37']->['1902400610'	'482880934359097345'	'1.17']
['237403203'	'482880640560271361'	'0.0']->['250937927'	'482882035669684225'	'5.55']
['237403203'	'482880640560271361'	'0.0']->['497259005'	'482882161670770688'	'6.05']
['237403203'	'482880640560271361'	'0.0']->['135534715'	'482882259175755776'	'6.43']
['237403203'	'482880640560271361'	'0.0']->['430393594'	'482882302523883521'	'6.62']
['237403203'	'482880640560271361'	'0.0']->['16072697'	'482883451889385473'	'11.18']
['237403203'	'482880640560271361'	'0.0']->['743924732'	'482883628498968577'	'11.88']
['237403203'	'482880640560271361'	'0.0']->['47940576'	'482883667698917376'	'12.03']
['237403203'	'482880640560271361'	'0.0']->['339962901'	'482883693900345344'	'12.13']
['430393594'	'482882302523883521'	'6.62']->['301356460'	'482883849584906240'	'12.75']
['497259005'	'482882161670770688'	'6.05']->['16072697'	'482883451889385473'	'11.18']
['237403203'	'482880640560271361'	'0.0']->['209836925'	'482884371481784320'	'14.83']
['237403203'	'482880640560271361'	'0.0']->['131939707'	'482884430240161792'	'15.07']
['237403203'	'482880640560271361'	'0.0']->['300355462'	'482880640560271361'	'15.72']
['237403203'	'482880640560271361'	'0.0']->['44947200'	'482885019174588416'	'17.4']
['237403203'	'482880640560271361'	'0.0']->['2401037196'	'482885585648893953'	'19.65']
['237403203'	'482880640560271361'	'0.0']->['37984883'	'482885959575691264'	'21.15']
['237403203'	'482880640560271361'	'0.0']->['264815813'	'482880640560271361'	'22.92']
['237403203'	'482880640560271361'	'0.0']->['1345704325'	'482886788055171072'	'24.43']
['237403203'	'482880640560271361'	'0.0']->['89074572'	'482886864366354432'	'24.73']
['237403203'	'482880640560271361'	'0.0']->['66120866'	'482880640560271361'	'26.52']
['1345704325'	'482886788055171072'	'24.43']->['2367222127'	'482887373769170944'	'26.77']
['237403203'	'482880640560271361'	'0.0']->['29854321'	'482887571005919232'	'27.55']
['237403203'	'482880640560271361'	'0.0']->['525874754'	'482880640560271361'	'28.32']
['237403203'	'482880640560271361'	'0.0']->['295915378'	'482880640560271361'	'29.67']
['237403203'	'482880640560271361'	'0.0']->['778745377'	'482880640560271361'	'29.89']
['237403203'	'482880640560271361'	'0.0']->['20592715'	'482880640560271361'	'30.0']
['237403203'	'482880640560271361'	'0.0']->['18083068'	'482880640560271361'	'30.06']
['237403203'	'482880640560271361'	'0.0']->['316161690'	'482880640560271361'	'30.1']
['237403203'	'482880640560271361'	'0.0']->['63277398'	'482880640560271361'	'30.11']
['237403203'	'482880640560271361'	'0.0']->['2299593711'	'482880640560271361'	'30.11']
['237403203'	'482880640560271361'	'0.0']->['446724059'	'482880640560271361'	'30.11']
['237403203'	'482880640560271361'	'0.0']->['94459602'	'482880640560271361'	'30.12']
['237403203'	'482880640560271361'	'0.0']->['535607356'	'482880640560271361'	'30.12']
['237403203'	'482880640560271361'	'0.0']->['88071033'	'482880640560271361'	'30.12']
['237403203'	'482880640560271361'	'0.0']->['359928092'	'482880640560271361'	'30.12']
['237403203'	'482880640560271361'	'0.0']->['1551319446'	'482880640560271361'	'30.12']
['66120866'	'482880640560271361'	'26.52']->['31375588'	'482880640560271361'	'30.12']
['237403203'	'482880640560271361'	'0.0']->['599706029'	'482880640560271361'	'30.12']
['237403203'	'482880640560271361'	'0.0']->['885673171'	'482880640560271361'	'30.12']
['237403203'	'482880640560271361'	'0.0']->['2186286104'	'482880640560271361'	'30.12']
['237403203'	'482880640560271361'	'0.0']->['787484389'	'482880640560271361'	'30.12']
['237403203'	'482880640560271361'	'0.0']->['218430827'	'482880640560271361'	'30.12']
['237403203'	'482880640560271361'	'0.0']->['1225624722'	'482880640560271361'	'30.12']
['237403203'	'482880640560271361'	'0.0']->['49067869'	'482880640560271361'	'30.12']
['237403203'	'482880640560271361'	'0.0']->['1927175232'	'482880640560271361'	'30.12']
['237403203'	'482880640560271361'	'0.0']->['17930084'	'482880640560271361'	'30.12']
['237403203'	'482880640560271361'	'0.0']->['916888770'	'482880640560271361'	'30.12']
['237403203'	'482880640560271361'	'0.0']->['350026841'	'482880640560271361'	'30.12']
['237403203'	'482880640560271361'	'0.0']->['254563638'	'482880640560271361'	'30.12']
['2367222127'	'482887373769170944'	'26.77']->['1345704325'	'482886788055171072'	'24.43']
['237403203'	'482880640560271361'	'0.0']->['62919471'	'482889292864159744'	'34.38']
['623794918'	'482881844359073792'	'4.78']->['1087860505'	'482889321536819201'	'34.5']
['237403203'	'482880640560271361'	'0.0']->['331843599'	'482889843316256768'	'36.57']
['237403203'	'482880640560271361'	'0.0']->['1087860505'	'482889321536819201'	'34.5']
['1345704325'	'482886788055171072'	'24.43']->['620698212'	'482890627000983553'	'39.68']
['237403203'	'482880640560271361'	'0.0']->['261482816'	'482891150005510144'	'41.77']
['237403203'	'482880640560271361'	'0.0']->['1888491548'	'482880640560271361'	'42.28']
['237403203'	'482880640560271361'	'0.0']->['360022482'	'482880640560271361'	'48.37']
['237403203'	'482880640560271361'	'0.0']->['81128158'	'482880640560271361'	'51.41']
['237403203'	'482880640560271361'	'0.0']->['315794586'	'482893716563042304'	'51.97']
['237403203'	'482880640560271361'	'0.0']->['24654512'	'482893736004030464'	'52.05']
['237403203'	'482880640560271361'	'0.0']->['38863786'	'482880640560271361'	'52.93']
['237403203'	'482880640560271361'	'0.0']->['526067482'	'482880640560271361'	'53.69']
['237403203'	'482880640560271361'	'0.0']->['369783276'	'482880640560271361'	'54.07']
['237403203'	'482880640560271361'	'0.0']->['529558090'	'482880640560271361'	'54.26']
['237403203'	'482880640560271361'	'0.0']->['959017200'	'482880640560271361'	'54.35']
['237403203'	'482880640560271361'	'0.0']->['139728950'	'482880640560271361'	'54.4']
['237403203'	'482880640560271361'	'0.0']->['221911246'	'482880640560271361'	'54.43']
['237403203'	'482880640560271361'	'0.0']->['1227793224'	'482880640560271361'	'54.44']
['237403203'	'482880640560271361'	'0.0']->['495546507'	'482880640560271361'	'54.44']
['237403203'	'482880640560271361'	'0.0']->['68207839'	'482880640560271361'	'54.45']
['237403203'	'482880640560271361'	'0.0']->['2553547278'	'482880640560271361'	'54.45']
['237403203'	'482880640560271361'	'0.0']->['232727821'	'482880640560271361'	'54.45']
['237403203'	'482880640560271361'	'0.0']->['2198135383'	'482880640560271361'	'54.45']
['237403203'	'482880640560271361'	'0.0']->['25225710'	'482880640560271361'	'54.45']
['237403203'	'482880640560271361'	'0.0']->['791987130'	'482896393053294592'	'62.6']
['237403203'	'482880640560271361'	'0.0']->['133018525'	'482898083294896129'	'69.32']
['237403203'	'482880640560271361'	'0.0']->['88014344'	'482898465178284032'	'70.83']
['16072697'	'482883451889385473'	'11.18']->['497259005'	'482882161670770688'	'6.05']
['237403203'	'482880640560271361'	'0.0']->['1066693320'	'482880640560271361'	'74.85']
['237403203'	'482880640560271361'	'0.0']->['2523642614'	'482880640560271361'	'85.05']
['237403203'	'482880640560271361'	'0.0']->['2174781979'	'482880640560271361'	'92.7']
['237403203'	'482880640560271361'	'0.0']->['52061068'	'482880640560271361'	'93.97']
['237403203'	'482880640560271361'	'0.0']->['19418408'	'482880640560271361'	'94.61']
['237403203'	'482880640560271361'	'0.0']->['993446455'	'482880640560271361'	'94.93']
['237403203'	'482880640560271361'	'0.0']->['16794502'	'482880640560271361'	'95.09']
['237403203'	'482880640560271361'	'0.0']->['83203104'	'482880640560271361'	'95.25']
['88071033'	'482880640560271361'	'30.12']->['181787944'	'482880640560271361'	'97.39']
['237403203'	'482880640560271361'	'0.0']->['250515254'	'482880640560271361'	'99.53']
['237403203'	'482880640560271361'	'0.0']->['505612937'	'482880640560271361'	'103.47']
['237403203'	'482880640560271361'	'0.0']->['1338002293'	'482880640560271361'	'105.43']
['237403203'	'482880640560271361'	'0.0']->['796304635'	'482880640560271361'	'107.4']
['237403203'	'482880640560271361'	'0.0']->['940312297'	'482880640560271361'	'108.84']
['237403203'	'482880640560271361'	'0.0']->['2345579792'	'482908304314626050'	'109.93']
['237403203'	'482880640560271361'	'0.0']->['518883857'	'482880640560271361'	'110.28']
['237403203'	'482880640560271361'	'0.0']->['867287382'	'482880640560271361'	'114.34']
['237403203'	'482880640560271361'	'0.0']->['14260515'	'482909445677404160'	'114.47']
['237403203'	'482880640560271361'	'0.0']->['24724203'	'482880640560271361'	'116.37']
['237403203'	'482880640560271361'	'0.0']->['738686930'	'482880640560271361'	'118.4']
['237403203'	'482880640560271361'	'0.0']->['788416957'	'482880640560271361'	'146.83']
['237403203'	'482880640560271361'	'0.0']->['88222637'	'482880640560271361'	'161.05']
['237403203'	'482880640560271361'	'0.0']->['2488143272'	'482880640560271361'	'168.16']
['237403203'	'482880640560271361'	'0.0']->['157172690'	'482880640560271361'	'171.71']
['237403203'	'482880640560271361'	'0.0']->['570447536'	'482880640560271361'	'173.49']
['237403203'	'482880640560271361'	'0.0']->['2367650918'	'482880640560271361'	'174.38']
['237403203'	'482880640560271361'	'0.0']->['332396536'	'482880640560271361'	'174.82']
['237403203'	'482880640560271361'	'0.0']->['1958881080'	'482880640560271361'	'175.04']
['237403203'	'482880640560271361'	'0.0']->['311987554'	'482880640560271361'	'175.27']
['237403203'	'482880640560271361'	'0.0']->['2624565388'	'482880640560271361'	'239.62']
['237403203'	'482880640560271361'	'0.0']->['287710808'	'482880640560271361'	'247.38']
['237403203'	'482880640560271361'	'0.0']->['1901740502'	'482880640560271361'	'255.15']
['237403203'	'482880640560271361'	'0.0']->['347627434'	'482880640560271361'	'257.23']
['347627434'	'482880640560271361'	'257.23']->['1059310087'	'482880640560271361'	'258.28']
['237403203'	'482880640560271361'	'0.0']->['1539727614'	'482880640560271361'	'260.07']
['237403203'	'482880640560271361'	'0.0']->['1172681474'	'482880640560271361'	'260.87']
['237403203'	'482880640560271361'	'0.0']->['1660051092'	'482946373621252097'	'261.2']
['237403203'	'482880640560271361'	'0.0']->['18148017'	'482880640560271361'	'262.17']
['430393594'	'482882302523883521'	'6.62']->['2376194748'	'482946835880112129'	'263.05']
['237403203'	'482880640560271361'	'0.0']->['1465338450'	'482880640560271361'	'264.1']
['237403203'	'482880640560271361'	'0.0']->['63610101'	'482880640560271361'	'264.13']
['2401037196'	'482885585648893953'	'19.65']->['2376194748'	'482946835880112129'	'263.05']
['237403203'	'482880640560271361'	'0.0']->['2376194748'	'482946835880112129'	'263.05']
['237403203'	'482880640560271361'	'0.0']->['2583075885'	'482880640560271361'	'270.43']
['2376194748'	'482946835880112129'	'263.05']->['430393594'	'482882302523883521'	'6.62']
['237403203'	'482880640560271361'	'0.0']->['32419805'	'482880640560271361'	'282.43']
['237403203'	'482880640560271361'	'0.0']->['1218917286'	'482880640560271361'	'284.87']
['237403203'	'482880640560271361'	'0.0']->['17907402'	'482954967733399555'	'295.35']
['237403203'	'482880640560271361'	'0.0']->['1280322818'	'482880640560271361'	'303.1']
['237403203'	'482880640560271361'	'0.0']->['36545376'	'482880640560271361'	'314.62']
['237403203'	'482880640560271361'	'0.0']->['33007772'	'482880640560271361'	'322.98']
['237403203'	'482880640560271361'	'0.0']->['2339795202'	'482963880210354177'	'330.77']
['237403203'	'482880640560271361'	'0.0']->['801050580'	'482880640560271361'	'340.05']
['2376194748'	'482946835880112129'	'263.05']->['2401037196'	'482885585648893953'	'19.65']
['237403203'	'482880640560271361'	'0.0']->['1363386181'	'482880640560271361'	'389.28']
['237403203'	'482880640560271361'	'0.0']->['898332606'	'482979976111591425'	'394.73']
['237403203'	'482880640560271361'	'0.0']->['514928516'	'482880640560271361'	'400.18']
['237403203'	'482880640560271361'	'0.0']->['178774493'	'482880640560271361'	'402.93']
['237403203'	'482880640560271361'	'0.0']->['2499728198'	'482880640560271361'	'437.13']
['237403203'	'482880640560271361'	'0.0']->['2273636460'	'482880640560271361'	'477.9']
['237403203'	'482880640560271361'	'0.0']->['2300551194'	'482880640560271361'	'515.18']
['237403203'	'482880640560271361'	'0.0']->['531953874'	'482880640560271361'	'615.53']
['237403203'	'482880640560271361'	'0.0']->['1317689665'	'482880640560271361'	'651.92']
['347627434'	'482880640560271361'	'257.23']->['2314734374'	'482880640560271361'	'689.4']
['237403203'	'482880640560271361'	'0.0']->['2249167496'	'482880640560271361'	'778.57']
['237403203'	'482880640560271361'	'0.0']->['204339253'	'482880640560271361'	'787.0']
['237403203'	'482880640560271361'	'0.0']->['1893117254'	'482880640560271361'	'790.55']
['237403203'	'482880640560271361'	'0.0']->['165262097'	'482880640560271361'	'794.17']
['237403203'	'482880640560271361'	'0.0']->['1036062499'	'482880640560271361'	'806.63']
['237403203'	'482880640560271361'	'0.0']->['201349644'	'483085683805143040'	'814.77']
['237403203'	'482880640560271361'	'0.0']->['2250689443'	'482880640560271361'	'822.7']
['237403203'	'482880640560271361'	'0.0']->['2216240963'	'482880640560271361'	'829.48']
['237403203'	'482880640560271361'	'0.0']->['939024314'	'482880640560271361'	'831.5']
['237403203'	'482880640560271361'	'0.0']->['25718382'	'482880640560271361'	'831.63']
['237403203'	'482880640560271361'	'0.0']->['349114009'	'482880640560271361'	'862.48']
['237403203'	'482880640560271361'	'0.0']->['939171373'	'482880640560271361'	'881.65']
['237403203'	'482880640560271361'	'0.0']->['67514751'	'482880640560271361'	'923.68']
['237403203'	'482880640560271361'	'0.0']->['771954126'	'482880640560271361'	'937.57']
['237403203'	'482880640560271361'	'0.0']->['874763028'	'482880640560271361'	'1034.55']
['237403203'	'482880640560271361'	'0.0']->['198945680'	'482880640560271361'	'1392.5']
['237403203'	'482880640560271361'	'0.0']->['1301362039'	'482880640560271361'	'1400.83']
['237403203'	'482880640560271361'	'0.0']->['68149768'	'482880640560271361'	'1551.5']
['237403203'	'482880640560271361'	'0.0']->['200163987'	'483326356504072192'	'1771.12']
['200163987'	'483326356504072192'	'1771.12']->['25685342'	'483327265061625857'	'1774.73']
['237403203'	'482880640560271361'	'0.0']->['21451770'	'482880640560271361'	'1806.83']
['237403203'	'482880640560271361'	'0.0']->['570396073'	'482880640560271361'	'1814.25']
['237403203'	'482880640560271361'	'0.0']->['577768293'	'482880640560271361'	'1873.88']
['237403203'	'482880640560271361'	'0.0']->['23860719'	'483359856544321536'	'1904.23']
['237403203'	'482880640560271361'	'0.0']->['16259845'	'482880640560271361'	'1910.37']
['237403203'	'482880640560271361'	'0.0']->['74247792'	'482880640560271361'	'1919.52']
['237403203'	'482880640560271361'	'0.0']->['17907878'	'482880640560271361'	'1921.47']
['237403203'	'482880640560271361'	'0.0']->['466887318'	'482880640560271361'	'1930.82']
['237403203'	'482880640560271361'	'0.0']->['703994049'	'482880640560271361'	'1936.75']
['237403203'	'482880640560271361'	'0.0']->['1886667756'	'482880640560271361'	'1938.35']
['237403203'	'482880640560271361'	'0.0']->['278279975'	'482880640560271361'	'1959.0']
['237403203'	'482880640560271361'	'0.0']->['342931335'	'482880640560271361'	'1960.43']
['237403203'	'482880640560271361'	'0.0']->['25975551'	'482880640560271361'	'1963.97']
['237403203'	'482880640560271361'	'0.0']->['1880168863'	'482880640560271361'	'1965.12']
['237403203'	'482880640560271361'	'0.0']->['547269263'	'482880640560271361'	'1965.23']
['237403203'	'482880640560271361'	'0.0']->['49770741'	'482880640560271361'	'1966.35']
['237403203'	'482880640560271361'	'0.0']->['30522628'	'483375973724073984'	'1968.28']
['237403203'	'482880640560271361'	'0.0']->['18856444'	'482880640560271361'	'1986.98']
['237403203'	'482880640560271361'	'0.0']->['381135304'	'482880640560271361'	'2018.2']
['237403203'	'482880640560271361'	'0.0']->['66054233'	'482880640560271361'	'2197.42']
['237403203'	'482880640560271361'	'0.0']->['33949018'	'482880640560271361'	'2234.7']
['237403203'	'482880640560271361'	'0.0']->['1924704842'	'482880640560271361'	'2235.82']
['237403203'	'482880640560271361'	'0.0']->['1379288282'	'482880640560271361'	'2311.38']
['237403203'	'482880640560271361'	'0.0']->['863569338'	'482880640560271361'	'2311.93']
['237403203'	'482880640560271361'	'0.0']->['15127179'	'482880640560271361'	'2312.52']
['347627434'	'482880640560271361'	'257.23']->['1872488730'	'482880640560271361'	'2312.62']
['237403203'	'482880640560271361'	'0.0']->['2447207342'	'483462645907849218'	'2312.68']
['237403203'	'482880640560271361'	'0.0']->['1872488730'	'482880640560271361'	'2312.62']
['237403203'	'482880640560271361'	'0.0']->['104513680'	'483462941925445634'	'2313.87']
['237403203'	'482880640560271361'	'0.0']->['1112691792'	'483463636602462211'	'2316.62']
['237403203'	'482880640560271361'	'0.0']->['743420173'	'482880640560271361'	'2316.77']
['347627434'	'482880640560271361'	'257.23']->['368525958'	'482880640560271361'	'2317.58']
['347627434'	'482880640560271361'	'257.23']->['360170606'	'482880640560271361'	'2319.67']
['237403203'	'482880640560271361'	'0.0']->['27432747'	'482880640560271361'	'2319.93']
['237403203'	'482880640560271361'	'0.0']->['157054921'	'482880640560271361'	'2324.92']
['237403203'	'482880640560271361'	'0.0']->['54524007'	'483465829262954496'	'2325.33']
['237403203'	'482880640560271361'	'0.0']->['212340356'	'482880640560271361'	'2328.42']
['1379288282'	'482880640560271361'	'2311.38']->['1858905571'	'482880640560271361'	'2330.3']
['347627434'	'482880640560271361'	'257.23']->['37266969'	'482880640560271361'	'2336.55']
['237403203'	'482880640560271361'	'0.0']->['160412640'	'483468955403952128'	'2337.77']
['237403203'	'482880640560271361'	'0.0']->['350317017'	'482880640560271361'	'2381.07']
['237403203'	'482880640560271361'	'0.0']->['162617060'	'482880640560271361'	'2500.53']
['237403203'	'482880640560271361'	'0.0']->['1927698241'	'483571471097155585'	'2745.12']
['237403203'	'482880640560271361'	'0.0']->['2590256750'	'482880640560271361'	'3096.12']
['237403203'	'482880640560271361'	'0.0']->['1051928820'	'482880640560271361'	'3278.53']
['237403203'	'482880640560271361'	'0.0']->['535554692'	'482880640560271361'	'3427.32']
['237403203'	'482880640560271361'	'0.0']->['497160102'	'482880640560271361'	'3433.75']
['497160102'	'482880640560271361'	'3433.75']->['535554692'	'482880640560271361'	'3427.32']
['237403203'	'482880640560271361'	'0.0']->['64893569'	'482880640560271361'	'4299.6']
['237403203'	'482880640560271361'	'0.0']->['120818659'	'482880640560271361'	'5959.13']
['237403203'	'482880640560271361'	'0.0']->['29120250'	'482880640560271361'	'5960.47']
['237403203'	'482880640560271361'	'0.0']->['364813013'	'484380866106634240'	'5961.37']
['237403203'	'482880640560271361'	'0.0']->['2462213766'	'482880640560271361'	'6480.17']
['237403203'	'482880640560271361'	'0.0']->['196621716'	'482880640560271361'	'6500.4']
['237403203'	'482880640560271361'	'0.0']->['580975146'	'482880640560271361'	'6502.17']
['237403203'	'482880640560271361'	'0.0']->['143554382'	'482880640560271361'	'6511.52']
['237403203'	'482880640560271361'	'0.0']->['549036702'	'482880640560271361'	'6529.87']
['1379288282'	'482880640560271361'	'2311.38']->['1580671274'	'482880640560271361'	'6531.88']
['237403203'	'482880640560271361'	'0.0']->['334130885'	'482880640560271361'	'6721.72']
['237403203'	'482880640560271361'	'0.0']->['268458687'	'482880640560271361'	'8901.05']
['237403203'	'482880640560271361'	'0.0']->['2429382510'	'482880640560271361'	'9095.75']
