# Supplementary material for: BiMGCL: rumor detection via bi-directional multi-level graph contrastive learning
Source: PeerJ Comput Sci. 2023 Nov 10;9:e1659. doi: 10.7717/peerj-cs.1659 (PMC10703058; doi:10.7717/peerj-cs.1659)
Supplement: Supplemental Information 1 [file peerj-cs-09-1659-s001.zip › rumor_detection_acl2017/twitter15/tree/489794369487380480.txt]

['ROOT'	'ROOT'	'0.0']->['227423066'	'489794369487380480'	'0.0']
['227423066'	'489794369487380480'	'0.0']->['59088429'	'489794369487380480'	'1.62']
['227423066'	'489794369487380480'	'0.0']->['24234737'	'489794369487380480'	'1.62']
['227423066'	'489794369487380480'	'0.0']->['297513621'	'489794369487380480'	'1.62']
['227423066'	'489794369487380480'	'0.0']->['93054226'	'489794369487380480'	'6.24']
['227423066'	'489794369487380480'	'0.0']->['14424560'	'489794369487380480'	'10.87']
['227423066'	'489794369487380480'	'0.0']->['47831208'	'489794369487380480'	'14.65']
['227423066'	'489794369487380480'	'0.0']->['164063690'	'489794369487380480'	'14.85']
['227423066'	'489794369487380480'	'0.0']->['390353457'	'489794369487380480'	'15.05']
['227423066'	'489794369487380480'	'0.0']->['435540015'	'489794369487380480'	'15.13']
['227423066'	'489794369487380480'	'0.0']->['24410462'	'489794369487380480'	'15.18']
['227423066'	'489794369487380480'	'0.0']->['27234850'	'489794369487380480'	'15.22']
['227423066'	'489794369487380480'	'0.0']->['240777382'	'489794369487380480'	'15.29']
['227423066'	'489794369487380480'	'0.0']->['434655291'	'489794369487380480'	'15.37']
['227423066'	'489794369487380480'	'0.0']->['390915092'	'489794369487380480'	'15.39']
['227423066'	'489794369487380480'	'0.0']->['27258734'	'489794369487380480'	'15.42']
['227423066'	'489794369487380480'	'0.0']->['493308877'	'489794369487380480'	'15.45']
['227423066'	'489794369487380480'	'0.0']->['1694315179'	'489794369487380480'	'15.49']
['227423066'	'489794369487380480'	'0.0']->['2431449404'	'489794369487380480'	'15.53']
['227423066'	'489794369487380480'	'0.0']->['53081042'	'489794369487380480'	'15.57']
['227423066'	'489794369487380480'	'0.0']->['47937248'	'489794369487380480'	'15.62']
['227423066'	'489794369487380480'	'0.0']->['495738555'	'489794369487380480'	'15.72']
['227423066'	'489794369487380480'	'0.0']->['244015962'	'489794369487380480'	'15.78']
['227423066'	'489794369487380480'	'0.0']->['2187648284'	'489794369487380480'	'15.82']
['227423066'	'489794369487380480'	'0.0']->['61579854'	'489794369487380480'	'15.83']
['227423066'	'489794369487380480'	'0.0']->['121672033'	'489794369487380480'	'15.84']
['227423066'	'489794369487380480'	'0.0']->['379553548'	'489794369487380480'	'15.85']
['227423066'	'489794369487380480'	'0.0']->['305011507'	'489794369487380480'	'16.0']
['227423066'	'489794369487380480'	'0.0']->['345308321'	'489794369487380480'	'16.05']
['227423066'	'489794369487380480'	'0.0']->['2556738991'	'489794369487380480'	'16.15']
['227423066'	'489794369487380480'	'0.0']->['1644402660'	'489794369487380480'	'16.2']
['227423066'	'489794369487380480'	'0.0']->['630915622'	'489794369487380480'	'16.23']
['227423066'	'489794369487380480'	'0.0']->['131580075'	'489794369487380480'	'16.24']
['227423066'	'489794369487380480'	'0.0']->['108116219'	'489794369487380480'	'16.24']
['227423066'	'489794369487380480'	'0.0']->['471282701'	'489794369487380480'	'16.25']
['227423066'	'489794369487380480'	'0.0']->['43122020'	'489794369487380480'	'16.25']
['227423066'	'489794369487380480'	'0.0']->['794779542'	'489794369487380480'	'16.32']
['227423066'	'489794369487380480'	'0.0']->['15188845'	'489794369487380480'	'16.4']
['227423066'	'489794369487380480'	'0.0']->['34092163'	'489794369487380480'	'16.44']
['227423066'	'489794369487380480'	'0.0']->['184277019'	'489794369487380480'	'16.46']
['227423066'	'489794369487380480'	'0.0']->['446832692'	'489794369487380480'	'16.47']
['227423066'	'489794369487380480'	'0.0']->['489250210'	'489794369487380480'	'16.47']
['227423066'	'489794369487380480'	'0.0']->['132562597'	'489794369487380480'	'16.48']
['2556738991'	'489794369487380480'	'16.15']->['1424526043'	'489794369487380480'	'16.52']
['227423066'	'489794369487380480'	'0.0']->['306658915'	'489794369487380480'	'16.55']
['227423066'	'489794369487380480'	'0.0']->['14325612'	'489794369487380480'	'16.65']
['227423066'	'489794369487380480'	'0.0']->['306208589'	'489794369487380480'	'16.68']
['227423066'	'489794369487380480'	'0.0']->['517135919'	'489794369487380480'	'16.7']
['227423066'	'489794369487380480'	'0.0']->['21139573'	'489794369487380480'	'16.73']
['227423066'	'489794369487380480'	'0.0']->['2679838036'	'489794369487380480'	'16.73']
['227423066'	'489794369487380480'	'0.0']->['627669989'	'489794369487380480'	'16.74']
['227423066'	'489794369487380480'	'0.0']->['86761224'	'489794369487380480'	'16.74']
['227423066'	'489794369487380480'	'0.0']->['167128018'	'489794369487380480'	'16.75']
['227423066'	'489794369487380480'	'0.0']->['1450366406'	'489794369487380480'	'16.75']
['227423066'	'489794369487380480'	'0.0']->['86264587'	'489794369487380480'	'16.77']
['2556738991'	'489794369487380480'	'16.15']->['365951563'	'489794369487380480'	'16.8']
['227423066'	'489794369487380480'	'0.0']->['2713025165'	'489794369487380480'	'16.83']
['227423066'	'489794369487380480'	'0.0']->['754318145897234432'	'489794369487380480'	'16.88']
['227423066'	'489794369487380480'	'0.0']->['55468058'	'489794369487380480'	'16.92']
['227423066'	'489794369487380480'	'0.0']->['120421384'	'489794369487380480'	'16.96']
['227423066'	'489794369487380480'	'0.0']->['317259760'	'489794369487380480'	'16.98']
['227423066'	'489794369487380480'	'0.0']->['386509458'	'489794369487380480'	'17.0']
['227423066'	'489794369487380480'	'0.0']->['875254148'	'489794369487380480'	'17.3']
['227423066'	'489794369487380480'	'0.0']->['2474515398'	'489798734218539008'	'17.33']
['227423066'	'489794369487380480'	'0.0']->['569535572'	'489794369487380480'	'17.45']
['2556738991'	'489794369487380480'	'16.15']->['136599827'	'489794369487380480'	'17.52']
['227423066'	'489794369487380480'	'0.0']->['36188017'	'489794369487380480'	'17.56']
['227423066'	'489794369487380480'	'0.0']->['114382222'	'489794369487380480'	'17.58']
['227423066'	'489794369487380480'	'0.0']->['82438370'	'489794369487380480'	'17.59']
['227423066'	'489794369487380480'	'0.0']->['370011963'	'489794369487380480'	'17.6']
['227423066'	'489794369487380480'	'0.0']->['239332963'	'489794369487380480'	'17.6']
['227423066'	'489794369487380480'	'0.0']->['34283663'	'489794369487380480'	'17.6']
['227423066'	'489794369487380480'	'0.0']->['151427683'	'489794369487380480'	'17.6']
['227423066'	'489794369487380480'	'0.0']->['163210599'	'489794369487380480'	'17.6']
['227423066'	'489794369487380480'	'0.0']->['985228200'	'489794369487380480'	'17.6']
['227423066'	'489794369487380480'	'0.0']->['341260378'	'489794369487380480'	'17.6']
['227423066'	'489794369487380480'	'0.0']->['7782442'	'489794369487380480'	'17.6']
['227423066'	'489794369487380480'	'0.0']->['149275230'	'489794369487380480'	'17.6']
['227423066'	'489794369487380480'	'0.0']->['2291298858'	'489794369487380480'	'17.6']
['227423066'	'489794369487380480'	'0.0']->['165160668'	'489794369487380480'	'17.6']
['227423066'	'489794369487380480'	'0.0']->['2350673546'	'489794369487380480'	'17.6']
['227423066'	'489794369487380480'	'0.0']->['228070052'	'489794369487380480'	'17.6']
['227423066'	'489794369487380480'	'0.0']->['120421430'	'489794369487380480'	'17.6']
['227423066'	'489794369487380480'	'0.0']->['2335192309'	'489794369487380480'	'17.6']
['227423066'	'489794369487380480'	'0.0']->['268541016'	'489794369487380480'	'17.6']
['227423066'	'489794369487380480'	'0.0']->['18958504'	'489794369487380480'	'17.6']
['227423066'	'489794369487380480'	'0.0']->['1207050750'	'489794369487380480'	'17.6']
['227423066'	'489794369487380480'	'0.0']->['2440211684'	'489794369487380480'	'17.6']
['227423066'	'489794369487380480'	'0.0']->['110120744'	'489794369487380480'	'17.6']
['227423066'	'489794369487380480'	'0.0']->['40218266'	'489794369487380480'	'17.6']
['227423066'	'489794369487380480'	'0.0']->['33978221'	'489794369487380480'	'17.6']
['227423066'	'489794369487380480'	'0.0']->['464387401'	'489794369487380480'	'17.6']
['227423066'	'489794369487380480'	'0.0']->['259668413'	'489794369487380480'	'17.6']
['227423066'	'489794369487380480'	'0.0']->['46613641'	'489794369487380480'	'17.6']
['227423066'	'489794369487380480'	'0.0']->['1616333293'	'489794369487380480'	'17.6']
['227423066'	'489794369487380480'	'0.0']->['76902064'	'489794369487380480'	'17.6']
['227423066'	'489794369487380480'	'0.0']->['268277799'	'489794369487380480'	'17.6']
['227423066'	'489794369487380480'	'0.0']->['246638523'	'489794369487380480'	'17.63']
['227423066'	'489794369487380480'	'0.0']->['325110370'	'489794369487380480'	'17.65']
['227423066'	'489794369487380480'	'0.0']->['418953653'	'489794369487380480'	'17.65']
['227423066'	'489794369487380480'	'0.0']->['466473185'	'489794369487380480'	'17.65']
['227423066'	'489794369487380480'	'0.0']->['2634706477'	'489794369487380480'	'17.67']
['227423066'	'489794369487380480'	'0.0']->['279450843'	'489794369487380480'	'17.76']
['227423066'	'489794369487380480'	'0.0']->['93140821'	'489794369487380480'	'17.77']
['227423066'	'489794369487380480'	'0.0']->['328441193'	'489794369487380480'	'17.78']
['227423066'	'489794369487380480'	'0.0']->['315672823'	'489794369487380480'	'17.8']
['227423066'	'489794369487380480'	'0.0']->['2382987661'	'489794369487380480'	'17.82']
['227423066'	'489794369487380480'	'0.0']->['483427751'	'489794369487380480'	'17.83']
['227423066'	'489794369487380480'	'0.0']->['186873985'	'489794369487380480'	'17.84']
['228070052'	'489794369487380480'	'17.6']->['131415550'	'489794369487380480'	'17.85']
['227423066'	'489794369487380480'	'0.0']->['2281408476'	'489794369487380480'	'17.9']
['227423066'	'489794369487380480'	'0.0']->['50974253'	'489794369487380480'	'17.92']
['227423066'	'489794369487380480'	'0.0']->['80801627'	'489794369487380480'	'17.95']
['227423066'	'489794369487380480'	'0.0']->['44053666'	'489794369487380480'	'17.97']
['227423066'	'489794369487380480'	'0.0']->['2427092341'	'489794369487380480'	'17.98']
['227423066'	'489794369487380480'	'0.0']->['473089188'	'489794369487380480'	'17.98']
['227423066'	'489794369487380480'	'0.0']->['263099938'	'489794369487380480'	'18.32']
['227423066'	'489794369487380480'	'0.0']->['1114461432'	'489794369487380480'	'18.48']
['227423066'	'489794369487380480'	'0.0']->['589305704'	'489794369487380480'	'18.57']
['227423066'	'489794369487380480'	'0.0']->['96469272'	'489794369487380480'	'18.61']
['227423066'	'489794369487380480'	'0.0']->['22240395'	'489794369487380480'	'18.63']
['227423066'	'489794369487380480'	'0.0']->['250500792'	'489794369487380480'	'18.63']
['227423066'	'489794369487380480'	'0.0']->['2270575080'	'489794369487380480'	'18.64']
['227423066'	'489794369487380480'	'0.0']->['1109719597'	'489794369487380480'	'18.64']
['227423066'	'489794369487380480'	'0.0']->['437046022'	'489794369487380480'	'18.65']
['227423066'	'489794369487380480'	'0.0']->['957421850'	'489794369487380480'	'18.65']
['227423066'	'489794369487380480'	'0.0']->['56947729'	'489794369487380480'	'18.65']
['227423066'	'489794369487380480'	'0.0']->['756786672'	'489794369487380480'	'18.65']
['464387401'	'489794369487380480'	'17.6']->['231820457'	'489794369487380480'	'18.65']
['227423066'	'489794369487380480'	'0.0']->['846368540'	'489794369487380480'	'18.65']
['227423066'	'489794369487380480'	'0.0']->['2371606668'	'489794369487380480'	'18.65']
['227423066'	'489794369487380480'	'0.0']->['22285900'	'489794369487380480'	'18.65']
['227423066'	'489794369487380480'	'0.0']->['337473512'	'489794369487380480'	'18.65']
['227423066'	'489794369487380480'	'0.0']->['307537922'	'489794369487380480'	'18.65']
['227423066'	'489794369487380480'	'0.0']->['311087391'	'489794369487380480'	'18.65']
['227423066'	'489794369487380480'	'0.0']->['1217487751'	'489794369487380480'	'18.65']
['227423066'	'489794369487380480'	'0.0']->['405795820'	'489794369487380480'	'18.65']
['227423066'	'489794369487380480'	'0.0']->['48324503'	'489794369487380480'	'18.65']
['227423066'	'489794369487380480'	'0.0']->['1531214672'	'489794369487380480'	'18.65']
['227423066'	'489794369487380480'	'0.0']->['110646177'	'489794369487380480'	'18.65']
['227423066'	'489794369487380480'	'0.0']->['422527009'	'489794369487380480'	'18.65']
['227423066'	'489794369487380480'	'0.0']->['830742631'	'489794369487380480'	'18.65']
['227423066'	'489794369487380480'	'0.0']->['2206645896'	'489794369487380480'	'18.65']
['227423066'	'489794369487380480'	'0.0']->['404819213'	'489794369487380480'	'18.65']
['227423066'	'489794369487380480'	'0.0']->['15387797'	'489794369487380480'	'18.65']
['227423066'	'489794369487380480'	'0.0']->['60244570'	'489794369487380480'	'18.65']
['227423066'	'489794369487380480'	'0.0']->['154988351'	'489794369487380480'	'18.65']
['227423066'	'489794369487380480'	'0.0']->['181097763'	'489794369487380480'	'18.65']
['227423066'	'489794369487380480'	'0.0']->['40220794'	'489794369487380480'	'18.65']
['227423066'	'489794369487380480'	'0.0']->['48224245'	'489794369487380480'	'18.65']
['227423066'	'489794369487380480'	'0.0']->['362436016'	'489794369487380480'	'18.67']
['227423066'	'489794369487380480'	'0.0']->['100975875'	'489794369487380480'	'18.68']
['227423066'	'489794369487380480'	'0.0']->['216351350'	'489794369487380480'	'18.73']
['227423066'	'489794369487380480'	'0.0']->['249854255'	'489794369487380480'	'18.75']
['227423066'	'489794369487380480'	'0.0']->['2609256480'	'489794369487380480'	'18.77']
['7782442'	'489794369487380480'	'17.6']->['6132422'	'489794369487380480'	'18.78']
['227423066'	'489794369487380480'	'0.0']->['75714100'	'489794369487380480'	'18.79']
['227423066'	'489794369487380480'	'0.0']->['110610676'	'489794369487380480'	'18.8']
['227423066'	'489794369487380480'	'0.0']->['33425506'	'489794369487380480'	'18.8']
['227423066'	'489794369487380480'	'0.0']->['1093475623'	'489794369487380480'	'18.8']
['60244570'	'489794369487380480'	'18.65']->['141510306'	'489794369487380480'	'18.8']
['227423066'	'489794369487380480'	'0.0']->['494898810'	'489794369487380480'	'18.82']
['227423066'	'489794369487380480'	'0.0']->['42005735'	'489794369487380480'	'18.83']
['227423066'	'489794369487380480'	'0.0']->['628946366'	'489794369487380480'	'18.88']
['227423066'	'489794369487380480'	'0.0']->['182297316'	'489794369487380480'	'18.9']
['227423066'	'489794369487380480'	'0.0']->['39843966'	'489794369487380480'	'18.91']
['227423066'	'489794369487380480'	'0.0']->['243344835'	'489794369487380480'	'18.91']
['100975875'	'489794369487380480'	'18.68']->['81055339'	'489794369487380480'	'18.92']
['227423066'	'489794369487380480'	'0.0']->['2541124848'	'489794369487380480'	'19.02']
['227423066'	'489794369487380480'	'0.0']->['1918781300'	'489794369487380480'	'19.05']
['227423066'	'489794369487380480'	'0.0']->['436897073'	'489794369487380480'	'19.08']
['227423066'	'489794369487380480'	'0.0']->['897695299'	'489794369487380480'	'19.11']
['227423066'	'489794369487380480'	'0.0']->['19556577'	'489794369487380480'	'19.12']
['227423066'	'489794369487380480'	'0.0']->['191824201'	'489794369487380480'	'19.12']
['227423066'	'489794369487380480'	'0.0']->['60484695'	'489794369487380480'	'19.13']
['227423066'	'489794369487380480'	'0.0']->['85235349'	'489794369487380480'	'19.13']
['227423066'	'489794369487380480'	'0.0']->['273970081'	'489794369487380480'	'19.13']
['227423066'	'489794369487380480'	'0.0']->['330106655'	'489794369487380480'	'19.13']
['227423066'	'489794369487380480'	'0.0']->['413233725'	'489794369487380480'	'19.13']
['227423066'	'489794369487380480'	'0.0']->['23975451'	'489794369487380480'	'19.13']
['6132422'	'489794369487380480'	'18.78']->['101995682'	'489794369487380480'	'19.13']
['227423066'	'489794369487380480'	'0.0']->['722117856'	'489794369487380480'	'19.13']
['227423066'	'489794369487380480'	'0.0']->['385446539'	'489794369487380480'	'19.3']
['227423066'	'489794369487380480'	'0.0']->['943253114'	'489794369487380480'	'19.38']
['227423066'	'489794369487380480'	'0.0']->['46116183'	'489794369487380480'	'19.43']
['227423066'	'489794369487380480'	'0.0']->['92638641'	'489794369487380480'	'19.45']
['227423066'	'489794369487380480'	'0.0']->['19498310'	'489794369487380480'	'19.46']
['227423066'	'489794369487380480'	'0.0']->['166437067'	'489794369487380480'	'19.46']
['2556738991'	'489794369487380480'	'16.15']->['69781098'	'489794369487380480'	'19.46']
['227423066'	'489794369487380480'	'0.0']->['3603465672'	'489794369487380480'	'19.46']
['227423066'	'489794369487380480'	'0.0']->['3082147183'	'489794369487380480'	'19.46']
['227423066'	'489794369487380480'	'0.0']->['2648975718'	'489794369487380480'	'19.47']
['227423066'	'489794369487380480'	'0.0']->['71440918'	'489794369487380480'	'19.47']
['227423066'	'489794369487380480'	'0.0']->['41376099'	'489794369487380480'	'19.47']
['227423066'	'489794369487380480'	'0.0']->['169242210'	'489794369487380480'	'19.47']
['227423066'	'489794369487380480'	'0.0']->['482905215'	'489794369487380480'	'19.47']
['23975451'	'489794369487380480'	'19.13']->['21705156'	'489794369487380480'	'19.47']
['227423066'	'489794369487380480'	'0.0']->['1619688937'	'489794369487380480'	'19.47']
['227423066'	'489794369487380480'	'0.0']->['1030799138'	'489794369487380480'	'19.55']
['227423066'	'489794369487380480'	'0.0']->['151318625'	'489794369487380480'	'19.59']
['227423066'	'489794369487380480'	'0.0']->['106074325'	'489794369487380480'	'19.61']
['141510306'	'489794369487380480'	'18.8']->['274432456'	'489794369487380480'	'19.62']
['227423066'	'489794369487380480'	'0.0']->['464068991'	'489794369487380480'	'19.63']
['259668413'	'489794369487380480'	'17.6']->['327804338'	'489794369487380480'	'19.63']
['227423066'	'489794369487380480'	'0.0']->['287012152'	'489794369487380480'	'19.63']
['227423066'	'489794369487380480'	'0.0']->['424227635'	'489794369487380480'	'19.81']
['227423066'	'489794369487380480'	'0.0']->['787413697'	'489799360415559680'	'19.83']
['227423066'	'489794369487380480'	'0.0']->['538164641'	'489794369487380480'	'19.9']
['227423066'	'489794369487380480'	'0.0']->['754276772'	'489794369487380480'	'19.94']
['227423066'	'489794369487380480'	'0.0']->['505734223'	'489794369487380480'	'19.96']
['227423066'	'489794369487380480'	'0.0']->['346135533'	'489794369487380480'	'19.97']
['227423066'	'489794369487380480'	'0.0']->['301578127'	'489794369487380480'	'19.98']
['227423066'	'489794369487380480'	'0.0']->['1663922780'	'489794369487380480'	'19.98']
['227423066'	'489794369487380480'	'0.0']->['592776275'	'489794369487380480'	'20.07']
['227423066'	'489794369487380480'	'0.0']->['411824292'	'489794369487380480'	'20.11']
['227423066'	'489794369487380480'	'0.0']->['22919451'	'489794369487380480'	'20.13']
['2556738991'	'489794369487380480'	'16.15']->['297329316'	'489794369487380480'	'20.14']
['227423066'	'489794369487380480'	'0.0']->['136161105'	'489794369487380480'	'20.14']
['227423066'	'489794369487380480'	'0.0']->['222964399'	'489794369487380480'	'20.15']
['227423066'	'489794369487380480'	'0.0']->['465184830'	'489794369487380480'	'20.15']
['227423066'	'489794369487380480'	'0.0']->['67600887'	'489794369487380480'	'20.18']
['227423066'	'489794369487380480'	'0.0']->['12604292'	'489794369487380480'	'20.19']
['227423066'	'489794369487380480'	'0.0']->['171005138'	'489794369487380480'	'20.19']
['227423066'	'489794369487380480'	'0.0']->['27156839'	'489794369487380480'	'20.2']
['227423066'	'489794369487380480'	'0.0']->['239209585'	'489794369487380480'	'20.2']
['227423066'	'489794369487380480'	'0.0']->['1466187900'	'489794369487380480'	'20.27']
['227423066'	'489794369487380480'	'0.0']->['431266326'	'489794369487380480'	'20.3']
['227423066'	'489794369487380480'	'0.0']->['1699699118'	'489794369487380480'	'20.32']
['227423066'	'489794369487380480'	'0.0']->['17542672'	'489794369487380480'	'20.32']
['227423066'	'489794369487380480'	'0.0']->['112157167'	'489794369487380480'	'20.32']
['227423066'	'489794369487380480'	'0.0']->['210743494'	'489794369487380480'	'20.33']
['227423066'	'489794369487380480'	'0.0']->['629065228'	'489794369487380480'	'20.33']
['227423066'	'489794369487380480'	'0.0']->['351413965'	'489794369487380480'	'20.33']
['227423066'	'489794369487380480'	'0.0']->['36777753'	'489794369487380480'	'20.36']
['227423066'	'489794369487380480'	'0.0']->['322849184'	'489794369487380480'	'20.36']
['227423066'	'489794369487380480'	'0.0']->['252104406'	'489794369487380480'	'20.37']
['227423066'	'489794369487380480'	'0.0']->['270355753'	'489794369487380480'	'20.37']
['227423066'	'489794369487380480'	'0.0']->['2373686251'	'489794369487380480'	'20.38']
['227423066'	'489794369487380480'	'0.0']->['557487624'	'489794369487380480'	'20.38']
['227423066'	'489794369487380480'	'0.0']->['1253879120'	'489794369487380480'	'20.4']
['227423066'	'489794369487380480'	'0.0']->['155832132'	'489794369487380480'	'20.43']
['227423066'	'489794369487380480'	'0.0']->['1099870434'	'489794369487380480'	'20.44']
['227423066'	'489794369487380480'	'0.0']->['2253446694'	'489794369487380480'	'20.46']
['227423066'	'489794369487380480'	'0.0']->['255238456'	'489794369487380480'	'20.48']
['227423066'	'489794369487380480'	'0.0']->['1066638019'	'489794369487380480'	'20.71']
['227423066'	'489794369487380480'	'0.0']->['85430575'	'489794369487380480'	'20.76']
['227423066'	'489794369487380480'	'0.0']->['427962955'	'489794369487380480'	'20.82']
['227423066'	'489794369487380480'	'0.0']->['52064212'	'489794369487380480'	'20.88']
['227423066'	'489794369487380480'	'0.0']->['1460076721'	'489794369487380480'	'20.9']
['227423066'	'489794369487380480'	'0.0']->['894476281'	'489794369487380480'	'20.91']
['227423066'	'489794369487380480'	'0.0']->['309885300'	'489794369487380480'	'20.92']
['227423066'	'489794369487380480'	'0.0']->['1480262203'	'489794369487380480'	'20.93']
['227423066'	'489794369487380480'	'0.0']->['43364590'	'489794369487380480'	'20.93']
['227423066'	'489794369487380480'	'0.0']->['351409122'	'489794369487380480'	'20.93']
['227423066'	'489794369487380480'	'0.0']->['1319404471'	'489794369487380480'	'20.93']
['227423066'	'489794369487380480'	'0.0']->['554567031'	'489794369487380480'	'20.93']
['227423066'	'489794369487380480'	'0.0']->['42595679'	'489794369487380480'	'20.93']
['227423066'	'489794369487380480'	'0.0']->['1504313886'	'489794369487380480'	'20.93']
['227423066'	'489794369487380480'	'0.0']->['91698573'	'489794369487380480'	'20.93']
['227423066'	'489794369487380480'	'0.0']->['308560681'	'489794369487380480'	'20.93']
['227423066'	'489794369487380480'	'0.0']->['38725037'	'489794369487380480'	'20.93']
['227423066'	'489794369487380480'	'0.0']->['333862572'	'489794369487380480'	'20.93']
['227423066'	'489794369487380480'	'0.0']->['787115502'	'489794369487380480'	'20.93']
['2440211684'	'489794369487380480'	'17.6']->['1026608390'	'489794369487380480'	'20.93']
['227423066'	'489794369487380480'	'0.0']->['240819240'	'489794369487380480'	'20.93']
['227423066'	'489794369487380480'	'0.0']->['1464563336'	'489794369487380480'	'21.0']
['227423066'	'489794369487380480'	'0.0']->['242283102'	'489794369487380480'	'21.02']
['227423066'	'489794369487380480'	'0.0']->['282897039'	'489794369487380480'	'21.03']
['227423066'	'489794369487380480'	'0.0']->['252514658'	'489794369487380480'	'21.05']
['227423066'	'489794369487380480'	'0.0']->['237160276'	'489794369487380480'	'21.06']
['227423066'	'489794369487380480'	'0.0']->['55841013'	'489794369487380480'	'21.06']
['6132422'	'489794369487380480'	'18.78']->['58219570'	'489794369487380480'	'21.06']
['227423066'	'489794369487380480'	'0.0']->['35132693'	'489794369487380480'	'21.07']
['227423066'	'489794369487380480'	'0.0']->['208257725'	'489794369487380480'	'21.07']
['227423066'	'489794369487380480'	'0.0']->['615194070'	'489794369487380480'	'21.07']
['227423066'	'489794369487380480'	'0.0']->['791352343'	'489794369487380480'	'21.07']
['227423066'	'489794369487380480'	'0.0']->['172996842'	'489794369487380480'	'21.1']
['227423066'	'489794369487380480'	'0.0']->['1649344633'	'489794369487380480'	'21.11']
['227423066'	'489794369487380480'	'0.0']->['434145947'	'489794369487380480'	'21.12']
['227423066'	'489794369487380480'	'0.0']->['62427789'	'489794369487380480'	'21.13']
['227423066'	'489794369487380480'	'0.0']->['778571173571559424'	'489794369487380480'	'21.15']
['227423066'	'489794369487380480'	'0.0']->['252990219'	'489794369487380480'	'21.17']
['227423066'	'489794369487380480'	'0.0']->['267418667'	'489794369487380480'	'21.18']
['227423066'	'489794369487380480'	'0.0']->['43517172'	'489794369487380480'	'21.19']
['227423066'	'489794369487380480'	'0.0']->['24059426'	'489794369487380480'	'21.2']
['1699699118'	'489794369487380480'	'20.32']->['121404451'	'489794369487380480'	'21.2']
['227423066'	'489794369487380480'	'0.0']->['95806711'	'489794369487380480'	'21.2']
['227423066'	'489794369487380480'	'0.0']->['40163177'	'489794369487380480'	'21.25']
['227423066'	'489794369487380480'	'0.0']->['29756824'	'489794369487380480'	'21.27']
['227423066'	'489794369487380480'	'0.0']->['534109208'	'489794369487380480'	'21.29']
['227423066'	'489794369487380480'	'0.0']->['298137849'	'489794369487380480'	'21.29']
['227423066'	'489794369487380480'	'0.0']->['519555658'	'489794369487380480'	'21.29']
['227423066'	'489794369487380480'	'0.0']->['76722627'	'489794369487380480'	'21.3']
['754276772'	'489794369487380480'	'19.94']->['349418637'	'489794369487380480'	'21.3']
['58219570'	'489794369487380480'	'21.06']->['262045914'	'489794369487380480'	'21.3']
['58219570'	'489794369487380480'	'21.06']->['586697304'	'489794369487380480'	'21.3']
['1699699118'	'489794369487380480'	'20.32']->['1052615568'	'489794369487380480'	'21.31']
['227423066'	'489794369487380480'	'0.0']->['850188302'	'489794369487380480'	'21.31']
['227423066'	'489794369487380480'	'0.0']->['92748353'	'489794369487380480'	'21.32']
['227423066'	'489794369487380480'	'0.0']->['14401607'	'489799736195424260'	'21.32']
['227423066'	'489794369487380480'	'0.0']->['63787284'	'489794369487380480'	'21.33']
['227423066'	'489794369487380480'	'0.0']->['408410746'	'489794369487380480'	'21.34']
['227423066'	'489794369487380480'	'0.0']->['895426064'	'489794369487380480'	'21.35']
['58219570'	'489794369487380480'	'21.06']->['2160798475'	'489794369487380480'	'21.35']
['58219570'	'489794369487380480'	'21.06']->['100181350'	'489794369487380480'	'21.35']
['227423066'	'489794369487380480'	'0.0']->['824725009'	'489794369487380480'	'21.35']
['227423066'	'489794369487380480'	'0.0']->['30284449'	'489794369487380480'	'21.42']
['227423066'	'489794369487380480'	'0.0']->['298468825'	'489794369487380480'	'21.45']
['227423066'	'489794369487380480'	'0.0']->['882405284'	'489794369487380480'	'21.47']
['227423066'	'489794369487380480'	'0.0']->['2654150863'	'489794369487380480'	'21.48']
['227423066'	'489794369487380480'	'0.0']->['251228558'	'489794369487380480'	'21.48']
['227423066'	'489794369487380480'	'0.0']->['24785956'	'489794369487380480'	'21.48']
['227423066'	'489794369487380480'	'0.0']->['478269385'	'489794369487380480'	'21.48']
['227423066'	'489794369487380480'	'0.0']->['256685705'	'489794369487380480'	'21.48']
['227423066'	'489794369487380480'	'0.0']->['15498866'	'489794369487380480'	'21.48']
['227423066'	'489794369487380480'	'0.0']->['327830459'	'489794369487380480'	'21.48']
['227423066'	'489794369487380480'	'0.0']->['386394826'	'489794369487380480'	'21.48']
['58219570'	'489794369487380480'	'21.06']->['199183041'	'489794369487380480'	'21.48']
['227423066'	'489794369487380480'	'0.0']->['169890867'	'489794369487380480'	'21.48']
['268277799'	'489794369487380480'	'17.6']->['2305693658'	'489794369487380480'	'21.48']
['227423066'	'489794369487380480'	'0.0']->['387024230'	'489794369487380480'	'21.48']
['227423066'	'489794369487380480'	'0.0']->['2502343622'	'489794369487380480'	'21.52']
['227423066'	'489794369487380480'	'0.0']->['261241914'	'489794369487380480'	'21.53']
['227423066'	'489794369487380480'	'0.0']->['83581800'	'489794369487380480'	'21.54']
['227423066'	'489794369487380480'	'0.0']->['488002280'	'489794369487380480'	'21.55']
['227423066'	'489794369487380480'	'0.0']->['1614298886'	'489794369487380480'	'21.57']
['227423066'	'489794369487380480'	'0.0']->['1923892772'	'489794369487380480'	'21.57']
['227423066'	'489794369487380480'	'0.0']->['49976947'	'489794369487380480'	'21.6']
['58219570'	'489794369487380480'	'21.06']->['244585938'	'489794369487380480'	'21.61']
['227423066'	'489794369487380480'	'0.0']->['1304812694'	'489794369487380480'	'21.62']
['227423066'	'489794369487380480'	'0.0']->['2301646046'	'489794369487380480'	'21.65']
['227423066'	'489794369487380480'	'0.0']->['369402295'	'489794369487380480'	'21.68']
['227423066'	'489794369487380480'	'0.0']->['168984636'	'489794369487380480'	'21.7']
['58219570'	'489794369487380480'	'21.06']->['135069831'	'489794369487380480'	'21.7']
['227423066'	'489794369487380480'	'0.0']->['98003155'	'489794369487380480'	'21.7']
['227423066'	'489794369487380480'	'0.0']->['2154815444'	'489794369487380480'	'21.74']
['227423066'	'489794369487380480'	'0.0']->['580106634'	'489794369487380480'	'21.74']
['227423066'	'489794369487380480'	'0.0']->['996542689'	'489794369487380480'	'21.75']
['227423066'	'489794369487380480'	'0.0']->['439810041'	'489794369487380480'	'21.77']
['227423066'	'489794369487380480'	'0.0']->['136140534'	'489794369487380480'	'21.79']
['227423066'	'489794369487380480'	'0.0']->['297874200'	'489794369487380480'	'21.79']
['227423066'	'489794369487380480'	'0.0']->['1022775678'	'489794369487380480'	'21.8']
['58219570'	'489794369487380480'	'21.06']->['394487038'	'489794369487380480'	'21.8']
['58219570'	'489794369487380480'	'21.06']->['218580836'	'489794369487380480'	'21.8']
['227423066'	'489794369487380480'	'0.0']->['15176033'	'489794369487380480'	'21.84']
['227423066'	'489794369487380480'	'0.0']->['18220818'	'489794369487380480'	'21.86']
['227423066'	'489794369487380480'	'0.0']->['304418716'	'489794369487380480'	'21.88']
['227423066'	'489794369487380480'	'0.0']->['257435307'	'489794369487380480'	'21.91']
['227423066'	'489794369487380480'	'0.0']->['72109689'	'489794369487380480'	'21.93']
['227423066'	'489794369487380480'	'0.0']->['1652648276'	'489794369487380480'	'21.98']
['227423066'	'489794369487380480'	'0.0']->['137542660'	'489794369487380480'	'22.0']
['227423066'	'489794369487380480'	'0.0']->['1567111472'	'489794369487380480'	'22.02']
['227423066'	'489794369487380480'	'0.0']->['153504272'	'489794369487380480'	'22.03']
['227423066'	'489794369487380480'	'0.0']->['385535260'	'489794369487380480'	'22.03']
['227423066'	'489794369487380480'	'0.0']->['237490880'	'489794369487380480'	'22.06']
['18220818'	'489794369487380480'	'21.86']->['1674500102'	'489794369487380480'	'22.07']
['227423066'	'489794369487380480'	'0.0']->['39170236'	'489794369487380480'	'22.08']
['227423066'	'489794369487380480'	'0.0']->['382285916'	'489794369487380480'	'22.08']
['227423066'	'489794369487380480'	'0.0']->['618187937'	'489794369487380480'	'22.08']
['17542672'	'489794369487380480'	'20.32']->['282460653'	'489794369487380480'	'22.12']
['227423066'	'489794369487380480'	'0.0']->['49974512'	'489794369487380480'	'22.13']
['227423066'	'489794369487380480'	'0.0']->['433926352'	'489794369487380480'	'22.14']
['227423066'	'489794369487380480'	'0.0']->['430965994'	'489794369487380480'	'22.15']
['227423066'	'489794369487380480'	'0.0']->['415589690'	'489794369487380480'	'22.23']
['227423066'	'489794369487380480'	'0.0']->['116727304'	'489794369487380480'	'22.26']
['227423066'	'489794369487380480'	'0.0']->['1006634233'	'489794369487380480'	'22.28']
['1052615568'	'489794369487380480'	'21.31']->['313852144'	'489794369487380480'	'22.29']
['227423066'	'489794369487380480'	'0.0']->['587327360'	'489794369487380480'	'22.3']
['259668413'	'489794369487380480'	'17.6']->['631813048'	'489794369487380480'	'22.3']
['227423066'	'489794369487380480'	'0.0']->['1933908715'	'489794369487380480'	'22.3']
['227423066'	'489794369487380480'	'0.0']->['14141465'	'489794369487380480'	'22.3']
['227423066'	'489794369487380480'	'0.0']->['2448070380'	'489794369487380480'	'22.3']
['227423066'	'489794369487380480'	'0.0']->['1143330530'	'489794369487380480'	'22.3']
['227423066'	'489794369487380480'	'0.0']->['67809786'	'489794369487380480'	'22.3']
['17542672'	'489794369487380480'	'20.32']->['341990306'	'489794369487380480'	'22.3']
['227423066'	'489794369487380480'	'0.0']->['364468124'	'489794369487380480'	'22.3']
['227423066'	'489794369487380480'	'0.0']->['194614378'	'489794369487380480'	'22.3']
['227423066'	'489794369487380480'	'0.0']->['109473557'	'489794369487380480'	'22.3']
['227423066'	'489794369487380480'	'0.0']->['2343226316'	'489794369487380480'	'22.3']
['227423066'	'489794369487380480'	'0.0']->['496003232'	'489794369487380480'	'22.32']
['227423066'	'489794369487380480'	'0.0']->['92465611'	'489794369487380480'	'22.33']
['58219570'	'489794369487380480'	'21.06']->['99454183'	'489794369487380480'	'22.34']
['227423066'	'489794369487380480'	'0.0']->['48778308'	'489794369487380480'	'22.35']
['165160668'	'489794369487380480'	'17.6']->['122625819'	'489794369487380480'	'22.36']
['227423066'	'489794369487380480'	'0.0']->['349766270'	'489794369487380480'	'22.36']
['17542672'	'489794369487380480'	'20.32']->['113218202'	'489794369487380480'	'22.37']
['227423066'	'489794369487380480'	'0.0']->['19444467'	'489794369487380480'	'22.37']
['227423066'	'489794369487380480'	'0.0']->['6274572'	'489794369487380480'	'22.39']
['227423066'	'489794369487380480'	'0.0']->['700827326'	'489794369487380480'	'22.4']
['227423066'	'489794369487380480'	'0.0']->['323133004'	'489794369487380480'	'22.41']
['227423066'	'489794369487380480'	'0.0']->['407908272'	'489794369487380480'	'22.42']
['227423066'	'489794369487380480'	'0.0']->['934494614'	'489794369487380480'	'22.51']
['227423066'	'489794369487380480'	'0.0']->['600115771'	'489794369487380480'	'22.62']
['327804338'	'489794369487380480'	'19.63']->['2522685547'	'489794369487380480'	'22.63']
['227423066'	'489794369487380480'	'0.0']->['757290433'	'489794369487380480'	'22.73']
['227423066'	'489794369487380480'	'0.0']->['1027464169'	'489794369487380480'	'22.78']
['227423066'	'489794369487380480'	'0.0']->['533181145'	'489794369487380480'	'22.81']
['227423066'	'489794369487380480'	'0.0']->['437308923'	'489794369487380480'	'22.82']
['227423066'	'489794369487380480'	'0.0']->['118462098'	'489794369487380480'	'22.82']
['227423066'	'489794369487380480'	'0.0']->['217004870'	'489794369487380480'	'22.83']
['58219570'	'489794369487380480'	'21.06']->['621873722'	'489794369487380480'	'22.83']
['227423066'	'489794369487380480'	'0.0']->['2292787681'	'489794369487380480'	'22.83']
['58219570'	'489794369487380480'	'21.06']->['105191496'	'489794369487380480'	'22.83']
['227423066'	'489794369487380480'	'0.0']->['5354482'	'489794369487380480'	'22.83']
['227423066'	'489794369487380480'	'0.0']->['70392650'	'489794369487380480'	'22.83']
['227423066'	'489794369487380480'	'0.0']->['446866090'	'489794369487380480'	'22.83']
['227423066'	'489794369487380480'	'0.0']->['445204683'	'489794369487380480'	'22.83']
['227423066'	'489794369487380480'	'0.0']->['20413141'	'489794369487380480'	'22.83']
['227423066'	'489794369487380480'	'0.0']->['217645062'	'489794369487380480'	'22.83']
['227423066'	'489794369487380480'	'0.0']->['50902111'	'489794369487380480'	'22.83']
['308560681'	'489794369487380480'	'20.93']->['212300823'	'489794369487380480'	'22.83']
['227423066'	'489794369487380480'	'0.0']->['291544183'	'489794369487380480'	'22.83']
['308560681'	'489794369487380480'	'20.93']->['112452228'	'489794369487380480'	'22.83']
['58219570'	'489794369487380480'	'21.06']->['18021798'	'489794369487380480'	'22.83']
['227423066'	'489794369487380480'	'0.0']->['344199058'	'489794369487380480'	'22.83']
['227423066'	'489794369487380480'	'0.0']->['2265791658'	'489794369487380480'	'22.83']
['227423066'	'489794369487380480'	'0.0']->['1693248092'	'489794369487380480'	'22.83']
['227423066'	'489794369487380480'	'0.0']->['188861844'	'489794369487380480'	'22.83']
['227423066'	'489794369487380480'	'0.0']->['128488891'	'489794369487380480'	'22.83']
['227423066'	'489794369487380480'	'0.0']->['96605704'	'489794369487380480'	'22.87']
['227423066'	'489794369487380480'	'0.0']->['1599710208'	'489794369487380480'	'22.88']
['227423066'	'489794369487380480'	'0.0']->['144791526'	'489794369487380480'	'22.89']
['227423066'	'489794369487380480'	'0.0']->['340097280'	'489794369487380480'	'22.89']
['227423066'	'489794369487380480'	'0.0']->['69890047'	'489794369487380480'	'22.9']
['58219570'	'489794369487380480'	'21.06']->['96333177'	'489794369487380480'	'22.92']
['227423066'	'489794369487380480'	'0.0']->['1512122694'	'489794369487380480'	'22.93']
['227423066'	'489794369487380480'	'0.0']->['350301297'	'489794369487380480'	'22.93']
['227423066'	'489794369487380480'	'0.0']->['258370004'	'489794369487380480'	'22.93']
['1026608390'	'489794369487380480'	'20.93']->['924250459'	'489794369487380480'	'22.98']
['227423066'	'489794369487380480'	'0.0']->['4554798619'	'489794369487380480'	'23.0']
['58219570'	'489794369487380480'	'21.06']->['247811814'	'489794369487380480'	'23.01']
['227423066'	'489794369487380480'	'0.0']->['582909932'	'489794369487380480'	'23.01']
['227423066'	'489794369487380480'	'0.0']->['234592199'	'489794369487380480'	'23.02']
['58219570'	'489794369487380480'	'21.06']->['104562954'	'489794369487380480'	'23.03']
['227423066'	'489794369487380480'	'0.0']->['388452718'	'489794369487380480'	'23.09']
['227423066'	'489794369487380480'	'0.0']->['614056227'	'489794369487380480'	'23.12']
['227423066'	'489794369487380480'	'0.0']->['300837124'	'489794369487380480'	'23.14']
['308560681'	'489794369487380480'	'20.93']->['1732262246'	'489794369487380480'	'23.14']
['227423066'	'489794369487380480'	'0.0']->['2576124129'	'489794369487380480'	'23.14']
['227423066'	'489794369487380480'	'0.0']->['43515616'	'489794369487380480'	'23.15']
['227423066'	'489794369487380480'	'0.0']->['153659847'	'489794369487380480'	'23.15']
['415589690'	'489794369487380480'	'22.23']->['283204345'	'489794369487380480'	'23.15']
['227423066'	'489794369487380480'	'0.0']->['167692347'	'489794369487380480'	'23.15']
['227423066'	'489794369487380480'	'0.0']->['246576105'	'489794369487380480'	'23.15']
['227423066'	'489794369487380480'	'0.0']->['564367508'	'489794369487380480'	'23.3']
['227423066'	'489794369487380480'	'0.0']->['1074695221'	'489794369487380480'	'23.38']
['227423066'	'489794369487380480'	'0.0']->['2361327025'	'489794369487380480'	'23.4']
['227423066'	'489794369487380480'	'0.0']->['1037478986'	'489794369487380480'	'23.41']
['227423066'	'489794369487380480'	'0.0']->['596017213'	'489794369487380480'	'23.43']
['227423066'	'489794369487380480'	'0.0']->['375409353'	'489794369487380480'	'23.44']
['227423066'	'489794369487380480'	'0.0']->['1015472136'	'489794369487380480'	'23.44']
['227423066'	'489794369487380480'	'0.0']->['26604630'	'489794369487380480'	'23.45']
['227423066'	'489794369487380480'	'0.0']->['1691427488'	'489794369487380480'	'23.45']
['227423066'	'489794369487380480'	'0.0']->['304373580'	'489794369487380480'	'23.45']
['227423066'	'489794369487380480'	'0.0']->['782637024'	'489794369487380480'	'23.45']
['227423066'	'489794369487380480'	'0.0']->['1451079025'	'489794369487380480'	'23.45']
['227423066'	'489794369487380480'	'0.0']->['246350344'	'489794369487380480'	'23.45']
['227423066'	'489794369487380480'	'0.0']->['32057168'	'489800275214204928'	'23.47']
['14401607'	'489799736195424260'	'21.32']->['2211342025'	'489800276891951104'	'23.47']
['227423066'	'489794369487380480'	'0.0']->['144693448'	'489794369487380480'	'23.53']
['58219570'	'489794369487380480'	'21.06']->['1422812138'	'489794369487380480'	'23.57']
['227423066'	'489794369487380480'	'0.0']->['280487563'	'489794369487380480'	'23.6']
['227423066'	'489794369487380480'	'0.0']->['183737574'	'489794369487380480'	'23.61']
['58219570'	'489794369487380480'	'21.06']->['250500048'	'489794369487380480'	'23.61']
['1699699118'	'489794369487380480'	'20.32']->['548204423'	'489794369487380480'	'23.61']
['227423066'	'489794369487380480'	'0.0']->['169869251'	'489794369487380480'	'23.62']
['227423066'	'489794369487380480'	'0.0']->['1198229479'	'489794369487380480'	'23.62']
['227423066'	'489794369487380480'	'0.0']->['809994679'	'489794369487380480'	'23.83']
['227423066'	'489794369487380480'	'0.0']->['840828397'	'489794369487380480'	'23.94']
['227423066'	'489794369487380480'	'0.0']->['2254674342'	'489794369487380480'	'23.97']
['282897039'	'489794369487380480'	'21.03']->['392734406'	'489794369487380480'	'24.0']
['19498310'	'489794369487380480'	'19.46']->['20318517'	'489794369487380480'	'24.02']
['227423066'	'489794369487380480'	'0.0']->['719283054'	'489794369487380480'	'24.04']
['227423066'	'489794369487380480'	'0.0']->['535137198'	'489794369487380480'	'24.04']
['227423066'	'489794369487380480'	'0.0']->['36281614'	'489794369487380480'	'24.04']
['227423066'	'489794369487380480'	'0.0']->['424169848'	'489794369487380480'	'24.04']
['227423066'	'489794369487380480'	'0.0']->['175453189'	'489794369487380480'	'24.05']
['17542672'	'489794369487380480'	'20.32']->['119129371'	'489794369487380480'	'24.05']
['227423066'	'489794369487380480'	'0.0']->['452877040'	'489794369487380480'	'24.05']
['227423066'	'489794369487380480'	'0.0']->['132629079'	'489794369487380480'	'24.05']
['227423066'	'489794369487380480'	'0.0']->['2464860798'	'489794369487380480'	'24.05']
['227423066'	'489794369487380480'	'0.0']->['444523788'	'489794369487380480'	'24.05']
['227423066'	'489794369487380480'	'0.0']->['68399281'	'489794369487380480'	'24.05']
['227423066'	'489794369487380480'	'0.0']->['376348953'	'489794369487380480'	'24.05']
['250500048'	'489794369487380480'	'23.61']->['19526231'	'489794369487380480'	'24.05']
['227423066'	'489794369487380480'	'0.0']->['19026149'	'489794369487380480'	'24.05']
['169890867'	'489794369487380480'	'21.48']->['238058434'	'489794369487380480'	'24.05']
['227423066'	'489794369487380480'	'0.0']->['2601290065'	'489794369487380480'	'24.05']
['112452228'	'489794369487380480'	'22.83']->['224158571'	'489794369487380480'	'24.05']
['227423066'	'489794369487380480'	'0.0']->['177757762'	'489794369487380480'	'24.05']
['231820457'	'489794369487380480'	'18.65']->['255445121'	'489794369487380480'	'24.05']
['227423066'	'489794369487380480'	'0.0']->['266681413'	'489794369487380480'	'24.05']
['227423066'	'489794369487380480'	'0.0']->['51949352'	'489794369487380480'	'24.05']
['227423066'	'489794369487380480'	'0.0']->['70064341'	'489794369487380480'	'24.05']
['227423066'	'489794369487380480'	'0.0']->['223713945'	'489794369487380480'	'24.05']
['227423066'	'489794369487380480'	'0.0']->['49015999'	'489794369487380480'	'24.05']
['227423066'	'489794369487380480'	'0.0']->['2439772005'	'489794369487380480'	'24.05']
['227423066'	'489794369487380480'	'0.0']->['1321820708'	'489794369487380480'	'24.05']
['58219570'	'489794369487380480'	'21.06']->['841825064'	'489794369487380480'	'24.08']
['227423066'	'489794369487380480'	'0.0']->['354355388'	'489794369487380480'	'24.12']
['227423066'	'489794369487380480'	'0.0']->['311375423'	'489794369487380480'	'24.13']
['227423066'	'489794369487380480'	'0.0']->['499018007'	'489794369487380480'	'24.15']
['227423066'	'489794369487380480'	'0.0']->['260317702'	'489794369487380480'	'24.18']
['227423066'	'489794369487380480'	'0.0']->['114771634'	'489794369487380480'	'24.19']
['227423066'	'489794369487380480'	'0.0']->['38627451'	'489794369487380480'	'24.2']
['227423066'	'489794369487380480'	'0.0']->['290974198'	'489794369487380480'	'24.21']
['227423066'	'489794369487380480'	'0.0']->['801887311'	'489794369487380480'	'24.22']
['227423066'	'489794369487380480'	'0.0']->['1440291686'	'489794369487380480'	'24.33']
['227423066'	'489794369487380480'	'0.0']->['1461740430'	'489794369487380480'	'24.39']
['227423066'	'489794369487380480'	'0.0']->['2611810093'	'489794369487380480'	'24.41']
['227423066'	'489794369487380480'	'0.0']->['1468957855'	'489794369487380480'	'24.42']
['227423066'	'489794369487380480'	'0.0']->['1101318499'	'489794369487380480'	'24.44']
['227423066'	'489794369487380480'	'0.0']->['186852098'	'489794369487380480'	'24.45']
['227423066'	'489794369487380480'	'0.0']->['123633339'	'489794369487380480'	'24.47']
['42005735'	'489794369487380480'	'18.83']->['92512974'	'489794369487380480'	'24.48']
['227423066'	'489794369487380480'	'0.0']->['395251759'	'489794369487380480'	'24.48']
['227423066'	'489794369487380480'	'0.0']->['38782959'	'489794369487380480'	'24.48']
['227423066'	'489794369487380480'	'0.0']->['51337290'	'489794369487380480'	'24.48']
['227423066'	'489794369487380480'	'0.0']->['19289898'	'489794369487380480'	'24.48']
['227423066'	'489794369487380480'	'0.0']->['191475014'	'489794369487380480'	'24.48']
['227423066'	'489794369487380480'	'0.0']->['601574465'	'489794369487380480'	'24.5']
['227423066'	'489794369487380480'	'0.0']->['85098915'	'489794369487380480'	'24.52']
['489250210'	'489794369487380480'	'16.47']->['449573390'	'489794369487380480'	'24.55']
['227423066'	'489794369487380480'	'0.0']->['41784306'	'489794369487380480'	'24.59']
['297513621'	'489794369487380480'	'1.62']->['758107993'	'489794369487380480'	'24.61']
['809994679'	'489794369487380480'	'23.83']->['122973637'	'489794369487380480'	'24.62']
['227423066'	'489794369487380480'	'0.0']->['56715645'	'489794369487380480'	'24.63']
['227423066'	'489794369487380480'	'0.0']->['744232628'	'489794369487380480'	'24.65']
['227423066'	'489794369487380480'	'0.0']->['475897405'	'489794369487380480'	'24.66']
['227423066'	'489794369487380480'	'0.0']->['354181461'	'489794369487380480'	'24.66']
['809994679'	'489794369487380480'	'23.83']->['480433454'	'489794369487380480'	'24.67']
['227423066'	'489794369487380480'	'0.0']->['984686096'	'489794369487380480'	'24.68']
['227423066'	'489794369487380480'	'0.0']->['17660580'	'489794369487380480'	'24.68']
['17542672'	'489794369487380480'	'20.32']->['31760365'	'489794369487380480'	'24.7']
['227423066'	'489794369487380480'	'0.0']->['254052532'	'489794369487380480'	'24.73']
['227423066'	'489794369487380480'	'0.0']->['414021404'	'489794369487380480'	'24.74']
['58219570'	'489794369487380480'	'21.06']->['356376023'	'489794369487380480'	'24.75']
['227423066'	'489794369487380480'	'0.0']->['574412238'	'489794369487380480'	'24.89']
['227423066'	'489794369487380480'	'0.0']->['345851386'	'489794369487380480'	'24.96']
['227423066'	'489794369487380480'	'0.0']->['15331822'	'489794369487380480'	'24.97']
['227423066'	'489794369487380480'	'0.0']->['522155252'	'489794369487380480'	'24.97']
['227423066'	'489794369487380480'	'0.0']->['634766362'	'489794369487380480'	'24.98']
['227423066'	'489794369487380480'	'0.0']->['149965076'	'489794369487380480'	'24.99']
['227423066'	'489794369487380480'	'0.0']->['1909023805'	'489794369487380480'	'25.0']
['227423066'	'489794369487380480'	'0.0']->['15160685'	'489794369487380480'	'25.02']
['227423066'	'489794369487380480'	'0.0']->['115302143'	'489794369487380480'	'25.02']
['227423066'	'489794369487380480'	'0.0']->['138304059'	'489794369487380480'	'25.03']
['227423066'	'489794369487380480'	'0.0']->['320511863'	'489794369487380480'	'25.03']
['227423066'	'489794369487380480'	'0.0']->['18128814'	'489794369487380480'	'25.03']
['227423066'	'489794369487380480'	'0.0']->['96072220'	'489794369487380480'	'25.03']
['424169848'	'489794369487380480'	'24.04']->['37715294'	'489794369487380480'	'25.03']
['227423066'	'489794369487380480'	'0.0']->['16142759'	'489794369487380480'	'25.03']
['227423066'	'489794369487380480'	'0.0']->['21442193'	'489794369487380480'	'25.03']
['282897039'	'489794369487380480'	'21.03']->['123616869'	'489794369487380480'	'25.03']
['19026149'	'489794369487380480'	'24.05']->['177651440'	'489794369487380480'	'25.03']
['227423066'	'489794369487380480'	'0.0']->['176232252'	'489794369487380480'	'25.03']
['227423066'	'489794369487380480'	'0.0']->['1390437096'	'489794369487380480'	'25.03']
['227423066'	'489794369487380480'	'0.0']->['1003904610'	'489794369487380480'	'25.07']
['227423066'	'489794369487380480'	'0.0']->['403465374'	'489794369487380480'	'25.11']
['17542672'	'489794369487380480'	'20.32']->['15319378'	'489794369487380480'	'25.15']
['227423066'	'489794369487380480'	'0.0']->['27405762'	'489794369487380480'	'25.16']
['227423066'	'489794369487380480'	'0.0']->['86061484'	'489794369487380480'	'25.17']
['227423066'	'489794369487380480'	'0.0']->['4888611'	'489794369487380480'	'25.18']
['227423066'	'489794369487380480'	'0.0']->['70256812'	'489794369487380480'	'25.18']
['327804338'	'489794369487380480'	'19.63']->['345873994'	'489794369487380480'	'25.18']
['58219570'	'489794369487380480'	'21.06']->['107053818'	'489794369487380480'	'25.18']
['21442193'	'489794369487380480'	'25.03']->['149679212'	'489794369487380480'	'25.26']
['6132422'	'489794369487380480'	'18.78']->['15764495'	'489794369487380480'	'25.29']
['841825064'	'489794369487380480'	'24.08']->['208561916'	'489794369487380480'	'25.3']
['227423066'	'489794369487380480'	'0.0']->['248576807'	'489794369487380480'	'25.31']
['227423066'	'489794369487380480'	'0.0']->['76486106'	'489794369487380480'	'25.32']
['227423066'	'489794369487380480'	'0.0']->['58408905'	'489794369487380480'	'25.33']
['227423066'	'489794369487380480'	'0.0']->['71527850'	'489794369487380480'	'25.37']
['231820457'	'489794369487380480'	'18.65']->['388962339'	'489794369487380480'	'25.4']
['227423066'	'489794369487380480'	'0.0']->['420819269'	'489794369487380480'	'25.4']
['136599827'	'489794369487380480'	'17.52']->['53946159'	'489794369487380480'	'25.43']
['227423066'	'489794369487380480'	'0.0']->['336947425'	'489794369487380480'	'25.47']
['227423066'	'489794369487380480'	'0.0']->['611989621'	'489794369487380480'	'25.49']
['227423066'	'489794369487380480'	'0.0']->['50556174'	'489794369487380480'	'25.52']
['51337290'	'489794369487380480'	'24.48']->['163834874'	'489794369487380480'	'25.53']
['227423066'	'489794369487380480'	'0.0']->['2474585562'	'489794369487380480'	'25.55']
['227423066'	'489794369487380480'	'0.0']->['555088669'	'489794369487380480'	'25.61']
['227423066'	'489794369487380480'	'0.0']->['154773800'	'489794369487380480'	'25.64']
['58219570'	'489794369487380480'	'21.06']->['60748728'	'489794369487380480'	'25.65']
['227423066'	'489794369487380480'	'0.0']->['609379990'	'489794369487380480'	'25.66']
['227423066'	'489794369487380480'	'0.0']->['150150824'	'489794369487380480'	'25.66']
['227423066'	'489794369487380480'	'0.0']->['1200290172'	'489794369487380480'	'25.66']
['227423066'	'489794369487380480'	'0.0']->['29636250'	'489794369487380480'	'25.67']
['2556738991'	'489794369487380480'	'16.15']->['307136887'	'489794369487380480'	'25.67']
['227423066'	'489794369487380480'	'0.0']->['2199203099'	'489794369487380480'	'25.74']
['227423066'	'489794369487380480'	'0.0']->['20380579'	'489794369487380480'	'25.78']
['227423066'	'489794369487380480'	'0.0']->['390286386'	'489794369487380480'	'25.8']
['227423066'	'489794369487380480'	'0.0']->['420798565'	'489794369487380480'	'25.81']
['227423066'	'489794369487380480'	'0.0']->['2179304328'	'489794369487380480'	'25.81']
['37715294'	'489794369487380480'	'25.03']->['579613687'	'489794369487380480'	'25.81']
['227423066'	'489794369487380480'	'0.0']->['247946711'	'489794369487380480'	'25.82']
['227423066'	'489794369487380480'	'0.0']->['569713029'	'489794369487380480'	'25.82']
['227423066'	'489794369487380480'	'0.0']->['27455749'	'489794369487380480'	'25.82']
['227423066'	'489794369487380480'	'0.0']->['226420642'	'489794369487380480'	'25.82']
['227423066'	'489794369487380480'	'0.0']->['53545771'	'489794369487380480'	'25.93']
['227423066'	'489794369487380480'	'0.0']->['162615691'	'489794369487380480'	'26.04']
['227423066'	'489794369487380480'	'0.0']->['823365019'	'489794369487380480'	'26.15']
['227423066'	'489794369487380480'	'0.0']->['247386989'	'489794369487380480'	'26.21']
['227423066'	'489794369487380480'	'0.0']->['520607673'	'489794369487380480'	'26.24']
['227423066'	'489794369487380480'	'0.0']->['362741786'	'489794369487380480'	'26.25']
['227423066'	'489794369487380480'	'0.0']->['183296836'	'489794369487380480'	'26.26']
['227423066'	'489794369487380480'	'0.0']->['170197340'	'489794369487380480'	'26.26']
['227423066'	'489794369487380480'	'0.0']->['45860341'	'489794369487380480'	'26.26']
['227423066'	'489794369487380480'	'0.0']->['81330772'	'489794369487380480'	'26.27']
['227423066'	'489794369487380480'	'0.0']->['419652581'	'489794369487380480'	'26.27']
['227423066'	'489794369487380480'	'0.0']->['263130247'	'489794369487380480'	'26.27']
['227423066'	'489794369487380480'	'0.0']->['2419021166'	'489794369487380480'	'26.27']
['227423066'	'489794369487380480'	'0.0']->['400591778'	'489794369487380480'	'26.27']
['227423066'	'489794369487380480'	'0.0']->['361842546'	'489794369487380480'	'26.27']
['24234737'	'489794369487380480'	'1.62']->['38693388'	'489794369487380480'	'26.27']
['227423066'	'489794369487380480'	'0.0']->['162300943'	'489794369487380480'	'26.27']
['227423066'	'489794369487380480'	'0.0']->['296289556'	'489794369487380480'	'26.27']
['227423066'	'489794369487380480'	'0.0']->['18766621'	'489794369487380480'	'26.27']
['227423066'	'489794369487380480'	'0.0']->['449603507'	'489794369487380480'	'26.27']
['227423066'	'489794369487380480'	'0.0']->['1291242517'	'489794369487380480'	'26.27']
['1699699118'	'489794369487380480'	'20.32']->['750397375'	'489794369487380480'	'26.27']
['122973637'	'489794369487380480'	'24.62']->['468354226'	'489794369487380480'	'26.27']
['227423066'	'489794369487380480'	'0.0']->['406359885'	'489794369487380480'	'26.27']
['227423066'	'489794369487380480'	'0.0']->['109682521'	'489794369487380480'	'26.27']
['227423066'	'489794369487380480'	'0.0']->['133635512'	'489794369487380480'	'26.27']
['227423066'	'489794369487380480'	'0.0']->['81567863'	'489794369487380480'	'26.32']
['227423066'	'489794369487380480'	'0.0']->['394137115'	'489794369487380480'	'26.33']
['227423066'	'489794369487380480'	'0.0']->['282256367'	'489794369487380480'	'26.34']
['227423066'	'489794369487380480'	'0.0']->['410643117'	'489794369487380480'	'26.35']
['227423066'	'489794369487380480'	'0.0']->['143664637'	'489794369487380480'	'26.36']
['227423066'	'489794369487380480'	'0.0']->['139978238'	'489794369487380480'	'26.36']
['227423066'	'489794369487380480'	'0.0']->['269732133'	'489794369487380480'	'26.37']
['227423066'	'489794369487380480'	'0.0']->['23179623'	'489794369487380480'	'26.38']
['308560681'	'489794369487380480'	'20.93']->['609991554'	'489794369487380480'	'26.4']
['227423066'	'489794369487380480'	'0.0']->['1723030874'	'489794369487380480'	'26.42']
['227423066'	'489794369487380480'	'0.0']->['1134086384'	'489794369487380480'	'26.46']
['227423066'	'489794369487380480'	'0.0']->['111095409'	'489794369487380480'	'26.48']
['308560681'	'489794369487380480'	'20.93']->['299000052'	'489794369487380480'	'26.49']
['227423066'	'489794369487380480'	'0.0']->['362766259'	'489794369487380480'	'26.49']
['227423066'	'489794369487380480'	'0.0']->['1072110522'	'489794369487380480'	'26.5']
['1468957855'	'489794369487380480'	'24.42']->['373698573'	'489794369487380480'	'26.7']
['227423066'	'489794369487380480'	'0.0']->['41110505'	'489794369487380480'	'26.8']
['227423066'	'489794369487380480'	'0.0']->['548727515'	'489794369487380480'	'26.85']
['227423066'	'489794369487380480'	'0.0']->['440070658'	'489794369487380480'	'26.88']
['58219570'	'489794369487380480'	'21.06']->['155121080'	'489794369487380480'	'26.89']
['227423066'	'489794369487380480'	'0.0']->['142593810'	'489794369487380480'	'26.89']
['227423066'	'489794369487380480'	'0.0']->['203424846'	'489794369487380480'	'26.9']
['227423066'	'489794369487380480'	'0.0']->['433528161'	'489794369487380480'	'26.9']
['227423066'	'489794369487380480'	'0.0']->['798342696'	'489794369487380480'	'26.9']
['227423066'	'489794369487380480'	'0.0']->['2225711774'	'489794369487380480'	'26.9']
['227423066'	'489794369487380480'	'0.0']->['32589035'	'489794369487380480'	'26.9']
['875254148'	'489794369487380480'	'17.3']->['463835735'	'489794369487380480'	'26.9']
['227423066'	'489794369487380480'	'0.0']->['20665229'	'489794369487380480'	'26.9']
['58219570'	'489794369487380480'	'21.06']->['80015257'	'489794369487380480'	'26.9']
['227423066'	'489794369487380480'	'0.0']->['267474525'	'489794369487380480'	'26.9']
['227423066'	'489794369487380480'	'0.0']->['26625439'	'489794369487380480'	'26.9']
['227423066'	'489794369487380480'	'0.0']->['547758572'	'489794369487380480'	'26.9']
['227423066'	'489794369487380480'	'0.0']->['69556101'	'489794369487380480'	'26.9']
['227423066'	'489794369487380480'	'0.0']->['16269410'	'489794369487380480'	'26.9']
['227423066'	'489794369487380480'	'0.0']->['2393908590'	'489794369487380480'	'26.9']
['227423066'	'489794369487380480'	'0.0']->['255529369'	'489794369487380480'	'26.9']
['227423066'	'489794369487380480'	'0.0']->['451348612'	'489794369487380480'	'26.9']
['403465374'	'489794369487380480'	'25.11']->['380362067'	'489794369487380480'	'26.9']
['227423066'	'489794369487380480'	'0.0']->['622609460'	'489794369487380480'	'26.9']
['227423066'	'489794369487380480'	'0.0']->['86009842'	'489794369487380480'	'26.9']
['227423066'	'489794369487380480'	'0.0']->['579735967'	'489794369487380480'	'26.9']
['227423066'	'489794369487380480'	'0.0']->['1474087694'	'489794369487380480'	'26.9']
['227423066'	'489794369487380480'	'0.0']->['2472879420'	'489794369487380480'	'26.9']
['24234737'	'489794369487380480'	'1.62']->['119356526'	'489794369487380480'	'26.93']
['227423066'	'489794369487380480'	'0.0']->['2339783366'	'489794369487380480'	'26.94']
['227423066'	'489794369487380480'	'0.0']->['350695188'	'489794369487380480'	'26.94']
['37715294'	'489794369487380480'	'25.03']->['814309100'	'489794369487380480'	'26.95']
['227423066'	'489794369487380480'	'0.0']->['146897407'	'489794369487380480'	'27.02']
['227423066'	'489794369487380480'	'0.0']->['41779247'	'489794369487380480'	'27.08']
['227423066'	'489794369487380480'	'0.0']->['71250028'	'489794369487380480'	'27.15']
['227423066'	'489794369487380480'	'0.0']->['420858651'	'489794369487380480'	'27.18']
['227423066'	'489794369487380480'	'0.0']->['564204824'	'489794369487380480'	'27.2']
['227423066'	'489794369487380480'	'0.0']->['579092403'	'489794369487380480'	'27.21']
['227423066'	'489794369487380480'	'0.0']->['119763211'	'489794369487380480'	'27.21']
['227423066'	'489794369487380480'	'0.0']->['190312399'	'489794369487380480'	'27.21']
['227423066'	'489794369487380480'	'0.0']->['2467684405'	'489794369487380480'	'27.22']
['227423066'	'489794369487380480'	'0.0']->['41642581'	'489794369487380480'	'27.22']
['227423066'	'489794369487380480'	'0.0']->['407761300'	'489794369487380480'	'27.22']
['17542672'	'489794369487380480'	'20.32']->['62950556'	'489794369487380480'	'27.22']
['227423066'	'489794369487380480'	'0.0']->['272419570'	'489794369487380480'	'27.22']
['227423066'	'489794369487380480'	'0.0']->['15325662'	'489794369487380480'	'27.22']
['227423066'	'489794369487380480'	'0.0']->['482389798'	'489794369487380480'	'27.22']
['227423066'	'489794369487380480'	'0.0']->['159360375'	'489794369487380480'	'27.26']
['227423066'	'489794369487380480'	'0.0']->['307047569'	'489794369487380480'	'27.28']
['227423066'	'489794369487380480'	'0.0']->['89764684'	'489794369487380480'	'27.29']
['227423066'	'489794369487380480'	'0.0']->['253742163'	'489794369487380480'	'27.3']
['227423066'	'489794369487380480'	'0.0']->['768748898651439104'	'489794369487380480'	'27.32']
['227423066'	'489794369487380480'	'0.0']->['2211342025'	'489800276891951104'	'23.47']
['227423066'	'489794369487380480'	'0.0']->['224164137'	'489794369487380480'	'27.33']
['227423066'	'489794369487380480'	'0.0']->['99439735'	'489794369487380480'	'27.35']
['227423066'	'489794369487380480'	'0.0']->['1289848416'	'489794369487380480'	'27.36']
['227423066'	'489794369487380480'	'0.0']->['96726091'	'489794369487380480'	'27.37']
['227423066'	'489794369487380480'	'0.0']->['92726047'	'489794369487380480'	'27.43']
['208561916'	'489794369487380480'	'25.3']->['181150141'	'489794369487380480'	'27.45']
['227423066'	'489794369487380480'	'0.0']->['176500007'	'489794369487380480'	'27.47']
['227423066'	'489794369487380480'	'0.0']->['15899799'	'489794369487380480'	'27.48']
['227423066'	'489794369487380480'	'0.0']->['279372169'	'489794369487380480'	'27.48']
['227423066'	'489794369487380480'	'0.0']->['2614527371'	'489794369487380480'	'27.48']
['58219570'	'489794369487380480'	'21.06']->['142971002'	'489794369487380480'	'27.48']
['227423066'	'489794369487380480'	'0.0']->['203282679'	'489794369487380480'	'27.48']
['227423066'	'489794369487380480'	'0.0']->['625123081'	'489794369487380480'	'27.48']
['227423066'	'489794369487380480'	'0.0']->['950834802'	'489794369487380480'	'27.5']
['308560681'	'489794369487380480'	'20.93']->['792991399'	'489794369487380480'	'27.57']
['227423066'	'489794369487380480'	'0.0']->['344105176'	'489794369487380480'	'27.61']
['227423066'	'489794369487380480'	'0.0']->['430092695'	'489794369487380480'	'27.62']
['1440291686'	'489794369487380480'	'24.33']->['457267317'	'489794369487380480'	'27.63']
['754276772'	'489794369487380480'	'19.94']->['83046825'	'489794369487380480'	'27.64']
['227423066'	'489794369487380480'	'0.0']->['1717536224'	'489794369487380480'	'27.65']
['227423066'	'489794369487380480'	'0.0']->['29983123'	'489794369487380480'	'27.65']
['227423066'	'489794369487380480'	'0.0']->['1209219734'	'489794369487380480'	'27.65']
['227423066'	'489794369487380480'	'0.0']->['439268176'	'489794369487380480'	'27.65']
['227423066'	'489794369487380480'	'0.0']->['121658884'	'489794369487380480'	'27.65']
['227423066'	'489794369487380480'	'0.0']->['20273906'	'489794369487380480'	'27.65']
['227423066'	'489794369487380480'	'0.0']->['90623607'	'489794369487380480'	'27.65']
['227423066'	'489794369487380480'	'0.0']->['959551494'	'489794369487380480'	'27.65']
['227423066'	'489794369487380480'	'0.0']->['85094768'	'489794369487380480'	'27.77']
['227423066'	'489794369487380480'	'0.0']->['748815091'	'489794369487380480'	'27.84']
['227423066'	'489794369487380480'	'0.0']->['395197244'	'489794369487380480'	'27.85']
['227423066'	'489794369487380480'	'0.0']->['227738068'	'489794369487380480'	'27.87']
['308560681'	'489794369487380480'	'20.93']->['321350542'	'489794369487380480'	'27.88']
['83046825'	'489794369487380480'	'27.64']->['245331357'	'489794369487380480'	'27.89']
['227423066'	'489794369487380480'	'0.0']->['151842292'	'489794369487380480'	'27.89']
['227423066'	'489794369487380480'	'0.0']->['171372237'	'489794369487380480'	'27.9']
['227423066'	'489794369487380480'	'0.0']->['745311319'	'489794369487380480'	'27.9']
['177651440'	'489794369487380480'	'25.03']->['344321423'	'489794369487380480'	'27.9']
['58219570'	'489794369487380480'	'21.06']->['421681529'	'489794369487380480'	'27.9']
['615194070'	'489794369487380480'	'21.07']->['30612882'	'489794369487380480'	'27.9']
['17542672'	'489794369487380480'	'20.32']->['43129259'	'489794369487380480'	'27.9']
['227423066'	'489794369487380480'	'0.0']->['2239548626'	'489794369487380480'	'27.9']
['227423066'	'489794369487380480'	'0.0']->['230038689'	'489794369487380480'	'27.9']
['227423066'	'489794369487380480'	'0.0']->['570480437'	'489794369487380480'	'27.9']
['142593810'	'489794369487380480'	'26.89']->['1656935612'	'489794369487380480'	'27.9']
['227423066'	'489794369487380480'	'0.0']->['24687436'	'489794369487380480'	'28.05']
['227423066'	'489794369487380480'	'0.0']->['423753280'	'489794369487380480'	'28.1']
['227423066'	'489794369487380480'	'0.0']->['134751667'	'489794369487380480'	'28.2']
['227423066'	'489794369487380480'	'0.0']->['439075794'	'489794369487380480'	'28.25']
['17542672'	'489794369487380480'	'20.32']->['319793186'	'489794369487380480'	'28.27']
['522155252'	'489794369487380480'	'24.97']->['350334839'	'489794369487380480'	'28.29']
['227423066'	'489794369487380480'	'0.0']->['21233873'	'489794369487380480'	'28.29']
['227423066'	'489794369487380480'	'0.0']->['585753530'	'489794369487380480'	'28.3']
['227423066'	'489794369487380480'	'0.0']->['702057312'	'489794369487380480'	'28.3']
['227423066'	'489794369487380480'	'0.0']->['131158795'	'489794369487380480'	'28.3']
['227423066'	'489794369487380480'	'0.0']->['480462840'	'489794369487380480'	'28.3']
['101995682'	'489794369487380480'	'19.13']->['369690311'	'489794369487380480'	'28.3']
['227423066'	'489794369487380480'	'0.0']->['414573690'	'489794369487380480'	'28.3']
['2556738991'	'489794369487380480'	'16.15']->['2603876118'	'489794369487380480'	'28.3']
['375409353'	'489794369487380480'	'23.44']->['1049436169'	'489794369487380480'	'28.3']
['809994679'	'489794369487380480'	'23.83']->['1642887582'	'489794369487380480'	'28.3']
['227423066'	'489794369487380480'	'0.0']->['21850968'	'489794369487380480'	'28.3']
['227423066'	'489794369487380480'	'0.0']->['2647116312'	'489794369487380480'	'28.3']
['227423066'	'489794369487380480'	'0.0']->['344812191'	'489794369487380480'	'28.3']
['2427092341'	'489794369487380480'	'17.98']->['948992214'	'489794369487380480'	'28.32']
['227423066'	'489794369487380480'	'0.0']->['70631185'	'489794369487380480'	'28.34']
['227423066'	'489794369487380480'	'0.0']->['6774082'	'489794369487380480'	'28.34']
['227423066'	'489794369487380480'	'0.0']->['567074796'	'489794369487380480'	'28.35']
['1003904610'	'489794369487380480'	'25.07']->['244525639'	'489794369487380480'	'28.37']
['227423066'	'489794369487380480'	'0.0']->['2356979869'	'489794369487380480'	'28.38']
['227423066'	'489794369487380480'	'0.0']->['168590524'	'489794369487380480'	'28.38']
['227423066'	'489794369487380480'	'0.0']->['23721473'	'489794369487380480'	'28.41']
['227423066'	'489794369487380480'	'0.0']->['2148939658'	'489794369487380480'	'28.43']
['227423066'	'489794369487380480'	'0.0']->['26910995'	'489794369487380480'	'28.47']
['227423066'	'489794369487380480'	'0.0']->['2350030002'	'489794369487380480'	'28.5']
['227423066'	'489794369487380480'	'0.0']->['332063391'	'489794369487380480'	'28.54']
['58219570'	'489794369487380480'	'21.06']->['2485020134'	'489794369487380480'	'28.58']
['227423066'	'489794369487380480'	'0.0']->['201983704'	'489794369487380480'	'28.64']
['227423066'	'489794369487380480'	'0.0']->['31715494'	'489794369487380480'	'28.73']
['840828397'	'489794369487380480'	'23.94']->['2327907919'	'489794369487380480'	'28.81']
['227423066'	'489794369487380480'	'0.0']->['41770108'	'489794369487380480'	'28.92']
['446866090'	'489794369487380480'	'22.83']->['235821495'	'489794369487380480'	'28.98']
['227423066'	'489794369487380480'	'0.0']->['3620291'	'489794369487380480'	'29.01']
['227423066'	'489794369487380480'	'0.0']->['987973430'	'489794369487380480'	'29.02']
['634766362'	'489794369487380480'	'24.98']->['1265004758'	'489794369487380480'	'29.03']
['35132693'	'489794369487380480'	'21.07']->['44085694'	'489794369487380480'	'29.03']
['227423066'	'489794369487380480'	'0.0']->['2496477338'	'489794369487380480'	'29.12']
['227423066'	'489794369487380480'	'0.0']->['421755620'	'489794369487380480'	'29.14']
['227423066'	'489794369487380480'	'0.0']->['14406986'	'489794369487380480'	'29.25']
['282897039'	'489794369487380480'	'21.03']->['146018975'	'489794369487380480'	'29.47']
['2265791658'	'489794369487380480'	'22.83']->['412295202'	'489794369487380480'	'29.64']
['227423066'	'489794369487380480'	'0.0']->['2436128203'	'489794369487380480'	'29.73']
['227423066'	'489794369487380480'	'0.0']->['561966991'	'489794369487380480'	'29.74']
['227423066'	'489794369487380480'	'0.0']->['139687003'	'489794369487380480'	'29.75']
['2556738991'	'489794369487380480'	'16.15']->['271740982'	'489794369487380480'	'29.77']
['227423066'	'489794369487380480'	'0.0']->['65316621'	'489794369487380480'	'29.79']
['2356979869'	'489794369487380480'	'28.38']->['1598365154'	'489794369487380480'	'29.82']
['70631185'	'489794369487380480'	'28.34']->['146587305'	'489794369487380480'	'29.99']
['17542672'	'489794369487380480'	'20.32']->['10801842'	'489794369487380480'	'30.17']
['283204345'	'489794369487380480'	'23.15']->['75512064'	'489794369487380480'	'30.34']
['227423066'	'489794369487380480'	'0.0']->['101980697'	'489794369487380480'	'30.52']
['227423066'	'489794369487380480'	'0.0']->['182953846'	'489794369487380480'	'30.85']
['26910995'	'489794369487380480'	'28.47']->['19537857'	'489794369487380480'	'31.18']
['227423066'	'489794369487380480'	'0.0']->['194869486'	'489794369487380480'	'31.48']
['421755620'	'489794369487380480'	'29.14']->['70277810'	'489794369487380480'	'31.5']
['227423066'	'489794369487380480'	'0.0']->['226630270'	'489794369487380480'	'31.67']
['75512064'	'489794369487380480'	'30.34']->['78256945'	'489794369487380480'	'31.75']
['118462098'	'489794369487380480'	'22.82']->['377370390'	'489794369487380480'	'31.79']
['75714100'	'489794369487380480'	'18.79']->['867862092'	'489794369487380480'	'31.81']
['70277810'	'489794369487380480'	'31.5']->['438458663'	'489794369487380480'	'31.82']
['58219570'	'489794369487380480'	'21.06']->['233787677'	'489794369487380480'	'31.83']
['227423066'	'489794369487380480'	'0.0']->['915253280'	'489794369487380480'	'31.83']
['51337290'	'489794369487380480'	'24.48']->['565302364'	'489794369487380480'	'31.83']
['92726047'	'489794369487380480'	'27.43']->['601587896'	'489794369487380480'	'31.83']
['227423066'	'489794369487380480'	'0.0']->['432240160'	'489794369487380480'	'31.83']
['227423066'	'489794369487380480'	'0.0']->['1111981442'	'489794369487380480'	'31.83']
['1642887582'	'489794369487380480'	'28.3']->['124976330'	'489794369487380480'	'31.83']
['227423066'	'489794369487380480'	'0.0']->['200333044'	'489794369487380480'	'31.83']
['227423066'	'489794369487380480'	'0.0']->['871053432'	'489794369487380480'	'32.24']
['58219570'	'489794369487380480'	'21.06']->['73316312'	'489794369487380480'	'32.45']
['30284449'	'489794369487380480'	'21.42']->['21714634'	'489794369487380480'	'32.55']
['230038689'	'489794369487380480'	'27.9']->['74496321'	'489794369487380480'	'32.6']
['249854255'	'489794369487380480'	'18.75']->['45983244'	'489794369487380480'	'32.62']
['227423066'	'489794369487380480'	'0.0']->['2458547724'	'489794369487380480'	'32.64']
['83046825'	'489794369487380480'	'27.64']->['715602126'	'489794369487380480'	'32.65']
['308560681'	'489794369487380480'	'20.93']->['2357785604'	'489794369487380480'	'32.65']
['227423066'	'489794369487380480'	'0.0']->['455777749'	'489794369487380480'	'32.98']
['227423066'	'489794369487380480'	'0.0']->['2930948166'	'489794369487380480'	'33.11']
['227423066'	'489794369487380480'	'0.0']->['184685956'	'489794369487380480'	'33.15']
['58219570'	'489794369487380480'	'21.06']->['1978288801'	'489794369487380480'	'33.23']
['58219570'	'489794369487380480'	'21.06']->['145359272'	'489794369487380480'	'33.27']
['227423066'	'489794369487380480'	'0.0']->['559481538'	'489794369487380480'	'33.3']
['26910995'	'489794369487380480'	'28.47']->['75069193'	'489794369487380480'	'33.31']
['259668413'	'489794369487380480'	'17.6']->['229614919'	'489794369487380480'	'33.31']
['16269410'	'489794369487380480'	'26.9']->['319742960'	'489794369487380480'	'33.32']
['227423066'	'489794369487380480'	'0.0']->['451366750'	'489794369487380480'	'33.64']
['227423066'	'489794369487380480'	'0.0']->['555177595'	'489794369487380480'	'33.97']
['27455749'	'489794369487380480'	'25.82']->['249986236'	'489794369487380480'	'34.62']
['177651440'	'489794369487380480'	'25.03']->['40503406'	'489794369487380480'	'35.27']
['227423066'	'489794369487380480'	'0.0']->['473008354'	'489794369487380480'	'35.59']
['58219570'	'489794369487380480'	'21.06']->['238508151'	'489794369487380480'	'35.75']
['146018975'	'489794369487380480'	'29.47']->['234669961'	'489794369487380480'	'35.84']
['227423066'	'489794369487380480'	'0.0']->['174867216'	'489794369487380480'	'35.88']
['227423066'	'489794369487380480'	'0.0']->['2565715040'	'489794369487380480'	'35.92']
['227423066'	'489794369487380480'	'0.0']->['46343923'	'489794369487380480'	'38.47']
['227423066'	'489794369487380480'	'0.0']->['600938079'	'489804298952257537'	'39.45']
['142593810'	'489794369487380480'	'26.89']->['986687936'	'489794369487380480'	'39.74']
['58219570'	'489794369487380480'	'21.06']->['69371856'	'489794369487380480'	'40.38']
['58219570'	'489794369487380480'	'21.06']->['152197727'	'489794369487380480'	'40.7']
['58219570'	'489794369487380480'	'21.06']->['77942655'	'489794369487380480'	'40.86']
['227423066'	'489794369487380480'	'0.0']->['357624473'	'489794369487380480'	'40.94']
['227423066'	'489794369487380480'	'0.0']->['2157141894'	'489794369487380480'	'40.98']
['227423066'	'489794369487380480'	'0.0']->['740192336366342144'	'489794369487380480'	'40.99']
['234669961'	'489794369487380480'	'35.84']->['131110036'	'489794369487380480'	'41.0']
['227423066'	'489794369487380480'	'0.0']->['346507890'	'489794369487380480'	'41.0']
['473008354'	'489794369487380480'	'35.59']->['850671708'	'489794369487380480'	'41.01']
['227423066'	'489794369487380480'	'0.0']->['404828715'	'489794369487380480'	'41.01']
['850188302'	'489794369487380480'	'21.31']->['632033428'	'489794369487380480'	'41.01']
['58219570'	'489794369487380480'	'21.06']->['60948067'	'489794369487380480'	'41.02']
['259668413'	'489794369487380480'	'17.6']->['406880359'	'489794369487380480'	'41.02']
['227423066'	'489794369487380480'	'0.0']->['51667942'	'489794369487380480'	'41.02']
['69556101'	'489794369487380480'	'26.9']->['226157175'	'489794369487380480'	'41.52']
['435540015'	'489794369487380480'	'15.13']->['123510440'	'489794369487380480'	'41.87']
['227423066'	'489794369487380480'	'0.0']->['1298484890'	'489794369487380480'	'42.22']
['259668413'	'489794369487380480'	'17.6']->['413993217'	'489794369487380480'	'44.43']
['227423066'	'489794369487380480'	'0.0']->['87603630'	'489794369487380480'	'45.4']
['227423066'	'489794369487380480'	'0.0']->['155001005'	'489794369487380480'	'45.54']
['632033428'	'489794369487380480'	'41.01']->['557855212'	'489794369487380480'	'46.1']
['136140534'	'489794369487380480'	'21.79']->['225293839'	'489794369487380480'	'46.37']
['308560681'	'489794369487380480'	'20.93']->['155467979'	'489794369487380480'	'46.51']
['227423066'	'489794369487380480'	'0.0']->['181371217'	'489794369487380480'	'46.58']
['375409353'	'489794369487380480'	'23.44']->['413925875'	'489794369487380480'	'46.62']
['181371217'	'489794369487380480'	'46.58']->['24320301'	'489794369487380480'	'46.63']
['58219570'	'489794369487380480'	'21.06']->['101005531'	'489794369487380480'	'46.64']
['227423066'	'489794369487380480'	'0.0']->['100934466'	'489794369487380480'	'46.65']
['227423066'	'489794369487380480'	'0.0']->['22197147'	'489794369487380480'	'46.65']
['227423066'	'489794369487380480'	'0.0']->['15179568'	'489794369487380480'	'46.65']
['58219570'	'489794369487380480'	'21.06']->['105025876'	'489794369487380480'	'46.65']
['227423066'	'489794369487380480'	'0.0']->['1460288238'	'489794369487380480'	'46.65']
['19026149'	'489794369487380480'	'24.05']->['25589145'	'489794369487380480'	'46.65']
['227423066'	'489794369487380480'	'0.0']->['610872546'	'489794369487380480'	'46.65']
['227423066'	'489794369487380480'	'0.0']->['1560734424'	'489794369487380480'	'46.65']
['1699699118'	'489794369487380480'	'20.32']->['2472451207'	'489794369487380480'	'46.65']
['227423066'	'489794369487380480'	'0.0']->['53660898'	'489794369487380480'	'46.65']
['227423066'	'489794369487380480'	'0.0']->['588448936'	'489794369487380480'	'46.82']
['227423066'	'489794369487380480'	'0.0']->['1354926956'	'489794369487380480'	'46.94']
['227423066'	'489794369487380480'	'0.0']->['50256704'	'489794369487380480'	'47.0']
['227423066'	'489794369487380480'	'0.0']->['270254178'	'489794369487380480'	'47.07']
['227423066'	'489794369487380480'	'0.0']->['56430065'	'489794369487380480'	'47.21']
['227423066'	'489794369487380480'	'0.0']->['737769815809654784'	'489794369487380480'	'47.23']
['227423066'	'489794369487380480'	'0.0']->['425502047'	'489794369487380480'	'47.24']
['227423066'	'489794369487380480'	'0.0']->['974987736'	'489794369487380480'	'47.28']
['227423066'	'489794369487380480'	'0.0']->['93839401'	'489794369487380480'	'47.35']
['227423066'	'489794369487380480'	'0.0']->['1293789080'	'489794369487380480'	'47.44']
['227423066'	'489794369487380480'	'0.0']->['358125936'	'489794369487380480'	'47.49']
['227423066'	'489794369487380480'	'0.0']->['212470821'	'489794369487380480'	'47.53']
['227423066'	'489794369487380480'	'0.0']->['23548534'	'489794369487380480'	'47.58']
['227423066'	'489794369487380480'	'0.0']->['2946577285'	'489794369487380480'	'47.62']
['133635512'	'489794369487380480'	'26.27']->['244738559'	'489794369487380480'	'47.63']
['227423066'	'489794369487380480'	'0.0']->['2414594850'	'489794369487380480'	'47.68']
['227423066'	'489794369487380480'	'0.0']->['126643421'	'489794369487380480'	'47.71']
['227423066'	'489794369487380480'	'0.0']->['570654461'	'489794369487380480'	'47.73']
['227423066'	'489794369487380480'	'0.0']->['1722769598'	'489794369487380480'	'47.73']
['227423066'	'489794369487380480'	'0.0']->['2583743857'	'489794369487380480'	'47.83']
['227423066'	'489794369487380480'	'0.0']->['230297427'	'489794369487380480'	'47.87']
['30284449'	'489794369487380480'	'21.42']->['731715426'	'489794369487380480'	'47.89']
['227423066'	'489794369487380480'	'0.0']->['2253675379'	'489794369487380480'	'47.91']
['227423066'	'489794369487380480'	'0.0']->['262777925'	'489794369487380480'	'47.91']
['227423066'	'489794369487380480'	'0.0']->['390525576'	'489794369487380480'	'47.91']
['227423066'	'489794369487380480'	'0.0']->['198994860'	'489794369487380480'	'47.92']
['227423066'	'489794369487380480'	'0.0']->['1606350884'	'489794369487380480'	'48.08']
['227423066'	'489794369487380480'	'0.0']->['2363366082'	'489794369487380480'	'48.15']
['227423066'	'489794369487380480'	'0.0']->['104175915'	'489794369487380480'	'48.19']
['227423066'	'489794369487380480'	'0.0']->['133588745'	'489794369487380480'	'48.2']
['58219570'	'489794369487380480'	'21.06']->['223394685'	'489794369487380480'	'48.21']
['227423066'	'489794369487380480'	'0.0']->['117695714'	'489794369487380480'	'48.21']
['464387401'	'489794369487380480'	'17.6']->['947305819'	'489794369487380480'	'48.22']
['227423066'	'489794369487380480'	'0.0']->['1596122252'	'489794369487380480'	'48.23']
['227423066'	'489794369487380480'	'0.0']->['579560024'	'489794369487380480'	'48.23']
['227423066'	'489794369487380480'	'0.0']->['306653701'	'489794369487380480'	'48.27']
['227423066'	'489794369487380480'	'0.0']->['96932711'	'489794369487380480'	'48.34']
['579560024'	'489794369487380480'	'48.23']->['2212416572'	'489794369487380480'	'48.38']
['227423066'	'489794369487380480'	'0.0']->['581470783'	'489794369487380480'	'48.4']
['227423066'	'489794369487380480'	'0.0']->['285472573'	'489794369487380480'	'48.41']
['227423066'	'489794369487380480'	'0.0']->['373873991'	'489794369487380480'	'48.42']
['227423066'	'489794369487380480'	'0.0']->['138901623'	'489794369487380480'	'48.55']
['227423066'	'489794369487380480'	'0.0']->['396466563'	'489794369487380480'	'48.58']
['227423066'	'489794369487380480'	'0.0']->['568668844'	'489794369487380480'	'48.62']
['227423066'	'489794369487380480'	'0.0']->['1102174951'	'489794369487380480'	'48.65']
['227423066'	'489794369487380480'	'0.0']->['145587062'	'489794369487380480'	'48.67']
['227423066'	'489794369487380480'	'0.0']->['303214079'	'489794369487380480'	'48.67']
['227423066'	'489794369487380480'	'0.0']->['162335457'	'489794369487380480'	'48.68']
['227423066'	'489794369487380480'	'0.0']->['266203810'	'489794369487380480'	'48.89']
['227423066'	'489794369487380480'	'0.0']->['34122889'	'489794369487380480'	'49.0']
['227423066'	'489794369487380480'	'0.0']->['75208291'	'489794369487380480'	'49.05']
['227423066'	'489794369487380480'	'0.0']->['132859711'	'489794369487380480'	'49.07']
['227423066'	'489794369487380480'	'0.0']->['544781217'	'489794369487380480'	'49.09']
['227423066'	'489794369487380480'	'0.0']->['247878466'	'489794369487380480'	'49.09']
['227423066'	'489794369487380480'	'0.0']->['2552343715'	'489794369487380480'	'49.1']
['227423066'	'489794369487380480'	'0.0']->['313824281'	'489794369487380480'	'49.1']
['227423066'	'489794369487380480'	'0.0']->['435313447'	'489794369487380480'	'49.1']
['227423066'	'489794369487380480'	'0.0']->['55151721'	'489794369487380480'	'49.2']
['227423066'	'489794369487380480'	'0.0']->['134124426'	'489794369487380480'	'49.3']
['227423066'	'489794369487380480'	'0.0']->['469869668'	'489794369487380480'	'49.4']
['227423066'	'489794369487380480'	'0.0']->['406387368'	'489794369487380480'	'49.45']
['227423066'	'489794369487380480'	'0.0']->['121955934'	'489794369487380480'	'49.48']
['1003904610'	'489794369487380480'	'25.07']->['439742029'	'489794369487380480'	'49.49']
['227423066'	'489794369487380480'	'0.0']->['533043890'	'489794369487380480'	'49.49']
['227423066'	'489794369487380480'	'0.0']->['19549401'	'489794369487380480'	'49.5']
['227423066'	'489794369487380480'	'0.0']->['47975029'	'489794369487380480'	'49.5']
['227423066'	'489794369487380480'	'0.0']->['111390414'	'489794369487380480'	'49.5']
['227423066'	'489794369487380480'	'0.0']->['914032512'	'489794369487380480'	'49.5']
['227423066'	'489794369487380480'	'0.0']->['166269480'	'489794369487380480'	'49.66']
['227423066'	'489794369487380480'	'0.0']->['182281806'	'489794369487380480'	'49.74']
['227423066'	'489794369487380480'	'0.0']->['244714611'	'489794369487380480'	'49.78']
['227423066'	'489794369487380480'	'0.0']->['1496629874'	'489794369487380480'	'49.82']
['227423066'	'489794369487380480'	'0.0']->['52626085'	'489794369487380480'	'49.83']
['227423066'	'489794369487380480'	'0.0']->['24707439'	'489794369487380480'	'49.94']
['133588745'	'489794369487380480'	'48.2']->['150280337'	'489794369487380480'	'50.05']
['227423066'	'489794369487380480'	'0.0']->['73545832'	'489806981675245569'	'50.12']
['227423066'	'489794369487380480'	'0.0']->['110960702'	'489794369487380480'	'50.16']
['227423066'	'489794369487380480'	'0.0']->['563338936'	'489794369487380480'	'50.18']
['227423066'	'489794369487380480'	'0.0']->['1041617372'	'489794369487380480'	'50.2']
['227423066'	'489794369487380480'	'0.0']->['2433936216'	'489794369487380480'	'50.21']
['227423066'	'489794369487380480'	'0.0']->['1969190220'	'489794369487380480'	'50.24']
['227423066'	'489794369487380480'	'0.0']->['201840175'	'489794369487380480'	'50.25']
['227423066'	'489794369487380480'	'0.0']->['370808868'	'489794369487380480'	'50.26']
['227423066'	'489794369487380480'	'0.0']->['485121339'	'489794369487380480'	'50.27']
['227423066'	'489794369487380480'	'0.0']->['1926888589'	'489794369487380480'	'50.28']
['227423066'	'489794369487380480'	'0.0']->['1021025779'	'489794369487380480'	'50.31']
['227423066'	'489794369487380480'	'0.0']->['201200149'	'489794369487380480'	'50.33']
['227423066'	'489794369487380480'	'0.0']->['472448590'	'489794369487380480'	'50.34']
['227423066'	'489794369487380480'	'0.0']->['1029500815'	'489794369487380480'	'50.35']
['227423066'	'489794369487380480'	'0.0']->['79095957'	'489794369487380480'	'50.5']
['227423066'	'489794369487380480'	'0.0']->['42247678'	'489794369487380480'	'50.65']
['227423066'	'489794369487380480'	'0.0']->['2711751479'	'489794369487380480'	'50.73']
['227423066'	'489794369487380480'	'0.0']->['157774888'	'489794369487380480'	'50.8']
['227423066'	'489794369487380480'	'0.0']->['2169689844'	'489794369487380480'	'50.88']
['227423066'	'489794369487380480'	'0.0']->['14423379'	'489794369487380480'	'50.95']
['58219570'	'489794369487380480'	'21.06']->['554918064'	'489794369487380480'	'51.27']
['227423066'	'489794369487380480'	'0.0']->['920461441'	'489794369487380480'	'51.36']
['308560681'	'489794369487380480'	'20.93']->['433072656'	'489794369487380480'	'51.44']
['227423066'	'489794369487380480'	'0.0']->['183964317'	'489794369487380480'	'51.6']
['227423066'	'489794369487380480'	'0.0']->['145841005'	'489794369487380480'	'51.65']
['227423066'	'489794369487380480'	'0.0']->['24150357'	'489794369487380480'	'51.67']
['227423066'	'489794369487380480'	'0.0']->['1010600708'	'489794369487380480'	'51.7']
['227423066'	'489794369487380480'	'0.0']->['284792949'	'489794369487380480'	'52.77']
['227423066'	'489794369487380480'	'0.0']->['67961684'	'489794369487380480'	'53.3']
['227423066'	'489794369487380480'	'0.0']->['17915189'	'489794369487380480'	'53.57']
['227423066'	'489794369487380480'	'0.0']->['2542958850'	'489794369487380480'	'53.63']
['227423066'	'489794369487380480'	'0.0']->['341393210'	'489794369487380480'	'53.7']
['227423066'	'489794369487380480'	'0.0']->['576096055'	'489794369487380480'	'53.73']
['266203810'	'489794369487380480'	'48.89']->['49618148'	'489794369487380480'	'53.77']
['17542672'	'489794369487380480'	'20.32']->['598008984'	'489794369487380480'	'53.8']
['227423066'	'489794369487380480'	'0.0']->['32713767'	'489807910512230400'	'53.8']
['227423066'	'489794369487380480'	'0.0']->['278478984'	'489794369487380480'	'53.82']
['227423066'	'489794369487380480'	'0.0']->['1728022159'	'489794369487380480'	'53.83']
['240777382'	'489794369487380480'	'15.29']->['53875702'	'489794369487380480'	'53.83']
['227423066'	'489794369487380480'	'0.0']->['879010688'	'489794369487380480'	'53.83']
['227423066'	'489794369487380480'	'0.0']->['33230793'	'489794369487380480'	'53.83']
['227423066'	'489794369487380480'	'0.0']->['116543566'	'489794369487380480'	'53.83']
['227423066'	'489794369487380480'	'0.0']->['625716485'	'489794369487380480'	'53.83']
['227423066'	'489794369487380480'	'0.0']->['439234152'	'489794369487380480'	'53.83']
['227423066'	'489794369487380480'	'0.0']->['256617314'	'489794369487380480'	'53.83']
['227423066'	'489794369487380480'	'0.0']->['192049026'	'489794369487380480'	'53.83']
['227423066'	'489794369487380480'	'0.0']->['182039521'	'489794369487380480'	'53.83']
['227423066'	'489794369487380480'	'0.0']->['1400639941'	'489794369487380480'	'53.85']
['1026608390'	'489794369487380480'	'20.93']->['2326883880'	'489794369487380480'	'54.02']
['227423066'	'489794369487380480'	'0.0']->['20356431'	'489794369487380480'	'54.13']
['227423066'	'489794369487380480'	'0.0']->['129882157'	'489794369487380480'	'54.19']
['227423066'	'489794369487380480'	'0.0']->['91009966'	'489794369487380480'	'54.19']
['227423066'	'489794369487380480'	'0.0']->['115507596'	'489794369487380480'	'54.25']
['227423066'	'489794369487380480'	'0.0']->['3802202474'	'489794369487380480'	'54.44']
['227423066'	'489794369487380480'	'0.0']->['328029451'	'489794369487380480'	'54.63']
['227423066'	'489794369487380480'	'0.0']->['2546142396'	'489794369487380480'	'54.83']
['227423066'	'489794369487380480'	'0.0']->['45556215'	'489794369487380480'	'54.92']
['227423066'	'489794369487380480'	'0.0']->['2213600071'	'489794369487380480'	'54.97']
['227423066'	'489794369487380480'	'0.0']->['214286248'	'489794369487380480'	'54.99']
['227423066'	'489794369487380480'	'0.0']->['161479701'	'489794369487380480'	'55.0']
['227423066'	'489794369487380480'	'0.0']->['39470863'	'489794369487380480'	'55.02']
['227423066'	'489794369487380480'	'0.0']->['746998038'	'489794369487380480'	'55.27']
['227423066'	'489794369487380480'	'0.0']->['621391262'	'489794369487380480'	'55.44']
['58219570'	'489794369487380480'	'21.06']->['295236961'	'489794369487380480'	'55.53']
['227423066'	'489794369487380480'	'0.0']->['42277445'	'489794369487380480'	'55.57']
['227423066'	'489794369487380480'	'0.0']->['198353532'	'489794369487380480'	'55.59']
['588448936'	'489794369487380480'	'46.82']->['197009325'	'489794369487380480'	'55.62']
['227423066'	'489794369487380480'	'0.0']->['33878613'	'489794369487380480'	'55.8']
['227423066'	'489794369487380480'	'0.0']->['873942308'	'489808441251090432'	'55.92']
['227423066'	'489794369487380480'	'0.0']->['2438629268'	'489794369487380480'	'55.99']
['227423066'	'489794369487380480'	'0.0']->['298301702'	'489794369487380480'	'56.18']
['227423066'	'489794369487380480'	'0.0']->['74796876'	'489794369487380480'	'56.27']
['227423066'	'489794369487380480'	'0.0']->['17282169'	'489794369487380480'	'56.32']
['227423066'	'489794369487380480'	'0.0']->['704490330'	'489794369487380480'	'56.33']
['227423066'	'489794369487380480'	'0.0']->['34640004'	'489794369487380480'	'56.34']
['328029451'	'489794369487380480'	'54.63']->['221277851'	'489794369487380480'	'56.37']
['227423066'	'489794369487380480'	'0.0']->['37922551'	'489794369487380480'	'56.38']
['227423066'	'489794369487380480'	'0.0']->['222125946'	'489794369487380480'	'56.48']
['227423066'	'489794369487380480'	'0.0']->['28837388'	'489794369487380480'	'56.69']
['227423066'	'489794369487380480'	'0.0']->['79415365'	'489794369487380480'	'56.9']
['259668413'	'489794369487380480'	'17.6']->['1269500844'	'489794369487380480'	'57.35']
['227423066'	'489794369487380480'	'0.0']->['302680920'	'489794369487380480'	'57.58']
['111390414'	'489794369487380480'	'49.5']->['909218762'	'489794369487380480'	'57.69']
['227423066'	'489794369487380480'	'0.0']->['1939711754'	'489794369487380480'	'57.8']
['28837388'	'489794369487380480'	'56.69']->['1460288238'	'489794369487380480'	'46.65']
['227423066'	'489794369487380480'	'0.0']->['325877448'	'489794369487380480'	'62.16']
['58219570'	'489794369487380480'	'21.06']->['142207379'	'489794369487380480'	'64.34']
['166269480'	'489794369487380480'	'49.66']->['1676246844'	'489794369487380480'	'65.43']
['227423066'	'489794369487380480'	'0.0']->['32130152'	'489794369487380480'	'65.97']
['227423066'	'489794369487380480'	'0.0']->['265309953'	'489794369487380480'	'66.24']
['308560681'	'489794369487380480'	'20.93']->['150189652'	'489794369487380480'	'66.38']
['227423066'	'489794369487380480'	'0.0']->['159750440'	'489794369487380480'	'66.45']
['28837388'	'489794369487380480'	'56.69']->['186656087'	'489794369487380480'	'66.48']
['227423066'	'489794369487380480'	'0.0']->['2322291398'	'489794369487380480'	'66.5']
['58219570'	'489794369487380480'	'21.06']->['371891914'	'489794369487380480'	'66.51']
['227423066'	'489794369487380480'	'0.0']->['420067396'	'489794369487380480'	'66.51']
['227423066'	'489794369487380480'	'0.0']->['2650808352'	'489794369487380480'	'66.51']
['227423066'	'489794369487380480'	'0.0']->['23924008'	'489794369487380480'	'66.52']
['227423066'	'489794369487380480'	'0.0']->['948911161'	'489794369487380480'	'66.52']
['227423066'	'489794369487380480'	'0.0']->['229985497'	'489794369487380480'	'66.52']
['19498310'	'489794369487380480'	'19.46']->['387899173'	'489794369487380480'	'85.87']
['35132693'	'489794369487380480'	'21.07']->['326534548'	'489794369487380480'	'95.54']
['227423066'	'489794369487380480'	'0.0']->['100104515'	'489794369487380480'	'97.36']
['227423066'	'489794369487380480'	'0.0']->['950315305'	'489794369487380480'	'99.17']
['1440291686'	'489794369487380480'	'24.33']->['1963621022'	'489794369487380480'	'100.38']
['227423066'	'489794369487380480'	'0.0']->['11503282'	'489794369487380480'	'102.8']
['227423066'	'489794369487380480'	'0.0']->['393464145'	'489820446661943296'	'103.62']
['227423066'	'489794369487380480'	'0.0']->['2603559414'	'489794369487380480'	'104.01']
['227423066'	'489794369487380480'	'0.0']->['2466315272'	'489794369487380480'	'104.16']
['227423066'	'489794369487380480'	'0.0']->['457312850'	'489794369487380480'	'104.31']
['227423066'	'489794369487380480'	'0.0']->['1575030895'	'489794369487380480'	'104.61']
['229985497'	'489794369487380480'	'66.52']->['574766587'	'489794369487380480'	'104.91']
['227423066'	'489794369487380480'	'0.0']->['1700562144'	'489794369487380480'	'105.07']
['227423066'	'489794369487380480'	'0.0']->['214696337'	'489794369487380480'	'105.1']
['227423066'	'489794369487380480'	'0.0']->['257948318'	'489794369487380480'	'105.14']
['227423066'	'489794369487380480'	'0.0']->['120006558'	'489794369487380480'	'105.18']
['17660580'	'489794369487380480'	'24.68']->['166720297'	'489794369487380480'	'105.2']
['6132422'	'489794369487380480'	'18.78']->['120865011'	'489794369487380480'	'105.21']
['227423066'	'489794369487380480'	'0.0']->['1004591797'	'489794369487380480'	'105.21']
['120006558'	'489794369487380480'	'105.18']->['2350231560'	'489794369487380480'	'105.22']
['227423066'	'489794369487380480'	'0.0']->['2150178567'	'489794369487380480'	'106.28']
['11503282'	'489794369487380480'	'102.8']->['319452310'	'489794369487380480'	'107.33']
['2472451207'	'489794369487380480'	'46.65']->['188736297'	'489794369487380480'	'109.47']
['227423066'	'489794369487380480'	'0.0']->['2379087416'	'489794369487380480'	'111.62']
['227423066'	'489794369487380480'	'0.0']->['306135328'	'489794369487380480'	'113.95']
['227423066'	'489794369487380480'	'0.0']->['398076911'	'489794369487380480'	'116.28']
['227423066'	'489794369487380480'	'0.0']->['487191587'	'489794369487380480'	'116.28']
['227423066'	'489794369487380480'	'0.0']->['282099874'	'489794369487380480'	'120.93']
['227423066'	'489794369487380480'	'0.0']->['28509458'	'489825197512343552'	'122.5']
['227423066'	'489794369487380480'	'0.0']->['567080966'	'489794369487380480'	'122.9']
['227423066'	'489794369487380480'	'0.0']->['2489722945'	'489794369487380480'	'123.88']
['227423066'	'489794369487380480'	'0.0']->['192466811'	'489794369487380480'	'124.38']
['227423066'	'489794369487380480'	'0.0']->['1876635307'	'489794369487380480'	'124.5']
['227423066'	'489794369487380480'	'0.0']->['1654813183'	'489794369487380480'	'124.62']
['227423066'	'489794369487380480'	'0.0']->['15598131'	'489794369487380480'	'124.74']
['227423066'	'489794369487380480'	'0.0']->['191914724'	'489794369487380480'	'124.87']
['227423066'	'489794369487380480'	'0.0']->['230179622'	'489794369487380480'	'125.2']
['141510306'	'489794369487380480'	'18.8']->['2430230468'	'489794369487380480'	'125.53']
['227423066'	'489794369487380480'	'0.0']->['180979474'	'489794369487380480'	'127.25']
['227423066'	'489794369487380480'	'0.0']->['743272196261306368'	'489794369487380480'	'128.97']
['227423066'	'489794369487380480'	'0.0']->['79676287'	'489794369487380480'	'132.42']
['487191587'	'489794369487380480'	'116.28']->['2523901281'	'489794369487380480'	'139.3']
['282897039'	'489794369487380480'	'21.03']->['1614138206'	'489794369487380480'	'141.13']
['227423066'	'489794369487380480'	'0.0']->['1246725104'	'489794369487380480'	'142.05']
['227423066'	'489794369487380480'	'0.0']->['161798133'	'489794369487380480'	'142.51']
['14423379'	'489794369487380480'	'50.95']->['51732014'	'489794369487380480'	'142.97']
['227423066'	'489794369487380480'	'0.0']->['394839443'	'489794369487380480'	'146.82']
['227423066'	'489794369487380480'	'0.0']->['193337460'	'489794369487380480'	'148.75']
['227423066'	'489794369487380480'	'0.0']->['2168627714'	'489794369487380480'	'150.68']
['227423066'	'489794369487380480'	'0.0']->['196478326'	'489837626451849216'	'171.88']
['227423066'	'489794369487380480'	'0.0']->['1316261352'	'489794369487380480'	'187.28']
['227423066'	'489794369487380480'	'0.0']->['272133104'	'489794369487380480'	'205.57']
['227423066'	'489794369487380480'	'0.0']->['34824846'	'489794369487380480'	'214.72']
['272133104'	'489794369487380480'	'205.57']->['2437448389'	'489794369487380480'	'219.29']
['227423066'	'489794369487380480'	'0.0']->['462704441'	'489794369487380480'	'220.44']
['227423066'	'489794369487380480'	'0.0']->['150969604'	'489794369487380480'	'221.58']
['15188845'	'489794369487380480'	'16.4']->['24907902'	'489794369487380480'	'222.72']
['227423066'	'489794369487380480'	'0.0']->['225799636'	'489794369487380480'	'223.29']
['227423066'	'489794369487380480'	'0.0']->['635984222'	'489794369487380480'	'223.58']
['58219570'	'489794369487380480'	'21.06']->['332785832'	'489794369487380480'	'223.72']
['227423066'	'489794369487380480'	'0.0']->['318781562'	'489794369487380480'	'223.76']
['227423066'	'489794369487380480'	'0.0']->['484205726'	'489794369487380480'	'223.8']
['227423066'	'489794369487380480'	'0.0']->['212705657'	'489794369487380480'	'223.83']
['227423066'	'489794369487380480'	'0.0']->['21741573'	'489794369487380480'	'223.84']
['227423066'	'489794369487380480'	'0.0']->['1663642860'	'489794369487380480'	'223.85']
['227423066'	'489794369487380480'	'0.0']->['17285587'	'489794369487380480'	'223.86']
['227423066'	'489794369487380480'	'0.0']->['111492636'	'489794369487380480'	'223.86']
['11503282'	'489794369487380480'	'102.8']->['1488778194'	'489794369487380480'	'223.86']
['227423066'	'489794369487380480'	'0.0']->['482762422'	'489794369487380480'	'223.86']
['227423066'	'489794369487380480'	'0.0']->['85993806'	'489794369487380480'	'223.86']
['227423066'	'489794369487380480'	'0.0']->['554081759'	'489794369487380480'	'223.86']
['227423066'	'489794369487380480'	'0.0']->['4882190151'	'489794369487380480'	'223.86']
['227423066'	'489794369487380480'	'0.0']->['2185608990'	'489794369487380480'	'223.87']
['227423066'	'489794369487380480'	'0.0']->['1612289990'	'489794369487380480'	'223.87']
['227423066'	'489794369487380480'	'0.0']->['84646033'	'489794369487380480'	'223.87']
['227423066'	'489794369487380480'	'0.0']->['141292363'	'489794369487380480'	'223.87']
['227423066'	'489794369487380480'	'0.0']->['58863242'	'489794369487380480'	'223.87']
['227423066'	'489794369487380480'	'0.0']->['338123988'	'489794369487380480'	'223.87']
['227423066'	'489794369487380480'	'0.0']->['1293269808'	'489794369487380480'	'224.17']
['227423066'	'489794369487380480'	'0.0']->['16939324'	'489794369487380480'	'224.68']
['227423066'	'489794369487380480'	'0.0']->['1859738694'	'489794369487380480'	'224.94']
['227423066'	'489794369487380480'	'0.0']->['108451682'	'489794369487380480'	'225.2']
['227423066'	'489794369487380480'	'0.0']->['740874853'	'489794369487380480'	'225.43']
['227423066'	'489794369487380480'	'0.0']->['2654591467'	'489794369487380480'	'225.65']
['227423066'	'489794369487380480'	'0.0']->['237677570'	'489794369487380480'	'225.97']
['227423066'	'489794369487380480'	'0.0']->['79414211'	'489794369487380480'	'226.3']
['227423066'	'489794369487380480'	'0.0']->['39193551'	'489794369487380480'	'226.82']
['227423066'	'489794369487380480'	'0.0']->['2178777062'	'489794369487380480'	'227.5']
['227423066'	'489794369487380480'	'0.0']->['185297176'	'489794369487380480'	'227.58']
['227423066'	'489794369487380480'	'0.0']->['88645935'	'489794369487380480'	'227.67']
['227423066'	'489794369487380480'	'0.0']->['90679983'	'489794369487380480'	'228.68']
['27405762'	'489794369487380480'	'25.16']->['28760235'	'489794369487380480'	'229.18']
['227423066'	'489794369487380480'	'0.0']->['96231286'	'489794369487380480'	'229.43']
['227423066'	'489794369487380480'	'0.0']->['405014380'	'489794369487380480'	'229.56']
['227423066'	'489794369487380480'	'0.0']->['60927375'	'489794369487380480'	'229.62']
['227423066'	'489794369487380480'	'0.0']->['91880845'	'489794369487380480'	'229.65']
['227423066'	'489794369487380480'	'0.0']->['474604973'	'489794369487380480'	'229.67']
['227423066'	'489794369487380480'	'0.0']->['80449246'	'489794369487380480'	'229.68']
['227423066'	'489794369487380480'	'0.0']->['39617152'	'489794369487380480'	'230.01']
['227423066'	'489794369487380480'	'0.0']->['628507642'	'489794369487380480'	'230.17']
['227423066'	'489794369487380480'	'0.0']->['118884605'	'489794369487380480'	'230.33']
['227423066'	'489794369487380480'	'0.0']->['276480796'	'489794369487380480'	'231.25']
['227423066'	'489794369487380480'	'0.0']->['340911275'	'489794369487380480'	'231.38']
['17542672'	'489794369487380480'	'20.32']->['268869401'	'489794369487380480'	'231.52']
['227423066'	'489794369487380480'	'0.0']->['926350237'	'489794369487380480'	'231.88']
['227423066'	'489794369487380480'	'0.0']->['210992171'	'489794369487380480'	'232.05']
['227423066'	'489794369487380480'	'0.0']->['230805262'	'489794369487380480'	'232.14']
['227423066'	'489794369487380480'	'0.0']->['102848413'	'489794369487380480'	'232.23']
['227423066'	'489794369487380480'	'0.0']->['769635950'	'489794369487380480'	'232.5']
['227423066'	'489794369487380480'	'0.0']->['43965620'	'489794369487380480'	'232.63']
['227423066'	'489794369487380480'	'0.0']->['337240948'	'489794369487380480'	'232.77']
['227423066'	'489794369487380480'	'0.0']->['303675748'	'489794369487380480'	'234.79']
['227423066'	'489794369487380480'	'0.0']->['15095910'	'489794369487380480'	'235.8']
['227423066'	'489794369487380480'	'0.0']->['70388838'	'489794369487380480'	'236.31']
['227423066'	'489794369487380480'	'0.0']->['30875216'	'489794369487380480'	'236.56']
['227423066'	'489794369487380480'	'0.0']->['625798151'	'489794369487380480'	'236.69']
['227423066'	'489794369487380480'	'0.0']->['228508620'	'489794369487380480'	'236.75']
['227423066'	'489794369487380480'	'0.0']->['1288923974'	'489794369487380480'	'236.82']
['227423066'	'489794369487380480'	'0.0']->['2244767161'	'489794369487380480'	'237.05']
['39193551'	'489794369487380480'	'226.82']->['57786364'	'489794369487380480'	'237.05']
['227423066'	'489794369487380480'	'0.0']->['938377332'	'489794369487380480'	'237.55']
['227423066'	'489794369487380480'	'0.0']->['178047582'	'489794369487380480'	'237.58']
['227423066'	'489794369487380480'	'0.0']->['361310523'	'489794369487380480'	'238.33']
['227423066'	'489794369487380480'	'0.0']->['46738753'	'489794369487380480'	'238.71']
['227423066'	'489794369487380480'	'0.0']->['1316542946'	'489794369487380480'	'238.9']
['227423066'	'489794369487380480'	'0.0']->['456166678'	'489794369487380480'	'238.99']
['227423066'	'489794369487380480'	'0.0']->['24695113'	'489794369487380480'	'239.04']
['227423066'	'489794369487380480'	'0.0']->['518387984'	'489794369487380480'	'239.08']
['227423066'	'489794369487380480'	'0.0']->['514152622'	'489794369487380480'	'239.41']
['227423066'	'489794369487380480'	'0.0']->['1973356328'	'489794369487380480'	'239.49']
['227423066'	'489794369487380480'	'0.0']->['124346045'	'489794369487380480'	'239.57']
['227423066'	'489794369487380480'	'0.0']->['121183258'	'489794369487380480'	'239.73']
['227423066'	'489794369487380480'	'0.0']->['1864398666'	'489794369487380480'	'239.73']
['227423066'	'489794369487380480'	'0.0']->['2255479423'	'489794369487380480'	'239.87']
['227423066'	'489794369487380480'	'0.0']->['250164728'	'489794369487380480'	'239.93']
['227423066'	'489794369487380480'	'0.0']->['243150223'	'489794369487380480'	'240.0']
['227423066'	'489794369487380480'	'0.0']->['1552343924'	'489794369487380480'	'240.17']
['227423066'	'489794369487380480'	'0.0']->['509448420'	'489794369487380480'	'240.34']
['227423066'	'489794369487380480'	'0.0']->['840721891'	'489794369487380480'	'240.34']
['227423066'	'489794369487380480'	'0.0']->['2654675696'	'489794369487380480'	'240.68']
['227423066'	'489794369487380480'	'0.0']->['1333441772'	'489794369487380480'	'240.87']
['227423066'	'489794369487380480'	'0.0']->['235548465'	'489794369487380480'	'240.93']
['227423066'	'489794369487380480'	'0.0']->['100513509'	'489794369487380480'	'241.06']
['227423066'	'489794369487380480'	'0.0']->['128309175'	'489794369487380480'	'241.18']
['227423066'	'489794369487380480'	'0.0']->['276393371'	'489794369487380480'	'241.23']
['227423066'	'489794369487380480'	'0.0']->['1618787851'	'489794369487380480'	'241.4']
['227423066'	'489794369487380480'	'0.0']->['14818928'	'489794369487380480'	'241.48']
['227423066'	'489794369487380480'	'0.0']->['2307421946'	'489794369487380480'	'242.28']
['227423066'	'489794369487380480'	'0.0']->['2434016060'	'489794369487380480'	'242.67']
['227423066'	'489794369487380480'	'0.0']->['457750798'	'489794369487380480'	'242.77']
['227423066'	'489794369487380480'	'0.0']->['2629792116'	'489794369487380480'	'242.87']
['227423066'	'489794369487380480'	'0.0']->['761709810'	'489794369487380480'	'242.97']
['227423066'	'489794369487380480'	'0.0']->['141430333'	'489794369487380480'	'243.02']
['151318625'	'489794369487380480'	'19.59']->['23721547'	'489794369487380480'	'243.04']
['227423066'	'489794369487380480'	'0.0']->['67320807'	'489794369487380480'	'243.07']
['227423066'	'489794369487380480'	'0.0']->['2234787415'	'489794369487380480'	'243.97']
['227423066'	'489794369487380480'	'0.0']->['118742861'	'489794369487380480'	'244.87']
['227423066'	'489794369487380480'	'0.0']->['768001130'	'489794369487380480'	'245.15']
['227423066'	'489794369487380480'	'0.0']->['123636019'	'489794369487380480'	'245.29']
['227423066'	'489794369487380480'	'0.0']->['157412428'	'489794369487380480'	'245.36']
['227423066'	'489794369487380480'	'0.0']->['521052309'	'489794369487380480'	'245.43']
['227423066'	'489794369487380480'	'0.0']->['225671713'	'489794369487380480'	'246.93']
['227423066'	'489794369487380480'	'0.0']->['478217803'	'489794369487380480'	'247.68']
['227423066'	'489794369487380480'	'0.0']->['1444385880'	'489794369487380480'	'248.06']
['227423066'	'489794369487380480'	'0.0']->['399555084'	'489794369487380480'	'248.25']
['227423066'	'489794369487380480'	'0.0']->['424361276'	'489794369487380480'	'248.34']
['7782442'	'489794369487380480'	'17.6']->['725326064'	'489794369487380480'	'248.39']
['227423066'	'489794369487380480'	'0.0']->['2457105904'	'489794369487380480'	'248.41']
['227423066'	'489794369487380480'	'0.0']->['51439550'	'489794369487380480'	'248.42']
['227423066'	'489794369487380480'	'0.0']->['377738753'	'489794369487380480'	'248.43']
['227423066'	'489794369487380480'	'0.0']->['75724564'	'489794369487380480'	'248.43']
['227423066'	'489794369487380480'	'0.0']->['235906629'	'489794369487380480'	'248.43']
['227423066'	'489794369487380480'	'0.0']->['295336854'	'489794369487380480'	'249.44']
['227423066'	'489794369487380480'	'0.0']->['107612608'	'489794369487380480'	'249.95']
['227423066'	'489794369487380480'	'0.0']->['700093490'	'489794369487380480'	'250.2']
['227423066'	'489794369487380480'	'0.0']->['43879097'	'489794369487380480'	'250.45']
['227423066'	'489794369487380480'	'0.0']->['150385990'	'489794369487380480'	'250.82']
['227423066'	'489794369487380480'	'0.0']->['230966938'	'489794369487380480'	'251.01']
['227423066'	'489794369487380480'	'0.0']->['201122496'	'489794369487380480'	'251.2']
['227423066'	'489794369487380480'	'0.0']->['280776027'	'489794369487380480'	'251.22']
['227423066'	'489794369487380480'	'0.0']->['734392993692549121'	'489794369487380480'	'251.43']
['227423066'	'489794369487380480'	'0.0']->['2230729661'	'489857688608976896'	'251.6']
['27156839'	'489794369487380480'	'20.2']->['255881310'	'489794369487380480'	'251.85']
['227423066'	'489794369487380480'	'0.0']->['199074666'	'489794369487380480'	'252.18']
['227423066'	'489794369487380480'	'0.0']->['1886341951'	'489794369487380480'	'252.34']
['227423066'	'489794369487380480'	'0.0']->['2431264421'	'489794369487380480'	'252.42']
['227423066'	'489794369487380480'	'0.0']->['78906676'	'489794369487380480'	'252.46']
['227423066'	'489794369487380480'	'0.0']->['2180908135'	'489794369487380480'	'252.48']
['227423066'	'489794369487380480'	'0.0']->['2401646731'	'489794369487380480'	'252.5']
['227423066'	'489794369487380480'	'0.0']->['21331944'	'489858258602299392'	'253.87']
['227423066'	'489794369487380480'	'0.0']->['184724894'	'489794369487380480'	'254.13']
['227423066'	'489794369487380480'	'0.0']->['107354685'	'489794369487380480'	'254.95']
['227423066'	'489794369487380480'	'0.0']->['2653003795'	'489794369487380480'	'255.36']
['227423066'	'489794369487380480'	'0.0']->['561805881'	'489794369487380480'	'255.56']
['227423066'	'489794369487380480'	'0.0']->['780888865'	'489794369487380480'	'255.66']
['227423066'	'489794369487380480'	'0.0']->['599038729'	'489794369487380480'	'255.72']
['227423066'	'489794369487380480'	'0.0']->['88119279'	'489794369487380480'	'255.74']
['227423066'	'489794369487380480'	'0.0']->['2296991850'	'489794369487380480'	'255.75']
['227423066'	'489794369487380480'	'0.0']->['769444236'	'489794369487380480'	'255.76']
['227423066'	'489794369487380480'	'0.0']->['113927356'	'489794369487380480'	'255.76']
['227423066'	'489794369487380480'	'0.0']->['575722292'	'489794369487380480'	'255.77']
['227423066'	'489794369487380480'	'0.0']->['2322982746'	'489794369487380480'	'255.77']
['227423066'	'489794369487380480'	'0.0']->['1081154946'	'489794369487380480'	'255.77']
['227423066'	'489794369487380480'	'0.0']->['46813403'	'489794369487380480'	'255.77']
['227423066'	'489794369487380480'	'0.0']->['16169135'	'489794369487380480'	'255.96']
['227423066'	'489794369487380480'	'0.0']->['150541308'	'489794369487380480'	'256.05']
['227423066'	'489794369487380480'	'0.0']->['325042914'	'489794369487380480'	'256.15']
['227423066'	'489794369487380480'	'0.0']->['1337206068'	'489794369487380480'	'256.55']
['227423066'	'489794369487380480'	'0.0']->['288958628'	'489794369487380480'	'256.75']
['227423066'	'489794369487380480'	'0.0']->['1943167194'	'489794369487380480'	'256.95']
['227423066'	'489794369487380480'	'0.0']->['2352765265'	'489794369487380480'	'257.53']
['227423066'	'489794369487380480'	'0.0']->['2463371131'	'489794369487380480'	'257.82']
['227423066'	'489794369487380480'	'0.0']->['372474158'	'489794369487380480'	'257.97']
['227423066'	'489794369487380480'	'0.0']->['395510447'	'489794369487380480'	'258.04']
['272133104'	'489794369487380480'	'205.57']->['223636109'	'489794369487380480'	'258.08']
['227423066'	'489794369487380480'	'0.0']->['395263350'	'489794369487380480'	'258.12']
['227423066'	'489794369487380480'	'0.0']->['16869064'	'489794369487380480'	'258.32']
['227423066'	'489794369487380480'	'0.0']->['2536210228'	'489794369487380480'	'258.35']
['227423066'	'489794369487380480'	'0.0']->['167923378'	'489794369487380480'	'258.59']
['227423066'	'489794369487380480'	'0.0']->['566963747'	'489794369487380480'	'258.83']
['227423066'	'489794369487380480'	'0.0']->['884424145'	'489859831520444416'	'260.12']
['227423066'	'489794369487380480'	'0.0']->['261890244'	'489794369487380480'	'261.31']
['227423066'	'489794369487380480'	'0.0']->['3437986869'	'489794369487380480'	'261.93']
['308560681'	'489794369487380480'	'20.93']->['139378028'	'489794369487380480'	'262.55']
['227423066'	'489794369487380480'	'0.0']->['16700352'	'489794369487380480'	'263.16']
['227423066'	'489794369487380480'	'0.0']->['297596647'	'489794369487380480'	'263.47']
['227423066'	'489794369487380480'	'0.0']->['100504325'	'489794369487380480'	'263.63']
['227423066'	'489794369487380480'	'0.0']->['552618889'	'489794369487380480'	'263.67']
['227423066'	'489794369487380480'	'0.0']->['219393201'	'489794369487380480'	'263.71']
['227423066'	'489794369487380480'	'0.0']->['13154262'	'489794369487380480'	'263.74']
['227423066'	'489794369487380480'	'0.0']->['16300797'	'489794369487380480'	'263.76']
['227423066'	'489794369487380480'	'0.0']->['1069692338'	'489794369487380480'	'263.77']
['227423066'	'489794369487380480'	'0.0']->['1513786830'	'489794369487380480'	'263.78']
['227423066'	'489794369487380480'	'0.0']->['2211348575'	'489794369487380480'	'263.78']
['227423066'	'489794369487380480'	'0.0']->['82816680'	'489794369487380480'	'264.49']
['227423066'	'489794369487380480'	'0.0']->['425580734'	'489794369487380480'	'264.85']
['227423066'	'489794369487380480'	'0.0']->['190845165'	'489794369487380480'	'265.2']
['227423066'	'489794369487380480'	'0.0']->['1394262409'	'489861437766909953'	'266.5']
['227423066'	'489794369487380480'	'0.0']->['16970672'	'489794369487380480'	'266.52']
['227423066'	'489794369487380480'	'0.0']->['28739598'	'489794369487380480'	'266.62']
['227423066'	'489794369487380480'	'0.0']->['3382822191'	'489794369487380480'	'266.97']
['227423066'	'489794369487380480'	'0.0']->['635610011'	'489794369487380480'	'267.12']
['579560024'	'489794369487380480'	'48.23']->['180840624'	'489794369487380480'	'267.32']
['227423066'	'489794369487380480'	'0.0']->['192771165'	'489794369487380480'	'267.53']
['150541308'	'489794369487380480'	'256.05']->['1615508216'	'489794369487380480'	'267.6']
['227423066'	'489794369487380480'	'0.0']->['457183454'	'489794369487380480'	'268.15']
['227423066'	'489794369487380480'	'0.0']->['1709645299'	'489794369487380480'	'269.17']
['227423066'	'489794369487380480'	'0.0']->['165269266'	'489794369487380480'	'270.0']
['227423066'	'489794369487380480'	'0.0']->['807148560'	'489794369487380480'	'270.45']
['227423066'	'489794369487380480'	'0.0']->['113748934'	'489794369487380480'	'271.03']
['227423066'	'489794369487380480'	'0.0']->['463733136'	'489794369487380480'	'271.22']
['227423066'	'489794369487380480'	'0.0']->['206439318'	'489794369487380480'	'271.47']
['227423066'	'489794369487380480'	'0.0']->['172021761'	'489794369487380480'	'271.55']
['227423066'	'489794369487380480'	'0.0']->['279897589'	'489794369487380480'	'271.82']
['227423066'	'489794369487380480'	'0.0']->['2268047888'	'489794369487380480'	'272.43']
['227423066'	'489794369487380480'	'0.0']->['1059970039'	'489794369487380480'	'273.23']
['227423066'	'489794369487380480'	'0.0']->['321995932'	'489794369487380480'	'273.27']
['227423066'	'489794369487380480'	'0.0']->['64675838'	'489794369487380480'	'275.67']
['227423066'	'489794369487380480'	'0.0']->['26420160'	'489794369487380480'	'275.67']
['227423066'	'489794369487380480'	'0.0']->['410949883'	'489794369487380480'	'275.93']
['16300797'	'489794369487380480'	'263.76']->['14269748'	'489794369487380480'	'276.35']
['227423066'	'489794369487380480'	'0.0']->['22577502'	'489794369487380480'	'276.92']
['227423066'	'489794369487380480'	'0.0']->['812474688'	'489794369487380480'	'277.45']
['227423066'	'489794369487380480'	'0.0']->['377859799'	'489794369487380480'	'277.47']
['227423066'	'489794369487380480'	'0.0']->['2432141286'	'489794369487380480'	'277.62']
['227423066'	'489794369487380480'	'0.0']->['1667019224'	'489794369487380480'	'278.77']
['227423066'	'489794369487380480'	'0.0']->['537467891'	'489794369487380480'	'278.78']
['227423066'	'489794369487380480'	'0.0']->['133460407'	'489794369487380480'	'280.18']
['58219570'	'489794369487380480'	'21.06']->['314208255'	'489794369487380480'	'280.32']
['2634706477'	'489794369487380480'	'17.67']->['2546312611'	'489794369487380480'	'280.7']
['227423066'	'489794369487380480'	'0.0']->['175437011'	'489794369487380480'	'280.87']
['227423066'	'489794369487380480'	'0.0']->['543795643'	'489794369487380480'	'281.1']
['227423066'	'489794369487380480'	'0.0']->['17248595'	'489794369487380480'	'281.43']
['227423066'	'489794369487380480'	'0.0']->['730161080'	'489794369487380480'	'282.05']
['227423066'	'489794369487380480'	'0.0']->['402355328'	'489794369487380480'	'282.63']
['227423066'	'489794369487380480'	'0.0']->['326502649'	'489794369487380480'	'282.67']
['227423066'	'489794369487380480'	'0.0']->['248404782'	'489794369487380480'	'282.83']
['227423066'	'489794369487380480'	'0.0']->['75911386'	'489794369487380480'	'283.05']
['227423066'	'489794369487380480'	'0.0']->['58430437'	'489794369487380480'	'283.13']
['227423066'	'489794369487380480'	'0.0']->['719313660'	'489794369487380480'	'283.42']
['227423066'	'489794369487380480'	'0.0']->['131715815'	'489794369487380480'	'283.76']
['227423066'	'489794369487380480'	'0.0']->['1013334697'	'489794369487380480'	'284.11']
['165269266'	'489794369487380480'	'270.0']->['322919318'	'489794369487380480'	'284.8']
['227423066'	'489794369487380480'	'0.0']->['336263077'	'489794369487380480'	'284.82']
['227423066'	'489794369487380480'	'0.0']->['66827199'	'489794369487380480'	'285.0']
['227423066'	'489794369487380480'	'0.0']->['120782951'	'489794369487380480'	'285.02']
['227423066'	'489794369487380480'	'0.0']->['348226479'	'489794369487380480'	'285.4']
['227423066'	'489794369487380480'	'0.0']->['71243488'	'489794369487380480'	'286.32']
['227423066'	'489794369487380480'	'0.0']->['753222258'	'489794369487380480'	'287.25']
['21139573'	'489794369487380480'	'16.73']->['970368572'	'489794369487380480'	'287.4']
['227423066'	'489794369487380480'	'0.0']->['32243554'	'489794369487380480'	'287.7']
['227423066'	'489794369487380480'	'0.0']->['322749522'	'489794369487380480'	'288.0']
['227423066'	'489794369487380480'	'0.0']->['146647317'	'489794369487380480'	'291.94']
['227423066'	'489794369487380480'	'0.0']->['146013557'	'489794369487380480'	'295.88']
['227423066'	'489794369487380480'	'0.0']->['325574029'	'489794369487380480'	'297.13']
['139378028'	'489794369487380480'	'262.55']->['430414508'	'489794369487380480'	'298.38']
['227423066'	'489794369487380480'	'0.0']->['327808579'	'489794369487380480'	'298.87']
['227423066'	'489794369487380480'	'0.0']->['293864729'	'489794369487380480'	'300.43']
['293864729'	'489794369487380480'	'300.43']->['398910769'	'489794369487380480'	'301.53']
['227423066'	'489794369487380480'	'0.0']->['320444148'	'489794369487380480'	'304.1']
['227423066'	'489794369487380480'	'0.0']->['206264653'	'489794369487380480'	'306.42']
['227423066'	'489794369487380480'	'0.0']->['2612603865'	'489794369487380480'	'306.52']
['227423066'	'489794369487380480'	'0.0']->['47008477'	'489794369487380480'	'307.48']
['227423066'	'489794369487380480'	'0.0']->['4036281'	'489794369487380480'	'308.95']
['227423066'	'489794369487380480'	'0.0']->['222321567'	'489794369487380480'	'310.27']
['227423066'	'489794369487380480'	'0.0']->['2316487328'	'489794369487380480'	'310.72']
['227423066'	'489794369487380480'	'0.0']->['307545717'	'489794369487380480'	'312.49']
['2612603865'	'489794369487380480'	'306.52']->['109612422'	'489794369487380480'	'314.45']
['227423066'	'489794369487380480'	'0.0']->['136974179'	'489794369487380480'	'316.03']
['399555084'	'489794369487380480'	'248.25']->['402026896'	'489794369487380480'	'316.43']
['439742029'	'489794369487380480'	'49.49']->['569864334'	'489794369487380480'	'326.12']
['227423066'	'489794369487380480'	'0.0']->['28704798'	'489794369487380480'	'336.35']
['227423066'	'489794369487380480'	'0.0']->['456098895'	'489794369487380480'	'346.58']
['227423066'	'489794369487380480'	'0.0']->['426942358'	'489794369487380480'	'355.25']
['227423066'	'489794369487380480'	'0.0']->['19964841'	'489794369487380480'	'363.92']
['227423066'	'489794369487380480'	'0.0']->['1684322982'	'489794369487380480'	'365.73']
['227423066'	'489794369487380480'	'0.0']->['1598689422'	'489794369487380480'	'367.54']
['1030799138'	'489794369487380480'	'19.55']->['847114339'	'489794369487380480'	'371.17']
['227423066'	'489794369487380480'	'0.0']->['447983275'	'489892064088576001'	'388.2']
['227423066'	'489794369487380480'	'0.0']->['456657422'	'489794369487380480'	'397.08']
['214286248'	'489794369487380480'	'54.99']->['480443182'	'489794369487380480'	'402.4']
['227423066'	'489794369487380480'	'0.0']->['30886757'	'489794369487380480'	'407.88']
['30886757'	'489794369487380480'	'407.88']->['1455431917'	'489794369487380480'	'409.08']
['227423066'	'489794369487380480'	'0.0']->['89208915'	'489794369487380480'	'417.68']
['58219570'	'489794369487380480'	'21.06']->['153812463'	'489794369487380480'	'517.32']
['15160685'	'489794369487380480'	'25.02']->['472414514'	'489794369487380480'	'565.0']
['227423066'	'489794369487380480'	'0.0']->['585353266'	'489794369487380480'	'594.45']
['227423066'	'489794369487380480'	'0.0']->['379448727'	'489794369487380480'	'596.0']
['227423066'	'489794369487380480'	'0.0']->['709590342'	'489794369487380480'	'627.0']
['227423066'	'489794369487380480'	'0.0']->['714415676'	'489794369487380480'	'689.0']
['561805881'	'489794369487380480'	'255.56']->['614764224'	'489794369487380480'	'782.6']
['227423066'	'489794369487380480'	'0.0']->['1936208551'	'489794369487380480'	'819.38']
['345873994'	'489794369487380480'	'25.18']->['342101394'	'489794369487380480'	'833.95']
['375409353'	'489794369487380480'	'23.44']->['127051050'	'489794369487380480'	'901.37']
['227423066'	'489794369487380480'	'0.0']->['2656024135'	'489794369487380480'	'949.3']
['227423066'	'489794369487380480'	'0.0']->['25110987'	'490072232535019520'	'1104.12']
['227423066'	'489794369487380480'	'0.0']->['306366384'	'489794369487380480'	'1317.48']
['227423066'	'489794369487380480'	'0.0']->['1145172044'	'489794369487380480'	'2911.7']
['75208291'	'489794369487380480'	'49.05']->['1406709248'	'489794369487380480'	'4300.77']
