# Supplementary material for: BiMGCL: rumor detection via bi-directional multi-level graph contrastive learning
Source: PeerJ Comput Sci. 2023 Nov 10;9:e1659. doi: 10.7717/peerj-cs.1659 (PMC10703058; doi:10.7717/peerj-cs.1659)
Supplement: Supplemental Information 1 [file peerj-cs-09-1659-s001.zip › rumor_detection_acl2017/twitter15/tree/489794593580650497.txt]

['ROOT'	'ROOT'	'0.0']->['271413771'	'489794593580650497'	'0.0']
['271413771'	'489794593580650497'	'0.0']->['794939'	'489794593580650497'	'0.37']
['271413771'	'489794593580650497'	'0.0']->['92739595'	'489794593580650497'	'0.37']
['271413771'	'489794593580650497'	'0.0']->['219307192'	'489794593580650497'	'0.37']
['271413771'	'489794593580650497'	'0.0']->['385029541'	'489794593580650497'	'0.37']
['271413771'	'489794593580650497'	'0.0']->['130557513'	'489794593580650497'	'0.37']
['271413771'	'489794593580650497'	'0.0']->['88107077'	'489794593580650497'	'0.37']
['271413771'	'489794593580650497'	'0.0']->['64933857'	'489794593580650497'	'0.37']
['271413771'	'489794593580650497'	'0.0']->['15881757'	'489794593580650497'	'0.61']
['271413771'	'489794593580650497'	'0.0']->['273098660'	'489794593580650497'	'0.73']
['271413771'	'489794593580650497'	'0.0']->['386429832'	'489794593580650497'	'0.79']
['271413771'	'489794593580650497'	'0.0']->['112836422'	'489794593580650497'	'0.82']
['271413771'	'489794593580650497'	'0.0']->['19093174'	'489794593580650497'	'0.83']
['271413771'	'489794593580650497'	'0.0']->['391982483'	'489794593580650497'	'0.84']
['130557513'	'489794593580650497'	'0.37']->['977314628'	'489794593580650497'	'0.85']
['271413771'	'489794593580650497'	'0.0']->['255570623'	'489794593580650497'	'0.85']
['64933857'	'489794593580650497'	'0.37']->['138559432'	'489794593580650497'	'0.85']
['130557513'	'489794593580650497'	'0.37']->['121846915'	'489794593580650497'	'0.85']
['130557513'	'489794593580650497'	'0.37']->['250980065'	'489794593580650497'	'0.85']
['130557513'	'489794593580650497'	'0.37']->['273033104'	'489794593580650497'	'0.85']
['271413771'	'489794593580650497'	'0.0']->['56922447'	'489794593580650497'	'0.88']
['271413771'	'489794593580650497'	'0.0']->['73841844'	'489794593580650497'	'0.89']
['130557513'	'489794593580650497'	'0.37']->['229910758'	'489794593580650497'	'0.89']
['271413771'	'489794593580650497'	'0.0']->['20393785'	'489794593580650497'	'0.9']
['64933857'	'489794593580650497'	'0.37']->['102672299'	'489794593580650497'	'0.9']
['271413771'	'489794593580650497'	'0.0']->['127710159'	'489794593580650497'	'0.9']
['271413771'	'489794593580650497'	'0.0']->['242362588'	'489794593580650497'	'0.9']
['20393785'	'489794593580650497'	'0.9']->['115094878'	'489794593580650497'	'0.9']
['271413771'	'489794593580650497'	'0.0']->['19385436'	'489794593580650497'	'0.91']
['130557513'	'489794593580650497'	'0.37']->['211862095'	'489794593580650497'	'0.92']
['271413771'	'489794593580650497'	'0.0']->['1479886140'	'489794593580650497'	'0.97']
['130557513'	'489794593580650497'	'0.37']->['550412089'	'489794593580650497'	'1.0']
['271413771'	'489794593580650497'	'0.0']->['553750404'	'489794593580650497'	'1.02']
['271413771'	'489794593580650497'	'0.0']->['610259074'	'489794593580650497'	'1.03']
['271413771'	'489794593580650497'	'0.0']->['28382943'	'489794593580650497'	'1.03']
['130557513'	'489794593580650497'	'0.37']->['49196301'	'489794593580650497'	'1.03']
['130557513'	'489794593580650497'	'0.37']->['11486062'	'489794593580650497'	'1.03']
['271413771'	'489794593580650497'	'0.0']->['824901812'	'489794593580650497'	'1.2']
['250980065'	'489794593580650497'	'0.85']->['286262902'	'489794593580650497'	'1.24']
['271413771'	'489794593580650497'	'0.0']->['477058668'	'489794593580650497'	'1.35']
['271413771'	'489794593580650497'	'0.0']->['19648890'	'489794934455930880'	'1.35']
['271413771'	'489794593580650497'	'0.0']->['407201456'	'489794593580650497'	'1.4']
['271413771'	'489794593580650497'	'0.0']->['435540015'	'489794593580650497'	'1.42']
['271413771'	'489794593580650497'	'0.0']->['618305941'	'489794593580650497'	'1.44']
['271413771'	'489794593580650497'	'0.0']->['373943006'	'489794593580650497'	'1.44']
['271413771'	'489794593580650497'	'0.0']->['218644318'	'489794593580650497'	'1.45']
['271413771'	'489794593580650497'	'0.0']->['36170304'	'489794593580650497'	'1.45']
['271413771'	'489794593580650497'	'0.0']->['23763583'	'489794593580650497'	'1.45']
['130557513'	'489794593580650497'	'0.37']->['26175258'	'489794593580650497'	'1.45']
['550412089'	'489794593580650497'	'1.0']->['433117894'	'489794593580650497'	'1.45']
['271413771'	'489794593580650497'	'0.0']->['459493971'	'489794593580650497'	'1.45']
['435540015'	'489794593580650497'	'1.42']->['620550452'	'489794593580650497'	'1.45']
['130557513'	'489794593580650497'	'0.37']->['454267887'	'489794593580650497'	'1.45']
['271413771'	'489794593580650497'	'0.0']->['25911398'	'489794593580650497'	'1.45']
['130557513'	'489794593580650497'	'0.37']->['32723841'	'489794593580650497'	'1.45']
['271413771'	'489794593580650497'	'0.0']->['1558943918'	'489794593580650497'	'1.45']
['130557513'	'489794593580650497'	'0.37']->['70277810'	'489794593580650497'	'1.45']
['130557513'	'489794593580650497'	'0.37']->['1322373367'	'489794593580650497'	'1.45']
['271413771'	'489794593580650497'	'0.0']->['14266148'	'489794593580650497'	'1.45']
['271413771'	'489794593580650497'	'0.0']->['1887215022'	'489794593580650497'	'1.47']
['271413771'	'489794593580650497'	'0.0']->['153432809'	'489794593580650497'	'1.48']
['130557513'	'489794593580650497'	'0.37']->['2269210637'	'489794593580650497'	'1.53']
['130557513'	'489794593580650497'	'0.37']->['14835930'	'489794593580650497'	'1.56']
['271413771'	'489794593580650497'	'0.0']->['63123365'	'489794593580650497'	'1.57']
['271413771'	'489794593580650497'	'0.0']->['706213501'	'489794593580650497'	'1.58']
['130557513'	'489794593580650497'	'0.37']->['588106298'	'489794593580650497'	'1.58']
['229910758'	'489794593580650497'	'0.89']->['772778540'	'489794593580650497'	'1.74']
['130557513'	'489794593580650497'	'0.37']->['2269415922'	'489794593580650497'	'1.82']
['271413771'	'489794593580650497'	'0.0']->['487171054'	'489794593580650497'	'1.86']
['271413771'	'489794593580650497'	'0.0']->['303780191'	'489794593580650497'	'1.88']
['130557513'	'489794593580650497'	'0.37']->['2614553999'	'489794593580650497'	'1.89']
['271413771'	'489794593580650497'	'0.0']->['22178266'	'489794593580650497'	'1.9']
['286262902'	'489794593580650497'	'1.24']->['494036588'	'489794593580650497'	'1.9']
['271413771'	'489794593580650497'	'0.0']->['209551873'	'489794593580650497'	'2.06']
['271413771'	'489794593580650497'	'0.0']->['20819199'	'489794593580650497'	'2.14']
['255570623'	'489794593580650497'	'0.85']->['2345879990'	'489794593580650497'	'2.18']
['130557513'	'489794593580650497'	'0.37']->['1343959194'	'489794593580650497'	'2.2']
['271413771'	'489794593580650497'	'0.0']->['1586253943'	'489794593580650497'	'2.21']
['127710159'	'489794593580650497'	'0.9']->['176675062'	'489794593580650497'	'2.21']
['271413771'	'489794593580650497'	'0.0']->['24157414'	'489794593580650497'	'2.21']
['271413771'	'489794593580650497'	'0.0']->['461526753'	'489794593580650497'	'2.22']
['271413771'	'489794593580650497'	'0.0']->['28231003'	'489794593580650497'	'2.22']
['271413771'	'489794593580650497'	'0.0']->['93143211'	'489794593580650497'	'2.22']
['19385436'	'489794593580650497'	'0.91']->['947410196'	'489794593580650497'	'2.22']
['271413771'	'489794593580650497'	'0.0']->['109590716'	'489794593580650497'	'2.22']
['271413771'	'489794593580650497'	'0.0']->['288357228'	'489794593580650497'	'2.22']
['271413771'	'489794593580650497'	'0.0']->['618359913'	'489794593580650497'	'2.22']
['127710159'	'489794593580650497'	'0.9']->['115701962'	'489794593580650497'	'2.22']
['477058668'	'489794593580650497'	'1.35']->['48990228'	'489794593580650497'	'2.22']
['102672299'	'489794593580650497'	'0.9']->['10937872'	'489794593580650497'	'2.22']
['271413771'	'489794593580650497'	'0.0']->['61699216'	'489794593580650497'	'2.22']
['271413771'	'489794593580650497'	'0.0']->['362760869'	'489794593580650497'	'2.22']
['271413771'	'489794593580650497'	'0.0']->['265762996'	'489794593580650497'	'2.23']
['271413771'	'489794593580650497'	'0.0']->['172683184'	'489794593580650497'	'2.24']
['130557513'	'489794593580650497'	'0.37']->['180325663'	'489794593580650497'	'2.25']
['19385436'	'489794593580650497'	'0.91']->['227121274'	'489794593580650497'	'2.27']
['19385436'	'489794593580650497'	'0.91']->['236220659'	'489794593580650497'	'2.27']
['271413771'	'489794593580650497'	'0.0']->['153449672'	'489794593580650497'	'2.28']
['271413771'	'489794593580650497'	'0.0']->['140150743'	'489794593580650497'	'2.32']
['271413771'	'489794593580650497'	'0.0']->['23100421'	'489794593580650497'	'2.35']
['130557513'	'489794593580650497'	'0.37']->['2274500544'	'489794593580650497'	'2.41']
['271413771'	'489794593580650497'	'0.0']->['2267598867'	'489794593580650497'	'2.44']
['271413771'	'489794593580650497'	'0.0']->['106074063'	'489794593580650497'	'2.45']
['49196301'	'489794593580650497'	'1.03']->['43881131'	'489794593580650497'	'2.46']
['271413771'	'489794593580650497'	'0.0']->['2269426399'	'489794593580650497'	'2.46']
['130557513'	'489794593580650497'	'0.37']->['19096884'	'489794593580650497'	'2.47']
['271413771'	'489794593580650497'	'0.0']->['532018404'	'489795251901460481'	'2.62']
['271413771'	'489794593580650497'	'0.0']->['38632811'	'489794593580650497'	'2.72']
['271413771'	'489794593580650497'	'0.0']->['6631492'	'489794593580650497'	'2.84']
['265762996'	'489794593580650497'	'2.23']->['101721221'	'489794593580650497'	'2.9']
['271413771'	'489794593580650497'	'0.0']->['1263170610'	'489794593580650497'	'2.94']
['271413771'	'489794593580650497'	'0.0']->['403598298'	'489794593580650497'	'2.95']
['271413771'	'489794593580650497'	'0.0']->['192134304'	'489794593580650497'	'2.96']
['271413771'	'489794593580650497'	'0.0']->['229471698'	'489794593580650497'	'2.96']
['130557513'	'489794593580650497'	'0.37']->['125291232'	'489794593580650497'	'2.96']
['271413771'	'489794593580650497'	'0.0']->['68670090'	'489794593580650497'	'2.97']
['271413771'	'489794593580650497'	'0.0']->['250911372'	'489794593580650497'	'2.97']
['271413771'	'489794593580650497'	'0.0']->['48600853'	'489794593580650497'	'2.97']
['494036588'	'489794593580650497'	'1.9']->['50255287'	'489794593580650497'	'2.97']
['271413771'	'489794593580650497'	'0.0']->['82370159'	'489794593580650497'	'2.97']
['271413771'	'489794593580650497'	'0.0']->['115624253'	'489794593580650497'	'2.97']
['271413771'	'489794593580650497'	'0.0']->['57931683'	'489794593580650497'	'2.97']
['130557513'	'489794593580650497'	'0.37']->['292174469'	'489794593580650497'	'2.97']
['130557513'	'489794593580650497'	'0.37']->['28552521'	'489794593580650497'	'2.97']
['271413771'	'489794593580650497'	'0.0']->['18760830'	'489794593580650497'	'2.97']
['271413771'	'489794593580650497'	'0.0']->['93617449'	'489794593580650497'	'3.06']
['271413771'	'489794593580650497'	'0.0']->['103296046'	'489794593580650497'	'3.1']
['271413771'	'489794593580650497'	'0.0']->['794187168'	'489794593580650497'	'3.13']
['19093174'	'489794593580650497'	'0.83']->['40324180'	'489794593580650497'	'3.14']
['130557513'	'489794593580650497'	'0.37']->['358762619'	'489794593580650497'	'3.14']
['271413771'	'489794593580650497'	'0.0']->['131870279'	'489794593580650497'	'3.15']
['271413771'	'489794593580650497'	'0.0']->['137725611'	'489794593580650497'	'3.15']
['271413771'	'489794593580650497'	'0.0']->['1908089683'	'489794593580650497'	'3.21']
['271413771'	'489794593580650497'	'0.0']->['41694393'	'489794593580650497'	'3.24']
['271413771'	'489794593580650497'	'0.0']->['53965606'	'489794593580650497'	'3.25']
['271413771'	'489794593580650497'	'0.0']->['97588465'	'489794593580650497'	'3.27']
['43881131'	'489794593580650497'	'2.46']->['156308097'	'489794593580650497'	'3.46']
['620550452'	'489794593580650497'	'1.45']->['219938410'	'489794593580650497'	'3.55']
['271413771'	'489794593580650497'	'0.0']->['2289961711'	'489794593580650497'	'3.6']
['130557513'	'489794593580650497'	'0.37']->['93419198'	'489794593580650497'	'3.63']
['130557513'	'489794593580650497'	'0.37']->['590783194'	'489794593580650497'	'3.64']
['433117894'	'489794593580650497'	'1.45']->['416062461'	'489794593580650497'	'3.64']
['271413771'	'489794593580650497'	'0.0']->['1304334404'	'489794593580650497'	'3.65']
['131870279'	'489794593580650497'	'3.15']->['571438411'	'489794593580650497'	'3.65']
['271413771'	'489794593580650497'	'0.0']->['344245693'	'489794593580650497'	'3.65']
['271413771'	'489794593580650497'	'0.0']->['385909775'	'489794593580650497'	'3.65']
['271413771'	'489794593580650497'	'0.0']->['279665962'	'489794593580650497'	'3.65']
['271413771'	'489794593580650497'	'0.0']->['526573837'	'489794593580650497'	'3.65']
['271413771'	'489794593580650497'	'0.0']->['25061086'	'489794593580650497'	'3.65']
['271413771'	'489794593580650497'	'0.0']->['1642305942'	'489794593580650497'	'3.65']
['271413771'	'489794593580650497'	'0.0']->['53868363'	'489794593580650497'	'3.65']
['56922447'	'489794593580650497'	'0.88']->['267157076'	'489794593580650497'	'3.65']
['130557513'	'489794593580650497'	'0.37']->['316108430'	'489794593580650497'	'3.65']
['271413771'	'489794593580650497'	'0.0']->['2565624078'	'489794593580650497'	'3.77']
['130557513'	'489794593580650497'	'0.37']->['256508339'	'489794593580650497'	'3.84']
['271413771'	'489794593580650497'	'0.0']->['401603654'	'489794593580650497'	'3.87']
['130557513'	'489794593580650497'	'0.37']->['31092173'	'489794593580650497'	'3.88']
['271413771'	'489794593580650497'	'0.0']->['529976904'	'489794593580650497'	'3.89']
['271413771'	'489794593580650497'	'0.0']->['468579163'	'489794593580650497'	'3.9']
['131870279'	'489794593580650497'	'3.15']->['453988188'	'489794593580650497'	'3.9']
['271413771'	'489794593580650497'	'0.0']->['53400401'	'489794593580650497'	'3.9']
['271413771'	'489794593580650497'	'0.0']->['122730495'	'489794593580650497'	'3.9']
['271413771'	'489794593580650497'	'0.0']->['20529807'	'489794593580650497'	'3.9']
['271413771'	'489794593580650497'	'0.0']->['135393728'	'489794593580650497'	'3.9']
['50255287'	'489794593580650497'	'2.97']->['127315286'	'489794593580650497'	'3.97']
['18760830'	'489794593580650497'	'2.97']->['1650685638'	'489794593580650497'	'4.0']
['271413771'	'489794593580650497'	'0.0']->['2277472828'	'489794593580650497'	'4.03']
['271413771'	'489794593580650497'	'0.0']->['1907441736'	'489795615048478721'	'4.07']
['271413771'	'489794593580650497'	'0.0']->['34956364'	'489794593580650497'	'4.09']
['271413771'	'489794593580650497'	'0.0']->['484788406'	'489794593580650497'	'4.19']
['271413771'	'489794593580650497'	'0.0']->['15834810'	'489794593580650497'	'4.27']
['271413771'	'489794593580650497'	'0.0']->['2630620708'	'489794593580650497'	'4.31']
['271413771'	'489794593580650497'	'0.0']->['274643645'	'489794593580650497'	'4.33']
['43881131'	'489794593580650497'	'2.46']->['1848718537'	'489794593580650497'	'4.34']
['271413771'	'489794593580650497'	'0.0']->['54140207'	'489794593580650497'	'4.35']
['271413771'	'489794593580650497'	'0.0']->['1013422328'	'489794593580650497'	'4.35']
['286262902'	'489794593580650497'	'1.24']->['73315793'	'489794593580650497'	'4.35']
['271413771'	'489794593580650497'	'0.0']->['577918179'	'489795704924020736'	'4.42']
['271413771'	'489794593580650497'	'0.0']->['50129034'	'489794593580650497'	'4.47']
['130557513'	'489794593580650497'	'0.37']->['182593031'	'489794593580650497'	'4.54']
['271413771'	'489794593580650497'	'0.0']->['854661649'	'489794593580650497'	'4.57']
['453988188'	'489794593580650497'	'3.9']->['1386387337'	'489794593580650497'	'4.58']
['73315793'	'489794593580650497'	'4.35']->['264324309'	'489794593580650497'	'4.59']
['271413771'	'489794593580650497'	'0.0']->['46871630'	'489794593580650497'	'4.6']
['303780191'	'489794593580650497'	'1.88']->['139465576'	'489794593580650497'	'4.6']
['43881131'	'489794593580650497'	'2.46']->['87373437'	'489794593580650497'	'4.62']
['271413771'	'489794593580650497'	'0.0']->['468504154'	'489794593580650497'	'4.63']
['130557513'	'489794593580650497'	'0.37']->['167689581'	'489794593580650497'	'4.63']
['125291232'	'489794593580650497'	'2.96']->['178838294'	'489794593580650497'	'4.63']
['271413771'	'489794593580650497'	'0.0']->['154251362'	'489794593580650497'	'4.68']
['1642305942'	'489794593580650497'	'3.65']->['1553191106'	'489794593580650497'	'4.71']
['127315286'	'489794593580650497'	'3.97']->['268860015'	'489794593580650497'	'4.72']
['271413771'	'489794593580650497'	'0.0']->['26450710'	'489794593580650497'	'4.73']
['271413771'	'489794593580650497'	'0.0']->['2203721441'	'489794593580650497'	'4.73']
['271413771'	'489794593580650497'	'0.0']->['16898233'	'489794593580650497'	'4.73']
['271413771'	'489794593580650497'	'0.0']->['22311423'	'489794593580650497'	'4.89']
['218644318'	'489794593580650497'	'1.45']->['441080352'	'489794593580650497'	'4.97']
['125291232'	'489794593580650497'	'2.96']->['556937942'	'489794593580650497'	'5.01']
['271413771'	'489794593580650497'	'0.0']->['53717328'	'489794593580650497'	'5.03']
['271413771'	'489794593580650497'	'0.0']->['239246088'	'489794593580650497'	'5.04']
['20819199'	'489794593580650497'	'2.14']->['1977978252'	'489794593580650497'	'5.05']
['271413771'	'489794593580650497'	'0.0']->['51334015'	'489794593580650497'	'5.05']
['19385436'	'489794593580650497'	'0.91']->['347906917'	'489794593580650497'	'5.05']
['271413771'	'489794593580650497'	'0.0']->['296441723'	'489794593580650497'	'5.05']
['271413771'	'489794593580650497'	'0.0']->['702569346'	'489794593580650497'	'5.05']
['271413771'	'489794593580650497'	'0.0']->['1339924106'	'489794593580650497'	'5.05']
['854661649'	'489794593580650497'	'4.57']->['1329136069'	'489794593580650497'	'5.05']
['1386387337'	'489794593580650497'	'4.58']->['546183029'	'489794593580650497'	'5.05']
['130557513'	'489794593580650497'	'0.37']->['1467225841'	'489794593580650497'	'5.05']
['271413771'	'489794593580650497'	'0.0']->['7756742'	'489794593580650497'	'5.05']
['271413771'	'489794593580650497'	'0.0']->['461586999'	'489794593580650497'	'5.07']
['271413771'	'489794593580650497'	'0.0']->['708701965'	'489794593580650497'	'5.17']
['1386387337'	'489794593580650497'	'4.58']->['400224742'	'489794593580650497'	'5.23']
['271413771'	'489794593580650497'	'0.0']->['143399235'	'489794593580650497'	'5.26']
['271413771'	'489794593580650497'	'0.0']->['50528672'	'489794593580650497'	'5.28']
['176675062'	'489794593580650497'	'2.21']->['163575361'	'489794593580650497'	'5.33']
['271413771'	'489794593580650497'	'0.0']->['487483121'	'489794593580650497'	'5.36']
['1386387337'	'489794593580650497'	'4.58']->['1177936261'	'489794593580650497'	'5.37']
['271413771'	'489794593580650497'	'0.0']->['531914860'	'489794593580650497'	'5.38']
['22311423'	'489794593580650497'	'4.89']->['68340798'	'489794593580650497'	'5.38']
['271413771'	'489794593580650497'	'0.0']->['270535119'	'489794593580650497'	'5.38']
['178838294'	'489794593580650497'	'4.63']->['26388402'	'489794593580650497'	'5.44']
['271413771'	'489794593580650497'	'0.0']->['842464734'	'489794593580650497'	'5.5']
['271413771'	'489794593580650497'	'0.0']->['145832333'	'489794593580650497'	'5.5']
['842464734'	'489794593580650497'	'5.5']->['46114856'	'489794593580650497'	'5.5']
['271413771'	'489794593580650497'	'0.0']->['319680885'	'489794593580650497'	'5.52']
['1386387337'	'489794593580650497'	'4.58']->['2288393402'	'489794593580650497'	'5.67']
['271413771'	'489794593580650497'	'0.0']->['127429791'	'489794593580650497'	'5.75']
['16898233'	'489794593580650497'	'4.73']->['63695815'	'489794593580650497'	'5.79']
['702569346'	'489794593580650497'	'5.05']->['609059180'	'489794593580650497'	'5.81']
['43881131'	'489794593580650497'	'2.46']->['86942203'	'489794593580650497'	'5.82']
['271413771'	'489794593580650497'	'0.0']->['630537333'	'489794593580650497'	'5.83']
['271413771'	'489794593580650497'	'0.0']->['130849076'	'489794593580650497'	'5.83']
['590783194'	'489794593580650497'	'3.64']->['601507237'	'489794593580650497'	'5.83']
['271413771'	'489794593580650497'	'0.0']->['800000490'	'489794593580650497'	'5.83']
['271413771'	'489794593580650497'	'0.0']->['222879245'	'489794593580650497'	'5.83']
['271413771'	'489794593580650497'	'0.0']->['27108442'	'489794593580650497'	'5.83']
['1386387337'	'489794593580650497'	'4.58']->['52326175'	'489794593580650497'	'5.83']
['1386387337'	'489794593580650497'	'4.58']->['928806204'	'489794593580650497'	'5.83']
['271413771'	'489794593580650497'	'0.0']->['260854313'	'489794593580650497'	'5.83']
['87373437'	'489794593580650497'	'4.62']->['191000990'	'489794593580650497'	'5.83']
['271413771'	'489794593580650497'	'0.0']->['206108048'	'489794593580650497'	'5.83']
['702569346'	'489794593580650497'	'5.05']->['74008338'	'489794593580650497'	'5.83']
['271413771'	'489794593580650497'	'0.0']->['101807842'	'489794593580650497'	'5.85']
['271413771'	'489794593580650497'	'0.0']->['2536634820'	'489794593580650497'	'5.87']
['271413771'	'489794593580650497'	'0.0']->['61842234'	'489796073729191937'	'5.88']
['271413771'	'489794593580650497'	'0.0']->['237719164'	'489796096496250880'	'5.98']
['271413771'	'489794593580650497'	'0.0']->['250980065'	'489794593580650497'	'0.85']
['271413771'	'489794593580650497'	'0.0']->['2200955707'	'489794593580650497'	'6.24']
['271413771'	'489794593580650497'	'0.0']->['195867112'	'489794593580650497'	'6.43']
['115624253'	'489794593580650497'	'2.97']->['110322417'	'489794593580650497'	'6.52']
['620550452'	'489794593580650497'	'1.45']->['1070856332'	'489794593580650497'	'6.57']
['18760830'	'489794593580650497'	'2.97']->['19829189'	'489794593580650497'	'6.59']
['1848718537'	'489794593580650497'	'4.34']->['623503116'	'489794593580650497'	'6.6']
['271413771'	'489794593580650497'	'0.0']->['121500016'	'489794593580650497'	'6.61']
['182593031'	'489794593580650497'	'4.54']->['191841219'	'489794593580650497'	'6.61']
['271413771'	'489794593580650497'	'0.0']->['423838775'	'489794593580650497'	'6.62']
['708701965'	'489794593580650497'	'5.17']->['793245649'	'489794593580650497'	'6.62']
['271413771'	'489794593580650497'	'0.0']->['736963784'	'489794593580650497'	'6.62']
['16898233'	'489794593580650497'	'4.73']->['5697092'	'489794593580650497'	'6.62']
['271413771'	'489794593580650497'	'0.0']->['74108469'	'489794593580650497'	'6.62']
['156308097'	'489794593580650497'	'3.46']->['138305879'	'489794593580650497'	'6.62']
['73315793'	'489794593580650497'	'4.35']->['24619795'	'489794593580650497'	'6.62']
['271413771'	'489794593580650497'	'0.0']->['328164269'	'489794593580650497'	'6.62']
['494036588'	'489794593580650497'	'1.9']->['346547214'	'489794593580650497'	'6.62']
['271413771'	'489794593580650497'	'0.0']->['919583335'	'489794593580650497'	'6.62']
['271413771'	'489794593580650497'	'0.0']->['476709442'	'489794593580650497'	'6.62']
['11486062'	'489794593580650497'	'1.03']->['161296632'	'489794593580650497'	'6.62']
['1386387337'	'489794593580650497'	'4.58']->['102091301'	'489794593580650497'	'6.62']
['271413771'	'489794593580650497'	'0.0']->['132463310'	'489794593580650497'	'6.62']
['101807842'	'489794593580650497'	'5.85']->['360756428'	'489794593580650497'	'6.62']
['271413771'	'489794593580650497'	'0.0']->['2221525081'	'489794593580650497'	'6.62']
['494036588'	'489794593580650497'	'1.9']->['356761489'	'489794593580650497'	'6.62']
['271413771'	'489794593580650497'	'0.0']->['1967401081'	'489794593580650497'	'6.62']
['271413771'	'489794593580650497'	'0.0']->['25497803'	'489794593580650497'	'6.62']
['702569346'	'489794593580650497'	'5.05']->['327917383'	'489794593580650497'	'6.62']
['19385436'	'489794593580650497'	'0.91']->['345127500'	'489794593580650497'	'6.62']
['130849076'	'489794593580650497'	'5.83']->['543476265'	'489794593580650497'	'6.62']
['271413771'	'489794593580650497'	'0.0']->['551821882'	'489794593580650497'	'6.62']
['49196301'	'489794593580650497'	'1.03']->['87265781'	'489794593580650497'	'6.62']
['360756428'	'489794593580650497'	'6.62']->['146532407'	'489794593580650497'	'6.62']
['1386387337'	'489794593580650497'	'4.58']->['905951124'	'489794593580650497'	'6.62']
['271413771'	'489794593580650497'	'0.0']->['374302555'	'489794593580650497'	'6.63']
['271413771'	'489794593580650497'	'0.0']->['1583797404'	'489794593580650497'	'6.64']
['271413771'	'489794593580650497'	'0.0']->['134948782'	'489794593580650497'	'6.65']
['130849076'	'489794593580650497'	'5.83']->['542737548'	'489794593580650497'	'6.65']
['271413771'	'489794593580650497'	'0.0']->['379147760'	'489794593580650497'	'6.68']
['271413771'	'489794593580650497'	'0.0']->['2276539474'	'489794593580650497'	'6.7']
['271413771'	'489794593580650497'	'0.0']->['1341220058'	'489794593580650497'	'6.72']
['1386387337'	'489794593580650497'	'4.58']->['312609537'	'489794593580650497'	'6.92']
['1642305942'	'489794593580650497'	'3.65']->['387825081'	'489794593580650497'	'7.03']
['16898233'	'489794593580650497'	'4.73']->['807023636'	'489794593580650497'	'7.08']
['588106298'	'489794593580650497'	'1.58']->['75065954'	'489794593580650497'	'7.11']
['271413771'	'489794593580650497'	'0.0']->['209492408'	'489794593580650497'	'7.12']
['209492408'	'489794593580650497'	'7.12']->['2340640705'	'489794593580650497'	'7.13']
['1386387337'	'489794593580650497'	'4.58']->['758596957'	'489794593580650497'	'7.13']
['63123365'	'489794593580650497'	'1.57']->['19450848'	'489794593580650497'	'7.13']
['271413771'	'489794593580650497'	'0.0']->['845649607'	'489794593580650497'	'7.13']
['271413771'	'489794593580650497'	'0.0']->['27404201'	'489794593580650497'	'7.13']
['271413771'	'489794593580650497'	'0.0']->['168381655'	'489794593580650497'	'7.13']
['1848718537'	'489794593580650497'	'4.34']->['560299144'	'489794593580650497'	'7.13']
['360756428'	'489794593580650497'	'6.62']->['456409320'	'489794593580650497'	'7.13']
['271413771'	'489794593580650497'	'0.0']->['473230623'	'489794593580650497'	'7.13']
['271413771'	'489794593580650497'	'0.0']->['1398700290'	'489794593580650497'	'7.13']
['271413771'	'489794593580650497'	'0.0']->['204023425'	'489794593580650497'	'7.13']
['139465576'	'489794593580650497'	'4.6']->['69255345'	'489794593580650497'	'7.13']
['271413771'	'489794593580650497'	'0.0']->['284547377'	'489794593580650497'	'7.13']
['256508339'	'489794593580650497'	'3.84']->['19795629'	'489794593580650497'	'7.13']
['271413771'	'489794593580650497'	'0.0']->['212243193'	'489794593580650497'	'7.13']
['702569346'	'489794593580650497'	'5.05']->['76534080'	'489794593580650497'	'7.13']
['271413771'	'489794593580650497'	'0.0']->['1864818770'	'489794593580650497'	'7.13']
['130557513'	'489794593580650497'	'0.37']->['160936634'	'489794593580650497'	'7.13']
['271413771'	'489794593580650497'	'0.0']->['522954390'	'489794593580650497'	'7.13']
['20529807'	'489794593580650497'	'3.9']->['56384857'	'489794593580650497'	'7.13']
['271413771'	'489794593580650497'	'0.0']->['22759810'	'489796392353689600'	'7.15']
['130557513'	'489794593580650497'	'0.37']->['281478915'	'489794593580650497'	'7.34']
['182593031'	'489794593580650497'	'4.54']->['251008347'	'489794593580650497'	'7.45']
['43881131'	'489794593580650497'	'2.46']->['29652299'	'489794593580650497'	'7.5']
['279665962'	'489794593580650497'	'3.65']->['18318773'	'489794593580650497'	'7.52']
['271413771'	'489794593580650497'	'0.0']->['58309148'	'489794593580650497'	'7.54']
['76534080'	'489794593580650497'	'7.13']->['74744754'	'489794593580650497'	'7.54']
['271413771'	'489794593580650497'	'0.0']->['2703335344'	'489794593580650497'	'7.55']
['571438411'	'489794593580650497'	'3.65']->['121068176'	'489794593580650497'	'7.55']
['271413771'	'489794593580650497'	'0.0']->['30569044'	'489794593580650497'	'7.55']
['130557513'	'489794593580650497'	'0.37']->['1274357611'	'489794593580650497'	'7.55']
['374302555'	'489794593580650497'	'6.63']->['1008009180'	'489794593580650497'	'7.55']
['218644318'	'489794593580650497'	'1.45']->['287286801'	'489794593580650497'	'7.55']
['271413771'	'489794593580650497'	'0.0']->['50910812'	'489794593580650497'	'7.55']
['271413771'	'489794593580650497'	'0.0']->['623759361'	'489794593580650497'	'7.55']
['206108048'	'489794593580650497'	'5.83']->['44854156'	'489794593580650497'	'7.55']
['110322417'	'489794593580650497'	'6.52']->['120143525'	'489794593580650497'	'7.55']
['209492408'	'489794593580650497'	'7.12']->['15949848'	'489794593580650497'	'7.55']
['76534080'	'489794593580650497'	'7.13']->['194586163'	'489794593580650497'	'7.55']
['271413771'	'489794593580650497'	'0.0']->['2288393402'	'489794593580650497'	'5.67']
['271413771'	'489794593580650497'	'0.0']->['533506923'	'489794593580650497'	'7.81']
['222879245'	'489794593580650497'	'5.83']->['268774521'	'489794593580650497'	'7.94']
['284547377'	'489794593580650497'	'7.13']->['478448481'	'489794593580650497'	'8.0']
['423838775'	'489794593580650497'	'6.62']->['628229843'	'489794593580650497'	'8.03']
['522954390'	'489794593580650497'	'7.13']->['426343649'	'489794593580650497'	'8.05']
['271413771'	'489794593580650497'	'0.0']->['423626429'	'489794593580650497'	'8.06']
['250980065'	'489794593580650497'	'0.85']->['228861063'	'489794593580650497'	'8.06']
['130557513'	'489794593580650497'	'0.37']->['74543339'	'489794593580650497'	'8.06']
['271413771'	'489794593580650497'	'0.0']->['561481764'	'489794593580650497'	'8.07']
['794939'	'489794593580650497'	'0.37']->['14712874'	'489794593580650497'	'8.07']
['1386387337'	'489794593580650497'	'4.58']->['901888680'	'489794593580650497'	'8.07']
['16898233'	'489794593580650497'	'4.73']->['150259047'	'489794593580650497'	'8.07']
['543476265'	'489794593580650497'	'6.62']->['1470793982'	'489794593580650497'	'8.07']
['271413771'	'489794593580650497'	'0.0']->['374689471'	'489794593580650497'	'8.07']
['74008338'	'489794593580650497'	'5.83']->['106437398'	'489794593580650497'	'8.07']
['1967401081'	'489794593580650497'	'6.62']->['71586413'	'489794593580650497'	'8.07']
['50129034'	'489794593580650497'	'4.47']->['172492559'	'489794593580650497'	'8.07']
['73315793'	'489794593580650497'	'4.35']->['362665717'	'489794593580650497'	'8.07']
['271413771'	'489794593580650497'	'0.0']->['36941511'	'489794593580650497'	'8.07']
['1386387337'	'489794593580650497'	'4.58']->['305118415'	'489794593580650497'	'8.07']
['271413771'	'489794593580650497'	'0.0']->['28773941'	'489794593580650497'	'8.07']
['1386387337'	'489794593580650497'	'4.58']->['1261114052'	'489794593580650497'	'8.07']
['271413771'	'489794593580650497'	'0.0']->['136612845'	'489794593580650497'	'8.07']
['271413771'	'489794593580650497'	'0.0']->['28089327'	'489794593580650497'	'8.07']
['1386387337'	'489794593580650497'	'4.58']->['605530408'	'489794593580650497'	'8.07']
['271413771'	'489794593580650497'	'0.0']->['21159536'	'489794593580650497'	'8.07']
['130557513'	'489794593580650497'	'0.37']->['79358296'	'489794593580650497'	'8.07']
['1386387337'	'489794593580650497'	'4.58']->['421875447'	'489794593580650497'	'8.07']
['271413771'	'489794593580650497'	'0.0']->['36579565'	'489794593580650497'	'8.07']
['271413771'	'489794593580650497'	'0.0']->['186441699'	'489796678325895168'	'8.28']
['1967401081'	'489794593580650497'	'6.62']->['126361301'	'489794593580650497'	'8.67']
['271413771'	'489794593580650497'	'0.0']->['26231721'	'489794593580650497'	'8.67']
['271413771'	'489794593580650497'	'0.0']->['730884188'	'489794593580650497'	'8.97']
['271413771'	'489794593580650497'	'0.0']->['11018242'	'489796863143718913'	'9.02']
['271413771'	'489794593580650497'	'0.0']->['223867359'	'489794593580650497'	'9.12']
['271413771'	'489794593580650497'	'0.0']->['2650768408'	'489796904474402816'	'9.18']
['112836422'	'489794593580650497'	'0.82']->['46761197'	'489794593580650497'	'9.19']
['130849076'	'489794593580650497'	'5.83']->['220487124'	'489794593580650497'	'9.23']
['271413771'	'489794593580650497'	'0.0']->['438128104'	'489794593580650497'	'9.25']
['271413771'	'489794593580650497'	'0.0']->['373740299'	'489794593580650497'	'9.26']
['130557513'	'489794593580650497'	'0.37']->['360022269'	'489794593580650497'	'9.26']
['1386387337'	'489794593580650497'	'4.58']->['321885460'	'489794593580650497'	'9.26']
['130557513'	'489794593580650497'	'0.37']->['209872328'	'489794593580650497'	'9.27']
['1467225841'	'489794593580650497'	'5.05']->['71096893'	'489794593580650497'	'9.27']
['271413771'	'489794593580650497'	'0.0']->['359284100'	'489794593580650497'	'9.27']
['800000490'	'489794593580650497'	'5.83']->['316694016'	'489794593580650497'	'9.27']
['271413771'	'489794593580650497'	'0.0']->['1250202378'	'489794593580650497'	'9.27']
['758596957'	'489794593580650497'	'7.13']->['447329643'	'489794593580650497'	'9.27']
['271413771'	'489794593580650497'	'0.0']->['1379758374'	'489794593580650497'	'9.27']
['61699216'	'489794593580650497'	'2.22']->['56655502'	'489794593580650497'	'9.27']
['271413771'	'489794593580650497'	'0.0']->['1911832471'	'489794593580650497'	'9.27']
['15949848'	'489794593580650497'	'7.55']->['1944765421'	'489794593580650497'	'9.27']
['271413771'	'489794593580650497'	'0.0']->['1138063376'	'489794593580650497'	'9.27']
['271413771'	'489794593580650497'	'0.0']->['10497762'	'489794593580650497'	'9.27']
['43881131'	'489794593580650497'	'2.46']->['77223365'	'489794593580650497'	'9.27']
['271413771'	'489794593580650497'	'0.0']->['897039470'	'489794593580650497'	'9.27']
['130557513'	'489794593580650497'	'0.37']->['162080154'	'489794593580650497'	'9.27']
['271413771'	'489794593580650497'	'0.0']->['1231927639'	'489794593580650497'	'9.27']
['18318773'	'489794593580650497'	'7.52']->['42582125'	'489794593580650497'	'9.27']
['130557513'	'489794593580650497'	'0.37']->['99467225'	'489794593580650497'	'9.27']
['130557513'	'489794593580650497'	'0.37']->['869615358'	'489794593580650497'	'9.27']
['130557513'	'489794593580650497'	'0.37']->['500161758'	'489794593580650497'	'9.27']
['271413771'	'489794593580650497'	'0.0']->['223522585'	'489794593580650497'	'9.27']
['271413771'	'489794593580650497'	'0.0']->['17206731'	'489794593580650497'	'9.27']
['271413771'	'489794593580650497'	'0.0']->['324778361'	'489794593580650497'	'9.27']
['130557513'	'489794593580650497'	'0.37']->['222498871'	'489794593580650497'	'9.27']
['1386387337'	'489794593580650497'	'4.58']->['1545916531'	'489794593580650497'	'9.27']
['362665717'	'489794593580650497'	'8.07']->['284442291'	'489794593580650497'	'9.27']
['1261114052'	'489794593580650497'	'8.07']->['111837074'	'489794593580650497'	'9.27']
['271413771'	'489794593580650497'	'0.0']->['11869282'	'489794593580650497'	'9.27']
['42582125'	'489794593580650497'	'9.27']->['94769042'	'489794593580650497'	'9.27']
['271413771'	'489794593580650497'	'0.0']->['580329101'	'489794593580650497'	'9.27']
['359284100'	'489794593580650497'	'9.27']->['372879735'	'489794593580650497'	'9.27']
['271413771'	'489794593580650497'	'0.0']->['65606040'	'489794593580650497'	'9.27']
['271413771'	'489794593580650497'	'0.0']->['134747519'	'489794593580650497'	'9.27']
['271413771'	'489794593580650497'	'0.0']->['34929057'	'489794593580650497'	'9.27']
['1386387337'	'489794593580650497'	'4.58']->['212524029'	'489794593580650497'	'9.27']
['271413771'	'489794593580650497'	'0.0']->['895700276'	'489794593580650497'	'9.4']
['271413771'	'489794593580650497'	'0.0']->['24301578'	'489794593580650497'	'9.47']
['65606040'	'489794593580650497'	'9.27']->['44619547'	'489794593580650497'	'9.5']
['227121274'	'489794593580650497'	'2.27']->['344519469'	'489794593580650497'	'9.52']
['271413771'	'489794593580650497'	'0.0']->['2253087674'	'489794593580650497'	'9.53']
['130557513'	'489794593580650497'	'0.37']->['141988679'	'489794593580650497'	'9.53']
['271413771'	'489794593580650497'	'0.0']->['463437827'	'489794593580650497'	'9.53']
['279665962'	'489794593580650497'	'3.65']->['43859502'	'489794593580650497'	'9.53']
['251008347'	'489794593580650497'	'7.45']->['506030742'	'489794593580650497'	'9.53']
['532018404'	'489795251901460481'	'2.62']->['221793813'	'489797083503685633'	'9.9']
['271413771'	'489794593580650497'	'0.0']->['1416425035'	'489794593580650497'	'10.36']
['237719164'	'489796096496250880'	'5.98']->['101349261'	'489797206279733248'	'10.38']
['130557513'	'489794593580650497'	'0.37']->['254654418'	'489794593580650497'	'10.77']
['43881131'	'489794593580650497'	'2.46']->['35794957'	'489794593580650497'	'10.98']
['271413771'	'489794593580650497'	'0.0']->['804058992'	'489794593580650497'	'11.08']
['560299144'	'489794593580650497'	'7.13']->['1014373748'	'489794593580650497'	'11.13']
['65606040'	'489794593580650497'	'9.27']->['141125099'	'489794593580650497'	'11.16']
['11869282'	'489794593580650497'	'9.27']->['100811022'	'489794593580650497'	'11.17']
['271413771'	'489794593580650497'	'0.0']->['160969761'	'489794593580650497'	'11.18']
['255570623'	'489794593580650497'	'0.85']->['32927471'	'489794593580650497'	'11.18']
['601507237'	'489794593580650497'	'5.83']->['622985229'	'489794593580650497'	'11.18']
['15834810'	'489794593580650497'	'4.27']->['305053956'	'489794593580650497'	'11.18']
['271413771'	'489794593580650497'	'0.0']->['8155402'	'489794593580650497'	'11.18']
['130557513'	'489794593580650497'	'0.37']->['184117280'	'489794593580650497'	'11.18']
['374689471'	'489794593580650497'	'8.07']->['465884713'	'489794593580650497'	'11.18']
['271413771'	'489794593580650497'	'0.0']->['1224441248'	'489794593580650497'	'11.18']
['7756742'	'489794593580650497'	'5.05']->['14331454'	'489794593580650497'	'11.18']
['271413771'	'489794593580650497'	'0.0']->['145610422'	'489794593580650497'	'11.18']
['130849076'	'489794593580650497'	'5.83']->['80956540'	'489794593580650497'	'11.18']
['533506923'	'489794593580650497'	'7.81']->['1918385222'	'489794593580650497'	'11.18']
['1386387337'	'489794593580650497'	'4.58']->['975875965'	'489794593580650497'	'11.18']
['271413771'	'489794593580650497'	'0.0']->['194460220'	'489794593580650497'	'11.18']
['99467225'	'489794593580650497'	'9.27']->['112409658'	'489794593580650497'	'11.18']
['506030742'	'489794593580650497'	'9.53']->['535480644'	'489794593580650497'	'11.18']
['271413771'	'489794593580650497'	'0.0']->['1225976797'	'489794593580650497'	'11.18']
['271413771'	'489794593580650497'	'0.0']->['61667005'	'489794593580650497'	'11.18']
['271413771'	'489794593580650497'	'0.0']->['283778315'	'489794593580650497'	'11.18']
['271413771'	'489794593580650497'	'0.0']->['119298601'	'489794593580650497'	'11.18']
['130557513'	'489794593580650497'	'0.37']->['2208929489'	'489794593580650497'	'11.18']
['271413771'	'489794593580650497'	'0.0']->['566238358'	'489794593580650497'	'11.18']
['271413771'	'489794593580650497'	'0.0']->['2522486630'	'489794593580650497'	'11.18']
['1583797404'	'489794593580650497'	'6.64']->['14797876'	'489794593580650497'	'11.18']
['271413771'	'489794593580650497'	'0.0']->['1609760432'	'489794593580650497'	'11.18']
['506030742'	'489794593580650497'	'9.53']->['347730332'	'489794593580650497'	'11.18']
['19385436'	'489794593580650497'	'0.91']->['314652199'	'489794593580650497'	'11.18']
['271413771'	'489794593580650497'	'0.0']->['420347845'	'489794593580650497'	'11.18']
['74543339'	'489794593580650497'	'8.06']->['932387550'	'489794593580650497'	'11.18']
['271413771'	'489794593580650497'	'0.0']->['516553584'	'489794593580650497'	'11.18']
['132463310'	'489794593580650497'	'6.62']->['378202967'	'489794593580650497'	'11.18']
['447329643'	'489794593580650497'	'9.27']->['817042153'	'489794593580650497'	'11.18']
['130557513'	'489794593580650497'	'0.37']->['154176419'	'489794593580650497'	'11.18']
['271413771'	'489794593580650497'	'0.0']->['10514662'	'489794593580650497'	'11.18']
['119298601'	'489794593580650497'	'11.18']->['85492444'	'489794593580650497'	'11.18']
['316694016'	'489794593580650497'	'9.27']->['747849552'	'489794593580650497'	'11.18']
['130557513'	'489794593580650497'	'0.37']->['705684934'	'489794593580650497'	'11.18']
['75065954'	'489794593580650497'	'7.11']->['89404439'	'489794593580650497'	'11.18']
['130557513'	'489794593580650497'	'0.37']->['127146206'	'489794593580650497'	'11.18']
['271413771'	'489794593580650497'	'0.0']->['903556796'	'489794593580650497'	'11.18']
['251008347'	'489794593580650497'	'7.45']->['570885678'	'489794593580650497'	'11.18']
['130557513'	'489794593580650497'	'0.37']->['194929965'	'489794593580650497'	'11.18']
['316694016'	'489794593580650497'	'9.27']->['1481395940'	'489794593580650497'	'11.18']
['975875965'	'489794593580650497'	'11.18']->['841505251'	'489794593580650497'	'11.18']
['271413771'	'489794593580650497'	'0.0']->['120249306'	'489794593580650497'	'11.18']
['209492408'	'489794593580650497'	'7.12']->['23071151'	'489794593580650497'	'11.18']
['271413771'	'489794593580650497'	'0.0']->['86358477'	'489794593580650497'	'11.18']
['271413771'	'489794593580650497'	'0.0']->['233337491'	'489794593580650497'	'11.18']
['346547214'	'489794593580650497'	'6.62']->['238049694'	'489794593580650497'	'11.18']
['10514662'	'489794593580650497'	'11.18']->['44133782'	'489794593580650497'	'11.18']
['46761197'	'489794593580650497'	'9.19']->['18811314'	'489794593580650497'	'11.18']
['145610422'	'489794593580650497'	'11.18']->['17735075'	'489794593580650497'	'11.18']
['271413771'	'489794593580650497'	'0.0']->['98764731'	'489794593580650497'	'11.18']
['702569346'	'489794593580650497'	'5.05']->['152294047'	'489794593580650497'	'11.18']
['601507237'	'489794593580650497'	'5.83']->['1461198710'	'489794593580650497'	'11.18']
['807023636'	'489794593580650497'	'7.08']->['248663953'	'489794593580650497'	'11.18']
['903556796'	'489794593580650497'	'11.18']->['206554238'	'489794593580650497'	'11.18']
['1386387337'	'489794593580650497'	'4.58']->['145956310'	'489794593580650497'	'11.18']
['271413771'	'489794593580650497'	'0.0']->['166170557'	'489794593580650497'	'11.18']
['182593031'	'489794593580650497'	'4.54']->['24338539'	'489794593580650497'	'11.18']
['130557513'	'489794593580650497'	'0.37']->['141360326'	'489794593580650497'	'11.24']
['271413771'	'489794593580650497'	'0.0']->['1746216745'	'489794593580650497'	'11.27']
['77223365'	'489794593580650497'	'9.27']->['248222224'	'489794593580650497'	'11.3']
['271413771'	'489794593580650497'	'0.0']->['153406270'	'489794593580650497'	'11.44']
['271413771'	'489794593580650497'	'0.0']->['464141682'	'489797483808452608'	'11.48']
['271413771'	'489794593580650497'	'0.0']->['332718190'	'489794593580650497'	'11.51']
['1944765421'	'489794593580650497'	'9.27']->['243319640'	'489794593580650497'	'11.55']
['271413771'	'489794593580650497'	'0.0']->['23180169'	'489794593580650497'	'11.57']
['130557513'	'489794593580650497'	'0.37']->['350641229'	'489794593580650497'	'11.57']
['130557513'	'489794593580650497'	'0.37']->['365999524'	'489794593580650497'	'11.58']
['271413771'	'489794593580650497'	'0.0']->['35733490'	'489794593580650497'	'11.58']
['271413771'	'489794593580650497'	'0.0']->['131715180'	'489794593580650497'	'11.7']
['271413771'	'489794593580650497'	'0.0']->['966423764'	'489794593580650497'	'11.76']
['48600853'	'489794593580650497'	'2.97']->['251822682'	'489794593580650497'	'11.79']
['130557513'	'489794593580650497'	'0.37']->['51386949'	'489794593580650497'	'11.8']
['271413771'	'489794593580650497'	'0.0']->['354237620'	'489794593580650497'	'11.81']
['271413771'	'489794593580650497'	'0.0']->['244559164'	'489794593580650497'	'11.81']
['271413771'	'489794593580650497'	'0.0']->['815047014'	'489794593580650497'	'11.82']
['271413771'	'489794593580650497'	'0.0']->['1671503479'	'489794593580650497'	'11.93']
['283778315'	'489794593580650497'	'11.18']->['66763297'	'489794593580650497'	'11.99']
['702569346'	'489794593580650497'	'5.05']->['1346329200'	'489794593580650497'	'12.02']
['251008347'	'489794593580650497'	'7.45']->['264745061'	'489794593580650497'	'12.04']
['76534080'	'489794593580650497'	'7.13']->['118266261'	'489794593580650497'	'12.04']
['271413771'	'489794593580650497'	'0.0']->['35227342'	'489794593580650497'	'12.05']
['194929965'	'489794593580650497'	'11.18']->['209137076'	'489794593580650497'	'12.05']
['130557513'	'489794593580650497'	'0.37']->['587996282'	'489794593580650497'	'12.05']
['19385436'	'489794593580650497'	'0.91']->['336198535'	'489794593580650497'	'12.05']
['86358477'	'489794593580650497'	'11.18']->['218437884'	'489794593580650497'	'12.29']
['248663953'	'489794593580650497'	'11.18']->['140793970'	'489794593580650497'	'12.41']
['500161758'	'489794593580650497'	'9.27']->['176462613'	'489794593580650497'	'12.47']
['76534080'	'489794593580650497'	'7.13']->['134483904'	'489794593580650497'	'12.5']
['206554238'	'489794593580650497'	'11.18']->['428865805'	'489794593580650497'	'12.52']
['271413771'	'489794593580650497'	'0.0']->['254882613'	'489794593580650497'	'12.53']
['271413771'	'489794593580650497'	'0.0']->['437193948'	'489794593580650497'	'12.53']
['130557513'	'489794593580650497'	'0.37']->['17770816'	'489794593580650497'	'12.53']
['332718190'	'489794593580650497'	'11.51']->['317926713'	'489794593580650497'	'12.53']
['176462613'	'489794593580650497'	'12.47']->['2524220275'	'489794593580650497'	'12.53']
['14712874'	'489794593580650497'	'8.07']->['14799151'	'489794593580650497'	'12.53']
['176462613'	'489794593580650497'	'12.47']->['301780057'	'489794593580650497'	'12.53']
['27404201'	'489794593580650497'	'7.13']->['2336611095'	'489794593580650497'	'12.53']
['130557513'	'489794593580650497'	'0.37']->['108447887'	'489794593580650497'	'12.53']
['271413771'	'489794593580650497'	'0.0']->['53339118'	'489794593580650497'	'12.53']
['271413771'	'489794593580650497'	'0.0']->['51758881'	'489794593580650497'	'12.53']
['271413771'	'489794593580650497'	'0.0']->['471793890'	'489794593580650497'	'12.53']
['271413771'	'489794593580650497'	'0.0']->['48000620'	'489794593580650497'	'12.53']
['140793970'	'489794593580650497'	'12.41']->['186831579'	'489794593580650497'	'12.53']
['127710159'	'489794593580650497'	'0.9']->['546278747'	'489794593580650497'	'12.53']
['176462613'	'489794593580650497'	'12.47']->['630279508'	'489794593580650497'	'12.53']
['182593031'	'489794593580650497'	'4.54']->['341155069'	'489794593580650497'	'12.53']
['43881131'	'489794593580650497'	'2.46']->['422052912'	'489794593580650497'	'12.53']
['176462613'	'489794593580650497'	'12.47']->['2440211684'	'489794593580650497'	'12.53']
['271413771'	'489794593580650497'	'0.0']->['601726576'	'489794593580650497'	'12.53']
['66763297'	'489794593580650497'	'11.99']->['286548568'	'489794593580650497'	'12.53']
['271413771'	'489794593580650497'	'0.0']->['1247773098'	'489794593580650497'	'12.55']
['271413771'	'489794593580650497'	'0.0']->['1420994473'	'489794593580650497'	'12.56']
['222879245'	'489794593580650497'	'5.83']->['82520819'	'489794593580650497'	'12.56']
['176462613'	'489794593580650497'	'12.47']->['110635565'	'489794593580650497'	'12.57']
['176462613'	'489794593580650497'	'12.47']->['321319205'	'489794593580650497'	'12.68']
['271413771'	'489794593580650497'	'0.0']->['604460665'	'489794593580650497'	'12.73']
['271413771'	'489794593580650497'	'0.0']->['545697875'	'489794593580650497'	'12.76']
['271413771'	'489794593580650497'	'0.0']->['222402973'	'489794593580650497'	'12.77']
['176462613'	'489794593580650497'	'12.47']->['140017415'	'489794593580650497'	'12.78']
['176462613'	'489794593580650497'	'12.47']->['200029448'	'489794593580650497'	'12.78']
['182593031'	'489794593580650497'	'4.54']->['87485739'	'489794593580650497'	'12.78']
['176462613'	'489794593580650497'	'12.47']->['835877142'	'489794593580650497'	'12.78']
['316694016'	'489794593580650497'	'9.27']->['1051219801'	'489794593580650497'	'12.78']
['271413771'	'489794593580650497'	'0.0']->['479247900'	'489794593580650497'	'12.78']
['160969761'	'489794593580650497'	'11.18']->['57057185'	'489794593580650497'	'12.78']
['145610422'	'489794593580650497'	'11.18']->['248134875'	'489794593580650497'	'12.8']
['66763297'	'489794593580650497'	'11.99']->['484949404'	'489794593580650497'	'12.81']
['176462613'	'489794593580650497'	'12.47']->['59105741'	'489794593580650497'	'12.81']
['316694016'	'489794593580650497'	'9.27']->['467229103'	'489794593580650497'	'12.82']
['176462613'	'489794593580650497'	'12.47']->['322530542'	'489794593580650497'	'12.84']
['176462613'	'489794593580650497'	'12.47']->['142629492'	'489794593580650497'	'12.85']
['176462613'	'489794593580650497'	'12.47']->['914554441'	'489794593580650497'	'12.86']
['156308097'	'489794593580650497'	'3.46']->['605625408'	'489794593580650497'	'12.87']
['176462613'	'489794593580650497'	'12.47']->['227150887'	'489794593580650497'	'12.88']
['271413771'	'489794593580650497'	'0.0']->['1537564716'	'489794593580650497'	'12.88']
['130557513'	'489794593580650497'	'0.37']->['42315929'	'489794593580650497'	'13.14']
['176462613'	'489794593580650497'	'12.47']->['432245113'	'489794593580650497'	'13.27']
['464141682'	'489797483808452608'	'11.48']->['23071151'	'489794593580650497'	'11.18']
['50255287'	'489794593580650497'	'2.97']->['535506907'	'489794593580650497'	'13.34']
['186831579'	'489794593580650497'	'12.53']->['401754036'	'489794593580650497'	'13.37']
['176462613'	'489794593580650497'	'12.47']->['555800977'	'489794593580650497'	'13.38']
['209872328'	'489794593580650497'	'9.27']->['2460240086'	'489794593580650497'	'13.39']
['48000620'	'489794593580650497'	'12.53']->['74856428'	'489794593580650497'	'13.4']
['176462613'	'489794593580650497'	'12.47']->['212467590'	'489794593580650497'	'13.4']
['271413771'	'489794593580650497'	'0.0']->['115302143'	'489794593580650497'	'13.4']
['176462613'	'489794593580650497'	'12.47']->['388223688'	'489794593580650497'	'13.4']
['271413771'	'489794593580650497'	'0.0']->['432625603'	'489794593580650497'	'13.4']
['176462613'	'489794593580650497'	'12.47']->['601948620'	'489794593580650497'	'13.4']
['1386387337'	'489794593580650497'	'4.58']->['609353672'	'489794593580650497'	'13.4']
['176462613'	'489794593580650497'	'12.47']->['380318342'	'489794593580650497'	'13.4']
['182593031'	'489794593580650497'	'4.54']->['83046825'	'489794593580650497'	'13.4']
['182593031'	'489794593580650497'	'4.54']->['194875136'	'489794593580650497'	'13.4']
['182593031'	'489794593580650497'	'4.54']->['986468167'	'489794593580650497'	'13.4']
['271413771'	'489794593580650497'	'0.0']->['69083712'	'489794593580650497'	'13.4']
['130557513'	'489794593580650497'	'0.37']->['75413459'	'489794593580650497'	'13.4']
['87485739'	'489794593580650497'	'12.78']->['102281297'	'489794593580650497'	'13.4']
['271413771'	'489794593580650497'	'0.0']->['1593540104'	'489794593580650497'	'13.4']
['130557513'	'489794593580650497'	'0.37']->['2150727066'	'489794593580650497'	'13.4']
['209492408'	'489794593580650497'	'7.12']->['759903343'	'489794593580650497'	'13.4']
['420347845'	'489794593580650497'	'11.18']->['448650917'	'489794593580650497'	'13.4']
['271413771'	'489794593580650497'	'0.0']->['546015132'	'489794593580650497'	'13.4']
['76534080'	'489794593580650497'	'7.13']->['99100442'	'489794593580650497'	'13.4']
['51758881'	'489794593580650497'	'12.53']->['155373420'	'489794593580650497'	'13.4']
['271413771'	'489794593580650497'	'0.0']->['95163524'	'489794593580650497'	'13.43']
['271413771'	'489794593580650497'	'0.0']->['202633092'	'489794593580650497'	'13.52']
['176462613'	'489794593580650497'	'12.47']->['437644085'	'489794593580650497'	'13.56']
['484949404'	'489794593580650497'	'12.81']->['145392579'	'489794593580650497'	'13.58']
['176462613'	'489794593580650497'	'12.47']->['306250386'	'489794593580650497'	'13.59']
['176462613'	'489794593580650497'	'12.47']->['93681637'	'489794593580650497'	'13.59']
['218437884'	'489794593580650497'	'12.29']->['96779481'	'489794593580650497'	'13.6']
['271413771'	'489794593580650497'	'0.0']->['460768703'	'489794593580650497'	'13.6']
['271413771'	'489794593580650497'	'0.0']->['153256936'	'489794593580650497'	'13.6']
['50255287'	'489794593580650497'	'2.97']->['611581803'	'489794593580650497'	'13.6']
['271413771'	'489794593580650497'	'0.0']->['2324730609'	'489794593580650497'	'13.6']
['23071151'	'489794593580650497'	'11.18']->['464141682'	'489797483808452608'	'11.48']
['194875136'	'489794593580650497'	'13.4']->['306574158'	'489794593580650497'	'13.77']
['271413771'	'489794593580650497'	'0.0']->['179015629'	'489794593580650497'	'13.85']
['83046825'	'489794593580650497'	'13.4']->['513063674'	'489794593580650497'	'13.89']
['182593031'	'489794593580650497'	'4.54']->['237203284'	'489794593580650497'	'13.91']
['160936634'	'489794593580650497'	'7.13']->['26236594'	'489794593580650497'	'13.92']
['120143525'	'489794593580650497'	'7.55']->['123773702'	'489794593580650497'	'13.93']
['182593031'	'489794593580650497'	'4.54']->['279456474'	'489794593580650497'	'13.93']
['271413771'	'489794593580650497'	'0.0']->['2552698171'	'489794593580650497'	'13.93']
['271413771'	'489794593580650497'	'0.0']->['2282395980'	'489794593580650497'	'13.93']
['271413771'	'489794593580650497'	'0.0']->['1401581624'	'489794593580650497'	'13.93']
['460768703'	'489794593580650497'	'13.6']->['1248451741'	'489794593580650497'	'13.93']
['130557513'	'489794593580650497'	'0.37']->['32843838'	'489794593580650497'	'13.93']
['271413771'	'489794593580650497'	'0.0']->['494254260'	'489794593580650497'	'13.94']
['176462613'	'489794593580650497'	'12.47']->['488456618'	'489794593580650497'	'13.95']
['271413771'	'489794593580650497'	'0.0']->['411333983'	'489794593580650497'	'13.99']
['271413771'	'489794593580650497'	'0.0']->['239721187'	'489794593580650497'	'14.01']
['306574158'	'489794593580650497'	'13.77']->['608703106'	'489794593580650497'	'14.02']
['317926713'	'489794593580650497'	'12.53']->['1969561615'	'489794593580650497'	'14.03']
['271413771'	'489794593580650497'	'0.0']->['620739819'	'489794593580650497'	'14.03']
['239721187'	'489794593580650497'	'14.01']->['43287621'	'489794593580650497'	'14.03']
['271413771'	'489794593580650497'	'0.0']->['588164148'	'489794593580650497'	'14.48']
['176462613'	'489794593580650497'	'12.47']->['909210218'	'489794593580650497'	'14.71']
['123773702'	'489794593580650497'	'13.93']->['140704613'	'489794593580650497'	'14.82']
['271413771'	'489794593580650497'	'0.0']->['208774900'	'489794593580650497'	'14.88']
['176462613'	'489794593580650497'	'12.47']->['390241152'	'489794593580650497'	'14.91']
['237203284'	'489794593580650497'	'13.91']->['103697517'	'489794593580650497'	'14.92']
['176462613'	'489794593580650497'	'12.47']->['433975816'	'489794593580650497'	'14.93']
['271413771'	'489794593580650497'	'0.0']->['250984240'	'489794593580650497'	'14.93']
['176462613'	'489794593580650497'	'12.47']->['1264363962'	'489794593580650497'	'14.93']
['176462613'	'489794593580650497'	'12.47']->['65043424'	'489794593580650497'	'14.93']
['87485739'	'489794593580650497'	'12.78']->['263692815'	'489794593580650497'	'14.93']
['19385436'	'489794593580650497'	'0.91']->['241817528'	'489794593580650497'	'14.93']
['176462613'	'489794593580650497'	'12.47']->['525450564'	'489794593580650497'	'14.93']
['176462613'	'489794593580650497'	'12.47']->['129136889'	'489794593580650497'	'14.93']
['145610422'	'489794593580650497'	'11.18']->['108940444'	'489794593580650497'	'14.93']
['316694016'	'489794593580650497'	'9.27']->['407288765'	'489794593580650497'	'14.93']
['841505251'	'489794593580650497'	'11.18']->['456355489'	'489794593580650497'	'14.93']
['176462613'	'489794593580650497'	'12.47']->['339379216'	'489794593580650497'	'14.93']
['130557513'	'489794593580650497'	'0.37']->['147236510'	'489794593580650497'	'14.93']
['130557513'	'489794593580650497'	'0.37']->['886893846'	'489794593580650497'	'14.93']
['271413771'	'489794593580650497'	'0.0']->['62793996'	'489794593580650497'	'14.93']
['271413771'	'489794593580650497'	'0.0']->['53840489'	'489794593580650497'	'14.93']
['271413771'	'489794593580650497'	'0.0']->['89625593'	'489794593580650497'	'14.93']
['332718190'	'489794593580650497'	'11.51']->['358215752'	'489794593580650497'	'14.93']
['176462613'	'489794593580650497'	'12.47']->['159529070'	'489794593580650497'	'14.93']
['14799151'	'489794593580650497'	'12.53']->['32921295'	'489794593580650497'	'14.93']
['271413771'	'489794593580650497'	'0.0']->['707001188'	'489794593580650497'	'14.93']
['608703106'	'489794593580650497'	'14.02']->['2481981068'	'489794593580650497'	'14.93']
['83046825'	'489794593580650497'	'13.4']->['156586731'	'489794593580650497'	'14.93']
['176462613'	'489794593580650497'	'12.47']->['403414648'	'489794593580650497'	'14.93']
['271413771'	'489794593580650497'	'0.0']->['489417202'	'489794593580650497'	'14.93']
['271413771'	'489794593580650497'	'0.0']->['146998555'	'489794593580650497'	'14.93']
['271413771'	'489794593580650497'	'0.0']->['175664799'	'489794593580650497'	'14.93']
['271413771'	'489794593580650497'	'0.0']->['16859953'	'489794593580650497'	'14.93']
['271413771'	'489794593580650497'	'0.0']->['763306110'	'489794593580650497'	'14.93']
['271413771'	'489794593580650497'	'0.0']->['1092419450'	'489794593580650497'	'14.93']
['102281297'	'489794593580650497'	'13.4']->['242142256'	'489794593580650497'	'14.93']
['317926713'	'489794593580650497'	'12.53']->['345361025'	'489794593580650497'	'14.96']
['182593031'	'489794593580650497'	'4.54']->['2454253290'	'489794593580650497'	'14.98']
['702569346'	'489794593580650497'	'5.05']->['171484228'	'489794593580650497'	'15.09']
['159529070'	'489794593580650497'	'14.93']->['461999053'	'489794593580650497'	'15.15']
['130557513'	'489794593580650497'	'0.37']->['1728287424'	'489794593580650497'	'15.17']
['271413771'	'489794593580650497'	'0.0']->['319063112'	'489794593580650497'	'15.19']
['284442291'	'489794593580650497'	'9.27']->['459353528'	'489794593580650497'	'15.19']
['271413771'	'489794593580650497'	'0.0']->['33877864'	'489794593580650497'	'15.2']
['176462613'	'489794593580650497'	'12.47']->['513490009'	'489794593580650497'	'15.2']
['284547377'	'489794593580650497'	'7.13']->['61853611'	'489794593580650497'	'15.2']
['316694016'	'489794593580650497'	'9.27']->['1205213270'	'489794593580650497'	'15.22']
['271413771'	'489794593580650497'	'0.0']->['91762621'	'489794593580650497'	'15.24']
['1583797404'	'489794593580650497'	'6.64']->['596813611'	'489794593580650497'	'15.24']
['176462613'	'489794593580650497'	'12.47']->['384187717'	'489794593580650497'	'15.25']
['321319205'	'489794593580650497'	'12.68']->['1102869180'	'489794593580650497'	'15.47']
['763306110'	'489794593580650497'	'14.93']->['1967774916'	'489794593580650497'	'15.59']
['176462613'	'489794593580650497'	'12.47']->['49693723'	'489794593580650497'	'15.64']
['83046825'	'489794593580650497'	'13.4']->['85786402'	'489794593580650497'	'15.67']
['271413771'	'489794593580650497'	'0.0']->['914123402'	'489794593580650497'	'15.69']
['176462613'	'489794593580650497'	'12.47']->['404493244'	'489794593580650497'	'15.69']
['176462613'	'489794593580650497'	'12.47']->['739979744'	'489794593580650497'	'15.7']
['130557513'	'489794593580650497'	'0.37']->['119557767'	'489794593580650497'	'15.7']
['176462613'	'489794593580650497'	'12.47']->['707102869'	'489794593580650497'	'15.7']
['176462613'	'489794593580650497'	'12.47']->['386003191'	'489794593580650497'	'15.7']
['360756428'	'489794593580650497'	'6.62']->['573408075'	'489794593580650497'	'15.7']
['271413771'	'489794593580650497'	'0.0']->['344416420'	'489794593580650497'	'15.7']
['161296632'	'489794593580650497'	'6.62']->['50906059'	'489794593580650497'	'15.7']
['255570623'	'489794593580650497'	'0.85']->['458415717'	'489794593580650497'	'15.7']
['176462613'	'489794593580650497'	'12.47']->['272983345'	'489794593580650497'	'15.7']
['279456474'	'489794593580650497'	'13.93']->['2246542268'	'489794593580650497'	'15.7']
['176462613'	'489794593580650497'	'12.47']->['221821004'	'489794593580650497'	'15.7']
['130557513'	'489794593580650497'	'0.37']->['15460027'	'489794593580650497'	'15.7']
['176462613'	'489794593580650497'	'12.47']->['106676231'	'489794593580650497'	'15.7']
['763306110'	'489794593580650497'	'14.93']->['309011203'	'489794593580650497'	'15.7']
['1386387337'	'489794593580650497'	'4.58']->['415681920'	'489794593580650497'	'15.7']
['464141682'	'489797483808452608'	'11.48']->['1001017003'	'489798593537007617'	'15.9']
['176462613'	'489794593580650497'	'12.47']->['1956549942'	'489794593580650497'	'16.07']
['1386387337'	'489794593580650497'	'4.58']->['85094782'	'489794593580650497'	'16.25']
['271413771'	'489794593580650497'	'0.0']->['892962342'	'489794593580650497'	'16.34']
['271413771'	'489794593580650497'	'0.0']->['229493854'	'489794593580650497'	'16.39']
['59105741'	'489794593580650497'	'12.81']->['49047293'	'489794593580650497'	'16.41']
['271413771'	'489794593580650497'	'0.0']->['535137198'	'489794593580650497'	'16.42']
['271413771'	'489794593580650497'	'0.0']->['203478217'	'489794593580650497'	'16.43']
['176462613'	'489794593580650497'	'12.47']->['1362325273'	'489794593580650497'	'16.43']
['271413771'	'489794593580650497'	'0.0']->['425777749'	'489794593580650497'	'16.43']
['19385436'	'489794593580650497'	'0.91']->['153444721'	'489794593580650497'	'16.43']
['218437884'	'489794593580650497'	'12.29']->['2290736263'	'489794593580650497'	'16.43']
['271413771'	'489794593580650497'	'0.0']->['375186516'	'489794593580650497'	'16.43']
['914554441'	'489794593580650497'	'12.86']->['636839728'	'489794593580650497'	'16.43']
['271413771'	'489794593580650497'	'0.0']->['68066307'	'489794593580650497'	'16.43']
['130557513'	'489794593580650497'	'0.37']->['1270829712'	'489794593580650497'	'16.43']
['176462613'	'489794593580650497'	'12.47']->['1612787034'	'489794593580650497'	'16.43']
['176462613'	'489794593580650497'	'12.47']->['249218867'	'489794593580650497'	'16.43']
['271413771'	'489794593580650497'	'0.0']->['1857148788'	'489794593580650497'	'16.43']
['176462613'	'489794593580650497'	'12.47']->['526654597'	'489794593580650497'	'16.43']
['85094782'	'489794593580650497'	'16.25']->['232180081'	'489794593580650497'	'16.43']
['176462613'	'489794593580650497'	'12.47']->['271803751'	'489794593580650497'	'16.43']
['176462613'	'489794593580650497'	'12.47']->['356809919'	'489794593580650497'	'16.43']
['1386387337'	'489794593580650497'	'4.58']->['473089188'	'489794593580650497'	'16.43']
['176462613'	'489794593580650497'	'12.47']->['359755859'	'489794593580650497'	'16.43']
['176462613'	'489794593580650497'	'12.47']->['553365023'	'489794593580650497'	'16.43']
['182593031'	'489794593580650497'	'4.54']->['28809790'	'489794593580650497'	'16.43']
['271413771'	'489794593580650497'	'0.0']->['317313615'	'489794593580650497'	'16.43']
['176462613'	'489794593580650497'	'12.47']->['154090198'	'489794593580650497'	'16.43']
['271413771'	'489794593580650497'	'0.0']->['93551118'	'489794593580650497'	'16.43']
['573408075'	'489794593580650497'	'15.7']->['937692350'	'489794593580650497'	'16.53']
['1001017003'	'489798593537007617'	'15.9']->['464141682'	'489797483808452608'	'11.48']
['747849552'	'489794593580650497'	'11.18']->['45816304'	'489794593580650497'	'16.58']
['271413771'	'489794593580650497'	'0.0']->['594461421'	'489794593580650497'	'16.61']
['271413771'	'489794593580650497'	'0.0']->['284687028'	'489794593580650497'	'16.62']
['271413771'	'489794593580650497'	'0.0']->['1635618042'	'489794593580650497'	'16.63']
['176462613'	'489794593580650497'	'12.47']->['1107777931'	'489794593580650497'	'16.63']
['1956549942'	'489794593580650497'	'16.07']->['359294094'	'489794593580650497'	'16.63']
['1014373748'	'489794593580650497'	'11.13']->['2212572230'	'489794593580650497'	'16.63']
['271413771'	'489794593580650497'	'0.0']->['102573337'	'489794593580650497'	'16.63']
['176462613'	'489794593580650497'	'12.47']->['1078544778'	'489794593580650497'	'16.63']
['176462613'	'489794593580650497'	'12.47']->['763097418'	'489794593580650497'	'16.65']
['271413771'	'489794593580650497'	'0.0']->['147281756'	'489794593580650497'	'16.67']
['176462613'	'489794593580650497'	'12.47']->['468289379'	'489794593580650497'	'16.73']
['271413771'	'489794593580650497'	'0.0']->['555941186'	'489794593580650497'	'16.77']
['271413771'	'489794593580650497'	'0.0']->['189779992'	'489794593580650497'	'16.78']
['271413771'	'489794593580650497'	'0.0']->['187318360'	'489794593580650497'	'16.79']
['2246542268'	'489794593580650497'	'15.7']->['1541324407'	'489794593580650497'	'16.8']
['271413771'	'489794593580650497'	'0.0']->['1733169745'	'489794593580650497'	'16.8']
['1593540104'	'489794593580650497'	'13.4']->['250092725'	'489794593580650497'	'16.8']
['271413771'	'489794593580650497'	'0.0']->['1101318499'	'489794593580650497'	'16.8']
['1386387337'	'489794593580650497'	'4.58']->['236765596'	'489794593580650497'	'17.07']
['464141682'	'489797483808452608'	'11.48']->['7469322'	'489798922567970818'	'17.2']
['176462613'	'489794593580650497'	'12.47']->['389491183'	'489794593580650497'	'17.21']
['182593031'	'489794593580650497'	'4.54']->['302084813'	'489794593580650497'	'17.28']
['271413771'	'489794593580650497'	'0.0']->['1609752139'	'489794593580650497'	'17.32']
['176462613'	'489794593580650497'	'12.47']->['464971433'	'489794593580650497'	'17.33']
['85094782'	'489794593580650497'	'16.25']->['2398214797'	'489794593580650497'	'17.34']
['317313615'	'489794593580650497'	'16.43']->['488464721'	'489794593580650497'	'17.35']
['227150887'	'489794593580650497'	'12.88']->['38395973'	'489794593580650497'	'17.35']
['176462613'	'489794593580650497'	'12.47']->['246132050'	'489794593580650497'	'17.35']
['271413771'	'489794593580650497'	'0.0']->['75516310'	'489794593580650497'	'17.35']
['573408075'	'489794593580650497'	'15.7']->['731517853'	'489794593580650497'	'17.35']
['176462613'	'489794593580650497'	'12.47']->['266673159'	'489794593580650497'	'17.35']
['1857148788'	'489794593580650497'	'16.43']->['1642027351'	'489794593580650497'	'17.35']
['271413771'	'489794593580650497'	'0.0']->['46096501'	'489794593580650497'	'17.35']
['271413771'	'489794593580650497'	'0.0']->['433440290'	'489794593580650497'	'17.35']
['155373420'	'489794593580650497'	'13.4']->['24508164'	'489794593580650497'	'17.35']
['66763297'	'489794593580650497'	'11.99']->['30490428'	'489794593580650497'	'17.35']
['206554238'	'489794593580650497'	'11.18']->['84513151'	'489794593580650497'	'17.35']
['271413771'	'489794593580650497'	'0.0']->['1727531754'	'489794593580650497'	'17.35']
['176462613'	'489794593580650497'	'12.47']->['105544088'	'489794593580650497'	'17.35']
['914123402'	'489794593580650497'	'15.69']->['992615496'	'489794593580650497'	'17.43']
['271413771'	'489794593580650497'	'0.0']->['94352635'	'489794593580650497'	'17.46']
['2246542268'	'489794593580650497'	'15.7']->['764575153'	'489794593580650497'	'17.48']
['130557513'	'489794593580650497'	'0.37']->['187922247'	'489794593580650497'	'17.5']
['1001017003'	'489798593537007617'	'15.9']->['23071151'	'489794593580650497'	'11.18']
['271413771'	'489794593580650497'	'0.0']->['441563472'	'489794593580650497'	'17.57']
['271413771'	'489794593580650497'	'0.0']->['20643530'	'489799015685300224'	'17.58']
['271413771'	'489794593580650497'	'0.0']->['1385939167'	'489794593580650497'	'17.6']
['271413771'	'489794593580650497'	'0.0']->['2239802477'	'489794593580650497'	'17.62']
['271413771'	'489794593580650497'	'0.0']->['44604043'	'489794593580650497'	'17.63']
['758596957'	'489794593580650497'	'7.13']->['750851292'	'489794593580650497'	'17.65']
['271413771'	'489794593580650497'	'0.0']->['22582888'	'489794593580650497'	'17.66']
['108940444'	'489794593580650497'	'14.93']->['341990306'	'489794593580650497'	'17.66']
['271413771'	'489794593580650497'	'0.0']->['888430585'	'489794593580650497'	'17.67']
['154090198'	'489794593580650497'	'16.43']->['206631058'	'489794593580650497'	'17.85']
['271413771'	'489794593580650497'	'0.0']->['217721596'	'489794593580650497'	'17.94']
['140793970'	'489794593580650497'	'12.41']->['94333403'	'489794593580650497'	'17.99']
['28809790'	'489794593580650497'	'16.43']->['429744201'	'489794593580650497'	'18.01']
['359294094'	'489794593580650497'	'16.63']->['451255940'	'489794593580650497'	'18.02']
['176462613'	'489794593580650497'	'12.47']->['87163986'	'489794593580650497'	'18.03']
['176462613'	'489794593580650497'	'12.47']->['787244552'	'489794593580650497'	'18.03']
['914554441'	'489794593580650497'	'12.86']->['2292946279'	'489794593580650497'	'18.03']
['271413771'	'489794593580650497'	'0.0']->['260782826'	'489794593580650497'	'18.03']
['85094782'	'489794593580650497'	'16.25']->['379319707'	'489794593580650497'	'18.03']
['271413771'	'489794593580650497'	'0.0']->['53762755'	'489794593580650497'	'18.03']
['176462613'	'489794593580650497'	'12.47']->['24719890'	'489794593580650497'	'18.03']
['271413771'	'489794593580650497'	'0.0']->['2299482840'	'489794593580650497'	'18.03']
['176462613'	'489794593580650497'	'12.47']->['1394654520'	'489794593580650497'	'18.03']
['176462613'	'489794593580650497'	'12.47']->['624707112'	'489794593580650497'	'18.03']
['271413771'	'489794593580650497'	'0.0']->['261475453'	'489794593580650497'	'18.47']
['271413771'	'489794593580650497'	'0.0']->['221109581'	'489794593580650497'	'18.68']
['251008347'	'489794593580650497'	'7.45']->['1114768004'	'489794593580650497'	'18.79']
['130557513'	'489794593580650497'	'0.37']->['210353688'	'489794593580650497'	'18.85']
['500161758'	'489794593580650497'	'9.27']->['793097089'	'489794593580650497'	'18.87']
['70277810'	'489794593580650497'	'1.45']->['86080473'	'489794593580650497'	'18.89']
['30490428'	'489794593580650497'	'17.35']->['154185125'	'489794593580650497'	'18.89']
['176462613'	'489794593580650497'	'12.47']->['977453364'	'489794593580650497'	'18.9']
['271413771'	'489794593580650497'	'0.0']->['43656807'	'489794593580650497'	'18.9']
['1386387337'	'489794593580650497'	'4.58']->['231827123'	'489794593580650497'	'18.9']
['271413771'	'489794593580650497'	'0.0']->['1644561661'	'489794593580650497'	'18.9']
['176462613'	'489794593580650497'	'12.47']->['31125638'	'489794593580650497'	'18.9']
['271413771'	'489794593580650497'	'0.0']->['185422666'	'489794593580650497'	'18.9']
['271413771'	'489794593580650497'	'0.0']->['338912750'	'489794593580650497'	'18.9']
['134747519'	'489794593580650497'	'9.27']->['155878428'	'489794593580650497'	'18.9']
['516553584'	'489794593580650497'	'11.18']->['865877420'	'489794593580650497'	'18.9']
['271413771'	'489794593580650497'	'0.0']->['2152506134'	'489794593580650497'	'18.9']
['271413771'	'489794593580650497'	'0.0']->['87016490'	'489794593580650497'	'18.9']
['271413771'	'489794593580650497'	'0.0']->['1006374276'	'489794593580650497'	'18.9']
['500161758'	'489794593580650497'	'9.27']->['132332259'	'489794593580650497'	'18.9']
['551821882'	'489794593580650497'	'6.62']->['1533917179'	'489794593580650497'	'18.9']
['176462613'	'489794593580650497'	'12.47']->['480949331'	'489794593580650497'	'18.9']
['271413771'	'489794593580650497'	'0.0']->['267690120'	'489794593580650497'	'18.9']
['494254260'	'489794593580650497'	'13.94']->['1000587842'	'489794593580650497'	'18.9']
['66763297'	'489794593580650497'	'11.99']->['78836155'	'489794593580650497'	'18.9']
['49196301'	'489794593580650497'	'1.03']->['32339351'	'489794593580650497'	'18.9']
['702569346'	'489794593580650497'	'5.05']->['2289493212'	'489794593580650497'	'18.9']
['271413771'	'489794593580650497'	'0.0']->['1539153709'	'489794593580650497'	'18.9']
['271413771'	'489794593580650497'	'0.0']->['345146118'	'489794593580650497'	'18.98']
['271413771'	'489794593580650497'	'0.0']->['243674350'	'489794593580650497'	'19.02']
['1479886140'	'489794593580650497'	'0.97']->['259578001'	'489794593580650497'	'19.04']
['130557513'	'489794593580650497'	'0.37']->['773388439'	'489794593580650497'	'19.05']
['271413771'	'489794593580650497'	'0.0']->['264607812'	'489794593580650497'	'19.06']
['94333403'	'489794593580650497'	'17.99']->['88593636'	'489794593580650497'	'19.06']
['85094782'	'489794593580650497'	'16.25']->['601109381'	'489794593580650497'	'19.06']
['271413771'	'489794593580650497'	'0.0']->['42198390'	'489794593580650497'	'19.07']
['271413771'	'489794593580650497'	'0.0']->['120006558'	'489794593580650497'	'19.07']
['271413771'	'489794593580650497'	'0.0']->['155114695'	'489794593580650497'	'19.07']
['271413771'	'489794593580650497'	'0.0']->['1319165576'	'489794593580650497'	'19.07']
['260782826'	'489794593580650497'	'18.03']->['1381959427'	'489794593580650497'	'19.08']
['77223365'	'489794593580650497'	'9.27']->['963658932'	'489794593580650497'	'19.1']
['176462613'	'489794593580650497'	'12.47']->['730664598'	'489794593580650497'	'19.13']
['345146118'	'489794593580650497'	'18.98']->['404842366'	'489794593580650497'	'19.17']
['271413771'	'489794593580650497'	'0.0']->['500431537'	'489794593580650497'	'19.18']
['176462613'	'489794593580650497'	'12.47']->['424279981'	'489794593580650497'	'19.18']
['176462613'	'489794593580650497'	'12.47']->['325429427'	'489794593580650497'	'19.18']
['271413771'	'489794593580650497'	'0.0']->['281637171'	'489794593580650497'	'19.18']
['271413771'	'489794593580650497'	'0.0']->['91534836'	'489794593580650497'	'19.62']
['360756428'	'489794593580650497'	'6.62']->['2607233168'	'489794593580650497'	'19.83']
['43881131'	'489794593580650497'	'2.46']->['1956922081'	'489794593580650497'	'19.94']
['94352635'	'489794593580650497'	'17.46']->['19349825'	'489794593580650497'	'20.0']
['185422666'	'489794593580650497'	'18.9']->['390715863'	'489794593580650497'	'20.02']
['271413771'	'489794593580650497'	'0.0']->['226702880'	'489794593580650497'	'20.04']
['271413771'	'489794593580650497'	'0.0']->['969174132'	'489794593580650497'	'20.04']
['914123402'	'489794593580650497'	'15.69']->['2601290065'	'489794593580650497'	'20.05']
['271413771'	'489794593580650497'	'0.0']->['601975156'	'489794593580650497'	'20.05']
['266673159'	'489794593580650497'	'17.35']->['2609256480'	'489794593580650497'	'20.05']
['8155402'	'489794593580650497'	'11.18']->['233494212'	'489794593580650497'	'20.05']
['271413771'	'489794593580650497'	'0.0']->['813381925'	'489794593580650497'	'20.05']
['271413771'	'489794593580650497'	'0.0']->['149498274'	'489794593580650497'	'20.05']
['130557513'	'489794593580650497'	'0.37']->['403679404'	'489794593580650497'	'20.05']
['176462613'	'489794593580650497'	'12.47']->['262047251'	'489794593580650497'	'20.05']
['620739819'	'489794593580650497'	'14.03']->['925527811'	'489794593580650497'	'20.05']
['1539153709'	'489794593580650497'	'18.9']->['90402261'	'489794593580650497'	'20.05']
['271413771'	'489794593580650497'	'0.0']->['226966190'	'489794593580650497'	'20.05']
['176462613'	'489794593580650497'	'12.47']->['118775315'	'489794593580650497'	'20.05']
['555941186'	'489794593580650497'	'16.77']->['480255267'	'489794593580650497'	'20.05']
['176462613'	'489794593580650497'	'12.47']->['459902779'	'489794593580650497'	'20.05']
['217721596'	'489794593580650497'	'17.94']->['337523578'	'489794593580650497'	'20.05']
['176462613'	'489794593580650497'	'12.47']->['1094975318'	'489794593580650497'	'20.05']
['437644085'	'489794593580650497'	'13.56']->['798467918'	'489794593580650497'	'20.05']
['271413771'	'489794593580650497'	'0.0']->['2170346364'	'489794593580650497'	'20.05']
['611581803'	'489794593580650497'	'13.6']->['374893155'	'489794593580650497'	'20.05']
['271413771'	'489794593580650497'	'0.0']->['307336143'	'489794593580650497'	'20.05']
['271413771'	'489794593580650497'	'0.0']->['458662198'	'489794593580650497'	'20.05']
['841505251'	'489794593580650497'	'11.18']->['350928340'	'489794593580650497'	'20.05']
['222879245'	'489794593580650497'	'5.83']->['307131729'	'489794593580650497'	'20.05']
['271413771'	'489794593580650497'	'0.0']->['371545490'	'489794593580650497'	'20.05']
['176462613'	'489794593580650497'	'12.47']->['1657955400'	'489794593580650497'	'20.05']
['176462613'	'489794593580650497'	'12.47']->['469482906'	'489794593580650497'	'20.05']
['271413771'	'489794593580650497'	'0.0']->['2358727506'	'489794593580650497'	'20.05']
['345361025'	'489794593580650497'	'14.96']->['316180579'	'489794593580650497'	'20.24']
['176462613'	'489794593580650497'	'12.47']->['988383181'	'489794593580650497'	'20.34']
['271413771'	'489794593580650497'	'0.0']->['406651573'	'489794593580650497'	'20.39']
['179015629'	'489794593580650497'	'13.85']->['1142814974'	'489794593580650497'	'20.41']
['176462613'	'489794593580650497'	'12.47']->['795427388'	'489794593580650497'	'20.42']
['271413771'	'489794593580650497'	'0.0']->['53753494'	'489794593580650497'	'20.42']
['271413771'	'489794593580650497'	'0.0']->['2479957170'	'489794593580650497'	'20.43']
['43287621'	'489794593580650497'	'14.03']->['98800794'	'489794593580650497'	'20.43']
['176462613'	'489794593580650497'	'12.47']->['1488530610'	'489794593580650497'	'20.43']
['176462613'	'489794593580650497'	'12.47']->['111944301'	'489794593580650497'	'20.43']
['463437827'	'489794593580650497'	'9.53']->['981102264'	'489794593580650497'	'20.43']
['390715863'	'489794593580650497'	'20.02']->['336420009'	'489794593580650497'	'20.49']
['271413771'	'489794593580650497'	'0.0']->['1566115135'	'489794593580650497'	'20.52']
['1386387337'	'489794593580650497'	'4.58']->['1083989640'	'489794593580650497'	'20.54']
['176462613'	'489794593580650497'	'12.47']->['376169205'	'489794593580650497'	'20.54']
['271413771'	'489794593580650497'	'0.0']->['375677760'	'489794593580650497'	'20.55']
['130557513'	'489794593580650497'	'0.37']->['78945400'	'489794593580650497'	'20.55']
['271413771'	'489794593580650497'	'0.0']->['22556161'	'489794593580650497'	'20.78']
['94333403'	'489794593580650497'	'17.99']->['88579158'	'489794593580650497'	'21.03']
['84513151'	'489794593580650497'	'17.35']->['238149021'	'489794593580650497'	'21.27']
['271413771'	'489794593580650497'	'0.0']->['220328601'	'489794593580650497'	'21.4']
['176462613'	'489794593580650497'	'12.47']->['902299153'	'489794593580650497'	'21.46']
['271413771'	'489794593580650497'	'0.0']->['44196291'	'489794593580650497'	'21.49']
['88593636'	'489794593580650497'	'19.06']->['148387155'	'489794593580650497'	'21.5']
['271413771'	'489794593580650497'	'0.0']->['261495135'	'489794593580650497'	'21.51']
['271413771'	'489794593580650497'	'0.0']->['1062517188'	'489794593580650497'	'21.51']
['108940444'	'489794593580650497'	'14.93']->['1513618574'	'489794593580650497'	'21.51']
['271413771'	'489794593580650497'	'0.0']->['38168037'	'489794593580650497'	'21.52']
['176462613'	'489794593580650497'	'12.47']->['2567151784'	'489794593580650497'	'21.52']
['28809790'	'489794593580650497'	'16.43']->['242684758'	'489794593580650497'	'21.52']
['271413771'	'489794593580650497'	'0.0']->['246209015'	'489794593580650497'	'21.52']
['702569346'	'489794593580650497'	'5.05']->['428762768'	'489794593580650497'	'21.52']
['379319707'	'489794593580650497'	'18.03']->['217804896'	'489794593580650497'	'21.52']
['271413771'	'489794593580650497'	'0.0']->['355071316'	'489794593580650497'	'21.52']
['263692815'	'489794593580650497'	'14.93']->['1856484138'	'489794593580650497'	'21.52']
['271413771'	'489794593580650497'	'0.0']->['33026042'	'489794593580650497'	'21.52']
['271413771'	'489794593580650497'	'0.0']->['1889332453'	'489794593580650497'	'21.52']
['154090198'	'489794593580650497'	'16.43']->['382590232'	'489794593580650497'	'21.52']
['271413771'	'489794593580650497'	'0.0']->['918443323'	'489794593580650497'	'21.52']
['433440290'	'489794593580650497'	'17.35']->['286750840'	'489794593580650497'	'21.52']
['271413771'	'489794593580650497'	'0.0']->['125090246'	'489794593580650497'	'21.52']
['271413771'	'489794593580650497'	'0.0']->['606524223'	'489794593580650497'	'21.52']
['1642305942'	'489794593580650497'	'3.65']->['2187147367'	'489794593580650497'	'21.52']
['271413771'	'489794593580650497'	'0.0']->['1080508826'	'489794593580650497'	'21.52']
['271413771'	'489794593580650497'	'0.0']->['382582172'	'489794593580650497'	'21.52']
['543476265'	'489794593580650497'	'6.62']->['866265313'	'489794593580650497'	'21.52']
['176462613'	'489794593580650497'	'12.47']->['122052402'	'489794593580650497'	'21.52']
['22311423'	'489794593580650497'	'4.89']->['2419816206'	'489794593580650497'	'21.52']
['535137198'	'489794593580650497'	'16.42']->['524437649'	'489794593580650497'	'21.52']
['1386387337'	'489794593580650497'	'4.58']->['112319317'	'489794593580650497'	'21.52']
['176462613'	'489794593580650497'	'12.47']->['42094348'	'489794593580650497'	'21.52']
['1362325273'	'489794593580650497'	'16.43']->['1525320536'	'489794593580650497'	'21.52']
['271413771'	'489794593580650497'	'0.0']->['120471441'	'489794593580650497'	'21.52']
['284442291'	'489794593580650497'	'9.27']->['1116207409'	'489794593580650497'	'21.52']
['271413771'	'489794593580650497'	'0.0']->['198660058'	'489794593580650497'	'21.68']
['271413771'	'489794593580650497'	'0.0']->['384730146'	'489794593580650497'	'21.77']
['2239802477'	'489794593580650497'	'17.62']->['1687108614'	'489794593580650497'	'21.81']
['176462613'	'489794593580650497'	'12.47']->['85073973'	'489794593580650497'	'21.83']
['1525320536'	'489794593580650497'	'21.52']->['424892039'	'489794593580650497'	'21.84']
['1386387337'	'489794593580650497'	'4.58']->['907554188'	'489794593580650497'	'21.84']
['271413771'	'489794593580650497'	'0.0']->['226559145'	'489794593580650497'	'21.85']
['176462613'	'489794593580650497'	'12.47']->['2324748258'	'489794593580650497'	'21.85']
['271413771'	'489794593580650497'	'0.0']->['162863062'	'489794593580650497'	'21.85']
['212467590'	'489794593580650497'	'13.4']->['824741556'	'489794593580650497'	'22.01']
['176462613'	'489794593580650497'	'12.47']->['737931194'	'489794593580650497'	'22.09']
['271413771'	'489794593580650497'	'0.0']->['307881842'	'489794593580650497'	'22.13']
['1401581624'	'489794593580650497'	'13.93']->['1222051136'	'489794593580650497'	'22.15']
['382582172'	'489794593580650497'	'21.52']->['60307968'	'489794593580650497'	'22.16']
['263692815'	'489794593580650497'	'14.93']->['386576342'	'489794593580650497'	'22.16']
['611581803'	'489794593580650497'	'13.6']->['441751147'	'489794593580650497'	'22.16']
['130557513'	'489794593580650497'	'0.37']->['115224300'	'489794593580650497'	'22.17']
['1525320536'	'489794593580650497'	'21.52']->['1619765107'	'489794593580650497'	'22.2']
['176462613'	'489794593580650497'	'12.47']->['390025381'	'489794593580650497'	'22.23']
['176462613'	'489794593580650497'	'12.47']->['735682604'	'489794593580650497'	'22.39']
['636839728'	'489794593580650497'	'16.43']->['347059782'	'489794593580650497'	'22.47']
['553365023'	'489794593580650497'	'16.43']->['345824352'	'489794593580650497'	'22.51']
['79358296'	'489794593580650497'	'8.07']->['56007440'	'489794593580650497'	'22.53']
['271413771'	'489794593580650497'	'0.0']->['33088914'	'489794593580650497'	'22.54']
['271413771'	'489794593580650497'	'0.0']->['41636706'	'489794593580650497'	'22.55']
['271413771'	'489794593580650497'	'0.0']->['433827030'	'489794593580650497'	'22.55']
['271413771'	'489794593580650497'	'0.0']->['439352071'	'489794593580650497'	'22.55']
['176462613'	'489794593580650497'	'12.47']->['61181790'	'489794593580650497'	'22.55']
['271413771'	'489794593580650497'	'0.0']->['454187224'	'489794593580650497'	'22.55']
['271413771'	'489794593580650497'	'0.0']->['427257040'	'489794593580650497'	'22.55']
['271413771'	'489794593580650497'	'0.0']->['470020391'	'489794593580650497'	'22.55']
['271413771'	'489794593580650497'	'0.0']->['190747585'	'489794593580650497'	'22.55']
['271413771'	'489794593580650497'	'0.0']->['19528712'	'489794593580650497'	'22.55']
['271413771'	'489794593580650497'	'0.0']->['2355864732'	'489800445708087296'	'23.25']
['176462613'	'489794593580650497'	'12.47']->['413171139'	'489794593580650497'	'23.49']
['2276539474'	'489794593580650497'	'6.7']->['31400142'	'489794593580650497'	'23.96']
['148387155'	'489794593580650497'	'21.5']->['986785520'	'489794593580650497'	'24.2']
['250092725'	'489794593580650497'	'16.8']->['554115276'	'489794593580650497'	'24.32']
['271413771'	'489794593580650497'	'0.0']->['168441279'	'489794593580650497'	'24.37']
['185422666'	'489794593580650497'	'18.9']->['1512188480'	'489794593580650497'	'24.4']
['271413771'	'489794593580650497'	'0.0']->['2383182841'	'489794593580650497'	'24.42']
['271413771'	'489794593580650497'	'0.0']->['594401587'	'489794593580650497'	'24.43']
['43881131'	'489794593580650497'	'2.46']->['310125633'	'489794593580650497'	'24.43']
['176462613'	'489794593580650497'	'12.47']->['2326233552'	'489794593580650497'	'24.43']
['176462613'	'489794593580650497'	'12.47']->['1020066452'	'489794593580650497'	'24.43']
['271413771'	'489794593580650497'	'0.0']->['268137305'	'489794593580650497'	'24.43']
['611581803'	'489794593580650497'	'13.6']->['104387791'	'489794593580650497'	'24.43']
['271413771'	'489794593580650497'	'0.0']->['526970873'	'489794593580650497'	'24.43']
['33088914'	'489794593580650497'	'22.54']->['70617933'	'489794593580650497'	'24.43']
['271413771'	'489794593580650497'	'0.0']->['206795718'	'489794593580650497'	'24.43']
['44619547'	'489794593580650497'	'9.5']->['251254882'	'489794593580650497'	'24.43']
['271413771'	'489794593580650497'	'0.0']->['49084879'	'489794593580650497'	'24.43']
['34956364'	'489794593580650497'	'4.09']->['295182359'	'489794593580650497'	'24.43']
['1525320536'	'489794593580650497'	'21.52']->['302354623'	'489794593580650497'	'24.43']
['271413771'	'489794593580650497'	'0.0']->['614404573'	'489794593580650497'	'24.43']
['271413771'	'489794593580650497'	'0.0']->['232443756'	'489794593580650497'	'24.43']
['125090246'	'489794593580650497'	'21.52']->['76265421'	'489794593580650497'	'24.43']
['271413771'	'489794593580650497'	'0.0']->['333118802'	'489794593580650497'	'24.43']
['271413771'	'489794593580650497'	'0.0']->['439193670'	'489794593580650497'	'24.43']
['271413771'	'489794593580650497'	'0.0']->['470298837'	'489794593580650497'	'24.43']
['120143525'	'489794593580650497'	'7.55']->['102016275'	'489794593580650497'	'24.43']
['176462613'	'489794593580650497'	'12.47']->['309996513'	'489794593580650497'	'24.43']
['260782826'	'489794593580650497'	'18.03']->['453704628'	'489794593580650497'	'24.43']
['176462613'	'489794593580650497'	'12.47']->['1635075584'	'489794593580650497'	'24.43']
['271413771'	'489794593580650497'	'0.0']->['429908923'	'489794593580650497'	'24.43']
['279456474'	'489794593580650497'	'13.93']->['294012891'	'489794593580650497'	'24.43']
['59105741'	'489794593580650497'	'12.81']->['76212421'	'489794593580650497'	'24.43']
['988383181'	'489794593580650497'	'20.34']->['49323751'	'489794593580650497'	'24.43']
['271413771'	'489794593580650497'	'0.0']->['221945107'	'489794593580650497'	'24.43']
['432245113'	'489794593580650497'	'13.27']->['2246060284'	'489794593580650497'	'24.43']
['271413771'	'489794593580650497'	'0.0']->['144800564'	'489794593580650497'	'24.43']
['176462613'	'489794593580650497'	'12.47']->['429916409'	'489794593580650497'	'24.43']
['271413771'	'489794593580650497'	'0.0']->['2396344050'	'489794593580650497'	'24.43']
['176462613'	'489794593580650497'	'12.47']->['1647374372'	'489794593580650497'	'24.43']
['145392579'	'489794593580650497'	'13.58']->['313730157'	'489794593580650497'	'24.43']
['271413771'	'489794593580650497'	'0.0']->['70140729'	'489794593580650497'	'24.43']
['730664598'	'489794593580650497'	'19.13']->['576016470'	'489794593580650497'	'24.43']
['271413771'	'489794593580650497'	'0.0']->['93345226'	'489794593580650497'	'24.43']
['458662198'	'489794593580650497'	'20.05']->['576142549'	'489794593580650497'	'24.43']
['251008347'	'489794593580650497'	'7.45']->['441575544'	'489794593580650497'	'24.43']
['271413771'	'489794593580650497'	'0.0']->['154046719'	'489794593580650497'	'24.43']
['7756742'	'489794593580650497'	'5.05']->['115050756'	'489794593580650497'	'24.43']
['33088914'	'489794593580650497'	'22.54']->['16161464'	'489794593580650497'	'24.43']
['93345226'	'489794593580650497'	'24.43']->['369561264'	'489794593580650497'	'24.43']
['49196301'	'489794593580650497'	'1.03']->['25921247'	'489794593580650497'	'24.43']
['571438411'	'489794593580650497'	'3.65']->['795638467'	'489794593580650497'	'24.43']
['316694016'	'489794593580650497'	'9.27']->['384760343'	'489794593580650497'	'24.48']
['43881131'	'489794593580650497'	'2.46']->['65190813'	'489794593580650497'	'24.52']
['316694016'	'489794593580650497'	'9.27']->['493588243'	'489794593580650497'	'24.99']
['375186516'	'489794593580650497'	'16.43']->['1201580377'	'489794593580650497'	'25.23']
['176462613'	'489794593580650497'	'12.47']->['975276846'	'489794593580650497'	'25.35']
['271413771'	'489794593580650497'	'0.0']->['254338558'	'489794593580650497'	'25.41']
['286750840'	'489794593580650497'	'21.52']->['212949117'	'489794593580650497'	'25.44']
['463437827'	'489794593580650497'	'9.53']->['992839526'	'489794593580650497'	'25.45']
['271413771'	'489794593580650497'	'0.0']->['363718978'	'489794593580650497'	'25.46']
['271413771'	'489794593580650497'	'0.0']->['41765212'	'489794593580650497'	'25.46']
['271413771'	'489794593580650497'	'0.0']->['1437669920'	'489794593580650497'	'25.46']
['271413771'	'489794593580650497'	'0.0']->['55494951'	'489794593580650497'	'25.47']
['271413771'	'489794593580650497'	'0.0']->['1109774474'	'489794593580650497'	'25.47']
['271413771'	'489794593580650497'	'0.0']->['2303054240'	'489794593580650497'	'25.47']
['1533917179'	'489794593580650497'	'18.9']->['311939265'	'489794593580650497'	'25.47']
['271413771'	'489794593580650497'	'0.0']->['352355159'	'489794593580650497'	'25.47']
['32339351'	'489794593580650497'	'18.9']->['131104167'	'489794593580650497'	'25.47']
['271413771'	'489794593580650497'	'0.0']->['1009368007'	'489794593580650497'	'25.47']
['271413771'	'489794593580650497'	'0.0']->['299143390'	'489794593580650497'	'25.47']
['271413771'	'489794593580650497'	'0.0']->['188026024'	'489794593580650497'	'25.47']
['1525320536'	'489794593580650497'	'21.52']->['1344540991'	'489794593580650497'	'25.47']
['176462613'	'489794593580650497'	'12.47']->['187199198'	'489794593580650497'	'25.47']
['433117894'	'489794593580650497'	'1.45']->['585411967'	'489794593580650497'	'25.47']
['176462613'	'489794593580650497'	'12.47']->['375481208'	'489794593580650497'	'25.47']
['271413771'	'489794593580650497'	'0.0']->['124272890'	'489794593580650497'	'25.47']
['1386387337'	'489794593580650497'	'4.58']->['637082658'	'489794593580650497'	'25.47']
['439193670'	'489794593580650497'	'24.43']->['358841446'	'489794593580650497'	'25.47']
['526573837'	'489794593580650497'	'3.65']->['518762979'	'489794593580650497'	'25.47']
['271413771'	'489794593580650497'	'0.0']->['2425988635'	'489794593580650497'	'25.47']
['271413771'	'489794593580650497'	'0.0']->['105108306'	'489794593580650497'	'25.47']
['176462613'	'489794593580650497'	'12.47']->['1010777162'	'489794593580650497'	'25.47']
['271413771'	'489794593580650497'	'0.0']->['924788347'	'489794593580650497'	'25.47']
['271413771'	'489794593580650497'	'0.0']->['476610136'	'489794593580650497'	'25.47']
['271413771'	'489794593580650497'	'0.0']->['932550818'	'489794593580650497'	'25.53']
['924788347'	'489794593580650497'	'25.47']->['2280335348'	'489794593580650497'	'25.57']
['271413771'	'489794593580650497'	'0.0']->['761557088'	'489794593580650497'	'25.62']
['112409658'	'489794593580650497'	'11.18']->['1249617636'	'489794593580650497'	'25.82']
['271413771'	'489794593580650497'	'0.0']->['2330408749'	'489794593580650497'	'25.88']
['176462613'	'489794593580650497'	'12.47']->['84819355'	'489794593580650497'	'25.93']
['554115276'	'489794593580650497'	'24.32']->['236359881'	'489794593580650497'	'25.99']
['176462613'	'489794593580650497'	'12.47']->['1463976229'	'489794593580650497'	'26.02']
['271413771'	'489794593580650497'	'0.0']->['315183751'	'489794593580650497'	'26.04']
['271413771'	'489794593580650497'	'0.0']->['235436657'	'489794593580650497'	'26.04']
['271413771'	'489794593580650497'	'0.0']->['65229282'	'489794593580650497'	'26.05']
['19385436'	'489794593580650497'	'0.91']->['172219356'	'489794593580650497'	'26.12']
['89404439'	'489794593580650497'	'11.18']->['150198245'	'489794593580650497'	'26.15']
['176462613'	'489794593580650497'	'12.47']->['130545328'	'489794593580650497'	'26.18']
['271413771'	'489794593580650497'	'0.0']->['281944135'	'489801184396726273'	'26.2']
['611581803'	'489794593580650497'	'13.6']->['2312267635'	'489794593580650497'	'26.42']
['16161464'	'489794593580650497'	'24.43']->['19356804'	'489794593580650497'	'26.53']
['176462613'	'489794593580650497'	'12.47']->['174301380'	'489794593580650497'	'26.59']
['54140207'	'489794593580650497'	'4.35']->['1133752568'	'489794593580650497'	'26.65']
['271413771'	'489794593580650497'	'0.0']->['37885799'	'489794593580650497'	'26.68']
['176462613'	'489794593580650497'	'12.47']->['364076263'	'489794593580650497'	'26.72']
['2355864732'	'489800445708087296'	'23.25']->['31400142'	'489794593580650497'	'23.96']
['271413771'	'489794593580650497'	'0.0']->['254949579'	'489794593580650497'	'27.46']
['140150743'	'489794593580650497'	'2.32']->['411807350'	'489794593580650497'	'27.83']
['271413771'	'489794593580650497'	'0.0']->['855511050'	'489794593580650497'	'28.01']
['1479886140'	'489794593580650497'	'0.97']->['1522051508'	'489794593580650497'	'28.11']
['460768703'	'489794593580650497'	'13.6']->['913899048'	'489794593580650497'	'28.15']
['176462613'	'489794593580650497'	'12.47']->['1239268602'	'489794593580650497'	'28.18']
['38632811'	'489794593580650497'	'2.72']->['183167671'	'489794593580650497'	'28.19']
['1009368007'	'489794593580650497'	'25.47']->['83072210'	'489794593580650497'	'28.19']
['1386387337'	'489794593580650497'	'4.58']->['396075468'	'489794593580650497'	'28.2']
['795638467'	'489794593580650497'	'24.43']->['820799239'	'489794593580650497'	'28.2']
['271413771'	'489794593580650497'	'0.0']->['601192029'	'489794593580650497'	'28.2']
['176462613'	'489794593580650497'	'12.47']->['322947316'	'489794593580650497'	'28.2']
['206795718'	'489794593580650497'	'24.43']->['1496532474'	'489794593580650497'	'28.2']
['271413771'	'489794593580650497'	'0.0']->['1286307212'	'489794593580650497'	'28.2']
['271413771'	'489794593580650497'	'0.0']->['55292208'	'489794593580650497'	'28.2']
['271413771'	'489794593580650497'	'0.0']->['465184830'	'489794593580650497'	'28.2']
['404493244'	'489794593580650497'	'15.69']->['343157041'	'489794593580650497'	'28.2']
['271413771'	'489794593580650497'	'0.0']->['123870889'	'489794593580650497'	'28.2']
['271413771'	'489794593580650497'	'0.0']->['432150144'	'489794593580650497'	'28.2']
['271413771'	'489794593580650497'	'0.0']->['336333285'	'489794593580650497'	'28.2']
['271413771'	'489794593580650497'	'0.0']->['284302555'	'489794593580650497'	'28.2']
['84819355'	'489794593580650497'	'25.93']->['57962519'	'489794593580650497'	'28.2']
['271413771'	'489794593580650497'	'0.0']->['555370896'	'489794593580650497'	'28.2']
['83046825'	'489794593580650497'	'13.4']->['715602126'	'489794593580650497'	'28.2']
['271413771'	'489794593580650497'	'0.0']->['596164917'	'489794593580650497'	'28.2']
['176462613'	'489794593580650497'	'12.47']->['289836229'	'489794593580650497'	'28.2']
['155373420'	'489794593580650497'	'13.4']->['410856678'	'489794593580650497'	'28.2']
['271413771'	'489794593580650497'	'0.0']->['2259059240'	'489794593580650497'	'28.2']
['271413771'	'489794593580650497'	'0.0']->['557004402'	'489794593580650497'	'28.2']
['371545490'	'489794593580650497'	'20.05']->['1923241536'	'489794593580650497'	'28.2']
['555370896'	'489794593580650497'	'28.2']->['1140313800'	'489794593580650497'	'28.2']
['535137198'	'489794593580650497'	'16.42']->['1420677276'	'489794593580650497'	'28.2']
['271413771'	'489794593580650497'	'0.0']->['815216388'	'489794593580650497'	'28.32']
['176462613'	'489794593580650497'	'12.47']->['265734830'	'489794593580650497'	'28.38']
['374689471'	'489794593580650497'	'8.07']->['231991395'	'489794593580650497'	'28.4']
['86942203'	'489794593580650497'	'5.82']->['429755538'	'489794593580650497'	'28.42']
['232180081'	'489794593580650497'	'16.43']->['1712091049'	'489794593580650497'	'28.43']
['130557513'	'489794593580650497'	'0.37']->['355786311'	'489794593580650497'	'28.43']
['271413771'	'489794593580650497'	'0.0']->['1627508168'	'489794593580650497'	'28.47']
['271413771'	'489794593580650497'	'0.0']->['881724715'	'489794593580650497'	'28.7']
['19385436'	'489794593580650497'	'0.91']->['2370001896'	'489794593580650497'	'28.82']
['271413771'	'489794593580650497'	'0.0']->['20684769'	'489794593580650497'	'28.88']
['271413771'	'489794593580650497'	'0.0']->['250073479'	'489794593580650497'	'28.9']
['176462613'	'489794593580650497'	'12.47']->['2243589925'	'489794593580650497'	'28.92']
['176462613'	'489794593580650497'	'12.47']->['126545670'	'489794593580650497'	'28.93']
['271413771'	'489794593580650497'	'0.0']->['1443752670'	'489794593580650497'	'28.93']
['271413771'	'489794593580650497'	'0.0']->['1040381851'	'489794593580650497'	'28.93']
['1040381851'	'489794593580650497'	'28.93']->['24903205'	'489794593580650497'	'29.89']
['271413771'	'489794593580650497'	'0.0']->['116593917'	'489794593580650497'	'30.37']
['271413771'	'489794593580650497'	'0.0']->['214389623'	'489794593580650497'	'30.61']
['130557513'	'489794593580650497'	'0.37']->['557692090'	'489794593580650497'	'30.73']
['271413771'	'489794593580650497'	'0.0']->['252547652'	'489794593580650497'	'30.79']
['83072210'	'489794593580650497'	'28.19']->['51314226'	'489794593580650497'	'30.82']
['28089327'	'489794593580650497'	'8.07']->['841445702'	'489794593580650497'	'30.84']
['271413771'	'489794593580650497'	'0.0']->['222041812'	'489794593580650497'	'30.84']
['271413771'	'489794593580650497'	'0.0']->['275876756'	'489794593580650497'	'30.85']
['881724715'	'489794593580650497'	'28.7']->['356825857'	'489794593580650497'	'30.85']
['86942203'	'489794593580650497'	'5.82']->['535331951'	'489794593580650497'	'30.85']
['222041812'	'489794593580650497'	'30.84']->['282013358'	'489794593580650497'	'30.85']
['1101318499'	'489794593580650497'	'16.8']->['256406564'	'489794593580650497'	'30.85']
['271413771'	'489794593580650497'	'0.0']->['434909105'	'489794593580650497'	'30.85']
['271413771'	'489794593580650497'	'0.0']->['810010376'	'489794593580650497'	'30.85']
['222041812'	'489794593580650497'	'30.84']->['77289197'	'489794593580650497'	'30.85']
['271413771'	'489794593580650497'	'0.0']->['1035254514'	'489794593580650497'	'30.85']
['55292208'	'489794593580650497'	'28.2']->['78110864'	'489794593580650497'	'30.85']
['271413771'	'489794593580650497'	'0.0']->['1183200432'	'489794593580650497'	'30.85']
['271413771'	'489794593580650497'	'0.0']->['2272918700'	'489794593580650497'	'30.85']
['176462613'	'489794593580650497'	'12.47']->['431667216'	'489794593580650497'	'30.85']
['271413771'	'489794593580650497'	'0.0']->['491972075'	'489794593580650497'	'30.85']
['271413771'	'489794593580650497'	'0.0']->['1001288815'	'489794593580650497'	'30.85']
['2289493212'	'489794593580650497'	'18.9']->['754730136'	'489794593580650497'	'30.85']
['176462613'	'489794593580650497'	'12.47']->['220964727'	'489794593580650497'	'30.85']
['176462613'	'489794593580650497'	'12.47']->['452829611'	'489794593580650497'	'30.85']
['271413771'	'489794593580650497'	'0.0']->['173052921'	'489794593580650497'	'30.85']
['66763297'	'489794593580650497'	'11.99']->['534979857'	'489794593580650497'	'30.85']
['373740299'	'489794593580650497'	'9.26']->['112174740'	'489794593580650497'	'30.88']
['176462613'	'489794593580650497'	'12.47']->['144507146'	'489794593580650497'	'30.99']
['265734830'	'489794593580650497'	'28.38']->['60070191'	'489794593580650497'	'31.05']
['102573337'	'489794593580650497'	'16.63']->['499661986'	'489794593580650497'	'31.07']
['271413771'	'489794593580650497'	'0.0']->['1497647894'	'489794593580650497'	'31.1']
['264745061'	'489794593580650497'	'12.04']->['626438960'	'489794593580650497'	'31.18']
['102573337'	'489794593580650497'	'16.63']->['140520245'	'489794593580650497'	'31.21']
['271413771'	'489794593580650497'	'0.0']->['2417566749'	'489794593580650497'	'31.25']
['131104167'	'489794593580650497'	'25.47']->['43057407'	'489794593580650497'	'31.43']
['130557513'	'489794593580650497'	'0.37']->['947332806'	'489794593580650497'	'31.54']
['77289197'	'489794593580650497'	'30.85']->['401170382'	'489794593580650497'	'31.6']
['34929057'	'489794593580650497'	'9.27']->['54048391'	'489794593580650497'	'31.62']
['535331951'	'489794593580650497'	'30.85']->['1568361086'	'489794593580650497'	'31.65']
['988383181'	'489794593580650497'	'20.34']->['53862934'	'489794593580650497'	'31.94']
['271413771'	'489794593580650497'	'0.0']->['144394812'	'489794593580650497'	'32.09']
['176462613'	'489794593580650497'	'12.47']->['239292328'	'489794593580650497'	'32.16']
['401170382'	'489794593580650497'	'31.6']->['1148052145'	'489794593580650497'	'32.2']
['271413771'	'489794593580650497'	'0.0']->['519404328'	'489794593580650497'	'32.22']
['855511050'	'489794593580650497'	'28.01']->['132060145'	'489794593580650497'	'32.22']
['271413771'	'489794593580650497'	'0.0']->['102015527'	'489794593580650497'	'32.23']
['429755538'	'489794593580650497'	'28.42']->['539061663'	'489794593580650497'	'32.23']
['271413771'	'489794593580650497'	'0.0']->['2301996782'	'489794593580650497'	'32.65']
['271413771'	'489794593580650497'	'0.0']->['307337730'	'489794593580650497'	'33.19']
['881724715'	'489794593580650497'	'28.7']->['391427227'	'489794593580650497'	'33.67']
['356825857'	'489794593580650497'	'30.85']->['1440336535'	'489794593580650497'	'33.91']
['271413771'	'489794593580650497'	'0.0']->['424784025'	'489794593580650497'	'34.03']
['1497647894'	'489794593580650497'	'31.1']->['78555875'	'489794593580650497'	'34.09']
['271413771'	'489794593580650497'	'0.0']->['1269744847'	'489794593580650497'	'34.12']
['369561264'	'489794593580650497'	'24.43']->['48654148'	'489794593580650497'	'34.14']
['271413771'	'489794593580650497'	'0.0']->['494212511'	'489794593580650497'	'34.14']
['130557513'	'489794593580650497'	'0.37']->['1095066367'	'489794593580650497'	'34.15']
['601192029'	'489794593580650497'	'28.2']->['2184585170'	'489794593580650497'	'34.15']
['271413771'	'489794593580650497'	'0.0']->['973376102'	'489794593580650497'	'34.15']
['271413771'	'489794593580650497'	'0.0']->['1455418148'	'489794593580650497'	'34.15']
['271413771'	'489794593580650497'	'0.0']->['156170164'	'489794593580650497'	'34.15']
['130557513'	'489794593580650497'	'0.37']->['40996714'	'489794593580650497'	'34.15']
['263692815'	'489794593580650497'	'14.93']->['20653807'	'489794593580650497'	'34.15']
['433975816'	'489794593580650497'	'14.93']->['561393793'	'489794593580650497'	'34.15']
['78555875'	'489794593580650497'	'34.09']->['2490536661'	'489794593580650497'	'34.15']
['271413771'	'489794593580650497'	'0.0']->['231045262'	'489794593580650497'	'34.15']
['176462613'	'489794593580650497'	'12.47']->['259609683'	'489794593580650497'	'34.15']
['206554238'	'489794593580650497'	'11.18']->['238878339'	'489794593580650497'	'34.15']
['176462613'	'489794593580650497'	'12.47']->['237899322'	'489794593580650497'	'34.15']
['566238358'	'489794593580650497'	'11.18']->['290682603'	'489794593580650497'	'34.15']
['271413771'	'489794593580650497'	'0.0']->['255226067'	'489794593580650497'	'34.15']
['176462613'	'489794593580650497'	'12.47']->['93806357'	'489794593580650497'	'34.15']
['176462613'	'489794593580650497'	'12.47']->['2568431564'	'489794593580650497'	'34.15']
['271413771'	'489794593580650497'	'0.0']->['988221313'	'489794593580650497'	'34.15']
['271413771'	'489794593580650497'	'0.0']->['59129699'	'489794593580650497'	'34.15']
['271413771'	'489794593580650497'	'0.0']->['479592169'	'489794593580650497'	'34.15']
['271413771'	'489794593580650497'	'0.0']->['520415805'	'489794593580650497'	'34.15']
['271413771'	'489794593580650497'	'0.0']->['346593978'	'489794593580650497'	'34.15']
['176462613'	'489794593580650497'	'12.47']->['564788885'	'489794593580650497'	'34.15']
['271413771'	'489794593580650497'	'0.0']->['561057874'	'489794593580650497'	'34.15']
['303780191'	'489794593580650497'	'1.88']->['1130508679'	'489794593580650497'	'34.15']
['176462613'	'489794593580650497'	'12.47']->['611346727'	'489794593580650497'	'34.15']
['271413771'	'489794593580650497'	'0.0']->['2331662288'	'489794593580650497'	'34.15']
['424784025'	'489794593580650497'	'34.03']->['375112082'	'489794593580650497'	'34.15']
['271413771'	'489794593580650497'	'0.0']->['451556474'	'489794593580650497'	'34.18']
['271413771'	'489794593580650497'	'0.0']->['20389726'	'489794593580650497'	'34.34']
['77223365'	'489794593580650497'	'9.27']->['1894139912'	'489794593580650497'	'34.42']
['1488530610'	'489794593580650497'	'20.43']->['2612743706'	'489794593580650497'	'34.46']
['271413771'	'489794593580650497'	'0.0']->['612628274'	'489794593580650497'	'34.5']
['271413771'	'489794593580650497'	'0.0']->['715901569'	'489794593580650497'	'34.57']
['271413771'	'489794593580650497'	'0.0']->['716444234'	'489794593580650497'	'34.77']
['1148052145'	'489794593580650497'	'32.2']->['225279220'	'489794593580650497'	'34.88']
['182593031'	'489794593580650497'	'4.54']->['2356768434'	'489794593580650497'	'34.93']
['176462613'	'489794593580650497'	'12.47']->['826714862'	'489794593580650497'	'34.96']
['130557513'	'489794593580650497'	'0.37']->['280570180'	'489794593580650497'	'34.97']
['271413771'	'489794593580650497'	'0.0']->['133825512'	'489794593580650497'	'34.98']
['248222224'	'489794593580650497'	'11.3']->['346366763'	'489794593580650497'	'34.98']
['535331951'	'489794593580650497'	'30.85']->['895472179'	'489794593580650497'	'34.98']
['255226067'	'489794593580650497'	'34.15']->['65606761'	'489794593580650497'	'35.02']
['988383181'	'489794593580650497'	'20.34']->['49292001'	'489794593580650497'	'35.06']
['256406564'	'489794593580650497'	'30.85']->['434879752'	'489794593580650497'	'35.08']
['185422666'	'489794593580650497'	'18.9']->['797848735'	'489794593580650497'	'35.1']
['271413771'	'489794593580650497'	'0.0']->['228469410'	'489794593580650497'	'36.17']
['636839728'	'489794593580650497'	'16.43']->['1577368038'	'489794593580650497'	'36.7']
['20653807'	'489794593580650497'	'34.15']->['33077494'	'489794593580650497'	'36.97']
['271413771'	'489794593580650497'	'0.0']->['503012738'	'489794593580650497'	'37.1']
['795638467'	'489794593580650497'	'24.43']->['1164385658'	'489794593580650497'	'37.17']
['554115276'	'489794593580650497'	'24.32']->['2563494560'	'489794593580650497'	'37.2']
['87016490'	'489794593580650497'	'18.9']->['150039836'	'489794593580650497'	'37.22']
['176462613'	'489794593580650497'	'12.47']->['2265663156'	'489794593580650497'	'37.23']
['271413771'	'489794593580650497'	'0.0']->['232020517'	'489794593580650497'	'37.23']
['20653807'	'489794593580650497'	'34.15']->['15687980'	'489794593580650497'	'37.23']
['222041812'	'489794593580650497'	'30.84']->['2296077176'	'489794593580650497'	'37.23']
['271413771'	'489794593580650497'	'0.0']->['551931025'	'489794593580650497'	'37.23']
['1381959427'	'489794593580650497'	'19.08']->['395988427'	'489794593580650497'	'37.23']
['284442291'	'489794593580650497'	'9.27']->['910555291'	'489794593580650497'	'37.23']
['271413771'	'489794593580650497'	'0.0']->['498853499'	'489794593580650497'	'37.23']
['271413771'	'489794593580650497'	'0.0']->['1406590015'	'489794593580650497'	'37.23']
['68340798'	'489794593580650497'	'5.38']->['934089673'	'489794593580650497'	'37.23']
['1040381851'	'489794593580650497'	'28.93']->['33353951'	'489794593580650497'	'37.23']
['176462613'	'489794593580650497'	'12.47']->['148237549'	'489794593580650497'	'37.23']
['271413771'	'489794593580650497'	'0.0']->['261298200'	'489794593580650497'	'37.23']
['271413771'	'489794593580650497'	'0.0']->['39476258'	'489794593580650497'	'37.23']
['432150144'	'489794593580650497'	'28.2']->['208476713'	'489794593580650497'	'37.23']
['271413771'	'489794593580650497'	'0.0']->['1196804556'	'489794593580650497'	'37.23']
['551931025'	'489794593580650497'	'37.23']->['262061989'	'489794593580650497'	'37.23']
['555370896'	'489794593580650497'	'28.2']->['107794703'	'489794593580650497'	'37.23']
['88593636'	'489794593580650497'	'19.06']->['304293712'	'489794593580650497'	'37.23']
['271413771'	'489794593580650497'	'0.0']->['230455966'	'489794593580650497'	'37.23']
['271413771'	'489794593580650497'	'0.0']->['244712294'	'489794593580650497'	'37.23']
['271803751'	'489794593580650497'	'16.43']->['1124429294'	'489794593580650497'	'37.23']
['271413771'	'489794593580650497'	'0.0']->['465575817'	'489794593580650497'	'37.23']
['176462613'	'489794593580650497'	'12.47']->['2175586572'	'489794593580650497'	'37.23']
['15687980'	'489794593580650497'	'37.23']->['271751384'	'489794593580650497'	'37.23']
['271413771'	'489794593580650497'	'0.0']->['195773762'	'489794593580650497'	'37.23']
['596164917'	'489794593580650497'	'28.2']->['1932699486'	'489794593580650497'	'37.23']
['271413771'	'489794593580650497'	'0.0']->['505608418'	'489794593580650497'	'37.23']
['15687980'	'489794593580650497'	'37.23']->['77513497'	'489794593580650497'	'37.32']
['609353672'	'489794593580650497'	'13.4']->['462126143'	'489794593580650497'	'37.88']
['176462613'	'489794593580650497'	'12.47']->['1024344643'	'489794593580650497'	'38.15']
['271413771'	'489794593580650497'	'0.0']->['194520543'	'489794593580650497'	'38.29']
['271413771'	'489794593580650497'	'0.0']->['272067643'	'489794593580650497'	'38.36']
['132463310'	'489794593580650497'	'6.62']->['1288474136'	'489794593580650497'	'38.4']
['271413771'	'489794593580650497'	'0.0']->['75367262'	'489794593580650497'	'38.42']
['596164917'	'489794593580650497'	'28.2']->['1130827350'	'489794593580650497'	'38.42']
['176462613'	'489794593580650497'	'12.47']->['1808456202'	'489794593580650497'	'38.43']
['231045262'	'489794593580650497'	'34.15']->['100395504'	'489794593580650497'	'38.43']
['176462613'	'489794593580650497'	'12.47']->['563779391'	'489794593580650497'	'38.43']
['271413771'	'489794593580650497'	'0.0']->['499945017'	'489794593580650497'	'38.43']
['271413771'	'489794593580650497'	'0.0']->['287421760'	'489794593580650497'	'38.43']
['271413771'	'489794593580650497'	'0.0']->['66902731'	'489794593580650497'	'38.43']
['271413771'	'489794593580650497'	'0.0']->['178583806'	'489794593580650497'	'38.43']
['70277810'	'489794593580650497'	'1.45']->['2462778775'	'489794593580650497'	'38.43']
['20653807'	'489794593580650497'	'34.15']->['74387936'	'489794593580650497'	'38.5']
['271413771'	'489794593580650497'	'0.0']->['115892629'	'489794593580650497'	'38.53']
['272067643'	'489794593580650497'	'38.36']->['95006755'	'489794593580650497'	'40.21']
['271413771'	'489794593580650497'	'0.0']->['24879883'	'489794593580650497'	'41.05']
['76534080'	'489794593580650497'	'7.13']->['388709696'	'489794593580650497'	'41.46']
['20653807'	'489794593580650497'	'34.15']->['18890054'	'489794593580650497'	'41.67']
['176462613'	'489794593580650497'	'12.47']->['361762536'	'489794593580650497'	'41.78']
['271413771'	'489794593580650497'	'0.0']->['615912041'	'489794593580650497'	'41.83']
['271413771'	'489794593580650497'	'0.0']->['10173922'	'489794593580650497'	'41.86']
['79358296'	'489794593580650497'	'8.07']->['102697007'	'489794593580650497'	'41.87']
['271413771'	'489794593580650497'	'0.0']->['2484993781'	'489794593580650497'	'41.88']
['2326233552'	'489794593580650497'	'24.43']->['1326752198'	'489794593580650497'	'41.88']
['271413771'	'489794593580650497'	'0.0']->['1405249453'	'489794593580650497'	'41.88']
['176462613'	'489794593580650497'	'12.47']->['143386423'	'489794593580650497'	'41.88']
['176462613'	'489794593580650497'	'12.47']->['793149986'	'489794593580650497'	'41.88']
['271413771'	'489794593580650497'	'0.0']->['152619200'	'489794593580650497'	'41.88']
['795638467'	'489794593580650497'	'24.43']->['868087854'	'489794593580650497'	'41.88']
['271413771'	'489794593580650497'	'0.0']->['953635195'	'489794593580650497'	'41.88']
['503012738'	'489794593580650497'	'37.1']->['438147866'	'489794593580650497'	'41.88']
['271413771'	'489794593580650497'	'0.0']->['391250365'	'489794593580650497'	'41.88']
['271413771'	'489794593580650497'	'0.0']->['2652636960'	'489794593580650497'	'41.88']
['53762755'	'489794593580650497'	'18.03']->['576142824'	'489794593580650497'	'41.88']
['130557513'	'489794593580650497'	'0.37']->['2399833658'	'489794593580650497'	'41.88']
['271413771'	'489794593580650497'	'0.0']->['631268813'	'489794593580650497'	'41.88']
['271413771'	'489794593580650497'	'0.0']->['320743349'	'489794593580650497'	'41.88']
['182593031'	'489794593580650497'	'4.54']->['181028508'	'489794593580650497'	'41.88']
['176462613'	'489794593580650497'	'12.47']->['119719462'	'489794593580650497'	'41.88']
['271413771'	'489794593580650497'	'0.0']->['966079124'	'489794593580650497'	'41.88']
['525450564'	'489794593580650497'	'14.93']->['866156618'	'489794593580650497'	'41.88']
['176462613'	'489794593580650497'	'12.47']->['309115046'	'489794593580650497'	'41.88']
['271413771'	'489794593580650497'	'0.0']->['405361765'	'489794593580650497'	'41.88']
['271413771'	'489794593580650497'	'0.0']->['74335671'	'489794593580650497'	'41.88']
['271413771'	'489794593580650497'	'0.0']->['250695168'	'489794593580650497'	'41.88']
['271413771'	'489794593580650497'	'0.0']->['404622413'	'489794593580650497'	'41.88']
['271413771'	'489794593580650497'	'0.0']->['433119144'	'489794593580650497'	'41.88']
['271413771'	'489794593580650497'	'0.0']->['1082250810'	'489794593580650497'	'41.88']
['20653807'	'489794593580650497'	'34.15']->['212845660'	'489794593580650497'	'41.88']
['903556796'	'489794593580650497'	'11.18']->['955421612'	'489794593580650497'	'41.88']
['1541324407'	'489794593580650497'	'16.8']->['563716819'	'489794593580650497'	'41.88']
['316694016'	'489794593580650497'	'9.27']->['63484646'	'489794593580650497'	'41.88']
['130557513'	'489794593580650497'	'0.37']->['313736415'	'489794593580650497'	'41.88']
['271413771'	'489794593580650497'	'0.0']->['1873885604'	'489794593580650497'	'41.88']
['20653807'	'489794593580650497'	'34.15']->['271501940'	'489794593580650497'	'41.88']
['271413771'	'489794593580650497'	'0.0']->['963215342'	'489794593580650497'	'41.88']
['10173922'	'489794593580650497'	'41.86']->['23040579'	'489794593580650497'	'41.88']
['271413771'	'489794593580650497'	'0.0']->['135197256'	'489794593580650497'	'41.92']
['176462613'	'489794593580650497'	'12.47']->['343986006'	'489794593580650497'	'41.95']
['271413771'	'489794593580650497'	'0.0']->['579747106'	'489794593580650497'	'42.0']
['48990228'	'489794593580650497'	'2.22']->['55506606'	'489794593580650497'	'42.08']
['271413771'	'489794593580650497'	'0.0']->['415576753'	'489794593580650497'	'42.1']
['2331662288'	'489794593580650497'	'34.15']->['1031614932'	'489794593580650497'	'42.13']
['302354623'	'489794593580650497'	'24.43']->['177025364'	'489794593580650497'	'42.15']
['84819355'	'489794593580650497'	'25.93']->['351616564'	'489794593580650497'	'42.17']
['271413771'	'489794593580650497'	'0.0']->['232316132'	'489794593580650497'	'42.2']
['1386387337'	'489794593580650497'	'4.58']->['615047636'	'489794593580650497'	'42.22']
['271413771'	'489794593580650497'	'0.0']->['424056825'	'489794593580650497'	'42.23']
['271413771'	'489794593580650497'	'0.0']->['302118109'	'489794593580650497'	'42.77']
['130557513'	'489794593580650497'	'0.37']->['440271301'	'489794593580650497'	'43.03']
['2175586572'	'489794593580650497'	'37.23']->['360973852'	'489794593580650497'	'43.17']
['271413771'	'489794593580650497'	'0.0']->['546488389'	'489794593580650497'	'43.23']
['130557513'	'489794593580650497'	'0.37']->['44722051'	'489794593580650497'	'43.27']
['132463310'	'489794593580650497'	'6.62']->['159121735'	'489794593580650497'	'43.28']
['271413771'	'489794593580650497'	'0.0']->['1117005630'	'489794593580650497'	'43.29']
['271413771'	'489794593580650497'	'0.0']->['75976816'	'489794593580650497'	'43.3']
['18760830'	'489794593580650497'	'2.97']->['1011283896'	'489794593580650497'	'45.39']
['388223688'	'489794593580650497'	'13.4']->['471772336'	'489794593580650497'	'46.44']
['532018404'	'489795251901460481'	'2.62']->['509068538'	'489806284586106880'	'46.47']
['271751384'	'489794593580650497'	'37.23']->['101252181'	'489794593580650497'	'46.96']
['271413771'	'489794593580650497'	'0.0']->['2151240128'	'489806431927803904'	'47.05']
['176462613'	'489794593580650497'	'12.47']->['1608157148'	'489794593580650497'	'47.22']
['271413771'	'489794593580650497'	'0.0']->['602686750'	'489794593580650497'	'47.35']
['271413771'	'489794593580650497'	'0.0']->['412105184'	'489794593580650497'	'47.42']
['271413771'	'489794593580650497'	'0.0']->['2594335316'	'489794593580650497'	'47.45']
['615912041'	'489794593580650497'	'41.83']->['2609504508'	'489794593580650497'	'47.47']
['271413771'	'489794593580650497'	'0.0']->['376777490'	'489794593580650497'	'47.48']
['271413771'	'489794593580650497'	'0.0']->['73432385'	'489794593580650497'	'47.48']
['271413771'	'489794593580650497'	'0.0']->['717644311'	'489794593580650497'	'47.48']
['316694016'	'489794593580650497'	'9.27']->['767186972'	'489794593580650497'	'47.48']
['271413771'	'489794593580650497'	'0.0']->['1948277168'	'489794593580650497'	'47.48']
['271413771'	'489794593580650497'	'0.0']->['249565681'	'489794593580650497'	'47.48']
['271413771'	'489794593580650497'	'0.0']->['636877779'	'489794593580650497'	'47.48']
['271413771'	'489794593580650497'	'0.0']->['199685380'	'489794593580650497'	'47.48']
['271413771'	'489794593580650497'	'0.0']->['206022062'	'489794593580650497'	'47.48']
['561057874'	'489794593580650497'	'34.15']->['441400636'	'489794593580650497'	'47.48']
['101252181'	'489794593580650497'	'46.96']->['57899538'	'489794593580650497'	'47.48']
['26388402'	'489794593580650497'	'5.44']->['123640817'	'489794593580650497'	'47.48']
['176462613'	'489794593580650497'	'12.47']->['1603725607'	'489794593580650497'	'47.48']
['411807350'	'489794593580650497'	'27.83']->['2269051949'	'489794593580650497'	'47.48']
['101252181'	'489794593580650497'	'46.96']->['39153212'	'489794593580650497'	'47.48']
['271413771'	'489794593580650497'	'0.0']->['2190812196'	'489794593580650497'	'47.48']
['271413771'	'489794593580650497'	'0.0']->['173608293'	'489794593580650497'	'47.48']
['101252181'	'489794593580650497'	'46.96']->['198380572'	'489794593580650497'	'47.48']
['271413771'	'489794593580650497'	'0.0']->['489207391'	'489794593580650497'	'47.48']
['20653807'	'489794593580650497'	'34.15']->['72007047'	'489794593580650497'	'47.48']
['271413771'	'489794593580650497'	'0.0']->['1963621022'	'489794593580650497'	'47.48']
['415576753'	'489794593580650497'	'42.1']->['1324635980'	'489794593580650497'	'47.48']
['271413771'	'489794593580650497'	'0.0']->['1549573237'	'489794593580650497'	'47.48']
['271413771'	'489794593580650497'	'0.0']->['162315042'	'489794593580650497'	'47.6']
['271413771'	'489794593580650497'	'0.0']->['319022243'	'489794593580650497'	'47.72']
['271413771'	'489794593580650497'	'0.0']->['356618917'	'489794593580650497'	'48.15']
['130557513'	'489794593580650497'	'0.37']->['393817106'	'489794593580650497'	'48.22']
['271413771'	'489794593580650497'	'0.0']->['139100304'	'489794593580650497'	'48.47']
['263692815'	'489794593580650497'	'14.93']->['568488405'	'489794593580650497'	'49.77']
['271413771'	'489794593580650497'	'0.0']->['1231224475'	'489794593580650497'	'50.42']
['271413771'	'489794593580650497'	'0.0']->['26145527'	'489794593580650497'	'50.74']
['101252181'	'489794593580650497'	'46.96']->['96302198'	'489794593580650497'	'50.9']
['271413771'	'489794593580650497'	'0.0']->['302468166'	'489794593580650497'	'50.99']
['271413771'	'489794593580650497'	'0.0']->['386938884'	'489794593580650497'	'51.03']
['271413771'	'489794593580650497'	'0.0']->['609772913'	'489794593580650497'	'51.05']
['271413771'	'489794593580650497'	'0.0']->['173692907'	'489794593580650497'	'51.06']
['271413771'	'489794593580650497'	'0.0']->['313189472'	'489794593580650497'	'51.06']
['250695168'	'489794593580650497'	'41.88']->['543354409'	'489794593580650497'	'51.06']
['271413771'	'489794593580650497'	'0.0']->['261897785'	'489794593580650497'	'51.07']
['271413771'	'489794593580650497'	'0.0']->['785038897'	'489794593580650497'	'51.07']
['271751384'	'489794593580650497'	'37.23']->['112722254'	'489794593580650497'	'51.07']
['271413771'	'489794593580650497'	'0.0']->['319693573'	'489794593580650497'	'51.07']
['271413771'	'489794593580650497'	'0.0']->['436756876'	'489794593580650497'	'51.07']
['375186516'	'489794593580650497'	'16.43']->['1274073716'	'489794593580650497'	'51.07']
['130557513'	'489794593580650497'	'0.37']->['564380685'	'489794593580650497'	'51.07']
['271413771'	'489794593580650497'	'0.0']->['1387808132'	'489794593580650497'	'51.07']
['387825081'	'489794593580650497'	'7.03']->['1316323524'	'489794593580650497'	'53.94']
['22759810'	'489796392353689600'	'7.15']->['1889396724'	'489808375979311105'	'54.77']
['271413771'	'489794593580650497'	'0.0']->['2479324538'	'489808416534065152'	'54.93']
['271413771'	'489794593580650497'	'0.0']->['131579972'	'489794593580650497'	'55.38']
['271413771'	'489794593580650497'	'0.0']->['16430435'	'489794593580650497'	'55.53']
['101252181'	'489794593580650497'	'46.96']->['241814183'	'489794593580650497'	'56.1']
['260782826'	'489794593580650497'	'18.03']->['47363220'	'489794593580650497'	'56.46']
['176462613'	'489794593580650497'	'12.47']->['133227972'	'489794593580650497'	'56.64']
['271413771'	'489794593580650497'	'0.0']->['72219314'	'489794593580650497'	'56.73']
['130557513'	'489794593580650497'	'0.37']->['176087555'	'489794593580650497'	'56.77']
['176462613'	'489794593580650497'	'12.47']->['2380804886'	'489794593580650497'	'56.79']
['271413771'	'489794593580650497'	'0.0']->['122319624'	'489794593580650497'	'56.81']
['271413771'	'489794593580650497'	'0.0']->['462750653'	'489794593580650497'	'56.81']
['101252181'	'489794593580650497'	'46.96']->['405496002'	'489794593580650497'	'56.81']
['130557513'	'489794593580650497'	'0.37']->['180146912'	'489794593580650497'	'56.82']
['271413771'	'489794593580650497'	'0.0']->['773419849'	'489794593580650497'	'56.82']
['101252181'	'489794593580650497'	'46.96']->['116690223'	'489794593580650497'	'56.82']
['271413771'	'489794593580650497'	'0.0']->['129158098'	'489794593580650497'	'56.82']
['203478217'	'489794593580650497'	'16.43']->['117997263'	'489794593580650497'	'56.82']
['271413771'	'489794593580650497'	'0.0']->['299606200'	'489794593580650497'	'56.82']
['271413771'	'489794593580650497'	'0.0']->['249163807'	'489794593580650497'	'56.82']
['20653807'	'489794593580650497'	'34.15']->['279442503'	'489794593580650497'	'56.82']
['175664799'	'489794593580650497'	'14.93']->['214629375'	'489794593580650497'	'56.82']
['176462613'	'489794593580650497'	'12.47']->['431300211'	'489794593580650497'	'56.82']
['130557513'	'489794593580650497'	'0.37']->['146812110'	'489794593580650497'	'56.82']
['271413771'	'489794593580650497'	'0.0']->['272525771'	'489794593580650497'	'56.82']
['271413771'	'489794593580650497'	'0.0']->['992420005'	'489794593580650497'	'56.82']
['116690223'	'489794593580650497'	'56.82']->['85779171'	'489794593580650497'	'56.82']
['271413771'	'489794593580650497'	'0.0']->['334183206'	'489794593580650497'	'56.82']
['404842366'	'489794593580650497'	'19.17']->['388826573'	'489794593580650497'	'56.82']
['1040381851'	'489794593580650497'	'28.93']->['123079841'	'489794593580650497'	'56.82']
['176462613'	'489794593580650497'	'12.47']->['88387156'	'489794593580650497'	'56.88']
['271413771'	'489794593580650497'	'0.0']->['260685197'	'489794593580650497'	'57.16']
['176462613'	'489794593580650497'	'12.47']->['89899199'	'489794593580650497'	'57.3']
['176462613'	'489794593580650497'	'12.47']->['63085103'	'489794593580650497'	'57.43']
['1642305942'	'489794593580650497'	'3.65']->['294943531'	'489794593580650497'	'57.52']
['271413771'	'489794593580650497'	'0.0']->['181524491'	'489794593580650497'	'57.6']
['596164917'	'489794593580650497'	'28.2']->['1391669468'	'489794593580650497'	'58.07']
['302354623'	'489794593580650497'	'24.43']->['294040729'	'489794593580650497'	'58.52']
['249163807'	'489794593580650497'	'56.82']->['239565088'	'489794593580650497'	'58.75']
['271413771'	'489794593580650497'	'0.0']->['240300796'	'489794593580650497'	'58.87']
['176462613'	'489794593580650497'	'12.47']->['104946703'	'489794593580650497'	'58.98']
['101252181'	'489794593580650497'	'46.96']->['287592671'	'489794593580650497'	'59.05']
['176462613'	'489794593580650497'	'12.47']->['701929244'	'489794593580650497'	'59.19']
['10497762'	'489794593580650497'	'9.27']->['211101384'	'489794593580650497'	'59.33']
['271413771'	'489794593580650497'	'0.0']->['839631464'	'489810126161723392'	'61.72']
['271413771'	'489794593580650497'	'0.0']->['25802459'	'489794593580650497'	'63.36']
['271413771'	'489794593580650497'	'0.0']->['358152447'	'489794593580650497'	'63.57']
['135197256'	'489794593580650497'	'41.92']->['18002848'	'489794593580650497'	'65.37']
['271413771'	'489794593580650497'	'0.0']->['231999632'	'489794593580650497'	'66.38']
['271413771'	'489794593580650497'	'0.0']->['217341377'	'489794593580650497'	'66.88']
['271413771'	'489794593580650497'	'0.0']->['387479122'	'489794593580650497'	'67.13']
['176462613'	'489794593580650497'	'12.47']->['451855342'	'489794593580650497'	'67.26']
['240300796'	'489794593580650497'	'58.87']->['211784664'	'489794593580650497'	'67.32']
['431667216'	'489794593580650497'	'30.85']->['93367217'	'489794593580650497'	'67.35']
['176462613'	'489794593580650497'	'12.47']->['1110384516'	'489794593580650497'	'67.37']
['271413771'	'489794593580650497'	'0.0']->['104512714'	'489794593580650497'	'67.38']
['271413771'	'489794593580650497'	'0.0']->['1233413306'	'489794593580650497'	'67.38']
['49292001'	'489794593580650497'	'35.06']->['90102999'	'489794593580650497'	'67.38']
['1233413306'	'489794593580650497'	'67.38']->['1964721000'	'489794593580650497'	'67.38']
['271413771'	'489794593580650497'	'0.0']->['1609865371'	'489794593580650497'	'67.38']
['1386387337'	'489794593580650497'	'4.58']->['98266115'	'489794593580650497'	'67.38']
['294040729'	'489794593580650497'	'58.52']->['179614542'	'489794593580650497'	'67.38']
['271413771'	'489794593580650497'	'0.0']->['1725461696'	'489794593580650497'	'67.38']
['1967774916'	'489794593580650497'	'15.59']->['518308003'	'489794593580650497'	'67.38']
['271413771'	'489794593580650497'	'0.0']->['2380078345'	'489794593580650497'	'67.38']
['388826573'	'489794593580650497'	'56.82']->['396603269'	'489794593580650497'	'67.38']
['271413771'	'489794593580650497'	'0.0']->['1243388922'	'489794593580650497'	'67.38']
['1233413306'	'489794593580650497'	'67.38']->['1367395620'	'489794593580650497'	'67.38']
['176462613'	'489794593580650497'	'12.47']->['232880637'	'489794593580650497'	'67.38']
['271413771'	'489794593580650497'	'0.0']->['476557898'	'489794593580650497'	'67.38']
['1233413306'	'489794593580650497'	'67.38']->['1568052068'	'489794593580650497'	'67.38']
['271413771'	'489794593580650497'	'0.0']->['1378349168'	'489794593580650497'	'67.38']
['351616564'	'489794593580650497'	'42.17']->['140348361'	'489794593580650497'	'67.38']
['271413771'	'489794593580650497'	'0.0']->['421133532'	'489794593580650497'	'67.38']
['1386387337'	'489794593580650497'	'4.58']->['439883870'	'489794593580650497'	'67.38']
['271413771'	'489794593580650497'	'0.0']->['628179317'	'489794593580650497'	'67.38']
['2380078345'	'489794593580650497'	'67.38']->['2354868968'	'489794593580650497'	'67.38']
['387479122'	'489794593580650497'	'67.13']->['562576660'	'489794593580650497'	'67.38']
['271413771'	'489794593580650497'	'0.0']->['455319912'	'489794593580650497'	'67.38']
['271413771'	'489794593580650497'	'0.0']->['1015037558'	'489794593580650497'	'67.38']
['1481395940'	'489794593580650497'	'11.18']->['1489878684'	'489794593580650497'	'67.38']
['130557513'	'489794593580650497'	'0.37']->['17918361'	'489794593580650497'	'67.38']
['795427388'	'489794593580650497'	'20.42']->['2310199369'	'489794593580650497'	'67.4']
['271413771'	'489794593580650497'	'0.0']->['2362781071'	'489794593580650497'	'68.46']
['271413771'	'489794593580650497'	'0.0']->['156943610'	'489794593580650497'	'68.99']
['1233413306'	'489794593580650497'	'67.38']->['1204355215'	'489794593580650497'	'69.25']
['98266115'	'489794593580650497'	'67.38']->['1419625796'	'489794593580650497'	'69.52']
['271413771'	'489794593580650497'	'0.0']->['1464131300'	'489794593580650497'	'70.37']
['176462613'	'489794593580650497'	'12.47']->['1098049040'	'489794593580650497'	'70.79']
['271413771'	'489794593580650497'	'0.0']->['549894124'	'489794593580650497'	'71.22']
['1963621022'	'489794593580650497'	'47.48']->['897354086'	'489794593580650497'	'71.36']
['271413771'	'489794593580650497'	'0.0']->['2196377598'	'489794593580650497'	'71.5']
['271413771'	'489794593580650497'	'0.0']->['284644643'	'489794593580650497'	'71.5']
['271413771'	'489794593580650497'	'0.0']->['92444348'	'489794593580650497'	'76.92']
['271413771'	'489794593580650497'	'0.0']->['1403511230'	'489814257312481280'	'78.13']
['271413771'	'489794593580650497'	'0.0']->['2499252522'	'489794593580650497'	'79.64']
['271413771'	'489794593580650497'	'0.0']->['262598559'	'489794593580650497'	'79.65']
['271413771'	'489794593580650497'	'0.0']->['18788350'	'489794593580650497'	'80.99']
['271413771'	'489794593580650497'	'0.0']->['64635236'	'489794593580650497'	'81.67']
['176462613'	'489794593580650497'	'12.47']->['1908180326'	'489794593580650497'	'82.01']
['130557513'	'489794593580650497'	'0.37']->['63147651'	'489794593580650497'	'82.18']
['271413771'	'489794593580650497'	'0.0']->['108223322'	'489794593580650497'	'82.27']
['284644643'	'489794593580650497'	'71.5']->['72771539'	'489794593580650497'	'82.31']
['1386387337'	'489794593580650497'	'4.58']->['1871107124'	'489794593580650497'	'82.33']
['271413771'	'489794593580650497'	'0.0']->['180951299'	'489794593580650497'	'82.34']
['271413771'	'489794593580650497'	'0.0']->['60678733'	'489794593580650497'	'82.34']
['221109581'	'489794593580650497'	'18.68']->['274415827'	'489794593580650497'	'82.35']
['1386387337'	'489794593580650497'	'4.58']->['845384978'	'489794593580650497'	'82.35']
['130557513'	'489794593580650497'	'0.37']->['355583807'	'489794593580650497'	'82.35']
['271413771'	'489794593580650497'	'0.0']->['512244100'	'489794593580650497'	'82.35']
['1537564716'	'489794593580650497'	'12.88']->['581825991'	'489794593580650497'	'82.35']
['271413771'	'489794593580650497'	'0.0']->['606501173'	'489794593580650497'	'82.35']
['271413771'	'489794593580650497'	'0.0']->['810000686'	'489794593580650497'	'82.35']
['271413771'	'489794593580650497'	'0.0']->['998669976'	'489794593580650497'	'82.35']
['123079841'	'489794593580650497'	'56.82']->['168019190'	'489794593580650497'	'82.35']
['35733490'	'489794593580650497'	'11.58']->['2278256756'	'489794593580650497'	'82.35']
['500161758'	'489794593580650497'	'9.27']->['382736213'	'489794593580650497'	'82.35']
['2567151784'	'489794593580650497'	'21.52']->['296097647'	'489794593580650497'	'82.35']
['1539153709'	'489794593580650497'	'18.9']->['165051768'	'489794593580650497'	'82.35']
['271413771'	'489794593580650497'	'0.0']->['1273950504'	'489794593580650497'	'82.35']
['271413771'	'489794593580650497'	'0.0']->['387663063'	'489794593580650497'	'82.35']
['387663063'	'489794593580650497'	'82.35']->['1724115692'	'489794593580650497'	'82.35']
['271413771'	'489794593580650497'	'0.0']->['165740534'	'489794593580650497'	'82.35']
['130557513'	'489794593580650497'	'0.37']->['24752867'	'489794593580650497'	'82.35']
['271413771'	'489794593580650497'	'0.0']->['550862862'	'489794593580650497'	'82.35']
['439193670'	'489794593580650497'	'24.43']->['158278554'	'489794593580650497'	'82.35']
['271413771'	'489794593580650497'	'0.0']->['103839337'	'489794593580650497'	'82.35']
['271413771'	'489794593580650497'	'0.0']->['2517550098'	'489794593580650497'	'82.52']
['271413771'	'489794593580650497'	'0.0']->['24599770'	'489794593580650497'	'85.83']
['1233413306'	'489794593580650497'	'67.38']->['119280470'	'489794593580650497'	'87.49']
['1386387337'	'489794593580650497'	'4.58']->['859068392'	'489794593580650497'	'88.32']
['176462613'	'489794593580650497'	'12.47']->['238415382'	'489794593580650497'	'88.74']
['271413771'	'489794593580650497'	'0.0']->['837291830'	'489794593580650497'	'88.94']
['271413771'	'489794593580650497'	'0.0']->['347710563'	'489794593580650497'	'89.05']
['271413771'	'489794593580650497'	'0.0']->['403471262'	'489794593580650497'	'89.1']
['176462613'	'489794593580650497'	'12.47']->['231782409'	'489794593580650497'	'89.12']
['403471262'	'489794593580650497'	'89.1']->['333448575'	'489794593580650497'	'89.14']
['271413771'	'489794593580650497'	'0.0']->['295064719'	'489794593580650497'	'89.14']
['271413771'	'489794593580650497'	'0.0']->['124649007'	'489794593580650497'	'89.15']
['284302555'	'489794593580650497'	'28.2']->['155942772'	'489794593580650497'	'89.15']
['101252181'	'489794593580650497'	'46.96']->['334563297'	'489794593580650497'	'89.53']
['271413771'	'489794593580650497'	'0.0']->['356815522'	'489794593580650497'	'89.71']
['271413771'	'489794593580650497'	'0.0']->['548335523'	'489794593580650497'	'89.9']
['176462613'	'489794593580650497'	'12.47']->['1572948110'	'489794593580650497'	'90.65']
['271413771'	'489794593580650497'	'0.0']->['15648698'	'489794593580650497'	'91.4']
['271413771'	'489794593580650497'	'0.0']->['2427652608'	'489794593580650497'	'91.78']
['271413771'	'489794593580650497'	'0.0']->['2356758649'	'489794593580650497'	'92.15']
['271413771'	'489794593580650497'	'0.0']->['980088337'	'489819733278330880'	'99.9']
['271413771'	'489794593580650497'	'0.0']->['407580791'	'489794593580650497'	'102.03']
['271413771'	'489794593580650497'	'0.0']->['2679572471'	'489794593580650497'	'106.96']
['271413771'	'489794593580650497'	'0.0']->['52438222'	'489794593580650497'	'109.43']
['271413771'	'489794593580650497'	'0.0']->['1975870718'	'489822396137111553'	'110.48']
['407580791'	'489794593580650497'	'102.03']->['629237436'	'489794593580650497'	'110.67']
['271413771'	'489794593580650497'	'0.0']->['756944659'	'489794593580650497'	'111.28']
['271413771'	'489794593580650497'	'0.0']->['238932127'	'489794593580650497'	'111.59']
['271413771'	'489794593580650497'	'0.0']->['2614914720'	'489794593580650497'	'111.75']
['588106298'	'489794593580650497'	'1.58']->['1562564150'	'489794593580650497'	'111.82']
['271413771'	'489794593580650497'	'0.0']->['399272980'	'489794593580650497'	'111.86']
['271413771'	'489794593580650497'	'0.0']->['49681069'	'489794593580650497'	'111.88']
['1233413306'	'489794593580650497'	'67.38']->['1226895828'	'489794593580650497'	'111.89']
['271413771'	'489794593580650497'	'0.0']->['506122954'	'489794593580650497'	'111.9']
['39153212'	'489794593580650497'	'47.48']->['48069144'	'489794593580650497'	'111.9']
['271413771'	'489794593580650497'	'0.0']->['1091792078'	'489794593580650497'	'111.9']
['271413771'	'489794593580650497'	'0.0']->['2147628433'	'489794593580650497'	'111.9']
['271413771'	'489794593580650497'	'0.0']->['118573458'	'489794593580650497'	'111.9']
['72007047'	'489794593580650497'	'47.48']->['465527947'	'489794593580650497'	'111.9']
['271413771'	'489794593580650497'	'0.0']->['356798407'	'489794593580650497'	'111.9']
['284644643'	'489794593580650497'	'71.5']->['173662398'	'489794593580650497'	'111.9']
['271413771'	'489794593580650497'	'0.0']->['1148941039'	'489794593580650497'	'111.9']
['83046825'	'489794593580650497'	'13.4']->['155464935'	'489794593580650497'	'111.9']
['176462613'	'489794593580650497'	'12.47']->['310163843'	'489794593580650497'	'111.9']
['1094975318'	'489794593580650497'	'20.05']->['112683220'	'489794593580650497'	'111.9']
['271413771'	'489794593580650497'	'0.0']->['116595168'	'489794593580650497'	'111.9']
['271413771'	'489794593580650497'	'0.0']->['1521442758'	'489794593580650497'	'111.9']
['629237436'	'489794593580650497'	'110.67']->['537203483'	'489794593580650497'	'111.9']
['620550452'	'489794593580650497'	'1.45']->['1568305994'	'489794593580650497'	'111.9']
['271413771'	'489794593580650497'	'0.0']->['187694904'	'489794593580650497'	'111.9']
['271413771'	'489794593580650497'	'0.0']->['209642248'	'489794593580650497'	'111.9']
['576142549'	'489794593580650497'	'24.43']->['381958387'	'489794593580650497'	'111.9']
['176462613'	'489794593580650497'	'12.47']->['532125316'	'489794593580650497'	'112.62']
['271413771'	'489794593580650497'	'0.0']->['737734748'	'489794593580650497'	'115.8']
['271413771'	'489794593580650497'	'0.0']->['1072544670'	'489794593580650497'	'117.39']
['271413771'	'489794593580650497'	'0.0']->['340954651'	'489794593580650497'	'118.98']
['271413771'	'489794593580650497'	'0.0']->['88387358'	'489794593580650497'	'124.23']
['271413771'	'489794593580650497'	'0.0']->['285031178'	'489794593580650497'	'126.86']
['176462613'	'489794593580650497'	'12.47']->['1516533812'	'489794593580650497'	'128.17']
['271413771'	'489794593580650497'	'0.0']->['16270227'	'489794593580650497'	'128.83']
['271413771'	'489794593580650497'	'0.0']->['2241787023'	'489794593580650497'	'129.16']
['316694016'	'489794593580650497'	'9.27']->['162744838'	'489794593580650497'	'129.32']
['24599770'	'489794593580650497'	'85.83']->['2459893417'	'489794593580650497'	'129.4']
['707102869'	'489794593580650497'	'15.7']->['1279900759'	'489794593580650497'	'129.48']
['271413771'	'489794593580650497'	'0.0']->['346734453'	'489794593580650497'	'138.22']
['271413771'	'489794593580650497'	'0.0']->['441055272'	'489794593580650497'	'142.6']
['112683220'	'489794593580650497'	'111.9']->['325441458'	'489794593580650497'	'144.78']
['271413771'	'489794593580650497'	'0.0']->['1650725006'	'489794593580650497'	'145.87']
['1233413306'	'489794593580650497'	'67.38']->['507807136'	'489794593580650497'	'146.42']
['176462613'	'489794593580650497'	'12.47']->['99060716'	'489794593580650497'	'146.69']
['441055272'	'489794593580650497'	'142.6']->['355692564'	'489794593580650497'	'146.83']
['176462613'	'489794593580650497'	'12.47']->['604661695'	'489794593580650497'	'146.9']
['176462613'	'489794593580650497'	'12.47']->['482227685'	'489794593580650497'	'146.93']
['271413771'	'489794593580650497'	'0.0']->['110764057'	'489794593580650497'	'146.95']
['271413771'	'489794593580650497'	'0.0']->['1686188046'	'489794593580650497'	'146.97']
['56384857'	'489794593580650497'	'7.13']->['55189947'	'489794593580650497'	'152.58']
['176462613'	'489794593580650497'	'12.47']->['116780260'	'489794593580650497'	'155.61']
['271413771'	'489794593580650497'	'0.0']->['500718299'	'489794593580650497'	'158.63']
['284644643'	'489794593580650497'	'71.5']->['1243533198'	'489794593580650497'	'188.71']
['302354623'	'489794593580650497'	'24.43']->['81782174'	'489794593580650497'	'203.75']
['271413771'	'489794593580650497'	'0.0']->['965824747'	'489794593580650497'	'211.26']
['793149986'	'489794593580650497'	'41.88']->['749798366'	'489794593580650497'	'215.02']
['573408075'	'489794593580650497'	'15.7']->['94925435'	'489794593580650497'	'216.9']
['271413771'	'489794593580650497'	'0.0']->['394387796'	'489794593580650497'	'217.84']
['271413771'	'489794593580650497'	'0.0']->['128691604'	'489794593580650497'	'218.31']
['176462613'	'489794593580650497'	'12.47']->['150180645'	'489794593580650497'	'218.55']
['965824747'	'489794593580650497'	'211.26']->['312801867'	'489794593580650497'	'218.67']
['1963621022'	'489794593580650497'	'47.48']->['912727812'	'489794593580650497'	'218.72']
['271413771'	'489794593580650497'	'0.0']->['463065907'	'489794593580650497'	'218.75']
['271413771'	'489794593580650497'	'0.0']->['1214035008'	'489794593580650497'	'218.77']
['623759361'	'489794593580650497'	'7.55']->['304225761'	'489794593580650497'	'218.78']
['271413771'	'489794593580650497'	'0.0']->['386523046'	'489794593580650497'	'220.97']
['271413771'	'489794593580650497'	'0.0']->['283053341'	'489794593580650497'	'235.37']
['465527947'	'489794593580650497'	'111.9']->['2398880136'	'489794593580650497'	'252.2']
['43881131'	'489794593580650497'	'2.46']->['429227620'	'489794593580650497'	'255.48']
['176462613'	'489794593580650497'	'12.47']->['314708877'	'489794593580650497'	'268.45']
['271413771'	'489794593580650497'	'0.0']->['105200096'	'489794593580650497'	'280.42']
['271413771'	'489794593580650497'	'0.0']->['846504313'	'489794593580650497'	'294.28']
['271413771'	'489794593580650497'	'0.0']->['404374045'	'489794593580650497'	'297.35']
['271413771'	'489794593580650497'	'0.0']->['235752090'	'489794593580650497'	'297.6']
['271413771'	'489794593580650497'	'0.0']->['1956880333'	'489794593580650497'	'300.45']
['271413771'	'489794593580650497'	'0.0']->['873366379'	'489794593580650497'	'308.58']
['758596957'	'489794593580650497'	'7.13']->['622492937'	'489794593580650497'	'315.43']
['271413771'	'489794593580650497'	'0.0']->['2635050341'	'489794593580650497'	'327.73']
['209642248'	'489794593580650497'	'111.9']->['131530652'	'489794593580650497'	'328.27']
['550862862'	'489794593580650497'	'82.35']->['534961489'	'489794593580650497'	'329.22']
['271413771'	'489794593580650497'	'0.0']->['2290853054'	'489794593580650497'	'330.7']
['101252181'	'489794593580650497'	'46.96']->['336287920'	'489794593580650497'	'346.77']
['271413771'	'489794593580650497'	'0.0']->['2355536617'	'489794593580650497'	'347.13']
['271413771'	'489794593580650497'	'0.0']->['1052601890'	'489794593580650497'	'349.97']
['271413771'	'489794593580650497'	'0.0']->['719627214'	'489794593580650497'	'353.1']
['33077494'	'489794593580650497'	'36.97']->['115542296'	'489794593580650497'	'355.32']
['537203483'	'489794593580650497'	'111.9']->['613336488'	'489794593580650497'	'357.87']
['271413771'	'489794593580650497'	'0.0']->['500567625'	'489794593580650497'	'365.18']
['420347845'	'489794593580650497'	'11.18']->['976848547'	'489794593580650497'	'367.95']
['412105184'	'489794593580650497'	'47.42']->['1330864380'	'489794593580650497'	'369.32']
['176462613'	'489794593580650497'	'12.47']->['2534682959'	'489794593580650497'	'370.33']
['1386387337'	'489794593580650497'	'4.58']->['1032980533'	'489794593580650497'	'371.23']
['228861063'	'489794593580650497'	'8.06']->['235253627'	'489794593580650497'	'372.52']
['271413771'	'489794593580650497'	'0.0']->['236351250'	'489794593580650497'	'375.42']
['1537564716'	'489794593580650497'	'12.88']->['610773388'	'489794593580650497'	'375.6']
['371545490'	'489794593580650497'	'20.05']->['751277803'	'489794593580650497'	'379.62']
['613336488'	'489794593580650497'	'357.87']->['1610109494'	'489794593580650497'	'380.02']
['1330864380'	'489794593580650497'	'369.32']->['262050940'	'489794593580650497'	'383.83']
['271413771'	'489794593580650497'	'0.0']->['202605389'	'489794593580650497'	'386.92']
['571438411'	'489794593580650497'	'3.65']->['97016114'	'489794593580650497'	'388.0']
['271413771'	'489794593580650497'	'0.0']->['850496102'	'489794593580650497'	'417.55']
['1233413306'	'489794593580650497'	'67.38']->['358818946'	'489794593580650497'	'419.72']
['271413771'	'489794593580650497'	'0.0']->['711630001'	'489900713187606528'	'421.68']
['176462613'	'489794593580650497'	'12.47']->['2412012996'	'489794593580650497'	'426.2']
['271413771'	'489794593580650497'	'0.0']->['1113681852'	'489794593580650497'	'427.4']
['1113681852'	'489794593580650497'	'427.4']->['627992294'	'489794593580650497'	'427.67']
['271413771'	'489794593580650497'	'0.0']->['971971014'	'489794593580650497'	'428.77']
['271413771'	'489794593580650497'	'0.0']->['800087971'	'489794593580650497'	'432.83']
['20653807'	'489794593580650497'	'34.15']->['421786201'	'489794593580650497'	'442.87']
['271413771'	'489794593580650497'	'0.0']->['1854078697'	'489794593580650497'	'482.35']
['271413771'	'489794593580650497'	'0.0']->['1649215249'	'489794593580650497'	'483.57']
['271413771'	'489794593580650497'	'0.0']->['860077232'	'489794593580650497'	'486.43']
['271413771'	'489794593580650497'	'0.0']->['2397410886'	'489794593580650497'	'494.07']
['271413771'	'489794593580650497'	'0.0']->['217270877'	'489794593580650497'	'507.68']
['271413771'	'489794593580650497'	'0.0']->['284321286'	'489794593580650497'	'539.83']
['49292001'	'489794593580650497'	'35.06']->['58444325'	'489794593580650497'	'555.45']
['807023636'	'489794593580650497'	'7.08']->['2510099576'	'489794593580650497'	'592.68']
['206554238'	'489794593580650497'	'11.18']->['2294289734'	'489794593580650497'	'600.23']
['1386387337'	'489794593580650497'	'4.58']->['756810781'	'489794593580650497'	'621.37']
['1101318499'	'489794593580650497'	'16.8']->['1350869418'	'489794593580650497'	'622.98']
['271413771'	'489794593580650497'	'0.0']->['51486611'	'489794593580650497'	'624.09']
['271413771'	'489794593580650497'	'0.0']->['633063668'	'489794593580650497'	'707.35']
['271413771'	'489794593580650497'	'0.0']->['514388164'	'489794593580650497'	'743.42']
['271413771'	'489794593580650497'	'0.0']->['827179910'	'489794593580650497'	'746.9']
['176462613'	'489794593580650497'	'12.47']->['1189364432'	'489794593580650497'	'794.43']
['176462613'	'489794593580650497'	'12.47']->['1917309878'	'489794593580650497'	'812.57']
['1189364432'	'489794593580650497'	'794.43']->['1169272328'	'489794593580650497'	'860.82']
['550862862'	'489794593580650497'	'82.35']->['90561139'	'489794593580650497'	'865.37']
['750851292'	'489794593580650497'	'17.65']->['621624815'	'489794593580650497'	'875.0']
['271413771'	'489794593580650497'	'0.0']->['1034099162'	'489794593580650497'	'1014.15']
['2296077176'	'489794593580650497'	'37.23']->['1409668104'	'489794593580650497'	'1021.6']
['360756428'	'489794593580650497'	'6.62']->['1434908058'	'489794593580650497'	'1136.35']
['271413771'	'489794593580650497'	'0.0']->['267251753'	'489794593580650497'	'1178.98']
['19385436'	'489794593580650497'	'0.91']->['585979658'	'489794593580650497'	'1347.65']
['101252181'	'489794593580650497'	'46.96']->['509692171'	'489794593580650497'	'1365.55']
['271413771'	'489794593580650497'	'0.0']->['2575221204'	'489794593580650497'	'1419.47']
['1549573237'	'489794593580650497'	'47.48']->['1346683580'	'489794593580650497'	'1490.7']
['271413771'	'489794593580650497'	'0.0']->['872850812'	'489794593580650497'	'1528.9']
['271413771'	'489794593580650497'	'0.0']->['1061778836'	'489794593580650497'	'1978.28']
['271413771'	'489794593580650497'	'0.0']->['217721825'	'489794593580650497'	'3317.97']
['271413771'	'489794593580650497'	'0.0']->['144115012'	'489794593580650497'	'6978.48']
