# Supplementary material for: BiMGCL: rumor detection via bi-directional multi-level graph contrastive learning
Source: PeerJ Comput Sci. 2023 Nov 10;9:e1659. doi: 10.7717/peerj-cs.1659 (PMC10703058; doi:10.7717/peerj-cs.1659)
Supplement: Supplemental Information 1 [file peerj-cs-09-1659-s001.zip › rumor_detection_acl2017/twitter15/tree/489794696013967360.txt]

['ROOT'	'ROOT'	'0.0']->['329121956'	'489794696013967360'	'0.0']
['329121956'	'489794696013967360'	'0.0']->['104990424'	'489794696013967360'	'2.68']
['329121956'	'489794696013967360'	'0.0']->['20164025'	'489794696013967360'	'2.68']
['329121956'	'489794696013967360'	'0.0']->['596041830'	'489794696013967360'	'2.68']
['329121956'	'489794696013967360'	'0.0']->['20641619'	'489794696013967360'	'2.68']
['329121956'	'489794696013967360'	'0.0']->['487171054'	'489794696013967360'	'2.68']
['329121956'	'489794696013967360'	'0.0']->['32430434'	'489794696013967360'	'2.68']
['329121956'	'489794696013967360'	'0.0']->['20703899'	'489794696013967360'	'2.68']
['329121956'	'489794696013967360'	'0.0']->['218950537'	'489794696013967360'	'2.68']
['329121956'	'489794696013967360'	'0.0']->['15301503'	'489794696013967360'	'2.68']
['15301503'	'489794696013967360'	'2.68']->['304983264'	'489794696013967360'	'2.68']
['329121956'	'489794696013967360'	'0.0']->['619157607'	'489794696013967360'	'2.68']
['218950537'	'489794696013967360'	'2.68']->['32613548'	'489794696013967360'	'2.68']
['15301503'	'489794696013967360'	'2.68']->['2207788292'	'489794696013967360'	'2.68']
['2207788292'	'489794696013967360'	'2.68']->['101450377'	'489794696013967360'	'2.68']
['329121956'	'489794696013967360'	'0.0']->['49418720'	'489794696013967360'	'2.94']
['304983264'	'489794696013967360'	'2.68']->['2517780468'	'489794696013967360'	'3.07']
['49418720'	'489794696013967360'	'2.94']->['930789798'	'489794696013967360'	'3.14']
['329121956'	'489794696013967360'	'0.0']->['392398746'	'489794696013967360'	'3.17']
['2207788292'	'489794696013967360'	'2.68']->['130032477'	'489794696013967360'	'3.2']
['2207788292'	'489794696013967360'	'2.68']->['593543502'	'489794696013967360'	'3.27']
['329121956'	'489794696013967360'	'0.0']->['165896045'	'489794696013967360'	'3.31']
['2207788292'	'489794696013967360'	'2.68']->['2564905129'	'489794696013967360'	'3.33']
['2207788292'	'489794696013967360'	'2.68']->['28780207'	'489794696013967360'	'3.35']
['329121956'	'489794696013967360'	'0.0']->['2457735457'	'489795543028469761'	'3.37']
['2207788292'	'489794696013967360'	'2.68']->['1101358790'	'489794696013967360'	'3.6']
['329121956'	'489794696013967360'	'0.0']->['21745440'	'489794696013967360'	'3.73']
['329121956'	'489794696013967360'	'0.0']->['308960563'	'489794696013967360'	'3.79']
['329121956'	'489794696013967360'	'0.0']->['149977616'	'489794696013967360'	'3.82']
['329121956'	'489794696013967360'	'0.0']->['24827870'	'489794696013967360'	'3.83']
['329121956'	'489794696013967360'	'0.0']->['609244745'	'489794696013967360'	'3.84']
['329121956'	'489794696013967360'	'0.0']->['35524764'	'489794696013967360'	'3.85']
['329121956'	'489794696013967360'	'0.0']->['74458638'	'489794696013967360'	'3.85']
['329121956'	'489794696013967360'	'0.0']->['2594453551'	'489794696013967360'	'3.85']
['21745440'	'489794696013967360'	'3.73']->['78034228'	'489794696013967360'	'3.92']
['2207788292'	'489794696013967360'	'2.68']->['143541490'	'489794696013967360'	'3.96']
['329121956'	'489794696013967360'	'0.0']->['542425992'	'489794696013967360'	'3.98']
['2207788292'	'489794696013967360'	'2.68']->['201221327'	'489794696013967360'	'4.0']
['2207788292'	'489794696013967360'	'2.68']->['925186988'	'489794696013967360'	'4.4']
['74458638'	'489794696013967360'	'3.85']->['594183112'	'489794696013967360'	'4.6']
['74458638'	'489794696013967360'	'3.85']->['705706530'	'489794696013967360'	'4.7']
['609244745'	'489794696013967360'	'3.84']->['616737927'	'489794696013967360'	'4.75']
['74458638'	'489794696013967360'	'3.85']->['1318339148'	'489794696013967360'	'4.78']
['21745440'	'489794696013967360'	'3.73']->['387532334'	'489794696013967360'	'4.79']
['329121956'	'489794696013967360'	'0.0']->['250088738'	'489794696013967360'	'4.79']
['74458638'	'489794696013967360'	'3.85']->['487553506'	'489794696013967360'	'4.8']
['329121956'	'489794696013967360'	'0.0']->['76716444'	'489794696013967360'	'4.8']
['594183112'	'489794696013967360'	'4.6']->['527659165'	'489794696013967360'	'4.8']
['594183112'	'489794696013967360'	'4.6']->['299525570'	'489794696013967360'	'4.8']
['609244745'	'489794696013967360'	'3.84']->['438249622'	'489794696013967360'	'4.8']
['74458638'	'489794696013967360'	'3.85']->['2396979456'	'489794696013967360'	'4.8']
['74458638'	'489794696013967360'	'3.85']->['223237905'	'489794696013967360'	'4.8']
['74458638'	'489794696013967360'	'3.85']->['17419393'	'489794696013967360'	'4.8']
['2207788292'	'489794696013967360'	'2.68']->['1594171249'	'489794696013967360'	'4.8']
['308960563'	'489794696013967360'	'3.79']->['75768967'	'489794696013967360'	'5.14']
['329121956'	'489794696013967360'	'0.0']->['15685115'	'489794696013967360'	'5.31']
['329121956'	'489794696013967360'	'0.0']->['2220727850'	'489794696013967360'	'5.4']
['329121956'	'489794696013967360'	'0.0']->['699433'	'489794696013967360'	'5.44']
['329121956'	'489794696013967360'	'0.0']->['65690709'	'489794696013967360'	'5.46']
['329121956'	'489794696013967360'	'0.0']->['1619773598'	'489794696013967360'	'5.47']
['609244745'	'489794696013967360'	'3.84']->['383157311'	'489794696013967360'	'5.48']
['329121956'	'489794696013967360'	'0.0']->['59976210'	'489794696013967360'	'5.48']
['78034228'	'489794696013967360'	'3.92']->['69769348'	'489794696013967360'	'5.48']
['78034228'	'489794696013967360'	'3.92']->['242034981'	'489794696013967360'	'5.48']
['223237905'	'489794696013967360'	'4.8']->['117732856'	'489794696013967360'	'5.48']
['329121956'	'489794696013967360'	'0.0']->['14257180'	'489794696013967360'	'5.48']
['329121956'	'489794696013967360'	'0.0']->['484446632'	'489794696013967360'	'5.48']
['223237905'	'489794696013967360'	'4.8']->['53978394'	'489794696013967360'	'5.48']
['223237905'	'489794696013967360'	'4.8']->['92229264'	'489794696013967360'	'5.48']
['2207788292'	'489794696013967360'	'2.68']->['48296270'	'489794696013967360'	'5.48']
['65690709'	'489794696013967360'	'5.46']->['116417727'	'489794696013967360'	'5.67']
['2207788292'	'489794696013967360'	'2.68']->['2353389061'	'489794696013967360'	'5.77']
['329121956'	'489794696013967360'	'0.0']->['370538766'	'489794696013967360'	'5.82']
['74458638'	'489794696013967360'	'3.85']->['469841388'	'489794696013967360'	'5.84']
['28780207'	'489794696013967360'	'3.35']->['256195250'	'489794696013967360'	'5.87']
['484446632'	'489794696013967360'	'5.48']->['521198968'	'489794696013967360'	'6.03']
['78034228'	'489794696013967360'	'3.92']->['108245012'	'489794696013967360'	'6.12']
['438249622'	'489794696013967360'	'4.8']->['1266857611'	'489794696013967360'	'6.16']
['329121956'	'489794696013967360'	'0.0']->['507952578'	'489794696013967360'	'6.2']
['329121956'	'489794696013967360'	'0.0']->['242271358'	'489794696013967360'	'6.29']
['2207788292'	'489794696013967360'	'2.68']->['242424404'	'489794696013967360'	'6.38']
['329121956'	'489794696013967360'	'0.0']->['59709182'	'489794696013967360'	'6.63']
['527659165'	'489794696013967360'	'4.8']->['301952693'	'489794696013967360'	'6.76']
['329121956'	'489794696013967360'	'0.0']->['139141294'	'489794696013967360'	'6.82']
['329121956'	'489794696013967360'	'0.0']->['953924708'	'489794696013967360'	'6.85']
['329121956'	'489794696013967360'	'0.0']->['324333276'	'489794696013967360'	'6.87']
['329121956'	'489794696013967360'	'0.0']->['24795242'	'489794696013967360'	'6.88']
['2207788292'	'489794696013967360'	'2.68']->['410753347'	'489794696013967360'	'6.88']
['78034228'	'489794696013967360'	'3.92']->['829773798'	'489794696013967360'	'6.88']
['74458638'	'489794696013967360'	'3.85']->['784980756'	'489794696013967360'	'6.88']
['15301503'	'489794696013967360'	'2.68']->['1184898524'	'489794696013967360'	'6.88']
['329121956'	'489794696013967360'	'0.0']->['38865971'	'489794696013967360'	'6.88']
['521198968'	'489794696013967360'	'6.03']->['420351692'	'489794696013967360'	'7.07']
['329121956'	'489794696013967360'	'0.0']->['409409810'	'489794696013967360'	'7.16']
['15301503'	'489794696013967360'	'2.68']->['115476387'	'489794696013967360'	'7.2']
['329121956'	'489794696013967360'	'0.0']->['190952321'	'489794696013967360'	'7.23']
['527659165'	'489794696013967360'	'4.8']->['848662208'	'489794696013967360'	'7.25']
['484446632'	'489794696013967360'	'5.48']->['91751250'	'489794696013967360'	'8.17']
['438249622'	'489794696013967360'	'4.8']->['82143840'	'489794696013967360'	'8.63']
['78034228'	'489794696013967360'	'3.92']->['393315780'	'489794696013967360'	'8.85']
['74458638'	'489794696013967360'	'3.85']->['244128980'	'489794696013967360'	'8.97']
['2207788292'	'489794696013967360'	'2.68']->['904389026'	'489794696013967360'	'9.03']
['24795242'	'489794696013967360'	'6.88']->['24804145'	'489794696013967360'	'9.05']
['329121956'	'489794696013967360'	'0.0']->['197520106'	'489794696013967360'	'9.07']
['329121956'	'489794696013967360'	'0.0']->['14387045'	'489794696013967360'	'9.08']
['329121956'	'489794696013967360'	'0.0']->['203470830'	'489794696013967360'	'9.08']
['329121956'	'489794696013967360'	'0.0']->['27083847'	'489794696013967360'	'9.08']
['78034228'	'489794696013967360'	'3.92']->['282712424'	'489794696013967360'	'9.08']
['116417727'	'489794696013967360'	'5.67']->['272454065'	'489794696013967360'	'9.08']
['329121956'	'489794696013967360'	'0.0']->['1476098605'	'489794696013967360'	'9.08']
['82143840'	'489794696013967360'	'8.63']->['749407573'	'489794696013967360'	'9.08']
['2207788292'	'489794696013967360'	'2.68']->['97873145'	'489794696013967360'	'9.08']
['197520106'	'489794696013967360'	'9.07']->['371262938'	'489794696013967360'	'9.08']
['329121956'	'489794696013967360'	'0.0']->['107273794'	'489794696013967360'	'9.08']
['14257180'	'489794696013967360'	'5.48']->['14383040'	'489794696013967360'	'9.08']
['329121956'	'489794696013967360'	'0.0']->['1129975920'	'489794696013967360'	'9.5']
['329121956'	'489794696013967360'	'0.0']->['64800240'	'489794696013967360'	'9.71']
['329121956'	'489794696013967360'	'0.0']->['91006236'	'489794696013967360'	'9.81']
['74458638'	'489794696013967360'	'3.85']->['317745268'	'489794696013967360'	'9.86']
['2207788292'	'489794696013967360'	'2.68']->['401896102'	'489794696013967360'	'9.89']
['329121956'	'489794696013967360'	'0.0']->['330864959'	'489794696013967360'	'9.9']
['420351692'	'489794696013967360'	'7.07']->['838029781'	'489794696013967360'	'9.91']
['953924708'	'489794696013967360'	'6.85']->['433926240'	'489794696013967360'	'9.91']
['15301503'	'489794696013967360'	'2.68']->['512152976'	'489794696013967360'	'9.92']
['91006236'	'489794696013967360'	'9.81']->['734240798'	'489794696013967360'	'9.92']
['78034228'	'489794696013967360'	'3.92']->['112726218'	'489794696013967360'	'9.92']
['2207788292'	'489794696013967360'	'2.68']->['76123846'	'489794696013967360'	'9.92']
['329121956'	'489794696013967360'	'0.0']->['488620780'	'489794696013967360'	'10.62']
['329121956'	'489794696013967360'	'0.0']->['285223900'	'489794696013967360'	'10.97']
['24827870'	'489794696013967360'	'3.83']->['406751547'	'489794696013967360'	'11.14']
['329121956'	'489794696013967360'	'0.0']->['2294279044'	'489794696013967360'	'11.23']
['329121956'	'489794696013967360'	'0.0']->['204673889'	'489794696013967360'	'11.27']
['74458638'	'489794696013967360'	'3.85']->['423225293'	'489794696013967360'	'11.29']
['329121956'	'489794696013967360'	'0.0']->['27796199'	'489794696013967360'	'11.31']
['21745440'	'489794696013967360'	'3.73']->['15808211'	'489794696013967360'	'11.31']
['2207788292'	'489794696013967360'	'2.68']->['176723359'	'489794696013967360'	'11.31']
['329121956'	'489794696013967360'	'0.0']->['303635974'	'489794696013967360'	'11.32']
['734240798'	'489794696013967360'	'9.92']->['87604930'	'489794696013967360'	'11.32']
['329121956'	'489794696013967360'	'0.0']->['515154296'	'489794696013967360'	'11.32']
['329121956'	'489794696013967360'	'0.0']->['720404995'	'489794696013967360'	'11.43']
['204673889'	'489794696013967360'	'11.27']->['619715089'	'489794696013967360'	'11.48']
['838029781'	'489794696013967360'	'9.91']->['2416291717'	'489794696013967360'	'11.53']
['329121956'	'489794696013967360'	'0.0']->['224563368'	'489794696013967360'	'11.62']
['2207788292'	'489794696013967360'	'2.68']->['52561843'	'489794696013967360'	'11.82']
['2207788292'	'489794696013967360'	'2.68']->['602988797'	'489794696013967360'	'12.03']
['329121956'	'489794696013967360'	'0.0']->['605336520'	'489794696013967360'	'12.68']
['329121956'	'489794696013967360'	'0.0']->['618818166'	'489794696013967360'	'13.0']
['329121956'	'489794696013967360'	'0.0']->['299737863'	'489794696013967360'	'13.16']
['203470830'	'489794696013967360'	'9.08']->['2493171889'	'489794696013967360'	'13.24']
['329121956'	'489794696013967360'	'0.0']->['367492929'	'489794696013967360'	'13.28']
['488620780'	'489794696013967360'	'10.62']->['974212806'	'489794696013967360'	'13.3']
['2207788292'	'489794696013967360'	'2.68']->['2477139074'	'489794696013967360'	'13.31']
['14257180'	'489794696013967360'	'5.48']->['188464072'	'489794696013967360'	'13.32']
['329121956'	'489794696013967360'	'0.0']->['40896199'	'489794696013967360'	'13.59']
['78034228'	'489794696013967360'	'3.92']->['102620702'	'489794696013967360'	'13.73']
['329121956'	'489794696013967360'	'0.0']->['269477975'	'489794696013967360'	'13.87']
['329121956'	'489794696013967360'	'0.0']->['401309892'	'489794696013967360'	'14.38']
['329121956'	'489794696013967360'	'0.0']->['597267379'	'489798435294707712'	'14.85']
['329121956'	'489794696013967360'	'0.0']->['143837906'	'489794696013967360'	'15.01']
['734240798'	'489794696013967360'	'9.92']->['756803210'	'489794696013967360'	'15.32']
['27796199'	'489794696013967360'	'11.31']->['148852103'	'489794696013967360'	'15.48']
['401309892'	'489794696013967360'	'14.38']->['555727897'	'489794696013967360'	'15.56']
['555727897'	'489794696013967360'	'15.56']->['457106733'	'489794696013967360'	'15.59']
['329121956'	'489794696013967360'	'0.0']->['2692132475'	'489794696013967360'	'15.61']
['329121956'	'489794696013967360'	'0.0']->['1852181958'	'489794696013967360'	'15.63']
['2207788292'	'489794696013967360'	'2.68']->['1402533330'	'489794696013967360'	'16.79']
['74458638'	'489794696013967360'	'3.85']->['493283941'	'489794696013967360'	'17.37']
['2207788292'	'489794696013967360'	'2.68']->['1971642253'	'489794696013967360'	'17.66']
['2207788292'	'489794696013967360'	'2.68']->['402376806'	'489794696013967360'	'17.81']
['303635974'	'489794696013967360'	'11.32']->['492782630'	'489794696013967360'	'17.88']
['2207788292'	'489794696013967360'	'2.68']->['895670610'	'489794696013967360'	'17.91']
['329121956'	'489794696013967360'	'0.0']->['19110628'	'489794696013967360'	'17.93']
['2207788292'	'489794696013967360'	'2.68']->['55173593'	'489794696013967360'	'17.94']
['749407573'	'489794696013967360'	'9.08']->['906073806'	'489794696013967360'	'17.95']
['2207788292'	'489794696013967360'	'2.68']->['168642296'	'489794696013967360'	'17.95']
['329121956'	'489794696013967360'	'0.0']->['434078487'	'489794696013967360'	'17.95']
['329121956'	'489794696013967360'	'0.0']->['182297316'	'489794696013967360'	'17.95']
['329121956'	'489794696013967360'	'0.0']->['246840910'	'489794696013967360'	'17.95']
['329121956'	'489794696013967360'	'0.0']->['424200316'	'489794696013967360'	'17.95']
['329121956'	'489794696013967360'	'0.0']->['180270409'	'489794696013967360'	'17.95']
['91006236'	'489794696013967360'	'9.81']->['328995262'	'489794696013967360'	'17.95']
['434078487'	'489794696013967360'	'17.95']->['1183285111'	'489794696013967360'	'18.1']
['329121956'	'489794696013967360'	'0.0']->['39286260'	'489794696013967360'	'18.18']
['1183285111'	'489794696013967360'	'18.1']->['487367553'	'489794696013967360'	'18.25']
['329121956'	'489794696013967360'	'0.0']->['1851261637'	'489794696013967360'	'18.94']
['329121956'	'489794696013967360'	'0.0']->['104701039'	'489794696013967360'	'19.29']
['242034981'	'489794696013967360'	'5.48']->['267215715'	'489794696013967360'	'19.46']
['329121956'	'489794696013967360'	'0.0']->['489157047'	'489794696013967360'	'19.55']
['329121956'	'489794696013967360'	'0.0']->['2210731328'	'489794696013967360'	'19.59']
['78034228'	'489794696013967360'	'3.92']->['456631958'	'489794696013967360'	'19.61']
['487367553'	'489794696013967360'	'18.25']->['453573663'	'489794696013967360'	'19.62']
['2210731328'	'489794696013967360'	'19.59']->['266664975'	'489794696013967360'	'19.63']
['329121956'	'489794696013967360'	'0.0']->['1472440842'	'489794696013967360'	'19.63']
['35524764'	'489794696013967360'	'3.85']->['171532733'	'489794696013967360'	'19.63']
['329121956'	'489794696013967360'	'0.0']->['498672509'	'489794696013967360'	'19.95']
['329121956'	'489794696013967360'	'0.0']->['2421358644'	'489794696013967360'	'20.0']
['266664975'	'489794696013967360'	'19.63']->['213278220'	'489794696013967360'	'20.03']
['19110628'	'489794696013967360'	'17.93']->['1181099010'	'489794696013967360'	'20.28']
['329121956'	'489794696013967360'	'0.0']->['170335564'	'489794696013967360'	'20.3']
['2207788292'	'489794696013967360'	'2.68']->['379082583'	'489794696013967360'	'20.35']
['489157047'	'489794696013967360'	'19.55']->['353038322'	'489794696013967360'	'20.63']
['180270409'	'489794696013967360'	'17.95']->['254588218'	'489794696013967360'	'20.67']
['329121956'	'489794696013967360'	'0.0']->['235910137'	'489794696013967360'	'20.77']
['489157047'	'489794696013967360'	'19.55']->['451255940'	'489794696013967360'	'20.93']
['329121956'	'489794696013967360'	'0.0']->['187704162'	'489794696013967360'	'20.93']
['329121956'	'489794696013967360'	'0.0']->['20546203'	'489794696013967360'	'21.43']
['329121956'	'489794696013967360'	'0.0']->['360650961'	'489794696013967360'	'21.68']
['2421358644'	'489794696013967360'	'20.0']->['881919164'	'489794696013967360'	'21.7']
['2207788292'	'489794696013967360'	'2.68']->['73365146'	'489794696013967360'	'21.73']
['235910137'	'489794696013967360'	'20.77']->['15686977'	'489794696013967360'	'21.82']
['15301503'	'489794696013967360'	'2.68']->['2353449121'	'489794696013967360'	'21.87']
['329121956'	'489794696013967360'	'0.0']->['1924704842'	'489794696013967360'	'21.92']
['329121956'	'489794696013967360'	'0.0']->['476400853'	'489794696013967360'	'22.23']
['329121956'	'489794696013967360'	'0.0']->['435224364'	'489794696013967360'	'22.48']
['2207788292'	'489794696013967360'	'2.68']->['2324521012'	'489794696013967360'	'23.22']
['2207788292'	'489794696013967360'	'2.68']->['41134037'	'489794696013967360'	'23.3']
['329121956'	'489794696013967360'	'0.0']->['238913667'	'489800711572836352'	'23.9']
['299525570'	'489794696013967360'	'4.8']->['416326583'	'489794696013967360'	'25.13']
['74458638'	'489794696013967360'	'3.85']->['231388804'	'489794696013967360'	'25.18']
['329121956'	'489794696013967360'	'0.0']->['1117350858'	'489794696013967360'	'26.23']
['329121956'	'489794696013967360'	'0.0']->['62275270'	'489794696013967360'	'27.35']
['2207788292'	'489794696013967360'	'2.68']->['450839081'	'489794696013967360'	'28.8']
['329121956'	'489794696013967360'	'0.0']->['308538290'	'489794696013967360'	'29.75']
['329121956'	'489794696013967360'	'0.0']->['292732274'	'489794696013967360'	'29.8']
['424200316'	'489794696013967360'	'17.95']->['570813519'	'489794696013967360'	'30.0']
['21745440'	'489794696013967360'	'3.73']->['110595411'	'489794696013967360'	'30.7']
['2207788292'	'489794696013967360'	'2.68']->['2474293277'	'489794696013967360'	'31.98']
['329121956'	'489794696013967360'	'0.0']->['231407922'	'489803017441398785'	'33.07']
['329121956'	'489794696013967360'	'0.0']->['235493196'	'489794696013967360'	'33.23']
['329121956'	'489794696013967360'	'0.0']->['77206927'	'489794696013967360'	'33.73']
['1183285111'	'489794696013967360'	'18.1']->['1091556372'	'489794696013967360'	'33.97']
['329121956'	'489794696013967360'	'0.0']->['91220860'	'489794696013967360'	'34.13']
['329121956'	'489794696013967360'	'0.0']->['521293856'	'489794696013967360'	'36.48']
['197520106'	'489794696013967360'	'9.07']->['428428104'	'489794696013967360'	'36.5']
['570813519'	'489794696013967360'	'30.0']->['1060274190'	'489794696013967360'	'38.23']
['329121956'	'489794696013967360'	'0.0']->['445348041'	'489794696013967360'	'38.93']
['24795242'	'489794696013967360'	'6.88']->['247946711'	'489794696013967360'	'41.1']
['235493196'	'489794696013967360'	'33.23']->['238644905'	'489794696013967360'	'41.48']
['2207788292'	'489794696013967360'	'2.68']->['2565281144'	'489794696013967360'	'42.28']
['104701039'	'489794696013967360'	'19.29']->['322755241'	'489794696013967360'	'43.0']
['322755241'	'489794696013967360'	'43.0']->['2274555276'	'489794696013967360'	'43.57']
['489157047'	'489794696013967360'	'19.55']->['1908086366'	'489794696013967360'	'45.65']
['329121956'	'489794696013967360'	'0.0']->['223909121'	'489794696013967360'	'46.57']
['2207788292'	'489794696013967360'	'2.68']->['2316008022'	'489794696013967360'	'47.87']
['594183112'	'489794696013967360'	'4.6']->['2285036143'	'489794696013967360'	'48.9']
['329121956'	'489794696013967360'	'0.0']->['492022200'	'489794696013967360'	'49.22']
['492022200'	'489794696013967360'	'49.22']->['2367249834'	'489794696013967360'	'51.27']
['2207788292'	'489794696013967360'	'2.68']->['2396682821'	'489794696013967360'	'51.85']
['492022200'	'489794696013967360'	'49.22']->['403987491'	'489794696013967360'	'52.77']
['2207788292'	'489794696013967360'	'2.68']->['419170911'	'489794696013967360'	'53.13']
['492022200'	'489794696013967360'	'49.22']->['571574087'	'489794696013967360'	'55.72']
['2207788292'	'489794696013967360'	'2.68']->['2413926939'	'489794696013967360'	'58.45']
['329121956'	'489794696013967360'	'0.0']->['1101318499'	'489794696013967360'	'58.78']
['329121956'	'489794696013967360'	'0.0']->['556798559'	'489794696013967360'	'59.37']
['329121956'	'489794696013967360'	'0.0']->['61925477'	'489794696013967360'	'59.57']
['266664975'	'489794696013967360'	'19.63']->['1719696679'	'489794696013967360'	'60.83']
['329121956'	'489794696013967360'	'0.0']->['2415984274'	'489794696013967360'	'61.18']
['180270409'	'489794696013967360'	'17.95']->['1588886858'	'489794696013967360'	'64.22']
['571574087'	'489794696013967360'	'55.72']->['704625913'	'489794696013967360'	'65.12']
['2207788292'	'489794696013967360'	'2.68']->['2237748738'	'489794696013967360'	'66.17']
['329121956'	'489794696013967360'	'0.0']->['153726798'	'489794696013967360'	'67.03']
['329121956'	'489794696013967360'	'0.0']->['44576847'	'489794696013967360'	'73.72']
['329121956'	'489794696013967360'	'0.0']->['19825224'	'489794696013967360'	'75.28']
['329121956'	'489794696013967360'	'0.0']->['2378679877'	'489794696013967360'	'83.43']
['329121956'	'489794696013967360'	'0.0']->['1070671584'	'489794696013967360'	'160.63']
['329121956'	'489794696013967360'	'0.0']->['577291702'	'489794696013967360'	'176.38']
['329121956'	'489794696013967360'	'0.0']->['802348430'	'489794696013967360'	'183.13']
['329121956'	'489794696013967360'	'0.0']->['18915842'	'489794696013967360'	'851.0']
['18915842'	'489794696013967360'	'851.0']->['33889417'	'489794696013967360'	'856.52']
