# Supplementary material for: BiMGCL: rumor detection via bi-directional multi-level graph contrastive learning
Source: PeerJ Comput Sci. 2023 Nov 10;9:e1659. doi: 10.7717/peerj-cs.1659 (PMC10703058; doi:10.7717/peerj-cs.1659)
Supplement: Supplemental Information 1 [file peerj-cs-09-1659-s001.zip › rumor_detection_acl2017/twitter15/tree/489796088338341888.txt]

['ROOT'	'ROOT'	'0.0']->['271413771'	'489796088338341888'	'0.0']
['271413771'	'489796088338341888'	'0.0']->['139914117'	'489796088338341888'	'0.18']
['271413771'	'489796088338341888'	'0.0']->['16086228'	'489796088338341888'	'0.18']
['271413771'	'489796088338341888'	'0.0']->['330481574'	'489796088338341888'	'0.38']
['271413771'	'489796088338341888'	'0.0']->['192134304'	'489796088338341888'	'0.48']
['271413771'	'489796088338341888'	'0.0']->['21108465'	'489796088338341888'	'0.53']
['271413771'	'489796088338341888'	'0.0']->['381087947'	'489796088338341888'	'0.56']
['271413771'	'489796088338341888'	'0.0']->['18029824'	'489796088338341888'	'0.58']
['271413771'	'489796088338341888'	'0.0']->['118360257'	'489796088338341888'	'0.66']
['271413771'	'489796088338341888'	'0.0']->['215080779'	'489796271226384384'	'0.72']
['271413771'	'489796088338341888'	'0.0']->['446600884'	'489796088338341888'	'0.73']
['271413771'	'489796088338341888'	'0.0']->['349562694'	'489796088338341888'	'0.78']
['271413771'	'489796088338341888'	'0.0']->['213265367'	'489796088338341888'	'0.87']
['271413771'	'489796088338341888'	'0.0']->['77219794'	'489796088338341888'	'1.01']
['271413771'	'489796088338341888'	'0.0']->['125912532'	'489796088338341888'	'1.08']
['271413771'	'489796088338341888'	'0.0']->['392170893'	'489796088338341888'	'1.11']
['271413771'	'489796088338341888'	'0.0']->['21155072'	'489796088338341888'	'1.13']
['271413771'	'489796088338341888'	'0.0']->['265762996'	'489796088338341888'	'1.14']
['271413771'	'489796088338341888'	'0.0']->['152669132'	'489796088338341888'	'1.15']
['271413771'	'489796088338341888'	'0.0']->['845649607'	'489796088338341888'	'1.25']
['271413771'	'489796088338341888'	'0.0']->['134750053'	'489796088338341888'	'1.35']
['271413771'	'489796088338341888'	'0.0']->['20257847'	'489796088338341888'	'1.35']
['271413771'	'489796088338341888'	'0.0']->['19453154'	'489796088338341888'	'1.63']
['271413771'	'489796088338341888'	'0.0']->['621944266'	'489796088338341888'	'1.76']
['271413771'	'489796088338341888'	'0.0']->['265831170'	'489796088338341888'	'1.83']
['271413771'	'489796088338341888'	'0.0']->['132463310'	'489796088338341888'	'1.87']
['271413771'	'489796088338341888'	'0.0']->['35909774'	'489796088338341888'	'1.88']
['271413771'	'489796088338341888'	'0.0']->['154975187'	'489796088338341888'	'1.9']
['271413771'	'489796088338341888'	'0.0']->['244167979'	'489796088338341888'	'1.93']
['271413771'	'489796088338341888'	'0.0']->['278281791'	'489796088338341888'	'1.97']
['271413771'	'489796088338341888'	'0.0']->['409939995'	'489796088338341888'	'2.08']
['271413771'	'489796088338341888'	'0.0']->['74751527'	'489796088338341888'	'2.12']
['271413771'	'489796088338341888'	'0.0']->['2497587426'	'489796088338341888'	'2.2']
['271413771'	'489796088338341888'	'0.0']->['1266764436'	'489796088338341888'	'2.35']
['271413771'	'489796088338341888'	'0.0']->['2269426399'	'489796088338341888'	'2.38']
['271413771'	'489796088338341888'	'0.0']->['72778056'	'489796088338341888'	'2.4']
['213265367'	'489796088338341888'	'0.87']->['122649181'	'489796088338341888'	'2.42']
['271413771'	'489796088338341888'	'0.0']->['944884981'	'489796088338341888'	'2.42']
['271413771'	'489796088338341888'	'0.0']->['19857759'	'489796088338341888'	'2.43']
['271413771'	'489796088338341888'	'0.0']->['75430058'	'489796088338341888'	'2.5']
['271413771'	'489796088338341888'	'0.0']->['113532468'	'489796088338341888'	'2.62']
['271413771'	'489796088338341888'	'0.0']->['774253350'	'489796088338341888'	'2.67']
['271413771'	'489796088338341888'	'0.0']->['236013676'	'489796088338341888'	'2.77']
['132463310'	'489796088338341888'	'1.87']->['378202967'	'489796088338341888'	'2.85']
['271413771'	'489796088338341888'	'0.0']->['140803848'	'489796088338341888'	'2.87']
['271413771'	'489796088338341888'	'0.0']->['1610260405'	'489796088338341888'	'2.9']
['271413771'	'489796088338341888'	'0.0']->['18258669'	'489796836174340096'	'2.97']
['271413771'	'489796088338341888'	'0.0']->['94844588'	'489796088338341888'	'3.02']
['271413771'	'489796088338341888'	'0.0']->['65890108'	'489796088338341888'	'3.02']
['271413771'	'489796088338341888'	'0.0']->['35794957'	'489796088338341888'	'3.45']
['271413771'	'489796088338341888'	'0.0']->['54808688'	'489796088338341888'	'3.48']
['271413771'	'489796088338341888'	'0.0']->['373900226'	'489796088338341888'	'3.82']
['271413771'	'489796088338341888'	'0.0']->['186468367'	'489796088338341888'	'3.88']
['271413771'	'489796088338341888'	'0.0']->['1843565084'	'489796088338341888'	'3.92']
['271413771'	'489796088338341888'	'0.0']->['20430718'	'489796088338341888'	'4.07']
['271413771'	'489796088338341888'	'0.0']->['520859689'	'489796088338341888'	'4.08']
['271413771'	'489796088338341888'	'0.0']->['542567056'	'489796088338341888'	'4.12']
['271413771'	'489796088338341888'	'0.0']->['19590088'	'489796088338341888'	'4.32']
['1843565084'	'489796088338341888'	'3.92']->['235299164'	'489796088338341888'	'4.62']
['236013676'	'489796088338341888'	'2.77']->['94283719'	'489796088338341888'	'4.77']
['271413771'	'489796088338341888'	'0.0']->['2201808344'	'489796088338341888'	'4.82']
['271413771'	'489796088338341888'	'0.0']->['589923329'	'489796088338341888'	'5.3']
['271413771'	'489796088338341888'	'0.0']->['20937305'	'489796088338341888'	'5.48']
['271413771'	'489796088338341888'	'0.0']->['21159536'	'489796088338341888'	'6.02']
['20937305'	'489796088338341888'	'5.48']->['47494814'	'489796088338341888'	'6.25']
['271413771'	'489796088338341888'	'0.0']->['377431852'	'489796088338341888'	'6.62']
['271413771'	'489796088338341888'	'0.0']->['286997050'	'489796088338341888'	'6.87']
['271413771'	'489796088338341888'	'0.0']->['84151369'	'489796088338341888'	'7.53']
['132463310'	'489796088338341888'	'1.87']->['39567375'	'489796088338341888'	'7.92']
['271413771'	'489796088338341888'	'0.0']->['721850036'	'489796088338341888'	'8.13']
['286997050'	'489796088338341888'	'6.87']->['229778675'	'489796088338341888'	'8.4']
['271413771'	'489796088338341888'	'0.0']->['195592714'	'489796088338341888'	'8.43']
['271413771'	'489796088338341888'	'0.0']->['212870776'	'489796088338341888'	'8.58']
['271413771'	'489796088338341888'	'0.0']->['303766967'	'489796088338341888'	'9.08']
['271413771'	'489796088338341888'	'0.0']->['29579632'	'489796088338341888'	'9.55']
['195592714'	'489796088338341888'	'8.43']->['141673080'	'489796088338341888'	'9.78']
['271413771'	'489796088338341888'	'0.0']->['317313615'	'489796088338341888'	'10.3']
['271413771'	'489796088338341888'	'0.0']->['250751050'	'489796088338341888'	'11.25']
['271413771'	'489796088338341888'	'0.0']->['317379285'	'489796088338341888'	'11.78']
['317313615'	'489796088338341888'	'10.3']->['488464721'	'489796088338341888'	'12.0']
['317379285'	'489796088338341888'	'11.78']->['954407065'	'489796088338341888'	'12.17']
['271413771'	'489796088338341888'	'0.0']->['95379825'	'489796088338341888'	'12.4']
['271413771'	'489796088338341888'	'0.0']->['216627743'	'489796088338341888'	'12.47']
['271413771'	'489796088338341888'	'0.0']->['1077197310'	'489796088338341888'	'12.7']
['271413771'	'489796088338341888'	'0.0']->['314278270'	'489796088338341888'	'12.77']
['317379285'	'489796088338341888'	'11.78']->['759640106'	'489796088338341888'	'13.52']
['271413771'	'489796088338341888'	'0.0']->['1180458038'	'489796088338341888'	'13.55']
['271413771'	'489796088338341888'	'0.0']->['1472440842'	'489796088338341888'	'14.75']
['271413771'	'489796088338341888'	'0.0']->['2328666334'	'489796088338341888'	'15.43']
['317379285'	'489796088338341888'	'11.78']->['1001970582'	'489796088338341888'	'15.43']
['271413771'	'489796088338341888'	'0.0']->['61161507'	'489796088338341888'	'17.82']
['271413771'	'489796088338341888'	'0.0']->['92739595'	'489796088338341888'	'17.92']
['317379285'	'489796088338341888'	'11.78']->['610807259'	'489796088338341888'	'18.12']
['271413771'	'489796088338341888'	'0.0']->['346177879'	'489796088338341888'	'19.22']
['1472440842'	'489796088338341888'	'14.75']->['576959977'	'489796088338341888'	'20.07']
['271413771'	'489796088338341888'	'0.0']->['1311370982'	'489796088338341888'	'20.92']
['271413771'	'489796088338341888'	'0.0']->['234566026'	'489796088338341888'	'21.67']
['271413771'	'489796088338341888'	'0.0']->['195309217'	'489796088338341888'	'24.93']
['1001970582'	'489796088338341888'	'15.43']->['1018462428'	'489796088338341888'	'28.27']
['271413771'	'489796088338341888'	'0.0']->['2581002056'	'489796088338341888'	'32.42']
['18258669'	'489796836174340096'	'2.97']->['900971395'	'489804316962598914'	'32.68']
['271413771'	'489796088338341888'	'0.0']->['39046016'	'489796088338341888'	'37.28']
['271413771'	'489796088338341888'	'0.0']->['636877779'	'489796088338341888'	'39.33']
['271413771'	'489796088338341888'	'0.0']->['2713723463'	'489796088338341888'	'49.07']
['39046016'	'489796088338341888'	'37.28']->['104193112'	'489796088338341888'	'50.03']
['271413771'	'489796088338341888'	'0.0']->['53548645'	'489796088338341888'	'55.9']
['271413771'	'489796088338341888'	'0.0']->['121546124'	'489796088338341888'	'57.15']
['271413771'	'489796088338341888'	'0.0']->['1191662934'	'489796088338341888'	'64.75']
['72778056'	'489796088338341888'	'2.4']->['45737965'	'489796088338341888'	'103.53']
['271413771'	'489796088338341888'	'0.0']->['44781717'	'489796088338341888'	'106.85']
['271413771'	'489796088338341888'	'0.0']->['61399741'	'489796088338341888'	'108.73']
['271413771'	'489796088338341888'	'0.0']->['379372096'	'489796088338341888'	'109.23']
['271413771'	'489796088338341888'	'0.0']->['627394814'	'489796088338341888'	'112.35']
['271413771'	'489796088338341888'	'0.0']->['240902118'	'489796088338341888'	'125.28']
['271413771'	'489796088338341888'	'0.0']->['461262058'	'489796088338341888'	'148.12']
['1001970582'	'489796088338341888'	'15.43']->['996816666'	'489796088338341888'	'237.55']
['996816666'	'489796088338341888'	'237.55']->['900394670'	'489796088338341888'	'267.02']
