# Supplementary material for: BiMGCL: rumor detection via bi-directional multi-level graph contrastive learning
Source: PeerJ Comput Sci. 2023 Nov 10;9:e1659. doi: 10.7717/peerj-cs.1659 (PMC10703058; doi:10.7717/peerj-cs.1659)
Supplement: Supplemental Information 1 [file peerj-cs-09-1659-s001.zip › rumor_detection_acl2017/twitter15/tree/489796998615547904.txt]

['ROOT'	'ROOT'	'0.0']->['271413771'	'489796998615547904'	'0.0']
['271413771'	'489796998615547904'	'0.0']->['34470697'	'489796998615547904'	'0.45']
['271413771'	'489796998615547904'	'0.0']->['33501358'	'489796998615547904'	'0.6']
['271413771'	'489796998615547904'	'0.0']->['196209404'	'489796998615547904'	'0.62']
['271413771'	'489796998615547904'	'0.0']->['1446296653'	'489796998615547904'	'0.63']
['271413771'	'489796998615547904'	'0.0']->['2500500928'	'489796998615547904'	'0.86']
['271413771'	'489796998615547904'	'0.0']->['145365741'	'489796998615547904'	'0.97']
['271413771'	'489796998615547904'	'0.0']->['3204731'	'489796998615547904'	'1.03']
['271413771'	'489796998615547904'	'0.0']->['246708076'	'489796998615547904'	'1.06']
['271413771'	'489796998615547904'	'0.0']->['226871052'	'489796998615547904'	'1.08']
['271413771'	'489796998615547904'	'0.0']->['28578632'	'489796998615547904'	'1.38']
['271413771'	'489796998615547904'	'0.0']->['329310598'	'489796998615547904'	'1.52']
['271413771'	'489796998615547904'	'0.0']->['68498034'	'489796998615547904'	'1.59']
['271413771'	'489796998615547904'	'0.0']->['279164084'	'489796998615547904'	'1.63']
['271413771'	'489796998615547904'	'0.0']->['2401587176'	'489796998615547904'	'1.65']
['3204731'	'489796998615547904'	'1.03']->['114802777'	'489796998615547904'	'1.66']
['271413771'	'489796998615547904'	'0.0']->['2318998358'	'489796998615547904'	'1.66']
['271413771'	'489796998615547904'	'0.0']->['386429832'	'489796998615547904'	'1.66']
['271413771'	'489796998615547904'	'0.0']->['44081050'	'489796998615547904'	'1.67']
['271413771'	'489796998615547904'	'0.0']->['291388870'	'489796998615547904'	'1.67']
['271413771'	'489796998615547904'	'0.0']->['308970792'	'489796998615547904'	'1.67']
['271413771'	'489796998615547904'	'0.0']->['348354618'	'489796998615547904'	'1.67']
['271413771'	'489796998615547904'	'0.0']->['489972373'	'489796998615547904'	'1.88']
['271413771'	'489796998615547904'	'0.0']->['1211229349'	'489796998615547904'	'1.99']
['271413771'	'489796998615547904'	'0.0']->['614481428'	'489796998615547904'	'2.05']
['271413771'	'489796998615547904'	'0.0']->['90365349'	'489796998615547904'	'2.1']
['271413771'	'489796998615547904'	'0.0']->['28773941'	'489796998615547904'	'2.2']
['68498034'	'489796998615547904'	'1.59']->['53400401'	'489796998615547904'	'2.25']
['271413771'	'489796998615547904'	'0.0']->['95874110'	'489796998615547904'	'2.3']
['271413771'	'489796998615547904'	'0.0']->['73525922'	'489796998615547904'	'2.37']
['271413771'	'489796998615547904'	'0.0']->['15445435'	'489796998615547904'	'2.43']
['271413771'	'489796998615547904'	'0.0']->['895700276'	'489796998615547904'	'2.58']
['68498034'	'489796998615547904'	'1.59']->['595575147'	'489796998615547904'	'2.65']
['271413771'	'489796998615547904'	'0.0']->['21586261'	'489796998615547904'	'2.68']
['271413771'	'489796998615547904'	'0.0']->['45264045'	'489796998615547904'	'2.7']
['271413771'	'489796998615547904'	'0.0']->['124763632'	'489796998615547904'	'2.72']
['21586261'	'489796998615547904'	'2.68']->['624168488'	'489796998615547904'	'2.85']
['624168488'	'489796998615547904'	'2.85']->['853270471'	'489796998615547904'	'2.92']
['271413771'	'489796998615547904'	'0.0']->['78608012'	'489796998615547904'	'2.95']
['271413771'	'489796998615547904'	'0.0']->['288232976'	'489796998615547904'	'2.98']
['68498034'	'489796998615547904'	'1.59']->['1334857364'	'489796998615547904'	'3.09']
['271413771'	'489796998615547904'	'0.0']->['358899907'	'489796998615547904'	'3.15']
['271413771'	'489796998615547904'	'0.0']->['2289961711'	'489796998615547904'	'3.17']
['271413771'	'489796998615547904'	'0.0']->['1180732994'	'489796998615547904'	'3.19']
['271413771'	'489796998615547904'	'0.0']->['1383686251'	'489796998615547904'	'3.2']
['271413771'	'489796998615547904'	'0.0']->['401632734'	'489796998615547904'	'3.22']
['271413771'	'489796998615547904'	'0.0']->['324238696'	'489796998615547904'	'3.23']
['271413771'	'489796998615547904'	'0.0']->['151536511'	'489796998615547904'	'3.39']
['271413771'	'489796998615547904'	'0.0']->['236639474'	'489796998615547904'	'3.47']
['1180732994'	'489796998615547904'	'3.19']->['333732085'	'489796998615547904'	'3.51']
['271413771'	'489796998615547904'	'0.0']->['25871658'	'489796998615547904'	'3.55']
['271413771'	'489796998615547904'	'0.0']->['1140237624'	'489796998615547904'	'4.07']
['271413771'	'489796998615547904'	'0.0']->['208434174'	'489796998615547904'	'4.33']
['271413771'	'489796998615547904'	'0.0']->['2234387420'	'489796998615547904'	'4.45']
['2318998358'	'489796998615547904'	'1.66']->['121537557'	'489796998615547904'	'4.52']
['1180732994'	'489796998615547904'	'3.19']->['260105778'	'489796998615547904'	'4.55']
['271413771'	'489796998615547904'	'0.0']->['353237169'	'489796998615547904'	'4.57']
['1180732994'	'489796998615547904'	'3.19']->['554861822'	'489796998615547904'	'4.58']
['271413771'	'489796998615547904'	'0.0']->['21043723'	'489796998615547904'	'4.58']
['271413771'	'489796998615547904'	'0.0']->['31036856'	'489796998615547904'	'4.58']
['271413771'	'489796998615547904'	'0.0']->['1471576538'	'489796998615547904'	'4.58']
['271413771'	'489796998615547904'	'0.0']->['800451241'	'489796998615547904'	'4.58']
['271413771'	'489796998615547904'	'0.0']->['113368674'	'489796998615547904'	'4.58']
['3204731'	'489796998615547904'	'1.03']->['852676610'	'489796998615547904'	'4.58']
['271413771'	'489796998615547904'	'0.0']->['63915226'	'489796998615547904'	'4.58']
['271413771'	'489796998615547904'	'0.0']->['190000476'	'489796998615547904'	'4.58']
['271413771'	'489796998615547904'	'0.0']->['468289379'	'489796998615547904'	'4.78']
['271413771'	'489796998615547904'	'0.0']->['46003732'	'489796998615547904'	'4.87']
['1180732994'	'489796998615547904'	'3.19']->['202206915'	'489796998615547904'	'4.92']
['1180732994'	'489796998615547904'	'3.19']->['592636622'	'489796998615547904'	'4.94']
['1180732994'	'489796998615547904'	'3.19']->['1340824004'	'489796998615547904'	'4.95']
['271413771'	'489796998615547904'	'0.0']->['303899798'	'489796998615547904'	'4.96']
['271413771'	'489796998615547904'	'0.0']->['134071519'	'489796998615547904'	'4.96']
['271413771'	'489796998615547904'	'0.0']->['399712913'	'489796998615547904'	'4.97']
['271413771'	'489796998615547904'	'0.0']->['195592714'	'489796998615547904'	'4.97']
['271413771'	'489796998615547904'	'0.0']->['558802194'	'489796998615547904'	'4.97']
['271413771'	'489796998615547904'	'0.0']->['43558620'	'489796998615547904'	'4.97']
['271413771'	'489796998615547904'	'0.0']->['51007626'	'489796998615547904'	'5.69']
['271413771'	'489796998615547904'	'0.0']->['284063010'	'489796998615547904'	'6.05']
['271413771'	'489796998615547904'	'0.0']->['1693256604'	'489796998615547904'	'6.24']
['271413771'	'489796998615547904'	'0.0']->['221507632'	'489796998615547904'	'6.33']
['1340824004'	'489796998615547904'	'4.95']->['863621300'	'489796998615547904'	'6.37']
['271413771'	'489796998615547904'	'0.0']->['326222355'	'489796998615547904'	'6.39']
['271413771'	'489796998615547904'	'0.0']->['1451349955'	'489796998615547904'	'6.41']
['271413771'	'489796998615547904'	'0.0']->['46907514'	'489796998615547904'	'6.41']
['271413771'	'489796998615547904'	'0.0']->['29579632'	'489796998615547904'	'6.41']
['271413771'	'489796998615547904'	'0.0']->['613081818'	'489796998615547904'	'6.42']
['271413771'	'489796998615547904'	'0.0']->['502969924'	'489796998615547904'	'6.42']
['1180732994'	'489796998615547904'	'3.19']->['1360867369'	'489796998615547904'	'6.42']
['271413771'	'489796998615547904'	'0.0']->['627795262'	'489796998615547904'	'6.42']
['613081818'	'489796998615547904'	'6.42']->['600341270'	'489796998615547904'	'6.42']
['271413771'	'489796998615547904'	'0.0']->['25742734'	'489796998615547904'	'6.42']
['271413771'	'489796998615547904'	'0.0']->['131678020'	'489796998615547904'	'6.42']
['271413771'	'489796998615547904'	'0.0']->['292030598'	'489796998615547904'	'6.42']
['25871658'	'489796998615547904'	'3.55']->['26192233'	'489796998615547904'	'6.42']
['271413771'	'489796998615547904'	'0.0']->['418570336'	'489796998615547904'	'6.42']
['271413771'	'489796998615547904'	'0.0']->['41859704'	'489796998615547904'	'6.42']
['271413771'	'489796998615547904'	'0.0']->['190905093'	'489796998615547904'	'6.42']
['271413771'	'489796998615547904'	'0.0']->['593999238'	'489796998615547904'	'6.42']
['271413771'	'489796998615547904'	'0.0']->['42421075'	'489798643122061312'	'6.53']
['592636622'	'489796998615547904'	'4.94']->['594461421'	'489796998615547904'	'6.68']
['226871052'	'489796998615547904'	'1.08']->['405897900'	'489796998615547904'	'6.82']
['271413771'	'489796998615547904'	'0.0']->['794779542'	'489796998615547904'	'6.88']
['195592714'	'489796998615547904'	'4.97']->['195820082'	'489796998615547904'	'6.92']
['271413771'	'489796998615547904'	'0.0']->['383631332'	'489796998615547904'	'6.93']
['271413771'	'489796998615547904'	'0.0']->['48658634'	'489796998615547904'	'6.94']
['1180732994'	'489796998615547904'	'3.19']->['713733614'	'489796998615547904'	'6.95']
['271413771'	'489796998615547904'	'0.0']->['260581084'	'489796998615547904'	'6.95']
['271413771'	'489796998615547904'	'0.0']->['572081190'	'489796998615547904'	'7.15']
['1451349955'	'489796998615547904'	'6.41']->['450038167'	'489796998615547904'	'7.25']
['68498034'	'489796998615547904'	'1.59']->['7181432'	'489796998615547904'	'7.35']
['1340824004'	'489796998615547904'	'4.95']->['994333118'	'489796998615547904'	'7.52']
['202206915'	'489796998615547904'	'4.92']->['172594749'	'489796998615547904'	'7.6']
['271413771'	'489796998615547904'	'0.0']->['1123350403'	'489796998615547904'	'7.64']
['271413771'	'489796998615547904'	'0.0']->['355440515'	'489796998615547904'	'7.66']
['271413771'	'489796998615547904'	'0.0']->['217721596'	'489796998615547904'	'7.67']
['593999238'	'489796998615547904'	'6.42']->['92415945'	'489796998615547904'	'7.68']
['271413771'	'489796998615547904'	'0.0']->['47747546'	'489796998615547904'	'7.68']
['613081818'	'489796998615547904'	'6.42']->['14086059'	'489796998615547904'	'7.76']
['271413771'	'489796998615547904'	'0.0']->['190409666'	'489796998615547904'	'7.8']
['78608012'	'489796998615547904'	'2.95']->['43942570'	'489796998615547904'	'7.83']
['271413771'	'489796998615547904'	'0.0']->['228658817'	'489796998615547904'	'7.89']
['271413771'	'489796998615547904'	'0.0']->['474287145'	'489796998615547904'	'7.95']
['333732085'	'489796998615547904'	'3.51']->['2357699784'	'489796998615547904'	'8.01']
['1180732994'	'489796998615547904'	'3.19']->['400646861'	'489796998615547904'	'8.04']
['190409666'	'489796998615547904'	'7.8']->['45816304'	'489796998615547904'	'8.05']
['624168488'	'489796998615547904'	'2.85']->['390909735'	'489796998615547904'	'8.07']
['26192233'	'489796998615547904'	'6.42']->['66325405'	'489796998615547904'	'8.1']
['713733614'	'489796998615547904'	'6.95']->['569947028'	'489796998615547904'	'8.3']
['383631332'	'489796998615547904'	'6.93']->['460017492'	'489796998615547904'	'8.4']
['271413771'	'489796998615547904'	'0.0']->['230103666'	'489796998615547904'	'8.45']
['1180732994'	'489796998615547904'	'3.19']->['618435702'	'489796998615547904'	'8.47']
['3204731'	'489796998615547904'	'1.03']->['7714152'	'489796998615547904'	'8.49']
['228658817'	'489796998615547904'	'7.89']->['154151090'	'489796998615547904'	'8.49']
['236639474'	'489796998615547904'	'3.47']->['210042380'	'489796998615547904'	'8.5']
['271413771'	'489796998615547904'	'0.0']->['83063461'	'489796998615547904'	'8.5']
['994333118'	'489796998615547904'	'7.52']->['176810751'	'489796998615547904'	'8.63']
['271413771'	'489796998615547904'	'0.0']->['506852093'	'489796998615547904'	'8.69']
['271413771'	'489796998615547904'	'0.0']->['108528943'	'489796998615547904'	'8.75']
['68498034'	'489796998615547904'	'1.59']->['295049519'	'489796998615547904'	'8.91']
['271413771'	'489796998615547904'	'0.0']->['243062425'	'489796998615547904'	'8.99']
['271413771'	'489796998615547904'	'0.0']->['750686738'	'489796998615547904'	'9.03']
['355440515'	'489796998615547904'	'7.66']->['1612251613'	'489796998615547904'	'9.07']
['154151090'	'489796998615547904'	'8.49']->['265881244'	'489796998615547904'	'9.38']
['271413771'	'489796998615547904'	'0.0']->['229733321'	'489796998615547904'	'9.53']
['172594749'	'489796998615547904'	'7.6']->['275906053'	'489796998615547904'	'9.61']
['271413771'	'489796998615547904'	'0.0']->['2317187976'	'489796998615547904'	'9.64']
['1180732994'	'489796998615547904'	'3.19']->['185131372'	'489796998615547904'	'9.66']
['271413771'	'489796998615547904'	'0.0']->['1688799415'	'489796998615547904'	'9.67']
['271413771'	'489796998615547904'	'0.0']->['228797280'	'489796998615547904'	'9.68']
['271413771'	'489796998615547904'	'0.0']->['14859211'	'489796998615547904'	'9.68']
['271413771'	'489796998615547904'	'0.0']->['62689812'	'489796998615547904'	'9.76']
['271413771'	'489796998615547904'	'0.0']->['2496537452'	'489796998615547904'	'9.8']
['271413771'	'489796998615547904'	'0.0']->['78208796'	'489796998615547904'	'9.81']
['1688799415'	'489796998615547904'	'9.67']->['366641420'	'489796998615547904'	'9.82']
['271413771'	'489796998615547904'	'0.0']->['2547986974'	'489796998615547904'	'9.83']
['618435702'	'489796998615547904'	'8.47']->['765259184'	'489796998615547904'	'10.07']
['271413771'	'489796998615547904'	'0.0']->['112430438'	'489796998615547904'	'10.2']
['271413771'	'489796998615547904'	'0.0']->['1153267914'	'489796998615547904'	'10.26']
['271413771'	'489796998615547904'	'0.0']->['240599675'	'489796998615547904'	'10.29']
['271413771'	'489796998615547904'	'0.0']->['447885382'	'489796998615547904'	'10.3']
['172594749'	'489796998615547904'	'7.6']->['235182787'	'489796998615547904'	'10.31']
['271413771'	'489796998615547904'	'0.0']->['252574004'	'489796998615547904'	'10.31']
['185131372'	'489796998615547904'	'9.66']->['272164524'	'489796998615547904'	'10.32']
['271413771'	'489796998615547904'	'0.0']->['103021656'	'489796998615547904'	'10.49']
['271413771'	'489796998615547904'	'0.0']->['111944301'	'489796998615547904'	'10.58']
['62689812'	'489796998615547904'	'9.76']->['27003970'	'489796998615547904'	'10.62']
['228658817'	'489796998615547904'	'7.89']->['36087076'	'489796998615547904'	'10.67']
['271413771'	'489796998615547904'	'0.0']->['1057024554'	'489796998615547904'	'10.91']
['1180732994'	'489796998615547904'	'3.19']->['1964235582'	'489796998615547904'	'11.03']
['185131372'	'489796998615547904'	'9.66']->['507002105'	'489796998615547904'	'11.09']
['252574004'	'489796998615547904'	'10.31']->['537031183'	'489796998615547904'	'11.12']
['506852093'	'489796998615547904'	'8.69']->['440724854'	'489796998615547904'	'11.13']
['271413771'	'489796998615547904'	'0.0']->['26762604'	'489796998615547904'	'11.15']
['1180732994'	'489796998615547904'	'3.19']->['207993325'	'489796998615547904'	'11.24']
['172594749'	'489796998615547904'	'7.6']->['1417356488'	'489796998615547904'	'11.33']
['271413771'	'489796998615547904'	'0.0']->['537717335'	'489800070632456192'	'12.2']
['271413771'	'489796998615547904'	'0.0']->['913225676'	'489796998615547904'	'12.59']
['271413771'	'489796998615547904'	'0.0']->['83289696'	'489796998615547904'	'13.22']
['1340824004'	'489796998615547904'	'4.95']->['437308182'	'489796998615547904'	'13.54']
['271413771'	'489796998615547904'	'0.0']->['70439465'	'489796998615547904'	'13.69']
['271413771'	'489796998615547904'	'0.0']->['2337817068'	'489796998615547904'	'13.77']
['271413771'	'489796998615547904'	'0.0']->['2265263257'	'489796998615547904'	'13.81']
['1964235582'	'489796998615547904'	'11.03']->['448820406'	'489796998615547904'	'13.83']
['1057024554'	'489796998615547904'	'10.91']->['1913519083'	'489796998615547904'	'13.84']
['1057024554'	'489796998615547904'	'10.91']->['1717041476'	'489796998615547904'	'13.85']
['210042380'	'489796998615547904'	'8.5']->['2555608226'	'489796998615547904'	'13.85']
['333732085'	'489796998615547904'	'3.51']->['324120278'	'489796998615547904'	'13.85']
['271413771'	'489796998615547904'	'0.0']->['93334870'	'489796998615547904'	'13.85']
['271413771'	'489796998615547904'	'0.0']->['353315445'	'489796998615547904'	'13.85']
['271413771'	'489796998615547904'	'0.0']->['1542450474'	'489796998615547904'	'13.85']
['271413771'	'489796998615547904'	'0.0']->['260271963'	'489796998615547904'	'13.85']
['271413771'	'489796998615547904'	'0.0']->['2357753850'	'489796998615547904'	'13.85']
['271413771'	'489796998615547904'	'0.0']->['55514693'	'489796998615547904'	'13.85']
['271413771'	'489796998615547904'	'0.0']->['448907864'	'489796998615547904'	'13.85']
['324120278'	'489796998615547904'	'13.85']->['599500956'	'489796998615547904'	'13.85']
['271413771'	'489796998615547904'	'0.0']->['164500728'	'489796998615547904'	'13.85']
['271413771'	'489796998615547904'	'0.0']->['502002675'	'489796998615547904'	'13.85']
['55514693'	'489796998615547904'	'13.85']->['54171356'	'489796998615547904'	'13.85']
['271413771'	'489796998615547904'	'0.0']->['775716812'	'489796998615547904'	'13.85']
['271413771'	'489796998615547904'	'0.0']->['1500573913'	'489796998615547904'	'13.85']
['271413771'	'489796998615547904'	'0.0']->['245095589'	'489796998615547904'	'13.85']
['713733614'	'489796998615547904'	'6.95']->['432397571'	'489796998615547904'	'13.85']
['271413771'	'489796998615547904'	'0.0']->['354994217'	'489796998615547904'	'13.85']
['271413771'	'489796998615547904'	'0.0']->['199761419'	'489796998615547904'	'14.42']
['1964235582'	'489796998615547904'	'11.03']->['496667679'	'489796998615547904'	'14.7']
['271413771'	'489796998615547904'	'0.0']->['570070534'	'489796998615547904'	'14.84']
['271413771'	'489796998615547904'	'0.0']->['309547139'	'489796998615547904'	'14.91']
['70439465'	'489796998615547904'	'13.69']->['58758877'	'489796998615547904'	'14.95']
['271413771'	'489796998615547904'	'0.0']->['972424704'	'489796998615547904'	'14.97']
['271413771'	'489796998615547904'	'0.0']->['513161948'	'489796998615547904'	'14.97']
['569947028'	'489796998615547904'	'8.3']->['750397375'	'489796998615547904'	'14.98']
['309547139'	'489796998615547904'	'14.91']->['363110437'	'489796998615547904'	'14.98']
['271413771'	'489796998615547904'	'0.0']->['1477694220'	'489796998615547904'	'14.98']
['271413771'	'489796998615547904'	'0.0']->['1010829500'	'489796998615547904'	'15.52']
['972424704'	'489796998615547904'	'14.97']->['380411999'	'489796998615547904'	'15.78']
['972424704'	'489796998615547904'	'14.97']->['381101087'	'489796998615547904'	'15.92']
['513161948'	'489796998615547904'	'14.97']->['425915078'	'489796998615547904'	'15.98']
['271413771'	'489796998615547904'	'0.0']->['2226618379'	'489796998615547904'	'16.02']
['271413771'	'489796998615547904'	'0.0']->['21565433'	'489796998615547904'	'16.03']
['271413771'	'489796998615547904'	'0.0']->['1621780370'	'489796998615547904'	'16.04']
['1010829500'	'489796998615547904'	'15.52']->['76906432'	'489796998615547904'	'16.05']
['68498034'	'489796998615547904'	'1.59']->['20826640'	'489796998615547904'	'16.05']
['572081190'	'489796998615547904'	'7.15']->['1338985148'	'489796998615547904'	'16.05']
['271413771'	'489796998615547904'	'0.0']->['1052502979'	'489796998615547904'	'16.05']
['271413771'	'489796998615547904'	'0.0']->['1049317513'	'489796998615547904'	'16.18']
['41859704'	'489796998615547904'	'6.42']->['2153404664'	'489796998615547904'	'16.24']
['570070534'	'489796998615547904'	'14.84']->['2595867661'	'489796998615547904'	'16.3']
['1180732994'	'489796998615547904'	'3.19']->['266355605'	'489796998615547904'	'16.33']
['380411999'	'489796998615547904'	'15.78']->['1307858035'	'489796998615547904'	'16.51']
['271413771'	'489796998615547904'	'0.0']->['14143901'	'489796998615547904'	'16.6']
['279164084'	'489796998615547904'	'1.63']->['263683542'	'489796998615547904'	'16.64']
['271413771'	'489796998615547904'	'0.0']->['427910928'	'489796998615547904'	'16.68']
['271413771'	'489796998615547904'	'0.0']->['107470826'	'489796998615547904'	'16.7']
['1010829500'	'489796998615547904'	'15.52']->['118239714'	'489796998615547904'	'17.56']
['271413771'	'489796998615547904'	'0.0']->['1120934792'	'489796998615547904'	'17.99']
['271413771'	'489796998615547904'	'0.0']->['705706316'	'489796998615547904'	'18.2']
['235182787'	'489796998615547904'	'10.31']->['112419743'	'489796998615547904'	'18.31']
['1500573913'	'489796998615547904'	'13.85']->['203002627'	'489796998615547904'	'18.36']
['271413771'	'489796998615547904'	'0.0']->['119683089'	'489796998615547904'	'18.39']
['1338985148'	'489796998615547904'	'16.05']->['556863393'	'489796998615547904'	'18.4']
['240599675'	'489796998615547904'	'10.29']->['190161679'	'489796998615547904'	'18.41']
['73525922'	'489796998615547904'	'2.37']->['334611796'	'489796998615547904'	'18.41']
['271413771'	'489796998615547904'	'0.0']->['79683560'	'489796998615547904'	'18.41']
['271413771'	'489796998615547904'	'0.0']->['164806838'	'489796998615547904'	'18.42']
['271413771'	'489796998615547904'	'0.0']->['1137986071'	'489796998615547904'	'18.42']
['271413771'	'489796998615547904'	'0.0']->['609813993'	'489796998615547904'	'18.42']
['624168488'	'489796998615547904'	'2.85']->['602373658'	'489796998615547904'	'18.42']
['271413771'	'489796998615547904'	'0.0']->['112532169'	'489796998615547904'	'18.42']
['265881244'	'489796998615547904'	'9.38']->['82817390'	'489796998615547904'	'18.88']
['271413771'	'489796998615547904'	'0.0']->['2391799280'	'489796998615547904'	'19.12']
['1010829500'	'489796998615547904'	'15.52']->['340875244'	'489796998615547904'	'19.23']
['1964235582'	'489796998615547904'	'11.03']->['466429739'	'489796998615547904'	'19.29']
['271413771'	'489796998615547904'	'0.0']->['839158975'	'489796998615547904'	'19.32']
['271413771'	'489796998615547904'	'0.0']->['433292526'	'489796998615547904'	'19.34']
['1137986071'	'489796998615547904'	'18.42']->['881967176'	'489796998615547904'	'19.34']
['272164524'	'489796998615547904'	'10.32']->['2264088014'	'489796998615547904'	'19.35']
['82817390'	'489796998615547904'	'18.88']->['230385304'	'489796998615547904'	'19.4']
['1137986071'	'489796998615547904'	'18.42']->['194695060'	'489796998615547904'	'19.6']
['195592714'	'489796998615547904'	'4.97']->['469830736'	'489796998615547904'	'19.7']
['334611796'	'489796998615547904'	'18.41']->['789148104'	'489796998615547904'	'19.75']
['47747546'	'489796998615547904'	'7.68']->['174669689'	'489796998615547904'	'19.77']
['271413771'	'489796998615547904'	'0.0']->['107674581'	'489796998615547904'	'19.8']
['271413771'	'489796998615547904'	'0.0']->['84336346'	'489796998615547904'	'20.35']
['271413771'	'489796998615547904'	'0.0']->['1297919312'	'489796998615547904'	'20.63']
['789148104'	'489796998615547904'	'19.75']->['26461628'	'489796998615547904'	'20.76']
['271413771'	'489796998615547904'	'0.0']->['104330870'	'489796998615547904'	'20.83']
['972424704'	'489796998615547904'	'14.97']->['298950453'	'489796998615547904'	'20.87']
['1913519083'	'489796998615547904'	'13.84']->['372703192'	'489796998615547904'	'20.9']
['789148104'	'489796998615547904'	'19.75']->['929702306'	'489796998615547904'	'21.17']
['271413771'	'489796998615547904'	'0.0']->['2332497344'	'489796998615547904'	'21.3']
['271413771'	'489796998615547904'	'0.0']->['2331827172'	'489796998615547904'	'21.43']
['271413771'	'489796998615547904'	'0.0']->['2479188684'	'489796998615547904'	'21.72']
['271413771'	'489796998615547904'	'0.0']->['1327033591'	'489796998615547904'	'22.43']
['271413771'	'489796998615547904'	'0.0']->['2576833273'	'489802670102704129'	'22.53']
['174669689'	'489796998615547904'	'19.77']->['59451737'	'489796998615547904'	'22.78']
['76906432'	'489796998615547904'	'16.05']->['1876315021'	'489796998615547904'	'22.96']
['271413771'	'489796998615547904'	'0.0']->['1337373331'	'489796998615547904'	'23.04']
['1049317513'	'489796998615547904'	'16.18']->['60148586'	'489796998615547904'	'23.09']
['271413771'	'489796998615547904'	'0.0']->['416897270'	'489796998615547904'	'23.11']
['1338985148'	'489796998615547904'	'16.05']->['986359801'	'489796998615547904'	'23.13']
['466429739'	'489796998615547904'	'19.29']->['99317241'	'489796998615547904'	'23.55']
['68498034'	'489796998615547904'	'1.59']->['45752023'	'489796998615547904'	'23.76']
['271413771'	'489796998615547904'	'0.0']->['1390517288'	'489802988634910722'	'23.8']
['54171356'	'489796998615547904'	'13.85']->['333758371'	'489796998615547904'	'23.86']
['271413771'	'489796998615547904'	'0.0']->['216718402'	'489796998615547904'	'23.91']
['228658817'	'489796998615547904'	'7.89']->['39450895'	'489796998615547904'	'23.97']
['271413771'	'489796998615547904'	'0.0']->['384732475'	'489796998615547904'	'24.7']
['271413771'	'489796998615547904'	'0.0']->['81538191'	'489803264809267200'	'24.9']
['271413771'	'489796998615547904'	'0.0']->['546874443'	'489796998615547904'	'25.07']
['271413771'	'489796998615547904'	'0.0']->['1866861145'	'489796998615547904'	'25.25']
['271413771'	'489796998615547904'	'0.0']->['576532563'	'489796998615547904'	'25.34']
['271413771'	'489796998615547904'	'0.0']->['44589617'	'489796998615547904'	'25.39']
['271413771'	'489796998615547904'	'0.0']->['198353532'	'489796998615547904'	'25.41']
['271413771'	'489796998615547904'	'0.0']->['424959581'	'489796998615547904'	'25.42']
['537031183'	'489796998615547904'	'11.12']->['384743527'	'489796998615547904'	'25.43']
['271413771'	'489796998615547904'	'0.0']->['2310979958'	'489796998615547904'	'25.43']
['33501358'	'489796998615547904'	'0.6']->['113218202'	'489796998615547904'	'25.43']
['271413771'	'489796998615547904'	'0.0']->['376795126'	'489796998615547904'	'26.82']
['198353532'	'489796998615547904'	'25.41']->['476803375'	'489796998615547904'	'27.52']
['271413771'	'489796998615547904'	'0.0']->['122900086'	'489796998615547904'	'28.22']
['271413771'	'489796998615547904'	'0.0']->['120006558'	'489796998615547904'	'28.55']
['271413771'	'489796998615547904'	'0.0']->['780766296'	'489796998615547904'	'28.57']
['271413771'	'489796998615547904'	'0.0']->['174224027'	'489796998615547904'	'28.8']
['570070534'	'489796998615547904'	'14.84']->['1030086517'	'489796998615547904'	'29.42']
['271413771'	'489796998615547904'	'0.0']->['1335046350'	'489796998615547904'	'29.43']
['780766296'	'489796998615547904'	'28.57']->['282993554'	'489796998615547904'	'29.77']
['507002105'	'489796998615547904'	'11.09']->['261081983'	'489796998615547904'	'30.0']
['1030086517'	'489796998615547904'	'29.42']->['99404897'	'489796998615547904'	'30.92']
['271413771'	'489796998615547904'	'0.0']->['2202737989'	'489796998615547904'	'30.95']
['1471576538'	'489796998615547904'	'4.58']->['1288648950'	'489796998615547904'	'31.55']
['271413771'	'489796998615547904'	'0.0']->['459522606'	'489796998615547904'	'31.92']
['68498034'	'489796998615547904'	'1.59']->['169370851'	'489796998615547904'	'32.23']
['271413771'	'489796998615547904'	'0.0']->['199503786'	'489796998615547904'	'33.07']
['271413771'	'489796998615547904'	'0.0']->['49289929'	'489796998615547904'	'33.3']
['271413771'	'489796998615547904'	'0.0']->['241776425'	'489796998615547904'	'33.37']
['271413771'	'489796998615547904'	'0.0']->['393389869'	'489796998615547904'	'33.4']
['271413771'	'489796998615547904'	'0.0']->['342715775'	'489796998615547904'	'33.57']
['271413771'	'489796998615547904'	'0.0']->['112364662'	'489796998615547904'	'34.38']
['271413771'	'489796998615547904'	'0.0']->['1955840102'	'489796998615547904'	'34.47']
['271413771'	'489796998615547904'	'0.0']->['354704869'	'489796998615547904'	'34.55']
['235182787'	'489796998615547904'	'10.31']->['368844019'	'489796998615547904'	'34.77']
['271413771'	'489796998615547904'	'0.0']->['2212416572'	'489796998615547904'	'35.07']
['241776425'	'489796998615547904'	'33.37']->['56398657'	'489796998615547904'	'35.1']
['271413771'	'489796998615547904'	'0.0']->['89557272'	'489796998615547904'	'35.32']
['271413771'	'489796998615547904'	'0.0']->['293373251'	'489796998615547904'	'35.68']
['271413771'	'489796998615547904'	'0.0']->['1472855017'	'489796998615547904'	'35.82']
['271413771'	'489796998615547904'	'0.0']->['2547309710'	'489796998615547904'	'36.68']
['271413771'	'489796998615547904'	'0.0']->['733912837'	'489796998615547904'	'37.07']
['271413771'	'489796998615547904'	'0.0']->['452877040'	'489796998615547904'	'37.15']
['199503786'	'489796998615547904'	'33.07']->['817333831'	'489796998615547904'	'37.75']
['2212416572'	'489796998615547904'	'35.07']->['23311911'	'489796998615547904'	'38.47']
['73525922'	'489796998615547904'	'2.37']->['42317627'	'489796998615547904'	'38.5']
['271413771'	'489796998615547904'	'0.0']->['156992580'	'489796998615547904'	'39.0']
['342715775'	'489796998615547904'	'33.57']->['303145734'	'489796998615547904'	'40.1']
['271413771'	'489796998615547904'	'0.0']->['184323979'	'489796998615547904'	'41.22']
['400646861'	'489796998615547904'	'8.04']->['877028647'	'489796998615547904'	'41.92']
['271413771'	'489796998615547904'	'0.0']->['222905502'	'489796998615547904'	'42.22']
['342715775'	'489796998615547904'	'33.57']->['424232485'	'489796998615547904'	'42.42']
['271413771'	'489796998615547904'	'0.0']->['934354664'	'489796998615547904'	'43.03']
['195592714'	'489796998615547904'	'4.97']->['266860030'	'489796998615547904'	'43.38']
['199503786'	'489796998615547904'	'33.07']->['2477098556'	'489796998615547904'	'43.53']
['95874110'	'489796998615547904'	'2.3']->['166301419'	'489796998615547904'	'44.73']
['271413771'	'489796998615547904'	'0.0']->['101615332'	'489796998615547904'	'46.97']
['1180732994'	'489796998615547904'	'3.19']->['382061774'	'489796998615547904'	'47.07']
['303145734'	'489796998615547904'	'40.1']->['26067582'	'489796998615547904'	'47.17']
['271413771'	'489796998615547904'	'0.0']->['363396512'	'489796998615547904'	'48.1']
['271413771'	'489796998615547904'	'0.0']->['1293514226'	'489796998615547904'	'48.68']
['271413771'	'489796998615547904'	'0.0']->['22676731'	'489809443925020673'	'49.45']
['303145734'	'489796998615547904'	'40.1']->['54482899'	'489796998615547904'	'51.83']
['271413771'	'489796998615547904'	'0.0']->['754660938'	'489796998615547904'	'51.85']
['1500573913'	'489796998615547904'	'13.85']->['1684943258'	'489796998615547904'	'53.17']
['113368674'	'489796998615547904'	'4.58']->['370750495'	'489796998615547904'	'54.17']
['271413771'	'489796998615547904'	'0.0']->['217144817'	'489796998615547904'	'58.1']
['271413771'	'489796998615547904'	'0.0']->['244544837'	'489796998615547904'	'58.12']
['271413771'	'489796998615547904'	'0.0']->['30135098'	'489796998615547904'	'59.02']
['303145734'	'489796998615547904'	'40.1']->['1680823388'	'489796998615547904'	'59.22']
['172594749'	'489796998615547904'	'7.6']->['85060221'	'489796998615547904'	'67.07']
['85060221'	'489796998615547904'	'67.07']->['2195349608'	'489796998615547904'	'67.43']
['85060221'	'489796998615547904'	'67.07']->['890850571'	'489796998615547904'	'68.73']
['196209404'	'489796998615547904'	'0.62']->['157836597'	'489796998615547904'	'69.53']
['271413771'	'489796998615547904'	'0.0']->['1035962156'	'489796998615547904'	'70.88']
['271413771'	'489796998615547904'	'0.0']->['344403569'	'489796998615547904'	'76.92']
['271413771'	'489796998615547904'	'0.0']->['392672335'	'489796998615547904'	'79.5']
['271413771'	'489796998615547904'	'0.0']->['1315984580'	'489796998615547904'	'80.63']
['271413771'	'489796998615547904'	'0.0']->['988379412'	'489796998615547904'	'83.65']
['271413771'	'489796998615547904'	'0.0']->['2149696759'	'489796998615547904'	'83.88']
['36087076'	'489796998615547904'	'10.67']->['135896835'	'489796998615547904'	'88.02']
['271413771'	'489796998615547904'	'0.0']->['238466743'	'489796998615547904'	'88.33']
['271413771'	'489796998615547904'	'0.0']->['103776760'	'489796998615547904'	'91.65']
['789148104'	'489796998615547904'	'19.75']->['85345397'	'489796998615547904'	'93.37']
['271413771'	'489796998615547904'	'0.0']->['57999755'	'489796998615547904'	'96.05']
['282993554'	'489796998615547904'	'29.77']->['180679912'	'489796998615547904'	'96.18']
['3204731'	'489796998615547904'	'1.03']->['96323946'	'489796998615547904'	'99.22']
['1137986071'	'489796998615547904'	'18.42']->['2170862965'	'489796998615547904'	'107.8']
['271413771'	'489796998615547904'	'0.0']->['25130247'	'489796998615547904'	'121.5']
['271413771'	'489796998615547904'	'0.0']->['233291124'	'489796998615547904'	'129.07']
['271413771'	'489796998615547904'	'0.0']->['768388262'	'489796998615547904'	'130.68']
['890850571'	'489796998615547904'	'68.73']->['899059098'	'489796998615547904'	'131.87']
['271413771'	'489796998615547904'	'0.0']->['291881873'	'489796998615547904'	'138.22']
['70439465'	'489796998615547904'	'13.69']->['60659114'	'489796998615547904'	'149.33']
['271413771'	'489796998615547904'	'0.0']->['2472501870'	'489796998615547904'	'651.43']
['271413771'	'489796998615547904'	'0.0']->['2656180466'	'489796998615547904'	'1040.6']
['271413771'	'489796998615547904'	'0.0']->['506399676'	'489796998615547904'	'1577.8']
['271413771'	'489796998615547904'	'0.0']->['50463415'	'524076732983173120'	'136215.42']
['271413771'	'489796998615547904'	'0.0']->['1341799256'	'623359334861312000'	'530729.03']
