# Supplementary material for: BiMGCL: rumor detection via bi-directional multi-level graph contrastive learning
Source: PeerJ Comput Sci. 2023 Nov 10;9:e1659. doi: 10.7717/peerj-cs.1659 (PMC10703058; doi:10.7717/peerj-cs.1659)
Supplement: Supplemental Information 1 [file peerj-cs-09-1659-s001.zip › rumor_detection_acl2017/twitter15/tree/489798219283857408.txt]

['ROOT'	'ROOT'	'0.0']->['271413771'	'489798219283857408'	'0.0']
['271413771'	'489798219283857408'	'0.0']->['137480382'	'489798219283857408'	'0.65']
['137480382'	'489798219283857408'	'0.65']->['379266521'	'489798219283857408'	'0.65']
['271413771'	'489798219283857408'	'0.0']->['307598463'	'489798219283857408'	'0.65']
['271413771'	'489798219283857408'	'0.0']->['14085367'	'489798219283857408'	'0.65']
['271413771'	'489798219283857408'	'0.0']->['18882779'	'489798219283857408'	'0.65']
['271413771'	'489798219283857408'	'0.0']->['172336560'	'489798219283857408'	'0.75']
['271413771'	'489798219283857408'	'0.0']->['21103000'	'489798219283857408'	'0.8']
['271413771'	'489798219283857408'	'0.0']->['13019692'	'489798219283857408'	'0.85']
['137480382'	'489798219283857408'	'0.65']->['92653916'	'489798219283857408'	'0.95']
['271413771'	'489798219283857408'	'0.0']->['474338091'	'489798219283857408'	'1.0']
['271413771'	'489798219283857408'	'0.0']->['313809387'	'489798219283857408'	'1.02']
['92653916'	'489798219283857408'	'0.95']->['615734472'	'489798219283857408'	'1.04']
['271413771'	'489798219283857408'	'0.0']->['53840489'	'489798219283857408'	'1.04']
['271413771'	'489798219283857408'	'0.0']->['895797859'	'489798219283857408'	'1.05']
['271413771'	'489798219283857408'	'0.0']->['2683099425'	'489798219283857408'	'1.05']
['271413771'	'489798219283857408'	'0.0']->['241442394'	'489798219283857408'	'1.17']
['271413771'	'489798219283857408'	'0.0']->['532018404'	'489798513132204032'	'1.17']
['271413771'	'489798219283857408'	'0.0']->['80031506'	'489798219283857408'	'1.23']
['271413771'	'489798219283857408'	'0.0']->['1304334404'	'489798219283857408'	'1.28']
['271413771'	'489798219283857408'	'0.0']->['2478450709'	'489798546015920128'	'1.3']
['271413771'	'489798219283857408'	'0.0']->['16805065'	'489798219283857408'	'1.33']
['271413771'	'489798219283857408'	'0.0']->['465425003'	'489798219283857408'	'1.68']
['271413771'	'489798219283857408'	'0.0']->['19291485'	'489798219283857408'	'1.85']
['271413771'	'489798219283857408'	'0.0']->['117157764'	'489798219283857408'	'1.93']
['271413771'	'489798219283857408'	'0.0']->['115686442'	'489798219283857408'	'1.97']
['271413771'	'489798219283857408'	'0.0']->['119033826'	'489798219283857408'	'2.0']
['271413771'	'489798219283857408'	'0.0']->['2220149282'	'489798219283857408'	'2.01']
['271413771'	'489798219283857408'	'0.0']->['138737894'	'489798219283857408'	'2.01']
['474338091'	'489798219283857408'	'1.0']->['789396973'	'489798219283857408'	'2.01']
['271413771'	'489798219283857408'	'0.0']->['56031476'	'489798219283857408'	'2.02']
['271413771'	'489798219283857408'	'0.0']->['174421112'	'489798219283857408'	'2.02']
['271413771'	'489798219283857408'	'0.0']->['70691297'	'489798219283857408'	'2.02']
['271413771'	'489798219283857408'	'0.0']->['535418289'	'489798219283857408'	'2.02']
['271413771'	'489798219283857408'	'0.0']->['588717639'	'489798219283857408'	'2.02']
['271413771'	'489798219283857408'	'0.0']->['581299758'	'489798219283857408'	'2.02']
['271413771'	'489798219283857408'	'0.0']->['196866055'	'489798219283857408'	'2.02']
['271413771'	'489798219283857408'	'0.0']->['44426471'	'489798219283857408'	'2.02']
['465425003'	'489798219283857408'	'1.68']->['261296116'	'489798219283857408'	'2.02']
['271413771'	'489798219283857408'	'0.0']->['30018830'	'489798219283857408'	'2.02']
['271413771'	'489798219283857408'	'0.0']->['564403413'	'489798219283857408'	'2.04']
['271413771'	'489798219283857408'	'0.0']->['1828962624'	'489798219283857408'	'2.05']
['271413771'	'489798219283857408'	'0.0']->['22248095'	'489798219283857408'	'2.06']
['271413771'	'489798219283857408'	'0.0']->['313999362'	'489798219283857408'	'2.07']
['271413771'	'489798219283857408'	'0.0']->['158356310'	'489798219283857408'	'2.38']
['271413771'	'489798219283857408'	'0.0']->['439108700'	'489798219283857408'	'2.54']
['271413771'	'489798219283857408'	'0.0']->['2350673546'	'489798219283857408'	'2.62']
['465425003'	'489798219283857408'	'1.68']->['131186565'	'489798219283857408'	'2.66']
['271413771'	'489798219283857408'	'0.0']->['317313615'	'489798892968763392'	'2.67']
['271413771'	'489798219283857408'	'0.0']->['315356623'	'489798219283857408'	'2.68']
['271413771'	'489798219283857408'	'0.0']->['464387401'	'489798219283857408'	'2.69']
['271413771'	'489798219283857408'	'0.0']->['1391721126'	'489798219283857408'	'2.7']
['271413771'	'489798219283857408'	'0.0']->['23834213'	'489798219283857408'	'2.7']
['271413771'	'489798219283857408'	'0.0']->['259668413'	'489798219283857408'	'2.7']
['271413771'	'489798219283857408'	'0.0']->['20819199'	'489798219283857408'	'2.7']
['271413771'	'489798219283857408'	'0.0']->['23606500'	'489798219283857408'	'2.7']
['271413771'	'489798219283857408'	'0.0']->['166616428'	'489798219283857408'	'2.7']
['271413771'	'489798219283857408'	'0.0']->['702193621'	'489798219283857408'	'2.7']
['271413771'	'489798219283857408'	'0.0']->['18220818'	'489798219283857408'	'3.09']
['271413771'	'489798219283857408'	'0.0']->['760639303'	'489799028423397376'	'3.22']
['271413771'	'489798219283857408'	'0.0']->['214857155'	'489798219283857408'	'3.29']
['313809387'	'489798219283857408'	'1.02']->['38396789'	'489798219283857408'	'3.39']
['271413771'	'489798219283857408'	'0.0']->['765878594'	'489798219283857408'	'3.43']
['271413771'	'489798219283857408'	'0.0']->['398689270'	'489798219283857408'	'3.46']
['271413771'	'489798219283857408'	'0.0']->['412459834'	'489798219283857408'	'3.47']
['18220818'	'489798219283857408'	'3.09']->['390973515'	'489798219283857408'	'3.48']
['271413771'	'489798219283857408'	'0.0']->['230286485'	'489798219283857408'	'3.48']
['271413771'	'489798219283857408'	'0.0']->['16311650'	'489798219283857408'	'3.48']
['271413771'	'489798219283857408'	'0.0']->['33491100'	'489798219283857408'	'3.48']
['439108700'	'489798219283857408'	'2.54']->['532199381'	'489798219283857408'	'3.59']
['16311650'	'489798219283857408'	'3.48']->['52318369'	'489798219283857408'	'3.65']
['439108700'	'489798219283857408'	'2.54']->['387527256'	'489798219283857408'	'3.7']
['271413771'	'489798219283857408'	'0.0']->['890309720'	'489798219283857408'	'3.88']
['271413771'	'489798219283857408'	'0.0']->['1685572698'	'489798219283857408'	'3.98']
['271413771'	'489798219283857408'	'0.0']->['1677321656'	'489798219283857408'	'4.02']
['412459834'	'489798219283857408'	'3.47']->['1381104690'	'489798219283857408'	'4.04']
['271413771'	'489798219283857408'	'0.0']->['134069419'	'489798219283857408'	'4.06']
['271413771'	'489798219283857408'	'0.0']->['277734026'	'489798219283857408'	'4.06']
['412459834'	'489798219283857408'	'3.47']->['432761789'	'489798219283857408'	'4.07']
['271413771'	'489798219283857408'	'0.0']->['25796801'	'489798219283857408'	'4.12']
['271413771'	'489798219283857408'	'0.0']->['220164640'	'489798219283857408'	'4.14']
['259668413'	'489798219283857408'	'2.7']->['39033307'	'489798219283857408'	'4.17']
['259668413'	'489798219283857408'	'2.7']->['100395504'	'489798219283857408'	'4.22']
['271413771'	'489798219283857408'	'0.0']->['94256365'	'489798219283857408'	'4.25']
['259668413'	'489798219283857408'	'2.7']->['112746352'	'489798219283857408'	'4.27']
['271413771'	'489798219283857408'	'0.0']->['64968958'	'489798219283857408'	'4.28']
['271413771'	'489798219283857408'	'0.0']->['33048053'	'489798219283857408'	'4.58']
['412459834'	'489798219283857408'	'3.47']->['1698292574'	'489798219283857408'	'4.73']
['271413771'	'489798219283857408'	'0.0']->['19772809'	'489798219283857408'	'4.81']
['271413771'	'489798219283857408'	'0.0']->['179831730'	'489798219283857408'	'4.85']
['271413771'	'489798219283857408'	'0.0']->['444960384'	'489798219283857408'	'4.86']
['271413771'	'489798219283857408'	'0.0']->['45319140'	'489798219283857408'	'4.87']
['271413771'	'489798219283857408'	'0.0']->['123128245'	'489798219283857408'	'4.88']
['39033307'	'489798219283857408'	'4.17']->['32294257'	'489798219283857408'	'4.88']
['412459834'	'489798219283857408'	'3.47']->['310285939'	'489798219283857408'	'4.88']
['271413771'	'489798219283857408'	'0.0']->['58638631'	'489798219283857408'	'4.88']
['259668413'	'489798219283857408'	'2.7']->['713916667'	'489798219283857408'	'4.88']
['271413771'	'489798219283857408'	'0.0']->['77710699'	'489798219283857408'	'4.88']
['271413771'	'489798219283857408'	'0.0']->['366641420'	'489798219283857408'	'4.88']
['271413771'	'489798219283857408'	'0.0']->['82805933'	'489798219283857408'	'4.88']
['53840489'	'489798219283857408'	'1.04']->['1566181153'	'489798219283857408'	'4.88']
['16311650'	'489798219283857408'	'3.48']->['577534626'	'489798219283857408'	'4.88']
['890309720'	'489798219283857408'	'3.88']->['487171054'	'489798219283857408'	'4.88']
['94256365'	'489798219283857408'	'4.25']->['205204497'	'489798219283857408'	'4.88']
['271413771'	'489798219283857408'	'0.0']->['481809371'	'489798219283857408'	'4.88']
['138737894'	'489798219283857408'	'2.01']->['114365869'	'489798219283857408'	'4.88']
['271413771'	'489798219283857408'	'0.0']->['971584657'	'489798219283857408'	'4.88']
['271413771'	'489798219283857408'	'0.0']->['39445002'	'489798219283857408'	'4.89']
['138737894'	'489798219283857408'	'2.01']->['2583075668'	'489798219283857408'	'4.9']
['166616428'	'489798219283857408'	'2.7']->['88232459'	'489798219283857408'	'5.35']
['271413771'	'489798219283857408'	'0.0']->['53035684'	'489798219283857408'	'5.58']
['271413771'	'489798219283857408'	'0.0']->['1964110980'	'489798219283857408'	'5.69']
['271413771'	'489798219283857408'	'0.0']->['103258584'	'489798219283857408'	'5.74']
['271413771'	'489798219283857408'	'0.0']->['286997050'	'489798219283857408'	'5.77']
['271413771'	'489798219283857408'	'0.0']->['404720602'	'489798219283857408'	'5.79']
['138737894'	'489798219283857408'	'2.01']->['230215895'	'489798219283857408'	'5.79']
['271413771'	'489798219283857408'	'0.0']->['355620395'	'489798219283857408'	'5.8']
['259668413'	'489798219283857408'	'2.7']->['365916305'	'489798219283857408'	'5.8']
['18220818'	'489798219283857408'	'3.09']->['292552082'	'489798219283857408'	'5.8']
['474338091'	'489798219283857408'	'1.0']->['272716612'	'489798219283857408'	'5.8']
['271413771'	'489798219283857408'	'0.0']->['455732506'	'489798219283857408'	'5.8']
['82805933'	'489798219283857408'	'4.88']->['390697392'	'489798219283857408'	'5.88']
['114365869'	'489798219283857408'	'4.88']->['30819927'	'489798219283857408'	'5.95']
['271413771'	'489798219283857408'	'0.0']->['539665544'	'489798219283857408'	'6.39']
['271413771'	'489798219283857408'	'0.0']->['15858166'	'489798219283857408'	'6.61']
['114365869'	'489798219283857408'	'4.88']->['249903644'	'489798219283857408'	'6.72']
['532199381'	'489798219283857408'	'3.59']->['302535960'	'489798219283857408'	'6.78']
['412459834'	'489798219283857408'	'3.47']->['1399970340'	'489798219283857408'	'6.81']
['271413771'	'489798219283857408'	'0.0']->['83289696'	'489798219283857408'	'6.82']
['25796801'	'489798219283857408'	'4.12']->['409074486'	'489798219283857408'	'6.83']
['112746352'	'489798219283857408'	'4.27']->['96102576'	'489798219283857408'	'7.22']
['271413771'	'489798219283857408'	'0.0']->['1558778900'	'489798219283857408'	'7.41']
['271413771'	'489798219283857408'	'0.0']->['119665836'	'489798219283857408'	'7.5']
['271413771'	'489798219283857408'	'0.0']->['1219167805'	'489798219283857408'	'7.55']
['15858166'	'489798219283857408'	'6.61']->['2541056750'	'489798219283857408'	'7.58']
['259668413'	'489798219283857408'	'2.7']->['504416343'	'489798219283857408'	'7.59']
['18220818'	'489798219283857408'	'3.09']->['553611308'	'489798219283857408'	'7.59']
['271413771'	'489798219283857408'	'0.0']->['408296138'	'489798219283857408'	'7.6']
['15858166'	'489798219283857408'	'6.61']->['12048'	'489798219283857408'	'7.6']
['271413771'	'489798219283857408'	'0.0']->['354968971'	'489798219283857408'	'7.6']
['271413771'	'489798219283857408'	'0.0']->['409721854'	'489798219283857408'	'7.68']
['112746352'	'489798219283857408'	'4.27']->['489157047'	'489798219283857408'	'7.89']
['38396789'	'489798219283857408'	'3.39']->['621836837'	'489798219283857408'	'8.0']
['15858166'	'489798219283857408'	'6.61']->['132473995'	'489798219283857408'	'8.1']
['15858166'	'489798219283857408'	'6.61']->['114394978'	'489798219283857408'	'8.22']
['15858166'	'489798219283857408'	'6.61']->['40849111'	'489798219283857408'	'8.82']
['272716612'	'489798219283857408'	'5.8']->['152061241'	'489798219283857408'	'9.13']
['412459834'	'489798219283857408'	'3.47']->['910555291'	'489798219283857408'	'9.28']
['114365869'	'489798219283857408'	'4.88']->['1042581391'	'489798219283857408'	'9.36']
['18220818'	'489798219283857408'	'3.09']->['706919497'	'489798219283857408'	'9.4']
['412459834'	'489798219283857408'	'3.47']->['608786351'	'489798219283857408'	'9.41']
['390973515'	'489798219283857408'	'3.48']->['965199636'	'489798219283857408'	'9.42']
['564403413'	'489798219283857408'	'2.04']->['15191926'	'489798219283857408'	'9.43']
['52318369'	'489798219283857408'	'3.65']->['42316186'	'489798219283857408'	'9.43']
['15858166'	'489798219283857408'	'6.61']->['458874095'	'489798219283857408'	'9.43']
['489157047'	'489798219283857408'	'7.89']->['451255940'	'489798219283857408'	'9.43']
['271413771'	'489798219283857408'	'0.0']->['832922462'	'489798219283857408'	'9.43']
['271413771'	'489798219283857408'	'0.0']->['1354145047'	'489798219283857408'	'9.43']
['40849111'	'489798219283857408'	'8.82']->['97508925'	'489798219283857408'	'9.43']
['12048'	'489798219283857408'	'7.6']->['205534883'	'489798219283857408'	'9.43']
['15858166'	'489798219283857408'	'6.61']->['59308419'	'489798219283857408'	'9.63']
['313809387'	'489798219283857408'	'1.02']->['8640692'	'489798219283857408'	'9.73']
['271413771'	'489798219283857408'	'0.0']->['1159832822'	'489798219283857408'	'9.78']
['271413771'	'489798219283857408'	'0.0']->['615073019'	'489798219283857408'	'9.81']
['271413771'	'489798219283857408'	'0.0']->['376098010'	'489798219283857408'	'9.82']
['271413771'	'489798219283857408'	'0.0']->['326618013'	'489798219283857408'	'9.83']
['487171054'	'489798219283857408'	'4.88']->['390991452'	'489798219283857408'	'10.57']
['271413771'	'489798219283857408'	'0.0']->['37543073'	'489798219283857408'	'10.93']
['271413771'	'489798219283857408'	'0.0']->['22279004'	'489798219283857408'	'11.12']
['271413771'	'489798219283857408'	'0.0']->['34609316'	'489798219283857408'	'11.21']
['271413771'	'489798219283857408'	'0.0']->['158760433'	'489798219283857408'	'11.25']
['40849111'	'489798219283857408'	'8.82']->['196968882'	'489798219283857408'	'11.28']
['40849111'	'489798219283857408'	'8.82']->['98075133'	'489798219283857408'	'11.29']
['271413771'	'489798219283857408'	'0.0']->['61090679'	'489798219283857408'	'11.29']
['196968882'	'489798219283857408'	'11.28']->['226081514'	'489798219283857408'	'11.3']
['271413771'	'489798219283857408'	'0.0']->['340435076'	'489798219283857408'	'11.3']
['58638631'	'489798219283857408'	'4.88']->['1376219534'	'489798219283857408'	'11.3']
['271413771'	'489798219283857408'	'0.0']->['288823621'	'489798219283857408'	'11.3']
['432761789'	'489798219283857408'	'4.07']->['1969006722'	'489798219283857408'	'11.3']
['376098010'	'489798219283857408'	'9.82']->['945941467'	'489798219283857408'	'11.46']
['615073019'	'489798219283857408'	'9.81']->['777905179'	'489798219283857408'	'11.54']
['271413771'	'489798219283857408'	'0.0']->['940382713'	'489798219283857408'	'11.58']
['271413771'	'489798219283857408'	'0.0']->['17687436'	'489798219283857408'	'11.6']
['40849111'	'489798219283857408'	'8.82']->['136163636'	'489798219283857408'	'11.62']
['40849111'	'489798219283857408'	'8.82']->['1166112476'	'489798219283857408'	'12.34']
['271413771'	'489798219283857408'	'0.0']->['17872080'	'489798219283857408'	'12.7']
['271413771'	'489798219283857408'	'0.0']->['217002426'	'489798219283857408'	'12.89']
['12048'	'489798219283857408'	'7.6']->['405496002'	'489798219283857408'	'12.98']
['340435076'	'489798219283857408'	'11.3']->['2253987306'	'489798219283857408'	'13.02']
['196968882'	'489798219283857408'	'11.28']->['107786476'	'489798219283857408'	'13.04']
['25796801'	'489798219283857408'	'4.12']->['66298826'	'489798219283857408'	'13.06']
['271413771'	'489798219283857408'	'0.0']->['227667599'	'489798219283857408'	'13.06']
['271413771'	'489798219283857408'	'0.0']->['751778144'	'489798219283857408'	'13.06']
['196968882'	'489798219283857408'	'11.28']->['634242979'	'489798219283857408'	'13.07']
['82805933'	'489798219283857408'	'4.88']->['540153909'	'489798219283857408'	'13.07']
['271413771'	'489798219283857408'	'0.0']->['69427331'	'489798219283857408'	'13.14']
['230286485'	'489798219283857408'	'3.48']->['564784728'	'489798219283857408'	'13.22']
['271413771'	'489798219283857408'	'0.0']->['55900313'	'489801681740513280'	'13.75']
['97508925'	'489798219283857408'	'9.43']->['225320598'	'489798219283857408'	'13.9']
['15858166'	'489798219283857408'	'6.61']->['45130743'	'489798219283857408'	'14.24']
['271413771'	'489798219283857408'	'0.0']->['747107342'	'489798219283857408'	'14.41']
['487171054'	'489798219283857408'	'4.88']->['704736283'	'489798219283857408'	'14.5']
['226081514'	'489798219283857408'	'11.3']->['2199796226'	'489798219283857408'	'14.54']
['272716612'	'489798219283857408'	'5.8']->['352233915'	'489798219283857408'	'14.56']
['271413771'	'489798219283857408'	'0.0']->['1967428538'	'489798219283857408'	'14.57']
['271413771'	'489798219283857408'	'0.0']->['424738147'	'489798219283857408'	'14.58']
['271413771'	'489798219283857408'	'0.0']->['999313692'	'489798219283857408'	'14.58']
['15858166'	'489798219283857408'	'6.61']->['146753540'	'489798219283857408'	'14.58']
['271413771'	'489798219283857408'	'0.0']->['26691816'	'489798219283857408'	'14.63']
['271413771'	'489798219283857408'	'0.0']->['121339639'	'489798219283857408'	'14.68']
['271413771'	'489798219283857408'	'0.0']->['235484940'	'489798219283857408'	'15.04']
['196968882'	'489798219283857408'	'11.28']->['81051034'	'489798219283857408'	'15.22']
['2199796226'	'489798219283857408'	'14.54']->['55592603'	'489798219283857408'	'15.31']
['82805933'	'489798219283857408'	'4.88']->['352268473'	'489798219283857408'	'15.36']
['271413771'	'489798219283857408'	'0.0']->['22278520'	'489798219283857408'	'15.38']
['40849111'	'489798219283857408'	'8.82']->['136764402'	'489798219283857408'	'15.39']
['271413771'	'489798219283857408'	'0.0']->['239690464'	'489798219283857408'	'15.4']
['940382713'	'489798219283857408'	'11.58']->['2411311794'	'489798219283857408'	'15.53']
['271413771'	'489798219283857408'	'0.0']->['33905364'	'489802132892450816'	'15.55']
['271413771'	'489798219283857408'	'0.0']->['103595914'	'489798219283857408'	'15.67']
['271413771'	'489798219283857408'	'0.0']->['160226890'	'489798219283857408'	'15.77']
['196968882'	'489798219283857408'	'11.28']->['19271572'	'489798219283857408'	'16.47']
['239690464'	'489798219283857408'	'15.4']->['637034455'	'489798219283857408'	'16.82']
['637034455'	'489798219283857408'	'16.82']->['601096808'	'489798219283857408'	'16.99']
['271413771'	'489798219283857408'	'0.0']->['243499561'	'489798219283857408'	'17.08']
['271413771'	'489798219283857408'	'0.0']->['145473243'	'489798219283857408'	'17.12']
['271413771'	'489798219283857408'	'0.0']->['151979013'	'489798219283857408'	'17.17']
['40849111'	'489798219283857408'	'8.82']->['28366381'	'489798219283857408'	'17.42']
['271413771'	'489798219283857408'	'0.0']->['59380215'	'489798219283857408'	'17.54']
['271413771'	'489798219283857408'	'0.0']->['428380168'	'489798219283857408'	'17.6']
['945941467'	'489798219283857408'	'11.46']->['384929766'	'489798219283857408'	'17.64']
['25796801'	'489798219283857408'	'4.12']->['2288808826'	'489798219283857408'	'17.67']
['271413771'	'489798219283857408'	'0.0']->['503180163'	'489798219283857408'	'17.8']
['271413771'	'489798219283857408'	'0.0']->['303026635'	'489798219283857408'	'17.98']
['271413771'	'489798219283857408'	'0.0']->['49222679'	'489802769713201154'	'18.08']
['45130743'	'489798219283857408'	'14.24']->['199165993'	'489798219283857408'	'18.33']
['271413771'	'489798219283857408'	'0.0']->['140663682'	'489798219283857408'	'18.91']
['271413771'	'489798219283857408'	'0.0']->['933626858'	'489798219283857408'	'19.2']
['196968882'	'489798219283857408'	'11.28']->['56016720'	'489798219283857408'	'19.34']
['271413771'	'489798219283857408'	'0.0']->['1126799053'	'489798219283857408'	'19.48']
['760639303'	'489799028423397376'	'3.22']->['1872354602'	'489803170491539456'	'19.67']
['271413771'	'489798219283857408'	'0.0']->['74108469'	'489798219283857408'	'19.98']
['226081514'	'489798219283857408'	'11.3']->['163031641'	'489798219283857408'	'20.48']
['271413771'	'489798219283857408'	'0.0']->['738472165'	'489798219283857408'	'20.57']
['140663682'	'489798219283857408'	'18.91']->['224198084'	'489798219283857408'	'20.61']
['15858166'	'489798219283857408'	'6.61']->['74356390'	'489798219283857408'	'20.65']
['271413771'	'489798219283857408'	'0.0']->['701929244'	'489798219283857408'	'21.13']
['615073019'	'489798219283857408'	'9.81']->['428865805'	'489798219283857408'	'21.36']
['271413771'	'489798219283857408'	'0.0']->['2254710996'	'489803597220020225'	'21.37']
['465425003'	'489798219283857408'	'1.68']->['54829347'	'489798219283857408'	'21.48']
['271413771'	'489798219283857408'	'0.0']->['46618300'	'489798219283857408'	'21.54']
['15858166'	'489798219283857408'	'6.61']->['89231605'	'489798219283857408'	'21.6']
['271413771'	'489798219283857408'	'0.0']->['593322156'	'489798219283857408'	'21.96']
['615073019'	'489798219283857408'	'9.81']->['612644394'	'489798219283857408'	'22.14']
['428865805'	'489798219283857408'	'21.36']->['329665958'	'489798219283857408'	'22.23']
['271413771'	'489798219283857408'	'0.0']->['169444740'	'489798219283857408'	'22.32']
['271413771'	'489798219283857408'	'0.0']->['50788866'	'489798219283857408'	'22.33']
['224198084'	'489798219283857408'	'20.61']->['485879194'	'489798219283857408'	'22.35']
['224198084'	'489798219283857408'	'20.61']->['82817390'	'489798219283857408'	'22.53']
['271413771'	'489798219283857408'	'0.0']->['226021206'	'489798219283857408'	'22.93']
['243499561'	'489798219283857408'	'17.08']->['41548066'	'489798219283857408'	'23.2']
['40849111'	'489798219283857408'	'8.82']->['554821565'	'489798219283857408'	'23.37']
['196968882'	'489798219283857408'	'11.28']->['64430783'	'489798219283857408'	'24.35']
['271413771'	'489798219283857408'	'0.0']->['452198026'	'489798219283857408'	'24.45']
['82817390'	'489798219283857408'	'22.53']->['97180059'	'489798219283857408'	'24.6']
['2199796226'	'489798219283857408'	'14.54']->['431339460'	'489798219283857408'	'24.83']
['196968882'	'489798219283857408'	'11.28']->['58787111'	'489798219283857408'	'26.17']
['64430783'	'489798219283857408'	'24.35']->['1590665352'	'489798219283857408'	'27.97']
['196968882'	'489798219283857408'	'11.28']->['156258161'	'489798219283857408'	'28.12']
['637034455'	'489798219283857408'	'16.82']->['102355515'	'489798219283857408'	'28.58']
['352268473'	'489798219283857408'	'15.36']->['435794867'	'489798219283857408'	'30.37']
['615073019'	'489798219283857408'	'9.81']->['710659381'	'489798219283857408'	'30.93']
['271413771'	'489798219283857408'	'0.0']->['636877779'	'489798219283857408'	'31.52']
['271413771'	'489798219283857408'	'0.0']->['464477721'	'489798219283857408'	'32.0']
['271413771'	'489798219283857408'	'0.0']->['80310957'	'489798219283857408'	'33.43']
['271413771'	'489798219283857408'	'0.0']->['32283017'	'489798219283857408'	'33.63']
['1590665352'	'489798219283857408'	'27.97']->['28804603'	'489798219283857408'	'34.03']
['102355515'	'489798219283857408'	'28.58']->['153990733'	'489798219283857408'	'34.63']
['259668413'	'489798219283857408'	'2.7']->['66093839'	'489798219283857408'	'34.73']
['271413771'	'489798219283857408'	'0.0']->['973511791'	'489798219283857408'	'35.37']
['196968882'	'489798219283857408'	'11.28']->['303298321'	'489798219283857408'	'36.22']
['271413771'	'489798219283857408'	'0.0']->['98061822'	'489798219283857408'	'36.83']
['271413771'	'489798219283857408'	'0.0']->['1061381641'	'489798219283857408'	'37.12']
['271413771'	'489798219283857408'	'0.0']->['1148610157'	'489807564784152576'	'37.13']
['973511791'	'489798219283857408'	'35.37']->['2462837810'	'489798219283857408'	'38.22']
['243499561'	'489798219283857408'	'17.08']->['463016481'	'489798219283857408'	'38.93']
['271413771'	'489798219283857408'	'0.0']->['1192321320'	'489798219283857408'	'39.58']
['271413771'	'489798219283857408'	'0.0']->['1193122926'	'489798219283857408'	'39.63']
['136163636'	'489798219283857408'	'11.62']->['144377535'	'489798219283857408'	'39.82']
['292552082'	'489798219283857408'	'5.8']->['245198007'	'489798219283857408'	'41.4']
['973511791'	'489798219283857408'	'35.37']->['1866227695'	'489798219283857408'	'41.42']
['271413771'	'489798219283857408'	'0.0']->['1030372118'	'489808797267787776'	'42.03']
['271413771'	'489798219283857408'	'0.0']->['267925584'	'489798219283857408'	'42.1']
['271413771'	'489798219283857408'	'0.0']->['1465072338'	'489798219283857408'	'42.3']
['271413771'	'489798219283857408'	'0.0']->['15250836'	'489798219283857408'	'43.32']
['760639303'	'489799028423397376'	'3.22']->['583023376'	'489809261598625792'	'43.87']
['15858166'	'489798219283857408'	'6.61']->['43469395'	'489798219283857408'	'44.63']
['43469395'	'489798219283857408'	'44.63']->['61576498'	'489798219283857408'	'45.28']
['271413771'	'489798219283857408'	'0.0']->['70964820'	'489798219283857408'	'45.37']
['15858166'	'489798219283857408'	'6.61']->['64871976'	'489798219283857408'	'45.58']
['271413771'	'489798219283857408'	'0.0']->['132463310'	'489798219283857408'	'46.33']
['747107342'	'489798219283857408'	'14.41']->['1680140106'	'489798219283857408'	'48.75']
['271413771'	'489798219283857408'	'0.0']->['333014276'	'489798219283857408'	'53.62']
['43469395'	'489798219283857408'	'44.63']->['261122591'	'489798219283857408'	'53.77']
['271413771'	'489798219283857408'	'0.0']->['1333923890'	'489798219283857408'	'54.17']
['271413771'	'489798219283857408'	'0.0']->['123397967'	'489798219283857408'	'55.1']
['302535960'	'489798219283857408'	'6.78']->['442646519'	'489798219283857408'	'56.0']
['271413771'	'489798219283857408'	'0.0']->['109854452'	'489798219283857408'	'56.13']
['271413771'	'489798219283857408'	'0.0']->['66599042'	'489798219283857408'	'57.87']
['43469395'	'489798219283857408'	'44.63']->['155501061'	'489798219283857408'	'58.88']
['271413771'	'489798219283857408'	'0.0']->['310991693'	'489798219283857408'	'59.03']
['43469395'	'489798219283857408'	'44.63']->['558272053'	'489798219283857408'	'59.08']
['271413771'	'489798219283857408'	'0.0']->['892789632'	'489798219283857408'	'60.3']
['40849111'	'489798219283857408'	'8.82']->['241528815'	'489798219283857408'	'60.95']
['271413771'	'489798219283857408'	'0.0']->['1637454727'	'489798219283857408'	'61.78']
['43469395'	'489798219283857408'	'44.63']->['359870113'	'489798219283857408'	'64.03']
['40849111'	'489798219283857408'	'8.82']->['60252932'	'489798219283857408'	'65.73']
['109854452'	'489798219283857408'	'56.13']->['32153805'	'489798219283857408'	'67.2']
['43469395'	'489798219283857408'	'44.63']->['73532147'	'489798219283857408'	'67.4']
['973511791'	'489798219283857408'	'35.37']->['454687388'	'489798219283857408'	'71.25']
['43469395'	'489798219283857408'	'44.63']->['71524905'	'489798219283857408'	'73.23']
['43469395'	'489798219283857408'	'44.63']->['188348241'	'489798219283857408'	'76.13']
['64430783'	'489798219283857408'	'24.35']->['133051455'	'489798219283857408'	'83.97']
['271413771'	'489798219283857408'	'0.0']->['2499212084'	'489798219283857408'	'84.25']
['196968882'	'489798219283857408'	'11.28']->['97396247'	'489798219283857408'	'86.87']
['333014276'	'489798219283857408'	'53.62']->['1162112953'	'489798219283857408'	'95.32']
['271413771'	'489798219283857408'	'0.0']->['1153878312'	'489798219283857408'	'112.1']
['271413771'	'489798219283857408'	'0.0']->['413306467'	'489798219283857408'	'117.8']
['973511791'	'489798219283857408'	'35.37']->['2411018784'	'489798219283857408'	'139.07']
['1381104690'	'489798219283857408'	'4.04']->['1959899054'	'489798219283857408'	'200.73']
['271413771'	'489798219283857408'	'0.0']->['1857886670'	'489798219283857408'	'232.83']
['1857886670'	'489798219283857408'	'232.83']->['194394774'	'489798219283857408'	'318.57']
['271413771'	'489798219283857408'	'0.0']->['115542296'	'489798219283857408'	'339.22']
['271413771'	'489798219283857408'	'0.0']->['2537228059'	'489798219283857408'	'340.02']
['271413771'	'489798219283857408'	'0.0']->['819203900'	'489798219283857408'	'353.78']
['271413771'	'489798219283857408'	'0.0']->['2358467293'	'489798219283857408'	'476.2']
['271413771'	'489798219283857408'	'0.0']->['485464892'	'489798219283857408'	'492.03']
['271413771'	'489798219283857408'	'0.0']->['2539790156'	'489798219283857408'	'587.53']
['271413771'	'489798219283857408'	'0.0']->['178334917'	'489798219283857408'	'589.63']
['2539790156'	'489798219283857408'	'587.53']->['892238790'	'489798219283857408'	'663.52']
['196968882'	'489798219283857408'	'11.28']->['610460822'	'489798219283857408'	'708.12']
['271413771'	'489798219283857408'	'0.0']->['1686120312'	'489798219283857408'	'1396.37']
['760639303'	'489799028423397376'	'3.22']->['559207419'	'490356483100385280'	'2218.33']
