# Supplementary material for: BiMGCL: rumor detection via bi-directional multi-level graph contrastive learning
Source: PeerJ Comput Sci. 2023 Nov 10;9:e1659. doi: 10.7717/peerj-cs.1659 (PMC10703058; doi:10.7717/peerj-cs.1659)
Supplement: Supplemental Information 1 [file peerj-cs-09-1659-s001.zip › rumor_detection_acl2017/twitter15/tree/489798752358916096.txt]

['ROOT'	'ROOT'	'0.0']->['271413771'	'489798752358916096'	'0.0']
['271413771'	'489798752358916096'	'0.0']->['341330045'	'489798752358916096'	'1.2']
['271413771'	'489798752358916096'	'0.0']->['457219909'	'489798752358916096'	'1.2']
['271413771'	'489798752358916096'	'0.0']->['2160152425'	'489798752358916096'	'1.2']
['271413771'	'489798752358916096'	'0.0']->['66281466'	'489798752358916096'	'1.2']
['271413771'	'489798752358916096'	'0.0']->['78507836'	'489799132018511872'	'1.5']
['271413771'	'489798752358916096'	'0.0']->['61939559'	'489798752358916096'	'1.58']
['271413771'	'489798752358916096'	'0.0']->['93551118'	'489798752358916096'	'1.77']
['341330045'	'489798752358916096'	'1.2']->['78507836'	'489799132018511872'	'1.5']
['271413771'	'489798752358916096'	'0.0']->['47331295'	'489799225832517632'	'1.88']
['271413771'	'489798752358916096'	'0.0']->['1118251344'	'489798752358916096'	'1.92']
['271413771'	'489798752358916096'	'0.0']->['32921252'	'489798752358916096'	'1.94']
['271413771'	'489798752358916096'	'0.0']->['23742159'	'489798752358916096'	'1.97']
['61939559'	'489798752358916096'	'1.58']->['238089588'	'489798752358916096'	'2.28']
['271413771'	'489798752358916096'	'0.0']->['1479886140'	'489798752358916096'	'2.44']
['271413771'	'489798752358916096'	'0.0']->['392170893'	'489798752358916096'	'2.52']
['271413771'	'489798752358916096'	'0.0']->['139060697'	'489798752358916096'	'2.56']
['271413771'	'489798752358916096'	'0.0']->['44491010'	'489798752358916096'	'2.6']
['271413771'	'489798752358916096'	'0.0']->['44081050'	'489798752358916096'	'2.98']
['271413771'	'489798752358916096'	'0.0']->['16611239'	'489798752358916096'	'3.16']
['271413771'	'489798752358916096'	'0.0']->['780475836'	'489798752358916096'	'3.26']
['271413771'	'489798752358916096'	'0.0']->['208774900'	'489798752358916096'	'3.3']
['271413771'	'489798752358916096'	'0.0']->['217854903'	'489798752358916096'	'3.33']
['271413771'	'489798752358916096'	'0.0']->['33541384'	'489798752358916096'	'3.35']
['271413771'	'489798752358916096'	'0.0']->['35113725'	'489798752358916096'	'3.91']
['271413771'	'489798752358916096'	'0.0']->['1546012238'	'489798752358916096'	'4.19']
['33541384'	'489798752358916096'	'3.35']->['518596258'	'489798752358916096'	'4.33']
['271413771'	'489798752358916096'	'0.0']->['124763632'	'489798752358916096'	'4.47']
['1546012238'	'489798752358916096'	'4.19']->['435788036'	'489798752358916096'	'4.92']
['1546012238'	'489798752358916096'	'4.19']->['500986689'	'489798752358916096'	'5.14']
['271413771'	'489798752358916096'	'0.0']->['99738055'	'489798752358916096'	'5.25']
['271413771'	'489798752358916096'	'0.0']->['2600069820'	'489798752358916096'	'5.37']
['500986689'	'489798752358916096'	'5.14']->['433014344'	'489798752358916096'	'5.66']
['271413771'	'489798752358916096'	'0.0']->['17959867'	'489798752358916096'	'5.8']
['271413771'	'489798752358916096'	'0.0']->['333166725'	'489798752358916096'	'5.88']
['271413771'	'489798752358916096'	'0.0']->['43417085'	'489798752358916096'	'5.95']
['271413771'	'489798752358916096'	'0.0']->['101485394'	'489798752358916096'	'6.37']
['271413771'	'489798752358916096'	'0.0']->['586679849'	'489798752358916096'	'7.25']
['271413771'	'489798752358916096'	'0.0']->['385029541'	'489798752358916096'	'7.69']
['271413771'	'489798752358916096'	'0.0']->['1950789674'	'489798752358916096'	'8.13']
['271413771'	'489798752358916096'	'0.0']->['278572517'	'489798752358916096'	'8.4']
['271413771'	'489798752358916096'	'0.0']->['15702937'	'489798752358916096'	'9.45']
['271413771'	'489798752358916096'	'0.0']->['469482906'	'489798752358916096'	'9.55']
['271413771'	'489798752358916096'	'0.0']->['46330725'	'489798752358916096'	'9.58']
['271413771'	'489798752358916096'	'0.0']->['47282784'	'489798752358916096'	'9.73']
['271413771'	'489798752358916096'	'0.0']->['543567338'	'489798752358916096'	'10.02']
['271413771'	'489798752358916096'	'0.0']->['50093982'	'489798752358916096'	'10.03']
['271413771'	'489798752358916096'	'0.0']->['282774517'	'489798752358916096'	'10.1']
['271413771'	'489798752358916096'	'0.0']->['87149335'	'489798752358916096'	'10.13']
['271413771'	'489798752358916096'	'0.0']->['36472250'	'489798752358916096'	'10.13']
['271413771'	'489798752358916096'	'0.0']->['428428104'	'489798752358916096'	'10.35']
['271413771'	'489798752358916096'	'0.0']->['28987100'	'489798752358916096'	'10.88']
['282774517'	'489798752358916096'	'10.1']->['30925391'	'489798752358916096'	'11.05']
['271413771'	'489798752358916096'	'0.0']->['104168917'	'489798752358916096'	'11.17']
['271413771'	'489798752358916096'	'0.0']->['1073706282'	'489798752358916096'	'11.48']
['271413771'	'489798752358916096'	'0.0']->['231651818'	'489798752358916096'	'11.67']
['231651818'	'489798752358916096'	'11.67']->['246572123'	'489798752358916096'	'12.18']
['271413771'	'489798752358916096'	'0.0']->['1611981884'	'489798752358916096'	'12.58']
['271413771'	'489798752358916096'	'0.0']->['90736652'	'489798752358916096'	'12.87']
['271413771'	'489798752358916096'	'0.0']->['43539771'	'489798752358916096'	'13.12']
['271413771'	'489798752358916096'	'0.0']->['317990227'	'489798752358916096'	'13.43']
['271413771'	'489798752358916096'	'0.0']->['2648948756'	'489798752358916096'	'13.55']
['271413771'	'489798752358916096'	'0.0']->['215080779'	'489798752358916096'	'13.62']
['271413771'	'489798752358916096'	'0.0']->['54534281'	'489798752358916096'	'13.8']
['43539771'	'489798752358916096'	'13.12']->['43532740'	'489798752358916096'	'13.9']
['271413771'	'489798752358916096'	'0.0']->['1393702266'	'489798752358916096'	'14.03']
['271413771'	'489798752358916096'	'0.0']->['2555149946'	'489798752358916096'	'15.12']
['271413771'	'489798752358916096'	'0.0']->['2479188684'	'489798752358916096'	'15.23']
['271413771'	'489798752358916096'	'0.0']->['1300197446'	'489798752358916096'	'15.38']
['271413771'	'489798752358916096'	'0.0']->['78503772'	'489798752358916096'	'15.87']
['271413771'	'489798752358916096'	'0.0']->['57326056'	'489798752358916096'	'17.27']
['43539771'	'489798752358916096'	'13.12']->['93595739'	'489798752358916096'	'17.57']
['43539771'	'489798752358916096'	'13.12']->['292089499'	'489798752358916096'	'18.17']
['271413771'	'489798752358916096'	'0.0']->['236251346'	'489798752358916096'	'18.23']
['271413771'	'489798752358916096'	'0.0']->['45260148'	'489798752358916096'	'18.58']
['236251346'	'489798752358916096'	'18.23']->['44860382'	'489798752358916096'	'18.6']
['271413771'	'489798752358916096'	'0.0']->['881834983'	'489798752358916096'	'19.58']
['881834983'	'489798752358916096'	'19.58']->['933626858'	'489798752358916096'	'20.53']
['433014344'	'489798752358916096'	'5.66']->['2608379054'	'489798752358916096'	'20.57']
['46330725'	'489798752358916096'	'9.58']->['82454773'	'489798752358916096'	'21.05']
['933626858'	'489798752358916096'	'20.53']->['2378507239'	'489798752358916096'	'21.67']
['933626858'	'489798752358916096'	'20.53']->['1128358477'	'489798752358916096'	'22.28']
['271413771'	'489798752358916096'	'0.0']->['598711722'	'489798752358916096'	'22.65']
['271413771'	'489798752358916096'	'0.0']->['195266123'	'489798752358916096'	'22.93']
['271413771'	'489798752358916096'	'0.0']->['82296274'	'489798752358916096'	'23.47']
['271413771'	'489798752358916096'	'0.0']->['561188834'	'489798752358916096'	'25.72']
['271413771'	'489798752358916096'	'0.0']->['2347407204'	'489798752358916096'	'26.25']
['43539771'	'489798752358916096'	'13.12']->['170144877'	'489798752358916096'	'26.42']
['271413771'	'489798752358916096'	'0.0']->['100172209'	'489798752358916096'	'27.87']
['271413771'	'489798752358916096'	'0.0']->['74423837'	'489798752358916096'	'31.28']
['271413771'	'489798752358916096'	'0.0']->['2557852927'	'489798752358916096'	'32.02']
['74423837'	'489798752358916096'	'31.28']->['197732857'	'489798752358916096'	'32.17']
['271413771'	'489798752358916096'	'0.0']->['29139774'	'489798752358916096'	'32.35']
['271413771'	'489798752358916096'	'0.0']->['302468166'	'489798752358916096'	'34.78']
['271413771'	'489798752358916096'	'0.0']->['619751863'	'489798752358916096'	'35.55']
['231651818'	'489798752358916096'	'11.67']->['1945294892'	'489798752358916096'	'39.02']
['271413771'	'489798752358916096'	'0.0']->['742004299'	'489798752358916096'	'39.23']
['1945294892'	'489798752358916096'	'39.02']->['75806520'	'489798752358916096'	'39.32']
['271413771'	'489798752358916096'	'0.0']->['444549173'	'489798752358916096'	'42.63']
['271413771'	'489798752358916096'	'0.0']->['48003020'	'489798752358916096'	'44.83']
['48003020'	'489798752358916096'	'44.83']->['1071670807'	'489798752358916096'	'47.2']
['271413771'	'489798752358916096'	'0.0']->['116606891'	'489798752358916096'	'48.02']
['195266123'	'489798752358916096'	'22.93']->['1556340564'	'489798752358916096'	'48.82']
['43539771'	'489798752358916096'	'13.12']->['70964820'	'489798752358916096'	'51.62']
['48003020'	'489798752358916096'	'44.83']->['34944693'	'489798752358916096'	'51.97']
['271413771'	'489798752358916096'	'0.0']->['273346973'	'489798752358916096'	'54.73']
['48003020'	'489798752358916096'	'44.83']->['118113030'	'489798752358916096'	'55.03']
['46330725'	'489798752358916096'	'9.58']->['91183410'	'489798752358916096'	'56.72']
['271413771'	'489798752358916096'	'0.0']->['795352765'	'489798752358916096'	'57.4']
['34944693'	'489798752358916096'	'51.97']->['111022811'	'489798752358916096'	'57.88']
['271413771'	'489798752358916096'	'0.0']->['221858891'	'489798752358916096'	'58.23']
['333166725'	'489798752358916096'	'5.88']->['2277357546'	'489798752358916096'	'58.57']
['271413771'	'489798752358916096'	'0.0']->['155832132'	'489798752358916096'	'58.63']
['271413771'	'489798752358916096'	'0.0']->['45346512'	'489798752358916096'	'66.52']
['271413771'	'489798752358916096'	'0.0']->['344403569'	'489798752358916096'	'67.07']
['90736652'	'489798752358916096'	'12.87']->['1320859778'	'489798752358916096'	'84.13']
['271413771'	'489798752358916096'	'0.0']->['374022549'	'489798752358916096'	'114.73']
['271413771'	'489798752358916096'	'0.0']->['139732347'	'489798752358916096'	'133.32']
['271413771'	'489798752358916096'	'0.0']->['629758936'	'489798752358916096'	'184.38']
