# Supplementary material for: BiMGCL: rumor detection via bi-directional multi-level graph contrastive learning
Source: PeerJ Comput Sci. 2023 Nov 10;9:e1659. doi: 10.7717/peerj-cs.1659 (PMC10703058; doi:10.7717/peerj-cs.1659)
Supplement: Supplemental Information 1 [file peerj-cs-09-1659-s001.zip › rumor_detection_acl2017/twitter15/tree/489798752438583297.txt]

['ROOT'	'ROOT'	'0.0']->['329121956'	'489798752438583297'	'0.0']
['329121956'	'489798752438583297'	'0.0']->['194892577'	'489798752438583297'	'1.07']
['329121956'	'489798752438583297'	'0.0']->['573312599'	'489798752438583297'	'2.28']
['329121956'	'489798752438583297'	'0.0']->['65593140'	'489798752438583297'	'2.89']
['329121956'	'489798752438583297'	'0.0']->['1566611294'	'489798752438583297'	'3.2']
['194892577'	'489798752438583297'	'1.07']->['70664431'	'489798752438583297'	'3.35']
['329121956'	'489798752438583297'	'0.0']->['17939084'	'489798752438583297'	'3.42']
['329121956'	'489798752438583297'	'0.0']->['580478718'	'489798752438583297'	'3.46']
['329121956'	'489798752438583297'	'0.0']->['406968444'	'489798752438583297'	'3.48']
['65593140'	'489798752438583297'	'2.89']->['217869888'	'489798752438583297'	'3.49']
['329121956'	'489798752438583297'	'0.0']->['270137711'	'489798752438583297'	'3.5']
['329121956'	'489798752438583297'	'0.0']->['450385402'	'489798752438583297'	'3.5']
['329121956'	'489798752438583297'	'0.0']->['242034981'	'489798752438583297'	'3.5']
['329121956'	'489798752438583297'	'0.0']->['938475361'	'489798752438583297'	'3.5']
['329121956'	'489798752438583297'	'0.0']->['496761900'	'489798752438583297'	'3.5']
['65593140'	'489798752438583297'	'2.89']->['144045423'	'489798752438583297'	'3.5']
['329121956'	'489798752438583297'	'0.0']->['482751506'	'489798752438583297'	'3.5']
['65593140'	'489798752438583297'	'2.89']->['127787678'	'489798752438583297'	'3.5']
['329121956'	'489798752438583297'	'0.0']->['245662599'	'489798752438583297'	'3.5']
['329121956'	'489798752438583297'	'0.0']->['168443356'	'489798752438583297'	'3.5']
['329121956'	'489798752438583297'	'0.0']->['192847677'	'489798752438583297'	'3.5']
['329121956'	'489798752438583297'	'0.0']->['779941020'	'489798752438583297'	'3.5']
['329121956'	'489798752438583297'	'0.0']->['635773091'	'489798752438583297'	'3.5']
['245662599'	'489798752438583297'	'3.5']->['433926352'	'489798752438583297'	'3.5']
['217869888'	'489798752438583297'	'3.49']->['935950862'	'489798752438583297'	'3.5']
['242034981'	'489798752438583297'	'3.5']->['267215715'	'489798752438583297'	'3.5']
['329121956'	'489798752438583297'	'0.0']->['710865404'	'489798752438583297'	'3.5']
['329121956'	'489798752438583297'	'0.0']->['56984700'	'489798752438583297'	'3.5']
['329121956'	'489798752438583297'	'0.0']->['2153404664'	'489798752438583297'	'3.5']
['329121956'	'489798752438583297'	'0.0']->['79418004'	'489798752438583297'	'3.5']
['329121956'	'489798752438583297'	'0.0']->['194530730'	'489798752438583297'	'3.5']
['329121956'	'489798752438583297'	'0.0']->['116396137'	'489798752438583297'	'3.5']
['329121956'	'489798752438583297'	'0.0']->['242964245'	'489798752438583297'	'3.5']
['329121956'	'489798752438583297'	'0.0']->['391828387'	'489798752438583297'	'4.0']
['329121956'	'489798752438583297'	'0.0']->['565198243'	'489798752438583297'	'4.25']
['65593140'	'489798752438583297'	'2.89']->['621873722'	'489798752438583297'	'4.38']
['329121956'	'489798752438583297'	'0.0']->['584087312'	'489798752438583297'	'4.44']
['329121956'	'489798752438583297'	'0.0']->['791352343'	'489798752438583297'	'4.47']
['329121956'	'489798752438583297'	'0.0']->['81085646'	'489798752438583297'	'4.48']
['329121956'	'489798752438583297'	'0.0']->['558531019'	'489798752438583297'	'4.49']
['329121956'	'489798752438583297'	'0.0']->['514137154'	'489798752438583297'	'4.5']
['329121956'	'489798752438583297'	'0.0']->['1041523364'	'489798752438583297'	'4.5']
['329121956'	'489798752438583297'	'0.0']->['602649530'	'489798752438583297'	'4.5']
['329121956'	'489798752438583297'	'0.0']->['449205823'	'489798752438583297'	'4.5']
['329121956'	'489798752438583297'	'0.0']->['358716312'	'489798752438583297'	'4.5']
['329121956'	'489798752438583297'	'0.0']->['77386621'	'489798752438583297'	'4.5']
['329121956'	'489798752438583297'	'0.0']->['315177414'	'489798752438583297'	'4.5']
['329121956'	'489798752438583297'	'0.0']->['435794867'	'489798752438583297'	'4.5']
['329121956'	'489798752438583297'	'0.0']->['527277460'	'489798752438583297'	'4.5']
['329121956'	'489798752438583297'	'0.0']->['1690192898'	'489798752438583297'	'4.5']
['242034981'	'489798752438583297'	'3.5']->['87869114'	'489798752438583297'	'4.5']
['329121956'	'489798752438583297'	'0.0']->['388709712'	'489798752438583297'	'4.5']
['329121956'	'489798752438583297'	'0.0']->['463982972'	'489798752438583297'	'4.5']
['329121956'	'489798752438583297'	'0.0']->['543418044'	'489798752438583297'	'7.15']
['65593140'	'489798752438583297'	'2.89']->['68480446'	'489798752438583297'	'8.47']
['242034981'	'489798752438583297'	'3.5']->['256403742'	'489798752438583297'	'9.14']
['329121956'	'489798752438583297'	'0.0']->['92584136'	'489798752438583297'	'9.47']
['329121956'	'489798752438583297'	'0.0']->['391354832'	'489798752438583297'	'9.63']
['329121956'	'489798752438583297'	'0.0']->['293561937'	'489798752438583297'	'9.72']
['329121956'	'489798752438583297'	'0.0']->['273392598'	'489798752438583297'	'9.76']
['329121956'	'489798752438583297'	'0.0']->['1277389975'	'489798752438583297'	'9.78']
['329121956'	'489798752438583297'	'0.0']->['235504482'	'489798752438583297'	'9.79']
['168443356'	'489798752438583297'	'3.5']->['85293466'	'489798752438583297'	'9.79']
['56984700'	'489798752438583297'	'3.5']->['567013442'	'489798752438583297'	'9.8']
['329121956'	'489798752438583297'	'0.0']->['2375185783'	'489798752438583297'	'9.8']
['329121956'	'489798752438583297'	'0.0']->['363057198'	'489798752438583297'	'9.8']
['329121956'	'489798752438583297'	'0.0']->['2262540654'	'489798752438583297'	'9.8']
['329121956'	'489798752438583297'	'0.0']->['250428358'	'489798752438583297'	'9.8']
['329121956'	'489798752438583297'	'0.0']->['137643273'	'489798752438583297'	'9.8']
['329121956'	'489798752438583297'	'0.0']->['279039177'	'489798752438583297'	'9.8']
['791352343'	'489798752438583297'	'4.47']->['761598158'	'489798752438583297'	'9.8']
['329121956'	'489798752438583297'	'0.0']->['77711810'	'489798752438583297'	'9.8']
['329121956'	'489798752438583297'	'0.0']->['782266568'	'489798752438583297'	'9.8']
['329121956'	'489798752438583297'	'0.0']->['204231481'	'489798752438583297'	'9.8']
['329121956'	'489798752438583297'	'0.0']->['68894196'	'489798752438583297'	'9.8']
['329121956'	'489798752438583297'	'0.0']->['344076216'	'489798752438583297'	'9.8']
['217869888'	'489798752438583297'	'3.49']->['890458939'	'489798752438583297'	'9.8']
['250428358'	'489798752438583297'	'9.8']->['378621111'	'489798752438583297'	'9.8']
['435794867'	'489798752438583297'	'4.5']->['976289142'	'489798752438583297'	'9.8']
['217869888'	'489798752438583297'	'3.49']->['795027626'	'489798752438583297'	'9.8']
['388709712'	'489798752438583297'	'4.5']->['905557952'	'489798752438583297'	'9.8']
['329121956'	'489798752438583297'	'0.0']->['567978509'	'489798752438583297'	'9.8']
['329121956'	'489798752438583297'	'0.0']->['2220727850'	'489798752438583297'	'9.8']
['782266568'	'489798752438583297'	'9.8']->['1264027345'	'489798752438583297'	'9.8']
['329121956'	'489798752438583297'	'0.0']->['549755810'	'489798752438583297'	'9.8']
['329121956'	'489798752438583297'	'0.0']->['294999738'	'489798752438583297'	'9.8']
['68480446'	'489798752438583297'	'8.47']->['131437928'	'489798752438583297'	'9.8']
['329121956'	'489798752438583297'	'0.0']->['1386710868'	'489798752438583297'	'9.8']
['329121956'	'489798752438583297'	'0.0']->['27750346'	'489798752438583297'	'9.8']
['2220727850'	'489798752438583297'	'9.8']->['2323631407'	'489798752438583297'	'9.8']
['329121956'	'489798752438583297'	'0.0']->['89130254'	'489798752438583297'	'9.8']
['329121956'	'489798752438583297'	'0.0']->['998877007'	'489798752438583297'	'9.8']
['329121956'	'489798752438583297'	'0.0']->['1412279258'	'489798752438583297'	'9.8']
['329121956'	'489798752438583297'	'0.0']->['81286102'	'489798752438583297'	'9.8']
['710865404'	'489798752438583297'	'3.5']->['1603265598'	'489798752438583297'	'9.8']
['137643273'	'489798752438583297'	'9.8']->['139295137'	'489798752438583297'	'9.8']
['217869888'	'489798752438583297'	'3.49']->['78856940'	'489798752438583297'	'9.8']
['791352343'	'489798752438583297'	'4.47']->['331506539'	'489798752438583297'	'9.8']
['329121956'	'489798752438583297'	'0.0']->['290974198'	'489798752438583297'	'9.8']
['329121956'	'489798752438583297'	'0.0']->['108818443'	'489798752438583297'	'9.8']
['2220727850'	'489798752438583297'	'9.8']->['419597922'	'489798752438583297'	'9.8']
['329121956'	'489798752438583297'	'0.0']->['115946784'	'489798752438583297'	'9.8']
['329121956'	'489798752438583297'	'0.0']->['262263792'	'489798752438583297'	'9.8']
['329121956'	'489798752438583297'	'0.0']->['148567271'	'489798752438583297'	'9.8']
['329121956'	'489798752438583297'	'0.0']->['238095064'	'489798752438583297'	'9.8']
['329121956'	'489798752438583297'	'0.0']->['364837817'	'489798752438583297'	'9.8']
['329121956'	'489798752438583297'	'0.0']->['151798284'	'489798752438583297'	'9.8']
['329121956'	'489798752438583297'	'0.0']->['465184830'	'489798752438583297'	'10.38']
['329121956'	'489798752438583297'	'0.0']->['476400853'	'489798752438583297'	'10.68']
['329121956'	'489798752438583297'	'0.0']->['121466744'	'489798752438583297'	'10.82']
['329121956'	'489798752438583297'	'0.0']->['224512642'	'489798752438583297'	'10.89']
['329121956'	'489798752438583297'	'0.0']->['2599270490'	'489798752438583297'	'10.93']
['329121956'	'489798752438583297'	'0.0']->['975875965'	'489798752438583297'	'10.95']
['329121956'	'489798752438583297'	'0.0']->['383684294'	'489798752438583297'	'10.96']
['217869888'	'489798752438583297'	'3.49']->['72285436'	'489798752438583297'	'10.97']
['329121956'	'489798752438583297'	'0.0']->['26393248'	'489798752438583297'	'11.41']
['329121956'	'489798752438583297'	'0.0']->['357453472'	'489798752438583297'	'11.63']
['329121956'	'489798752438583297'	'0.0']->['115925775'	'489798752438583297'	'11.74']
['998877007'	'489798752438583297'	'9.8']->['1359122815'	'489798752438583297'	'11.79']
['329121956'	'489798752438583297'	'0.0']->['462701744'	'489798752438583297'	'11.82']
['329121956'	'489798752438583297'	'0.0']->['100817994'	'489798752438583297'	'11.85']
['329121956'	'489798752438583297'	'0.0']->['403247767'	'489798752438583297'	'13.6']
['364837817'	'489798752438583297'	'9.8']->['146715651'	'489798752438583297'	'14.47']
['329121956'	'489798752438583297'	'0.0']->['377030929'	'489798752438583297'	'14.91']
['329121956'	'489798752438583297'	'0.0']->['103150674'	'489798752438583297'	'15.13']
['357453472'	'489798752438583297'	'11.63']->['238768817'	'489798752438583297'	'15.24']
['103150674'	'489798752438583297'	'15.13']->['89399170'	'489798752438583297'	'15.3']
['462701744'	'489798752438583297'	'11.82']->['426336285'	'489798752438583297'	'15.32']
['245662599'	'489798752438583297'	'3.5']->['352268473'	'489798752438583297'	'15.34']
['329121956'	'489798752438583297'	'0.0']->['102664933'	'489798752438583297'	'15.34']
['331506539'	'489798752438583297'	'9.8']->['485452691'	'489798752438583297'	'15.35']
['329121956'	'489798752438583297'	'0.0']->['787365751'	'489798752438583297'	'15.35']
['102664933'	'489798752438583297'	'15.34']->['247747887'	'489798752438583297'	'15.35']
['247747887'	'489798752438583297'	'15.35']->['329797120'	'489798752438583297'	'15.35']
['115946784'	'489798752438583297'	'9.8']->['288752989'	'489798752438583297'	'15.35']
['217869888'	'489798752438583297'	'3.49']->['167287748'	'489798752438583297'	'15.35']
['329121956'	'489798752438583297'	'0.0']->['580039371'	'489798752438583297'	'15.35']
['485452691'	'489798752438583297'	'15.35']->['1634091584'	'489798752438583297'	'15.35']
['217869888'	'489798752438583297'	'3.49']->['2257614770'	'489798752438583297'	'15.35']
['329121956'	'489798752438583297'	'0.0']->['350102613'	'489798752438583297'	'15.72']
['329121956'	'489798752438583297'	'0.0']->['49577606'	'489798752438583297'	'16.08']
['329121956'	'489798752438583297'	'0.0']->['308494925'	'489798752438583297'	'16.73']
['65593140'	'489798752438583297'	'2.89']->['1415196102'	'489798752438583297'	'17.05']
['329121956'	'489798752438583297'	'0.0']->['1102671018'	'489798752438583297'	'17.21']
['329121956'	'489798752438583297'	'0.0']->['60827639'	'489798752438583297'	'17.29']
['270137711'	'489798752438583297'	'3.5']->['137616209'	'489798752438583297'	'17.33']
['329121956'	'489798752438583297'	'0.0']->['356563655'	'489798752438583297'	'17.35']
['329121956'	'489798752438583297'	'0.0']->['306975148'	'489798752438583297'	'17.36']
['329121956'	'489798752438583297'	'0.0']->['2608523281'	'489798752438583297'	'17.37']
['584087312'	'489798752438583297'	'4.44']->['299043063'	'489798752438583297'	'18.57']
['329121956'	'489798752438583297'	'0.0']->['304500367'	'489798752438583297'	'19.17']
['2323631407'	'489798752438583297'	'9.8']->['1127743458'	'489798752438583297'	'19.47']
['352268473'	'489798752438583297'	'15.34']->['588757036'	'489798752438583297'	'19.62']
['329121956'	'489798752438583297'	'0.0']->['1446421848'	'489798752438583297'	'19.69']
['329121956'	'489798752438583297'	'0.0']->['223064245'	'489798752438583297'	'19.73']
['329121956'	'489798752438583297'	'0.0']->['532087932'	'489798752438583297'	'19.75']
['329121956'	'489798752438583297'	'0.0']->['141882403'	'489798752438583297'	'19.76']
['329121956'	'489798752438583297'	'0.0']->['626497948'	'489798752438583297'	'19.76']
['329121956'	'489798752438583297'	'0.0']->['173091586'	'489798752438583297'	'19.76']
['329121956'	'489798752438583297'	'0.0']->['2219288108'	'489798752438583297'	'19.77']
['329121956'	'489798752438583297'	'0.0']->['200804859'	'489798752438583297'	'19.77']
['329121956'	'489798752438583297'	'0.0']->['184448963'	'489798752438583297'	'19.77']
['329121956'	'489798752438583297'	'0.0']->['439622156'	'489798752438583297'	'25.13']
['184448963'	'489798752438583297'	'19.77']->['268106594'	'489798752438583297'	'27.82']
['247747887'	'489798752438583297'	'15.35']->['309640295'	'489798752438583297'	'29.16']
['329121956'	'489798752438583297'	'0.0']->['212500770'	'489798752438583297'	'29.83']
['184448963'	'489798752438583297'	'19.77']->['250576789'	'489798752438583297'	'30.16']
['1634091584'	'489798752438583297'	'15.35']->['713922252'	'489798752438583297'	'30.33']
['329121956'	'489798752438583297'	'0.0']->['133657768'	'489798752438583297'	'30.42']
['329121956'	'489798752438583297'	'0.0']->['1833110004'	'489798752438583297'	'30.46']
['306975148'	'489798752438583297'	'17.36']->['82106365'	'489798752438583297'	'30.48']
['329121956'	'489798752438583297'	'0.0']->['223394685'	'489798752438583297'	'30.49']
['329121956'	'489798752438583297'	'0.0']->['620013769'	'489798752438583297'	'30.49']
['194530730'	'489798752438583297'	'3.5']->['451976500'	'489798752438583297'	'30.5']
['329121956'	'489798752438583297'	'0.0']->['1129519159'	'489798752438583297'	'30.5']
['329121956'	'489798752438583297'	'0.0']->['2384854909'	'489798752438583297'	'30.5']
['329121956'	'489798752438583297'	'0.0']->['894476281'	'489798752438583297'	'30.5']
['184448963'	'489798752438583297'	'19.77']->['2472125216'	'489798752438583297'	'30.5']
['329121956'	'489798752438583297'	'0.0']->['485968211'	'489798752438583297'	'30.5']
['192847677'	'489798752438583297'	'3.5']->['122678867'	'489798752438583297'	'30.5']
['329121956'	'489798752438583297'	'0.0']->['434046485'	'489798752438583297'	'30.5']
['580039371'	'489798752438583297'	'15.35']->['281998991'	'489798752438583297'	'30.5']
['329121956'	'489798752438583297'	'0.0']->['102355515'	'489798752438583297'	'30.5']
['713922252'	'489798752438583297'	'30.33']->['971364937'	'489798752438583297'	'30.5']
['329121956'	'489798752438583297'	'0.0']->['142265944'	'489798752438583297'	'30.5']
['329121956'	'489798752438583297'	'0.0']->['1346380992'	'489798752438583297'	'30.5']
['65593140'	'489798752438583297'	'2.89']->['132127488'	'489798752438583297'	'30.5']
['329121956'	'489798752438583297'	'0.0']->['101751987'	'489798752438583297'	'30.5']
['329121956'	'489798752438583297'	'0.0']->['284130909'	'489798752438583297'	'30.5']
['329121956'	'489798752438583297'	'0.0']->['515060258'	'489798752438583297'	'30.5']
['329121956'	'489798752438583297'	'0.0']->['120151988'	'489798752438583297'	'30.5']
['485968211'	'489798752438583297'	'30.5']->['973612904'	'489798752438583297'	'30.5']
['329121956'	'489798752438583297'	'0.0']->['87713891'	'489798752438583297'	'30.55']
['329121956'	'489798752438583297'	'0.0']->['483514235'	'489798752438583297'	'31.18']
['329121956'	'489798752438583297'	'0.0']->['180767369'	'489798752438583297'	'31.47']
['306975148'	'489798752438583297'	'17.36']->['312531572'	'489798752438583297'	'31.95']
['451976500'	'489798752438583297'	'30.5']->['198027652'	'489798752438583297'	'32.27']
['329121956'	'489798752438583297'	'0.0']->['87464724'	'489798752438583297'	'32.78']
['101751987'	'489798752438583297'	'30.5']->['213225003'	'489798752438583297'	'33.08']
['329121956'	'489798752438583297'	'0.0']->['116760176'	'489798752438583297'	'33.23']
['306975148'	'489798752438583297'	'17.36']->['540945662'	'489798752438583297'	'33.28']
['198027652'	'489798752438583297'	'32.27']->['547564171'	'489798752438583297'	'34.33']
['132127488'	'489798752438583297'	'30.5']->['1479654409'	'489798752438583297'	'35.25']
['329121956'	'489798752438583297'	'0.0']->['1241162989'	'489798752438583297'	'36.23']
['329121956'	'489798752438583297'	'0.0']->['1904367547'	'489798752438583297'	'36.55']
['329121956'	'489798752438583297'	'0.0']->['497848388'	'489798752438583297'	'36.97']
['329121956'	'489798752438583297'	'0.0']->['166247852'	'489798752438583297'	'37.07']
['1241162989'	'489798752438583297'	'36.23']->['1248953677'	'489798752438583297'	'37.15']
['329121956'	'489798752438583297'	'0.0']->['249483515'	'489798752438583297'	'37.65']
['1241162989'	'489798752438583297'	'36.23']->['117683539'	'489798752438583297'	'38.15']
['81085646'	'489798752438583297'	'4.48']->['373390371'	'489798752438583297'	'38.78']
['329121956'	'489798752438583297'	'0.0']->['986008364'	'489798752438583297'	'38.85']
['329121956'	'489798752438583297'	'0.0']->['146087283'	'489798752438583297'	'41.68']
['329121956'	'489798752438583297'	'0.0']->['420067396'	'489798752438583297'	'42.37']
['329121956'	'489798752438583297'	'0.0']->['596196749'	'489798752438583297'	'47.23']
['329121956'	'489798752438583297'	'0.0']->['1624488720'	'489798752438583297'	'51.87']
['435794867'	'489798752438583297'	'4.5']->['968266760'	'489798752438583297'	'54.27']
['329121956'	'489798752438583297'	'0.0']->['219629280'	'489798752438583297'	'54.63']
['329121956'	'489798752438583297'	'0.0']->['212203028'	'489798752438583297'	'57.58']
['329121956'	'489798752438583297'	'0.0']->['2327394973'	'489798752438583297'	'59.02']
['329121956'	'489798752438583297'	'0.0']->['859545980'	'489798752438583297'	'61.67']
['329121956'	'489798752438583297'	'0.0']->['397030209'	'489798752438583297'	'68.95']
['971364937'	'489798752438583297'	'30.5']->['1210463190'	'489798752438583297'	'69.97']
['329121956'	'489798752438583297'	'0.0']->['159949687'	'489798752438583297'	'71.82']
['247747887'	'489798752438583297'	'15.35']->['425132189'	'489798752438583297'	'73.32']
['329121956'	'489798752438583297'	'0.0']->['91080676'	'489798752438583297'	'73.73']
['329121956'	'489798752438583297'	'0.0']->['330954711'	'489798752438583297'	'74.8']
['329121956'	'489798752438583297'	'0.0']->['290756199'	'489798752438583297'	'76.35']
['329121956'	'489798752438583297'	'0.0']->['500721628'	'489798752438583297'	'77.97']
['102355515'	'489798752438583297'	'30.5']->['283907916'	'489798752438583297'	'80.68']
['397030209'	'489798752438583297'	'68.95']->['904425002'	'489798752438583297'	'83.82']
['904425002'	'489798752438583297'	'83.82']->['751688335'	'489798752438583297'	'95.6']
['329121956'	'489798752438583297'	'0.0']->['968314238'	'489798752438583297'	'116.32']
['102355515'	'489798752438583297'	'30.5']->['274534857'	'489798752438583297'	'119.8']
['329121956'	'489798752438583297'	'0.0']->['193960815'	'489798752438583297'	'130.97']
['329121956'	'489798752438583297'	'0.0']->['53206464'	'489798752438583297'	'131.42']
['193960815'	'489798752438583297'	'130.97']->['6197322'	'489798752438583297'	'140.17']
['329121956'	'489798752438583297'	'0.0']->['149679529'	'489798752438583297'	'140.33']
['388709712'	'489798752438583297'	'4.5']->['835171951'	'489798752438583297'	'385.35']
['329121956'	'489798752438583297'	'0.0']->['2537228059'	'489798752438583297'	'487.77']
['329121956'	'489798752438583297'	'0.0']->['2609106692'	'489798752438583297'	'513.82']
['835171951'	'489798752438583297'	'385.35']->['453563903'	'489798752438583297'	'543.85']
['329121956'	'489798752438583297'	'0.0']->['712333591'	'489798752438583297'	'1045.25']
['329121956'	'489798752438583297'	'0.0']->['2621496727'	'489798752438583297'	'1076.02']
['329121956'	'489798752438583297'	'0.0']->['174121014'	'489798752438583297'	'1076.08']
['329121956'	'489798752438583297'	'0.0']->['817107558'	'489798752438583297'	'1078.0']
['329121956'	'489798752438583297'	'0.0']->['220270472'	'489798752438583297'	'1079.98']
['329121956'	'489798752438583297'	'0.0']->['538037296'	'489798752438583297'	'1084.22']
['329121956'	'489798752438583297'	'0.0']->['603262865'	'489798752438583297'	'1086.7']
['329121956'	'489798752438583297'	'0.0']->['2649577669'	'489798752438583297'	'1087.23']
['329121956'	'489798752438583297'	'0.0']->['2601458388'	'489798752438583297'	'1091.62']
['329121956'	'489798752438583297'	'0.0']->['2582313025'	'489798752438583297'	'1096.93']
['329121956'	'489798752438583297'	'0.0']->['2708895011'	'489798752438583297'	'1097.17']
['329121956'	'489798752438583297'	'0.0']->['2590997816'	'489798752438583297'	'1103.23']
['329121956'	'489798752438583297'	'0.0']->['2646617094'	'489798752438583297'	'1106.23']
['329121956'	'489798752438583297'	'0.0']->['2614293600'	'489798752438583297'	'1108.37']
['329121956'	'489798752438583297'	'0.0']->['2601872766'	'489798752438583297'	'1110.92']
['329121956'	'489798752438583297'	'0.0']->['2617425240'	'489798752438583297'	'1128.83']
['329121956'	'489798752438583297'	'0.0']->['2644083337'	'489798752438583297'	'1246.6']
['329121956'	'489798752438583297'	'0.0']->['2585878406'	'489798752438583297'	'1461.0']
['425132189'	'489798752438583297'	'73.32']->['2601738984'	'489798752438583297'	'1573.4']
['329121956'	'489798752438583297'	'0.0']->['2713600623'	'489798752438583297'	'1681.65']
['2644083337'	'489798752438583297'	'1246.6']->['2644264616'	'489798752438583297'	'2514.1']
['329121956'	'489798752438583297'	'0.0']->['2609313163'	'489798752438583297'	'3535.0']
['329121956'	'489798752438583297'	'0.0']->['2651415996'	'489798752438583297'	'6577.77']
