# Supplementary material for: BiMGCL: rumor detection via bi-directional multi-level graph contrastive learning
Source: PeerJ Comput Sci. 2023 Nov 10;9:e1659. doi: 10.7717/peerj-cs.1659 (PMC10703058; doi:10.7717/peerj-cs.1659)
Supplement: Supplemental Information 1 [file peerj-cs-09-1659-s001.zip › rumor_detection_acl2017/twitter15/tree/489800427152879616.txt]

['ROOT'	'ROOT'	'0.0']->['2467791'	'489800427152879616'	'0.0']
['2467791'	'489800427152879616'	'0.0']->['54276497'	'489800427152879616'	'0.27']
['2467791'	'489800427152879616'	'0.0']->['412008580'	'489800427152879616'	'0.27']
['2467791'	'489800427152879616'	'0.0']->['14761893'	'489800427152879616'	'0.27']
['2467791'	'489800427152879616'	'0.0']->['1367190816'	'489800427152879616'	'0.27']
['2467791'	'489800427152879616'	'0.0']->['23495436'	'489800427152879616'	'0.27']
['2467791'	'489800427152879616'	'0.0']->['238588553'	'489800427152879616'	'0.28']
['2467791'	'489800427152879616'	'0.0']->['60277209'	'489800427152879616'	'0.28']
['2467791'	'489800427152879616'	'0.0']->['511011324'	'489800427152879616'	'0.28']
['2467791'	'489800427152879616'	'0.0']->['627414224'	'489800427152879616'	'0.38']
['2467791'	'489800427152879616'	'0.0']->['164344293'	'489800427152879616'	'0.42']
['2467791'	'489800427152879616'	'0.0']->['12624052'	'489800427152879616'	'0.44']
['2467791'	'489800427152879616'	'0.0']->['122389904'	'489800427152879616'	'0.46']
['2467791'	'489800427152879616'	'0.0']->['967113620'	'489800427152879616'	'0.46']
['2467791'	'489800427152879616'	'0.0']->['321659740'	'489800427152879616'	'0.46']
['2467791'	'489800427152879616'	'0.0']->['17484950'	'489800427152879616'	'0.47']
['2467791'	'489800427152879616'	'0.0']->['48225344'	'489800427152879616'	'0.47']
['2467791'	'489800427152879616'	'0.0']->['67105435'	'489800427152879616'	'0.47']
['2467791'	'489800427152879616'	'0.0']->['1449933242'	'489800427152879616'	'0.47']
['2467791'	'489800427152879616'	'0.0']->['153132339'	'489800427152879616'	'0.47']
['2467791'	'489800427152879616'	'0.0']->['104846300'	'489800427152879616'	'0.47']
['2467791'	'489800427152879616'	'0.0']->['223010339'	'489800427152879616'	'0.47']
['2467791'	'489800427152879616'	'0.0']->['193471665'	'489800427152879616'	'0.56']
['2467791'	'489800427152879616'	'0.0']->['245310632'	'489800427152879616'	'0.6']
['2467791'	'489800427152879616'	'0.0']->['103445145'	'489800427152879616'	'0.63']
['2467791'	'489800427152879616'	'0.0']->['352518620'	'489800427152879616'	'0.64']
['2467791'	'489800427152879616'	'0.0']->['369848802'	'489800427152879616'	'0.64']
['2467791'	'489800427152879616'	'0.0']->['220790022'	'489800427152879616'	'0.65']
['2467791'	'489800427152879616'	'0.0']->['84012291'	'489800427152879616'	'0.65']
['2467791'	'489800427152879616'	'0.0']->['103468415'	'489800427152879616'	'0.65']
['2467791'	'489800427152879616'	'0.0']->['20967479'	'489800427152879616'	'0.65']
['2467791'	'489800427152879616'	'0.0']->['978607982'	'489800427152879616'	'0.65']
['2467791'	'489800427152879616'	'0.0']->['63014779'	'489800427152879616'	'0.65']
['2467791'	'489800427152879616'	'0.0']->['375403624'	'489800427152879616'	'0.65']
['2467791'	'489800427152879616'	'0.0']->['387893537'	'489800427152879616'	'0.65']
['2467791'	'489800427152879616'	'0.0']->['20011736'	'489800427152879616'	'0.65']
['2467791'	'489800427152879616'	'0.0']->['708537581'	'489800427152879616'	'0.73']
['2467791'	'489800427152879616'	'0.0']->['136300373'	'489800427152879616'	'0.78']
['2467791'	'489800427152879616'	'0.0']->['124405739'	'489800427152879616'	'0.8']
['2467791'	'489800427152879616'	'0.0']->['498324017'	'489800427152879616'	'0.81']
['2467791'	'489800427152879616'	'0.0']->['108400424'	'489800427152879616'	'0.82']
['2467791'	'489800427152879616'	'0.0']->['589594398'	'489800427152879616'	'0.82']
['2467791'	'489800427152879616'	'0.0']->['939724478'	'489800427152879616'	'0.83']
['2467791'	'489800427152879616'	'0.0']->['135564269'	'489800427152879616'	'0.89']
['2467791'	'489800427152879616'	'0.0']->['48149223'	'489800427152879616'	'0.92']
['2467791'	'489800427152879616'	'0.0']->['77617593'	'489800427152879616'	'0.94']
['2467791'	'489800427152879616'	'0.0']->['254423646'	'489800427152879616'	'0.94']
['2467791'	'489800427152879616'	'0.0']->['240385346'	'489800427152879616'	'0.95']
['2467791'	'489800427152879616'	'0.0']->['144800564'	'489800427152879616'	'0.95']
['2467791'	'489800427152879616'	'0.0']->['1353072877'	'489800427152879616'	'0.95']
['2467791'	'489800427152879616'	'0.0']->['754416690'	'489800427152879616'	'0.96']
['2467791'	'489800427152879616'	'0.0']->['1068849818'	'489800427152879616'	'0.97']
['2467791'	'489800427152879616'	'0.0']->['497381007'	'489800427152879616'	'1.0']
['2467791'	'489800427152879616'	'0.0']->['55814899'	'489800427152879616'	'1.02']
['2467791'	'489800427152879616'	'0.0']->['704331637'	'489800427152879616'	'1.03']
['2467791'	'489800427152879616'	'0.0']->['244313779'	'489800427152879616'	'1.06']
['2467791'	'489800427152879616'	'0.0']->['2295142723'	'489800427152879616'	'1.07']
['2467791'	'489800427152879616'	'0.0']->['120972598'	'489800427152879616'	'1.08']
['2467791'	'489800427152879616'	'0.0']->['557616632'	'489800427152879616'	'1.08']
['2467791'	'489800427152879616'	'0.0']->['36221746'	'489800427152879616'	'1.08']
['2467791'	'489800427152879616'	'0.0']->['86360236'	'489800427152879616'	'1.11']
['2467791'	'489800427152879616'	'0.0']->['427630477'	'489800427152879616'	'1.12']
['2467791'	'489800427152879616'	'0.0']->['91830728'	'489800427152879616'	'1.13']
['2467791'	'489800427152879616'	'0.0']->['52060045'	'489800427152879616'	'1.2']
['2467791'	'489800427152879616'	'0.0']->['110581612'	'489800427152879616'	'1.23']
['2467791'	'489800427152879616'	'0.0']->['1374741812'	'489800427152879616'	'1.25']
['2467791'	'489800427152879616'	'0.0']->['517212934'	'489800427152879616'	'1.26']
['2467791'	'489800427152879616'	'0.0']->['1508524975'	'489800427152879616'	'1.26']
['2467791'	'489800427152879616'	'0.0']->['1375541101'	'489800427152879616'	'1.26']
['2467791'	'489800427152879616'	'0.0']->['2450621077'	'489800427152879616'	'1.27']
['2467791'	'489800427152879616'	'0.0']->['19495172'	'489800427152879616'	'1.27']
['2467791'	'489800427152879616'	'0.0']->['120237396'	'489800427152879616'	'1.27']
['2467791'	'489800427152879616'	'0.0']->['48004330'	'489800427152879616'	'1.27']
['2467791'	'489800427152879616'	'0.0']->['2423642896'	'489800427152879616'	'1.27']
['2467791'	'489800427152879616'	'0.0']->['1333605486'	'489800427152879616'	'1.27']
['2467791'	'489800427152879616'	'0.0']->['2215656100'	'489800427152879616'	'1.27']
['2467791'	'489800427152879616'	'0.0']->['985565118'	'489800427152879616'	'1.27']
['2467791'	'489800427152879616'	'0.0']->['591115786'	'489800427152879616'	'1.3']
['2467791'	'489800427152879616'	'0.0']->['294534955'	'489800427152879616'	'1.32']
['2467791'	'489800427152879616'	'0.0']->['234971849'	'489800427152879616'	'1.33']
['2467791'	'489800427152879616'	'0.0']->['416902518'	'489800427152879616'	'1.37']
['2467791'	'489800427152879616'	'0.0']->['1909023805'	'489800427152879616'	'1.38']
['2467791'	'489800427152879616'	'0.0']->['337194086'	'489800427152879616'	'1.39']
['2467791'	'489800427152879616'	'0.0']->['1373092014'	'489800427152879616'	'1.4']
['2467791'	'489800427152879616'	'0.0']->['20711214'	'489800427152879616'	'1.42']
['2467791'	'489800427152879616'	'0.0']->['1717674524'	'489800427152879616'	'1.47']
['2467791'	'489800427152879616'	'0.0']->['121148010'	'489800427152879616'	'1.49']
['2467791'	'489800427152879616'	'0.0']->['546886420'	'489800803637796865'	'1.5']
['2467791'	'489800427152879616'	'0.0']->['24852188'	'489800427152879616'	'1.52']
['2467791'	'489800427152879616'	'0.0']->['1543540980'	'489800427152879616'	'1.55']
['2467791'	'489800427152879616'	'0.0']->['395703880'	'489800427152879616'	'1.6']
['2467791'	'489800427152879616'	'0.0']->['29773974'	'489800427152879616'	'1.63']
['2467791'	'489800427152879616'	'0.0']->['100175535'	'489800427152879616'	'1.65']
['2467791'	'489800427152879616'	'0.0']->['136546914'	'489800427152879616'	'1.66']
['2467791'	'489800427152879616'	'0.0']->['106618567'	'489800427152879616'	'1.66']
['2467791'	'489800427152879616'	'0.0']->['209129809'	'489800427152879616'	'1.67']
['2467791'	'489800427152879616'	'0.0']->['1077667232'	'489800427152879616'	'1.67']
['2467791'	'489800427152879616'	'0.0']->['24081122'	'489800427152879616'	'1.68']
['2467791'	'489800427152879616'	'0.0']->['215829147'	'489800427152879616'	'1.7']
['2467791'	'489800427152879616'	'0.0']->['328500371'	'489800427152879616'	'1.77']
['2467791'	'489800427152879616'	'0.0']->['1629246930'	'489800427152879616'	'1.8']
['2467791'	'489800427152879616'	'0.0']->['43043001'	'489800427152879616'	'1.82']
['2467791'	'489800427152879616'	'0.0']->['76960010'	'489800427152879616'	'1.82']
['2467791'	'489800427152879616'	'0.0']->['71542595'	'489800427152879616'	'1.83']
['2467791'	'489800427152879616'	'0.0']->['77403855'	'489800427152879616'	'1.83']
['2467791'	'489800427152879616'	'0.0']->['321057940'	'489800427152879616'	'1.86']
['2467791'	'489800427152879616'	'0.0']->['67609205'	'489800427152879616'	'1.88']
['2467791'	'489800427152879616'	'0.0']->['2455409965'	'489800427152879616'	'1.95']
['2467791'	'489800427152879616'	'0.0']->['47556554'	'489800427152879616'	'1.97']
['2467791'	'489800427152879616'	'0.0']->['927229814'	'489800427152879616'	'2.0']
['2467791'	'489800427152879616'	'0.0']->['251098739'	'489800427152879616'	'2.1']
['2467791'	'489800427152879616'	'0.0']->['173029075'	'489800427152879616'	'2.15']
['2467791'	'489800427152879616'	'0.0']->['1098901670'	'489800427152879616'	'2.17']
['2467791'	'489800427152879616'	'0.0']->['9295212'	'489800427152879616'	'2.19']
['2467791'	'489800427152879616'	'0.0']->['260490462'	'489800427152879616'	'2.19']
['2467791'	'489800427152879616'	'0.0']->['73114096'	'489800427152879616'	'2.2']
['2467791'	'489800427152879616'	'0.0']->['2164215535'	'489800427152879616'	'2.2']
['2467791'	'489800427152879616'	'0.0']->['245505466'	'489800427152879616'	'2.2']
['2467791'	'489800427152879616'	'0.0']->['24868643'	'489800427152879616'	'2.2']
['2467791'	'489800427152879616'	'0.0']->['2422747976'	'489800427152879616'	'2.2']
['2467791'	'489800427152879616'	'0.0']->['577436368'	'489800427152879616'	'2.2']
['2467791'	'489800427152879616'	'0.0']->['1043863802'	'489800427152879616'	'2.23']
['2467791'	'489800427152879616'	'0.0']->['300575731'	'489800427152879616'	'2.25']
['2467791'	'489800427152879616'	'0.0']->['111377192'	'489800427152879616'	'2.27']
['2467791'	'489800427152879616'	'0.0']->['610497904'	'489800427152879616'	'2.28']
['2467791'	'489800427152879616'	'0.0']->['88947094'	'489800427152879616'	'2.31']
['2467791'	'489800427152879616'	'0.0']->['258429206'	'489800427152879616'	'2.32']
['2467791'	'489800427152879616'	'0.0']->['2164601923'	'489800427152879616'	'2.33']
['2467791'	'489800427152879616'	'0.0']->['242849343'	'489800427152879616'	'2.33']
['2467791'	'489800427152879616'	'0.0']->['163635528'	'489800427152879616'	'2.33']
['2467791'	'489800427152879616'	'0.0']->['2310001321'	'489800427152879616'	'2.38']
['2467791'	'489800427152879616'	'0.0']->['757515786'	'489800427152879616'	'2.4']
['2467791'	'489800427152879616'	'0.0']->['343828485'	'489800427152879616'	'2.41']
['2467791'	'489800427152879616'	'0.0']->['33002704'	'489800427152879616'	'2.42']
['2467791'	'489800427152879616'	'0.0']->['602767623'	'489800427152879616'	'2.52']
['2467791'	'489800427152879616'	'0.0']->['405614354'	'489800427152879616'	'2.58']
['2467791'	'489800427152879616'	'0.0']->['23186800'	'489800427152879616'	'2.61']
['2467791'	'489800427152879616'	'0.0']->['2479430419'	'489800427152879616'	'2.62']
['2467791'	'489800427152879616'	'0.0']->['2265064572'	'489800427152879616'	'2.63']
['2467791'	'489800427152879616'	'0.0']->['465615258'	'489800427152879616'	'2.7']
['2467791'	'489800427152879616'	'0.0']->['189933893'	'489800427152879616'	'2.73']
['2467791'	'489800427152879616'	'0.0']->['1378985976'	'489800427152879616'	'2.75']
['2467791'	'489800427152879616'	'0.0']->['326908786'	'489800427152879616'	'2.76']
['2467791'	'489800427152879616'	'0.0']->['378202967'	'489800427152879616'	'2.76']
['2467791'	'489800427152879616'	'0.0']->['100678199'	'489800427152879616'	'2.76']
['2467791'	'489800427152879616'	'0.0']->['134658769'	'489800427152879616'	'2.77']
['2467791'	'489800427152879616'	'0.0']->['136270247'	'489800427152879616'	'2.77']
['757515786'	'489800427152879616'	'2.4']->['38317018'	'489800427152879616'	'2.82']
['2467791'	'489800427152879616'	'0.0']->['37107030'	'489801142000287744'	'2.83']
['2467791'	'489800427152879616'	'0.0']->['557297927'	'489800427152879616'	'2.84']
['2467791'	'489800427152879616'	'0.0']->['208106840'	'489800427152879616'	'2.87']
['2467791'	'489800427152879616'	'0.0']->['2182242346'	'489801173856047104'	'2.97']
['2467791'	'489800427152879616'	'0.0']->['74223115'	'489800427152879616'	'3.13']
['2467791'	'489800427152879616'	'0.0']->['17921132'	'489800427152879616'	'3.27']
['2467791'	'489800427152879616'	'0.0']->['1616434010'	'489800427152879616'	'3.33']
['2467791'	'489800427152879616'	'0.0']->['579092403'	'489800427152879616'	'3.37']
['2467791'	'489800427152879616'	'0.0']->['362876525'	'489800427152879616'	'3.38']
['2467791'	'489800427152879616'	'0.0']->['1378108100'	'489800427152879616'	'3.39']
['2467791'	'489800427152879616'	'0.0']->['363187303'	'489800427152879616'	'3.4']
['2467791'	'489800427152879616'	'0.0']->['184930401'	'489800427152879616'	'3.4']
['2467791'	'489800427152879616'	'0.0']->['232297005'	'489800427152879616'	'3.4']
['2467791'	'489800427152879616'	'0.0']->['47447160'	'489800427152879616'	'3.4']
['2467791'	'489800427152879616'	'0.0']->['1275035324'	'489800427152879616'	'3.4']
['12624052'	'489800427152879616'	'0.44']->['176520706'	'489800427152879616'	'3.4']
['2467791'	'489800427152879616'	'0.0']->['2150708478'	'489800427152879616'	'3.4']
['2467791'	'489800427152879616'	'0.0']->['265790061'	'489800427152879616'	'3.4']
['2467791'	'489800427152879616'	'0.0']->['730726700'	'489800427152879616'	'3.4']
['2467791'	'489800427152879616'	'0.0']->['601207996'	'489800427152879616'	'3.42']
['2467791'	'489800427152879616'	'0.0']->['348835006'	'489800427152879616'	'3.43']
['2467791'	'489800427152879616'	'0.0']->['491696852'	'489800427152879616'	'3.47']
['2467791'	'489800427152879616'	'0.0']->['269707248'	'489800427152879616'	'3.48']
['2467791'	'489800427152879616'	'0.0']->['49070571'	'489801301710995456'	'3.48']
['2467791'	'489800427152879616'	'0.0']->['2485020134'	'489800427152879616'	'3.5']
['2467791'	'489800427152879616'	'0.0']->['2444467513'	'489800427152879616'	'3.51']
['2467791'	'489800427152879616'	'0.0']->['78005218'	'489800427152879616'	'3.52']
['2467791'	'489800427152879616'	'0.0']->['933817903'	'489800427152879616'	'3.55']
['2467791'	'489800427152879616'	'0.0']->['1147895708'	'489800427152879616'	'3.59']
['2467791'	'489800427152879616'	'0.0']->['113761664'	'489800427152879616'	'3.61']
['2467791'	'489800427152879616'	'0.0']->['36093588'	'489800427152879616'	'3.63']
['2467791'	'489800427152879616'	'0.0']->['233033031'	'489800427152879616'	'3.71']
['2467791'	'489800427152879616'	'0.0']->['120375508'	'489800427152879616'	'3.75']
['2467791'	'489800427152879616'	'0.0']->['1186288022'	'489800427152879616'	'3.76']
['2467791'	'489800427152879616'	'0.0']->['48582984'	'489800427152879616'	'3.77']
['2467791'	'489800427152879616'	'0.0']->['216581741'	'489801375832764417'	'3.77']
['2467791'	'489800427152879616'	'0.0']->['270074253'	'489800427152879616'	'3.78']
['2467791'	'489800427152879616'	'0.0']->['889986612'	'489800427152879616'	'3.78']
['2467791'	'489800427152879616'	'0.0']->['1193369041'	'489800427152879616'	'3.78']
['2467791'	'489800427152879616'	'0.0']->['582444869'	'489800427152879616'	'3.83']
['2467791'	'489800427152879616'	'0.0']->['42347395'	'489800427152879616'	'3.87']
['2467791'	'489800427152879616'	'0.0']->['86936598'	'489800427152879616'	'3.88']
['2467791'	'489800427152879616'	'0.0']->['263090708'	'489800427152879616'	'3.9']
['2467791'	'489800427152879616'	'0.0']->['97011579'	'489800427152879616'	'3.95']
['2467791'	'489800427152879616'	'0.0']->['838199508'	'489800427152879616'	'3.98']
['2467791'	'489800427152879616'	'0.0']->['1159363842'	'489800427152879616'	'3.99']
['2467791'	'489800427152879616'	'0.0']->['1719674052'	'489800427152879616'	'4.0']
['2467791'	'489800427152879616'	'0.0']->['2420775930'	'489800427152879616'	'4.0']
['2467791'	'489800427152879616'	'0.0']->['94755584'	'489800427152879616'	'4.0']
['2467791'	'489800427152879616'	'0.0']->['250178611'	'489801435404845057'	'4.0']
['2467791'	'489800427152879616'	'0.0']->['2212776811'	'489800427152879616'	'4.17']
['2467791'	'489800427152879616'	'0.0']->['951957156'	'489800427152879616'	'4.26']
['352518620'	'489800427152879616'	'0.64']->['149283816'	'489800427152879616'	'4.31']
['2467791'	'489800427152879616'	'0.0']->['48528364'	'489800427152879616'	'4.33']
['2467791'	'489800427152879616'	'0.0']->['542081405'	'489800427152879616'	'4.34']
['2467791'	'489800427152879616'	'0.0']->['101807842'	'489800427152879616'	'4.34']
['2467791'	'489800427152879616'	'0.0']->['36086449'	'489800427152879616'	'4.35']
['2467791'	'489800427152879616'	'0.0']->['108004751'	'489800427152879616'	'4.35']
['2467791'	'489800427152879616'	'0.0']->['211597825'	'489800427152879616'	'4.35']
['2467791'	'489800427152879616'	'0.0']->['1699226324'	'489800427152879616'	'4.35']
['2467791'	'489800427152879616'	'0.0']->['1262441910'	'489800427152879616'	'4.35']
['2467791'	'489800427152879616'	'0.0']->['1073706282'	'489800427152879616'	'4.35']
['395703880'	'489800427152879616'	'1.6']->['1179822482'	'489800427152879616'	'4.53']
['2467791'	'489800427152879616'	'0.0']->['68109869'	'489800427152879616'	'4.61']
['2467791'	'489800427152879616'	'0.0']->['120155861'	'489801590308499458'	'4.62']
['2467791'	'489800427152879616'	'0.0']->['75618388'	'489800427152879616'	'4.66']
['2467791'	'489800427152879616'	'0.0']->['304312874'	'489800427152879616'	'4.68']
['2467791'	'489800427152879616'	'0.0']->['550063718'	'489800427152879616'	'4.69']
['2467791'	'489800427152879616'	'0.0']->['1645405873'	'489800427152879616'	'4.69']
['2467791'	'489800427152879616'	'0.0']->['26141470'	'489800427152879616'	'4.7']
['2467791'	'489800427152879616'	'0.0']->['232751941'	'489800427152879616'	'4.7']
['2467791'	'489800427152879616'	'0.0']->['37172068'	'489801629843984384'	'4.78']
['2467791'	'489800427152879616'	'0.0']->['127443790'	'489800427152879616'	'4.83']
['2467791'	'489800427152879616'	'0.0']->['66473020'	'489800427152879616'	'4.9']
['2467791'	'489800427152879616'	'0.0']->['107760114'	'489800427152879616'	'4.93']
['9295212'	'489800427152879616'	'2.19']->['21400082'	'489800427152879616'	'4.95']
['2467791'	'489800427152879616'	'0.0']->['1115807102'	'489800427152879616'	'4.97']
['2467791'	'489800427152879616'	'0.0']->['262928756'	'489800427152879616'	'4.98']
['2467791'	'489800427152879616'	'0.0']->['266547371'	'489801688065519616'	'5.02']
['2467791'	'489800427152879616'	'0.0']->['574959395'	'489800427152879616'	'5.03']
['2467791'	'489800427152879616'	'0.0']->['35298247'	'489800427152879616'	'5.06']
['2467791'	'489800427152879616'	'0.0']->['23021306'	'489800427152879616'	'5.08']
['2467791'	'489800427152879616'	'0.0']->['280995147'	'489800427152879616'	'5.11']
['2467791'	'489800427152879616'	'0.0']->['715058220'	'489800427152879616'	'5.13']
['2467791'	'489800427152879616'	'0.0']->['127288774'	'489800427152879616'	'5.25']
['2467791'	'489800427152879616'	'0.0']->['129250311'	'489800427152879616'	'5.31']
['2467791'	'489800427152879616'	'0.0']->['24323624'	'489800427152879616'	'5.34']
['2467791'	'489800427152879616'	'0.0']->['576786653'	'489800427152879616'	'5.35']
['2467791'	'489800427152879616'	'0.0']->['353593717'	'489800427152879616'	'5.36']
['2467791'	'489800427152879616'	'0.0']->['351562937'	'489800427152879616'	'5.36']
['2467791'	'489800427152879616'	'0.0']->['23788978'	'489800427152879616'	'5.36']
['2467791'	'489800427152879616'	'0.0']->['275307891'	'489800427152879616'	'5.37']
['2467791'	'489800427152879616'	'0.0']->['23902062'	'489800427152879616'	'5.39']
['2467791'	'489800427152879616'	'0.0']->['356051341'	'489800427152879616'	'5.42']
['2467791'	'489800427152879616'	'0.0']->['20655178'	'489800427152879616'	'5.46']
['2467791'	'489800427152879616'	'0.0']->['196220287'	'489800427152879616'	'5.48']
['2467791'	'489800427152879616'	'0.0']->['2289741389'	'489800427152879616'	'5.5']
['2467791'	'489800427152879616'	'0.0']->['33088259'	'489800427152879616'	'5.52']
['2467791'	'489800427152879616'	'0.0']->['258942340'	'489800427152879616'	'5.77']
['2467791'	'489800427152879616'	'0.0']->['95238829'	'489800427152879616'	'5.97']
['2467791'	'489800427152879616'	'0.0']->['1037391654'	'489800427152879616'	'6.2']
['2467791'	'489800427152879616'	'0.0']->['968856518'	'489800427152879616'	'6.32']
['2467791'	'489800427152879616'	'0.0']->['113131195'	'489800427152879616'	'6.38']
['2467791'	'489800427152879616'	'0.0']->['37496819'	'489800427152879616'	'6.4']
['2467791'	'489800427152879616'	'0.0']->['2439499141'	'489802035638706177'	'6.4']
['2467791'	'489800427152879616'	'0.0']->['584800875'	'489800427152879616'	'6.42']
['2467791'	'489800427152879616'	'0.0']->['92341231'	'489800427152879616'	'6.43']
['2467791'	'489800427152879616'	'0.0']->['2243894526'	'489800427152879616'	'6.43']
['2467791'	'489800427152879616'	'0.0']->['11462742'	'489800427152879616'	'6.43']
['97011579'	'489800427152879616'	'3.95']->['118290030'	'489800427152879616'	'6.43']
['2467791'	'489800427152879616'	'0.0']->['34798044'	'489800427152879616'	'6.43']
['2467791'	'489800427152879616'	'0.0']->['2653868622'	'489800427152879616'	'6.43']
['1147895708'	'489800427152879616'	'3.59']->['354662134'	'489800427152879616'	'6.55']
['2467791'	'489800427152879616'	'0.0']->['1117646448'	'489800427152879616'	'6.61']
['591115786'	'489800427152879616'	'1.3']->['170087393'	'489800427152879616'	'6.64']
['2467791'	'489800427152879616'	'0.0']->['476618808'	'489800427152879616'	'6.65']
['2467791'	'489800427152879616'	'0.0']->['23205463'	'489800427152879616'	'6.67']
['2467791'	'489800427152879616'	'0.0']->['2185965590'	'489800427152879616'	'6.75']
['2467791'	'489800427152879616'	'0.0']->['434798659'	'489802191339659264'	'7.02']
['2467791'	'489800427152879616'	'0.0']->['571718872'	'489800427152879616'	'7.03']
['2467791'	'489800427152879616'	'0.0']->['258720892'	'489800427152879616'	'7.16']
['2467791'	'489800427152879616'	'0.0']->['97499909'	'489800427152879616'	'7.23']
['2467791'	'489800427152879616'	'0.0']->['98365918'	'489800427152879616'	'7.3']
['2467791'	'489800427152879616'	'0.0']->['473230366'	'489800427152879616'	'7.32']
['2467791'	'489800427152879616'	'0.0']->['388584505'	'489800427152879616'	'7.35']
['2467791'	'489800427152879616'	'0.0']->['806910794'	'489800427152879616'	'7.37']
['2467791'	'489800427152879616'	'0.0']->['126301594'	'489800427152879616'	'7.38']
['2467791'	'489800427152879616'	'0.0']->['296963962'	'489800427152879616'	'7.68']
['2467791'	'489800427152879616'	'0.0']->['61224769'	'489800427152879616'	'7.83']
['2467791'	'489800427152879616'	'0.0']->['758269650'	'489800427152879616'	'7.91']
['2467791'	'489800427152879616'	'0.0']->['2205569155'	'489800427152879616'	'7.95']
['2467791'	'489800427152879616'	'0.0']->['2272193148'	'489800427152879616'	'7.96']
['2467791'	'489800427152879616'	'0.0']->['43719550'	'489800427152879616'	'7.97']
['2467791'	'489800427152879616'	'0.0']->['1300197446'	'489800427152879616'	'7.98']
['2467791'	'489800427152879616'	'0.0']->['249440658'	'489800427152879616'	'8.25']
['591115786'	'489800427152879616'	'1.3']->['404697076'	'489800427152879616'	'8.38']
['43719550'	'489800427152879616'	'7.97']->['103712738'	'489800427152879616'	'8.45']
['2467791'	'489800427152879616'	'0.0']->['2404943328'	'489800427152879616'	'8.48']
['2467791'	'489800427152879616'	'0.0']->['270291255'	'489800427152879616'	'8.5']
['2467791'	'489800427152879616'	'0.0']->['140657388'	'489800427152879616'	'8.52']
['2467791'	'489800427152879616'	'0.0']->['119916696'	'489800427152879616'	'8.57']
['2467791'	'489800427152879616'	'0.0']->['62187769'	'489800427152879616'	'8.62']
['12624052'	'489800427152879616'	'0.44']->['20024751'	'489800427152879616'	'8.68']
['2467791'	'489800427152879616'	'0.0']->['552504472'	'489800427152879616'	'8.75']
['2467791'	'489800427152879616'	'0.0']->['1398305959'	'489800427152879616'	'8.78']
['2467791'	'489800427152879616'	'0.0']->['65261815'	'489800427152879616'	'8.8']
['2467791'	'489800427152879616'	'0.0']->['47600128'	'489800427152879616'	'9.02']
['2467791'	'489800427152879616'	'0.0']->['340065647'	'489800427152879616'	'9.13']
['296963962'	'489800427152879616'	'7.68']->['27688125'	'489800427152879616'	'9.18']
['2467791'	'489800427152879616'	'0.0']->['1484079193'	'489800427152879616'	'9.21']
['2467791'	'489800427152879616'	'0.0']->['36626879'	'489800427152879616'	'9.22']
['2467791'	'489800427152879616'	'0.0']->['69333572'	'489800427152879616'	'9.23']
['2467791'	'489800427152879616'	'0.0']->['98147959'	'489800427152879616'	'9.33']
['2467791'	'489800427152879616'	'0.0']->['137555720'	'489800427152879616'	'9.38']
['2467791'	'489800427152879616'	'0.0']->['2226539857'	'489800427152879616'	'9.41']
['2467791'	'489800427152879616'	'0.0']->['27824096'	'489800427152879616'	'9.43']
['2467791'	'489800427152879616'	'0.0']->['169883173'	'489800427152879616'	'9.57']
['2467791'	'489800427152879616'	'0.0']->['121788164'	'489800427152879616'	'9.7']
['2467791'	'489800427152879616'	'0.0']->['2216827292'	'489800427152879616'	'9.78']
['2467791'	'489800427152879616'	'0.0']->['1047645054'	'489800427152879616'	'9.82']
['2467791'	'489800427152879616'	'0.0']->['193009589'	'489802903788736513'	'9.85']
['2467791'	'489800427152879616'	'0.0']->['435400890'	'489800427152879616'	'9.87']
['2467791'	'489800427152879616'	'0.0']->['329890902'	'489800427152879616'	'10.03']
['2467791'	'489800427152879616'	'0.0']->['711136621'	'489800427152879616'	'10.12']
['2467791'	'489800427152879616'	'0.0']->['265643851'	'489800427152879616'	'10.16']
['2467791'	'489800427152879616'	'0.0']->['91530386'	'489800427152879616'	'10.18']
['2467791'	'489800427152879616'	'0.0']->['1480464548'	'489800427152879616'	'10.19']
['2467791'	'489800427152879616'	'0.0']->['2153656657'	'489800427152879616'	'10.19']
['2467791'	'489800427152879616'	'0.0']->['2646059480'	'489800427152879616'	'10.2']
['2467791'	'489800427152879616'	'0.0']->['104330870'	'489800427152879616'	'10.32']
['2467791'	'489800427152879616'	'0.0']->['2350536606'	'489803031937298432'	'10.35']
['2467791'	'489800427152879616'	'0.0']->['780590364'	'489800427152879616'	'10.43']
['2467791'	'489800427152879616'	'0.0']->['766257566'	'489800427152879616'	'10.51']
['2467791'	'489800427152879616'	'0.0']->['149833538'	'489800427152879616'	'10.58']
['2467791'	'489800427152879616'	'0.0']->['478277253'	'489800427152879616'	'10.65']
['2467791'	'489800427152879616'	'0.0']->['123638704'	'489800427152879616'	'10.78']
['2467791'	'489800427152879616'	'0.0']->['52110466'	'489800427152879616'	'10.84']
['2467791'	'489800427152879616'	'0.0']->['1256498784'	'489800427152879616'	'10.9']
['169883173'	'489800427152879616'	'9.57']->['791165660'	'489800427152879616'	'11.07']
['2467791'	'489800427152879616'	'0.0']->['52464584'	'489800427152879616'	'11.16']
['2467791'	'489800427152879616'	'0.0']->['1024344643'	'489800427152879616'	'11.21']
['2467791'	'489800427152879616'	'0.0']->['55469963'	'489800427152879616'	'11.23']
['2467791'	'489800427152879616'	'0.0']->['953295312'	'489800427152879616'	'11.24']
['2467791'	'489800427152879616'	'0.0']->['970100905'	'489800427152879616'	'11.25']
['2467791'	'489800427152879616'	'0.0']->['302628587'	'489800427152879616'	'11.4']
['2467791'	'489800427152879616'	'0.0']->['2342763156'	'489800427152879616'	'11.47']
['2467791'	'489800427152879616'	'0.0']->['251826168'	'489800427152879616'	'11.51']
['2467791'	'489800427152879616'	'0.0']->['437625034'	'489800427152879616'	'11.53']
['2467791'	'489800427152879616'	'0.0']->['617239724'	'489800427152879616'	'11.54']
['2467791'	'489800427152879616'	'0.0']->['549441013'	'489800427152879616'	'11.55']
['2467791'	'489800427152879616'	'0.0']->['235969027'	'489800427152879616'	'11.55']
['2467791'	'489800427152879616'	'0.0']->['174043578'	'489800427152879616'	'11.85']
['1484079193'	'489800427152879616'	'9.21']->['1434516110'	'489800427152879616'	'12.0']
['2467791'	'489800427152879616'	'0.0']->['1381489394'	'489800427152879616'	'12.07']
['2467791'	'489800427152879616'	'0.0']->['86218391'	'489800427152879616'	'12.11']
['2467791'	'489800427152879616'	'0.0']->['185236498'	'489800427152879616'	'12.15']
['2467791'	'489800427152879616'	'0.0']->['2403614546'	'489803490110484480'	'12.17']
['2467791'	'489800427152879616'	'0.0']->['360676769'	'489800427152879616'	'12.29']
['1484079193'	'489800427152879616'	'9.21']->['894985938'	'489800427152879616'	'12.36']
['2467791'	'489800427152879616'	'0.0']->['435568889'	'489800427152879616'	'12.43']
['2467791'	'489800427152879616'	'0.0']->['115921994'	'489803588991188992'	'12.57']
['2467791'	'489800427152879616'	'0.0']->['279622557'	'489800427152879616'	'12.63']
['52110466'	'489800427152879616'	'10.84']->['125725389'	'489800427152879616'	'12.72']
['2467791'	'489800427152879616'	'0.0']->['39440595'	'489800427152879616'	'12.77']
['2467791'	'489800427152879616'	'0.0']->['858103880'	'489800427152879616'	'12.79']
['2467791'	'489800427152879616'	'0.0']->['1216302186'	'489800427152879616'	'12.82']
['2467791'	'489800427152879616'	'0.0']->['92258698'	'489800427152879616'	'12.93']
['2467791'	'489800427152879616'	'0.0']->['448811141'	'489800427152879616'	'12.98']
['2467791'	'489800427152879616'	'0.0']->['952154641'	'489800427152879616'	'13.01']
['2467791'	'489800427152879616'	'0.0']->['369300096'	'489800427152879616'	'13.03']
['2467791'	'489800427152879616'	'0.0']->['118571497'	'489800427152879616'	'13.1']
['2467791'	'489800427152879616'	'0.0']->['2634527694'	'489800427152879616'	'13.17']
['2467791'	'489800427152879616'	'0.0']->['34321013'	'489800427152879616'	'13.29']
['2467791'	'489800427152879616'	'0.0']->['28458261'	'489800427152879616'	'13.35']
['2226539857'	'489800427152879616'	'9.41']->['2490765444'	'489800427152879616'	'13.39']
['2467791'	'489800427152879616'	'0.0']->['290142943'	'489800427152879616'	'13.4']
['2467791'	'489800427152879616'	'0.0']->['114613597'	'489800427152879616'	'13.41']
['55814899'	'489800427152879616'	'1.02']->['19193215'	'489800427152879616'	'13.41']
['2467791'	'489800427152879616'	'0.0']->['473063807'	'489800427152879616'	'13.42']
['2467791'	'489800427152879616'	'0.0']->['2460181477'	'489800427152879616'	'13.52']
['2467791'	'489800427152879616'	'0.0']->['64730073'	'489800427152879616'	'13.85']
['2467791'	'489800427152879616'	'0.0']->['866963160'	'489800427152879616'	'14.02']
['2467791'	'489800427152879616'	'0.0']->['226578282'	'489800427152879616'	'14.1']
['2467791'	'489800427152879616'	'0.0']->['167049356'	'489800427152879616'	'14.14']
['2467791'	'489800427152879616'	'0.0']->['60654577'	'489800427152879616'	'14.18']
['2467791'	'489800427152879616'	'0.0']->['1909918897'	'489800427152879616'	'14.38']
['167049356'	'489800427152879616'	'14.14']->['14590132'	'489800427152879616'	'14.48']
['2467791'	'489800427152879616'	'0.0']->['501161277'	'489800427152879616'	'14.53']
['2467791'	'489800427152879616'	'0.0']->['2187590490'	'489800427152879616'	'14.58']
['2467791'	'489800427152879616'	'0.0']->['437490715'	'489800427152879616'	'14.6']
['2467791'	'489800427152879616'	'0.0']->['197635508'	'489800427152879616'	'14.85']
['2467791'	'489800427152879616'	'0.0']->['268500979'	'489800427152879616'	'14.97']
['571718872'	'489800427152879616'	'7.03']->['100991414'	'489800427152879616'	'15.04']
['2467791'	'489800427152879616'	'0.0']->['345661287'	'489800427152879616'	'15.07']
['2467791'	'489800427152879616'	'0.0']->['307155468'	'489800427152879616'	'15.1']
['2467791'	'489800427152879616'	'0.0']->['1863928698'	'489800427152879616'	'15.1']
['2467791'	'489800427152879616'	'0.0']->['345038829'	'489800427152879616'	'15.15']
['2467791'	'489800427152879616'	'0.0']->['39320793'	'489800427152879616'	'15.57']
['2467791'	'489800427152879616'	'0.0']->['2648998278'	'489800427152879616'	'15.78']
['2467791'	'489800427152879616'	'0.0']->['81012047'	'489800427152879616'	'15.98']
['2467791'	'489800427152879616'	'0.0']->['279961336'	'489800427152879616'	'16.25']
['2467791'	'489800427152879616'	'0.0']->['299423453'	'489800427152879616'	'16.52']
['2467791'	'489800427152879616'	'0.0']->['1698471026'	'489800427152879616'	'16.59']
['2467791'	'489800427152879616'	'0.0']->['2164911590'	'489800427152879616'	'16.67']
['2467791'	'489800427152879616'	'0.0']->['2202737989'	'489800427152879616'	'16.74']
['2467791'	'489800427152879616'	'0.0']->['27063355'	'489800427152879616'	'16.82']
['2467791'	'489800427152879616'	'0.0']->['457202358'	'489800427152879616'	'16.93']
['2467791'	'489800427152879616'	'0.0']->['549892244'	'489800427152879616'	'17.47']
['2467791'	'489800427152879616'	'0.0']->['2704461803'	'489800427152879616'	'17.5']
['2467791'	'489800427152879616'	'0.0']->['2157688720'	'489800427152879616'	'17.81']
['2467791'	'489800427152879616'	'0.0']->['436962244'	'489800427152879616'	'18.12']
['2467791'	'489800427152879616'	'0.0']->['211953117'	'489800427152879616'	'18.23']
['2467791'	'489800427152879616'	'0.0']->['1256460338'	'489800427152879616'	'18.33']
['2467791'	'489800427152879616'	'0.0']->['146565921'	'489800427152879616'	'18.92']
['2467791'	'489800427152879616'	'0.0']->['765461353'	'489800427152879616'	'19.21']
['2467791'	'489800427152879616'	'0.0']->['2463103235'	'489800427152879616'	'19.5']
['2467791'	'489800427152879616'	'0.0']->['212049608'	'489800427152879616'	'19.74']
['2467791'	'489800427152879616'	'0.0']->['520831450'	'489800427152879616'	'19.86']
['27688125'	'489800427152879616'	'9.18']->['24992414'	'489800427152879616'	'19.92']
['2467791'	'489800427152879616'	'0.0']->['1189110014'	'489800427152879616'	'19.98']
['2490765444'	'489800427152879616'	'13.39']->['1063462562'	'489800427152879616'	'20.22']
['2467791'	'489800427152879616'	'0.0']->['73668702'	'489800427152879616'	'21.02']
['360676769'	'489800427152879616'	'12.29']->['464014895'	'489800427152879616'	'21.43']
['791165660'	'489800427152879616'	'11.07']->['206827037'	'489800427152879616'	'21.63']
['2467791'	'489800427152879616'	'0.0']->['1380832146'	'489800427152879616'	'21.73']
['2467791'	'489800427152879616'	'0.0']->['498132541'	'489800427152879616'	'21.78']
['2467791'	'489800427152879616'	'0.0']->['2261490582'	'489800427152879616'	'21.81']
['2467791'	'489800427152879616'	'0.0']->['2356182404'	'489800427152879616'	'21.82']
['2467791'	'489800427152879616'	'0.0']->['159811950'	'489800427152879616'	'21.83']
['2467791'	'489800427152879616'	'0.0']->['154670596'	'489800427152879616'	'21.83']
['2467791'	'489800427152879616'	'0.0']->['115977913'	'489800427152879616'	'21.83']
['2467791'	'489800427152879616'	'0.0']->['17644615'	'489800427152879616'	'21.83']
['24992414'	'489800427152879616'	'19.92']->['312122781'	'489800427152879616'	'21.83']
['2467791'	'489800427152879616'	'0.0']->['2428203169'	'489800427152879616'	'22.56']
['2467791'	'489800427152879616'	'0.0']->['154584169'	'489800427152879616'	'22.92']
['2467791'	'489800427152879616'	'0.0']->['770399550'	'489800427152879616'	'23.1']
['115977913'	'489800427152879616'	'21.83']->['294240873'	'489800427152879616'	'23.19']
['115977913'	'489800427152879616'	'21.83']->['355240199'	'489800427152879616'	'23.24']
['2467791'	'489800427152879616'	'0.0']->['14589617'	'489800427152879616'	'23.26']
['2467791'	'489800427152879616'	'0.0']->['2562402254'	'489800427152879616'	'23.28']
['2467791'	'489800427152879616'	'0.0']->['313522982'	'489806309621903360'	'23.38']
['2467791'	'489800427152879616'	'0.0']->['110485164'	'489800427152879616'	'25.02']
['2467791'	'489800427152879616'	'0.0']->['857902530'	'489800427152879616'	'25.9']
['2467791'	'489800427152879616'	'0.0']->['315663015'	'489800427152879616'	'26.33']
['91530386'	'489800427152879616'	'10.18']->['6815212'	'489800427152879616'	'26.55']
['2467791'	'489800427152879616'	'0.0']->['299464173'	'489800427152879616'	'26.77']
['345661287'	'489800427152879616'	'15.07']->['342560703'	'489800427152879616'	'27.12']
['2467791'	'489800427152879616'	'0.0']->['1622057719'	'489800427152879616'	'27.47']
['120972598'	'489800427152879616'	'1.08']->['121929892'	'489800427152879616'	'28.16']
['2467791'	'489800427152879616'	'0.0']->['59665548'	'489800427152879616'	'28.5']
['2467791'	'489800427152879616'	'0.0']->['542575816'	'489800427152879616'	'28.85']
['2467791'	'489800427152879616'	'0.0']->['1719892080'	'489800427152879616'	'28.93']
['2467791'	'489800427152879616'	'0.0']->['326760883'	'489800427152879616'	'28.98']
['2467791'	'489800427152879616'	'0.0']->['245816299'	'489800427152879616'	'29.0']
['2467791'	'489800427152879616'	'0.0']->['50985221'	'489800427152879616'	'29.02']
['2467791'	'489800427152879616'	'0.0']->['87180385'	'489800427152879616'	'29.28']
['2467791'	'489800427152879616'	'0.0']->['1442549574'	'489800427152879616'	'29.55']
['2467791'	'489800427152879616'	'0.0']->['452877040'	'489800427152879616'	'30.3']
['36086449'	'489800427152879616'	'4.35']->['2531046889'	'489800427152879616'	'30.68']
['2467791'	'489800427152879616'	'0.0']->['507710593'	'489800427152879616'	'30.86']
['2467791'	'489800427152879616'	'0.0']->['95204970'	'489800427152879616'	'30.96']
['2467791'	'489800427152879616'	'0.0']->['32304640'	'489800427152879616'	'31.05']
['2467791'	'489800427152879616'	'0.0']->['2612436156'	'489800427152879616'	'31.42']
['1375541101'	'489800427152879616'	'1.26']->['1304985528'	'489800427152879616'	'31.78']
['2467791'	'489800427152879616'	'0.0']->['72384375'	'489800427152879616'	'32.18']
['2467791'	'489800427152879616'	'0.0']->['2578315267'	'489800427152879616'	'33.13']
['14589617'	'489800427152879616'	'23.26']->['239032436'	'489800427152879616'	'34.73']
['2467791'	'489800427152879616'	'0.0']->['334183206'	'489800427152879616'	'34.85']
['2467791'	'489800427152879616'	'0.0']->['57231304'	'489800427152879616'	'35.12']
['2467791'	'489800427152879616'	'0.0']->['388189642'	'489800427152879616'	'35.35']
['2467791'	'489800427152879616'	'0.0']->['19149314'	'489800427152879616'	'35.35']
['2467791'	'489800427152879616'	'0.0']->['52799927'	'489800427152879616'	'35.68']
['2467791'	'489800427152879616'	'0.0']->['159912093'	'489800427152879616'	'35.68']
['2467791'	'489800427152879616'	'0.0']->['39955016'	'489800427152879616'	'35.78']
['2467791'	'489800427152879616'	'0.0']->['329787158'	'489800427152879616'	'37.37']
['356051341'	'489800427152879616'	'5.42']->['45365871'	'489800427152879616'	'37.45']
['2467791'	'489800427152879616'	'0.0']->['2714507183'	'489800427152879616'	'39.52']
['244313779'	'489800427152879616'	'1.06']->['106627539'	'489800427152879616'	'40.22']
['2467791'	'489800427152879616'	'0.0']->['2365305244'	'489800427152879616'	'40.32']
['2467791'	'489800427152879616'	'0.0']->['1568775032'	'489800427152879616'	'40.97']
['2467791'	'489800427152879616'	'0.0']->['2352242889'	'489800427152879616'	'41.23']
['2467791'	'489800427152879616'	'0.0']->['612599889'	'489800427152879616'	'41.43']
['2467791'	'489800427152879616'	'0.0']->['2170315214'	'489800427152879616'	'41.68']
['2467791'	'489800427152879616'	'0.0']->['541962207'	'489800427152879616'	'42.12']
['2467791'	'489800427152879616'	'0.0']->['2259132626'	'489800427152879616'	'42.13']
['2467791'	'489800427152879616'	'0.0']->['1934819646'	'489800427152879616'	'42.95']
['2467791'	'489800427152879616'	'0.0']->['946512392'	'489800427152879616'	'44.1']
['2467791'	'489800427152879616'	'0.0']->['104769521'	'489800427152879616'	'44.27']
['2467791'	'489800427152879616'	'0.0']->['956049398'	'489800427152879616'	'45.03']
['2467791'	'489800427152879616'	'0.0']->['18656864'	'489800427152879616'	'45.13']
['2467791'	'489800427152879616'	'0.0']->['2334456719'	'489800427152879616'	'46.82']
['2467791'	'489800427152879616'	'0.0']->['47170794'	'489812445830348800'	'47.77']
['2467791'	'489800427152879616'	'0.0']->['215702197'	'489800427152879616'	'49.42']
['2467791'	'489800427152879616'	'0.0']->['187037008'	'489800427152879616'	'49.47']
['2467791'	'489800427152879616'	'0.0']->['180317088'	'489800427152879616'	'49.9']
['2467791'	'489800427152879616'	'0.0']->['262645364'	'489800427152879616'	'50.13']
['2467791'	'489800427152879616'	'0.0']->['1585848565'	'489800427152879616'	'50.4']
['2467791'	'489800427152879616'	'0.0']->['24213699'	'489800427152879616'	'50.42']
['2467791'	'489800427152879616'	'0.0']->['221858891'	'489800427152879616'	'50.88']
['153132339'	'489800427152879616'	'0.47']->['160016975'	'489800427152879616'	'51.5']
['2467791'	'489800427152879616'	'0.0']->['54846497'	'489813779849306112'	'53.07']
['2467791'	'489800427152879616'	'0.0']->['521614112'	'489800427152879616'	'53.42']
['2467791'	'489800427152879616'	'0.0']->['287623077'	'489800427152879616'	'53.7']
['2467791'	'489800427152879616'	'0.0']->['308711648'	'489800427152879616'	'53.72']
['2467791'	'489800427152879616'	'0.0']->['127615826'	'489800427152879616'	'54.62']
['2467791'	'489800427152879616'	'0.0']->['283920622'	'489800427152879616'	'55.33']
['2467791'	'489800427152879616'	'0.0']->['2428873192'	'489800427152879616'	'56.42']
['2467791'	'489800427152879616'	'0.0']->['261834090'	'489800427152879616'	'57.48']
['2467791'	'489800427152879616'	'0.0']->['781108428'	'489800427152879616'	'57.9']
['2467791'	'489800427152879616'	'0.0']->['2159742469'	'489800427152879616'	'58.53']
['2467791'	'489800427152879616'	'0.0']->['772349203'	'489800427152879616'	'58.6']
['2467791'	'489800427152879616'	'0.0']->['242220171'	'489800427152879616'	'60.45']
['2467791'	'489800427152879616'	'0.0']->['1409885731'	'489800427152879616'	'60.7']
['2467791'	'489800427152879616'	'0.0']->['125980375'	'489800427152879616'	'60.78']
['1409885731'	'489800427152879616'	'60.7']->['76928921'	'489800427152879616'	'61.77']
['2467791'	'489800427152879616'	'0.0']->['190649207'	'489800427152879616'	'62.5']
['2467791'	'489800427152879616'	'0.0']->['1465037178'	'489800427152879616'	'62.8']
['2467791'	'489800427152879616'	'0.0']->['917988938'	'489800427152879616'	'65.07']
['2467791'	'489800427152879616'	'0.0']->['119932936'	'489800427152879616'	'65.77']
['2467791'	'489800427152879616'	'0.0']->['58781750'	'489800427152879616'	'66.58']
['2467791'	'489800427152879616'	'0.0']->['247104369'	'489800427152879616'	'66.82']
['2467791'	'489800427152879616'	'0.0']->['1315984580'	'489800427152879616'	'68.1']
['412008580'	'489800427152879616'	'0.27']->['82047083'	'489800427152879616'	'69.45']
['2467791'	'489800427152879616'	'0.0']->['2544843219'	'489800427152879616'	'69.68']
['2467791'	'489800427152879616'	'0.0']->['223407643'	'489800427152879616'	'70.93']
['2467791'	'489800427152879616'	'0.0']->['385117272'	'489800427152879616'	'71.22']
['576786653'	'489800427152879616'	'5.35']->['2507508864'	'489800427152879616'	'71.63']
['308711648'	'489800427152879616'	'53.72']->['44445572'	'489800427152879616'	'73.27']
['2467791'	'489800427152879616'	'0.0']->['881129700'	'489800427152879616'	'78.27']
['2467791'	'489800427152879616'	'0.0']->['2286378581'	'489800427152879616'	'79.88']
['2467791'	'489800427152879616'	'0.0']->['1170246072'	'489800427152879616'	'81.02']
['1698471026'	'489800427152879616'	'16.59']->['426757986'	'489800427152879616'	'104.68']
['2467791'	'489800427152879616'	'0.0']->['1085785656'	'489800427152879616'	'109.42']
['2467791'	'489800427152879616'	'0.0']->['384755211'	'489800427152879616'	'147.1']
['894985938'	'489800427152879616'	'12.36']->['749798366'	'489800427152879616'	'153.87']
['2467791'	'489800427152879616'	'0.0']->['388732023'	'489800427152879616'	'165.48']
['2467791'	'489800427152879616'	'0.0']->['613623369'	'489800427152879616'	'184.02']
['2467791'	'489800427152879616'	'0.0']->['48526013'	'489800427152879616'	'186.7']
['2467791'	'489800427152879616'	'0.0']->['276548054'	'489800427152879616'	'188.22']
['24323624'	'489800427152879616'	'5.34']->['2286283416'	'489800427152879616'	'257.37']
['2467791'	'489800427152879616'	'0.0']->['636233658'	'489800427152879616'	'342.4']
['2467791'	'489800427152879616'	'0.0']->['71051559'	'489800427152879616'	'454.83']
['2467791'	'489800427152879616'	'0.0']->['267127699'	'489800427152879616'	'472.53']
['2467791'	'489800427152879616'	'0.0']->['322428356'	'489800427152879616'	'610.43']
['2467791'	'489800427152879616'	'0.0']->['426123063'	'490003793371607040'	'808.1']
['2467791'	'489800427152879616'	'0.0']->['2655868600'	'489800427152879616'	'948.93']
['2467791'	'489800427152879616'	'0.0']->['458999345'	'489800427152879616'	'3221.92']
['591115786'	'489800427152879616'	'1.3']->['2599711598'	'489800427152879616'	'7080.48']
