# Supplementary material for: BiMGCL: rumor detection via bi-directional multi-level graph contrastive learning
Source: PeerJ Comput Sci. 2023 Nov 10;9:e1659. doi: 10.7717/peerj-cs.1659 (PMC10703058; doi:10.7717/peerj-cs.1659)
Supplement: Supplemental Information 1 [file peerj-cs-09-1659-s001.zip › rumor_detection_acl2017/twitter15/tree/489802446001434625.txt]

['ROOT'	'ROOT'	'0.0']->['16887175'	'489802446001434625'	'0.0']
['16887175'	'489802446001434625'	'0.0']->['426633253'	'489802446001434625'	'0.38']
['16887175'	'489802446001434625'	'0.0']->['2487893052'	'489802446001434625'	'0.82']
['16887175'	'489802446001434625'	'0.0']->['215723964'	'489802446001434625'	'1.03']
['16887175'	'489802446001434625'	'0.0']->['75075588'	'489802446001434625'	'1.14']
['16887175'	'489802446001434625'	'0.0']->['1070826829'	'489802446001434625'	'1.2']
['16887175'	'489802446001434625'	'0.0']->['554381191'	'489802446001434625'	'1.22']
['16887175'	'489802446001434625'	'0.0']->['58759033'	'489802446001434625'	'1.25']
['16887175'	'489802446001434625'	'0.0']->['16853605'	'489802446001434625'	'1.72']
['16887175'	'489802446001434625'	'0.0']->['1249685305'	'489802446001434625'	'1.95']
['16887175'	'489802446001434625'	'0.0']->['286964296'	'489802446001434625'	'2.07']
['16887175'	'489802446001434625'	'0.0']->['782637024'	'489802446001434625'	'2.13']
['16887175'	'489802446001434625'	'0.0']->['837216192'	'489802446001434625'	'2.15']
['16887175'	'489802446001434625'	'0.0']->['212174337'	'489802446001434625'	'2.17']
['16887175'	'489802446001434625'	'0.0']->['65581806'	'489802446001434625'	'2.18']
['16887175'	'489802446001434625'	'0.0']->['1339177501'	'489802446001434625'	'2.18']
['16887175'	'489802446001434625'	'0.0']->['198353532'	'489802446001434625'	'2.18']
['16887175'	'489802446001434625'	'0.0']->['131421057'	'489802446001434625'	'2.18']
['16887175'	'489802446001434625'	'0.0']->['2289201486'	'489802446001434625'	'2.18']
['16887175'	'489802446001434625'	'0.0']->['20846484'	'489802446001434625'	'2.2']
['16887175'	'489802446001434625'	'0.0']->['313403620'	'489802446001434625'	'2.36']
['16887175'	'489802446001434625'	'0.0']->['369686816'	'489802446001434625'	'2.52']
['16887175'	'489802446001434625'	'0.0']->['85490295'	'489802446001434625'	'2.53']
['16887175'	'489802446001434625'	'0.0']->['25151679'	'489802446001434625'	'2.55']
['16887175'	'489802446001434625'	'0.0']->['117821471'	'489802446001434625'	'2.57']
['131421057'	'489802446001434625'	'2.18']->['152340444'	'489802446001434625'	'2.77']
['16887175'	'489802446001434625'	'0.0']->['24879883'	'489802446001434625'	'2.88']
['16887175'	'489802446001434625'	'0.0']->['19144840'	'489802446001434625'	'2.93']
['16887175'	'489802446001434625'	'0.0']->['1063942566'	'489802446001434625'	'2.96']
['16887175'	'489802446001434625'	'0.0']->['865562161'	'489802446001434625'	'2.98']
['16887175'	'489802446001434625'	'0.0']->['156541929'	'489802446001434625'	'3.01']
['16887175'	'489802446001434625'	'0.0']->['2264386651'	'489802446001434625'	'3.02']
['85490295'	'489802446001434625'	'2.53']->['51401019'	'489802446001434625'	'3.03']
['16887175'	'489802446001434625'	'0.0']->['90142065'	'489802446001434625'	'3.03']
['16887175'	'489802446001434625'	'0.0']->['347167964'	'489802446001434625'	'4.3']
['16887175'	'489802446001434625'	'0.0']->['1341596718'	'489802446001434625'	'4.93']
['16887175'	'489802446001434625'	'0.0']->['230215895'	'489802446001434625'	'5.25']
['16887175'	'489802446001434625'	'0.0']->['1275381452'	'489802446001434625'	'5.41']
['152340444'	'489802446001434625'	'2.77']->['542561390'	'489802446001434625'	'5.49']
['16887175'	'489802446001434625'	'0.0']->['218542108'	'489802446001434625'	'5.53']
['16887175'	'489802446001434625'	'0.0']->['225602072'	'489802446001434625'	'5.55']
['16887175'	'489802446001434625'	'0.0']->['81185830'	'489802446001434625'	'5.56']
['152340444'	'489802446001434625'	'2.77']->['206007284'	'489802446001434625'	'5.56']
['156541929'	'489802446001434625'	'3.01']->['2554829431'	'489802446001434625'	'5.56']
['16887175'	'489802446001434625'	'0.0']->['513985089'	'489802446001434625'	'5.57']
['16887175'	'489802446001434625'	'0.0']->['111095987'	'489802446001434625'	'5.57']
['16887175'	'489802446001434625'	'0.0']->['264889312'	'489802446001434625'	'5.57']
['16887175'	'489802446001434625'	'0.0']->['17590268'	'489802446001434625'	'5.57']
['16887175'	'489802446001434625'	'0.0']->['355429299'	'489802446001434625'	'5.57']
['16887175'	'489802446001434625'	'0.0']->['152344095'	'489802446001434625'	'5.83']
['131421057'	'489802446001434625'	'2.18']->['284468717'	'489802446001434625'	'5.97']
['230215895'	'489802446001434625'	'5.25']->['70695187'	'489802446001434625'	'6.03']
['16887175'	'489802446001434625'	'0.0']->['56949705'	'489802446001434625'	'6.1']
['16887175'	'489802446001434625'	'0.0']->['269707248'	'489802446001434625'	'6.15']
['16887175'	'489802446001434625'	'0.0']->['207914193'	'489802446001434625'	'6.53']
['16887175'	'489802446001434625'	'0.0']->['1615889484'	'489802446001434625'	'6.65']
['152340444'	'489802446001434625'	'2.77']->['82626783'	'489802446001434625'	'6.68']
['70695187'	'489802446001434625'	'6.03']->['28106647'	'489802446001434625'	'7.08']
['16887175'	'489802446001434625'	'0.0']->['620013769'	'489802446001434625'	'7.15']
['16887175'	'489802446001434625'	'0.0']->['1016385325'	'489802446001434625'	'7.4']
['2554829431'	'489802446001434625'	'5.56']->['1318339148'	'489802446001434625'	'7.8']
['16887175'	'489802446001434625'	'0.0']->['1738446733'	'489802446001434625'	'8.12']
['16887175'	'489802446001434625'	'0.0']->['2341999739'	'489802446001434625'	'8.15']
['16887175'	'489802446001434625'	'0.0']->['98392764'	'489804550665023488'	'8.37']
['16887175'	'489802446001434625'	'0.0']->['1578125996'	'489802446001434625'	'8.43']
['16887175'	'489802446001434625'	'0.0']->['564205873'	'489802446001434625'	'8.48']
['16887175'	'489802446001434625'	'0.0']->['2202737989'	'489802446001434625'	'8.53']
['16887175'	'489802446001434625'	'0.0']->['80246748'	'489802446001434625'	'10.47']
['80246748'	'489802446001434625'	'10.47']->['914538894'	'489802446001434625'	'10.98']
['16887175'	'489802446001434625'	'0.0']->['213630806'	'489802446001434625'	'11.17']
['207914193'	'489802446001434625'	'6.53']->['285936046'	'489802446001434625'	'11.82']
['80246748'	'489802446001434625'	'10.47']->['361649009'	'489802446001434625'	'11.88']
['16887175'	'489802446001434625'	'0.0']->['233985699'	'489802446001434625'	'11.92']
['80246748'	'489802446001434625'	'10.47']->['307174093'	'489802446001434625'	'12.13']
['80246748'	'489802446001434625'	'10.47']->['93816205'	'489802446001434625'	'12.15']
['16887175'	'489802446001434625'	'0.0']->['414669570'	'489802446001434625'	'12.58']
['16887175'	'489802446001434625'	'0.0']->['238863485'	'489802446001434625'	'12.6']
['20846484'	'489802446001434625'	'2.2']->['196050479'	'489802446001434625'	'12.73']
['16887175'	'489802446001434625'	'0.0']->['388705960'	'489802446001434625'	'13.48']
['16887175'	'489802446001434625'	'0.0']->['426648812'	'489802446001434625'	'13.68']
['80246748'	'489802446001434625'	'10.47']->['77671213'	'489802446001434625'	'13.82']
['80246748'	'489802446001434625'	'10.47']->['504233359'	'489802446001434625'	'15.58']
['238863485'	'489802446001434625'	'12.6']->['334100352'	'489802446001434625'	'15.65']
['80246748'	'489802446001434625'	'10.47']->['65613500'	'489802446001434625'	'16.38']
['16887175'	'489802446001434625'	'0.0']->['1833919200'	'489802446001434625'	'16.43']
['80246748'	'489802446001434625'	'10.47']->['544166365'	'489802446001434625'	'17.02']
['414669570'	'489802446001434625'	'12.58']->['1518410004'	'489802446001434625'	'17.82']
['16887175'	'489802446001434625'	'0.0']->['77406942'	'489802446001434625'	'17.87']
['16887175'	'489802446001434625'	'0.0']->['395820117'	'489807115738177536'	'18.57']
['16887175'	'489802446001434625'	'0.0']->['225238391'	'489802446001434625'	'18.88']
['80246748'	'489802446001434625'	'10.47']->['46310510'	'489802446001434625'	'19.18']
['16887175'	'489802446001434625'	'0.0']->['109418992'	'489802446001434625'	'19.55']
['80246748'	'489802446001434625'	'10.47']->['118586092'	'489802446001434625'	'19.85']
['118586092'	'489802446001434625'	'19.85']->['77465386'	'489802446001434625'	'20.03']
['16887175'	'489802446001434625'	'0.0']->['781671132'	'489802446001434625'	'20.9']
['16887175'	'489802446001434625'	'0.0']->['2454698508'	'489802446001434625'	'21.02']
['16887175'	'489802446001434625'	'0.0']->['235816249'	'489802446001434625'	'21.08']
['118586092'	'489802446001434625'	'19.85']->['960548664'	'489802446001434625'	'21.52']
['109418992'	'489802446001434625'	'19.55']->['172279025'	'489802446001434625'	'21.85']
['118586092'	'489802446001434625'	'19.85']->['561280084'	'489802446001434625'	'22.55']
['16887175'	'489802446001434625'	'0.0']->['522022448'	'489802446001434625'	'23.48']
['206007284'	'489802446001434625'	'5.56']->['207988210'	'489802446001434625'	'23.85']
['16887175'	'489802446001434625'	'0.0']->['226629981'	'489802446001434625'	'27.38']
['118586092'	'489802446001434625'	'19.85']->['189950377'	'489802446001434625'	'28.08']
['16887175'	'489802446001434625'	'0.0']->['374028623'	'489802446001434625'	'28.63']
['16887175'	'489802446001434625'	'0.0']->['109279969'	'489802446001434625'	'29.48']
['118586092'	'489802446001434625'	'19.85']->['230980853'	'489802446001434625'	'30.68']
['118586092'	'489802446001434625'	'19.85']->['1320016770'	'489802446001434625'	'31.57']
['118586092'	'489802446001434625'	'19.85']->['1272274838'	'489802446001434625'	'32.1']
['118586092'	'489802446001434625'	'19.85']->['102149868'	'489802446001434625'	'32.37']
['16887175'	'489802446001434625'	'0.0']->['2346036210'	'489802446001434625'	'32.72']
['118586092'	'489802446001434625'	'19.85']->['179479008'	'489802446001434625'	'38.0']
['80246748'	'489802446001434625'	'10.47']->['856526840'	'489802446001434625'	'39.28']
['118586092'	'489802446001434625'	'19.85']->['72792189'	'489802446001434625'	'39.4']
['118586092'	'489802446001434625'	'19.85']->['438464977'	'489802446001434625'	'40.42']
['118586092'	'489802446001434625'	'19.85']->['86293936'	'489802446001434625'	'41.52']
['80246748'	'489802446001434625'	'10.47']->['1567724972'	'489802446001434625'	'41.78']
['118586092'	'489802446001434625'	'19.85']->['918373964'	'489802446001434625'	'42.52']
['152340444'	'489802446001434625'	'2.77']->['1217421871'	'489802446001434625'	'42.72']
['16887175'	'489802446001434625'	'0.0']->['232763422'	'489802446001434625'	'43.08']
['16887175'	'489802446001434625'	'0.0']->['572747569'	'489802446001434625'	'44.42']
['16887175'	'489802446001434625'	'0.0']->['518522190'	'489802446001434625'	'46.1']
['118586092'	'489802446001434625'	'19.85']->['62585095'	'489802446001434625'	'46.28']
['1016385325'	'489802446001434625'	'7.4']->['273850008'	'489802446001434625'	'48.15']
['16887175'	'489802446001434625'	'0.0']->['542481592'	'489802446001434625'	'49.63']
['118586092'	'489802446001434625'	'19.85']->['238888794'	'489802446001434625'	'49.8']
['86293936'	'489802446001434625'	'41.52']->['224100361'	'489802446001434625'	'54.63']
['16887175'	'489802446001434625'	'0.0']->['403044412'	'489802446001434625'	'56.37']
['16887175'	'489802446001434625'	'0.0']->['1413416460'	'489802446001434625'	'61.83']
['16887175'	'489802446001434625'	'0.0']->['931930771'	'489802446001434625'	'64.37']
['118586092'	'489802446001434625'	'19.85']->['2236154389'	'489802446001434625'	'75.72']
['16887175'	'489802446001434625'	'0.0']->['85428968'	'489802446001434625'	'87.77']
['16887175'	'489802446001434625'	'0.0']->['196056564'	'489802446001434625'	'89.38']
['80246748'	'489802446001434625'	'10.47']->['219903744'	'489802446001434625'	'125.63']
['16887175'	'489802446001434625'	'0.0']->['9696162'	'489802446001434625'	'155.53']
['284468717'	'489802446001434625'	'5.97']->['597069206'	'489802446001434625'	'238.72']
