# Supplementary material for: BiMGCL: rumor detection via bi-directional multi-level graph contrastive learning
Source: PeerJ Comput Sci. 2023 Nov 10;9:e1659. doi: 10.7717/peerj-cs.1659 (PMC10703058; doi:10.7717/peerj-cs.1659)
Supplement: Supplemental Information 1 [file peerj-cs-09-1659-s001.zip › rumor_detection_acl2017/twitter15/tree/489812926828924928.txt]

['ROOT'	'ROOT'	'0.0']->['759251'	'489812926828924928'	'0.0']
['759251'	'489812926828924928'	'0.0']->['37571822'	'489813049138634754'	'0.48']
['759251'	'489812926828924928'	'0.0']->['254901852'	'489813108299284480'	'0.72']
['759251'	'489812926828924928'	'0.0']->['527511985'	'489812926828924928'	'0.8']
['759251'	'489812926828924928'	'0.0']->['339825556'	'489812926828924928'	'0.8']
['759251'	'489812926828924928'	'0.0']->['723713251'	'489812926828924928'	'0.8']
['759251'	'489812926828924928'	'0.0']->['83625010'	'489812926828924928'	'0.8']
['759251'	'489812926828924928'	'0.0']->['385376034'	'489812926828924928'	'0.8']
['759251'	'489812926828924928'	'0.0']->['24147131'	'489812926828924928'	'0.8']
['759251'	'489812926828924928'	'0.0']->['23699461'	'489812926828924928'	'0.8']
['759251'	'489812926828924928'	'0.0']->['6538492'	'489812926828924928'	'0.8']
['759251'	'489812926828924928'	'0.0']->['726441222'	'489812926828924928'	'0.8']
['759251'	'489812926828924928'	'0.0']->['261984622'	'489812926828924928'	'0.81']
['759251'	'489812926828924928'	'0.0']->['44776885'	'489812926828924928'	'0.81']
['759251'	'489812926828924928'	'0.0']->['1531845054'	'489812926828924928'	'0.82']
['759251'	'489812926828924928'	'0.0']->['115078978'	'489812926828924928'	'0.82']
['759251'	'489812926828924928'	'0.0']->['161743977'	'489812926828924928'	'0.84']
['759251'	'489812926828924928'	'0.0']->['355640184'	'489812926828924928'	'0.84']
['759251'	'489812926828924928'	'0.0']->['142201433'	'489812926828924928'	'0.85']
['759251'	'489812926828924928'	'0.0']->['444729530'	'489812926828924928'	'0.85']
['759251'	'489812926828924928'	'0.0']->['29999244'	'489812926828924928'	'0.85']
['759251'	'489812926828924928'	'0.0']->['536840670'	'489812926828924928'	'0.85']
['759251'	'489812926828924928'	'0.0']->['216009521'	'489812926828924928'	'0.85']
['759251'	'489812926828924928'	'0.0']->['122611765'	'489812926828924928'	'0.85']
['759251'	'489812926828924928'	'0.0']->['183525046'	'489812926828924928'	'0.85']
['759251'	'489812926828924928'	'0.0']->['26514883'	'489812926828924928'	'0.85']
['759251'	'489812926828924928'	'0.0']->['72305315'	'489812926828924928'	'0.85']
['759251'	'489812926828924928'	'0.0']->['1188639319'	'489812926828924928'	'0.85']
['759251'	'489812926828924928'	'0.0']->['946278624'	'489812926828924928'	'0.85']
['759251'	'489812926828924928'	'0.0']->['39965653'	'489812926828924928'	'0.86']
['759251'	'489812926828924928'	'0.0']->['15605774'	'489812926828924928'	'0.86']
['759251'	'489812926828924928'	'0.0']->['223382695'	'489812926828924928'	'0.86']
['759251'	'489812926828924928'	'0.0']->['130571543'	'489812926828924928'	'0.87']
['759251'	'489812926828924928'	'0.0']->['269885542'	'489812926828924928'	'0.87']
['759251'	'489812926828924928'	'0.0']->['24756882'	'489812926828924928'	'0.87']
['759251'	'489812926828924928'	'0.0']->['218794546'	'489812926828924928'	'0.91']
['759251'	'489812926828924928'	'0.0']->['1885859976'	'489813157993779203'	'0.92']
['759251'	'489812926828924928'	'0.0']->['266068456'	'489812926828924928'	'0.95']
['759251'	'489812926828924928'	'0.0']->['1051922042'	'489813164234522624'	'0.95']
['759251'	'489812926828924928'	'0.0']->['83574663'	'489812926828924928'	'0.99']
['759251'	'489812926828924928'	'0.0']->['21868920'	'489812926828924928'	'1.01']
['759251'	'489812926828924928'	'0.0']->['162256871'	'489812926828924928'	'1.02']
['759251'	'489812926828924928'	'0.0']->['183556884'	'489813181204660224'	'1.02']
['759251'	'489812926828924928'	'0.0']->['431038400'	'489813181360254976'	'1.02']
['759251'	'489812926828924928'	'0.0']->['63560107'	'489812926828924928'	'1.03']
['759251'	'489812926828924928'	'0.0']->['340419763'	'489812926828924928'	'1.03']
['759251'	'489812926828924928'	'0.0']->['62484165'	'489812926828924928'	'1.03']
['759251'	'489812926828924928'	'0.0']->['111216759'	'489812926828924928'	'1.03']
['759251'	'489812926828924928'	'0.0']->['62498916'	'489812926828924928'	'1.03']
['759251'	'489812926828924928'	'0.0']->['250755774'	'489812926828924928'	'1.03']
['759251'	'489812926828924928'	'0.0']->['367804489'	'489812926828924928'	'1.03']
['759251'	'489812926828924928'	'0.0']->['421443242'	'489812926828924928'	'1.03']
['759251'	'489812926828924928'	'0.0']->['338346231'	'489812926828924928'	'1.03']
['759251'	'489812926828924928'	'0.0']->['136802752'	'489812926828924928'	'1.03']
['759251'	'489812926828924928'	'0.0']->['218617114'	'489812926828924928'	'1.03']
['759251'	'489812926828924928'	'0.0']->['985109425'	'489812926828924928'	'1.03']
['759251'	'489812926828924928'	'0.0']->['302282885'	'489812926828924928'	'1.03']
['759251'	'489812926828924928'	'0.0']->['213689248'	'489812926828924928'	'1.03']
['759251'	'489812926828924928'	'0.0']->['612000259'	'489812926828924928'	'1.03']
['759251'	'489812926828924928'	'0.0']->['284064405'	'489812926828924928'	'1.03']
['759251'	'489812926828924928'	'0.0']->['174883231'	'489812926828924928'	'1.03']
['759251'	'489812926828924928'	'0.0']->['112514799'	'489812926828924928'	'1.03']
['759251'	'489812926828924928'	'0.0']->['180633715'	'489812926828924928'	'1.03']
['759251'	'489812926828924928'	'0.0']->['173555042'	'489812926828924928'	'1.03']
['759251'	'489812926828924928'	'0.0']->['487541551'	'489812926828924928'	'1.03']
['759251'	'489812926828924928'	'0.0']->['242424404'	'489812926828924928'	'1.03']
['759251'	'489812926828924928'	'0.0']->['854784403'	'489812926828924928'	'1.03']
['759251'	'489812926828924928'	'0.0']->['628342854'	'489812926828924928'	'1.03']
['759251'	'489812926828924928'	'0.0']->['24358394'	'489812926828924928'	'1.03']
['759251'	'489812926828924928'	'0.0']->['16197458'	'489812926828924928'	'1.03']
['759251'	'489812926828924928'	'0.0']->['62266283'	'489812926828924928'	'1.06']
['759251'	'489812926828924928'	'0.0']->['160550899'	'489812926828924928'	'1.08']
['759251'	'489812926828924928'	'0.0']->['211230021'	'489812926828924928'	'1.11']
['759251'	'489812926828924928'	'0.0']->['59551945'	'489812926828924928'	'1.12']
['759251'	'489812926828924928'	'0.0']->['45879922'	'489812926828924928'	'1.13']
['759251'	'489812926828924928'	'0.0']->['124913349'	'489812926828924928'	'1.13']
['759251'	'489812926828924928'	'0.0']->['137008699'	'489812926828924928'	'1.13']
['759251'	'489812926828924928'	'0.0']->['30576727'	'489812926828924928'	'1.13']
['759251'	'489812926828924928'	'0.0']->['38382649'	'489812926828924928'	'1.13']
['759251'	'489812926828924928'	'0.0']->['230854933'	'489812926828924928'	'1.13']
['759251'	'489812926828924928'	'0.0']->['220463079'	'489812926828924928'	'1.13']
['759251'	'489812926828924928'	'0.0']->['607866258'	'489812926828924928'	'1.14']
['759251'	'489812926828924928'	'0.0']->['94732249'	'489812926828924928'	'1.15']
['759251'	'489812926828924928'	'0.0']->['188737049'	'489812926828924928'	'1.15']
['759251'	'489812926828924928'	'0.0']->['51558935'	'489813216428453888'	'1.15']
['759251'	'489812926828924928'	'0.0']->['267127478'	'489812926828924928'	'1.16']
['759251'	'489812926828924928'	'0.0']->['2317383537'	'489812926828924928'	'1.17']
['759251'	'489812926828924928'	'0.0']->['2313898415'	'489812926828924928'	'1.18']
['759251'	'489812926828924928'	'0.0']->['259350120'	'489812926828924928'	'1.18']
['759251'	'489812926828924928'	'0.0']->['238897830'	'489812926828924928'	'1.18']
['759251'	'489812926828924928'	'0.0']->['92417022'	'489812926828924928'	'1.18']
['759251'	'489812926828924928'	'0.0']->['1117848362'	'489812926828924928'	'1.3']
['759251'	'489812926828924928'	'0.0']->['754416690'	'489813252692783104'	'1.3']
['759251'	'489812926828924928'	'0.0']->['22844639'	'489812926828924928'	'1.36']
['759251'	'489812926828924928'	'0.0']->['91256255'	'489812926828924928'	'1.39']
['759251'	'489812926828924928'	'0.0']->['10908772'	'489812926828924928'	'1.4']
['759251'	'489812926828924928'	'0.0']->['19341031'	'489812926828924928'	'1.41']
['759251'	'489812926828924928'	'0.0']->['239762641'	'489812926828924928'	'1.41']
['759251'	'489812926828924928'	'0.0']->['1862596352'	'489812926828924928'	'1.41']
['759251'	'489812926828924928'	'0.0']->['145307238'	'489812926828924928'	'1.42']
['62484165'	'489812926828924928'	'1.03']->['503757673'	'489812926828924928'	'1.42']
['759251'	'489812926828924928'	'0.0']->['485135252'	'489812926828924928'	'1.42']
['759251'	'489812926828924928'	'0.0']->['173851785'	'489812926828924928'	'1.42']
['759251'	'489812926828924928'	'0.0']->['53154244'	'489812926828924928'	'1.42']
['759251'	'489812926828924928'	'0.0']->['191389113'	'489812926828924928'	'1.42']
['759251'	'489812926828924928'	'0.0']->['179575722'	'489812926828924928'	'1.42']
['759251'	'489812926828924928'	'0.0']->['498387382'	'489812926828924928'	'1.42']
['759251'	'489812926828924928'	'0.0']->['189782677'	'489812926828924928'	'1.42']
['759251'	'489812926828924928'	'0.0']->['807059317'	'489812926828924928'	'1.42']
['759251'	'489812926828924928'	'0.0']->['89323552'	'489812926828924928'	'1.42']
['759251'	'489812926828924928'	'0.0']->['51450959'	'489812926828924928'	'1.42']
['759251'	'489812926828924928'	'0.0']->['244386853'	'489812926828924928'	'1.42']
['759251'	'489812926828924928'	'0.0']->['2401125445'	'489812926828924928'	'1.42']
['759251'	'489812926828924928'	'0.0']->['160285376'	'489812926828924928'	'1.42']
['759251'	'489812926828924928'	'0.0']->['50893154'	'489812926828924928'	'1.42']
['759251'	'489812926828924928'	'0.0']->['609194623'	'489812926828924928'	'1.42']
['759251'	'489812926828924928'	'0.0']->['64803828'	'489812926828924928'	'1.42']
['759251'	'489812926828924928'	'0.0']->['89597937'	'489812926828924928'	'1.42']
['759251'	'489812926828924928'	'0.0']->['77682160'	'489812926828924928'	'1.42']
['759251'	'489812926828924928'	'0.0']->['426356050'	'489812926828924928'	'1.42']
['759251'	'489812926828924928'	'0.0']->['954561926'	'489812926828924928'	'1.42']
['759251'	'489812926828924928'	'0.0']->['1003577382'	'489812926828924928'	'1.42']
['759251'	'489812926828924928'	'0.0']->['250350825'	'489812926828924928'	'1.42']
['759251'	'489812926828924928'	'0.0']->['53401994'	'489812926828924928'	'1.42']
['759251'	'489812926828924928'	'0.0']->['90091173'	'489812926828924928'	'1.42']
['759251'	'489812926828924928'	'0.0']->['380873882'	'489812926828924928'	'1.42']
['759251'	'489812926828924928'	'0.0']->['2546488134'	'489812926828924928'	'1.42']
['759251'	'489812926828924928'	'0.0']->['238056622'	'489812926828924928'	'1.42']
['759251'	'489812926828924928'	'0.0']->['192365633'	'489812926828924928'	'1.42']
['759251'	'489812926828924928'	'0.0']->['130799482'	'489812926828924928'	'1.42']
['759251'	'489812926828924928'	'0.0']->['454330504'	'489812926828924928'	'1.42']
['759251'	'489812926828924928'	'0.0']->['60661734'	'489812926828924928'	'1.42']
['759251'	'489812926828924928'	'0.0']->['22216178'	'489812926828924928'	'1.46']
['759251'	'489812926828924928'	'0.0']->['445652353'	'489813295642468353'	'1.47']
['759251'	'489812926828924928'	'0.0']->['118752356'	'489812926828924928'	'1.48']
['759251'	'489812926828924928'	'0.0']->['2516098472'	'489812926828924928'	'1.49']
['759251'	'489812926828924928'	'0.0']->['245152061'	'489812926828924928'	'1.49']
['759251'	'489812926828924928'	'0.0']->['43577648'	'489812926828924928'	'1.5']
['759251'	'489812926828924928'	'0.0']->['586697304'	'489812926828924928'	'1.5']
['759251'	'489812926828924928'	'0.0']->['1575958051'	'489812926828924928'	'1.5']
['759251'	'489812926828924928'	'0.0']->['23751066'	'489812926828924928'	'1.5']
['759251'	'489812926828924928'	'0.0']->['79121133'	'489812926828924928'	'1.5']
['759251'	'489812926828924928'	'0.0']->['60505748'	'489812926828924928'	'1.5']
['759251'	'489812926828924928'	'0.0']->['970512558'	'489812926828924928'	'1.5']
['759251'	'489812926828924928'	'0.0']->['260392113'	'489812926828924928'	'1.5']
['759251'	'489812926828924928'	'0.0']->['1968238932'	'489812926828924928'	'1.52']
['759251'	'489812926828924928'	'0.0']->['28450731'	'489812926828924928'	'1.54']
['238897830'	'489812926828924928'	'1.18']->['296624844'	'489812926828924928'	'1.54']
['759251'	'489812926828924928'	'0.0']->['40334788'	'489812926828924928'	'1.55']
['759251'	'489812926828924928'	'0.0']->['19836341'	'489812926828924928'	'1.55']
['759251'	'489812926828924928'	'0.0']->['534828290'	'489812926828924928'	'1.56']
['759251'	'489812926828924928'	'0.0']->['221864864'	'489812926828924928'	'1.57']
['759251'	'489812926828924928'	'0.0']->['49997967'	'489812926828924928'	'1.57']
['759251'	'489812926828924928'	'0.0']->['2388495116'	'489812926828924928'	'1.66']
['759251'	'489812926828924928'	'0.0']->['386517401'	'489812926828924928'	'1.7']
['759251'	'489812926828924928'	'0.0']->['84863746'	'489812926828924928'	'1.73']
['759251'	'489812926828924928'	'0.0']->['20868628'	'489813362759725056'	'1.73']
['759251'	'489812926828924928'	'0.0']->['1508042540'	'489813363266834432'	'1.73']
['759251'	'489812926828924928'	'0.0']->['2148113546'	'489812926828924928'	'1.74']
['759251'	'489812926828924928'	'0.0']->['426392123'	'489812926828924928'	'1.74']
['759251'	'489812926828924928'	'0.0']->['250882719'	'489812926828924928'	'1.75']
['759251'	'489812926828924928'	'0.0']->['41461113'	'489812926828924928'	'1.75']
['759251'	'489812926828924928'	'0.0']->['1668830792'	'489812926828924928'	'1.75']
['759251'	'489812926828924928'	'0.0']->['2155399717'	'489812926828924928'	'1.75']
['759251'	'489812926828924928'	'0.0']->['322173817'	'489812926828924928'	'1.75']
['759251'	'489812926828924928'	'0.0']->['240710359'	'489812926828924928'	'1.75']
['759251'	'489812926828924928'	'0.0']->['361233603'	'489812926828924928'	'1.75']
['759251'	'489812926828924928'	'0.0']->['126388636'	'489812926828924928'	'1.75']
['759251'	'489812926828924928'	'0.0']->['2412860163'	'489812926828924928'	'1.75']
['759251'	'489812926828924928'	'0.0']->['101005531'	'489812926828924928'	'1.75']
['759251'	'489812926828924928'	'0.0']->['341994984'	'489812926828924928'	'1.75']
['759251'	'489812926828924928'	'0.0']->['1226140092'	'489812926828924928'	'1.75']
['759251'	'489812926828924928'	'0.0']->['58192207'	'489812926828924928'	'1.75']
['759251'	'489812926828924928'	'0.0']->['342544737'	'489812926828924928'	'1.75']
['759251'	'489812926828924928'	'0.0']->['248554472'	'489812926828924928'	'1.75']
['759251'	'489812926828924928'	'0.0']->['137563347'	'489812926828924928'	'1.75']
['759251'	'489812926828924928'	'0.0']->['41694151'	'489812926828924928'	'1.75']
['759251'	'489812926828924928'	'0.0']->['279372169'	'489812926828924928'	'1.75']
['759251'	'489812926828924928'	'0.0']->['2401849638'	'489812926828924928'	'1.75']
['759251'	'489812926828924928'	'0.0']->['339706099'	'489812926828924928'	'1.75']
['759251'	'489812926828924928'	'0.0']->['61537047'	'489812926828924928'	'1.75']
['759251'	'489812926828924928'	'0.0']->['364581548'	'489812926828924928'	'1.75']
['759251'	'489812926828924928'	'0.0']->['565623639'	'489812926828924928'	'1.75']
['759251'	'489812926828924928'	'0.0']->['80043482'	'489812926828924928'	'1.75']
['759251'	'489812926828924928'	'0.0']->['27248265'	'489812926828924928'	'1.75']
['759251'	'489812926828924928'	'0.0']->['50704589'	'489812926828924928'	'1.75']
['759251'	'489812926828924928'	'0.0']->['46392462'	'489812926828924928'	'1.75']
['759251'	'489812926828924928'	'0.0']->['2380755014'	'489812926828924928'	'1.75']
['759251'	'489812926828924928'	'0.0']->['2183536910'	'489812926828924928'	'1.75']
['759251'	'489812926828924928'	'0.0']->['2622764830'	'489812926828924928'	'1.75']
['759251'	'489812926828924928'	'0.0']->['881605952'	'489812926828924928'	'1.76']
['759251'	'489812926828924928'	'0.0']->['28150668'	'489812926828924928'	'1.76']
['759251'	'489812926828924928'	'0.0']->['280004096'	'489812926828924928'	'1.76']
['759251'	'489812926828924928'	'0.0']->['808926518'	'489812926828924928'	'1.77']
['759251'	'489812926828924928'	'0.0']->['2700751385'	'489812926828924928'	'1.77']
['759251'	'489812926828924928'	'0.0']->['20180101'	'489812926828924928'	'1.77']
['759251'	'489812926828924928'	'0.0']->['44581953'	'489812926828924928'	'1.77']
['759251'	'489812926828924928'	'0.0']->['2332646324'	'489812926828924928'	'1.77']
['759251'	'489812926828924928'	'0.0']->['404618011'	'489812926828924928'	'1.77']
['759251'	'489812926828924928'	'0.0']->['911381982'	'489812926828924928'	'1.77']
['759251'	'489812926828924928'	'0.0']->['599257041'	'489812926828924928'	'1.77']
['759251'	'489812926828924928'	'0.0']->['44841235'	'489812926828924928'	'1.78']
['759251'	'489812926828924928'	'0.0']->['198038665'	'489812926828924928'	'1.78']
['759251'	'489812926828924928'	'0.0']->['51094582'	'489812926828924928'	'1.78']
['759251'	'489812926828924928'	'0.0']->['77650622'	'489812926828924928'	'1.78']
['759251'	'489812926828924928'	'0.0']->['2551384678'	'489812926828924928'	'1.78']
['759251'	'489812926828924928'	'0.0']->['23238447'	'489812926828924928'	'1.78']
['759251'	'489812926828924928'	'0.0']->['172695768'	'489812926828924928'	'1.79']
['759251'	'489812926828924928'	'0.0']->['157877143'	'489812926828924928'	'1.8']
['759251'	'489812926828924928'	'0.0']->['262464421'	'489812926828924928'	'1.8']
['759251'	'489812926828924928'	'0.0']->['20507594'	'489812926828924928'	'1.8']
['759251'	'489812926828924928'	'0.0']->['34194902'	'489812926828924928'	'1.8']
['759251'	'489812926828924928'	'0.0']->['215678504'	'489813400914911232'	'1.88']
['759251'	'489812926828924928'	'0.0']->['307200896'	'489812926828924928'	'1.91']
['759251'	'489812926828924928'	'0.0']->['1483335180'	'489812926828924928'	'1.96']
['23751066'	'489812926828924928'	'1.5']->['65940208'	'489812926828924928'	'1.99']
['759251'	'489812926828924928'	'0.0']->['39076620'	'489812926828924928'	'2.0']
['759251'	'489812926828924928'	'0.0']->['373963663'	'489812926828924928'	'2.01']
['759251'	'489812926828924928'	'0.0']->['1375526088'	'489812926828924928'	'2.01']
['628342854'	'489812926828924928'	'1.03']->['254531321'	'489812926828924928'	'2.01']
['759251'	'489812926828924928'	'0.0']->['956826667'	'489812926828924928'	'2.02']
['759251'	'489812926828924928'	'0.0']->['916111046'	'489812926828924928'	'2.02']
['759251'	'489812926828924928'	'0.0']->['66918060'	'489812926828924928'	'2.02']
['759251'	'489812926828924928'	'0.0']->['1554515748'	'489812926828924928'	'2.02']
['759251'	'489812926828924928'	'0.0']->['458846219'	'489812926828924928'	'2.02']
['759251'	'489812926828924928'	'0.0']->['232667582'	'489812926828924928'	'2.02']
['759251'	'489812926828924928'	'0.0']->['2474367691'	'489812926828924928'	'2.02']
['759251'	'489812926828924928'	'0.0']->['111899826'	'489812926828924928'	'2.02']
['759251'	'489812926828924928'	'0.0']->['205378951'	'489812926828924928'	'2.02']
['759251'	'489812926828924928'	'0.0']->['177407567'	'489812926828924928'	'2.02']
['759251'	'489812926828924928'	'0.0']->['167788537'	'489812926828924928'	'2.02']
['759251'	'489812926828924928'	'0.0']->['242209107'	'489812926828924928'	'2.02']
['759251'	'489812926828924928'	'0.0']->['153115846'	'489812926828924928'	'2.02']
['759251'	'489812926828924928'	'0.0']->['464587790'	'489812926828924928'	'2.02']
['759251'	'489812926828924928'	'0.0']->['71249371'	'489812926828924928'	'2.02']
['759251'	'489812926828924928'	'0.0']->['473662708'	'489812926828924928'	'2.02']
['759251'	'489812926828924928'	'0.0']->['463940547'	'489812926828924928'	'2.02']
['759251'	'489812926828924928'	'0.0']->['313598776'	'489812926828924928'	'2.02']
['759251'	'489812926828924928'	'0.0']->['51832112'	'489812926828924928'	'2.02']
['248554472'	'489812926828924928'	'1.75']->['98570646'	'489812926828924928'	'2.02']
['759251'	'489812926828924928'	'0.0']->['27750346'	'489812926828924928'	'2.02']
['759251'	'489812926828924928'	'0.0']->['44844202'	'489812926828924928'	'2.02']
['759251'	'489812926828924928'	'0.0']->['100898616'	'489812926828924928'	'2.02']
['759251'	'489812926828924928'	'0.0']->['32759148'	'489812926828924928'	'2.02']
['51094582'	'489812926828924928'	'1.78']->['140624202'	'489812926828924928'	'2.03']
['759251'	'489812926828924928'	'0.0']->['406295698'	'489812926828924928'	'2.04']
['759251'	'489812926828924928'	'0.0']->['342524016'	'489812926828924928'	'2.05']
['759251'	'489812926828924928'	'0.0']->['80340761'	'489812926828924928'	'2.05']
['759251'	'489812926828924928'	'0.0']->['501621670'	'489812926828924928'	'2.05']
['759251'	'489812926828924928'	'0.0']->['419841809'	'489812926828924928'	'2.05']
['759251'	'489812926828924928'	'0.0']->['612286953'	'489812926828924928'	'2.05']
['759251'	'489812926828924928'	'0.0']->['385984128'	'489812926828924928'	'2.05']
['759251'	'489812926828924928'	'0.0']->['27380810'	'489812926828924928'	'2.06']
['759251'	'489812926828924928'	'0.0']->['90159032'	'489812926828924928'	'2.07']
['759251'	'489812926828924928'	'0.0']->['44042662'	'489812926828924928'	'2.09']
['759251'	'489812926828924928'	'0.0']->['240928069'	'489812926828924928'	'2.1']
['759251'	'489812926828924928'	'0.0']->['234651632'	'489812926828924928'	'2.11']
['759251'	'489812926828924928'	'0.0']->['2350536606'	'489812926828924928'	'2.11']
['759251'	'489812926828924928'	'0.0']->['27472666'	'489812926828924928'	'2.12']
['759251'	'489812926828924928'	'0.0']->['132050631'	'489812926828924928'	'2.15']
['759251'	'489812926828924928'	'0.0']->['124794468'	'489812926828924928'	'2.17']
['759251'	'489812926828924928'	'0.0']->['111074937'	'489812926828924928'	'2.17']
['759251'	'489812926828924928'	'0.0']->['1585950883'	'489812926828924928'	'2.18']
['759251'	'489812926828924928'	'0.0']->['315680968'	'489812926828924928'	'2.18']
['759251'	'489812926828924928'	'0.0']->['76899865'	'489812926828924928'	'2.18']
['302282885'	'489812926828924928'	'1.03']->['404381894'	'489812926828924928'	'2.18']
['188737049'	'489812926828924928'	'1.15']->['987626425'	'489812926828924928'	'2.36']
['759251'	'489812926828924928'	'0.0']->['1511640528'	'489812926828924928'	'2.45']
['759251'	'489812926828924928'	'0.0']->['277415023'	'489812926828924928'	'2.49']
['759251'	'489812926828924928'	'0.0']->['1008292496'	'489812926828924928'	'2.51']
['759251'	'489812926828924928'	'0.0']->['625199222'	'489812926828924928'	'2.52']
['759251'	'489812926828924928'	'0.0']->['95006247'	'489812926828924928'	'2.53']
['759251'	'489812926828924928'	'0.0']->['390101181'	'489812926828924928'	'2.53']
['759251'	'489812926828924928'	'0.0']->['239220551'	'489812926828924928'	'2.53']
['759251'	'489812926828924928'	'0.0']->['344630177'	'489812926828924928'	'2.53']
['759251'	'489812926828924928'	'0.0']->['1362973813'	'489812926828924928'	'2.53']
['759251'	'489812926828924928'	'0.0']->['3401711'	'489812926828924928'	'2.53']
['759251'	'489812926828924928'	'0.0']->['236384338'	'489812926828924928'	'2.53']
['759251'	'489812926828924928'	'0.0']->['480746825'	'489812926828924928'	'2.53']
['759251'	'489812926828924928'	'0.0']->['426135034'	'489812926828924928'	'2.53']
['759251'	'489812926828924928'	'0.0']->['16207512'	'489812926828924928'	'2.53']
['759251'	'489812926828924928'	'0.0']->['162332954'	'489812926828924928'	'2.53']
['759251'	'489812926828924928'	'0.0']->['272282879'	'489812926828924928'	'2.53']
['759251'	'489812926828924928'	'0.0']->['1677092954'	'489812926828924928'	'2.53']
['759251'	'489812926828924928'	'0.0']->['64698494'	'489812926828924928'	'2.53']
['132050631'	'489812926828924928'	'2.15']->['114727150'	'489812926828924928'	'2.53']
['130571543'	'489812926828924928'	'0.87']->['235492229'	'489812926828924928'	'2.53']
['759251'	'489812926828924928'	'0.0']->['433173729'	'489812926828924928'	'2.53']
['20180101'	'489812926828924928'	'1.77']->['27715353'	'489812926828924928'	'2.53']
['759251'	'489812926828924928'	'0.0']->['180290438'	'489812926828924928'	'2.53']
['759251'	'489812926828924928'	'0.0']->['45960449'	'489812926828924928'	'2.53']
['759251'	'489812926828924928'	'0.0']->['931369374'	'489812926828924928'	'2.53']
['759251'	'489812926828924928'	'0.0']->['120293202'	'489812926828924928'	'2.53']
['759251'	'489812926828924928'	'0.0']->['2592727632'	'489812926828924928'	'2.53']
['759251'	'489812926828924928'	'0.0']->['1228139864'	'489812926828924928'	'2.53']
['759251'	'489812926828924928'	'0.0']->['311440051'	'489812926828924928'	'2.53']
['759251'	'489812926828924928'	'0.0']->['266744661'	'489812926828924928'	'2.53']
['759251'	'489812926828924928'	'0.0']->['478781580'	'489812926828924928'	'2.53']
['759251'	'489812926828924928'	'0.0']->['369207475'	'489812926828924928'	'2.53']
['759251'	'489812926828924928'	'0.0']->['76452036'	'489812926828924928'	'2.53']
['2401849638'	'489812926828924928'	'1.75']->['20684311'	'489812926828924928'	'2.53']
['759251'	'489812926828924928'	'0.0']->['2359638289'	'489812926828924928'	'2.53']
['98570646'	'489812926828924928'	'2.02']->['200392253'	'489812926828924928'	'2.53']
['759251'	'489812926828924928'	'0.0']->['380680950'	'489812926828924928'	'2.53']
['759251'	'489812926828924928'	'0.0']->['192251135'	'489812926828924928'	'2.53']
['759251'	'489812926828924928'	'0.0']->['116998975'	'489812926828924928'	'2.53']
['759251'	'489812926828924928'	'0.0']->['2302507548'	'489812926828924928'	'2.53']
['759251'	'489812926828924928'	'0.0']->['1255898203'	'489812926828924928'	'2.53']
['759251'	'489812926828924928'	'0.0']->['57612669'	'489812926828924928'	'2.53']
['759251'	'489812926828924928'	'0.0']->['33407976'	'489812926828924928'	'2.53']
['759251'	'489812926828924928'	'0.0']->['165112500'	'489812926828924928'	'2.53']
['759251'	'489812926828924928'	'0.0']->['350628723'	'489812926828924928'	'2.53']
['759251'	'489812926828924928'	'0.0']->['201048519'	'489812926828924928'	'2.53']
['3401711'	'489812926828924928'	'2.53']->['264013276'	'489812926828924928'	'2.53']
['759251'	'489812926828924928'	'0.0']->['242667041'	'489812926828924928'	'2.53']
['759251'	'489812926828924928'	'0.0']->['153969443'	'489812926828924928'	'2.53']
['759251'	'489812926828924928'	'0.0']->['2264641615'	'489812926828924928'	'2.53']
['759251'	'489812926828924928'	'0.0']->['482775286'	'489812926828924928'	'2.53']
['759251'	'489812926828924928'	'0.0']->['379147149'	'489812926828924928'	'2.53']
['759251'	'489812926828924928'	'0.0']->['1591459106'	'489812926828924928'	'2.54']
['759251'	'489812926828924928'	'0.0']->['245856345'	'489812926828924928'	'2.55']
['759251'	'489812926828924928'	'0.0']->['397374653'	'489812926828924928'	'2.55']
['759251'	'489812926828924928'	'0.0']->['266515505'	'489812926828924928'	'2.55']
['759251'	'489812926828924928'	'0.0']->['1237467246'	'489812926828924928'	'2.58']
['759251'	'489812926828924928'	'0.0']->['760743037'	'489812926828924928'	'2.59']
['759251'	'489812926828924928'	'0.0']->['554593249'	'489812926828924928'	'2.59']
['759251'	'489812926828924928'	'0.0']->['377146882'	'489812926828924928'	'2.6']
['759251'	'489812926828924928'	'0.0']->['720142344'	'489812926828924928'	'2.63']
['759251'	'489812926828924928'	'0.0']->['129732709'	'489812926828924928'	'2.65']
['759251'	'489812926828924928'	'0.0']->['403877711'	'489812926828924928'	'2.66']
['759251'	'489812926828924928'	'0.0']->['1271072484'	'489812926828924928'	'2.66']
['759251'	'489812926828924928'	'0.0']->['1575978758'	'489812926828924928'	'2.66']
['759251'	'489812926828924928'	'0.0']->['38183194'	'489812926828924928'	'2.67']
['759251'	'489812926828924928'	'0.0']->['2277094598'	'489813601780531201'	'2.68']
['759251'	'489812926828924928'	'0.0']->['398770067'	'489812926828924928'	'2.74']
['759251'	'489812926828924928'	'0.0']->['532393287'	'489813621329772544'	'2.77']
['759251'	'489812926828924928'	'0.0']->['1248884738'	'489812926828924928'	'2.78']
['759251'	'489812926828924928'	'0.0']->['149386117'	'489812926828924928'	'2.8']
['759251'	'489812926828924928'	'0.0']->['368557805'	'489812926828924928'	'2.81']
['759251'	'489812926828924928'	'0.0']->['23038023'	'489812926828924928'	'2.81']
['759251'	'489812926828924928'	'0.0']->['231479597'	'489812926828924928'	'2.81']
['759251'	'489812926828924928'	'0.0']->['25200431'	'489812926828924928'	'2.82']
['759251'	'489812926828924928'	'0.0']->['1956023491'	'489812926828924928'	'2.82']
['759251'	'489812926828924928'	'0.0']->['2498157272'	'489812926828924928'	'2.82']
['759251'	'489812926828924928'	'0.0']->['63970900'	'489812926828924928'	'2.82']
['759251'	'489812926828924928'	'0.0']->['722315407'	'489812926828924928'	'2.82']
['759251'	'489812926828924928'	'0.0']->['198982762'	'489812926828924928'	'2.82']
['759251'	'489812926828924928'	'0.0']->['87220743'	'489812926828924928'	'2.82']
['759251'	'489812926828924928'	'0.0']->['932507882'	'489812926828924928'	'2.82']
['759251'	'489812926828924928'	'0.0']->['18246357'	'489812926828924928'	'2.82']
['759251'	'489812926828924928'	'0.0']->['113210215'	'489812926828924928'	'2.82']
['759251'	'489812926828924928'	'0.0']->['599742025'	'489812926828924928'	'2.82']
['759251'	'489812926828924928'	'0.0']->['149179291'	'489812926828924928'	'2.82']
['759251'	'489812926828924928'	'0.0']->['258908370'	'489812926828924928'	'2.82']
['759251'	'489812926828924928'	'0.0']->['2603559414'	'489812926828924928'	'2.82']
['759251'	'489812926828924928'	'0.0']->['32190365'	'489812926828924928'	'2.82']
['34194902'	'489812926828924928'	'1.8']->['39418051'	'489812926828924928'	'2.82']
['759251'	'489812926828924928'	'0.0']->['1342197836'	'489812926828924928'	'2.82']
['759251'	'489812926828924928'	'0.0']->['223404071'	'489812926828924928'	'2.82']
['72305315'	'489812926828924928'	'0.85']->['1889418733'	'489812926828924928'	'2.82']
['759251'	'489812926828924928'	'0.0']->['145309437'	'489812926828924928'	'2.82']
['759251'	'489812926828924928'	'0.0']->['351984175'	'489812926828924928'	'2.82']
['759251'	'489812926828924928'	'0.0']->['307909333'	'489812926828924928'	'2.82']
['759251'	'489812926828924928'	'0.0']->['1718473842'	'489812926828924928'	'2.82']
['759251'	'489812926828924928'	'0.0']->['1167539070'	'489812926828924928'	'2.82']
['759251'	'489812926828924928'	'0.0']->['31452478'	'489812926828924928'	'2.82']
['759251'	'489812926828924928'	'0.0']->['136707190'	'489812926828924928'	'2.83']
['759251'	'489812926828924928'	'0.0']->['49925299'	'489812926828924928'	'2.83']
['1051922042'	'489813164234522624'	'0.95']->['16786879'	'489813641068544000'	'2.83']
['759251'	'489812926828924928'	'0.0']->['485201229'	'489812926828924928'	'2.84']
['759251'	'489812926828924928'	'0.0']->['81385178'	'489812926828924928'	'2.85']
['720142344'	'489812926828924928'	'2.63']->['75809520'	'489812926828924928'	'2.85']
['759251'	'489812926828924928'	'0.0']->['216002261'	'489812926828924928'	'2.85']
['759251'	'489812926828924928'	'0.0']->['100309864'	'489812926828924928'	'2.85']
['759251'	'489812926828924928'	'0.0']->['112954817'	'489812926828924928'	'2.89']
['759251'	'489812926828924928'	'0.0']->['52144780'	'489812926828924928'	'2.91']
['759251'	'489812926828924928'	'0.0']->['37441280'	'489812926828924928'	'2.92']
['759251'	'489812926828924928'	'0.0']->['411493832'	'489812926828924928'	'2.93']
['759251'	'489812926828924928'	'0.0']->['1798803446'	'489812926828924928'	'2.93']
['759251'	'489812926828924928'	'0.0']->['133658597'	'489812926828924928'	'3.16']
['1051922042'	'489813164234522624'	'0.95']->['435196565'	'489813744282005505'	'3.25']
['759251'	'489812926828924928'	'0.0']->['85751950'	'489812926828924928'	'3.27']
['759251'	'489812926828924928'	'0.0']->['2712236800'	'489812926828924928'	'3.33']
['759251'	'489812926828924928'	'0.0']->['267179135'	'489812926828924928'	'3.36']
['759251'	'489812926828924928'	'0.0']->['2191954128'	'489812926828924928'	'3.37']
['759251'	'489812926828924928'	'0.0']->['473827921'	'489812926828924928'	'3.38']
['759251'	'489812926828924928'	'0.0']->['843997519'	'489812926828924928'	'3.38']
['759251'	'489812926828924928'	'0.0']->['16329058'	'489812926828924928'	'3.38']
['759251'	'489812926828924928'	'0.0']->['23133836'	'489812926828924928'	'3.38']
['759251'	'489812926828924928'	'0.0']->['764267688'	'489812926828924928'	'3.38']
['759251'	'489812926828924928'	'0.0']->['91401913'	'489812926828924928'	'3.38']
['759251'	'489812926828924928'	'0.0']->['114673562'	'489812926828924928'	'3.38']
['759251'	'489812926828924928'	'0.0']->['34941996'	'489812926828924928'	'3.38']
['759251'	'489812926828924928'	'0.0']->['24038805'	'489812926828924928'	'3.38']
['759251'	'489812926828924928'	'0.0']->['120953131'	'489812926828924928'	'3.38']
['759251'	'489812926828924928'	'0.0']->['321344895'	'489812926828924928'	'3.38']
['759251'	'489812926828924928'	'0.0']->['409867690'	'489812926828924928'	'3.38']
['759251'	'489812926828924928'	'0.0']->['29880152'	'489812926828924928'	'3.38']
['759251'	'489812926828924928'	'0.0']->['307671420'	'489812926828924928'	'3.38']
['759251'	'489812926828924928'	'0.0']->['334528459'	'489812926828924928'	'3.38']
['759251'	'489812926828924928'	'0.0']->['267076173'	'489812926828924928'	'3.38']
['759251'	'489812926828924928'	'0.0']->['102298534'	'489812926828924928'	'3.38']
['759251'	'489812926828924928'	'0.0']->['200472756'	'489812926828924928'	'3.38']
['759251'	'489812926828924928'	'0.0']->['406070413'	'489812926828924928'	'3.38']
['759251'	'489812926828924928'	'0.0']->['61432235'	'489812926828924928'	'3.38']
['759251'	'489812926828924928'	'0.0']->['1119295699'	'489812926828924928'	'3.38']
['759251'	'489812926828924928'	'0.0']->['446064305'	'489812926828924928'	'3.38']
['759251'	'489812926828924928'	'0.0']->['244682658'	'489812926828924928'	'3.38']
['759251'	'489812926828924928'	'0.0']->['49214281'	'489812926828924928'	'3.38']
['759251'	'489812926828924928'	'0.0']->['18323324'	'489812926828924928'	'3.38']
['759251'	'489812926828924928'	'0.0']->['163078031'	'489812926828924928'	'3.38']
['759251'	'489812926828924928'	'0.0']->['215487646'	'489812926828924928'	'3.38']
['759251'	'489812926828924928'	'0.0']->['136270247'	'489812926828924928'	'3.38']
['759251'	'489812926828924928'	'0.0']->['174759458'	'489812926828924928'	'3.38']
['759251'	'489812926828924928'	'0.0']->['34084678'	'489812926828924928'	'3.38']
['145309437'	'489812926828924928'	'2.82']->['268515007'	'489812926828924928'	'3.38']
['759251'	'489812926828924928'	'0.0']->['20918736'	'489812926828924928'	'3.38']
['759251'	'489812926828924928'	'0.0']->['25510699'	'489812926828924928'	'3.38']
['759251'	'489812926828924928'	'0.0']->['44340380'	'489812926828924928'	'3.38']
['260392113'	'489812926828924928'	'1.5']->['93582434'	'489812926828924928'	'3.38']
['759251'	'489812926828924928'	'0.0']->['109307372'	'489812926828924928'	'3.38']
['759251'	'489812926828924928'	'0.0']->['238018711'	'489812926828924928'	'3.38']
['759251'	'489812926828924928'	'0.0']->['99054093'	'489812926828924928'	'3.38']
['759251'	'489812926828924928'	'0.0']->['70287404'	'489812926828924928'	'3.39']
['759251'	'489812926828924928'	'0.0']->['21877120'	'489812926828924928'	'3.4']
['759251'	'489812926828924928'	'0.0']->['523467953'	'489812926828924928'	'3.4']
['759251'	'489812926828924928'	'0.0']->['17484950'	'489812926828924928'	'3.42']
['759251'	'489812926828924928'	'0.0']->['420224842'	'489812926828924928'	'3.42']
['759251'	'489812926828924928'	'0.0']->['377896042'	'489812926828924928'	'3.43']
['759251'	'489812926828924928'	'0.0']->['763343570'	'489812926828924928'	'3.47']
['759251'	'489812926828924928'	'0.0']->['454173858'	'489812926828924928'	'3.48']
['759251'	'489812926828924928'	'0.0']->['723368971'	'489812926828924928'	'3.49']
['759251'	'489812926828924928'	'0.0']->['590757621'	'489812926828924928'	'3.5']
['759251'	'489812926828924928'	'0.0']->['92623894'	'489812926828924928'	'3.5']
['759251'	'489812926828924928'	'0.0']->['153745193'	'489812926828924928'	'3.5']
['759251'	'489812926828924928'	'0.0']->['176327920'	'489812926828924928'	'3.5']
['759251'	'489812926828924928'	'0.0']->['353086205'	'489812926828924928'	'3.5']
['759251'	'489812926828924928'	'0.0']->['249358924'	'489812926828924928'	'3.5']
['759251'	'489812926828924928'	'0.0']->['121662174'	'489812926828924928'	'3.5']
['759251'	'489812926828924928'	'0.0']->['56965824'	'489812926828924928'	'3.51']
['759251'	'489812926828924928'	'0.0']->['630237864'	'489812926828924928'	'3.51']
['759251'	'489812926828924928'	'0.0']->['18645934'	'489812926828924928'	'3.52']
['759251'	'489812926828924928'	'0.0']->['49526645'	'489813825336934400'	'3.57']
['759251'	'489812926828924928'	'0.0']->['26821128'	'489813846744240129'	'3.67']
['759251'	'489812926828924928'	'0.0']->['130583704'	'489812926828924928'	'3.68']
['759251'	'489812926828924928'	'0.0']->['167240026'	'489813855241904128'	'3.7']
['759251'	'489812926828924928'	'0.0']->['239737581'	'489812926828924928'	'3.77']
['759251'	'489812926828924928'	'0.0']->['381490895'	'489813880936607744'	'3.8']
['759251'	'489812926828924928'	'0.0']->['49064060'	'489812926828924928'	'3.81']
['759251'	'489812926828924928'	'0.0']->['2552594796'	'489812926828924928'	'3.83']
['759251'	'489812926828924928'	'0.0']->['235931473'	'489812926828924928'	'3.84']
['759251'	'489812926828924928'	'0.0']->['366611591'	'489812926828924928'	'3.84']
['759251'	'489812926828924928'	'0.0']->['502117585'	'489812926828924928'	'3.85']
['759251'	'489812926828924928'	'0.0']->['242558177'	'489812926828924928'	'3.85']
['759251'	'489812926828924928'	'0.0']->['27356236'	'489812926828924928'	'3.85']
['759251'	'489812926828924928'	'0.0']->['2565866630'	'489812926828924928'	'3.85']
['759251'	'489812926828924928'	'0.0']->['75573355'	'489812926828924928'	'3.85']
['759251'	'489812926828924928'	'0.0']->['1393461691'	'489812926828924928'	'3.85']
['759251'	'489812926828924928'	'0.0']->['43539646'	'489812926828924928'	'3.85']
['759251'	'489812926828924928'	'0.0']->['21609807'	'489812926828924928'	'3.85']
['759251'	'489812926828924928'	'0.0']->['23888081'	'489812926828924928'	'3.85']
['759251'	'489812926828924928'	'0.0']->['438982622'	'489812926828924928'	'3.85']
['759251'	'489812926828924928'	'0.0']->['184962264'	'489812926828924928'	'3.85']
['759251'	'489812926828924928'	'0.0']->['610192802'	'489812926828924928'	'3.85']
['759251'	'489812926828924928'	'0.0']->['86000959'	'489812926828924928'	'3.85']
['759251'	'489812926828924928'	'0.0']->['49808073'	'489812926828924928'	'3.85']
['759251'	'489812926828924928'	'0.0']->['317892161'	'489812926828924928'	'3.85']
['759251'	'489812926828924928'	'0.0']->['34052201'	'489812926828924928'	'3.85']
['34052201'	'489812926828924928'	'3.85']->['186647569'	'489812926828924928'	'3.85']
['759251'	'489812926828924928'	'0.0']->['17769274'	'489812926828924928'	'3.85']
['759251'	'489812926828924928'	'0.0']->['526952780'	'489812926828924928'	'3.85']
['759251'	'489812926828924928'	'0.0']->['983981196'	'489812926828924928'	'3.85']
['759251'	'489812926828924928'	'0.0']->['2421337888'	'489812926828924928'	'3.85']
['759251'	'489812926828924928'	'0.0']->['293798728'	'489812926828924928'	'3.85']
['759251'	'489812926828924928'	'0.0']->['280111801'	'489812926828924928'	'3.85']
['759251'	'489812926828924928'	'0.0']->['563293830'	'489812926828924928'	'3.85']
['759251'	'489812926828924928'	'0.0']->['247119902'	'489812926828924928'	'3.85']
['759251'	'489812926828924928'	'0.0']->['70121421'	'489812926828924928'	'3.85']
['759251'	'489812926828924928'	'0.0']->['329904307'	'489812926828924928'	'3.85']
['759251'	'489812926828924928'	'0.0']->['327839487'	'489812926828924928'	'3.85']
['759251'	'489812926828924928'	'0.0']->['23657643'	'489812926828924928'	'3.85']
['62498916'	'489812926828924928'	'1.03']->['315070846'	'489812926828924928'	'3.85']
['759251'	'489812926828924928'	'0.0']->['128606475'	'489812926828924928'	'3.85']
['609194623'	'489812926828924928'	'1.42']->['101678463'	'489812926828924928'	'3.85']
['759251'	'489812926828924928'	'0.0']->['353346381'	'489812926828924928'	'3.85']
['759251'	'489812926828924928'	'0.0']->['384898811'	'489812926828924928'	'3.85']
['145309437'	'489812926828924928'	'2.82']->['611795130'	'489812926828924928'	'3.85']
['759251'	'489812926828924928'	'0.0']->['475605149'	'489812926828924928'	'3.85']
['759251'	'489812926828924928'	'0.0']->['919985808'	'489812926828924928'	'3.86']
['759251'	'489812926828924928'	'0.0']->['196399517'	'489812926828924928'	'3.86']
['759251'	'489812926828924928'	'0.0']->['262645364'	'489812926828924928'	'3.87']
['759251'	'489812926828924928'	'0.0']->['145488339'	'489812926828924928'	'3.89']
['759251'	'489812926828924928'	'0.0']->['99868803'	'489812926828924928'	'3.9']
['759251'	'489812926828924928'	'0.0']->['165442526'	'489812926828924928'	'3.91']
['759251'	'489812926828924928'	'0.0']->['1081033428'	'489812926828924928'	'3.91']
['759251'	'489812926828924928'	'0.0']->['303253244'	'489812926828924928'	'3.92']
['759251'	'489812926828924928'	'0.0']->['308311672'	'489812926828924928'	'3.92']
['759251'	'489812926828924928'	'0.0']->['26711983'	'489812926828924928'	'3.92']
['759251'	'489812926828924928'	'0.0']->['546022396'	'489812926828924928'	'3.93']
['759251'	'489812926828924928'	'0.0']->['36653459'	'489812926828924928'	'3.96']
['759251'	'489812926828924928'	'0.0']->['48644628'	'489812926828924928'	'3.97']
['759251'	'489812926828924928'	'0.0']->['2634642510'	'489812926828924928'	'3.98']
['759251'	'489812926828924928'	'0.0']->['260189473'	'489812926828924928'	'3.98']
['759251'	'489812926828924928'	'0.0']->['329995428'	'489812926828924928'	'3.98']
['759251'	'489812926828924928'	'0.0']->['336821458'	'489812926828924928'	'4.01']
['759251'	'489812926828924928'	'0.0']->['273264837'	'489812926828924928'	'4.02']
['759251'	'489812926828924928'	'0.0']->['385558145'	'489812926828924928'	'4.03']
['759251'	'489812926828924928'	'0.0']->['37813140'	'489812926828924928'	'4.03']
['759251'	'489812926828924928'	'0.0']->['320962779'	'489812926828924928'	'4.03']
['759251'	'489812926828924928'	'0.0']->['106928466'	'489812926828924928'	'4.12']
['759251'	'489812926828924928'	'0.0']->['1075329384'	'489812926828924928'	'4.2']
['759251'	'489812926828924928'	'0.0']->['1588935385'	'489812926828924928'	'4.28']
['759251'	'489812926828924928'	'0.0']->['1631188478'	'489812926828924928'	'4.33']
['759251'	'489812926828924928'	'0.0']->['66277957'	'489812926828924928'	'4.35']
['759251'	'489812926828924928'	'0.0']->['96360687'	'489812926828924928'	'4.36']
['759251'	'489812926828924928'	'0.0']->['373736667'	'489812926828924928'	'4.36']
['759251'	'489812926828924928'	'0.0']->['67088395'	'489812926828924928'	'4.36']
['759251'	'489812926828924928'	'0.0']->['1161705720'	'489812926828924928'	'4.37']
['759251'	'489812926828924928'	'0.0']->['468675015'	'489812926828924928'	'4.37']
['759251'	'489812926828924928'	'0.0']->['59531904'	'489812926828924928'	'4.37']
['759251'	'489812926828924928'	'0.0']->['165981398'	'489812926828924928'	'4.37']
['759251'	'489812926828924928'	'0.0']->['123376873'	'489812926828924928'	'4.37']
['759251'	'489812926828924928'	'0.0']->['253990105'	'489812926828924928'	'4.37']
['759251'	'489812926828924928'	'0.0']->['69712529'	'489812926828924928'	'4.37']
['759251'	'489812926828924928'	'0.0']->['144874257'	'489812926828924928'	'4.37']
['759251'	'489812926828924928'	'0.0']->['175719741'	'489812926828924928'	'4.37']
['759251'	'489812926828924928'	'0.0']->['63391427'	'489812926828924928'	'4.37']
['31452478'	'489812926828924928'	'2.82']->['123714367'	'489812926828924928'	'4.37']
['759251'	'489812926828924928'	'0.0']->['14562685'	'489812926828924928'	'4.37']
['759251'	'489812926828924928'	'0.0']->['2397222578'	'489812926828924928'	'4.37']
['759251'	'489812926828924928'	'0.0']->['1395828198'	'489812926828924928'	'4.37']
['759251'	'489812926828924928'	'0.0']->['22435220'	'489812926828924928'	'4.37']
['759251'	'489812926828924928'	'0.0']->['44556294'	'489812926828924928'	'4.37']
['759251'	'489812926828924928'	'0.0']->['119747704'	'489812926828924928'	'4.37']
['759251'	'489812926828924928'	'0.0']->['343616908'	'489812926828924928'	'4.37']
['759251'	'489812926828924928'	'0.0']->['2601107455'	'489812926828924928'	'4.37']
['759251'	'489812926828924928'	'0.0']->['38396789'	'489812926828924928'	'4.37']
['759251'	'489812926828924928'	'0.0']->['1399067023'	'489812926828924928'	'4.37']
['759251'	'489812926828924928'	'0.0']->['31131404'	'489812926828924928'	'4.37']
['759251'	'489812926828924928'	'0.0']->['64158951'	'489812926828924928'	'4.37']
['759251'	'489812926828924928'	'0.0']->['168260623'	'489812926828924928'	'4.37']
['3401711'	'489812926828924928'	'2.53']->['91134559'	'489812926828924928'	'4.37']
['759251'	'489812926828924928'	'0.0']->['390081041'	'489812926828924928'	'4.37']
['759251'	'489812926828924928'	'0.0']->['104739841'	'489812926828924928'	'4.37']
['759251'	'489812926828924928'	'0.0']->['325292387'	'489812926828924928'	'4.37']
['759251'	'489812926828924928'	'0.0']->['1325000900'	'489812926828924928'	'4.42']
['759251'	'489812926828924928'	'0.0']->['1715460282'	'489812926828924928'	'4.45']
['759251'	'489812926828924928'	'0.0']->['114104352'	'489812926828924928'	'4.47']
['759251'	'489812926828924928'	'0.0']->['484912425'	'489812926828924928'	'4.48']
['759251'	'489812926828924928'	'0.0']->['63371027'	'489812926828924928'	'4.48']
['759251'	'489812926828924928'	'0.0']->['482624759'	'489812926828924928'	'4.48']
['23888081'	'489812926828924928'	'3.85']->['15552458'	'489812926828924928'	'4.48']
['759251'	'489812926828924928'	'0.0']->['202576401'	'489812926828924928'	'4.49']
['759251'	'489812926828924928'	'0.0']->['46562267'	'489812926828924928'	'4.5']
['53154244'	'489812926828924928'	'1.42']->['52683022'	'489812926828924928'	'4.5']
['759251'	'489812926828924928'	'0.0']->['140622656'	'489812926828924928'	'4.5']
['759251'	'489812926828924928'	'0.0']->['21013042'	'489812926828924928'	'4.52']
['759251'	'489812926828924928'	'0.0']->['15871704'	'489812926828924928'	'4.53']
['759251'	'489812926828924928'	'0.0']->['155449591'	'489812926828924928'	'4.54']
['759251'	'489812926828924928'	'0.0']->['236400935'	'489812926828924928'	'4.55']
['759251'	'489812926828924928'	'0.0']->['40153837'	'489812926828924928'	'4.56']
['759251'	'489812926828924928'	'0.0']->['117487818'	'489812926828924928'	'4.57']
['759251'	'489812926828924928'	'0.0']->['2615887070'	'489812926828924928'	'4.61']
['759251'	'489812926828924928'	'0.0']->['2397966630'	'489812926828924928'	'4.63']
['759251'	'489812926828924928'	'0.0']->['487119609'	'489812926828924928'	'4.64']
['759251'	'489812926828924928'	'0.0']->['78583843'	'489812926828924928'	'4.65']
['260189473'	'489812926828924928'	'3.98']->['286878907'	'489812926828924928'	'4.66']
['759251'	'489812926828924928'	'0.0']->['42820331'	'489812926828924928'	'4.67']
['759251'	'489812926828924928'	'0.0']->['191300006'	'489812926828924928'	'4.82']
['759251'	'489812926828924928'	'0.0']->['113332629'	'489812926828924928'	'4.89']
['759251'	'489812926828924928'	'0.0']->['18284153'	'489812926828924928'	'4.93']
['759251'	'489812926828924928'	'0.0']->['225512407'	'489812926828924928'	'4.95']
['759251'	'489812926828924928'	'0.0']->['609729229'	'489812926828924928'	'4.96']
['759251'	'489812926828924928'	'0.0']->['19731326'	'489812926828924928'	'4.96']
['759251'	'489812926828924928'	'0.0']->['621836837'	'489812926828924928'	'4.96']
['759251'	'489812926828924928'	'0.0']->['115686598'	'489812926828924928'	'4.97']
['759251'	'489812926828924928'	'0.0']->['1863660890'	'489812926828924928'	'4.97']
['759251'	'489812926828924928'	'0.0']->['706248044'	'489812926828924928'	'4.97']
['759251'	'489812926828924928'	'0.0']->['2273577648'	'489812926828924928'	'4.97']
['759251'	'489812926828924928'	'0.0']->['14883821'	'489812926828924928'	'4.97']
['759251'	'489812926828924928'	'0.0']->['219681107'	'489812926828924928'	'4.97']
['759251'	'489812926828924928'	'0.0']->['22195054'	'489812926828924928'	'4.97']
['759251'	'489812926828924928'	'0.0']->['20065896'	'489812926828924928'	'4.97']
['759251'	'489812926828924928'	'0.0']->['478187871'	'489812926828924928'	'4.97']
['65940208'	'489812926828924928'	'1.99']->['1247862588'	'489812926828924928'	'4.97']
['759251'	'489812926828924928'	'0.0']->['118698078'	'489812926828924928'	'4.97']
['759251'	'489812926828924928'	'0.0']->['2268305431'	'489812926828924928'	'4.97']
['759251'	'489812926828924928'	'0.0']->['55271288'	'489812926828924928'	'4.97']
['759251'	'489812926828924928'	'0.0']->['470443622'	'489812926828924928'	'4.97']
['140622656'	'489812926828924928'	'4.5']->['46963840'	'489812926828924928'	'4.97']
['759251'	'489812926828924928'	'0.0']->['17305093'	'489812926828924928'	'4.97']
['759251'	'489812926828924928'	'0.0']->['38717240'	'489812926828924928'	'4.97']
['759251'	'489812926828924928'	'0.0']->['222184706'	'489812926828924928'	'4.97']
['759251'	'489812926828924928'	'0.0']->['1468962680'	'489812926828924928'	'4.97']
['759251'	'489812926828924928'	'0.0']->['85270368'	'489812926828924928'	'4.97']
['759251'	'489812926828924928'	'0.0']->['152677066'	'489812926828924928'	'4.97']
['759251'	'489812926828924928'	'0.0']->['270397461'	'489812926828924928'	'4.97']
['759251'	'489812926828924928'	'0.0']->['76682659'	'489812926828924928'	'4.97']
['759251'	'489812926828924928'	'0.0']->['223537945'	'489812926828924928'	'4.98']
['759251'	'489812926828924928'	'0.0']->['103956150'	'489812926828924928'	'4.98']
['759251'	'489812926828924928'	'0.0']->['203766466'	'489812926828924928'	'4.99']
['759251'	'489812926828924928'	'0.0']->['1604233602'	'489812926828924928'	'5.0']
['759251'	'489812926828924928'	'0.0']->['276799960'	'489812926828924928'	'5.01']
['759251'	'489812926828924928'	'0.0']->['561246836'	'489812926828924928'	'5.02']
['1718473842'	'489812926828924928'	'2.82']->['66163108'	'489812926828924928'	'5.03']
['759251'	'489812926828924928'	'0.0']->['1390466894'	'489812926828924928'	'5.03']
['759251'	'489812926828924928'	'0.0']->['124353691'	'489812926828924928'	'5.03']
['759251'	'489812926828924928'	'0.0']->['484915089'	'489812926828924928'	'5.03']
['759251'	'489812926828924928'	'0.0']->['212547154'	'489812926828924928'	'5.04']
['759251'	'489812926828924928'	'0.0']->['348567537'	'489812926828924928'	'5.05']
['759251'	'489812926828924928'	'0.0']->['624876220'	'489812926828924928'	'5.05']
['759251'	'489812926828924928'	'0.0']->['167916767'	'489812926828924928'	'5.07']
['759251'	'489812926828924928'	'0.0']->['161499692'	'489812926828924928'	'5.08']
['759251'	'489812926828924928'	'0.0']->['127779269'	'489812926828924928'	'5.08']
['223382695'	'489812926828924928'	'0.86']->['513419321'	'489812926828924928'	'5.08']
['759251'	'489812926828924928'	'0.0']->['378597524'	'489814231777161216'	'5.18']
['759251'	'489812926828924928'	'0.0']->['540165411'	'489812926828924928'	'5.3']
['435196565'	'489813744282005505'	'3.25']->['1051922042'	'489813164234522624'	'0.95']
['759251'	'489812926828924928'	'0.0']->['556177185'	'489814275012460544'	'5.37']
['759251'	'489812926828924928'	'0.0']->['51134964'	'489812926828924928'	'5.41']
['759251'	'489812926828924928'	'0.0']->['432602677'	'489814298714468352'	'5.45']
['759251'	'489812926828924928'	'0.0']->['65586007'	'489812926828924928'	'5.46']
['759251'	'489812926828924928'	'0.0']->['1068466580'	'489812926828924928'	'5.49']
['759251'	'489812926828924928'	'0.0']->['26739226'	'489812926828924928'	'5.5']
['759251'	'489812926828924928'	'0.0']->['737247672'	'489812926828924928'	'5.51']
['759251'	'489812926828924928'	'0.0']->['1514965308'	'489812926828924928'	'5.51']
['759251'	'489812926828924928'	'0.0']->['1698127968'	'489812926828924928'	'5.51']
['759251'	'489812926828924928'	'0.0']->['393191606'	'489812926828924928'	'5.52']
['759251'	'489812926828924928'	'0.0']->['810793868'	'489812926828924928'	'5.52']
['759251'	'489812926828924928'	'0.0']->['462100714'	'489812926828924928'	'5.52']
['759251'	'489812926828924928'	'0.0']->['52605978'	'489812926828924928'	'5.52']
['759251'	'489812926828924928'	'0.0']->['366908902'	'489812926828924928'	'5.52']
['23888081'	'489812926828924928'	'3.85']->['37979031'	'489812926828924928'	'5.52']
['23888081'	'489812926828924928'	'3.85']->['23430410'	'489812926828924928'	'5.52']
['759251'	'489812926828924928'	'0.0']->['44387479'	'489812926828924928'	'5.52']
['759251'	'489812926828924928'	'0.0']->['87387866'	'489812926828924928'	'5.52']
['759251'	'489812926828924928'	'0.0']->['62280993'	'489812926828924928'	'5.52']
['759251'	'489812926828924928'	'0.0']->['1960794805'	'489812926828924928'	'5.52']
['759251'	'489812926828924928'	'0.0']->['70347800'	'489812926828924928'	'5.52']
['759251'	'489812926828924928'	'0.0']->['436932876'	'489812926828924928'	'5.52']
['759251'	'489812926828924928'	'0.0']->['122080476'	'489812926828924928'	'5.52']
['759251'	'489812926828924928'	'0.0']->['1533162289'	'489812926828924928'	'5.52']
['759251'	'489812926828924928'	'0.0']->['18381162'	'489812926828924928'	'5.52']
['759251'	'489812926828924928'	'0.0']->['15049878'	'489812926828924928'	'5.52']
['14562685'	'489812926828924928'	'4.37']->['17735061'	'489812926828924928'	'5.52']
['759251'	'489812926828924928'	'0.0']->['423189982'	'489812926828924928'	'5.52']
['759251'	'489812926828924928'	'0.0']->['394338282'	'489812926828924928'	'5.52']
['759251'	'489812926828924928'	'0.0']->['2626414968'	'489814316699222017'	'5.53']
['759251'	'489812926828924928'	'0.0']->['137102152'	'489812926828924928'	'5.55']
['759251'	'489812926828924928'	'0.0']->['2604227371'	'489812926828924928'	'5.57']
['759251'	'489812926828924928'	'0.0']->['195090081'	'489812926828924928'	'5.58']
['759251'	'489812926828924928'	'0.0']->['1554905822'	'489812926828924928'	'5.58']
['759251'	'489812926828924928'	'0.0']->['319659716'	'489812926828924928'	'5.58']
['759251'	'489812926828924928'	'0.0']->['806910794'	'489812926828924928'	'5.61']
['759251'	'489812926828924928'	'0.0']->['426340972'	'489812926828924928'	'5.62']
['759251'	'489812926828924928'	'0.0']->['46082407'	'489812926828924928'	'5.63']
['43539646'	'489812926828924928'	'3.85']->['73108633'	'489812926828924928'	'5.63']
['759251'	'489812926828924928'	'0.0']->['2641666044'	'489812926828924928'	'5.63']
['759251'	'489812926828924928'	'0.0']->['91290971'	'489812926828924928'	'5.65']
['759251'	'489812926828924928'	'0.0']->['353756151'	'489812926828924928'	'5.67']
['759251'	'489812926828924928'	'0.0']->['2596714112'	'489812926828924928'	'5.68']
['759251'	'489812926828924928'	'0.0']->['480916495'	'489812926828924928'	'5.7']
['759251'	'489812926828924928'	'0.0']->['132784477'	'489812926828924928'	'5.72']
['759251'	'489812926828924928'	'0.0']->['108319807'	'489812926828924928'	'5.72']
['759251'	'489812926828924928'	'0.0']->['17690868'	'489814366527950848'	'5.72']
['759251'	'489812926828924928'	'0.0']->['469156926'	'489812926828924928'	'5.73']
['759251'	'489812926828924928'	'0.0']->['2330238265'	'489814384169218048'	'5.8']
['759251'	'489812926828924928'	'0.0']->['203351858'	'489814389508157440'	'5.82']
['759251'	'489812926828924928'	'0.0']->['159721808'	'489812926828924928'	'5.9']
['759251'	'489812926828924928'	'0.0']->['134312070'	'489812926828924928'	'5.98']
['759251'	'489812926828924928'	'0.0']->['436021944'	'489812926828924928'	'6.03']
['759251'	'489812926828924928'	'0.0']->['838199508'	'489812926828924928'	'6.05']
['759251'	'489812926828924928'	'0.0']->['2410846801'	'489812926828924928'	'6.06']
['759251'	'489812926828924928'	'0.0']->['224991706'	'489812926828924928'	'6.06']
['394338282'	'489812926828924928'	'5.52']->['1538028673'	'489812926828924928'	'6.06']
['759251'	'489812926828924928'	'0.0']->['442578584'	'489812926828924928'	'6.07']
['759251'	'489812926828924928'	'0.0']->['250617372'	'489812926828924928'	'6.07']
['759251'	'489812926828924928'	'0.0']->['115123623'	'489812926828924928'	'6.07']
['759251'	'489812926828924928'	'0.0']->['360258647'	'489812926828924928'	'6.07']
['759251'	'489812926828924928'	'0.0']->['62867822'	'489812926828924928'	'6.07']
['759251'	'489812926828924928'	'0.0']->['2708701005'	'489812926828924928'	'6.07']
['759251'	'489812926828924928'	'0.0']->['504006420'	'489812926828924928'	'6.07']
['759251'	'489812926828924928'	'0.0']->['913084674'	'489812926828924928'	'6.07']
['759251'	'489812926828924928'	'0.0']->['256891284'	'489812926828924928'	'6.07']
['759251'	'489812926828924928'	'0.0']->['22090438'	'489812926828924928'	'6.07']
['759251'	'489812926828924928'	'0.0']->['340256860'	'489812926828924928'	'6.07']
['759251'	'489812926828924928'	'0.0']->['287623077'	'489812926828924928'	'6.07']
['759251'	'489812926828924928'	'0.0']->['238962950'	'489812926828924928'	'6.07']
['759251'	'489812926828924928'	'0.0']->['140330566'	'489812926828924928'	'6.07']
['759251'	'489812926828924928'	'0.0']->['514539145'	'489812926828924928'	'6.07']
['759251'	'489812926828924928'	'0.0']->['264244556'	'489812926828924928'	'6.07']
['759251'	'489812926828924928'	'0.0']->['393074504'	'489812926828924928'	'6.07']
['759251'	'489812926828924928'	'0.0']->['234638136'	'489812926828924928'	'6.07']
['759251'	'489812926828924928'	'0.0']->['134531120'	'489812926828924928'	'6.07']
['759251'	'489812926828924928'	'0.0']->['787398638'	'489812926828924928'	'6.13']
['759251'	'489812926828924928'	'0.0']->['157484669'	'489812926828924928'	'6.17']
['759251'	'489812926828924928'	'0.0']->['221379136'	'489812926828924928'	'6.18']
['759251'	'489812926828924928'	'0.0']->['47629128'	'489812926828924928'	'6.19']
['759251'	'489812926828924928'	'0.0']->['498945549'	'489812926828924928'	'6.2']
['759251'	'489812926828924928'	'0.0']->['60351264'	'489812926828924928'	'6.2']
['759251'	'489812926828924928'	'0.0']->['346257734'	'489812926828924928'	'6.2']
['759251'	'489812926828924928'	'0.0']->['883434132'	'489812926828924928'	'6.2']
['759251'	'489812926828924928'	'0.0']->['136817353'	'489812926828924928'	'6.23']
['759251'	'489812926828924928'	'0.0']->['107558871'	'489812926828924928'	'6.25']
['759251'	'489812926828924928'	'0.0']->['154594469'	'489812926828924928'	'6.26']
['759251'	'489812926828924928'	'0.0']->['14601998'	'489812926828924928'	'6.26']
['759251'	'489812926828924928'	'0.0']->['272064448'	'489812926828924928'	'6.26']
['759251'	'489812926828924928'	'0.0']->['517157983'	'489812926828924928'	'6.27']
['759251'	'489812926828924928'	'0.0']->['713850313'	'489812926828924928'	'6.27']
['49925299'	'489812926828924928'	'2.83']->['841752372'	'489812926828924928'	'6.27']
['759251'	'489812926828924928'	'0.0']->['211176557'	'489812926828924928'	'6.3']
['16786879'	'489813641068544000'	'2.83']->['1051922042'	'489813164234522624'	'0.95']
['759251'	'489812926828924928'	'0.0']->['537172645'	'489812926828924928'	'6.35']
['759251'	'489812926828924928'	'0.0']->['255870596'	'489812926828924928'	'6.38']
['759251'	'489812926828924928'	'0.0']->['86789292'	'489812926828924928'	'6.39']
['759251'	'489812926828924928'	'0.0']->['631128998'	'489812926828924928'	'6.39']
['759251'	'489812926828924928'	'0.0']->['2214711128'	'489812926828924928'	'6.4']
['29880152'	'489812926828924928'	'3.38']->['34740834'	'489812926828924928'	'6.42']
['759251'	'489812926828924928'	'0.0']->['153125678'	'489812926828924928'	'6.42']
['759251'	'489812926828924928'	'0.0']->['2548758697'	'489812926828924928'	'6.43']
['759251'	'489812926828924928'	'0.0']->['211893561'	'489812926828924928'	'6.43']
['759251'	'489812926828924928'	'0.0']->['2423642896'	'489812926828924928'	'6.43']
['759251'	'489812926828924928'	'0.0']->['128573703'	'489812926828924928'	'6.43']
['759251'	'489812926828924928'	'0.0']->['418455943'	'489812926828924928'	'6.64']
['759251'	'489812926828924928'	'0.0']->['1945474574'	'489812926828924928'	'6.75']
['759251'	'489812926828924928'	'0.0']->['237481221'	'489812926828924928'	'6.8']
['759251'	'489812926828924928'	'0.0']->['83353310'	'489812926828924928'	'6.82']
['759251'	'489812926828924928'	'0.0']->['80128446'	'489812926828924928'	'6.84']
['759251'	'489812926828924928'	'0.0']->['269365818'	'489812926828924928'	'6.84']
['759251'	'489812926828924928'	'0.0']->['102399755'	'489812926828924928'	'6.85']
['759251'	'489812926828924928'	'0.0']->['446466060'	'489812926828924928'	'6.85']
['759251'	'489812926828924928'	'0.0']->['394719178'	'489812926828924928'	'6.85']
['759251'	'489812926828924928'	'0.0']->['122428629'	'489812926828924928'	'6.85']
['759251'	'489812926828924928'	'0.0']->['1071229362'	'489812926828924928'	'6.85']
['759251'	'489812926828924928'	'0.0']->['49193225'	'489812926828924928'	'6.85']
['759251'	'489812926828924928'	'0.0']->['17444365'	'489812926828924928'	'6.85']
['759251'	'489812926828924928'	'0.0']->['2288970113'	'489812926828924928'	'6.85']
['759251'	'489812926828924928'	'0.0']->['1388828587'	'489812926828924928'	'6.85']
['759251'	'489812926828924928'	'0.0']->['47534405'	'489812926828924928'	'6.85']
['759251'	'489812926828924928'	'0.0']->['604374175'	'489812926828924928'	'6.85']
['759251'	'489812926828924928'	'0.0']->['2517834266'	'489812926828924928'	'6.85']
['759251'	'489812926828924928'	'0.0']->['1905323792'	'489812926828924928'	'6.85']
['759251'	'489812926828924928'	'0.0']->['490981112'	'489812926828924928'	'6.85']
['759251'	'489812926828924928'	'0.0']->['221629004'	'489812926828924928'	'6.85']
['759251'	'489812926828924928'	'0.0']->['220609977'	'489812926828924928'	'6.85']
['759251'	'489812926828924928'	'0.0']->['1618637264'	'489812926828924928'	'6.85']
['759251'	'489812926828924928'	'0.0']->['1045933766'	'489812926828924928'	'6.85']
['759251'	'489812926828924928'	'0.0']->['89535886'	'489812926828924928'	'6.85']
['759251'	'489812926828924928'	'0.0']->['2237163660'	'489812926828924928'	'6.85']
['31131404'	'489812926828924928'	'4.37']->['1317595381'	'489812926828924928'	'6.85']
['759251'	'489812926828924928'	'0.0']->['24959466'	'489812926828924928'	'6.85']
['759251'	'489812926828924928'	'0.0']->['612627624'	'489812926828924928'	'6.85']
['269365818'	'489812926828924928'	'6.84']->['256406564'	'489812926828924928'	'6.85']
['759251'	'489812926828924928'	'0.0']->['299753138'	'489812926828924928'	'6.86']
['759251'	'489812926828924928'	'0.0']->['450791947'	'489812926828924928'	'6.87']
['759251'	'489812926828924928'	'0.0']->['57827050'	'489812926828924928'	'6.87']
['759251'	'489812926828924928'	'0.0']->['234526497'	'489812926828924928'	'6.9']
['759251'	'489812926828924928'	'0.0']->['421463819'	'489812926828924928'	'6.92']
['759251'	'489812926828924928'	'0.0']->['64563709'	'489812926828924928'	'6.92']
['759251'	'489812926828924928'	'0.0']->['86566468'	'489814668534222848'	'6.92']
['759251'	'489812926828924928'	'0.0']->['783671876'	'489812926828924928'	'6.93']
['759251'	'489812926828924928'	'0.0']->['2559550724'	'489812926828924928'	'6.93']
['153125678'	'489812926828924928'	'6.42']->['603621278'	'489812926828924928'	'6.93']
['153125678'	'489812926828924928'	'6.42']->['172854555'	'489812926828924928'	'6.93']
['759251'	'489812926828924928'	'0.0']->['29065528'	'489812926828924928'	'6.93']
['16207512'	'489812926828924928'	'2.53']->['154650948'	'489812926828924928'	'6.93']
['759251'	'489812926828924928'	'0.0']->['112487571'	'489812926828924928'	'6.95']
['759251'	'489812926828924928'	'0.0']->['156726420'	'489812926828924928'	'6.97']
['759251'	'489812926828924928'	'0.0']->['348187352'	'489812926828924928'	'7.27']
['759251'	'489812926828924928'	'0.0']->['386741612'	'489812926828924928'	'7.42']
['759251'	'489812926828924928'	'0.0']->['231149558'	'489812926828924928'	'7.49']
['540165411'	'489812926828924928'	'5.3']->['268028004'	'489812926828924928'	'7.53']
['759251'	'489812926828924928'	'0.0']->['1543085612'	'489812926828924928'	'7.55']
['759251'	'489812926828924928'	'0.0']->['264141635'	'489814827221536768'	'7.55']
['759251'	'489812926828924928'	'0.0']->['26066192'	'489812926828924928'	'7.56']
['64158951'	'489812926828924928'	'4.37']->['472678490'	'489812926828924928'	'7.56']
['759251'	'489812926828924928'	'0.0']->['97732821'	'489812926828924928'	'7.56']
['759251'	'489812926828924928'	'0.0']->['1531528003'	'489812926828924928'	'7.57']
['759251'	'489812926828924928'	'0.0']->['17317028'	'489812926828924928'	'7.57']
['759251'	'489812926828924928'	'0.0']->['304146180'	'489812926828924928'	'7.57']
['759251'	'489812926828924928'	'0.0']->['1063041386'	'489812926828924928'	'7.57']
['759251'	'489812926828924928'	'0.0']->['126101088'	'489812926828924928'	'7.57']
['759251'	'489812926828924928'	'0.0']->['106894561'	'489812926828924928'	'7.57']
['759251'	'489812926828924928'	'0.0']->['453115202'	'489812926828924928'	'7.57']
['49064060'	'489812926828924928'	'3.81']->['29317284'	'489812926828924928'	'7.57']
['759251'	'489812926828924928'	'0.0']->['208878961'	'489812926828924928'	'7.57']
['759251'	'489812926828924928'	'0.0']->['23383698'	'489812926828924928'	'7.57']
['1715460282'	'489812926828924928'	'4.45']->['778047954'	'489812926828924928'	'7.57']
['759251'	'489812926828924928'	'0.0']->['370441594'	'489812926828924928'	'7.57']
['759251'	'489812926828924928'	'0.0']->['1395688914'	'489812926828924928'	'7.57']
['267127478'	'489812926828924928'	'1.16']->['108892457'	'489812926828924928'	'7.57']
['759251'	'489812926828924928'	'0.0']->['2352242889'	'489812926828924928'	'7.57']
['759251'	'489812926828924928'	'0.0']->['119758810'	'489812926828924928'	'7.57']
['759251'	'489812926828924928'	'0.0']->['235348215'	'489812926828924928'	'7.57']
['3401711'	'489812926828924928'	'2.53']->['71580753'	'489812926828924928'	'7.57']
['759251'	'489812926828924928'	'0.0']->['1365133478'	'489812926828924928'	'7.57']
['145309437'	'489812926828924928'	'2.82']->['478905178'	'489812926828924928'	'7.57']
['759251'	'489812926828924928'	'0.0']->['99697413'	'489812926828924928'	'7.57']
['759251'	'489812926828924928'	'0.0']->['546409389'	'489812926828924928'	'7.57']
['759251'	'489812926828924928'	'0.0']->['130773337'	'489812926828924928'	'7.57']
['484915089'	'489812926828924928'	'5.03']->['103891714'	'489812926828924928'	'7.57']
['604374175'	'489812926828924928'	'6.85']->['142593871'	'489812926828924928'	'7.57']
['759251'	'489812926828924928'	'0.0']->['433119144'	'489812926828924928'	'7.57']
['234526497'	'489812926828924928'	'6.9']->['2292759935'	'489812926828924928'	'7.57']
['161743977'	'489812926828924928'	'0.84']->['146251513'	'489812926828924928'	'7.57']
['759251'	'489812926828924928'	'0.0']->['244256985'	'489812926828924928'	'7.57']
['759251'	'489812926828924928'	'0.0']->['159093400'	'489812926828924928'	'7.57']
['759251'	'489812926828924928'	'0.0']->['352493057'	'489812926828924928'	'7.6']
['759251'	'489812926828924928'	'0.0']->['1091017034'	'489814836901974016'	'7.6']
['759251'	'489812926828924928'	'0.0']->['148908056'	'489812926828924928'	'7.62']
['759251'	'489812926828924928'	'0.0']->['305920003'	'489812926828924928'	'7.63']
['385376034'	'489812926828924928'	'0.8']->['249053769'	'489812926828924928'	'7.63']
['759251'	'489812926828924928'	'0.0']->['83322982'	'489812926828924928'	'7.63']
['759251'	'489812926828924928'	'0.0']->['316043439'	'489812926828924928'	'7.63']
['759251'	'489812926828924928'	'0.0']->['174260092'	'489812926828924928'	'7.63']
['759251'	'489812926828924928'	'0.0']->['323398142'	'489812926828924928'	'7.66']
['759251'	'489812926828924928'	'0.0']->['296971755'	'489812926828924928'	'7.67']
['487119609'	'489812926828924928'	'4.64']->['2546473322'	'489812926828924928'	'7.68']
['759251'	'489812926828924928'	'0.0']->['95174410'	'489812926828924928'	'7.68']
['759251'	'489812926828924928'	'0.0']->['354189823'	'489812926828924928'	'7.68']
['759251'	'489812926828924928'	'0.0']->['1491535328'	'489812926828924928'	'7.68']
['759251'	'489812926828924928'	'0.0']->['202321481'	'489812926828924928'	'7.71']
['473827921'	'489812926828924928'	'3.38']->['358972627'	'489812926828924928'	'7.73']
['759251'	'489812926828924928'	'0.0']->['2189907686'	'489812926828924928'	'7.75']
['759251'	'489812926828924928'	'0.0']->['47076395'	'489812926828924928'	'7.77']
['759251'	'489812926828924928'	'0.0']->['37953510'	'489812926828924928'	'7.79']
['759251'	'489812926828924928'	'0.0']->['90188586'	'489812926828924928'	'7.8']
['759251'	'489812926828924928'	'0.0']->['81784271'	'489812926828924928'	'7.82']
['759251'	'489812926828924928'	'0.0']->['2173981217'	'489814905173049345'	'7.87']
['759251'	'489812926828924928'	'0.0']->['305858677'	'489812926828924928'	'8.09']
['604374175'	'489812926828924928'	'6.85']->['545757160'	'489812926828924928'	'8.23']
['759251'	'489812926828924928'	'0.0']->['615251089'	'489812926828924928'	'8.3']
['759251'	'489812926828924928'	'0.0']->['144013415'	'489812926828924928'	'8.33']
['759251'	'489812926828924928'	'0.0']->['351349995'	'489812926828924928'	'8.35']
['759251'	'489812926828924928'	'0.0']->['50966911'	'489812926828924928'	'8.36']
['759251'	'489812926828924928'	'0.0']->['34114806'	'489812926828924928'	'8.36']
['759251'	'489812926828924928'	'0.0']->['878290410'	'489812926828924928'	'8.36']
['759251'	'489812926828924928'	'0.0']->['2714987397'	'489812926828924928'	'8.37']
['759251'	'489812926828924928'	'0.0']->['1874556613'	'489812926828924928'	'8.37']
['759251'	'489812926828924928'	'0.0']->['248285207'	'489812926828924928'	'8.37']
['759251'	'489812926828924928'	'0.0']->['1566536299'	'489812926828924928'	'8.37']
['759251'	'489812926828924928'	'0.0']->['232031038'	'489812926828924928'	'8.37']
['759251'	'489812926828924928'	'0.0']->['131716552'	'489812926828924928'	'8.37']
['759251'	'489812926828924928'	'0.0']->['279681862'	'489812926828924928'	'8.37']
['759251'	'489812926828924928'	'0.0']->['1725724380'	'489812926828924928'	'8.37']
['759251'	'489812926828924928'	'0.0']->['137360063'	'489812926828924928'	'8.37']
['759251'	'489812926828924928'	'0.0']->['119471407'	'489812926828924928'	'8.37']
['759251'	'489812926828924928'	'0.0']->['500831570'	'489812926828924928'	'8.37']
['119758810'	'489812926828924928'	'7.57']->['145285945'	'489812926828924928'	'8.37']
['759251'	'489812926828924928'	'0.0']->['2580045097'	'489812926828924928'	'8.37']
['759251'	'489812926828924928'	'0.0']->['368663069'	'489812926828924928'	'8.37']
['759251'	'489812926828924928'	'0.0']->['59694546'	'489812926828924928'	'8.37']
['759251'	'489812926828924928'	'0.0']->['265643851'	'489812926828924928'	'8.37']
['23888081'	'489812926828924928'	'3.85']->['238111852'	'489812926828924928'	'8.37']
['759251'	'489812926828924928'	'0.0']->['500223642'	'489812926828924928'	'8.37']
['759251'	'489812926828924928'	'0.0']->['462724950'	'489812926828924928'	'8.37']
['759251'	'489812926828924928'	'0.0']->['100416056'	'489812926828924928'	'8.37']
['759251'	'489812926828924928'	'0.0']->['104481563'	'489812926828924928'	'8.37']
['759251'	'489812926828924928'	'0.0']->['1115748606'	'489812926828924928'	'8.37']
['759251'	'489812926828924928'	'0.0']->['188400743'	'489812926828924928'	'8.37']
['759251'	'489812926828924928'	'0.0']->['87644846'	'489812926828924928'	'8.37']
['239220551'	'489812926828924928'	'2.53']->['546409372'	'489812926828924928'	'8.37']
['759251'	'489812926828924928'	'0.0']->['146579448'	'489812926828924928'	'8.37']
['759251'	'489812926828924928'	'0.0']->['918953070'	'489812926828924928'	'8.37']
['759251'	'489812926828924928'	'0.0']->['94804183'	'489812926828924928'	'8.38']
['759251'	'489812926828924928'	'0.0']->['110836911'	'489812926828924928'	'8.38']
['759251'	'489812926828924928'	'0.0']->['221188682'	'489812926828924928'	'8.38']
['759251'	'489812926828924928'	'0.0']->['455720604'	'489812926828924928'	'8.38']
['234526497'	'489812926828924928'	'6.9']->['305176662'	'489812926828924928'	'8.4']
['759251'	'489812926828924928'	'0.0']->['1348950612'	'489812926828924928'	'8.47']
['759251'	'489812926828924928'	'0.0']->['184620943'	'489812926828924928'	'8.51']
['759251'	'489812926828924928'	'0.0']->['25025360'	'489812926828924928'	'8.53']
['759251'	'489812926828924928'	'0.0']->['2549678006'	'489812926828924928'	'8.54']
['14883821'	'489812926828924928'	'4.97']->['216917949'	'489812926828924928'	'8.55']
['722315407'	'489812926828924928'	'2.82']->['238884289'	'489812926828924928'	'8.55']
['759251'	'489812926828924928'	'0.0']->['1415196102'	'489812926828924928'	'8.55']
['604374175'	'489812926828924928'	'6.85']->['1113364321'	'489812926828924928'	'8.55']
['759251'	'489812926828924928'	'0.0']->['730797055'	'489812926828924928'	'8.55']
['604374175'	'489812926828924928'	'6.85']->['45520419'	'489812926828924928'	'8.55']
['280111801'	'489812926828924928'	'3.85']->['49196301'	'489812926828924928'	'8.55']
['759251'	'489812926828924928'	'0.0']->['2175974621'	'489812926828924928'	'8.55']
['759251'	'489812926828924928'	'0.0']->['2559150628'	'489812926828924928'	'8.57']
['759251'	'489812926828924928'	'0.0']->['1350419426'	'489812926828924928'	'8.58']
['759251'	'489812926828924928'	'0.0']->['38337665'	'489812926828924928'	'8.59']
['759251'	'489812926828924928'	'0.0']->['74684115'	'489812926828924928'	'8.6']
['759251'	'489812926828924928'	'0.0']->['828065546'	'489812926828924928'	'8.62']
['759251'	'489812926828924928'	'0.0']->['787513824'	'489812926828924928'	'8.63']
['759251'	'489812926828924928'	'0.0']->['1441986271'	'489812926828924928'	'8.65']
['238018711'	'489812926828924928'	'3.38']->['74259440'	'489812926828924928'	'8.88']
['759251'	'489812926828924928'	'0.0']->['253454625'	'489812926828924928'	'8.99']
['759251'	'489812926828924928'	'0.0']->['17184062'	'489812926828924928'	'9.04']
['759251'	'489812926828924928'	'0.0']->['772349203'	'489812926828924928'	'9.07']
['759251'	'489812926828924928'	'0.0']->['27848923'	'489812926828924928'	'9.09']
['759251'	'489812926828924928'	'0.0']->['168651728'	'489812926828924928'	'9.09']
['759251'	'489812926828924928'	'0.0']->['428512518'	'489812926828924928'	'9.1']
['759251'	'489812926828924928'	'0.0']->['249860631'	'489812926828924928'	'9.1']
['759251'	'489812926828924928'	'0.0']->['180317088'	'489812926828924928'	'9.1']
['759251'	'489812926828924928'	'0.0']->['71561354'	'489812926828924928'	'9.1']
['759251'	'489812926828924928'	'0.0']->['36720177'	'489812926828924928'	'9.1']
['759251'	'489812926828924928'	'0.0']->['1337457380'	'489812926828924928'	'9.1']
['759251'	'489812926828924928'	'0.0']->['2179644592'	'489812926828924928'	'9.1']
['759251'	'489812926828924928'	'0.0']->['1637166926'	'489812926828924928'	'9.1']
['759251'	'489812926828924928'	'0.0']->['118400174'	'489812926828924928'	'9.1']
['759251'	'489812926828924928'	'0.0']->['998667386'	'489812926828924928'	'9.1']
['759251'	'489812926828924928'	'0.0']->['108265393'	'489812926828924928'	'9.1']
['759251'	'489812926828924928'	'0.0']->['79746784'	'489812926828924928'	'9.1']
['759251'	'489812926828924928'	'0.0']->['25677093'	'489812926828924928'	'9.1']
['361233603'	'489812926828924928'	'1.75']->['202729078'	'489812926828924928'	'9.1']
['49196301'	'489812926828924928'	'8.55']->['555651105'	'489812926828924928'	'9.1']
['759251'	'489812926828924928'	'0.0']->['49117836'	'489812926828924928'	'9.1']
['759251'	'489812926828924928'	'0.0']->['938038982'	'489812926828924928'	'9.1']
['759251'	'489812926828924928'	'0.0']->['173656290'	'489812926828924928'	'9.1']
['759251'	'489812926828924928'	'0.0']->['554900764'	'489812926828924928'	'9.1']
['23888081'	'489812926828924928'	'3.85']->['384368386'	'489812926828924928'	'9.1']
['759251'	'489812926828924928'	'0.0']->['64983400'	'489812926828924928'	'9.1']
['759251'	'489812926828924928'	'0.0']->['27253366'	'489812926828924928'	'9.1']
['759251'	'489812926828924928'	'0.0']->['1522552939'	'489812926828924928'	'9.1']
['759251'	'489812926828924928'	'0.0']->['291523783'	'489812926828924928'	'9.1']
['759251'	'489812926828924928'	'0.0']->['190007992'	'489812926828924928'	'9.1']
['759251'	'489812926828924928'	'0.0']->['50425480'	'489812926828924928'	'9.1']
['65586007'	'489812926828924928'	'5.46']->['18222202'	'489812926828924928'	'9.1']
['759251'	'489812926828924928'	'0.0']->['133030393'	'489812926828924928'	'9.1']
['759251'	'489812926828924928'	'0.0']->['1168808492'	'489812926828924928'	'9.1']
['759251'	'489812926828924928'	'0.0']->['167643254'	'489812926828924928'	'9.14']
['249358924'	'489812926828924928'	'3.5']->['152360421'	'489812926828924928'	'9.16']
['759251'	'489812926828924928'	'0.0']->['2715744365'	'489812926828924928'	'9.18']
['604374175'	'489812926828924928'	'6.85']->['1241673733'	'489812926828924928'	'9.22']
['604374175'	'489812926828924928'	'6.85']->['1118473117'	'489812926828924928'	'9.25']
['759251'	'489812926828924928'	'0.0']->['1597509606'	'489812926828924928'	'9.26']
['269365818'	'489812926828924928'	'6.84']->['1085630119'	'489812926828924928'	'9.26']
['759251'	'489812926828924928'	'0.0']->['1601818734'	'489812926828924928'	'9.26']
['604374175'	'489812926828924928'	'6.85']->['2392796179'	'489812926828924928'	'9.27']
['604374175'	'489812926828924928'	'6.85']->['263962393'	'489812926828924928'	'9.27']
['759251'	'489812926828924928'	'0.0']->['186377660'	'489812926828924928'	'9.29']
['759251'	'489812926828924928'	'0.0']->['199497492'	'489812926828924928'	'9.3']
['759251'	'489812926828924928'	'0.0']->['449120931'	'489812926828924928'	'9.32']
['299753138'	'489812926828924928'	'6.86']->['428817314'	'489812926828924928'	'9.38']
['759251'	'489812926828924928'	'0.0']->['399760214'	'489815287110176768'	'9.38']
['759251'	'489812926828924928'	'0.0']->['2253651505'	'489812926828924928'	'9.42']
['759251'	'489812926828924928'	'0.0']->['50882087'	'489812926828924928'	'9.43']
['25025360'	'489812926828924928'	'8.53']->['554555025'	'489812926828924928'	'9.44']
['759251'	'489812926828924928'	'0.0']->['1517159208'	'489812926828924928'	'9.45']
['759251'	'489812926828924928'	'0.0']->['2379121375'	'489812926828924928'	'9.45']
['759251'	'489812926828924928'	'0.0']->['171293005'	'489812926828924928'	'9.45']
['1441986271'	'489812926828924928'	'8.65']->['1087991515'	'489812926828924928'	'9.45']
['759251'	'489812926828924928'	'0.0']->['599853479'	'489812926828924928'	'9.45']
['759251'	'489812926828924928'	'0.0']->['312488788'	'489812926828924928'	'9.45']
['759251'	'489812926828924928'	'0.0']->['114354721'	'489812926828924928'	'9.45']
['759251'	'489812926828924928'	'0.0']->['36793852'	'489812926828924928'	'9.45']
['759251'	'489812926828924928'	'0.0']->['123370597'	'489812926828924928'	'9.47']
['759251'	'489812926828924928'	'0.0']->['450779179'	'489812926828924928'	'9.48']
['759251'	'489812926828924928'	'0.0']->['1873172628'	'489812926828924928'	'9.61']
['76682659'	'489812926828924928'	'4.97']->['170318349'	'489812926828924928'	'9.67']
['96360687'	'489812926828924928'	'4.36']->['103145955'	'489812926828924928'	'9.7']
['49064060'	'489812926828924928'	'3.81']->['248772394'	'489812926828924928'	'9.72']
['759251'	'489812926828924928'	'0.0']->['61025841'	'489812926828924928'	'9.73']
['759251'	'489812926828924928'	'0.0']->['849731322'	'489812926828924928'	'9.73']
['759251'	'489812926828924928'	'0.0']->['753162085'	'489812926828924928'	'9.73']
['759251'	'489812926828924928'	'0.0']->['365349460'	'489812926828924928'	'9.73']
['119758810'	'489812926828924928'	'7.57']->['120462470'	'489812926828924928'	'9.73']
['759251'	'489812926828924928'	'0.0']->['61700104'	'489812926828924928'	'9.73']
['760743037'	'489812926828924928'	'2.59']->['612410628'	'489812926828924928'	'9.73']
['759251'	'489812926828924928'	'0.0']->['539227283'	'489812926828924928'	'9.73']
['50966911'	'489812926828924928'	'8.36']->['394367590'	'489812926828924928'	'9.75']
['234526497'	'489812926828924928'	'6.9']->['390469679'	'489812926828924928'	'9.79']
['759251'	'489812926828924928'	'0.0']->['266317279'	'489812926828924928'	'9.81']
['759251'	'489812926828924928'	'0.0']->['79111337'	'489812926828924928'	'9.82']
['759251'	'489812926828924928'	'0.0']->['1318542529'	'489812926828924928'	'9.83']
['87220743'	'489812926828924928'	'2.82']->['372640563'	'489812926828924928'	'9.86']
['759251'	'489812926828924928'	'0.0']->['730272553'	'489812926828924928'	'9.87']
['759251'	'489812926828924928'	'0.0']->['58010141'	'489812926828924928'	'9.88']
['759251'	'489812926828924928'	'0.0']->['1166831112'	'489812926828924928'	'9.92']
['759251'	'489812926828924928'	'0.0']->['117675818'	'489812926828924928'	'9.93']
['153125678'	'489812926828924928'	'6.42']->['264722347'	'489812926828924928'	'9.94']
['759251'	'489812926828924928'	'0.0']->['39528152'	'489812926828924928'	'9.95']
['759251'	'489812926828924928'	'0.0']->['317784907'	'489812926828924928'	'9.95']
['759251'	'489812926828924928'	'0.0']->['87619909'	'489812926828924928'	'9.97']
['759251'	'489812926828924928'	'0.0']->['387977061'	'489812926828924928'	'9.97']
['759251'	'489812926828924928'	'0.0']->['71649026'	'489812926828924928'	'9.98']
['759251'	'489812926828924928'	'0.0']->['170175065'	'489812926828924928'	'9.99']
['759251'	'489812926828924928'	'0.0']->['59806610'	'489812926828924928'	'10.0']
['21877120'	'489812926828924928'	'3.4']->['39171760'	'489812926828924928'	'10.01']
['759251'	'489812926828924928'	'0.0']->['390322675'	'489812926828924928'	'10.01']
['759251'	'489812926828924928'	'0.0']->['458004397'	'489812926828924928'	'10.02']
['759251'	'489812926828924928'	'0.0']->['383111094'	'489812926828924928'	'10.07']
['759251'	'489812926828924928'	'0.0']->['620259731'	'489812926828924928'	'10.09']
['759251'	'489812926828924928'	'0.0']->['45387958'	'489812926828924928'	'10.1']
['305176662'	'489812926828924928'	'8.4']->['2605195872'	'489812926828924928'	'10.12']
['759251'	'489812926828924928'	'0.0']->['2546473322'	'489812926828924928'	'7.68']
['759251'	'489812926828924928'	'0.0']->['53133108'	'489815490580066304'	'10.18']
['604374175'	'489812926828924928'	'6.85']->['247682763'	'489812926828924928'	'10.19']
['759251'	'489812926828924928'	'0.0']->['103814357'	'489812926828924928'	'10.23']
['759251'	'489812926828924928'	'0.0']->['141673080'	'489812926828924928'	'10.25']
['759251'	'489812926828924928'	'0.0']->['2244556415'	'489812926828924928'	'10.26']
['759251'	'489812926828924928'	'0.0']->['2422555028'	'489812926828924928'	'10.26']
['759251'	'489812926828924928'	'0.0']->['93142585'	'489812926828924928'	'10.26']
['759251'	'489812926828924928'	'0.0']->['59515478'	'489812926828924928'	'10.27']
['153125678'	'489812926828924928'	'6.42']->['229930676'	'489812926828924928'	'10.27']
['759251'	'489812926828924928'	'0.0']->['983070032'	'489812926828924928'	'10.27']
['759251'	'489812926828924928'	'0.0']->['1217982678'	'489812926828924928'	'10.27']
['759251'	'489812926828924928'	'0.0']->['94707904'	'489812926828924928'	'10.28']
['759251'	'489812926828924928'	'0.0']->['327204656'	'489812926828924928'	'10.28']
['397374653'	'489812926828924928'	'2.55']->['69459592'	'489812926828924928'	'10.33']
['759251'	'489812926828924928'	'0.0']->['128242252'	'489812926828924928'	'10.36']
['759251'	'489812926828924928'	'0.0']->['219978689'	'489812926828924928'	'10.37']
['269365818'	'489812926828924928'	'6.84']->['52322079'	'489812926828924928'	'10.38']
['759251'	'489812926828924928'	'0.0']->['176316633'	'489812926828924928'	'10.38']
['759251'	'489812926828924928'	'0.0']->['416186347'	'489812926828924928'	'10.38']
['119758810'	'489812926828924928'	'7.57']->['524656016'	'489812926828924928'	'10.38']
['604374175'	'489812926828924928'	'6.85']->['2566884212'	'489812926828924928'	'10.46']
['759251'	'489812926828924928'	'0.0']->['760912861'	'489812926828924928'	'10.5']
['759251'	'489812926828924928'	'0.0']->['141695004'	'489812926828924928'	'10.51']
['390101181'	'489812926828924928'	'2.53']->['55468058'	'489812926828924928'	'10.53']
['62498916'	'489812926828924928'	'1.03']->['296175219'	'489812926828924928'	'10.55']
['759251'	'489812926828924928'	'0.0']->['1649535307'	'489812926828924928'	'10.56']
['119758810'	'489812926828924928'	'7.57']->['63644048'	'489812926828924928'	'10.56']
['759251'	'489812926828924928'	'0.0']->['60289204'	'489812926828924928'	'10.57']
['759251'	'489812926828924928'	'0.0']->['1674350610'	'489812926828924928'	'10.58']
['759251'	'489812926828924928'	'0.0']->['2480530248'	'489812926828924928'	'10.6']
['759251'	'489812926828924928'	'0.0']->['19648502'	'489812926828924928'	'10.6']
['604374175'	'489812926828924928'	'6.85']->['390802938'	'489812926828924928'	'10.6']
['126101088'	'489812926828924928'	'7.57']->['250441439'	'489812926828924928'	'10.6']
['759251'	'489812926828924928'	'0.0']->['70760585'	'489812926828924928'	'10.63']
['759251'	'489812926828924928'	'0.0']->['135549417'	'489812926828924928'	'10.65']
['759251'	'489812926828924928'	'0.0']->['810332126'	'489812926828924928'	'10.67']
['759251'	'489812926828924928'	'0.0']->['206808781'	'489812926828924928'	'10.7']
['759251'	'489812926828924928'	'0.0']->['886142912'	'489812926828924928'	'10.72']
['759251'	'489812926828924928'	'0.0']->['2617518546'	'489812926828924928'	'10.73']
['759251'	'489812926828924928'	'0.0']->['587534773'	'489812926828924928'	'10.84']
['759251'	'489812926828924928'	'0.0']->['339189725'	'489812926828924928'	'10.9']
['759251'	'489812926828924928'	'0.0']->['16054602'	'489812926828924928'	'10.92']
['74259440'	'489812926828924928'	'8.88']->['350074595'	'489812926828924928'	'10.94']
['119758810'	'489812926828924928'	'7.57']->['80216812'	'489812926828924928'	'10.94']
['759251'	'489812926828924928'	'0.0']->['1370490643'	'489812926828924928'	'10.95']
['25025360'	'489812926828924928'	'8.53']->['1115675274'	'489812926828924928'	'10.95']
['759251'	'489812926828924928'	'0.0']->['580774232'	'489812926828924928'	'10.95']
['759251'	'489812926828924928'	'0.0']->['576603764'	'489812926828924928'	'10.95']
['759251'	'489812926828924928'	'0.0']->['600693408'	'489812926828924928'	'10.95']
['759251'	'489812926828924928'	'0.0']->['28960537'	'489812926828924928'	'10.95']
['759251'	'489812926828924928'	'0.0']->['44464005'	'489812926828924928'	'10.95']
['119758810'	'489812926828924928'	'7.57']->['365562421'	'489812926828924928'	'10.95']
['113332629'	'489812926828924928'	'4.89']->['1397394030'	'489812926828924928'	'11.0']
['759251'	'489812926828924928'	'0.0']->['112568698'	'489812926828924928'	'11.03']
['759251'	'489812926828924928'	'0.0']->['982123530'	'489812926828924928'	'11.04']
['81385178'	'489812926828924928'	'2.85']->['73060949'	'489812926828924928'	'11.04']
['759251'	'489812926828924928'	'0.0']->['242220171'	'489812926828924928'	'11.05']
['604374175'	'489812926828924928'	'6.85']->['68337747'	'489812926828924928'	'11.05']
['78583843'	'489812926828924928'	'4.65']->['86044425'	'489812926828924928'	'11.05']
['759251'	'489812926828924928'	'0.0']->['710703266'	'489812926828924928'	'11.09']
['759251'	'489812926828924928'	'0.0']->['92386636'	'489812926828924928'	'11.11']
['29317284'	'489812926828924928'	'7.57']->['227761058'	'489812926828924928'	'11.12']
['759251'	'489812926828924928'	'0.0']->['192867959'	'489812926828924928'	'11.13']
['759251'	'489812926828924928'	'0.0']->['265787016'	'489812926828924928'	'11.17']
['759251'	'489812926828924928'	'0.0']->['104582531'	'489812926828924928'	'11.2']
['759251'	'489812926828924928'	'0.0']->['1540511335'	'489812926828924928'	'11.22']
['759251'	'489812926828924928'	'0.0']->['103882729'	'489812926828924928'	'11.22']
['759251'	'489812926828924928'	'0.0']->['560004526'	'489812926828924928'	'11.23']
['759251'	'489812926828924928'	'0.0']->['70127444'	'489812926828924928'	'11.23']
['759251'	'489812926828924928'	'0.0']->['69333572'	'489812926828924928'	'11.25']
['759251'	'489812926828924928'	'0.0']->['615591932'	'489812926828924928'	'11.28']
['759251'	'489812926828924928'	'0.0']->['1016515723'	'489812926828924928'	'11.29']
['759251'	'489812926828924928'	'0.0']->['152914053'	'489812926828924928'	'11.29']
['759251'	'489812926828924928'	'0.0']->['495393176'	'489812926828924928'	'11.3']
['759251'	'489812926828924928'	'0.0']->['20478618'	'489812926828924928'	'11.3']
['759251'	'489812926828924928'	'0.0']->['2239840968'	'489812926828924928'	'11.3']
['759251'	'489812926828924928'	'0.0']->['230666499'	'489812926828924928'	'11.32']
['759251'	'489812926828924928'	'0.0']->['193189453'	'489812926828924928'	'11.33']
['759251'	'489812926828924928'	'0.0']->['2299586347'	'489815785867862016'	'11.37']
['759251'	'489812926828924928'	'0.0']->['289214363'	'489812926828924928'	'11.38']
['436932876'	'489812926828924928'	'5.52']->['580961643'	'489812926828924928'	'11.4']
['604374175'	'489812926828924928'	'6.85']->['587281475'	'489812926828924928'	'11.41']
['759251'	'489812926828924928'	'0.0']->['138884985'	'489812926828924928'	'11.41']
['604374175'	'489812926828924928'	'6.85']->['2415952392'	'489812926828924928'	'11.41']
['759251'	'489812926828924928'	'0.0']->['152073412'	'489812926828924928'	'11.42']
['759251'	'489812926828924928'	'0.0']->['280026157'	'489812926828924928'	'11.45']
['759251'	'489812926828924928'	'0.0']->['1159390200'	'489812926828924928'	'11.63']
['759251'	'489812926828924928'	'0.0']->['383445309'	'489812926828924928'	'11.72']
['759251'	'489812926828924928'	'0.0']->['304204237'	'489812926828924928'	'11.72']
['759251'	'489812926828924928'	'0.0']->['38745651'	'489812926828924928'	'11.77']
['759251'	'489812926828924928'	'0.0']->['581342543'	'489812926828924928'	'11.79']
['759251'	'489812926828924928'	'0.0']->['282717140'	'489812926828924928'	'11.81']
['119758810'	'489812926828924928'	'7.57']->['134264932'	'489812926828924928'	'11.81']
['759251'	'489812926828924928'	'0.0']->['149316054'	'489812926828924928'	'11.81']
['759251'	'489812926828924928'	'0.0']->['744216541'	'489812926828924928'	'11.82']
['759251'	'489812926828924928'	'0.0']->['50303144'	'489812926828924928'	'11.82']
['604374175'	'489812926828924928'	'6.85']->['81603784'	'489812926828924928'	'11.82']
['25677093'	'489812926828924928'	'9.1']->['42403569'	'489812926828924928'	'11.82']
['759251'	'489812926828924928'	'0.0']->['1911879846'	'489812926828924928'	'11.82']
['153125678'	'489812926828924928'	'6.42']->['61165984'	'489812926828924928'	'11.82']
['759251'	'489812926828924928'	'0.0']->['254910755'	'489812926828924928'	'11.82']
['759251'	'489812926828924928'	'0.0']->['77483389'	'489812926828924928'	'11.93']
['759251'	'489812926828924928'	'0.0']->['275275360'	'489812926828924928'	'11.99']
['580961643'	'489812926828924928'	'11.4']->['2342612309'	'489812926828924928'	'12.02']
['759251'	'489812926828924928'	'0.0']->['25398418'	'489812926828924928'	'12.04']
['759251'	'489812926828924928'	'0.0']->['2345725696'	'489812926828924928'	'12.04']
['759251'	'489812926828924928'	'0.0']->['212978937'	'489812926828924928'	'12.05']
['759251'	'489812926828924928'	'0.0']->['25252506'	'489812926828924928'	'12.05']
['759251'	'489812926828924928'	'0.0']->['313091685'	'489812926828924928'	'12.05']
['80216812'	'489812926828924928'	'10.94']->['290803143'	'489812926828924928'	'12.05']
['759251'	'489812926828924928'	'0.0']->['305333760'	'489815958039433216'	'12.05']
['759251'	'489812926828924928'	'0.0']->['508248432'	'489812926828924928'	'12.07']
['759251'	'489812926828924928'	'0.0']->['152195876'	'489812926828924928'	'12.08']
['759251'	'489812926828924928'	'0.0']->['139608081'	'489812926828924928'	'12.08']
['234526497'	'489812926828924928'	'6.9']->['125458487'	'489812926828924928'	'12.1']
['759251'	'489812926828924928'	'0.0']->['1392105402'	'489812926828924928'	'12.13']
['759251'	'489812926828924928'	'0.0']->['38548700'	'489812926828924928'	'12.15']
['20180101'	'489812926828924928'	'1.77']->['231709227'	'489812926828924928'	'12.17']
['759251'	'489812926828924928'	'0.0']->['100225788'	'489812926828924928'	'12.21']
['759251'	'489812926828924928'	'0.0']->['1733162454'	'489812926828924928'	'12.23']
['759251'	'489812926828924928'	'0.0']->['305877937'	'489812926828924928'	'12.24']
['759251'	'489812926828924928'	'0.0']->['491163603'	'489812926828924928'	'12.24']
['759251'	'489812926828924928'	'0.0']->['2641812673'	'489812926828924928'	'12.25']
['759251'	'489812926828924928'	'0.0']->['1702070838'	'489816037198544896'	'12.37']
['759251'	'489812926828924928'	'0.0']->['93691726'	'489812926828924928'	'12.43']
['351349995'	'489812926828924928'	'8.35']->['34209387'	'489812926828924928'	'12.51']
['25200431'	'489812926828924928'	'2.82']->['17190989'	'489812926828924928'	'12.56']
['759251'	'489812926828924928'	'0.0']->['312498793'	'489812926828924928'	'12.58']
['759251'	'489812926828924928'	'0.0']->['2437555034'	'489816094048129024'	'12.58']
['759251'	'489812926828924928'	'0.0']->['222113694'	'489812926828924928'	'12.59']
['759251'	'489812926828924928'	'0.0']->['384315627'	'489812926828924928'	'12.59']
['759251'	'489812926828924928'	'0.0']->['480956313'	'489812926828924928'	'12.6']
['119758810'	'489812926828924928'	'7.57']->['636273015'	'489812926828924928'	'12.6']
['759251'	'489812926828924928'	'0.0']->['285301510'	'489812926828924928'	'12.6']
['1350419426'	'489812926828924928'	'8.58']->['761334872'	'489812926828924928'	'12.6']
['759251'	'489812926828924928'	'0.0']->['93463561'	'489812926828924928'	'12.6']
['759251'	'489812926828924928'	'0.0']->['245195415'	'489812926828924928'	'12.6']
['759251'	'489812926828924928'	'0.0']->['82365927'	'489812926828924928'	'12.91']
['759251'	'489812926828924928'	'0.0']->['29525542'	'489812926828924928'	'13.06']
['1397394030'	'489812926828924928'	'11.0']->['272865777'	'489812926828924928'	'13.14']
['759251'	'489812926828924928'	'0.0']->['2259774984'	'489812926828924928'	'13.18']
['759251'	'489812926828924928'	'0.0']->['50300831'	'489816242895593473'	'13.18']
['759251'	'489812926828924928'	'0.0']->['1968665576'	'489812926828924928'	'13.2']
['2342612309'	'489812926828924928'	'12.02']->['2265155911'	'489812926828924928'	'13.21']
['26739226'	'489812926828924928'	'5.5']->['22691371'	'489812926828924928'	'13.21']
['759251'	'489812926828924928'	'0.0']->['181182954'	'489812926828924928'	'13.21']
['112514799'	'489812926828924928'	'1.03']->['119932936'	'489812926828924928'	'13.22']
['759251'	'489812926828924928'	'0.0']->['484399373'	'489812926828924928'	'13.22']
['759251'	'489812926828924928'	'0.0']->['949055816'	'489812926828924928'	'13.22']
['759251'	'489812926828924928'	'0.0']->['611806862'	'489812926828924928'	'13.22']
['759251'	'489812926828924928'	'0.0']->['91530386'	'489812926828924928'	'13.22']
['49808073'	'489812926828924928'	'3.85']->['71900978'	'489812926828924928'	'13.22']
['759251'	'489812926828924928'	'0.0']->['1602830754'	'489812926828924928'	'13.22']
['759251'	'489812926828924928'	'0.0']->['129000689'	'489812926828924928'	'13.22']
['759251'	'489812926828924928'	'0.0']->['540198598'	'489812926828924928'	'13.22']
['878290410'	'489812926828924928'	'8.36']->['1899402211'	'489812926828924928'	'13.22']
['759251'	'489812926828924928'	'0.0']->['76418579'	'489812926828924928'	'13.22']
['759251'	'489812926828924928'	'0.0']->['1452213079'	'489812926828924928'	'13.22']
['759251'	'489812926828924928'	'0.0']->['34820453'	'489812926828924928'	'13.22']
['759251'	'489812926828924928'	'0.0']->['96430244'	'489812926828924928'	'13.22']
['153125678'	'489812926828924928'	'6.42']->['219681828'	'489812926828924928'	'13.22']
['759251'	'489812926828924928'	'0.0']->['37695182'	'489812926828924928'	'13.22']
['759251'	'489812926828924928'	'0.0']->['570067207'	'489812926828924928'	'13.22']
['23888081'	'489812926828924928'	'3.85']->['158921559'	'489812926828924928'	'13.22']
['759251'	'489812926828924928'	'0.0']->['28029384'	'489812926828924928'	'13.28']
['759251'	'489812926828924928'	'0.0']->['268044192'	'489812926828924928'	'13.32']
['759251'	'489812926828924928'	'0.0']->['1160741648'	'489812926828924928'	'13.33']
['604374175'	'489812926828924928'	'6.85']->['2337922501'	'489812926828924928'	'13.34']
['55468058'	'489812926828924928'	'10.53']->['427319748'	'489812926828924928'	'13.35']
['153745193'	'489812926828924928'	'3.5']->['115853603'	'489812926828924928'	'13.35']
['759251'	'489812926828924928'	'0.0']->['46571329'	'489812926828924928'	'13.41']
['174883231'	'489812926828924928'	'1.03']->['75485133'	'489812926828924928'	'13.44']
['759251'	'489812926828924928'	'0.0']->['1598644171'	'489812926828924928'	'13.45']
['2265155911'	'489812926828924928'	'13.21']->['1908196350'	'489812926828924928'	'13.46']
['759251'	'489812926828924928'	'0.0']->['250691621'	'489812926828924928'	'13.46']
['759251'	'489812926828924928'	'0.0']->['1326067675'	'489812926828924928'	'13.47']
['759251'	'489812926828924928'	'0.0']->['179316394'	'489812926828924928'	'13.48']
['759251'	'489812926828924928'	'0.0']->['2229496667'	'489812926828924928'	'13.5']
['234526497'	'489812926828924928'	'6.9']->['287932179'	'489812926828924928'	'13.53']
['759251'	'489812926828924928'	'0.0']->['718473028'	'489812926828924928'	'13.55']
['759251'	'489812926828924928'	'0.0']->['321137581'	'489812926828924928'	'13.58']
['759251'	'489812926828924928'	'0.0']->['40855505'	'489812926828924928'	'13.6']
['759251'	'489812926828924928'	'0.0']->['72978859'	'489812926828924928'	'13.61']
['759251'	'489812926828924928'	'0.0']->['247242983'	'489812926828924928'	'13.62']
['949055816'	'489812926828924928'	'13.22']->['277089494'	'489812926828924928'	'13.67']
['759251'	'489812926828924928'	'0.0']->['813601842'	'489812926828924928'	'13.69']
['759251'	'489812926828924928'	'0.0']->['146705255'	'489812926828924928'	'13.7']
['759251'	'489812926828924928'	'0.0']->['189605843'	'489812926828924928'	'13.72']
['759251'	'489812926828924928'	'0.0']->['367400895'	'489816376711081984'	'13.72']
['759251'	'489812926828924928'	'0.0']->['51631897'	'489816380124844033'	'13.73']
['3401711'	'489812926828924928'	'2.53']->['48118780'	'489812926828924928'	'13.74']
['264722347'	'489812926828924928'	'9.94']->['250195642'	'489812926828924928'	'13.75']
['234526497'	'489812926828924928'	'6.9']->['2599199491'	'489812926828924928'	'13.77']
['759251'	'489812926828924928'	'0.0']->['435196565'	'489813744282005505'	'3.25']
['759251'	'489812926828924928'	'0.0']->['53279013'	'489812926828924928'	'13.78']
['759251'	'489812926828924928'	'0.0']->['52107296'	'489812926828924928'	'13.78']
['759251'	'489812926828924928'	'0.0']->['184326469'	'489812926828924928'	'13.81']
['759251'	'489812926828924928'	'0.0']->['2586286110'	'489812926828924928'	'13.83']
['759251'	'489812926828924928'	'0.0']->['415482458'	'489812926828924928'	'13.93']
['759251'	'489812926828924928'	'0.0']->['148271173'	'489812926828924928'	'13.97']
['604374175'	'489812926828924928'	'6.85']->['159391852'	'489812926828924928'	'13.99']
['759251'	'489812926828924928'	'0.0']->['71114608'	'489812926828924928'	'14.01']
['759251'	'489812926828924928'	'0.0']->['343289802'	'489812926828924928'	'14.02']
['290803143'	'489812926828924928'	'12.05']->['951738793'	'489812926828924928'	'14.32']
['759251'	'489812926828924928'	'0.0']->['1451913774'	'489812926828924928'	'14.48']
['1905323792'	'489812926828924928'	'6.85']->['1016293074'	'489812926828924928'	'14.56']
['759251'	'489812926828924928'	'0.0']->['30167822'	'489812926828924928'	'14.59']
['759251'	'489812926828924928'	'0.0']->['519231155'	'489812926828924928'	'14.61']
['759251'	'489812926828924928'	'0.0']->['152211373'	'489812926828924928'	'14.62']
['759251'	'489812926828924928'	'0.0']->['1855509086'	'489816606260752386'	'14.62']
['759251'	'489812926828924928'	'0.0']->['350285082'	'489812926828924928'	'14.63']
['759251'	'489812926828924928'	'0.0']->['263783303'	'489812926828924928'	'14.63']
['759251'	'489812926828924928'	'0.0']->['111710789'	'489812926828924928'	'14.63']
['759251'	'489812926828924928'	'0.0']->['2539885810'	'489812926828924928'	'14.63']
['759251'	'489812926828924928'	'0.0']->['22457375'	'489812926828924928'	'14.63']
['1968665576'	'489812926828924928'	'13.2']->['294423701'	'489812926828924928'	'14.63']
['759251'	'489812926828924928'	'0.0']->['1368720054'	'489812926828924928'	'14.63']
['759251'	'489812926828924928'	'0.0']->['739972242'	'489812926828924928'	'14.63']
['759251'	'489812926828924928'	'0.0']->['83513704'	'489812926828924928'	'14.63']
['759251'	'489812926828924928'	'0.0']->['211383840'	'489812926828924928'	'14.63']
['759251'	'489812926828924928'	'0.0']->['835738988'	'489812926828924928'	'14.63']
['759251'	'489812926828924928'	'0.0']->['22178384'	'489812926828924928'	'14.63']
['759251'	'489812926828924928'	'0.0']->['341720281'	'489812926828924928'	'14.63']
['759251'	'489812926828924928'	'0.0']->['37230170'	'489812926828924928'	'14.63']
['759251'	'489812926828924928'	'0.0']->['345743221'	'489812926828924928'	'14.63']
['604374175'	'489812926828924928'	'6.85']->['481918947'	'489812926828924928'	'14.64']
['759251'	'489812926828924928'	'0.0']->['366851220'	'489812926828924928'	'14.65']
['759251'	'489812926828924928'	'0.0']->['37051080'	'489812926828924928'	'14.65']
['759251'	'489812926828924928'	'0.0']->['71496161'	'489812926828924928'	'14.68']
['759251'	'489812926828924928'	'0.0']->['843435547'	'489812926828924928'	'14.7']
['759251'	'489812926828924928'	'0.0']->['2399026579'	'489812926828924928'	'14.71']
['15605774'	'489812926828924928'	'0.86']->['440155281'	'489812926828924928'	'14.72']
['759251'	'489812926828924928'	'0.0']->['97536146'	'489812926828924928'	'14.79']
['759251'	'489812926828924928'	'0.0']->['406035059'	'489812926828924928'	'14.83']
['759251'	'489812926828924928'	'0.0']->['2643267068'	'489812926828924928'	'14.87']
['759251'	'489812926828924928'	'0.0']->['141383374'	'489816687165075456'	'14.95']
['759251'	'489812926828924928'	'0.0']->['25274270'	'489812926828924928'	'15.11']
['759251'	'489812926828924928'	'0.0']->['899132934'	'489812926828924928'	'15.23']
['759251'	'489812926828924928'	'0.0']->['414043064'	'489812926828924928'	'15.29']
['611795130'	'489812926828924928'	'3.85']->['210843758'	'489812926828924928'	'15.32']
['91530386'	'489812926828924928'	'13.22']->['150535394'	'489812926828924928'	'15.33']
['759251'	'489812926828924928'	'0.0']->['517255949'	'489812926828924928'	'15.34']
['759251'	'489812926828924928'	'0.0']->['112684693'	'489812926828924928'	'15.35']
['759251'	'489812926828924928'	'0.0']->['568564882'	'489812926828924928'	'15.35']
['759251'	'489812926828924928'	'0.0']->['554795443'	'489812926828924928'	'15.35']
['759251'	'489812926828924928'	'0.0']->['2473931064'	'489812926828924928'	'15.43']
['759251'	'489812926828924928'	'0.0']->['418206165'	'489812926828924928'	'15.47']
['759251'	'489812926828924928'	'0.0']->['52240525'	'489812926828924928'	'15.48']
['759251'	'489812926828924928'	'0.0']->['274801763'	'489816822225440768'	'15.48']
['759251'	'489812926828924928'	'0.0']->['1319420959'	'489812926828924928'	'15.5']
['759251'	'489812926828924928'	'0.0']->['81790910'	'489812926828924928'	'15.54']
['759251'	'489812926828924928'	'0.0']->['374066925'	'489812926828924928'	'15.56']
['759251'	'489812926828924928'	'0.0']->['551353445'	'489812926828924928'	'15.58']
['759251'	'489812926828924928'	'0.0']->['500065641'	'489812926828924928'	'15.61']
['759251'	'489812926828924928'	'0.0']->['50382398'	'489812926828924928'	'15.62']
['759251'	'489812926828924928'	'0.0']->['266921476'	'489812926828924928'	'15.63']
['759251'	'489812926828924928'	'0.0']->['333964245'	'489812926828924928'	'15.68']
['269365818'	'489812926828924928'	'6.84']->['1674905634'	'489812926828924928'	'15.89']
['759251'	'489812926828924928'	'0.0']->['434514128'	'489816948625375232'	'15.98']
['759251'	'489812926828924928'	'0.0']->['421199051'	'489812926828924928'	'16.0']
['368557805'	'489812926828924928'	'2.81']->['278310381'	'489812926828924928'	'16.05']
['949055816'	'489812926828924928'	'13.22']->['1144099333'	'489812926828924928'	'16.07']
['759251'	'489812926828924928'	'0.0']->['21242484'	'489812926828924928'	'16.09']
['152073412'	'489812926828924928'	'11.42']->['275579616'	'489812926828924928'	'16.09']
['759251'	'489812926828924928'	'0.0']->['1480233200'	'489812926828924928'	'16.1']
['759251'	'489812926828924928'	'0.0']->['285451589'	'489812926828924928'	'16.1']
['759251'	'489812926828924928'	'0.0']->['2532895586'	'489812926828924928'	'16.1']
['759251'	'489812926828924928'	'0.0']->['207834659'	'489812926828924928'	'16.17']
['759251'	'489812926828924928'	'0.0']->['364073917'	'489812926828924928'	'16.2']
['759251'	'489812926828924928'	'0.0']->['220787573'	'489812926828924928'	'16.22']
['759251'	'489812926828924928'	'0.0']->['366942060'	'489812926828924928'	'16.23']
['759251'	'489812926828924928'	'0.0']->['1854362814'	'489812926828924928'	'16.27']
['759251'	'489812926828924928'	'0.0']->['1576038324'	'489812926828924928'	'16.41']
['759251'	'489812926828924928'	'0.0']->['50315447'	'489812926828924928'	'16.48']
['759251'	'489812926828924928'	'0.0']->['1042406096'	'489812926828924928'	'16.51']
['759251'	'489812926828924928'	'0.0']->['52184768'	'489812926828924928'	'16.53']
['759251'	'489812926828924928'	'0.0']->['571239776'	'489812926828924928'	'16.54']
['759251'	'489812926828924928'	'0.0']->['483482429'	'489812926828924928'	'16.55']
['759251'	'489812926828924928'	'0.0']->['58725787'	'489812926828924928'	'16.55']
['27253366'	'489812926828924928'	'9.1']->['164731700'	'489812926828924928'	'16.55']
['759251'	'489812926828924928'	'0.0']->['532181516'	'489812926828924928'	'16.6']
['759251'	'489812926828924928'	'0.0']->['390900077'	'489812926828924928'	'16.68']
['759251'	'489812926828924928'	'0.0']->['2335204363'	'489817134772408320'	'16.72']
['759251'	'489812926828924928'	'0.0']->['47243328'	'489812926828924928'	'16.75']
['759251'	'489812926828924928'	'0.0']->['718154451'	'489812926828924928'	'16.86']
['759251'	'489812926828924928'	'0.0']->['366364741'	'489812926828924928'	'16.91']
['50382398'	'489812926828924928'	'15.62']->['944875974'	'489812926828924928'	'16.94']
['759251'	'489812926828924928'	'0.0']->['326959768'	'489812926828924928'	'16.95']
['759251'	'489812926828924928'	'0.0']->['2184871501'	'489812926828924928'	'16.96']
['759251'	'489812926828924928'	'0.0']->['112911515'	'489812926828924928'	'16.96']
['759251'	'489812926828924928'	'0.0']->['202487646'	'489812926828924928'	'16.96']
['1452213079'	'489812926828924928'	'13.22']->['2567192366'	'489812926828924928'	'16.97']
['759251'	'489812926828924928'	'0.0']->['300832869'	'489812926828924928'	'16.97']
['759251'	'489812926828924928'	'0.0']->['201177771'	'489812926828924928'	'16.97']
['759251'	'489812926828924928'	'0.0']->['997602998'	'489812926828924928'	'17.01']
['759251'	'489812926828924928'	'0.0']->['836663508'	'489812926828924928'	'17.05']
['278310381'	'489812926828924928'	'16.05']->['46556938'	'489812926828924928'	'17.12']
['759251'	'489812926828924928'	'0.0']->['73642326'	'489812926828924928'	'17.15']
['759251'	'489812926828924928'	'0.0']->['326847383'	'489812926828924928'	'17.18']
['759251'	'489812926828924928'	'0.0']->['2662458135'	'489817249629630464'	'17.18']
['50300831'	'489816242895593473'	'13.18']->['255809498'	'489817253425061888'	'17.2']
['275579616'	'489812926828924928'	'16.09']->['380189050'	'489812926828924928'	'17.44']
['759251'	'489812926828924928'	'0.0']->['105923645'	'489812926828924928'	'17.57']
['759251'	'489812926828924928'	'0.0']->['136128888'	'489812926828924928'	'17.64']
['759251'	'489812926828924928'	'0.0']->['27584512'	'489812926828924928'	'17.67']
['759251'	'489812926828924928'	'0.0']->['25216137'	'489812926828924928'	'17.68']
['759251'	'489812926828924928'	'0.0']->['230218560'	'489812926828924928'	'17.69']
['759251'	'489812926828924928'	'0.0']->['223160937'	'489812926828924928'	'17.7']
['759251'	'489812926828924928'	'0.0']->['256699001'	'489812926828924928'	'17.7']
['759251'	'489812926828924928'	'0.0']->['268171881'	'489812926828924928'	'17.7']
['153125678'	'489812926828924928'	'6.42']->['47640431'	'489812926828924928'	'17.7']
['759251'	'489812926828924928'	'0.0']->['104521514'	'489812926828924928'	'17.7']
['759251'	'489812926828924928'	'0.0']->['2344926979'	'489812926828924928'	'17.7']
['759251'	'489812926828924928'	'0.0']->['464024257'	'489812926828924928'	'17.7']
['14562685'	'489812926828924928'	'4.37']->['62172121'	'489812926828924928'	'17.7']
['604374175'	'489812926828924928'	'6.85']->['2543195533'	'489812926828924928'	'17.7']
['759251'	'489812926828924928'	'0.0']->['1672200486'	'489812926828924928'	'17.82']
['759251'	'489812926828924928'	'0.0']->['1545407762'	'489812926828924928'	'17.89']
['210843758'	'489812926828924928'	'15.32']->['223075315'	'489812926828924928'	'17.92']
['759251'	'489812926828924928'	'0.0']->['155879473'	'489812926828924928'	'17.93']
['153125678'	'489812926828924928'	'6.42']->['2156030102'	'489812926828924928'	'17.94']
['759251'	'489812926828924928'	'0.0']->['2488366944'	'489812926828924928'	'17.95']
['759251'	'489812926828924928'	'0.0']->['164020538'	'489812926828924928'	'17.95']
['759251'	'489812926828924928'	'0.0']->['70410200'	'489812926828924928'	'17.95']
['759251'	'489812926828924928'	'0.0']->['45912285'	'489812926828924928'	'17.95']
['759251'	'489812926828924928'	'0.0']->['224361910'	'489812926828924928'	'18.04']
['119758810'	'489812926828924928'	'7.57']->['97969724'	'489812926828924928'	'18.09']
['759251'	'489812926828924928'	'0.0']->['622963530'	'489812926828924928'	'18.13']
['759251'	'489812926828924928'	'0.0']->['36812430'	'489812926828924928'	'18.15']
['759251'	'489812926828924928'	'0.0']->['2532990182'	'489812926828924928'	'18.27']
['759251'	'489812926828924928'	'0.0']->['58036072'	'489812926828924928'	'18.34']
['604374175'	'489812926828924928'	'6.85']->['2277699732'	'489812926828924928'	'18.37']
['759251'	'489812926828924928'	'0.0']->['36334279'	'489812926828924928'	'18.38']
['759251'	'489812926828924928'	'0.0']->['1315984580'	'489812926828924928'	'18.39']
['759251'	'489812926828924928'	'0.0']->['50808623'	'489812926828924928'	'18.4']
['759251'	'489812926828924928'	'0.0']->['935970374'	'489812926828924928'	'18.42']
['759251'	'489812926828924928'	'0.0']->['2189263208'	'489812926828924928'	'18.5']
['759251'	'489812926828924928'	'0.0']->['462149313'	'489812926828924928'	'18.69']
['759251'	'489812926828924928'	'0.0']->['185023606'	'489817639523340288'	'18.73']
['759251'	'489812926828924928'	'0.0']->['405614354'	'489812926828924928'	'18.79']
['604374175'	'489812926828924928'	'6.85']->['141848401'	'489812926828924928'	'18.84']
['759251'	'489812926828924928'	'0.0']->['267574677'	'489812926828924928'	'18.86']
['759251'	'489812926828924928'	'0.0']->['25986113'	'489812926828924928'	'18.87']
['759251'	'489812926828924928'	'0.0']->['157442606'	'489812926828924928'	'18.88']
['759251'	'489812926828924928'	'0.0']->['90583224'	'489812926828924928'	'18.88']
['759251'	'489812926828924928'	'0.0']->['42315929'	'489812926828924928'	'18.88']
['759251'	'489812926828924928'	'0.0']->['48618546'	'489812926828924928'	'18.88']
['759251'	'489812926828924928'	'0.0']->['2556438914'	'489812926828924928'	'18.88']
['759251'	'489812926828924928'	'0.0']->['296519201'	'489812926828924928'	'18.88']
['759251'	'489812926828924928'	'0.0']->['18277316'	'489812926828924928'	'18.88']
['759251'	'489812926828924928'	'0.0']->['290112202'	'489812926828924928'	'18.88']
['759251'	'489812926828924928'	'0.0']->['1739985943'	'489812926828924928'	'18.9']
['759251'	'489812926828924928'	'0.0']->['163004968'	'489812926828924928'	'18.95']
['759251'	'489812926828924928'	'0.0']->['99143164'	'489812926828924928'	'19.0']
['759251'	'489812926828924928'	'0.0']->['1548375096'	'489812926828924928'	'19.18']
['759251'	'489812926828924928'	'0.0']->['103579271'	'489812926828924928'	'19.27']
['759251'	'489812926828924928'	'0.0']->['456137808'	'489812926828924928'	'19.32']
['759251'	'489812926828924928'	'0.0']->['63484350'	'489812926828924928'	'19.35']
['759251'	'489812926828924928'	'0.0']->['9200442'	'489812926828924928'	'19.37']
['759251'	'489812926828924928'	'0.0']->['703213557'	'489817806003658752'	'19.38']
['759251'	'489812926828924928'	'0.0']->['302001416'	'489812926828924928'	'19.42']
['759251'	'489812926828924928'	'0.0']->['61714377'	'489812926828924928'	'19.44']
['759251'	'489812926828924928'	'0.0']->['981224666'	'489812926828924928'	'19.45']
['759251'	'489812926828924928'	'0.0']->['126178128'	'489812926828924928'	'19.47']
['759251'	'489812926828924928'	'0.0']->['89619136'	'489812926828924928'	'19.62']
['759251'	'489812926828924928'	'0.0']->['2389364798'	'489812926828924928'	'19.69']
['604374175'	'489812926828924928'	'6.85']->['948261446'	'489812926828924928'	'19.73']
['759251'	'489812926828924928'	'0.0']->['137386692'	'489812926828924928'	'19.75']
['759251'	'489812926828924928'	'0.0']->['484228297'	'489812926828924928'	'19.76']
['153125678'	'489812926828924928'	'6.42']->['773533009'	'489812926828924928'	'19.76']
['604374175'	'489812926828924928'	'6.85']->['1941325334'	'489812926828924928'	'19.76']
['759251'	'489812926828924928'	'0.0']->['2620268989'	'489812926828924928'	'19.77']
['759251'	'489812926828924928'	'0.0']->['47748745'	'489812926828924928'	'19.77']
['759251'	'489812926828924928'	'0.0']->['562444670'	'489812926828924928'	'19.77']
['759251'	'489812926828924928'	'0.0']->['112556123'	'489812926828924928'	'19.78']
['759251'	'489812926828924928'	'0.0']->['51731722'	'489812926828924928'	'19.85']
['759251'	'489812926828924928'	'0.0']->['31358562'	'489812926828924928'	'19.88']
['759251'	'489812926828924928'	'0.0']->['138901623'	'489812926828924928'	'19.9']
['759251'	'489812926828924928'	'0.0']->['176091111'	'489812926828924928'	'19.92']
['45912285'	'489812926828924928'	'17.95']->['293387431'	'489812926828924928'	'19.93']
['759251'	'489812926828924928'	'0.0']->['2230855762'	'489812926828924928'	'19.98']
['759251'	'489812926828924928'	'0.0']->['78560612'	'489812926828924928'	'20.03']
['759251'	'489812926828924928'	'0.0']->['2450712816'	'489812926828924928'	'20.25']
['759251'	'489812926828924928'	'0.0']->['2327434344'	'489812926828924928'	'20.36']
['759251'	'489812926828924928'	'0.0']->['396650305'	'489812926828924928'	'20.41']
['46556938'	'489812926828924928'	'17.12']->['61367288'	'489812926828924928'	'20.44']
['759251'	'489812926828924928'	'0.0']->['834672494'	'489812926828924928'	'20.45']
['759251'	'489812926828924928'	'0.0']->['867192169'	'489812926828924928'	'20.47']
['759251'	'489812926828924928'	'0.0']->['2464474179'	'489812926828924928'	'20.66']
['759251'	'489812926828924928'	'0.0']->['136014982'	'489812926828924928'	'20.75']
['759251'	'489812926828924928'	'0.0']->['45958055'	'489812926828924928'	'20.8']
['759251'	'489812926828924928'	'0.0']->['1325410626'	'489812926828924928'	'20.83']
['759251'	'489812926828924928'	'0.0']->['429507212'	'489812926828924928'	'20.84']
['759251'	'489812926828924928'	'0.0']->['322385920'	'489812926828924928'	'20.84']
['275579616'	'489812926828924928'	'16.09']->['25801473'	'489812926828924928'	'20.85']
['759251'	'489812926828924928'	'0.0']->['574616207'	'489812926828924928'	'20.85']
['25025360'	'489812926828924928'	'8.53']->['186661496'	'489812926828924928'	'20.85']
['759251'	'489812926828924928'	'0.0']->['351867395'	'489812926828924928'	'20.85']
['759251'	'489812926828924928'	'0.0']->['310463091'	'489812926828924928'	'20.85']
['759251'	'489812926828924928'	'0.0']->['355129550'	'489812926828924928'	'20.85']
['759251'	'489812926828924928'	'0.0']->['1873741008'	'489812926828924928'	'20.85']
['759251'	'489812926828924928'	'0.0']->['52492351'	'489812926828924928'	'21.07']
['759251'	'489812926828924928'	'0.0']->['1722907592'	'489812926828924928'	'21.18']
['759251'	'489812926828924928'	'0.0']->['234848825'	'489812926828924928'	'21.23']
['759251'	'489812926828924928'	'0.0']->['120366513'	'489812926828924928'	'21.26']
['759251'	'489812926828924928'	'0.0']->['330064307'	'489812926828924928'	'21.28']
['759251'	'489812926828924928'	'0.0']->['579783802'	'489812926828924928'	'21.36']
['759251'	'489812926828924928'	'0.0']->['142009052'	'489818308720730112'	'21.38']
['759251'	'489812926828924928'	'0.0']->['1660867568'	'489812926828924928'	'21.4']
['759251'	'489812926828924928'	'0.0']->['785090725'	'489812926828924928'	'21.41']
['759251'	'489812926828924928'	'0.0']->['587515813'	'489812926828924928'	'21.43']
['759251'	'489812926828924928'	'0.0']->['2402716025'	'489818415553871875'	'21.82']
['759251'	'489812926828924928'	'0.0']->['239354171'	'489812926828924928'	'21.84']
['759251'	'489812926828924928'	'0.0']->['20449950'	'489812926828924928'	'22.05']
['759251'	'489812926828924928'	'0.0']->['130904558'	'489812926828924928'	'22.15']
['759251'	'489812926828924928'	'0.0']->['340795922'	'489812926828924928'	'22.2']
['759251'	'489812926828924928'	'0.0']->['328838356'	'489812926828924928'	'22.22']
['759251'	'489812926828924928'	'0.0']->['149651288'	'489812926828924928'	'22.24']
['759251'	'489812926828924928'	'0.0']->['223018165'	'489812926828924928'	'22.24']
['759251'	'489812926828924928'	'0.0']->['2170837134'	'489812926828924928'	'22.25']
['759251'	'489812926828924928'	'0.0']->['166211662'	'489812926828924928'	'22.25']
['759251'	'489812926828924928'	'0.0']->['1581059396'	'489812926828924928'	'22.25']
['759251'	'489812926828924928'	'0.0']->['76917130'	'489812926828924928'	'22.25']
['759251'	'489812926828924928'	'0.0']->['67651774'	'489812926828924928'	'22.25']
['759251'	'489812926828924928'	'0.0']->['450235547'	'489812926828924928'	'22.36']
['759251'	'489812926828924928'	'0.0']->['100686276'	'489812926828924928'	'22.47']
['759251'	'489812926828924928'	'0.0']->['40632771'	'489812926828924928'	'22.48']
['759251'	'489812926828924928'	'0.0']->['1953435446'	'489812926828924928'	'22.5']
['71249371'	'489812926828924928'	'2.02']->['603622383'	'489812926828924928'	'22.73']
['759251'	'489812926828924928'	'0.0']->['259753140'	'489812926828924928'	'22.84']
['759251'	'489812926828924928'	'0.0']->['176512283'	'489812926828924928'	'22.89']
['759251'	'489812926828924928'	'0.0']->['319520575'	'489812926828924928'	'22.92']
['29065528'	'489812926828924928'	'6.93']->['293981800'	'489812926828924928'	'22.95']
['759251'	'489812926828924928'	'0.0']->['251949631'	'489812926828924928'	'23.17']
['759251'	'489812926828924928'	'0.0']->['554159114'	'489812926828924928'	'23.27']
['759251'	'489812926828924928'	'0.0']->['85459372'	'489812926828924928'	'23.33']
['759251'	'489812926828924928'	'0.0']->['131371946'	'489812926828924928'	'23.36']
['604374175'	'489812926828924928'	'6.85']->['2475251118'	'489812926828924928'	'23.37']
['234526497'	'489812926828924928'	'6.9']->['2603566904'	'489812926828924928'	'23.38']
['759251'	'489812926828924928'	'0.0']->['138506195'	'489812926828924928'	'23.57']
['759251'	'489812926828924928'	'0.0']->['2393453300'	'489812926828924928'	'23.67']
['759251'	'489812926828924928'	'0.0']->['120654882'	'489812926828924928'	'23.72']
['759251'	'489812926828924928'	'0.0']->['18511431'	'489818896426213377'	'23.72']
['759251'	'489812926828924928'	'0.0']->['264979857'	'489812926828924928'	'23.74']
['759251'	'489812926828924928'	'0.0']->['2395726226'	'489812926828924928'	'23.77']
['759251'	'489812926828924928'	'0.0']->['150874893'	'489812926828924928'	'23.8']
['759251'	'489812926828924928'	'0.0']->['583374793'	'489812926828924928'	'23.85']
['759251'	'489812926828924928'	'0.0']->['245912850'	'489812926828924928'	'23.9']
['759251'	'489812926828924928'	'0.0']->['2589607783'	'489818950528933888'	'23.93']
['759251'	'489812926828924928'	'0.0']->['551807569'	'489812926828924928'	'23.98']
['759251'	'489812926828924928'	'0.0']->['140942021'	'489812926828924928'	'24.01']
['759251'	'489812926828924928'	'0.0']->['1970648796'	'489812926828924928'	'24.05']
['759251'	'489812926828924928'	'0.0']->['565745248'	'489812926828924928'	'24.1']
['759251'	'489812926828924928'	'0.0']->['582194874'	'489812926828924928'	'24.4']
['759251'	'489812926828924928'	'0.0']->['2496190540'	'489812926828924928'	'24.55']
['759251'	'489812926828924928'	'0.0']->['15075885'	'489812926828924928'	'24.63']
['234526497'	'489812926828924928'	'6.9']->['563259277'	'489812926828924928'	'24.66']
['759251'	'489812926828924928'	'0.0']->['412470116'	'489812926828924928'	'24.68']
['759251'	'489812926828924928'	'0.0']->['255624481'	'489812926828924928'	'24.69']
['759251'	'489812926828924928'	'0.0']->['129406065'	'489812926828924928'	'24.7']
['759251'	'489812926828924928'	'0.0']->['596299322'	'489812926828924928'	'24.7']
['759251'	'489812926828924928'	'0.0']->['247631603'	'489812926828924928'	'24.7']
['759251'	'489812926828924928'	'0.0']->['67083606'	'489812926828924928'	'24.7']
['34114806'	'489812926828924928'	'8.36']->['60291606'	'489812926828924928'	'24.72']
['759251'	'489812926828924928'	'0.0']->['185170083'	'489812926828924928'	'24.73']
['50315447'	'489812926828924928'	'16.48']->['57262377'	'489812926828924928'	'24.83']
['759251'	'489812926828924928'	'0.0']->['52729133'	'489812926828924928'	'24.99']
['759251'	'489812926828924928'	'0.0']->['289519371'	'489812926828924928'	'25.07']
['759251'	'489812926828924928'	'0.0']->['2571343516'	'489812926828924928'	'25.11']
['23888081'	'489812926828924928'	'3.85']->['16583756'	'489812926828924928'	'25.13']
['759251'	'489812926828924928'	'0.0']->['2541805657'	'489812926828924928'	'25.14']
['759251'	'489812926828924928'	'0.0']->['2233895903'	'489812926828924928'	'25.15']
['759251'	'489812926828924928'	'0.0']->['624004878'	'489812926828924928'	'25.15']
['759251'	'489812926828924928'	'0.0']->['1569548570'	'489812926828924928'	'25.18']
['759251'	'489812926828924928'	'0.0']->['186595545'	'489812926828924928'	'25.28']
['759251'	'489812926828924928'	'0.0']->['53412847'	'489812926828924928'	'25.38']
['759251'	'489812926828924928'	'0.0']->['2172238787'	'489812926828924928'	'25.42']
['759251'	'489812926828924928'	'0.0']->['113353203'	'489812926828924928'	'25.49']
['759251'	'489812926828924928'	'0.0']->['62534047'	'489812926828924928'	'25.53']
['759251'	'489812926828924928'	'0.0']->['14577821'	'489812926828924928'	'25.55']
['67651774'	'489812926828924928'	'22.25']->['2654323002'	'489812926828924928'	'25.57']
['759251'	'489812926828924928'	'0.0']->['84328397'	'489812926828924928'	'25.68']
['537172645'	'489812926828924928'	'6.35']->['2153282221'	'489812926828924928'	'25.74']
['759251'	'489812926828924928'	'0.0']->['705571934'	'489812926828924928'	'25.8']
['759251'	'489812926828924928'	'0.0']->['1461111618'	'489812926828924928'	'25.99']
['153125678'	'489812926828924928'	'6.42']->['268765531'	'489812926828924928'	'26.09']
['759251'	'489812926828924928'	'0.0']->['237724812'	'489812926828924928'	'26.14']
['759251'	'489812926828924928'	'0.0']->['148270996'	'489812926828924928'	'26.16']
['759251'	'489812926828924928'	'0.0']->['356517532'	'489812926828924928'	'26.17']
['759251'	'489812926828924928'	'0.0']->['154956455'	'489812926828924928'	'26.18']
['759251'	'489812926828924928'	'0.0']->['256600709'	'489812926828924928'	'26.52']
['759251'	'489812926828924928'	'0.0']->['412748349'	'489812926828924928'	'26.7']
['759251'	'489812926828924928'	'0.0']->['449116237'	'489812926828924928'	'26.87']
['759251'	'489812926828924928'	'0.0']->['1888392836'	'489812926828924928'	'26.96']
['759251'	'489812926828924928'	'0.0']->['111934563'	'489812926828924928'	'27.0']
['396650305'	'489812926828924928'	'20.41']->['244179106'	'489812926828924928'	'27.03']
['759251'	'489812926828924928'	'0.0']->['1242579530'	'489812926828924928'	'27.04']
['759251'	'489812926828924928'	'0.0']->['312700513'	'489812926828924928'	'27.05']
['759251'	'489812926828924928'	'0.0']->['71706792'	'489812926828924928'	'27.15']
['759251'	'489812926828924928'	'0.0']->['14404646'	'489812926828924928'	'27.2']
['759251'	'489812926828924928'	'0.0']->['214870593'	'489812926828924928'	'27.23']
['759251'	'489812926828924928'	'0.0']->['157443976'	'489812926828924928'	'27.24']
['759251'	'489812926828924928'	'0.0']->['620179696'	'489812926828924928'	'27.25']
['759251'	'489812926828924928'	'0.0']->['459347003'	'489812926828924928'	'27.28']
['759251'	'489812926828924928'	'0.0']->['1523288078'	'489812926828924928'	'27.33']
['396650305'	'489812926828924928'	'20.41']->['263200447'	'489812926828924928'	'27.56']
['759251'	'489812926828924928'	'0.0']->['86632720'	'489812926828924928'	'27.67']
['759251'	'489812926828924928'	'0.0']->['537445137'	'489812926828924928'	'27.73']
['759251'	'489812926828924928'	'0.0']->['198663706'	'489812926828924928'	'27.76']
['115853603'	'489812926828924928'	'13.35']->['118856384'	'489812926828924928'	'27.77']
['759251'	'489812926828924928'	'0.0']->['209870773'	'489812926828924928'	'27.78']
['53412847'	'489812926828924928'	'25.38']->['215450027'	'489812926828924928'	'27.78']
['759251'	'489812926828924928'	'0.0']->['489661031'	'489812926828924928'	'28.01']
['759251'	'489812926828924928'	'0.0']->['250858596'	'489819982063484928'	'28.03']
['333964245'	'489812926828924928'	'15.68']->['355503926'	'489812926828924928'	'28.12']
['759251'	'489812926828924928'	'0.0']->['1586075792'	'489812926828924928'	'28.18']
['759251'	'489812926828924928'	'0.0']->['1012616798'	'489812926828924928'	'28.21']
['230854933'	'489812926828924928'	'1.13']->['2364117338'	'489812926828924928'	'28.23']
['759251'	'489812926828924928'	'0.0']->['242198783'	'489812926828924928'	'28.32']
['759251'	'489812926828924928'	'0.0']->['284773930'	'489812926828924928'	'28.37']
['759251'	'489812926828924928'	'0.0']->['1319591466'	'489812926828924928'	'28.42']
['759251'	'489812926828924928'	'0.0']->['24757039'	'489812926828924928'	'28.45']
['759251'	'489812926828924928'	'0.0']->['65822224'	'489812926828924928'	'28.49']
['759251'	'489812926828924928'	'0.0']->['85538907'	'489812926828924928'	'28.53']
['759251'	'489812926828924928'	'0.0']->['145686548'	'489812926828924928'	'28.56']
['119758810'	'489812926828924928'	'7.57']->['947828742'	'489812926828924928'	'28.57']
['759251'	'489812926828924928'	'0.0']->['422989344'	'489812926828924928'	'28.58']
['759251'	'489812926828924928'	'0.0']->['707702569'	'489812926828924928'	'28.8']
['759251'	'489812926828924928'	'0.0']->['2286378581'	'489812926828924928'	'29.02']
['759251'	'489812926828924928'	'0.0']->['796546950'	'489812926828924928'	'29.05']
['759251'	'489812926828924928'	'0.0']->['43708724'	'489812926828924928'	'29.08']
['24757039'	'489812926828924928'	'28.45']->['14112480'	'489812926828924928'	'29.13']
['759251'	'489812926828924928'	'0.0']->['1327098060'	'489812926828924928'	'29.38']
['759251'	'489812926828924928'	'0.0']->['752487522'	'489812926828924928'	'29.5']
['759251'	'489812926828924928'	'0.0']->['54664887'	'489812926828924928'	'29.56']
['759251'	'489812926828924928'	'0.0']->['173276513'	'489812926828924928'	'29.59']
['759251'	'489812926828924928'	'0.0']->['231079016'	'489812926828924928'	'29.6']
['759251'	'489812926828924928'	'0.0']->['285917049'	'489812926828924928'	'29.61']
['759251'	'489812926828924928'	'0.0']->['284509417'	'489812926828924928'	'29.62']
['759251'	'489812926828924928'	'0.0']->['74162767'	'489812926828924928'	'29.74']
['759251'	'489812926828924928'	'0.0']->['1062168942'	'489812926828924928'	'29.8']
['759251'	'489812926828924928'	'0.0']->['97649583'	'489812926828924928'	'29.84']
['759251'	'489812926828924928'	'0.0']->['290341922'	'489812926828924928'	'29.87']
['759251'	'489812926828924928'	'0.0']->['52695440'	'489812926828924928'	'31.22']
['759251'	'489812926828924928'	'0.0']->['367659490'	'489812926828924928'	'31.89']
['759251'	'489812926828924928'	'0.0']->['2479159384'	'489812926828924928'	'32.23']
['759251'	'489812926828924928'	'0.0']->['342306595'	'489821054122991616'	'32.3']
['759251'	'489812926828924928'	'0.0']->['194041108'	'489812926828924928'	'32.4']
['759251'	'489812926828924928'	'0.0']->['211533175'	'489812926828924928'	'32.48']
['759251'	'489812926828924928'	'0.0']->['6673722'	'489812926828924928'	'32.52']
['759251'	'489812926828924928'	'0.0']->['135125379'	'489812926828924928'	'32.55']
['167916767'	'489812926828924928'	'5.07']->['1346877865'	'489812926828924928'	'32.56']
['759251'	'489812926828924928'	'0.0']->['1404995444'	'489812926828924928'	'32.56']
['759251'	'489812926828924928'	'0.0']->['487962234'	'489812926828924928'	'32.56']
['759251'	'489812926828924928'	'0.0']->['2533128598'	'489812926828924928'	'32.57']
['604374175'	'489812926828924928'	'6.85']->['556871030'	'489812926828924928'	'32.57']
['759251'	'489812926828924928'	'0.0']->['109470414'	'489812926828924928'	'32.57']
['759251'	'489812926828924928'	'0.0']->['2279094399'	'489812926828924928'	'32.57']
['759251'	'489812926828924928'	'0.0']->['148061376'	'489812926828924928'	'32.57']
['325292387'	'489812926828924928'	'4.37']->['109047968'	'489812926828924928'	'32.57']
['759251'	'489812926828924928'	'0.0']->['1455710156'	'489812926828924928'	'32.57']
['759251'	'489812926828924928'	'0.0']->['473173793'	'489812926828924928'	'32.57']
['759251'	'489812926828924928'	'0.0']->['1671229153'	'489812926828924928'	'32.57']
['759251'	'489812926828924928'	'0.0']->['21380185'	'489812926828924928'	'32.57']
['759251'	'489812926828924928'	'0.0']->['855556087'	'489812926828924928'	'32.57']
['759251'	'489812926828924928'	'0.0']->['211833250'	'489812926828924928'	'32.57']
['759251'	'489812926828924928'	'0.0']->['22392036'	'489812926828924928'	'32.57']
['759251'	'489812926828924928'	'0.0']->['408447390'	'489812926828924928'	'32.57']
['759251'	'489812926828924928'	'0.0']->['443347757'	'489812926828924928'	'32.57']
['759251'	'489812926828924928'	'0.0']->['200987647'	'489812926828924928'	'32.57']
['759251'	'489812926828924928'	'0.0']->['494815667'	'489812926828924928'	'32.57']
['556871030'	'489812926828924928'	'32.57']->['60036727'	'489812926828924928'	'32.57']
['759251'	'489812926828924928'	'0.0']->['1709941208'	'489821120623689730'	'32.57']
['759251'	'489812926828924928'	'0.0']->['232429866'	'489812926828924928'	'32.6']
['17317028'	'489812926828924928'	'7.57']->['109471001'	'489812926828924928'	'32.73']
['759251'	'489812926828924928'	'0.0']->['469144662'	'489812926828924928'	'32.8']
['918953070'	'489812926828924928'	'8.37']->['2237441053'	'489812926828924928'	'32.83']
['759251'	'489812926828924928'	'0.0']->['1232642179'	'489821187644485632'	'32.83']
['759251'	'489812926828924928'	'0.0']->['199640702'	'489812926828924928'	'33.0']
['759251'	'489812926828924928'	'0.0']->['257436071'	'489812926828924928'	'33.08']
['759251'	'489812926828924928'	'0.0']->['1958816220'	'489812926828924928'	'33.13']
['759251'	'489812926828924928'	'0.0']->['1162198044'	'489812926828924928'	'33.17']
['257436071'	'489812926828924928'	'33.08']->['348924266'	'489812926828924928'	'33.3']
['759251'	'489812926828924928'	'0.0']->['47827295'	'489812926828924928'	'33.47']
['759251'	'489812926828924928'	'0.0']->['14213597'	'489812926828924928'	'33.67']
['759251'	'489812926828924928'	'0.0']->['2262153210'	'489812926828924928'	'33.78']
['759251'	'489812926828924928'	'0.0']->['1485007568'	'489812926828924928'	'33.83']
['759251'	'489812926828924928'	'0.0']->['89772012'	'489812926828924928'	'33.86']
['759251'	'489812926828924928'	'0.0']->['577296407'	'489812926828924928'	'33.88']
['759251'	'489812926828924928'	'0.0']->['344225847'	'489812926828924928'	'33.91']
['759251'	'489812926828924928'	'0.0']->['1005396096'	'489812926828924928'	'33.93']
['487119609'	'489812926828924928'	'4.64']->['2489186424'	'489812926828924928'	'34.01']
['759251'	'489812926828924928'	'0.0']->['2425712486'	'489812926828924928'	'34.08']
['759251'	'489812926828924928'	'0.0']->['34253987'	'489812926828924928'	'34.78']
['2342612309'	'489812926828924928'	'12.02']->['339551701'	'489812926828924928'	'35.13']
['759251'	'489812926828924928'	'0.0']->['54330596'	'489812926828924928'	'35.31']
['759251'	'489812926828924928'	'0.0']->['2214665810'	'489812926828924928'	'35.4']
['759251'	'489812926828924928'	'0.0']->['2247686625'	'489812926828924928'	'35.44']
['759251'	'489812926828924928'	'0.0']->['146111489'	'489812926828924928'	'35.46']
['759251'	'489812926828924928'	'0.0']->['520044362'	'489812926828924928'	'35.47']
['759251'	'489812926828924928'	'0.0']->['81556040'	'489812926828924928'	'35.48']
['759251'	'489812926828924928'	'0.0']->['446881717'	'489812926828924928'	'35.48']
['759251'	'489812926828924928'	'0.0']->['16078036'	'489812926828924928'	'35.48']
['604374175'	'489812926828924928'	'6.85']->['626115275'	'489812926828924928'	'35.48']
['23751066'	'489812926828924928'	'1.5']->['813682543'	'489812926828924928'	'35.48']
['759251'	'489812926828924928'	'0.0']->['304636767'	'489812926828924928'	'35.48']
['257436071'	'489812926828924928'	'33.08']->['25139050'	'489812926828924928'	'35.48']
['89772012'	'489812926828924928'	'33.86']->['18134745'	'489812926828924928'	'35.48']
['759251'	'489812926828924928'	'0.0']->['1569984212'	'489812926828924928'	'35.48']
['119758810'	'489812926828924928'	'7.57']->['200696707'	'489812926828924928'	'35.53']
['257436071'	'489812926828924928'	'33.08']->['92723621'	'489812926828924928'	'35.72']
['759251'	'489812926828924928'	'0.0']->['473665906'	'489812926828924928'	'35.81']
['14577821'	'489812926828924928'	'25.55']->['163992822'	'489812926828924928'	'35.85']
['25139050'	'489812926828924928'	'35.48']->['307770881'	'489812926828924928'	'35.88']
['759251'	'489812926828924928'	'0.0']->['340251742'	'489812926828924928'	'35.89']
['759251'	'489812926828924928'	'0.0']->['41433702'	'489812926828924928'	'35.89']
['111074937'	'489812926828924928'	'2.17']->['29518651'	'489812926828924928'	'35.9']
['257436071'	'489812926828924928'	'33.08']->['402140833'	'489812926828924928'	'35.9']
['1523288078'	'489812926828924928'	'27.33']->['538600108'	'489812926828924928'	'36.01']
['759251'	'489812926828924928'	'0.0']->['2597646170'	'489812926828924928'	'36.06']
['109471001'	'489812926828924928'	'32.73']->['87142535'	'489812926828924928'	'36.12']
['402140833'	'489812926828924928'	'35.9']->['497223484'	'489812926828924928'	'36.25']
['402140833'	'489812926828924928'	'35.9']->['92932418'	'489812926828924928'	'36.38']
['759251'	'489812926828924928'	'0.0']->['459739016'	'489812926828924928'	'36.4']
['759251'	'489812926828924928'	'0.0']->['386034925'	'489812926828924928'	'36.42']
['394367590'	'489812926828924928'	'9.75']->['531746232'	'489812926828924928'	'36.48']
['759251'	'489812926828924928'	'0.0']->['67882842'	'489812926828924928'	'36.5']
['759251'	'489812926828924928'	'0.0']->['263743020'	'489812926828924928'	'36.53']
['759251'	'489812926828924928'	'0.0']->['175464293'	'489812926828924928'	'36.57']
['759251'	'489812926828924928'	'0.0']->['478121694'	'489822144923041793'	'36.63']
['25139050'	'489812926828924928'	'35.48']->['390613124'	'489812926828924928'	'36.73']
['759251'	'489812926828924928'	'0.0']->['153615851'	'489812926828924928'	'36.82']
['25139050'	'489812926828924928'	'35.48']->['248218260'	'489812926828924928'	'36.86']
['759251'	'489812926828924928'	'0.0']->['1370936347'	'489812926828924928'	'36.9']
['759251'	'489812926828924928'	'0.0']->['2661420118'	'489812926828924928'	'36.93']
['759251'	'489812926828924928'	'0.0']->['1113983916'	'489812926828924928'	'37.27']
['1115675274'	'489812926828924928'	'10.95']->['1166330418'	'489812926828924928'	'37.45']
['759251'	'489812926828924928'	'0.0']->['501841797'	'489812926828924928'	'37.53']
['759251'	'489812926828924928'	'0.0']->['2279604822'	'489812926828924928'	'37.57']
['269365818'	'489812926828924928'	'6.84']->['16841803'	'489812926828924928'	'37.6']
['759251'	'489812926828924928'	'0.0']->['364626012'	'489812926828924928'	'37.61']
['759251'	'489812926828924928'	'0.0']->['133657583'	'489812926828924928'	'37.61']
['759251'	'489812926828924928'	'0.0']->['483390889'	'489812926828924928'	'37.61']
['759251'	'489812926828924928'	'0.0']->['847753123'	'489812926828924928'	'37.62']
['759251'	'489812926828924928'	'0.0']->['59085872'	'489812926828924928'	'37.62']
['402140833'	'489812926828924928'	'35.9']->['420852153'	'489812926828924928'	'37.62']
['759251'	'489812926828924928'	'0.0']->['458580901'	'489812926828924928'	'38.07']
['759251'	'489812926828924928'	'0.0']->['278439341'	'489812926828924928'	'38.29']
['759251'	'489812926828924928'	'0.0']->['131359424'	'489812926828924928'	'38.4']
['759251'	'489812926828924928'	'0.0']->['23532349'	'489812926828924928'	'38.46']
['759251'	'489812926828924928'	'0.0']->['121027252'	'489812926828924928'	'38.49']
['759251'	'489812926828924928'	'0.0']->['285688893'	'489812926828924928'	'38.5']
['402140833'	'489812926828924928'	'35.9']->['447786677'	'489812926828924928'	'38.51']
['759251'	'489812926828924928'	'0.0']->['415924200'	'489812926828924928'	'38.52']
['759251'	'489812926828924928'	'0.0']->['395646078'	'489812926828924928'	'38.55']
['759251'	'489812926828924928'	'0.0']->['2494453220'	'489812926828924928'	'38.68']
['581342543'	'489812926828924928'	'11.79']->['1621261225'	'489812926828924928'	'39.08']
['402140833'	'489812926828924928'	'35.9']->['462007498'	'489812926828924928'	'39.27']
['759251'	'489812926828924928'	'0.0']->['729092822'	'489812926828924928'	'39.37']
['390613124'	'489812926828924928'	'36.73']->['305057412'	'489812926828924928'	'39.42']
['759251'	'489812926828924928'	'0.0']->['445921938'	'489812926828924928'	'39.44']
['25139050'	'489812926828924928'	'35.48']->['484868671'	'489812926828924928'	'39.45']
['402140833'	'489812926828924928'	'35.9']->['492133369'	'489812926828924928'	'39.46']
['759251'	'489812926828924928'	'0.0']->['318306731'	'489812926828924928'	'39.46']
['759251'	'489812926828924928'	'0.0']->['626180024'	'489812926828924928'	'39.47']
['366908902'	'489812926828924928'	'5.52']->['164030688'	'489812926828924928'	'39.47']
['759251'	'489812926828924928'	'0.0']->['399212921'	'489812926828924928'	'39.47']
['759251'	'489812926828924928'	'0.0']->['353659842'	'489812926828924928'	'39.47']
['759251'	'489812926828924928'	'0.0']->['54626034'	'489812926828924928'	'39.47']
['25139050'	'489812926828924928'	'35.48']->['1007065740'	'489812926828924928'	'39.47']
['759251'	'489812926828924928'	'0.0']->['711339302'	'489812926828924928'	'39.48']
['759251'	'489812926828924928'	'0.0']->['313790261'	'489822905828507648'	'39.65']
['759251'	'489812926828924928'	'0.0']->['83046825'	'489812926828924928'	'39.73']
['759251'	'489812926828924928'	'0.0']->['790349274'	'489812926828924928'	'39.86']
['25139050'	'489812926828924928'	'35.48']->['634757474'	'489812926828924928'	'39.92']
['148271173'	'489812926828924928'	'13.97']->['633028875'	'489812926828924928'	'39.98']
['759251'	'489812926828924928'	'0.0']->['302717923'	'489823030336442368'	'40.15']
['759251'	'489812926828924928'	'0.0']->['40384383'	'489812926828924928'	'40.42']
['759251'	'489812926828924928'	'0.0']->['838721726'	'489812926828924928'	'40.63']
['759251'	'489812926828924928'	'0.0']->['175667977'	'489812926828924928'	'40.74']
['759251'	'489812926828924928'	'0.0']->['32097680'	'489812926828924928'	'40.8']
['759251'	'489812926828924928'	'0.0']->['55291128'	'489812926828924928'	'40.82']
['92723621'	'489812926828924928'	'35.72']->['238418995'	'489812926828924928'	'40.84']
['759251'	'489812926828924928'	'0.0']->['497558586'	'489812926828924928'	'40.84']
['759251'	'489812926828924928'	'0.0']->['114377215'	'489812926828924928'	'40.85']
['759251'	'489812926828924928'	'0.0']->['1180532125'	'489812926828924928'	'40.87']
['83046825'	'489812926828924928'	'39.73']->['252178815'	'489812926828924928'	'41.06']
['759251'	'489812926828924928'	'0.0']->['2614447509'	'489812926828924928'	'41.15']
['759251'	'489812926828924928'	'0.0']->['544053685'	'489812926828924928'	'41.25']
['759251'	'489812926828924928'	'0.0']->['520481733'	'489812926828924928'	'41.25']
['759251'	'489812926828924928'	'0.0']->['56331742'	'489812926828924928'	'41.67']
['759251'	'489812926828924928'	'0.0']->['203609289'	'489812926828924928'	'41.78']
['759251'	'489812926828924928'	'0.0']->['1209260184'	'489812926828924928'	'41.84']
['34114806'	'489812926828924928'	'8.36']->['96675823'	'489812926828924928'	'41.87']
['759251'	'489812926828924928'	'0.0']->['1298113171'	'489812926828924928'	'41.89']
['759251'	'489812926828924928'	'0.0']->['57890551'	'489812926828924928'	'41.9']
['759251'	'489812926828924928'	'0.0']->['356609073'	'489812926828924928'	'41.99']
['759251'	'489812926828924928'	'0.0']->['55406503'	'489812926828924928'	'42.04']
['759251'	'489812926828924928'	'0.0']->['990329370'	'489812926828924928'	'42.06']
['25252506'	'489812926828924928'	'12.05']->['38383456'	'489812926828924928'	'42.08']
['759251'	'489812926828924928'	'0.0']->['610434266'	'489812926828924928'	'42.33']
['759251'	'489812926828924928'	'0.0']->['399059939'	'489812926828924928'	'42.46']
['759251'	'489812926828924928'	'0.0']->['62347191'	'489823613085048832'	'42.47']
['759251'	'489812926828924928'	'0.0']->['2415726692'	'489812926828924928'	'42.52']
['402140833'	'489812926828924928'	'35.9']->['35436837'	'489812926828924928'	'42.58']
['55291128'	'489812926828924928'	'40.82']->['2651439673'	'489812926828924928'	'42.62']
['759251'	'489812926828924928'	'0.0']->['266279880'	'489812926828924928'	'42.77']
['269365818'	'489812926828924928'	'6.84']->['955669956'	'489812926828924928'	'42.77']
['759251'	'489812926828924928'	'0.0']->['2320308259'	'489812926828924928'	'44.23']
['604374175'	'489812926828924928'	'6.85']->['51940839'	'489812926828924928'	'44.95']
['25139050'	'489812926828924928'	'35.48']->['309780887'	'489812926828924928'	'45.32']
['759251'	'489812926828924928'	'0.0']->['2221975782'	'489812926828924928'	'45.5']
['759251'	'489812926828924928'	'0.0']->['1545537247'	'489812926828924928'	'45.59']
['759251'	'489812926828924928'	'0.0']->['226832386'	'489812926828924928'	'45.64']
['759251'	'489812926828924928'	'0.0']->['1601311026'	'489812926828924928'	'45.66']
['307770881'	'489812926828924928'	'35.88']->['486317484'	'489812926828924928'	'45.67']
['759251'	'489812926828924928'	'0.0']->['245890615'	'489812926828924928'	'45.68']
['759251'	'489812926828924928'	'0.0']->['54573693'	'489812926828924928'	'45.68']
['759251'	'489812926828924928'	'0.0']->['379433297'	'489812926828924928'	'45.68']
['399059939'	'489812926828924928'	'42.46']->['471187324'	'489812926828924928'	'45.68']
['174883231'	'489812926828924928'	'1.03']->['182735179'	'489812926828924928'	'45.68']
['759251'	'489812926828924928'	'0.0']->['2292799016'	'489812926828924928'	'45.68']
['759251'	'489812926828924928'	'0.0']->['2567395981'	'489812926828924928'	'45.68']
['487119609'	'489812926828924928'	'4.64']->['1387419786'	'489812926828924928'	'45.68']
['604374175'	'489812926828924928'	'6.85']->['922315842'	'489812926828924928'	'45.68']
['759251'	'489812926828924928'	'0.0']->['1819242366'	'489812926828924928'	'45.68']
['25139050'	'489812926828924928'	'35.48']->['1016722028'	'489812926828924928'	'45.68']
['759251'	'489812926828924928'	'0.0']->['713605909'	'489812926828924928'	'45.68']
['759251'	'489812926828924928'	'0.0']->['194319474'	'489812926828924928'	'45.68']
['759251'	'489812926828924928'	'0.0']->['103595331'	'489812926828924928'	'45.68']
['759251'	'489812926828924928'	'0.0']->['974713970'	'489812926828924928'	'45.68']
['1545537247'	'489812926828924928'	'45.59']->['1030258459'	'489812926828924928'	'45.68']
['759251'	'489812926828924928'	'0.0']->['124236909'	'489812926828924928'	'45.68']
['49808073'	'489812926828924928'	'3.85']->['103160835'	'489812926828924928'	'45.75']
['99697413'	'489812926828924928'	'7.57']->['1005873684'	'489812926828924928'	'45.82']
['759251'	'489812926828924928'	'0.0']->['108123212'	'489812926828924928'	'45.9']
['759251'	'489812926828924928'	'0.0']->['413435677'	'489824498859114497'	'45.98']
['604374175'	'489812926828924928'	'6.85']->['1287607740'	'489812926828924928'	'46.12']
['759251'	'489812926828924928'	'0.0']->['561714383'	'489812926828924928'	'46.23']
['759251'	'489812926828924928'	'0.0']->['2484486867'	'489812926828924928'	'46.33']
['759251'	'489812926828924928'	'0.0']->['611501074'	'489812926828924928'	'46.54']
['759251'	'489812926828924928'	'0.0']->['398076911'	'489812926828924928'	'46.65']
['124236909'	'489812926828924928'	'45.68']->['164159425'	'489812926828924928'	'46.7']
['759251'	'489812926828924928'	'0.0']->['741186624'	'489812926828924928'	'46.72']
['269365818'	'489812926828924928'	'6.84']->['786731210'	'489812926828924928'	'46.75']
['1545537247'	'489812926828924928'	'45.59']->['463644832'	'489812926828924928'	'47.15']
['604374175'	'489812926828924928'	'6.85']->['963882146'	'489812926828924928'	'47.35']
['124236909'	'489812926828924928'	'45.68']->['197033077'	'489812926828924928'	'47.45']
['759251'	'489812926828924928'	'0.0']->['65763664'	'489812926828924928'	'47.5']
['759251'	'489812926828924928'	'0.0']->['75296015'	'489812926828924928'	'47.55']
['1005396096'	'489812926828924928'	'33.93']->['235812783'	'489812926828924928'	'47.73']
['256600709'	'489812926828924928'	'26.52']->['42747850'	'489812926828924928'	'47.83']
['307770881'	'489812926828924928'	'35.88']->['810069475'	'489812926828924928'	'47.87']
['759251'	'489812926828924928'	'0.0']->['1716057822'	'489812926828924928'	'47.89']
['759251'	'489812926828924928'	'0.0']->['176438002'	'489812926828924928'	'47.91']
['759251'	'489812926828924928'	'0.0']->['189076762'	'489812926828924928'	'47.92']
['759251'	'489812926828924928'	'0.0']->['2297902008'	'489812926828924928'	'48.07']
['25677093'	'489812926828924928'	'9.1']->['85214314'	'489812926828924928'	'48.14']
['759251'	'489812926828924928'	'0.0']->['325518095'	'489812926828924928'	'48.18']
['759251'	'489812926828924928'	'0.0']->['117893917'	'489812926828924928'	'48.2']
['759251'	'489812926828924928'	'0.0']->['304198275'	'489812926828924928'	'48.22']
['759251'	'489812926828924928'	'0.0']->['276106615'	'489812926828924928'	'48.42']
['759251'	'489812926828924928'	'0.0']->['350068702'	'489812926828924928'	'48.53']
['759251'	'489812926828924928'	'0.0']->['1126937684'	'489812926828924928'	'48.58']
['759251'	'489812926828924928'	'0.0']->['62833107'	'489812926828924928'	'48.63']
['759251'	'489812926828924928'	'0.0']->['558350575'	'489812926828924928'	'48.77']
['759251'	'489812926828924928'	'0.0']->['73310224'	'489812926828924928'	'48.83']
['759251'	'489812926828924928'	'0.0']->['511012931'	'489812926828924928'	'48.9']
['759251'	'489812926828924928'	'0.0']->['1069272602'	'489825332904861696'	'49.3']
['759251'	'489812926828924928'	'0.0']->['550376102'	'489812926828924928'	'49.92']
['759251'	'489812926828924928'	'0.0']->['2571719763'	'489812926828924928'	'50.44']
['759251'	'489812926828924928'	'0.0']->['596814572'	'489812926828924928'	'50.69']
['759251'	'489812926828924928'	'0.0']->['223796089'	'489812926828924928'	'50.82']
['759251'	'489812926828924928'	'0.0']->['208583111'	'489812926828924928'	'50.89']
['278439341'	'489812926828924928'	'38.29']->['46500706'	'489812926828924928'	'50.92']
['759251'	'489812926828924928'	'0.0']->['58838895'	'489812926828924928'	'50.93']
['759251'	'489812926828924928'	'0.0']->['2651048135'	'489812926828924928'	'50.94']
['759251'	'489812926828924928'	'0.0']->['344897291'	'489812926828924928'	'50.95']
['759251'	'489812926828924928'	'0.0']->['48601446'	'489812926828924928'	'50.95']
['759251'	'489812926828924928'	'0.0']->['404515263'	'489812926828924928'	'50.95']
['759251'	'489812926828924928'	'0.0']->['269886637'	'489812926828924928'	'50.95']
['2297902008'	'489812926828924928'	'48.07']->['2605265971'	'489812926828924928'	'50.95']
['124236909'	'489812926828924928'	'45.68']->['2189323999'	'489812926828924928'	'50.95']
['759251'	'489812926828924928'	'0.0']->['365411995'	'489812926828924928'	'50.95']
['810069475'	'489812926828924928'	'47.87']->['89637103'	'489812926828924928'	'50.95']
['759251'	'489812926828924928'	'0.0']->['1583939996'	'489812926828924928'	'50.95']
['48601446'	'489812926828924928'	'50.95']->['630949721'	'489812926828924928'	'50.95']
['759251'	'489812926828924928'	'0.0']->['480104922'	'489812926828924928'	'50.95']
['1545537247'	'489812926828924928'	'45.59']->['890627546'	'489812926828924928'	'50.95']
['759251'	'489812926828924928'	'0.0']->['538204085'	'489812926828924928'	'50.95']
['759251'	'489812926828924928'	'0.0']->['1193487620'	'489812926828924928'	'51.2']
['759251'	'489812926828924928'	'0.0']->['185376810'	'489825835059539968'	'51.3']
['538204085'	'489812926828924928'	'50.95']->['412841568'	'489812926828924928'	'51.33']
['759251'	'489812926828924928'	'0.0']->['509982329'	'489812926828924928'	'51.45']
['124236909'	'489812926828924928'	'45.68']->['282849195'	'489812926828924928'	'51.8']
['83046825'	'489812926828924928'	'39.73']->['222164279'	'489812926828924928'	'51.98']
['759251'	'489812926828924928'	'0.0']->['56302544'	'489812926828924928'	'52.15']
['759251'	'489812926828924928'	'0.0']->['153890133'	'489812926828924928'	'52.38']
['759251'	'489812926828924928'	'0.0']->['2601872766'	'489812926828924928'	'52.49']
['759251'	'489812926828924928'	'0.0']->['217386076'	'489812926828924928'	'52.6']
['759251'	'489812926828924928'	'0.0']->['2399374704'	'489812926828924928'	'53.39']
['759251'	'489812926828924928'	'0.0']->['73767535'	'489812926828924928'	'53.79']
['412841568'	'489812926828924928'	'51.33']->['223482893'	'489812926828924928'	'53.99']
['759251'	'489812926828924928'	'0.0']->['2427685800'	'489812926828924928'	'54.08']
['759251'	'489812926828924928'	'0.0']->['531408522'	'489812926828924928'	'54.18']
['759251'	'489812926828924928'	'0.0']->['89916215'	'489812926828924928'	'54.25']
['759251'	'489812926828924928'	'0.0']->['277352061'	'489812926828924928'	'54.32']
['285451589'	'489812926828924928'	'16.1']->['113773642'	'489812926828924928'	'54.48']
['759251'	'489812926828924928'	'0.0']->['127873352'	'489812926828924928'	'54.65']
['235812783'	'489812926828924928'	'47.73']->['89547367'	'489812926828924928'	'55.0']
['25139050'	'489812926828924928'	'35.48']->['52719612'	'489812926828924928'	'55.17']
['1545537247'	'489812926828924928'	'45.59']->['872085644'	'489812926828924928'	'55.26']
['124236909'	'489812926828924928'	'45.68']->['211836348'	'489812926828924928'	'55.31']
['759251'	'489812926828924928'	'0.0']->['93834791'	'489812926828924928'	'55.35']
['52719612'	'489812926828924928'	'55.17']->['134460889'	'489812926828924928'	'55.57']
['52719612'	'489812926828924928'	'55.17']->['45179851'	'489812926828924928'	'55.67']
['52719612'	'489812926828924928'	'55.17']->['363110437'	'489812926828924928'	'55.73']
['124236909'	'489812926828924928'	'45.68']->['1495796858'	'489812926828924928'	'55.76']
['52719612'	'489812926828924928'	'55.17']->['340275191'	'489812926828924928'	'55.77']
['759251'	'489812926828924928'	'0.0']->['146347029'	'489812926828924928'	'55.78']
['52719612'	'489812926828924928'	'55.17']->['408595203'	'489812926828924928'	'55.78']
['759251'	'489812926828924928'	'0.0']->['72518043'	'489812926828924928'	'55.78']
['759251'	'489812926828924928'	'0.0']->['247709699'	'489812926828924928'	'55.78']
['759251'	'489812926828924928'	'0.0']->['130397688'	'489826982155124737'	'55.85']
['52719612'	'489812926828924928'	'55.17']->['242280107'	'489812926828924928'	'56.01']
['759251'	'489812926828924928'	'0.0']->['2607582145'	'489812926828924928'	'56.12']
['759251'	'489812926828924928'	'0.0']->['2377591597'	'489812926828924928'	'56.23']
['759251'	'489812926828924928'	'0.0']->['516235113'	'489812926828924928'	'56.23']
['583374793'	'489812926828924928'	'23.85']->['346734453'	'489812926828924928'	'56.27']
['52719612'	'489812926828924928'	'55.17']->['273397727'	'489812926828924928'	'56.3']
['759251'	'489812926828924928'	'0.0']->['452523400'	'489812926828924928'	'56.36']
['124236909'	'489812926828924928'	'45.68']->['234378743'	'489812926828924928'	'56.39']
['759251'	'489812926828924928'	'0.0']->['2446169413'	'489812926828924928'	'56.42']
['604374175'	'489812926828924928'	'6.85']->['846276558'	'489812926828924928'	'56.5']
['52719612'	'489812926828924928'	'55.17']->['403708918'	'489812926828924928'	'56.54']
['759251'	'489812926828924928'	'0.0']->['114694615'	'489812926828924928'	'56.56']
['52719612'	'489812926828924928'	'55.17']->['390285579'	'489812926828924928'	'56.58']
['759251'	'489812926828924928'	'0.0']->['543529717'	'489827179350728704'	'56.63']
['759251'	'489812926828924928'	'0.0']->['33362042'	'489812926828924928'	'56.67']
['604374175'	'489812926828924928'	'6.85']->['412201105'	'489812926828924928'	'56.71']
['153615851'	'489812926828924928'	'36.82']->['255026099'	'489812926828924928'	'56.75']
['759251'	'489812926828924928'	'0.0']->['101977352'	'489812926828924928'	'56.97']
['52719612'	'489812926828924928'	'55.17']->['1015029313'	'489812926828924928'	'57.08']
['52719612'	'489812926828924928'	'55.17']->['853163852'	'489812926828924928'	'57.18']
['705571934'	'489812926828924928'	'25.8']->['181966731'	'489812926828924928'	'57.3']
['759251'	'489812926828924928'	'0.0']->['422193722'	'489812926828924928'	'57.42']
['759251'	'489812926828924928'	'0.0']->['401229411'	'489812926828924928'	'57.42']
['759251'	'489812926828924928'	'0.0']->['53596339'	'489812926828924928'	'57.84']
['52719612'	'489812926828924928'	'55.17']->['344850943'	'489812926828924928'	'58.05']
['759251'	'489812926828924928'	'0.0']->['1384495225'	'489812926828924928'	'58.16']
['759251'	'489812926828924928'	'0.0']->['459478565'	'489812926828924928'	'58.21']
['759251'	'489812926828924928'	'0.0']->['323481433'	'489812926828924928'	'58.24']
['759251'	'489812926828924928'	'0.0']->['31620041'	'489812926828924928'	'58.25']
['52719612'	'489812926828924928'	'55.17']->['529211183'	'489812926828924928'	'58.26']
['153125678'	'489812926828924928'	'6.42']->['429083291'	'489812926828924928'	'58.26']
['759251'	'489812926828924928'	'0.0']->['301815245'	'489812926828924928'	'58.27']
['759251'	'489812926828924928'	'0.0']->['471022936'	'489812926828924928'	'58.27']
['52719612'	'489812926828924928'	'55.17']->['99700746'	'489812926828924928'	'58.41']
['408595203'	'489812926828924928'	'55.78']->['1523880110'	'489812926828924928'	'58.48']
['759251'	'489812926828924928'	'0.0']->['349574306'	'489812926828924928'	'58.51']
['52719612'	'489812926828924928'	'55.17']->['337888526'	'489812926828924928'	'58.53']
['759251'	'489812926828924928'	'0.0']->['566356040'	'489812926828924928'	'58.55']
['759251'	'489812926828924928'	'0.0']->['1258446156'	'489812926828924928'	'59.36']
['52719612'	'489812926828924928'	'55.17']->['75336425'	'489812926828924928'	'59.76']
['60036727'	'489812926828924928'	'32.57']->['878288492'	'489812926828924928'	'59.96']
['759251'	'489812926828924928'	'0.0']->['193516045'	'489812926828924928'	'60.07']
['164159425'	'489812926828924928'	'46.7']->['590727265'	'489812926828924928'	'60.12']
['52719612'	'489812926828924928'	'55.17']->['1599389846'	'489812926828924928'	'60.14']
['759251'	'489812926828924928'	'0.0']->['123764326'	'489812926828924928'	'60.15']
['759251'	'489812926828924928'	'0.0']->['346652593'	'489812926828924928'	'60.16']
['759251'	'489812926828924928'	'0.0']->['228858969'	'489812926828924928'	'60.16']
['52719612'	'489812926828924928'	'55.17']->['76072450'	'489812926828924928'	'60.17']
['123764326'	'489812926828924928'	'60.15']->['1100796368'	'489812926828924928'	'60.17']
['52719612'	'489812926828924928'	'55.17']->['519246512'	'489812926828924928'	'60.17']
['759251'	'489812926828924928'	'0.0']->['61684273'	'489812926828924928'	'60.17']
['759251'	'489812926828924928'	'0.0']->['1850368447'	'489812926828924928'	'60.17']
['123764326'	'489812926828924928'	'60.15']->['376238653'	'489812926828924928'	'60.17']
['759251'	'489812926828924928'	'0.0']->['203101116'	'489812926828924928'	'60.17']
['531408522'	'489812926828924928'	'54.18']->['79540540'	'489812926828924928'	'60.56']
['759251'	'489812926828924928'	'0.0']->['82998969'	'489812926828924928'	'60.75']
['759251'	'489812926828924928'	'0.0']->['2169456289'	'489812926828924928'	'60.85']
['25139050'	'489812926828924928'	'35.48']->['810095768'	'489812926828924928'	'60.9']
['759251'	'489812926828924928'	'0.0']->['618814366'	'489812926828924928'	'60.95']
['759251'	'489812926828924928'	'0.0']->['207425342'	'489812926828924928'	'61.41']
['759251'	'489812926828924928'	'0.0']->['152754961'	'489812926828924928'	'61.64']
['52719612'	'489812926828924928'	'55.17']->['392781502'	'489812926828924928'	'61.75']
['52719612'	'489812926828924928'	'55.17']->['588302964'	'489812926828924928'	'61.81']
['759251'	'489812926828924928'	'0.0']->['434135561'	'489812926828924928'	'61.87']
['759251'	'489812926828924928'	'0.0']->['456448537'	'489812926828924928'	'61.9']
['759251'	'489812926828924928'	'0.0']->['328318574'	'489812926828924928'	'62.71']
['759251'	'489812926828924928'	'0.0']->['199858836'	'489812926828924928'	'63.11']
['759251'	'489812926828924928'	'0.0']->['75090463'	'489812926828924928'	'63.31']
['550376102'	'489812926828924928'	'49.92']->['607222901'	'489812926828924928'	'63.42']
['52719612'	'489812926828924928'	'55.17']->['225812553'	'489812926828924928'	'63.47']
['759251'	'489812926828924928'	'0.0']->['1385963539'	'489812926828924928'	'63.49']
['759251'	'489812926828924928'	'0.0']->['239534258'	'489812926828924928'	'63.5']
['2388495116'	'489812926828924928'	'1.66']->['2429396465'	'489812926828924928'	'63.52']
['759251'	'489812926828924928'	'0.0']->['47469552'	'489812926828924928'	'63.96']
['759251'	'489812926828924928'	'0.0']->['426392959'	'489812926828924928'	'64.18']
['759251'	'489812926828924928'	'0.0']->['1296901814'	'489812926828924928'	'64.29']
['759251'	'489812926828924928'	'0.0']->['193510392'	'489812926828924928'	'64.34']
['52719612'	'489812926828924928'	'55.17']->['982777580'	'489812926828924928'	'64.37']
['759251'	'489812926828924928'	'0.0']->['465920161'	'489829122600734720'	'64.37']
['759251'	'489812926828924928'	'0.0']->['807404228'	'489812926828924928'	'64.4']
['759251'	'489812926828924928'	'0.0']->['823260218'	'489812926828924928'	'64.57']
['759251'	'489812926828924928'	'0.0']->['470503504'	'489812926828924928'	'64.65']
['25139050'	'489812926828924928'	'35.48']->['489248127'	'489812926828924928'	'64.73']
['759251'	'489812926828924928'	'0.0']->['272959741'	'489812926828924928'	'65.17']
['365411995'	'489812926828924928'	'50.95']->['309633332'	'489812926828924928'	'65.38']
['759251'	'489812926828924928'	'0.0']->['393827748'	'489812926828924928'	'65.49']
['759251'	'489812926828924928'	'0.0']->['563712646'	'489812926828924928'	'65.55']
['759251'	'489812926828924928'	'0.0']->['1450289017'	'489812926828924928'	'65.6']
['376238653'	'489812926828924928'	'60.17']->['413169366'	'489812926828924928'	'65.84']
['52719612'	'489812926828924928'	'55.17']->['540462449'	'489812926828924928'	'65.96']
['759251'	'489812926828924928'	'0.0']->['2415471000'	'489812926828924928'	'66.08']
['604374175'	'489812926828924928'	'6.85']->['67839148'	'489812926828924928'	'66.43']
['759251'	'489812926828924928'	'0.0']->['230970331'	'489812926828924928'	'66.61']
['759251'	'489812926828924928'	'0.0']->['155797410'	'489812926828924928'	'66.78']
['52719612'	'489812926828924928'	'55.17']->['2495757955'	'489812926828924928'	'68.48']
['153125678'	'489812926828924928'	'6.42']->['516526271'	'489812926828924928'	'69.33']
['540462449'	'489812926828924928'	'65.96']->['412857068'	'489812926828924928'	'69.76']
['759251'	'489812926828924928'	'0.0']->['594563582'	'489830497414307840'	'69.82']
['759251'	'489812926828924928'	'0.0']->['515473802'	'489812926828924928'	'69.97']
['759251'	'489812926828924928'	'0.0']->['172972627'	'489812926828924928'	'70.08']
['759251'	'489812926828924928'	'0.0']->['332794160'	'489812926828924928'	'70.13']
['759251'	'489812926828924928'	'0.0']->['394839443'	'489812926828924928'	'70.16']
['759251'	'489812926828924928'	'0.0']->['2298557581'	'489812926828924928'	'70.17']
['52719612'	'489812926828924928'	'55.17']->['201228971'	'489812926828924928'	'70.18']
['52719612'	'489812926828924928'	'55.17']->['514607095'	'489812926828924928'	'70.18']
['759251'	'489812926828924928'	'0.0']->['376232605'	'489812926828924928'	'70.18']
['759251'	'489812926828924928'	'0.0']->['71287621'	'489812926828924928'	'70.56']
['759251'	'489812926828924928'	'0.0']->['721542222'	'489812926828924928'	'70.93']
['759251'	'489812926828924928'	'0.0']->['494475584'	'489812926828924928'	'71.4']
['759251'	'489812926828924928'	'0.0']->['193953533'	'489812926828924928'	'71.52']
['238418995'	'489812926828924928'	'40.84']->['2221285615'	'489812926828924928'	'71.63']
['759251'	'489812926828924928'	'0.0']->['424211478'	'489812926828924928'	'71.75']
['1545537247'	'489812926828924928'	'45.59']->['1675508340'	'489812926828924928'	'71.81']
['759251'	'489812926828924928'	'0.0']->['45335952'	'489812926828924928'	'71.87']
['759251'	'489812926828924928'	'0.0']->['249723242'	'489812926828924928'	'71.95']
['48618546'	'489812926828924928'	'18.88']->['482227685'	'489812926828924928'	'72.14']
['1007065740'	'489812926828924928'	'39.47']->['2403971796'	'489812926828924928'	'72.24']
['759251'	'489812926828924928'	'0.0']->['275442900'	'489812926828924928'	'72.29']
['759251'	'489812926828924928'	'0.0']->['291218636'	'489812926828924928'	'72.33']
['1545537247'	'489812926828924928'	'45.59']->['1586709704'	'489812926828924928'	'72.42']
['759251'	'489812926828924928'	'0.0']->['1382485472'	'489812926828924928'	'72.5']
['759251'	'489812926828924928'	'0.0']->['291889386'	'489812926828924928'	'72.8']
['759251'	'489812926828924928'	'0.0']->['2154331799'	'489812926828924928'	'72.95']
['759251'	'489812926828924928'	'0.0']->['52777118'	'489812926828924928'	'73.1']
['759251'	'489812926828924928'	'0.0']->['247602246'	'489812926828924928'	'73.36']
['759251'	'489812926828924928'	'0.0']->['2616880680'	'489812926828924928'	'73.49']
['759251'	'489812926828924928'	'0.0']->['848723124'	'489812926828924928'	'73.62']
['759251'	'489812926828924928'	'0.0']->['87426468'	'489812926828924928'	'73.73']
['759251'	'489812926828924928'	'0.0']->['63099815'	'489812926828924928'	'73.79']
['759251'	'489812926828924928'	'0.0']->['157268638'	'489812926828924928'	'73.82']
['759251'	'489812926828924928'	'0.0']->['1256765336'	'489812926828924928'	'73.85']
['759251'	'489812926828924928'	'0.0']->['600627711'	'489812926828924928'	'74.39']
['759251'	'489812926828924928'	'0.0']->['1119891006'	'489812926828924928'	'74.66']
['759251'	'489812926828924928'	'0.0']->['1665954822'	'489812926828924928'	'74.8']
['759251'	'489812926828924928'	'0.0']->['324237438'	'489812926828924928'	'74.87']
['72305315'	'489812926828924928'	'0.85']->['122668743'	'489812926828924928'	'74.9']
['471187324'	'489812926828924928'	'45.68']->['342123651'	'489812926828924928'	'74.92']
['759251'	'489812926828924928'	'0.0']->['73398490'	'489812926828924928'	'74.93']
['759251'	'489812926828924928'	'0.0']->['276821234'	'489812926828924928'	'75.05']
['759251'	'489812926828924928'	'0.0']->['171333530'	'489812926828924928'	'75.17']
['759251'	'489812926828924928'	'0.0']->['2161444237'	'489812926828924928'	'75.85']
['759251'	'489812926828924928'	'0.0']->['32875189'	'489812926828924928'	'76.96']
['25139050'	'489812926828924928'	'35.48']->['57604186'	'489812926828924928'	'77.51']
['52719612'	'489812926828924928'	'55.17']->['516424778'	'489812926828924928'	'77.79']
['1296901814'	'489812926828924928'	'64.29']->['2344158636'	'489812926828924928'	'77.93']
['759251'	'489812926828924928'	'0.0']->['261301549'	'489812926828924928'	'78.0']
['759251'	'489812926828924928'	'0.0']->['591979588'	'489812926828924928'	'78.03']
['25139050'	'489812926828924928'	'35.48']->['464659615'	'489812926828924928'	'78.05']
['759251'	'489812926828924928'	'0.0']->['2680527406'	'489812926828924928'	'78.07']
['604374175'	'489812926828924928'	'6.85']->['239833610'	'489812926828924928'	'78.13']
['759251'	'489812926828924928'	'0.0']->['398759321'	'489812926828924928'	'78.18']
['759251'	'489812926828924928'	'0.0']->['21121515'	'489812926828924928'	'78.32']
['515473802'	'489812926828924928'	'69.97']->['590026933'	'489812926828924928'	'78.38']
['759251'	'489812926828924928'	'0.0']->['2260671556'	'489812926828924928'	'78.45']
['759251'	'489812926828924928'	'0.0']->['23487221'	'489832693928968192'	'78.55']
['759251'	'489812926828924928'	'0.0']->['41787833'	'489812926828924928'	'79.22']
['396650305'	'489812926828924928'	'20.41']->['155498037'	'489812926828924928'	'79.6']
['759251'	'489812926828924928'	'0.0']->['1395588799'	'489812926828924928'	'79.79']
['759251'	'489812926828924928'	'0.0']->['46394596'	'489812926828924928'	'79.89']
['759251'	'489812926828924928'	'0.0']->['76638344'	'489812926828924928'	'79.94']
['759251'	'489812926828924928'	'0.0']->['221026919'	'489812926828924928'	'79.96']
['124236909'	'489812926828924928'	'45.68']->['65639977'	'489812926828924928'	'79.97']
['759251'	'489812926828924928'	'0.0']->['55272828'	'489812926828924928'	'79.98']
['759251'	'489812926828924928'	'0.0']->['55448340'	'489812926828924928'	'80.22']
['759251'	'489812926828924928'	'0.0']->['387154383'	'489812926828924928'	'80.45']
['759251'	'489812926828924928'	'0.0']->['2365796197'	'489812926828924928'	'80.45']
['604374175'	'489812926828924928'	'6.85']->['920530352'	'489812926828924928'	'81.02']
['759251'	'489812926828924928'	'0.0']->['396536048'	'489812926828924928'	'81.58']
['52719612'	'489812926828924928'	'55.17']->['411486188'	'489812926828924928'	'82.3']
['447786677'	'489812926828924928'	'38.51']->['249051503'	'489812926828924928'	'82.66']
['1395588799'	'489812926828924928'	'79.79']->['1335540757'	'489812926828924928'	'82.84']
['759251'	'489812926828924928'	'0.0']->['168461719'	'489812926828924928'	'82.93']
['759251'	'489812926828924928'	'0.0']->['1011495925'	'489812926828924928'	'82.97']
['759251'	'489812926828924928'	'0.0']->['282164931'	'489812926828924928'	'83.02']
['759251'	'489812926828924928'	'0.0']->['1963642753'	'489812926828924928'	'83.15']
['759251'	'489812926828924928'	'0.0']->['860658950'	'489812926828924928'	'83.28']
['759251'	'489812926828924928'	'0.0']->['120797723'	'489812926828924928'	'83.42']
['25139050'	'489812926828924928'	'35.48']->['2576046024'	'489812926828924928'	'83.57']
['234526497'	'489812926828924928'	'6.9']->['1573032290'	'489812926828924928'	'84.2']
['759251'	'489812926828924928'	'0.0']->['172332776'	'489812926828924928'	'84.44']
['759251'	'489812926828924928'	'0.0']->['1573654022'	'489812926828924928'	'84.56']
['759251'	'489812926828924928'	'0.0']->['386099508'	'489812926828924928'	'84.62']
['759251'	'489812926828924928'	'0.0']->['1953117589'	'489812926828924928'	'84.68']
['759251'	'489812926828924928'	'0.0']->['106788885'	'489812926828924928'	'86.37']
['759251'	'489812926828924928'	'0.0']->['436778251'	'489812926828924928'	'87.21']
['759251'	'489812926828924928'	'0.0']->['871938222'	'489812926828924928'	'87.63']
['759251'	'489812926828924928'	'0.0']->['438436781'	'489812926828924928'	'87.84']
[truncated: 547 more rows]
