# Supplementary material for: BiMGCL: rumor detection via bi-directional multi-level graph contrastive learning
Source: PeerJ Comput Sci. 2023 Nov 10;9:e1659. doi: 10.7717/peerj-cs.1659 (PMC10703058; doi:10.7717/peerj-cs.1659)
Supplement: Supplemental Information 1 [file peerj-cs-09-1659-s001.zip › rumor_detection_acl2017/twitter15/tree/489816746405007360.txt]

['ROOT'	'ROOT'	'0.0']->['1630896181'	'489816746405007360'	'0.0']
['1630896181'	'489816746405007360'	'0.0']->['231017507'	'489816746405007360'	'0.6']
['1630896181'	'489816746405007360'	'0.0']->['79299664'	'489816746405007360'	'0.6']
['1630896181'	'489816746405007360'	'0.0']->['248820485'	'489816746405007360'	'0.6']
['1630896181'	'489816746405007360'	'0.0']->['2236567958'	'489816746405007360'	'0.6']
['1630896181'	'489816746405007360'	'0.0']->['101293115'	'489816746405007360'	'0.6']
['1630896181'	'489816746405007360'	'0.0']->['819644227'	'489816746405007360'	'0.6']
['1630896181'	'489816746405007360'	'0.0']->['1199080585'	'489816746405007360'	'0.6']
['1630896181'	'489816746405007360'	'0.0']->['89309278'	'489816746405007360'	'0.6']
['1630896181'	'489816746405007360'	'0.0']->['42025580'	'489816746405007360'	'0.62']
['1630896181'	'489816746405007360'	'0.0']->['6266792'	'489816920951357440'	'0.68']
['1630896181'	'489816746405007360'	'0.0']->['74311985'	'489816746405007360'	'0.8']
['1630896181'	'489816746405007360'	'0.0']->['343597816'	'489816746405007360'	'0.89']
['1630896181'	'489816746405007360'	'0.0']->['30112164'	'489816746405007360'	'0.94']
['1630896181'	'489816746405007360'	'0.0']->['2611809644'	'489816746405007360'	'0.96']
['1630896181'	'489816746405007360'	'0.0']->['221457435'	'489816746405007360'	'0.98']
['1630896181'	'489816746405007360'	'0.0']->['23385127'	'489816746405007360'	'1.02']
['1630896181'	'489816746405007360'	'0.0']->['51773862'	'489816746405007360'	'1.07']
['1630896181'	'489816746405007360'	'0.0']->['559195707'	'489816746405007360'	'1.19']
['1630896181'	'489816746405007360'	'0.0']->['1187210960'	'489816746405007360'	'1.25']
['1630896181'	'489816746405007360'	'0.0']->['1144230288'	'489816746405007360'	'1.32']
['6266792'	'489816920951357440'	'0.68']->['177953213'	'489817312405360640'	'2.25']
['1630896181'	'489816746405007360'	'0.0']->['95609127'	'489816746405007360'	'2.26']
['1630896181'	'489816746405007360'	'0.0']->['304874770'	'489817328885174272'	'2.32']
['1630896181'	'489816746405007360'	'0.0']->['84055244'	'489816746405007360'	'2.73']
['1630896181'	'489816746405007360'	'0.0']->['163590475'	'489816746405007360'	'2.96']
['1630896181'	'489816746405007360'	'0.0']->['132573156'	'489816746405007360'	'3.08']
['1630896181'	'489816746405007360'	'0.0']->['369523203'	'489816746405007360'	'3.14']
['1630896181'	'489816746405007360'	'0.0']->['26305051'	'489816746405007360'	'3.19']
['1630896181'	'489816746405007360'	'0.0']->['953632820'	'489816746405007360'	'3.19']
['1630896181'	'489816746405007360'	'0.0']->['2243859566'	'489816746405007360'	'3.2']
['1630896181'	'489816746405007360'	'0.0']->['58106757'	'489816746405007360'	'3.2']
['1630896181'	'489816746405007360'	'0.0']->['1235734146'	'489816746405007360'	'3.2']
['1630896181'	'489816746405007360'	'0.0']->['43629833'	'489816746405007360'	'3.2']
['1630896181'	'489816746405007360'	'0.0']->['1040089236'	'489816746405007360'	'3.2']
['1630896181'	'489816746405007360'	'0.0']->['2281347398'	'489816746405007360'	'3.2']
['1630896181'	'489816746405007360'	'0.0']->['199925747'	'489816746405007360'	'3.2']
['1630896181'	'489816746405007360'	'0.0']->['54179001'	'489816746405007360'	'3.2']
['1630896181'	'489816746405007360'	'0.0']->['24579609'	'489816746405007360'	'3.2']
['1630896181'	'489816746405007360'	'0.0']->['223565574'	'489816746405007360'	'3.2']
['1630896181'	'489816746405007360'	'0.0']->['1471854139'	'489816746405007360'	'3.2']
['1630896181'	'489816746405007360'	'0.0']->['1910331320'	'489816746405007360'	'3.2']
['1630896181'	'489816746405007360'	'0.0']->['783393408'	'489816746405007360'	'3.2']
['1630896181'	'489816746405007360'	'0.0']->['37712895'	'489816746405007360'	'4.09']
['1630896181'	'489816746405007360'	'0.0']->['594533938'	'489816746405007360'	'4.54']
['1630896181'	'489816746405007360'	'0.0']->['294800721'	'489816746405007360'	'4.76']
['1630896181'	'489816746405007360'	'0.0']->['2377591597'	'489816746405007360'	'4.87']
['1630896181'	'489816746405007360'	'0.0']->['44929299'	'489816746405007360'	'4.93']
['1630896181'	'489816746405007360'	'0.0']->['152465383'	'489816746405007360'	'4.96']
['1630896181'	'489816746405007360'	'0.0']->['537400369'	'489816746405007360'	'4.97']
['1630896181'	'489816746405007360'	'0.0']->['128118517'	'489816746405007360'	'4.98']
['79299664'	'489816746405007360'	'0.6']->['61606445'	'489816746405007360'	'4.98']
['1630896181'	'489816746405007360'	'0.0']->['38357803'	'489816746405007360'	'4.98']
['1630896181'	'489816746405007360'	'0.0']->['74765996'	'489816746405007360'	'5.1']
['1630896181'	'489816746405007360'	'0.0']->['289030649'	'489818076142383105'	'5.28']
['1630896181'	'489816746405007360'	'0.0']->['244525965'	'489816746405007360'	'5.58']
['1630896181'	'489816746405007360'	'0.0']->['1620435294'	'489816746405007360'	'5.81']
['1620435294'	'489816746405007360'	'5.81']->['453929829'	'489816746405007360'	'5.93']
['1630896181'	'489816746405007360'	'0.0']->['399714175'	'489816746405007360'	'5.99']
['1630896181'	'489816746405007360'	'0.0']->['80550102'	'489816746405007360'	'6.04']
['1630896181'	'489816746405007360'	'0.0']->['1893601939'	'489816746405007360'	'6.04']
['1630896181'	'489816746405007360'	'0.0']->['313709665'	'489816746405007360'	'6.05']
['1630896181'	'489816746405007360'	'0.0']->['365054985'	'489816746405007360'	'6.05']
['1630896181'	'489816746405007360'	'0.0']->['915850554'	'489816746405007360'	'6.05']
['1630896181'	'489816746405007360'	'0.0']->['166505358'	'489816746405007360'	'6.43']
['1630896181'	'489816746405007360'	'0.0']->['585664052'	'489816746405007360'	'6.58']
['1630896181'	'489816746405007360'	'0.0']->['2606130408'	'489816746405007360'	'6.6']
['1630896181'	'489816746405007360'	'0.0']->['1459992482'	'489816746405007360'	'6.88']
['1630896181'	'489816746405007360'	'0.0']->['14219018'	'489816746405007360'	'6.93']
['1630896181'	'489816746405007360'	'0.0']->['15302133'	'489816746405007360'	'7.2']
['585664052'	'489816746405007360'	'6.58']->['1199815022'	'489816746405007360'	'7.33']
['1630896181'	'489816746405007360'	'0.0']->['2156556839'	'489816746405007360'	'7.48']
['1630896181'	'489816746405007360'	'0.0']->['1329632965'	'489816746405007360'	'8.27']
['166505358'	'489816746405007360'	'6.43']->['105108295'	'489816746405007360'	'8.6']
['1630896181'	'489816746405007360'	'0.0']->['112861925'	'489816746405007360'	'9.15']
['1630896181'	'489816746405007360'	'0.0']->['441377255'	'489816746405007360'	'9.33']
['1630896181'	'489816746405007360'	'0.0']->['587846025'	'489816746405007360'	'9.53']
['1630896181'	'489816746405007360'	'0.0']->['959307409'	'489816746405007360'	'9.78']
['1630896181'	'489816746405007360'	'0.0']->['70289960'	'489816746405007360'	'10.3']
['1630896181'	'489816746405007360'	'0.0']->['52144693'	'489816746405007360'	'10.35']
['1630896181'	'489816746405007360'	'0.0']->['1938829309'	'489816746405007360'	'10.97']
['1630896181'	'489816746405007360'	'0.0']->['199152144'	'489816746405007360'	'11.8']
['1630896181'	'489816746405007360'	'0.0']->['780767377'	'489816746405007360'	'11.8']
['1630896181'	'489816746405007360'	'0.0']->['259438468'	'489816746405007360'	'11.9']
['1630896181'	'489816746405007360'	'0.0']->['364504025'	'489819959904993281'	'12.77']
['1630896181'	'489816746405007360'	'0.0']->['731855275'	'489816746405007360'	'14.52']
['1630896181'	'489816746405007360'	'0.0']->['194801178'	'489816746405007360'	'14.72']
['585664052'	'489816746405007360'	'6.58']->['1225473752'	'489816746405007360'	'14.8']
['1630896181'	'489816746405007360'	'0.0']->['55544745'	'489816746405007360'	'15.22']
['80550102'	'489816746405007360'	'6.04']->['38152257'	'489816746405007360'	'15.42']
['1630896181'	'489816746405007360'	'0.0']->['29370182'	'489816746405007360'	'15.72']
['289030649'	'489818076142383105'	'5.28']->['315124926'	'489820708822716416'	'15.75']
['1630896181'	'489816746405007360'	'0.0']->['399141887'	'489816746405007360'	'16.72']
['1630896181'	'489816746405007360'	'0.0']->['281553826'	'489816746405007360'	'16.87']
['1630896181'	'489816746405007360'	'0.0']->['459552184'	'489821115779260416'	'17.37']
['1630896181'	'489816746405007360'	'0.0']->['487136792'	'489816746405007360'	'17.8']
['1630896181'	'489816746405007360'	'0.0']->['2173541108'	'489816746405007360'	'18.28']
['315124926'	'489820708822716416'	'15.75']->['289030649'	'489818076142383105'	'5.28']
['1630896181'	'489816746405007360'	'0.0']->['147869869'	'489816746405007360'	'20.3']
['1630896181'	'489816746405007360'	'0.0']->['211061114'	'489816746405007360'	'20.78']
['1630896181'	'489816746405007360'	'0.0']->['58149759'	'489816746405007360'	'20.92']
['1630896181'	'489816746405007360'	'0.0']->['731897407'	'489816746405007360'	'22.62']
['1630896181'	'489816746405007360'	'0.0']->['143801564'	'489816746405007360'	'23.43']
['1630896181'	'489816746405007360'	'0.0']->['342526582'	'489816746405007360'	'24.37']
['1630896181'	'489816746405007360'	'0.0']->['307806192'	'489816746405007360'	'24.38']
['2173541108'	'489816746405007360'	'18.28']->['954005587'	'489816746405007360'	'24.85']
['1630896181'	'489816746405007360'	'0.0']->['37398014'	'489816746405007360'	'24.87']
['1630896181'	'489816746405007360'	'0.0']->['841450832'	'489816746405007360'	'26.5']
['1630896181'	'489816746405007360'	'0.0']->['1345096981'	'489816746405007360'	'27.48']
['1630896181'	'489816746405007360'	'0.0']->['581303339'	'489816746405007360'	'27.62']
['1630896181'	'489816746405007360'	'0.0']->['1849151492'	'489816746405007360'	'30.45']
['731855275'	'489816746405007360'	'14.52']->['748016220'	'489816746405007360'	'31.3']
['147869869'	'489816746405007360'	'20.3']->['201360235'	'489816746405007360'	'31.62']
['199925747'	'489816746405007360'	'3.2']->['172599310'	'489816746405007360'	'31.72']
['1630896181'	'489816746405007360'	'0.0']->['307209164'	'489816746405007360'	'32.83']
['1630896181'	'489816746405007360'	'0.0']->['1358122993'	'489816746405007360'	'32.85']
['1630896181'	'489816746405007360'	'0.0']->['2218576910'	'489816746405007360'	'33.05']
['1630896181'	'489816746405007360'	'0.0']->['1272041820'	'489816746405007360'	'34.0']
['1630896181'	'489816746405007360'	'0.0']->['2593865761'	'489816746405007360'	'34.35']
['1630896181'	'489816746405007360'	'0.0']->['1614169976'	'489816746405007360'	'36.1']
['172599310'	'489816746405007360'	'31.72']->['1656404006'	'489816746405007360'	'39.48']
['1630896181'	'489816746405007360'	'0.0']->['115295189'	'489816746405007360'	'40.1']
['1630896181'	'489816746405007360'	'0.0']->['269868105'	'489816746405007360'	'40.72']
['199925747'	'489816746405007360'	'3.2']->['946849627'	'489816746405007360'	'41.03']
['1630896181'	'489816746405007360'	'0.0']->['735729464'	'489816746405007360'	'47.32']
['1630896181'	'489816746405007360'	'0.0']->['2519909681'	'489830313837985792'	'53.92']
['1630896181'	'489816746405007360'	'0.0']->['258831728'	'489816746405007360'	'58.55']
['1630896181'	'489816746405007360'	'0.0']->['886566090'	'489816746405007360'	'59.42']
['1630896181'	'489816746405007360'	'0.0']->['2450895738'	'489816746405007360'	'59.82']
['1630896181'	'489816746405007360'	'0.0']->['2510398623'	'489831969232916480'	'60.48']
['1630896181'	'489816746405007360'	'0.0']->['1337342689'	'489816746405007360'	'63.02']
['1630896181'	'489816746405007360'	'0.0']->['386038831'	'489816746405007360'	'65.62']
['1630896181'	'489816746405007360'	'0.0']->['263719323'	'489816746405007360'	'66.43']
['1630896181'	'489816746405007360'	'0.0']->['279585005'	'489816746405007360'	'67.12']
['1630896181'	'489816746405007360'	'0.0']->['438949462'	'489816746405007360'	'70.88']
['1337342689'	'489816746405007360'	'63.02']->['260754958'	'489816746405007360'	'72.9']
['1630896181'	'489816746405007360'	'0.0']->['512757113'	'489816746405007360'	'74.7']
['1630896181'	'489816746405007360'	'0.0']->['312216981'	'489816746405007360'	'75.93']
['147869869'	'489816746405007360'	'20.3']->['237045085'	'489816746405007360'	'82.95']
['172599310'	'489816746405007360'	'31.72']->['632503589'	'489816746405007360'	'102.12']
['1630896181'	'489816746405007360'	'0.0']->['2512741470'	'489816746405007360'	'106.93']
['1630896181'	'489816746405007360'	'0.0']->['214491089'	'489816746405007360'	'123.55']
['1630896181'	'489816746405007360'	'0.0']->['18468112'	'489816746405007360'	'149.52']
['1630896181'	'489816746405007360'	'0.0']->['1390675140'	'489816746405007360'	'154.55']
['1630896181'	'489816746405007360'	'0.0']->['264053954'	'489816746405007360'	'157.52']
['1630896181'	'489816746405007360'	'0.0']->['1556095958'	'489816746405007360'	'183.22']
['1630896181'	'489816746405007360'	'0.0']->['312895202'	'489816746405007360'	'248.02']
['2173541108'	'489816746405007360'	'18.28']->['635249058'	'489816746405007360'	'259.83']
['1630896181'	'489816746405007360'	'0.0']->['59249106'	'489816746405007360'	'299.42']
['1630896181'	'489816746405007360'	'0.0']->['527306996'	'489816746405007360'	'299.42']
['1630896181'	'489816746405007360'	'0.0']->['744409386'	'489816746405007360'	'299.42']
['1630896181'	'489816746405007360'	'0.0']->['806585'	'489897234540924928'	'319.83']
['806585'	'489897234540924928'	'319.83']->['365054985'	'489816746405007360'	'6.05']
['365054985'	'489816746405007360'	'6.05']->['806585'	'489897234540924928'	'319.83']
