# Supplementary material for: BiMGCL: rumor detection via bi-directional multi-level graph contrastive learning
Source: PeerJ Comput Sci. 2023 Nov 10;9:e1659. doi: 10.7717/peerj-cs.1659 (PMC10703058; doi:10.7717/peerj-cs.1659)
Supplement: Supplemental Information 1 [file peerj-cs-09-1659-s001.zip › rumor_detection_acl2017/twitter15/tree/489818014364086273.txt]

['ROOT'	'ROOT'	'0.0']->['22240612'	'489818014364086273'	'0.0']
['22240612'	'489818014364086273'	'0.0']->['95083293'	'489818014364086273'	'1.35']
['22240612'	'489818014364086273'	'0.0']->['81469165'	'489818014364086273'	'1.35']
['22240612'	'489818014364086273'	'0.0']->['70871976'	'489818014364086273'	'1.35']
['22240612'	'489818014364086273'	'0.0']->['282692509'	'489818014364086273'	'1.35']
['22240612'	'489818014364086273'	'0.0']->['2415613962'	'489818014364086273'	'1.35']
['22240612'	'489818014364086273'	'0.0']->['51477337'	'489818014364086273'	'1.35']
['22240612'	'489818014364086273'	'0.0']->['208124339'	'489818014364086273'	'1.35']
['22240612'	'489818014364086273'	'0.0']->['1114130760'	'489818014364086273'	'1.35']
['22240612'	'489818014364086273'	'0.0']->['105690080'	'489818014364086273'	'1.35']
['22240612'	'489818014364086273'	'0.0']->['56052608'	'489818014364086273'	'1.35']
['22240612'	'489818014364086273'	'0.0']->['86670390'	'489818014364086273'	'1.35']
['22240612'	'489818014364086273'	'0.0']->['384131102'	'489818014364086273'	'1.35']
['22240612'	'489818014364086273'	'0.0']->['240710359'	'489818014364086273'	'1.35']
['22240612'	'489818014364086273'	'0.0']->['176296513'	'489818014364086273'	'1.35']
['22240612'	'489818014364086273'	'0.0']->['100859683'	'489818014364086273'	'1.35']
['22240612'	'489818014364086273'	'0.0']->['2522023330'	'489818014364086273'	'1.35']
['22240612'	'489818014364086273'	'0.0']->['190932580'	'489818014364086273'	'1.52']
['22240612'	'489818014364086273'	'0.0']->['39609732'	'489818014364086273'	'1.61']
['22240612'	'489818014364086273'	'0.0']->['108958320'	'489818014364086273'	'1.66']
['22240612'	'489818014364086273'	'0.0']->['219831249'	'489818014364086273'	'1.68']
['22240612'	'489818014364086273'	'0.0']->['306280499'	'489818014364086273'	'1.69']
['22240612'	'489818014364086273'	'0.0']->['41224717'	'489818014364086273'	'1.69']
['22240612'	'489818014364086273'	'0.0']->['2561751806'	'489818014364086273'	'1.7']
['22240612'	'489818014364086273'	'0.0']->['27594080'	'489818014364086273'	'1.7']
['22240612'	'489818014364086273'	'0.0']->['314081038'	'489818014364086273'	'1.8']
['22240612'	'489818014364086273'	'0.0']->['49901995'	'489818014364086273'	'1.85']
['22240612'	'489818014364086273'	'0.0']->['269327724'	'489818014364086273'	'1.88']
['22240612'	'489818014364086273'	'0.0']->['1525622990'	'489818014364086273'	'1.9']
['22240612'	'489818014364086273'	'0.0']->['34533138'	'489818014364086273'	'2.14']
['39609732'	'489818014364086273'	'1.61']->['325742574'	'489818014364086273'	'2.26']
['22240612'	'489818014364086273'	'0.0']->['246805094'	'489818014364086273'	'2.32']
['22240612'	'489818014364086273'	'0.0']->['193657626'	'489818014364086273'	'2.38']
['22240612'	'489818014364086273'	'0.0']->['50589284'	'489818014364086273'	'2.87']
['325742574'	'489818014364086273'	'2.26']->['27550771'	'489818014364086273'	'3.11']
['22240612'	'489818014364086273'	'0.0']->['2273216286'	'489818014364086273'	'3.23']
['22240612'	'489818014364086273'	'0.0']->['16209123'	'489818014364086273'	'3.29']
['22240612'	'489818014364086273'	'0.0']->['164852639'	'489818014364086273'	'3.32']
['22240612'	'489818014364086273'	'0.0']->['64419438'	'489818848820862976'	'3.32']
['22240612'	'489818014364086273'	'0.0']->['207249457'	'489818014364086273'	'3.33']
['22240612'	'489818014364086273'	'0.0']->['2450908686'	'489818014364086273'	'3.34']
['325742574'	'489818014364086273'	'2.26']->['44410724'	'489818014364086273'	'3.35']
['22240612'	'489818014364086273'	'0.0']->['29793167'	'489818014364086273'	'3.35']
['22240612'	'489818014364086273'	'0.0']->['249869615'	'489818014364086273'	'3.35']
['22240612'	'489818014364086273'	'0.0']->['405614354'	'489818014364086273'	'3.35']
['22240612'	'489818014364086273'	'0.0']->['405443648'	'489818014364086273'	'3.35']
['22240612'	'489818014364086273'	'0.0']->['370771731'	'489818014364086273'	'3.35']
['22240612'	'489818014364086273'	'0.0']->['606835126'	'489818014364086273'	'3.35']
['22240612'	'489818014364086273'	'0.0']->['2559722468'	'489818014364086273'	'3.55']
['22240612'	'489818014364086273'	'0.0']->['107736469'	'489818014364086273'	'3.65']
['22240612'	'489818014364086273'	'0.0']->['590656428'	'489818014364086273'	'3.75']
['22240612'	'489818014364086273'	'0.0']->['362355801'	'489818014364086273'	'4.53']
['22240612'	'489818014364086273'	'0.0']->['2207471546'	'489818014364086273'	'4.91']
['22240612'	'489818014364086273'	'0.0']->['21784741'	'489818014364086273'	'5.11']
['22240612'	'489818014364086273'	'0.0']->['2158613570'	'489818014364086273'	'5.2']
['22240612'	'489818014364086273'	'0.0']->['227206393'	'489818014364086273'	'5.25']
['22240612'	'489818014364086273'	'0.0']->['616146880'	'489818014364086273'	'5.28']
['22240612'	'489818014364086273'	'0.0']->['2269426399'	'489818014364086273'	'5.29']
['22240612'	'489818014364086273'	'0.0']->['75712923'	'489818014364086273'	'5.29']
['22240612'	'489818014364086273'	'0.0']->['133377254'	'489818014364086273'	'5.3']
['22240612'	'489818014364086273'	'0.0']->['228048565'	'489818014364086273'	'5.3']
['22240612'	'489818014364086273'	'0.0']->['138901623'	'489818014364086273'	'5.3']
['39609732'	'489818014364086273'	'1.61']->['7267552'	'489818014364086273'	'5.3']
['22240612'	'489818014364086273'	'0.0']->['2463579162'	'489818014364086273'	'5.3']
['22240612'	'489818014364086273'	'0.0']->['53588485'	'489818014364086273'	'5.3']
['22240612'	'489818014364086273'	'0.0']->['147045235'	'489818014364086273'	'5.86']
['22240612'	'489818014364086273'	'0.0']->['95346426'	'489818014364086273'	'6.14']
['22240612'	'489818014364086273'	'0.0']->['1285967594'	'489818014364086273'	'6.28']
['22240612'	'489818014364086273'	'0.0']->['1608175592'	'489818014364086273'	'6.35']
['22240612'	'489818014364086273'	'0.0']->['23661508'	'489818014364086273'	'6.42']
['22240612'	'489818014364086273'	'0.0']->['415255002'	'489818014364086273'	'7.08']
['22240612'	'489818014364086273'	'0.0']->['219280371'	'489818014364086273'	'7.4']
['41224717'	'489818014364086273'	'1.69']->['327904087'	'489818014364086273'	'7.57']
['22240612'	'489818014364086273'	'0.0']->['54127475'	'489818014364086273'	'7.65']
['22240612'	'489818014364086273'	'0.0']->['51450959'	'489818014364086273'	'7.69']
['22240612'	'489818014364086273'	'0.0']->['280004096'	'489818014364086273'	'7.71']
['22240612'	'489818014364086273'	'0.0']->['565425097'	'489818014364086273'	'7.72']
['22240612'	'489818014364086273'	'0.0']->['255339880'	'489818014364086273'	'7.73']
['22240612'	'489818014364086273'	'0.0']->['53641740'	'489818014364086273'	'7.73']
['39609732'	'489818014364086273'	'1.61']->['21835613'	'489818014364086273'	'7.73']
['22240612'	'489818014364086273'	'0.0']->['1380840205'	'489818014364086273'	'8.87']
['22240612'	'489818014364086273'	'0.0']->['393403321'	'489818014364086273'	'9.43']
['22240612'	'489818014364086273'	'0.0']->['52716177'	'489818014364086273'	'9.72']
['22240612'	'489818014364086273'	'0.0']->['49415744'	'489818014364086273'	'9.86']
['22240612'	'489818014364086273'	'0.0']->['2147628433'	'489818014364086273'	'9.93']
['22240612'	'489818014364086273'	'0.0']->['246768104'	'489818014364086273'	'9.96']
['22240612'	'489818014364086273'	'0.0']->['181450119'	'489818014364086273'	'9.98']
['22240612'	'489818014364086273'	'0.0']->['265643851'	'489818014364086273'	'9.99']
['22240612'	'489818014364086273'	'0.0']->['527041602'	'489818014364086273'	'10.0']
['22240612'	'489818014364086273'	'0.0']->['278553772'	'489818014364086273'	'10.0']
['22240612'	'489818014364086273'	'0.0']->['461263284'	'489818014364086273'	'10.0']
['22240612'	'489818014364086273'	'0.0']->['1687590156'	'489818014364086273'	'10.0']
['228048565'	'489818014364086273'	'5.3']->['364720450'	'489818014364086273'	'10.0']
['22240612'	'489818014364086273'	'0.0']->['870721279'	'489818014364086273'	'10.0']
['22240612'	'489818014364086273'	'0.0']->['125668083'	'489818014364086273'	'10.0']
['22240612'	'489818014364086273'	'0.0']->['60570593'	'489818014364086273'	'10.93']
['22240612'	'489818014364086273'	'0.0']->['211659198'	'489818014364086273'	'11.4']
['22240612'	'489818014364086273'	'0.0']->['1608494760'	'489818014364086273'	'11.63']
['22240612'	'489818014364086273'	'0.0']->['2273868780'	'489818014364086273'	'11.75']
['7267552'	'489818014364086273'	'5.3']->['121757231'	'489818014364086273'	'11.81']
['22240612'	'489818014364086273'	'0.0']->['39592795'	'489818014364086273'	'11.84']
['22240612'	'489818014364086273'	'0.0']->['2564931855'	'489818014364086273'	'11.85']
['39592795'	'489818014364086273'	'11.84']->['575268462'	'489818014364086273'	'11.86']
['22240612'	'489818014364086273'	'0.0']->['293951858'	'489818014364086273'	'11.87']
['22240612'	'489818014364086273'	'0.0']->['211833250'	'489818014364086273'	'12.04']
['108958320'	'489818014364086273'	'1.66']->['22894190'	'489818014364086273'	'12.13']
['22240612'	'489818014364086273'	'0.0']->['2265440407'	'489818014364086273'	'12.22']
['22240612'	'489818014364086273'	'0.0']->['343999811'	'489818014364086273'	'13.4']
['22240612'	'489818014364086273'	'0.0']->['49388157'	'489818014364086273'	'13.99']
['22240612'	'489818014364086273'	'0.0']->['133122307'	'489818014364086273'	'14.29']
['22240612'	'489818014364086273'	'0.0']->['43955035'	'489818014364086273'	'14.44']
['22240612'	'489818014364086273'	'0.0']->['452206667'	'489818014364086273'	'14.51']
['22240612'	'489818014364086273'	'0.0']->['1339550076'	'489818014364086273'	'14.55']
['2158613570'	'489818014364086273'	'5.2']->['395188507'	'489818014364086273'	'14.58']
['22240612'	'489818014364086273'	'0.0']->['222446323'	'489818014364086273'	'15.08']
['22240612'	'489818014364086273'	'0.0']->['295361387'	'489818014364086273'	'15.58']
['22240612'	'489818014364086273'	'0.0']->['14262411'	'489818014364086273'	'16.13']
['461263284'	'489818014364086273'	'10.0']->['31160347'	'489818014364086273'	'16.18']
['22240612'	'489818014364086273'	'0.0']->['110944817'	'489818014364086273'	'16.95']
['22240612'	'489818014364086273'	'0.0']->['238519508'	'489818014364086273'	'17.37']
['22240612'	'489818014364086273'	'0.0']->['597756851'	'489818014364086273'	'17.48']
['22240612'	'489818014364086273'	'0.0']->['540607265'	'489818014364086273'	'18.35']
['22240612'	'489818014364086273'	'0.0']->['798674402'	'489818014364086273'	'19.18']
['22240612'	'489818014364086273'	'0.0']->['241280576'	'489818014364086273'	'20.03']
['238519508'	'489818014364086273'	'17.37']->['41549030'	'489818014364086273'	'20.4']
['75712923'	'489818014364086273'	'5.29']->['884893826'	'489818014364086273'	'21.6']
['22240612'	'489818014364086273'	'0.0']->['257221975'	'489818014364086273'	'23.18']
['14262411'	'489818014364086273'	'16.13']->['16458926'	'489818014364086273'	'23.75']
['75712923'	'489818014364086273'	'5.29']->['240307168'	'489818014364086273'	'24.92']
['22240612'	'489818014364086273'	'0.0']->['44813932'	'489818014364086273'	'25.17']
['22240612'	'489818014364086273'	'0.0']->['53154244'	'489818014364086273'	'25.75']
['22240612'	'489818014364086273'	'0.0']->['622963530'	'489818014364086273'	'26.15']
['22240612'	'489818014364086273'	'0.0']->['100446853'	'489818014364086273'	'26.67']
['22240612'	'489818014364086273'	'0.0']->['250553170'	'489818014364086273'	'26.83']
['22240612'	'489818014364086273'	'0.0']->['508489425'	'489818014364086273'	'26.85']
['22240612'	'489818014364086273'	'0.0']->['1337327778'	'489818014364086273'	'28.0']
['22240612'	'489818014364086273'	'0.0']->['1964315100'	'489818014364086273'	'28.75']
['22240612'	'489818014364086273'	'0.0']->['431634989'	'489818014364086273'	'28.93']
['22240612'	'489818014364086273'	'0.0']->['1546294315'	'489825799588290560'	'30.93']
['22240612'	'489818014364086273'	'0.0']->['180747828'	'489818014364086273'	'31.5']
['22240612'	'489818014364086273'	'0.0']->['17801749'	'489818014364086273'	'31.58']
['22240612'	'489818014364086273'	'0.0']->['357574480'	'489818014364086273'	'31.7']
['180747828'	'489818014364086273'	'31.5']->['554900764'	'489818014364086273'	'31.88']
['357574480'	'489818014364086273'	'31.7']->['947209663'	'489818014364086273'	'32.3']
['17801749'	'489818014364086273'	'31.58']->['316376052'	'489818014364086273'	'33.58']
['22240612'	'489818014364086273'	'0.0']->['221379637'	'489818014364086273'	'33.8']
['22240612'	'489818014364086273'	'0.0']->['269868105'	'489818014364086273'	'33.83']
['180747828'	'489818014364086273'	'31.5']->['102892773'	'489818014364086273'	'34.43']
['22240612'	'489818014364086273'	'0.0']->['102853692'	'489818014364086273'	'35.22']
['22240612'	'489818014364086273'	'0.0']->['33799159'	'489818014364086273'	'35.62']
['22240612'	'489818014364086273'	'0.0']->['2278952527'	'489818014364086273'	'35.65']
['22240612'	'489818014364086273'	'0.0']->['968493739'	'489818014364086273'	'37.37']
['22240612'	'489818014364086273'	'0.0']->['113192538'	'489818014364086273'	'37.43']
['22240612'	'489818014364086273'	'0.0']->['1380655807'	'489818014364086273'	'37.92']
['22240612'	'489818014364086273'	'0.0']->['1060233482'	'489818014364086273'	'38.1']
['180747828'	'489818014364086273'	'31.5']->['59397310'	'489818014364086273'	'38.53']
['22240612'	'489818014364086273'	'0.0']->['339534214'	'489818014364086273'	'38.68']
['22240612'	'489818014364086273'	'0.0']->['323481433'	'489818014364086273'	'38.72']
['22240612'	'489818014364086273'	'0.0']->['46438208'	'489818014364086273'	'38.98']
['22240612'	'489818014364086273'	'0.0']->['2676410229'	'489818014364086273'	'39.22']
['22240612'	'489818014364086273'	'0.0']->['78332142'	'489818014364086273'	'39.58']
['22240612'	'489818014364086273'	'0.0']->['33491861'	'489818014364086273'	'39.68']
['2278952527'	'489818014364086273'	'35.65']->['2277705150'	'489818014364086273'	'40.22']
['22240612'	'489818014364086273'	'0.0']->['290362175'	'489818014364086273'	'41.62']
['616146880'	'489818014364086273'	'5.28']->['722579485'	'489818014364086273'	'42.52']
['22240612'	'489818014364086273'	'0.0']->['42910254'	'489818014364086273'	'43.83']
['22240612'	'489818014364086273'	'0.0']->['271345286'	'489818014364086273'	'44.15']
['22240612'	'489818014364086273'	'0.0']->['37931739'	'489818014364086273'	'45.6']
['22240612'	'489818014364086273'	'0.0']->['233291124'	'489818014364086273'	'46.82']
['22240612'	'489818014364086273'	'0.0']->['348713846'	'489818014364086273'	'48.45']
['22240612'	'489818014364086273'	'0.0']->['82765182'	'489818014364086273'	'48.63']
['22240612'	'489818014364086273'	'0.0']->['82664936'	'489818014364086273'	'50.08']
['22240612'	'489818014364086273'	'0.0']->['115858838'	'489818014364086273'	'53.5']
['22240612'	'489818014364086273'	'0.0']->['321360770'	'489818014364086273'	'55.03']
['49901995'	'489818014364086273'	'1.85']->['254522301'	'489818014364086273'	'59.17']
['180747828'	'489818014364086273'	'31.5']->['29660748'	'489818014364086273'	'69.65']
['22240612'	'489818014364086273'	'0.0']->['124834237'	'489818014364086273'	'73.77']
['22240612'	'489818014364086273'	'0.0']->['152766013'	'489818014364086273'	'77.9']
['1546294315'	'489825799588290560'	'30.93']->['402187717'	'489839996246171648'	'87.35']
['22240612'	'489818014364086273'	'0.0']->['2544913086'	'489818014364086273'	'92.1']
['22240612'	'489818014364086273'	'0.0']->['64970425'	'489818014364086273'	'92.95']
['22240612'	'489818014364086273'	'0.0']->['403899915'	'489818014364086273'	'99.55']
['22240612'	'489818014364086273'	'0.0']->['247365671'	'489818014364086273'	'103.57']
['22240612'	'489818014364086273'	'0.0']->['149089236'	'489818014364086273'	'116.42']
['22240612'	'489818014364086273'	'0.0']->['1495548163'	'489818014364086273'	'119.47']
['22240612'	'489818014364086273'	'0.0']->['1356109537'	'489818014364086273'	'151.32']
['22240612'	'489818014364086273'	'0.0']->['535895187'	'489818014364086273'	'155.63']
['22240612'	'489818014364086273'	'0.0']->['65605505'	'489818014364086273'	'187.73']
['65605505'	'489818014364086273'	'187.73']->['41778694'	'489818014364086273'	'188.22']
['65605505'	'489818014364086273'	'187.73']->['85541250'	'489818014364086273'	'196.73']
['227206393'	'489818014364086273'	'5.25']->['595633198'	'489818014364086273'	'198.88']
['22240612'	'489818014364086273'	'0.0']->['104846300'	'489818014364086273'	'200.08']
['22240612'	'489818014364086273'	'0.0']->['2339040046'	'489818014364086273'	'221.43']
['2339040046'	'489818014364086273'	'221.43']->['782586835'	'489818014364086273'	'224.2']
['22240612'	'489818014364086273'	'0.0']->['602276367'	'489875790255767553'	'229.58']
['22240612'	'489818014364086273'	'0.0']->['810732469'	'489818014364086273'	'236.55']
['22240612'	'489818014364086273'	'0.0']->['566690897'	'489818014364086273'	'239.57']
['22240612'	'489818014364086273'	'0.0']->['367614673'	'489818014364086273'	'287.87']
['22240612'	'489818014364086273'	'0.0']->['285795187'	'489916528545259520'	'391.47']
['22240612'	'489818014364086273'	'0.0']->['402626504'	'489818014364086273'	'405.3']
['22240612'	'489818014364086273'	'0.0']->['2537228059'	'489818014364086273'	'476.12']
['22240612'	'489818014364086273'	'0.0']->['2538785196'	'489818014364086273'	'489.72']
['250553170'	'489818014364086273'	'26.83']->['140198531'	'489818014364086273'	'1072.88']
['22240612'	'489818014364086273'	'0.0']->['173450906'	'489818014364086273'	'1081.77']
