# Supplementary material for: BiMGCL: rumor detection via bi-directional multi-level graph contrastive learning
Source: PeerJ Comput Sci. 2023 Nov 10;9:e1659. doi: 10.7717/peerj-cs.1659 (PMC10703058; doi:10.7717/peerj-cs.1659)
Supplement: Supplemental Information 1 [file peerj-cs-09-1659-s001.zip › rumor_detection_acl2017/twitter15/tree/489820657291911168.txt]

['ROOT'	'ROOT'	'0.0']->['15012486'	'489820657291911168'	'0.0']
['15012486'	'489820657291911168'	'0.0']->['2389615928'	'489820657291911168'	'0.15']
['15012486'	'489820657291911168'	'0.0']->['15464178'	'489820657291911168'	'0.6']
['15012486'	'489820657291911168'	'0.0']->['2147945010'	'489820657291911168'	'0.82']
['15012486'	'489820657291911168'	'0.0']->['19738093'	'489820657291911168'	'0.94']
['15012486'	'489820657291911168'	'0.0']->['16146535'	'489820657291911168'	'0.99']
['15012486'	'489820657291911168'	'0.0']->['232417464'	'489820657291911168'	'1.02']
['15012486'	'489820657291911168'	'0.0']->['753213198'	'489820657291911168'	'1.04']
['15012486'	'489820657291911168'	'0.0']->['307542335'	'489820657291911168'	'1.04']
['15012486'	'489820657291911168'	'0.0']->['588889517'	'489820657291911168'	'1.05']
['15012486'	'489820657291911168'	'0.0']->['170196419'	'489820657291911168'	'1.05']
['15012486'	'489820657291911168'	'0.0']->['21586778'	'489820657291911168'	'1.05']
['15012486'	'489820657291911168'	'0.0']->['20709978'	'489820657291911168'	'1.05']
['15012486'	'489820657291911168'	'0.0']->['168577684'	'489820657291911168'	'1.05']
['15012486'	'489820657291911168'	'0.0']->['488742598'	'489820657291911168'	'1.05']
['15012486'	'489820657291911168'	'0.0']->['23994596'	'489820657291911168'	'1.05']
['15012486'	'489820657291911168'	'0.0']->['157799157'	'489820657291911168'	'1.05']
['15012486'	'489820657291911168'	'0.0']->['2593165068'	'489820657291911168'	'1.05']
['15012486'	'489820657291911168'	'0.0']->['45708142'	'489820657291911168'	'1.05']
['15012486'	'489820657291911168'	'0.0']->['186465141'	'489820657291911168'	'1.05']
['15012486'	'489820657291911168'	'0.0']->['186786949'	'489820657291911168'	'1.05']
['15012486'	'489820657291911168'	'0.0']->['339997886'	'489820657291911168'	'1.05']
['15012486'	'489820657291911168'	'0.0']->['456517577'	'489820657291911168'	'1.05']
['15012486'	'489820657291911168'	'0.0']->['15431173'	'489820657291911168'	'1.09']
['15012486'	'489820657291911168'	'0.0']->['299837191'	'489820657291911168'	'1.13']
['15012486'	'489820657291911168'	'0.0']->['138388262'	'489820657291911168'	'1.21']
['15012486'	'489820657291911168'	'0.0']->['74251717'	'489820657291911168'	'1.28']
['15012486'	'489820657291911168'	'0.0']->['65064222'	'489820657291911168'	'1.37']
['15012486'	'489820657291911168'	'0.0']->['463096971'	'489820657291911168'	'1.41']
['15012486'	'489820657291911168'	'0.0']->['51337863'	'489820657291911168'	'1.43']
['15012486'	'489820657291911168'	'0.0']->['16189990'	'489820657291911168'	'1.44']
['15012486'	'489820657291911168'	'0.0']->['2173541108'	'489820657291911168'	'1.44']
['15012486'	'489820657291911168'	'0.0']->['106282268'	'489820657291911168'	'1.45']
['15012486'	'489820657291911168'	'0.0']->['239534258'	'489820657291911168'	'1.57']
['15012486'	'489820657291911168'	'0.0']->['55104565'	'489821068350488576'	'1.63']
['15012486'	'489820657291911168'	'0.0']->['57853266'	'489820657291911168'	'1.64']
['15012486'	'489820657291911168'	'0.0']->['139675486'	'489820657291911168'	'1.67']
['15012486'	'489820657291911168'	'0.0']->['578423152'	'489820657291911168'	'1.7']
['15012486'	'489820657291911168'	'0.0']->['531114099'	'489820657291911168'	'1.76']
['15012486'	'489820657291911168'	'0.0']->['19080641'	'489820657291911168'	'1.82']
['15012486'	'489820657291911168'	'0.0']->['905100738'	'489820657291911168'	'1.95']
['15012486'	'489820657291911168'	'0.0']->['10022742'	'489820657291911168'	'2.02']
['15012486'	'489820657291911168'	'0.0']->['52028757'	'489821162189643776'	'2.02']
['15012486'	'489820657291911168'	'0.0']->['185419219'	'489820657291911168'	'2.05']
['15012486'	'489820657291911168'	'0.0']->['365425779'	'489820657291911168'	'2.08']
['15012486'	'489820657291911168'	'0.0']->['31398294'	'489820657291911168'	'2.1']
['15012486'	'489820657291911168'	'0.0']->['202025963'	'489820657291911168'	'2.22']
['15012486'	'489820657291911168'	'0.0']->['141989328'	'489820657291911168'	'2.27']
['15012486'	'489820657291911168'	'0.0']->['306363599'	'489820657291911168'	'2.3']
['15012486'	'489820657291911168'	'0.0']->['2249310164'	'489820657291911168'	'2.32']
['15012486'	'489820657291911168'	'0.0']->['963203492'	'489820657291911168'	'2.33']
['15012486'	'489820657291911168'	'0.0']->['167863297'	'489820657291911168'	'2.33']
['15012486'	'489820657291911168'	'0.0']->['791090270'	'489821277805617152'	'2.47']
['15012486'	'489820657291911168'	'0.0']->['60590823'	'489820657291911168'	'2.58']
['15012486'	'489820657291911168'	'0.0']->['280004096'	'489820657291911168'	'2.7']
['15012486'	'489820657291911168'	'0.0']->['62567586'	'489820657291911168'	'2.76']
['15012486'	'489820657291911168'	'0.0']->['1669934971'	'489820657291911168'	'2.79']
['15012486'	'489820657291911168'	'0.0']->['2194402790'	'489820657291911168'	'2.82']
['15012486'	'489820657291911168'	'0.0']->['54220710'	'489820657291911168'	'2.98']
['15012486'	'489820657291911168'	'0.0']->['1264215103'	'489820657291911168'	'3.05']
['15012486'	'489820657291911168'	'0.0']->['1301311892'	'489820657291911168'	'3.09']
['15012486'	'489820657291911168'	'0.0']->['25367826'	'489820657291911168'	'3.11']
['15012486'	'489820657291911168'	'0.0']->['47111392'	'489820657291911168'	'3.13']
['15012486'	'489820657291911168'	'0.0']->['17082120'	'489820657291911168'	'3.29']
['15012486'	'489820657291911168'	'0.0']->['444392854'	'489820657291911168'	'3.37']
['15012486'	'489820657291911168'	'0.0']->['1518304399'	'489820657291911168'	'3.45']
['15012486'	'489820657291911168'	'0.0']->['27238125'	'489820657291911168'	'3.67']
['15012486'	'489820657291911168'	'0.0']->['70613200'	'489820657291911168'	'3.77']
['15012486'	'489820657291911168'	'0.0']->['138901754'	'489820657291911168'	'3.83']
['15012486'	'489820657291911168'	'0.0']->['57371288'	'489820657291911168'	'3.88']
['15012486'	'489820657291911168'	'0.0']->['256580535'	'489820657291911168'	'4.03']
['15012486'	'489820657291911168'	'0.0']->['20443804'	'489820657291911168'	'4.18']
['15012486'	'489820657291911168'	'0.0']->['238310433'	'489820657291911168'	'4.23']
['15012486'	'489820657291911168'	'0.0']->['1650611095'	'489820657291911168'	'4.26']
['15012486'	'489820657291911168'	'0.0']->['2562209155'	'489820657291911168'	'4.28']
['15012486'	'489820657291911168'	'0.0']->['24334356'	'489821772901269504'	'4.43']
['15012486'	'489820657291911168'	'0.0']->['2439833857'	'489820657291911168'	'4.49']
['15012486'	'489820657291911168'	'0.0']->['68571425'	'489820657291911168'	'4.6']
['15012486'	'489820657291911168'	'0.0']->['2219684512'	'489820657291911168'	'4.7']
['15012486'	'489820657291911168'	'0.0']->['46293685'	'489820657291911168'	'4.91']
['15012486'	'489820657291911168'	'0.0']->['327807937'	'489820657291911168'	'5.01']
['15012486'	'489820657291911168'	'0.0']->['1625608422'	'489820657291911168'	'5.06']
['15012486'	'489820657291911168'	'0.0']->['899059098'	'489820657291911168'	'5.09']
['15012486'	'489820657291911168'	'0.0']->['256977282'	'489820657291911168'	'5.1']
['15012486'	'489820657291911168'	'0.0']->['111467645'	'489820657291911168'	'5.12']
['15012486'	'489820657291911168'	'0.0']->['36380724'	'489820657291911168'	'5.48']
['15012486'	'489820657291911168'	'0.0']->['27114612'	'489822056742019073'	'5.57']
['15012486'	'489820657291911168'	'0.0']->['23572083'	'489820657291911168'	'5.67']
['68571425'	'489820657291911168'	'4.6']->['351109658'	'489820657291911168'	'5.76']
['23572083'	'489820657291911168'	'5.67']->['2459359899'	'489820657291911168'	'5.8']
['15012486'	'489820657291911168'	'0.0']->['202308295'	'489820657291911168'	'5.83']
['15012486'	'489820657291911168'	'0.0']->['34548155'	'489820657291911168'	'5.85']
['15012486'	'489820657291911168'	'0.0']->['26504239'	'489820657291911168'	'6.08']
['15012486'	'489820657291911168'	'0.0']->['14592411'	'489820657291911168'	'6.19']
['15012486'	'489820657291911168'	'0.0']->['19361886'	'489822215500623873'	'6.2']
['15012486'	'489820657291911168'	'0.0']->['2438045173'	'489820657291911168'	'6.24']
['15012486'	'489820657291911168'	'0.0']->['52233628'	'489820657291911168'	'6.27']
['15012486'	'489820657291911168'	'0.0']->['97953203'	'489820657291911168'	'6.29']
['15012486'	'489820657291911168'	'0.0']->['68623968'	'489820657291911168'	'6.3']
['15012486'	'489820657291911168'	'0.0']->['2371873518'	'489820657291911168'	'6.42']
['15012486'	'489820657291911168'	'0.0']->['347762350'	'489820657291911168'	'6.93']
['15012486'	'489820657291911168'	'0.0']->['624827127'	'489820657291911168'	'7.19']
['15012486'	'489820657291911168'	'0.0']->['23699461'	'489820657291911168'	'7.32']
['14592411'	'489820657291911168'	'6.19']->['14109677'	'489820657291911168'	'7.39']
['15012486'	'489820657291911168'	'0.0']->['762643004'	'489820657291911168'	'7.45']
['34548155'	'489820657291911168'	'5.85']->['34230011'	'489820657291911168'	'7.52']
['15012486'	'489820657291911168'	'0.0']->['48582984'	'489820657291911168'	'7.96']
['68571425'	'489820657291911168'	'4.6']->['91160501'	'489820657291911168'	'8.18']
['15012486'	'489820657291911168'	'0.0']->['30735363'	'489820657291911168'	'8.4']
['15012486'	'489820657291911168'	'0.0']->['307047569'	'489820657291911168'	'8.88']
['68571425'	'489820657291911168'	'4.6']->['297856618'	'489820657291911168'	'9.11']
['15012486'	'489820657291911168'	'0.0']->['841450832'	'489820657291911168'	'9.23']
['15012486'	'489820657291911168'	'0.0']->['411586401'	'489820657291911168'	'9.29']
['23572083'	'489820657291911168'	'5.67']->['34674979'	'489820657291911168'	'9.32']
['15012486'	'489820657291911168'	'0.0']->['224731387'	'489820657291911168'	'9.35']
['15012486'	'489820657291911168'	'0.0']->['68084816'	'489820657291911168'	'9.48']
['15012486'	'489820657291911168'	'0.0']->['40312584'	'489820657291911168'	'9.66']
['15012486'	'489820657291911168'	'0.0']->['133833601'	'489820657291911168'	'9.75']
['15012486'	'489820657291911168'	'0.0']->['84757150'	'489820657291911168'	'9.79']
['17082120'	'489820657291911168'	'3.29']->['1470344796'	'489820657291911168'	'9.81']
['15012486'	'489820657291911168'	'0.0']->['17378574'	'489820657291911168'	'9.83']
['15012486'	'489820657291911168'	'0.0']->['136817353'	'489820657291911168'	'9.93']
['15012486'	'489820657291911168'	'0.0']->['355874599'	'489823155314495489'	'9.93']
['15012486'	'489820657291911168'	'0.0']->['1012690628'	'489820657291911168'	'10.17']
['15012486'	'489820657291911168'	'0.0']->['52096321'	'489820657291911168'	'10.22']
['15012486'	'489820657291911168'	'0.0']->['48003912'	'489820657291911168'	'10.35']
['15012486'	'489820657291911168'	'0.0']->['37812359'	'489820657291911168'	'11.55']
['15012486'	'489820657291911168'	'0.0']->['314173877'	'489820657291911168'	'11.7']
['15012486'	'489820657291911168'	'0.0']->['289159536'	'489820657291911168'	'11.77']
['15012486'	'489820657291911168'	'0.0']->['187092086'	'489820657291911168'	'11.92']
['15012486'	'489820657291911168'	'0.0']->['329592688'	'489820657291911168'	'12.12']
['15012486'	'489820657291911168'	'0.0']->['35959066'	'489820657291911168'	'12.78']
['15012486'	'489820657291911168'	'0.0']->['53284800'	'489820657291911168'	'12.87']
['15012486'	'489820657291911168'	'0.0']->['69477127'	'489820657291911168'	'12.87']
['15012486'	'489820657291911168'	'0.0']->['100446853'	'489820657291911168'	'13.3']
['15012486'	'489820657291911168'	'0.0']->['131646278'	'489820657291911168'	'13.43']
['15012486'	'489820657291911168'	'0.0']->['2351189108'	'489820657291911168'	'13.68']
['15012486'	'489820657291911168'	'0.0']->['1655499811'	'489824151897505792'	'13.88']
['15012486'	'489820657291911168'	'0.0']->['314319491'	'489820657291911168'	'14.2']
['15012486'	'489820657291911168'	'0.0']->['72089190'	'489820657291911168'	'14.22']
['15012486'	'489820657291911168'	'0.0']->['499295957'	'489820657291911168'	'14.37']
['68571425'	'489820657291911168'	'4.6']->['2464077662'	'489820657291911168'	'15.67']
['15012486'	'489820657291911168'	'0.0']->['590698178'	'489820657291911168'	'16.57']
['15012486'	'489820657291911168'	'0.0']->['14617026'	'489820657291911168'	'16.68']
['15012486'	'489820657291911168'	'0.0']->['42125717'	'489820657291911168'	'16.8']
['15012486'	'489820657291911168'	'0.0']->['2602416745'	'489820657291911168'	'16.9']
['15012486'	'489820657291911168'	'0.0']->['120510575'	'489820657291911168'	'17.0']
['15012486'	'489820657291911168'	'0.0']->['40808320'	'489820657291911168'	'17.7']
['15012486'	'489820657291911168'	'0.0']->['1665739530'	'489820657291911168'	'18.8']
['15012486'	'489820657291911168'	'0.0']->['944817206'	'489820657291911168'	'19.62']
['15012486'	'489820657291911168'	'0.0']->['57642804'	'489820657291911168'	'19.7']
['15012486'	'489820657291911168'	'0.0']->['47690636'	'489820657291911168'	'20.07']
['15012486'	'489820657291911168'	'0.0']->['262225254'	'489820657291911168'	'20.38']
['15012486'	'489820657291911168'	'0.0']->['273097700'	'489820657291911168'	'20.88']
['15012486'	'489820657291911168'	'0.0']->['60926969'	'489826016727011328'	'21.3']
['15012486'	'489820657291911168'	'0.0']->['243110407'	'489820657291911168'	'23.47']
['15012486'	'489820657291911168'	'0.0']->['92465244'	'489820657291911168'	'23.75']
['14617026'	'489820657291911168'	'16.68']->['28253912'	'489820657291911168'	'23.82']
['15012486'	'489820657291911168'	'0.0']->['259905611'	'489820657291911168'	'24.33']
['15012486'	'489820657291911168'	'0.0']->['121006357'	'489820657291911168'	'24.42']
['15012486'	'489820657291911168'	'0.0']->['2624813111'	'489820657291911168'	'24.43']
['15012486'	'489820657291911168'	'0.0']->['239035619'	'489820657291911168'	'25.82']
['15012486'	'489820657291911168'	'0.0']->['17282862'	'489820657291911168'	'27.2']
['15012486'	'489820657291911168'	'0.0']->['500814753'	'489827648416534528'	'27.78']
['15012486'	'489820657291911168'	'0.0']->['2572277206'	'489820657291911168'	'28.02']
['15012486'	'489820657291911168'	'0.0']->['205243564'	'489820657291911168'	'28.77']
['15012486'	'489820657291911168'	'0.0']->['228858969'	'489820657291911168'	'28.93']
['15012486'	'489820657291911168'	'0.0']->['22590420'	'489820657291911168'	'29.0']
['15012486'	'489820657291911168'	'0.0']->['96634170'	'489820657291911168'	'29.67']
['15012486'	'489820657291911168'	'0.0']->['15688704'	'489820657291911168'	'29.87']
['15012486'	'489820657291911168'	'0.0']->['50901303'	'489820657291911168'	'32.82']
['23572083'	'489820657291911168'	'5.67']->['71926976'	'489820657291911168'	'33.37']
['15012486'	'489820657291911168'	'0.0']->['1872771487'	'489820657291911168'	'35.0']
['15012486'	'489820657291911168'	'0.0']->['402091342'	'489820657291911168'	'36.62']
['68571425'	'489820657291911168'	'4.6']->['1479520231'	'489820657291911168'	'39.05']
['15012486'	'489820657291911168'	'0.0']->['34439211'	'489820657291911168'	'40.97']
['15012486'	'489820657291911168'	'0.0']->['590916761'	'489820657291911168'	'43.95']
['19738093'	'489820657291911168'	'0.94']->['101885773'	'489820657291911168'	'52.23']
['15012486'	'489820657291911168'	'0.0']->['2315919844'	'489820657291911168'	'55.2']
['15012486'	'489820657291911168'	'0.0']->['18238115'	'489820657291911168'	'55.57']
['15012486'	'489820657291911168'	'0.0']->['423514939'	'489820657291911168'	'58.28']
['15012486'	'489820657291911168'	'0.0']->['235818418'	'489820657291911168'	'59.18']
['15012486'	'489820657291911168'	'0.0']->['2258714216'	'489820657291911168'	'60.33']
['15012486'	'489820657291911168'	'0.0']->['99627642'	'489820657291911168'	'62.83']
['15012486'	'489820657291911168'	'0.0']->['19466529'	'489820657291911168'	'74.17']
['15012486'	'489820657291911168'	'0.0']->['201706841'	'489820657291911168'	'75.97']
['15012486'	'489820657291911168'	'0.0']->['2631879797'	'489820657291911168'	'76.32']
['15012486'	'489820657291911168'	'0.0']->['993337021'	'489839961336995842'	'76.72']
['2173541108'	'489820657291911168'	'1.44']->['1420438182'	'489820657291911168'	'79.52']
['15012486'	'489820657291911168'	'0.0']->['142157110'	'489820657291911168'	'80.68']
['15012486'	'489820657291911168'	'0.0']->['589042593'	'489820657291911168'	'85.0']
['142157110'	'489820657291911168'	'80.68']->['2404780270'	'489820657291911168'	'87.77']
['15012486'	'489820657291911168'	'0.0']->['40964144'	'489820657291911168'	'94.42']
['15012486'	'489820657291911168'	'0.0']->['2172068701'	'489820657291911168'	'95.07']
['15012486'	'489820657291911168'	'0.0']->['235913362'	'489820657291911168'	'96.48']
['15012486'	'489820657291911168'	'0.0']->['2370661717'	'489820657291911168'	'96.65']
['15012486'	'489820657291911168'	'0.0']->['1117357574'	'489820657291911168'	'136.1']
['15012486'	'489820657291911168'	'0.0']->['439983001'	'489820657291911168'	'162.58']
['15012486'	'489820657291911168'	'0.0']->['110810192'	'489820657291911168'	'205.7']
['15012486'	'489820657291911168'	'0.0']->['73532674'	'489820657291911168'	'220.28']
['15012486'	'489820657291911168'	'0.0']->['16724043'	'489881867785498624'	'243.23']
['15012486'	'489820657291911168'	'0.0']->['233441464'	'489820657291911168'	'385.27']
['15012486'	'489820657291911168'	'0.0']->['93363329'	'489820657291911168'	'429.38']
['15012486'	'489820657291911168'	'0.0']->['41587894'	'489820657291911168'	'429.53']
['93363329'	'489820657291911168'	'429.38']->['62416486'	'489820657291911168'	'432.65']
['93363329'	'489820657291911168'	'429.38']->['83563315'	'489820657291911168'	'442.62']
['15012486'	'489820657291911168'	'0.0']->['2616740989'	'489820657291911168'	'471.45']
['15012486'	'489820657291911168'	'0.0']->['429882232'	'489820657291911168'	'489.92']
['15012486'	'489820657291911168'	'0.0']->['1056891398'	'489820657291911168'	'550.92']
['15012486'	'489820657291911168'	'0.0']->['86914573'	'489820657291911168'	'594.38']
['15012486'	'489820657291911168'	'0.0']->['21651074'	'489820657291911168'	'908.78']
['15012486'	'489820657291911168'	'0.0']->['2588843976'	'490375999196897280'	'2206.73']
['15012486'	'489820657291911168'	'0.0']->['1324720854'	'489820657291911168'	'4416.28']
