# Supplementary material for: BiMGCL: rumor detection via bi-directional multi-level graph contrastive learning
Source: PeerJ Comput Sci. 2023 Nov 10;9:e1659. doi: 10.7717/peerj-cs.1659 (PMC10703058; doi:10.7717/peerj-cs.1659)
Supplement: Supplemental Information 1 [file peerj-cs-09-1659-s001.zip › rumor_detection_acl2017/twitter15/tree/489829414704648192.txt]

['ROOT'	'ROOT'	'0.0']->['15307435'	'489829414704648192'	'0.0']
['15307435'	'489829414704648192'	'0.0']->['1213277066'	'489829414704648192'	'0.47']
['15307435'	'489829414704648192'	'0.0']->['217869888'	'489829414704648192'	'0.47']
['15307435'	'489829414704648192'	'0.0']->['137632386'	'489829414704648192'	'0.47']
['15307435'	'489829414704648192'	'0.0']->['299537218'	'489829414704648192'	'0.47']
['15307435'	'489829414704648192'	'0.0']->['72301118'	'489829414704648192'	'1.3']
['15307435'	'489829414704648192'	'0.0']->['99038956'	'489829414704648192'	'1.72']
['15307435'	'489829414704648192'	'0.0']->['576146471'	'489829414704648192'	'1.93']
['15307435'	'489829414704648192'	'0.0']->['130879034'	'489829414704648192'	'2.03']
['15307435'	'489829414704648192'	'0.0']->['238887380'	'489829414704648192'	'2.08']
['15307435'	'489829414704648192'	'0.0']->['389335942'	'489829414704648192'	'2.11']
['15307435'	'489829414704648192'	'0.0']->['306222859'	'489829414704648192'	'2.12']
['15307435'	'489829414704648192'	'0.0']->['177459395'	'489829414704648192'	'2.13']
['15307435'	'489829414704648192'	'0.0']->['2212495728'	'489829414704648192'	'2.13']
['15307435'	'489829414704648192'	'0.0']->['1965381906'	'489829414704648192'	'2.13']
['15307435'	'489829414704648192'	'0.0']->['85293466'	'489829414704648192'	'2.13']
['576146471'	'489829414704648192'	'1.93']->['274082001'	'489829414704648192'	'2.13']
['15307435'	'489829414704648192'	'0.0']->['319196283'	'489829414704648192'	'2.13']
['15307435'	'489829414704648192'	'0.0']->['457376448'	'489829414704648192'	'2.13']
['15307435'	'489829414704648192'	'0.0']->['166942836'	'489829414704648192'	'2.13']
['15307435'	'489829414704648192'	'0.0']->['192520182'	'489829414704648192'	'2.13']
['15307435'	'489829414704648192'	'0.0']->['269657547'	'489829414704648192'	'2.13']
['15307435'	'489829414704648192'	'0.0']->['216009521'	'489829414704648192'	'2.13']
['15307435'	'489829414704648192'	'0.0']->['93162779'	'489829414704648192'	'2.13']
['15307435'	'489829414704648192'	'0.0']->['283990393'	'489829414704648192'	'2.13']
['15307435'	'489829414704648192'	'0.0']->['293959908'	'489829414704648192'	'2.13']
['15307435'	'489829414704648192'	'0.0']->['147172129'	'489829414704648192'	'2.13']
['15307435'	'489829414704648192'	'0.0']->['268150181'	'489829414704648192'	'2.13']
['15307435'	'489829414704648192'	'0.0']->['240988036'	'489829414704648192'	'2.13']
['15307435'	'489829414704648192'	'0.0']->['458280232'	'489829414704648192'	'2.13']
['15307435'	'489829414704648192'	'0.0']->['2249743875'	'489829414704648192'	'2.13']
['15307435'	'489829414704648192'	'0.0']->['215337932'	'489829414704648192'	'2.13']
['15307435'	'489829414704648192'	'0.0']->['212085810'	'489829414704648192'	'2.13']
['217869888'	'489829414704648192'	'0.47']->['392769334'	'489829414704648192'	'2.13']
['15307435'	'489829414704648192'	'0.0']->['67842709'	'489829414704648192'	'3.46']
['15307435'	'489829414704648192'	'0.0']->['80106240'	'489829414704648192'	'4.12']
['15307435'	'489829414704648192'	'0.0']->['220244262'	'489829414704648192'	'4.45']
['215337932'	'489829414704648192'	'2.13']->['14264534'	'489829414704648192'	'4.62']
['215337932'	'489829414704648192'	'2.13']->['2193652723'	'489829414704648192'	'4.7']
['15307435'	'489829414704648192'	'0.0']->['167293108'	'489829414704648192'	'4.74']
['15307435'	'489829414704648192'	'0.0']->['223064245'	'489829414704648192'	'4.76']
['15307435'	'489829414704648192'	'0.0']->['64707863'	'489829414704648192'	'4.77']
['15307435'	'489829414704648192'	'0.0']->['260620258'	'489829414704648192'	'4.78']
['15307435'	'489829414704648192'	'0.0']->['409770961'	'489829414704648192'	'4.78']
['238887380'	'489829414704648192'	'2.08']->['327417718'	'489829414704648192'	'4.78']
['15307435'	'489829414704648192'	'0.0']->['417063424'	'489829414704648192'	'4.78']
['15307435'	'489829414704648192'	'0.0']->['179926041'	'489829414704648192'	'4.78']
['15307435'	'489829414704648192'	'0.0']->['1671903325'	'489829414704648192'	'4.78']
['15307435'	'489829414704648192'	'0.0']->['484958528'	'489829414704648192'	'4.78']
['15307435'	'489829414704648192'	'0.0']->['93321680'	'489829414704648192'	'4.78']
['15307435'	'489829414704648192'	'0.0']->['239534258'	'489829414704648192'	'4.78']
['15307435'	'489829414704648192'	'0.0']->['275608117'	'489829414704648192'	'4.78']
['15307435'	'489829414704648192'	'0.0']->['401193920'	'489829414704648192'	'4.78']
['217869888'	'489829414704648192'	'0.47']->['107568921'	'489829414704648192'	'4.78']
['484958528'	'489829414704648192'	'4.78']->['2237922859'	'489829414704648192'	'4.78']
['15307435'	'489829414704648192'	'0.0']->['310336292'	'489829414704648192'	'4.78']
['15307435'	'489829414704648192'	'0.0']->['1141568880'	'489829414704648192'	'4.78']
['15307435'	'489829414704648192'	'0.0']->['487205949'	'489829414704648192'	'4.78']
['217869888'	'489829414704648192'	'0.47']->['1687334334'	'489829414704648192'	'7.33']
['15307435'	'489829414704648192'	'0.0']->['449638491'	'489829414704648192'	'8.6']
['15307435'	'489829414704648192'	'0.0']->['342081561'	'489829414704648192'	'9.23']
['417063424'	'489829414704648192'	'4.78']->['1975180501'	'489829414704648192'	'9.55']
['15307435'	'489829414704648192'	'0.0']->['80275081'	'489829414704648192'	'9.71']
['417063424'	'489829414704648192'	'4.78']->['199562878'	'489829414704648192'	'9.79']
['15307435'	'489829414704648192'	'0.0']->['2481345290'	'489829414704648192'	'9.83']
['15307435'	'489829414704648192'	'0.0']->['736342470'	'489829414704648192'	'9.85']
['15307435'	'489829414704648192'	'0.0']->['454995563'	'489829414704648192'	'9.86']
['15307435'	'489829414704648192'	'0.0']->['94564831'	'489829414704648192'	'9.86']
['15307435'	'489829414704648192'	'0.0']->['384785245'	'489829414704648192'	'9.86']
['15307435'	'489829414704648192'	'0.0']->['158744129'	'489829414704648192'	'9.87']
['15307435'	'489829414704648192'	'0.0']->['312091893'	'489829414704648192'	'9.87']
['15307435'	'489829414704648192'	'0.0']->['594530397'	'489829414704648192'	'9.87']
['15307435'	'489829414704648192'	'0.0']->['81857857'	'489829414704648192'	'9.87']
['15307435'	'489829414704648192'	'0.0']->['208418641'	'489829414704648192'	'9.87']
['15307435'	'489829414704648192'	'0.0']->['872811368'	'489829414704648192'	'9.87']
['15307435'	'489829414704648192'	'0.0']->['277982362'	'489829414704648192'	'9.87']
['15307435'	'489829414704648192'	'0.0']->['111920952'	'489829414704648192'	'9.87']
['15307435'	'489829414704648192'	'0.0']->['64632928'	'489829414704648192'	'9.87']
['217869888'	'489829414704648192'	'0.47']->['240307168'	'489829414704648192'	'9.87']
['15307435'	'489829414704648192'	'0.0']->['467349554'	'489829414704648192'	'9.87']
['15307435'	'489829414704648192'	'0.0']->['247138201'	'489829414704648192'	'28.71']
['14264534'	'489829414704648192'	'4.62']->['60361102'	'489829414704648192'	'38.13']
['15307435'	'489829414704648192'	'0.0']->['128916939'	'489829414704648192'	'42.84']
['15307435'	'489829414704648192'	'0.0']->['1306899373'	'489829414704648192'	'45.19']
['15307435'	'489829414704648192'	'0.0']->['171036149'	'489829414704648192'	'46.37']
['15307435'	'489829414704648192'	'0.0']->['306197106'	'489829414704648192'	'46.96']
['484958528'	'489829414704648192'	'4.78']->['2382259920'	'489829414704648192'	'47.26']
['247138201'	'489829414704648192'	'28.71']->['291098248'	'489829414704648192'	'47.4']
['15307435'	'489829414704648192'	'0.0']->['514254778'	'489829414704648192'	'47.48']
['15307435'	'489829414704648192'	'0.0']->['570903113'	'489829414704648192'	'47.51']
['15307435'	'489829414704648192'	'0.0']->['203627418'	'489829414704648192'	'47.53']
['15307435'	'489829414704648192'	'0.0']->['147261771'	'489829414704648192'	'47.54']
['217869888'	'489829414704648192'	'0.47']->['143345324'	'489829414704648192'	'47.55']
['15307435'	'489829414704648192'	'0.0']->['27618632'	'489829414704648192'	'47.55']
['15307435'	'489829414704648192'	'0.0']->['607297675'	'489829414704648192'	'47.55']
['15307435'	'489829414704648192'	'0.0']->['2465893340'	'489829414704648192'	'47.55']
['15307435'	'489829414704648192'	'0.0']->['272455191'	'489829414704648192'	'47.55']
['143345324'	'489829414704648192'	'47.55']->['453719672'	'489829414704648192'	'47.55']
['15307435'	'489829414704648192'	'0.0']->['69891475'	'489829414704648192'	'47.55']
['15307435'	'489829414704648192'	'0.0']->['369941864'	'489829414704648192'	'47.55']
['15307435'	'489829414704648192'	'0.0']->['159882083'	'489829414704648192'	'47.55']
['872811368'	'489829414704648192'	'9.87']->['2335935902'	'489829414704648192'	'47.55']
['15307435'	'489829414704648192'	'0.0']->['155580135'	'489829414704648192'	'47.55']
['15307435'	'489829414704648192'	'0.0']->['475576700'	'489829414704648192'	'47.55']
['15307435'	'489829414704648192'	'0.0']->['721308422'	'489829414704648192'	'47.55']
['15307435'	'489829414704648192'	'0.0']->['421642425'	'489829414704648192'	'47.55']
['15307435'	'489829414704648192'	'0.0']->['157320095'	'489829414704648192'	'47.55']
['15307435'	'489829414704648192'	'0.0']->['206200200'	'489829414704648192'	'47.55']
['15307435'	'489829414704648192'	'0.0']->['131066614'	'489829414704648192'	'47.55']
['421642425'	'489829414704648192'	'47.55']->['872048959'	'489829414704648192'	'47.55']
['15307435'	'489829414704648192'	'0.0']->['322764894'	'489829414704648192'	'47.55']
['15307435'	'489829414704648192'	'0.0']->['2535400976'	'489829414704648192'	'47.55']
['15307435'	'489829414704648192'	'0.0']->['136576368'	'489829414704648192'	'47.55']
['484958528'	'489829414704648192'	'4.78']->['1874893628'	'489829414704648192'	'47.55']
['15307435'	'489829414704648192'	'0.0']->['496837507'	'489829414704648192'	'47.55']
['15307435'	'489829414704648192'	'0.0']->['152320774'	'489829414704648192'	'47.55']
['15307435'	'489829414704648192'	'0.0']->['581005662'	'489829414704648192'	'47.55']
['15307435'	'489829414704648192'	'0.0']->['867590791'	'489829414704648192'	'47.55']
['15307435'	'489829414704648192'	'0.0']->['204178192'	'489829414704648192'	'47.55']
['15307435'	'489829414704648192'	'0.0']->['158296514'	'489829414704648192'	'47.55']
['143345324'	'489829414704648192'	'47.55']->['2349820663'	'489829414704648192'	'47.55']
['147261771'	'489829414704648192'	'47.54']->['142242383'	'489829414704648192'	'62.22']
['15307435'	'489829414704648192'	'0.0']->['66280222'	'489829414704648192'	'69.55']
['15307435'	'489829414704648192'	'0.0']->['60476998'	'489829414704648192'	'73.22']
['15307435'	'489829414704648192'	'0.0']->['1199787236'	'489829414704648192'	'75.05']
['107568921'	'489829414704648192'	'4.78']->['1379130642'	'489829414704648192'	'75.97']
['66280222'	'489829414704648192'	'69.55']->['180782909'	'489829414704648192'	'76.42']
['15307435'	'489829414704648192'	'0.0']->['775724382'	'489829414704648192'	'76.65']
['581005662'	'489829414704648192'	'47.55']->['735351648'	'489829414704648192'	'76.77']
['15307435'	'489829414704648192'	'0.0']->['1309274636'	'489829414704648192'	'76.83']
['15307435'	'489829414704648192'	'0.0']->['570097108'	'489829414704648192'	'76.85']
['217869888'	'489829414704648192'	'0.47']->['107062500'	'489829414704648192'	'76.87']
['15307435'	'489829414704648192'	'0.0']->['211893561'	'489829414704648192'	'76.88']
['15307435'	'489829414704648192'	'0.0']->['217148258'	'489829414704648192'	'82.75']
['15307435'	'489829414704648192'	'0.0']->['64889793'	'489829414704648192'	'85.68']
['15307435'	'489829414704648192'	'0.0']->['178013725'	'489829414704648192'	'87.15']
['15307435'	'489829414704648192'	'0.0']->['2493421118'	'489829414704648192'	'88.62']
['15307435'	'489829414704648192'	'0.0']->['421815277'	'489829414704648192'	'114.51']
['484958528'	'489829414704648192'	'4.78']->['1455084757'	'489829414704648192'	'127.45']
['15307435'	'489829414704648192'	'0.0']->['206007284'	'489829414704648192'	'133.93']
['206007284'	'489829414704648192'	'133.93']->['101665165'	'489829414704648192'	'137.16']
['15307435'	'489829414704648192'	'0.0']->['200080367'	'489829414704648192'	'138.78']
['15307435'	'489829414704648192'	'0.0']->['178710597'	'489829414704648192'	'139.59']
['15307435'	'489829414704648192'	'0.0']->['564513190'	'489829414704648192'	'140.4']
['15307435'	'489829414704648192'	'0.0']->['327368138'	'489829414704648192'	'210.64']
['15307435'	'489829414704648192'	'0.0']->['82373302'	'489829414704648192'	'234.16']
['15307435'	'489829414704648192'	'0.0']->['2456876797'	'489829414704648192'	'245.76']
['15307435'	'489829414704648192'	'0.0']->['469972529'	'489829414704648192'	'263.32']
['15307435'	'489829414704648192'	'0.0']->['1368629684'	'489829414704648192'	'272.1']
['15307435'	'489829414704648192'	'0.0']->['385237171'	'489829414704648192'	'276.49']
['15307435'	'489829414704648192'	'0.0']->['141435567'	'489829414704648192'	'278.69']
['15307435'	'489829414704648192'	'0.0']->['890458939'	'489829414704648192'	'279.79']
['15307435'	'489829414704648192'	'0.0']->['1028977812'	'489829414704648192'	'280.88']
['15307435'	'489829414704648192'	'0.0']->['233512461'	'489829414704648192'	'351.1']
['15307435'	'489829414704648192'	'0.0']->['238432307'	'489829414704648192'	'386.21']
['15307435'	'489829414704648192'	'0.0']->['140341062'	'489829414704648192'	'403.76']
['233512461'	'489829414704648192'	'351.1']->['2535985804'	'489829414704648192'	'412.54']
['233512461'	'489829414704648192'	'351.1']->['1644935780'	'489829414704648192'	'416.93']
['233512461'	'489829414704648192'	'351.1']->['423370384'	'489829414704648192'	'419.12']
['15307435'	'489829414704648192'	'0.0']->['1241208271'	'489829414704648192'	'420.22']
['15307435'	'489829414704648192'	'0.0']->['338951422'	'489829414704648192'	'420.77']
['15307435'	'489829414704648192'	'0.0']->['2359382376'	'489829414704648192'	'421.04']
['233512461'	'489829414704648192'	'351.1']->['544306567'	'489829414704648192'	'421.18']
['423370384'	'489829414704648192'	'419.12']->['860926765'	'489829414704648192'	'421.25']
['15307435'	'489829414704648192'	'0.0']->['339735884'	'489829414704648192'	'421.28']
['15307435'	'489829414704648192'	'0.0']->['2609800262'	'489829414704648192'	'421.3']
['15307435'	'489829414704648192'	'0.0']->['1565901686'	'489829414704648192'	'421.31']
['233512461'	'489829414704648192'	'351.1']->['277984463'	'489829414704648192'	'421.31']
['233512461'	'489829414704648192'	'351.1']->['206881308'	'489829414704648192'	'421.31']
['15307435'	'489829414704648192'	'0.0']->['284058563'	'489829414704648192'	'421.32']
['15307435'	'489829414704648192'	'0.0']->['379862949'	'489829414704648192'	'421.32']
['233512461'	'489829414704648192'	'351.1']->['951031194'	'489829414704648192'	'421.32']
['15307435'	'489829414704648192'	'0.0']->['778048645'	'489829414704648192'	'421.32']
['217869888'	'489829414704648192'	'0.47']->['1127733289'	'489829414704648192'	'421.32']
['233512461'	'489829414704648192'	'351.1']->['539744625'	'489829414704648192'	'421.32']
['15307435'	'489829414704648192'	'0.0']->['268267705'	'489829414704648192'	'421.32']
['15307435'	'489829414704648192'	'0.0']->['88666113'	'489829414704648192'	'421.32']
['238432307'	'489829414704648192'	'386.21']->['185892107'	'489829414704648192'	'421.32']
['215337932'	'489829414704648192'	'2.13']->['297860823'	'489829414704648192'	'421.32']
['185892107'	'489829414704648192'	'421.32']->['77177772'	'489829414704648192'	'421.32']
['539744625'	'489829414704648192'	'421.32']->['361701488'	'489829414704648192'	'421.32']
['15307435'	'489829414704648192'	'0.0']->['806660455'	'489829414704648192'	'421.32']
['233512461'	'489829414704648192'	'351.1']->['375053940'	'489829414704648192'	'421.32']
['15307435'	'489829414704648192'	'0.0']->['276019157'	'489829414704648192'	'421.32']
['15307435'	'489829414704648192'	'0.0']->['952739348'	'489829414704648192'	'421.32']
['15307435'	'489829414704648192'	'0.0']->['597497686'	'489829414704648192'	'421.32']
['15307435'	'489829414704648192'	'0.0']->['1942963580'	'489829414704648192'	'421.32']
['15307435'	'489829414704648192'	'0.0']->['276852709'	'489829414704648192'	'421.32']
['872048959'	'489829414704648192'	'47.55']->['1714904018'	'489829414704648192'	'421.32']
['15307435'	'489829414704648192'	'0.0']->['494979264'	'489829414704648192'	'421.32']
['15307435'	'489829414704648192'	'0.0']->['206236075'	'489829414704648192'	'421.32']
['375053940'	'489829414704648192'	'421.32']->['1435502474'	'489829414704648192'	'421.32']
['15307435'	'489829414704648192'	'0.0']->['265334389'	'489829414704648192'	'421.32']
['15307435'	'489829414704648192'	'0.0']->['326065661'	'489829414704648192'	'421.32']
['484958528'	'489829414704648192'	'4.78']->['337227048'	'489829414704648192'	'421.32']
['15307435'	'489829414704648192'	'0.0']->['378412309'	'489829414704648192'	'421.32']
['260620258'	'489829414704648192'	'4.78']->['217747248'	'489829414704648192'	'421.32']
['233512461'	'489829414704648192'	'351.1']->['742720470'	'489829414704648192'	'421.32']
['233512461'	'489829414704648192'	'351.1']->['329604661'	'489829414704648192'	'421.32']
['15307435'	'489829414704648192'	'0.0']->['255012560'	'489829414704648192'	'421.32']
['742720470'	'489829414704648192'	'421.32']->['218822691'	'489829414704648192'	'421.32']
['77177772'	'489829414704648192'	'421.32']->['157966164'	'489829414704648192'	'421.32']
['15307435'	'489829414704648192'	'0.0']->['2382243145'	'489829414704648192'	'421.32']
['872048959'	'489829414704648192'	'47.55']->['615376967'	'489829414704648192'	'421.32']
['615376967'	'489829414704648192'	'421.32']->['1242832506'	'489829414704648192'	'421.32']
['15307435'	'489829414704648192'	'0.0']->['190546498'	'489829414704648192'	'421.32']
['326065661'	'489829414704648192'	'421.32']->['101667893'	'489829414704648192'	'421.32']
['484958528'	'489829414704648192'	'4.78']->['293428698'	'489829414704648192'	'421.32']
['293428698'	'489829414704648192'	'421.32']->['452008793'	'489829414704648192'	'421.32']
['15307435'	'489829414704648192'	'0.0']->['1285066813'	'489829414704648192'	'421.32']
['15307435'	'489829414704648192'	'0.0']->['340856518'	'489829414704648192'	'421.32']
['233512461'	'489829414704648192'	'351.1']->['271966199'	'489829414704648192'	'421.32']
['15307435'	'489829414704648192'	'0.0']->['203414320'	'489829414704648192'	'421.32']
['872048959'	'489829414704648192'	'47.55']->['2424002491'	'489829414704648192'	'421.32']
['233512461'	'489829414704648192'	'351.1']->['263711647'	'489829414704648192'	'421.32']
['15307435'	'489829414704648192'	'0.0']->['132458333'	'489829414704648192'	'421.32']
['15307435'	'489829414704648192'	'0.0']->['298005481'	'489829414704648192'	'421.32']
['15307435'	'489829414704648192'	'0.0']->['72562594'	'489829414704648192'	'421.32']
['185892107'	'489829414704648192'	'421.32']->['2202200748'	'489829414704648192'	'421.32']
['15307435'	'489829414704648192'	'0.0']->['278577555'	'489829414704648192'	'421.32']
['15307435'	'489829414704648192'	'0.0']->['99093372'	'489829414704648192'	'421.32']
['15307435'	'489829414704648192'	'0.0']->['292797241'	'489829414704648192'	'421.32']
['615376967'	'489829414704648192'	'421.32']->['1006218698'	'489829414704648192'	'421.32']
['298005481'	'489829414704648192'	'421.32']->['147106611'	'489829414704648192'	'421.32']
['15307435'	'489829414704648192'	'0.0']->['396536543'	'489829414704648192'	'421.32']
['217747248'	'489829414704648192'	'421.32']->['436623635'	'489829414704648192'	'421.32']
['292797241'	'489829414704648192'	'421.32']->['187553654'	'489829414704648192'	'421.32']
['15307435'	'489829414704648192'	'0.0']->['169025132'	'489829414704648192'	'421.32']
['15307435'	'489829414704648192'	'0.0']->['1461703968'	'489829414704648192'	'421.32']
['15307435'	'489829414704648192'	'0.0']->['112913359'	'489829414704648192'	'462.15']
['15307435'	'489829414704648192'	'0.0']->['440845576'	'489829414704648192'	'462.15']
['417063424'	'489829414704648192'	'4.78']->['586706552'	'489829414704648192'	'482.57']
['292797241'	'489829414704648192'	'421.32']->['284096599'	'489829414704648192'	'492.77']
['130879034'	'489829414704648192'	'2.03']->['69335175'	'489829414704648192'	'497.88']
['206007284'	'489829414704648192'	'133.93']->['145978701'	'489829414704648192'	'500.43']
['233512461'	'489829414704648192'	'351.1']->['625622146'	'489829414704648192'	'501.71']
['15307435'	'489829414704648192'	'0.0']->['1886857250'	'489829414704648192'	'502.35']
['15307435'	'489829414704648192'	'0.0']->['388105264'	'489829414704648192'	'502.66']
['15307435'	'489829414704648192'	'0.0']->['614763244'	'489829414704648192'	'502.82']
['388105264'	'489829414704648192'	'502.66']->['99100442'	'489829414704648192'	'502.9']
['388105264'	'489829414704648192'	'502.66']->['159879963'	'489829414704648192'	'502.94']
['388105264'	'489829414704648192'	'502.66']->['117041151'	'489829414704648192'	'502.96']
['388105264'	'489829414704648192'	'502.66']->['397319159'	'489829414704648192'	'502.97']
['15307435'	'489829414704648192'	'0.0']->['893321834'	'489829414704648192'	'502.98']
['388105264'	'489829414704648192'	'502.66']->['470848859'	'489829414704648192'	'502.98']
['388105264'	'489829414704648192'	'502.66']->['1111497182'	'489829414704648192'	'502.98']
['388105264'	'489829414704648192'	'502.66']->['621086392'	'489829414704648192'	'502.98']
['15307435'	'489829414704648192'	'0.0']->['48803837'	'489829414704648192'	'502.98']
['470848859'	'489829414704648192'	'502.98']->['467704220'	'489829414704648192'	'502.98']
['388105264'	'489829414704648192'	'502.66']->['87936419'	'489829414704648192'	'502.98']
['388105264'	'489829414704648192'	'502.66']->['478304703'	'489829414704648192'	'502.98']
['388105264'	'489829414704648192'	'502.66']->['144104414'	'489829414704648192'	'502.98']
['388105264'	'489829414704648192'	'502.66']->['169839096'	'489829414704648192'	'502.98']
['388105264'	'489829414704648192'	'502.66']->['2441898781'	'489829414704648192'	'502.98']
['484958528'	'489829414704648192'	'4.78']->['236843290'	'489829414704648192'	'502.98']
['388105264'	'489829414704648192'	'502.66']->['478720548'	'489829414704648192'	'502.98']
['15307435'	'489829414704648192'	'0.0']->['145883253'	'489829414704648192'	'502.98']
['388105264'	'489829414704648192'	'502.66']->['709169119'	'489829414704648192'	'502.98']
['388105264'	'489829414704648192'	'502.66']->['144137312'	'489829414704648192'	'502.98']
['388105264'	'489829414704648192'	'502.66']->['2240739030'	'489829414704648192'	'502.98']
['388105264'	'489829414704648192'	'502.66']->['286680589'	'489829414704648192'	'502.98']
['15307435'	'489829414704648192'	'0.0']->['345913196'	'489829414704648192'	'502.98']
['15307435'	'489829414704648192'	'0.0']->['229386534'	'489829414704648192'	'502.98']
['388105264'	'489829414704648192'	'502.66']->['240637270'	'489829414704648192'	'502.98']
['388105264'	'489829414704648192'	'502.66']->['1315828430'	'489829414704648192'	'502.98']
['15307435'	'489829414704648192'	'0.0']->['382222618'	'489829414704648192'	'502.98']
['15307435'	'489829414704648192'	'0.0']->['236700917'	'489829414704648192'	'502.98']
['15307435'	'489829414704648192'	'0.0']->['251985052'	'489829414704648192'	'502.98']
['382222618'	'489829414704648192'	'502.98']->['138671696'	'489829414704648192'	'502.98']
['388105264'	'489829414704648192'	'502.66']->['197824878'	'489829414704648192'	'502.98']
['388105264'	'489829414704648192'	'502.66']->['444390421'	'489829414704648192'	'502.98']
['388105264'	'489829414704648192'	'502.66']->['299718869'	'489829414704648192'	'502.98']
['388105264'	'489829414704648192'	'502.66']->['2225089758'	'489829414704648192'	'502.98']
['292797241'	'489829414704648192'	'421.32']->['137564411'	'489829414704648192'	'502.98']
['388105264'	'489829414704648192'	'502.66']->['296079775'	'489829414704648192'	'502.98']
['15307435'	'489829414704648192'	'0.0']->['103809993'	'489829414704648192'	'502.98']
['15307435'	'489829414704648192'	'0.0']->['723918420'	'489829414704648192'	'502.98']
['379862949'	'489829414704648192'	'421.32']->['387041891'	'489829414704648192'	'502.98']
['15307435'	'489829414704648192'	'0.0']->['2616979508'	'489829414704648192'	'502.98']
['144137312'	'489829414704648192'	'502.98']->['73739749'	'489829414704648192'	'502.98']
['190546498'	'489829414704648192'	'421.32']->['74126635'	'489829414704648192'	'502.98']
['388105264'	'489829414704648192'	'502.66']->['594255403'	'489829414704648192'	'502.98']
['388105264'	'489829414704648192'	'502.66']->['714545755'	'489829414704648192'	'502.98']
['615376967'	'489829414704648192'	'421.32']->['713917093'	'489829414704648192'	'502.98']
['233512461'	'489829414704648192'	'351.1']->['276106433'	'489829414704648192'	'502.98']
['103809993'	'489829414704648192'	'502.98']->['551410607'	'489829414704648192'	'502.98']
['15307435'	'489829414704648192'	'0.0']->['212226707'	'489829414704648192'	'502.98']
['103809993'	'489829414704648192'	'502.98']->['222694859'	'489829414704648192'	'502.98']
['417063424'	'489829414704648192'	'4.78']->['1908110336'	'489829414704648192'	'502.98']
['240637270'	'489829414704648192'	'502.98']->['189409852'	'489829414704648192'	'502.98']
['388105264'	'489829414704648192'	'502.66']->['554935417'	'489829414704648192'	'502.98']
['15307435'	'489829414704648192'	'0.0']->['425632372'	'489829414704648192'	'502.98']
['388105264'	'489829414704648192'	'502.66']->['1081663602'	'489829414704648192'	'502.98']
['15307435'	'489829414704648192'	'0.0']->['1344246631'	'489829414704648192'	'502.98']
['15307435'	'489829414704648192'	'0.0']->['305462956'	'489829414704648192'	'502.98']
['15307435'	'489829414704648192'	'0.0']->['344107353'	'489829414704648192'	'502.98']
['15307435'	'489829414704648192'	'0.0']->['205758954'	'489829414704648192'	'502.98']
['388105264'	'489829414704648192'	'502.66']->['147149385'	'489829414704648192'	'502.98']
['15307435'	'489829414704648192'	'0.0']->['1684754527'	'489829414704648192'	'502.98']
['189409852'	'489829414704648192'	'502.98']->['1269852726'	'489829414704648192'	'502.98']
['388105264'	'489829414704648192'	'502.66']->['130102642'	'489829414704648192'	'502.98']
['217869888'	'489829414704648192'	'0.47']->['306644518'	'489829414704648192'	'502.98']
['15307435'	'489829414704648192'	'0.0']->['278900444'	'489829414704648192'	'502.98']
['388105264'	'489829414704648192'	'502.66']->['570780939'	'489829414704648192'	'502.98']
['236843290'	'489829414704648192'	'502.98']->['204202514'	'489829414704648192'	'502.98']
['388105264'	'489829414704648192'	'502.66']->['404086885'	'489829414704648192'	'502.98']
['388105264'	'489829414704648192'	'502.66']->['508772435'	'489829414704648192'	'502.98']
['217869888'	'489829414704648192'	'0.47']->['1602826292'	'489829414704648192'	'502.98']
['15307435'	'489829414704648192'	'0.0']->['150235533'	'489829414704648192'	'502.98']
['388105264'	'489829414704648192'	'502.66']->['384810288'	'489829414704648192'	'502.98']
['388105264'	'489829414704648192'	'502.66']->['152197727'	'489829414704648192'	'502.98']
['189409852'	'489829414704648192'	'502.98']->['349694728'	'489829414704648192'	'502.98']
['388105264'	'489829414704648192'	'502.66']->['412452334'	'489829414704648192'	'502.98']
['1269852726'	'489829414704648192'	'502.98']->['724014805'	'489829414704648192'	'502.98']
['15307435'	'489829414704648192'	'0.0']->['75519992'	'489829414704648192'	'502.98']
['388105264'	'489829414704648192'	'502.66']->['142940688'	'489829414704648192'	'503.4']
['15307435'	'489829414704648192'	'0.0']->['1085476135'	'489829414704648192'	'505.28']
['217869888'	'489829414704648192'	'0.47']->['611703893'	'489829414704648192'	'507.4']
['15307435'	'489829414704648192'	'0.0']->['1277131178'	'489829414704648192'	'510.67']
['388105264'	'489829414704648192'	'502.66']->['381433123'	'489829414704648192'	'512.03']
['484958528'	'489829414704648192'	'4.78']->['347681637'	'489829414704648192'	'512.62']
['298005481'	'489829414704648192'	'421.32']->['271396490'	'489829414704648192'	'513.1']
['15307435'	'489829414704648192'	'0.0']->['515038783'	'489829414704648192'	'515.53']
['381433123'	'489829414704648192'	'512.03']->['737704788'	'489829414704648192'	'515.83']
['388105264'	'489829414704648192'	'502.66']->['416117793'	'489829414704648192'	'517.85']
['15307435'	'489829414704648192'	'0.0']->['356352815'	'489829414704648192'	'521.38']
['388105264'	'489829414704648192'	'502.66']->['779689129'	'489829414704648192'	'522.63']
['15307435'	'489829414704648192'	'0.0']->['1382330480'	'489829414704648192'	'522.95']
['397319159'	'489829414704648192'	'502.97']->['1557377599'	'489829414704648192'	'526.13']
['15307435'	'489829414704648192'	'0.0']->['263053870'	'489829414704648192'	'528.82']
['611703893'	'489829414704648192'	'507.4']->['1699782864'	'489829414704648192'	'530.62']
['713917093'	'489829414704648192'	'502.98']->['133348615'	'489829414704648192'	'531.02']
['15307435'	'489829414704648192'	'0.0']->['2371493119'	'489829414704648192'	'531.47']
['15307435'	'489829414704648192'	'0.0']->['145591648'	'489829414704648192'	'532.75']
['388105264'	'489829414704648192'	'502.66']->['118278657'	'489829414704648192'	'533.03']
['233512461'	'489829414704648192'	'351.1']->['143741215'	'489829414704648192'	'534.48']
['15307435'	'489829414704648192'	'0.0']->['378963460'	'489829414704648192'	'535.32']
['388105264'	'489829414704648192'	'502.66']->['103570650'	'489829414704648192'	'536.1']
['15307435'	'489829414704648192'	'0.0']->['146897539'	'489829414704648192'	'540.63']
['15307435'	'489829414704648192'	'0.0']->['133197277'	'489829414704648192'	'542.38']
['15307435'	'489829414704648192'	'0.0']->['2460876554'	'489829414704648192'	'545.78']
['2460876554'	'489829414704648192'	'545.78']->['385295825'	'489829414704648192'	'546.53']
['779689129'	'489829414704648192'	'522.63']->['204793375'	'489829414704648192'	'551.67']
['15307435'	'489829414704648192'	'0.0']->['2432757980'	'489829414704648192'	'554.95']
['15307435'	'489829414704648192'	'0.0']->['1407139147'	'489829414704648192'	'558.33']
['15307435'	'489829414704648192'	'0.0']->['141982302'	'489829414704648192'	'560.53']
['347681637'	'489829414704648192'	'512.62']->['563742858'	'489829414704648192'	'563.62']
['15307435'	'489829414704648192'	'0.0']->['1534126484'	'489829414704648192'	'570.27']
['563742858'	'489829414704648192'	'563.62']->['375680112'	'489829414704648192'	'573.6']
['15307435'	'489829414704648192'	'0.0']->['177927677'	'489829414704648192'	'576.55']
['233512461'	'489829414704648192'	'351.1']->['471895042'	'489829414704648192'	'580.7']
['233512461'	'489829414704648192'	'351.1']->['122320626'	'489829414704648192'	'586.92']
['15307435'	'489829414704648192'	'0.0']->['397497081'	'489829414704648192'	'587.25']
['15307435'	'489829414704648192'	'0.0']->['219155819'	'489829414704648192'	'591.47']
['388105264'	'489829414704648192'	'502.66']->['467043302'	'489829414704648192'	'596.47']
['15307435'	'489829414704648192'	'0.0']->['106102116'	'489829414704648192'	'604.87']
['15307435'	'489829414704648192'	'0.0']->['84332751'	'489829414704648192'	'616.05']
['217869888'	'489829414704648192'	'0.47']->['450447055'	'489829414704648192'	'631.98']
['15307435'	'489829414704648192'	'0.0']->['287002732'	'489829414704648192'	'645.98']
['233512461'	'489829414704648192'	'351.1']->['350888952'	'489829414704648192'	'650.12']
['15307435'	'489829414704648192'	'0.0']->['423501975'	'489829414704648192'	'652.08']
['15307435'	'489829414704648192'	'0.0']->['2482282040'	'489829414704648192'	'661.72']
['388105264'	'489829414704648192'	'502.66']->['151351810'	'489829414704648192'	'664.37']
['15307435'	'489829414704648192'	'0.0']->['2427429434'	'489829414704648192'	'689.68']
['15307435'	'489829414704648192'	'0.0']->['712036754'	'489829414704648192'	'692.28']
['388105264'	'489829414704648192'	'502.66']->['76322528'	'489829414704648192'	'699.93']
['15307435'	'489829414704648192'	'0.0']->['535418289'	'489829414704648192'	'707.7']
['388105264'	'489829414704648192'	'502.66']->['603609755'	'489829414704648192'	'719.3']
['375680112'	'489829414704648192'	'573.6']->['1930500404'	'489829414704648192'	'720.02']
['15307435'	'489829414704648192'	'0.0']->['337206229'	'489829414704648192'	'756.35']
['15307435'	'489829414704648192'	'0.0']->['467436915'	'489829414704648192'	'767.27']
['84332751'	'489829414704648192'	'616.05']->['280844383'	'489829414704648192'	'781.7']
['15307435'	'489829414704648192'	'0.0']->['161253770'	'489829414704648192'	'797.67']
['388105264'	'489829414704648192'	'502.66']->['500780487'	'489829414704648192'	'820.68']
['15307435'	'489829414704648192'	'0.0']->['296745053'	'489829414704648192'	'825.35']
['15307435'	'489829414704648192'	'0.0']->['1110849948'	'489829414704648192'	'830.58']
['15307435'	'489829414704648192'	'0.0']->['1226768791'	'489829414704648192'	'861.1']
['15307435'	'489829414704648192'	'0.0']->['2435307896'	'489829414704648192'	'875.98']
['15307435'	'489829414704648192'	'0.0']->['2253107749'	'489829414704648192'	'880.32']
['15307435'	'489829414704648192'	'0.0']->['1334351443'	'489829414704648192'	'905.32']
['15307435'	'489829414704648192'	'0.0']->['186370256'	'489829414704648192'	'931.97']
['15307435'	'489829414704648192'	'0.0']->['153746932'	'489829414704648192'	'955.72']
['388105264'	'489829414704648192'	'502.66']->['149807533'	'489829414704648192'	'967.55']
['87936419'	'489829414704648192'	'502.98']->['208950239'	'489829414704648192'	'1017.28']
['484958528'	'489829414704648192'	'4.78']->['2162840527'	'489829414704648192'	'1020.08']
['484958528'	'489829414704648192'	'4.78']->['2292720583'	'489829414704648192'	'1024.72']
['15307435'	'489829414704648192'	'0.0']->['343365305'	'489829414704648192'	'1225.07']
['15307435'	'489829414704648192'	'0.0']->['272010586'	'489829414704648192'	'1999.25']
['233512461'	'489829414704648192'	'351.1']->['149001344'	'489829414704648192'	'2032.05']
['15307435'	'489829414704648192'	'0.0']->['2467460930'	'490375346047713280'	'2169.33']
['15307435'	'489829414704648192'	'0.0']->['809177744'	'489829414704648192'	'2999.58']
