# Supplementary material for: BiMGCL: rumor detection via bi-directional multi-level graph contrastive learning
Source: PeerJ Comput Sci. 2023 Nov 10;9:e1659. doi: 10.7717/peerj-cs.1659 (PMC10703058; doi:10.7717/peerj-cs.1659)
Supplement: Supplemental Information 1 [file peerj-cs-09-1659-s001.zip › rumor_detection_acl2017/twitter15/tree/489833932813516800.txt]

['ROOT'	'ROOT'	'0.0']->['2467791'	'489833932813516800'	'0.0']
['2467791'	'489833932813516800'	'0.0']->['111200746'	'489833932813516800'	'0.25']
['2467791'	'489833932813516800'	'0.0']->['231017507'	'489833932813516800'	'0.25']
['2467791'	'489833932813516800'	'0.0']->['231488536'	'489833932813516800'	'0.25']
['2467791'	'489833932813516800'	'0.0']->['95083293'	'489833932813516800'	'0.25']
['2467791'	'489833932813516800'	'0.0']->['279530771'	'489833932813516800'	'0.25']
['2467791'	'489833932813516800'	'0.0']->['2241089929'	'489833932813516800'	'0.25']
['2467791'	'489833932813516800'	'0.0']->['438136576'	'489833932813516800'	'0.25']
['2467791'	'489833932813516800'	'0.0']->['9165062'	'489833932813516800'	'0.4']
['2467791'	'489833932813516800'	'0.0']->['16130709'	'489833932813516800'	'0.47']
['2467791'	'489833932813516800'	'0.0']->['66473020'	'489833932813516800'	'0.51']
['2467791'	'489833932813516800'	'0.0']->['1640899009'	'489833932813516800'	'0.53']
['2467791'	'489833932813516800'	'0.0']->['273098660'	'489833932813516800'	'0.54']
['2467791'	'489833932813516800'	'0.0']->['498133195'	'489833932813516800'	'0.55']
['2467791'	'489833932813516800'	'0.0']->['21111999'	'489833932813516800'	'0.55']
['2467791'	'489833932813516800'	'0.0']->['33429101'	'489833932813516800'	'0.55']
['2467791'	'489833932813516800'	'0.0']->['10113082'	'489833932813516800'	'0.55']
['2467791'	'489833932813516800'	'0.0']->['1253842848'	'489833932813516800'	'0.55']
['2467791'	'489833932813516800'	'0.0']->['25969442'	'489833932813516800'	'0.55']
['2467791'	'489833932813516800'	'0.0']->['131187798'	'489833932813516800'	'0.55']
['2467791'	'489833932813516800'	'0.0']->['37987153'	'489833932813516800'	'0.55']
['2467791'	'489833932813516800'	'0.0']->['18813143'	'489833932813516800'	'0.55']
['2467791'	'489833932813516800'	'0.0']->['185663478'	'489833932813516800'	'0.55']
['2467791'	'489833932813516800'	'0.0']->['513051520'	'489833932813516800'	'0.55']
['2467791'	'489833932813516800'	'0.0']->['2326517252'	'489833932813516800'	'0.55']
['2467791'	'489833932813516800'	'0.0']->['2615472649'	'489833932813516800'	'0.6']
['2467791'	'489833932813516800'	'0.0']->['1683907286'	'489833932813516800'	'0.63']
['2467791'	'489833932813516800'	'0.0']->['800884878'	'489833932813516800'	'0.64']
['2467791'	'489833932813516800'	'0.0']->['443827513'	'489833932813516800'	'0.64']
['2467791'	'489833932813516800'	'0.0']->['130393995'	'489833932813516800'	'0.65']
['2467791'	'489833932813516800'	'0.0']->['97808477'	'489833932813516800'	'0.66']
['2467791'	'489833932813516800'	'0.0']->['398886865'	'489833932813516800'	'0.66']
['2467791'	'489833932813516800'	'0.0']->['48952923'	'489833932813516800'	'0.66']
['2467791'	'489833932813516800'	'0.0']->['55349055'	'489833932813516800'	'0.67']
['2467791'	'489833932813516800'	'0.0']->['357051459'	'489833932813516800'	'0.72']
['2467791'	'489833932813516800'	'0.0']->['508020749'	'489833932813516800'	'0.75']
['2467791'	'489833932813516800'	'0.0']->['189769228'	'489833932813516800'	'0.77']
['2467791'	'489833932813516800'	'0.0']->['1323342354'	'489833932813516800'	'0.78']
['2467791'	'489833932813516800'	'0.0']->['26219696'	'489833932813516800'	'0.78']
['2467791'	'489833932813516800'	'0.0']->['825824400'	'489833932813516800'	'0.78']
['2467791'	'489833932813516800'	'0.0']->['21492030'	'489833932813516800'	'0.78']
['2467791'	'489833932813516800'	'0.0']->['107755674'	'489833932813516800'	'0.78']
['2467791'	'489833932813516800'	'0.0']->['789960835'	'489833932813516800'	'0.78']
['2467791'	'489833932813516800'	'0.0']->['274980105'	'489833932813516800'	'0.82']
['2467791'	'489833932813516800'	'0.0']->['321057940'	'489833932813516800'	'0.86']
['2467791'	'489833932813516800'	'0.0']->['1368782430'	'489833932813516800'	'0.88']
['2467791'	'489833932813516800'	'0.0']->['79467619'	'489833932813516800'	'0.89']
['2467791'	'489833932813516800'	'0.0']->['92644189'	'489833932813516800'	'0.89']
['2467791'	'489833932813516800'	'0.0']->['79075047'	'489833932813516800'	'0.9']
['2467791'	'489833932813516800'	'0.0']->['53401994'	'489833932813516800'	'0.9']
['2467791'	'489833932813516800'	'0.0']->['150051104'	'489833932813516800'	'0.9']
['2467791'	'489833932813516800'	'0.0']->['36378850'	'489833932813516800'	'0.9']
['2467791'	'489833932813516800'	'0.0']->['247025185'	'489833932813516800'	'0.9']
['2467791'	'489833932813516800'	'0.0']->['55932870'	'489833932813516800'	'0.9']
['2467791'	'489833932813516800'	'0.0']->['53935477'	'489833932813516800'	'0.93']
['2467791'	'489833932813516800'	'0.0']->['148061595'	'489833932813516800'	'0.95']
['2467791'	'489833932813516800'	'0.0']->['263721204'	'489833932813516800'	'0.96']
['2467791'	'489833932813516800'	'0.0']->['13085202'	'489833932813516800'	'0.96']
['2467791'	'489833932813516800'	'0.0']->['1157465070'	'489833932813516800'	'0.97']
['2467791'	'489833932813516800'	'0.0']->['56084470'	'489833932813516800'	'1.0']
['2467791'	'489833932813516800'	'0.0']->['358483132'	'489833932813516800'	'1.02']
['2467791'	'489833932813516800'	'0.0']->['20082415'	'489833932813516800'	'1.02']
['2467791'	'489833932813516800'	'0.0']->['262774978'	'489833932813516800'	'1.03']
['2467791'	'489833932813516800'	'0.0']->['57152295'	'489833932813516800'	'1.03']
['2467791'	'489833932813516800'	'0.0']->['32672170'	'489833932813516800'	'1.03']
['2467791'	'489833932813516800'	'0.0']->['886973371'	'489833932813516800'	'1.07']
['2467791'	'489833932813516800'	'0.0']->['613505202'	'489833932813516800'	'1.1']
['2467791'	'489833932813516800'	'0.0']->['1354115294'	'489833932813516800'	'1.11']
['2467791'	'489833932813516800'	'0.0']->['726441222'	'489833932813516800'	'1.11']
['2467791'	'489833932813516800'	'0.0']->['537514081'	'489833932813516800'	'1.11']
['2467791'	'489833932813516800'	'0.0']->['818953370'	'489833932813516800'	'1.12']
['2467791'	'489833932813516800'	'0.0']->['384205002'	'489833932813516800'	'1.12']
['2467791'	'489833932813516800'	'0.0']->['159902110'	'489833932813516800'	'1.2']
['107755674'	'489833932813516800'	'0.78']->['24930359'	'489833932813516800'	'1.24']
['2467791'	'489833932813516800'	'0.0']->['94116066'	'489833932813516800'	'1.26']
['2467791'	'489833932813516800'	'0.0']->['230836375'	'489833932813516800'	'1.28']
['2467791'	'489833932813516800'	'0.0']->['108653141'	'489834260874801152'	'1.32']
['2467791'	'489833932813516800'	'0.0']->['252750506'	'489833932813516800'	'1.35']
['2467791'	'489833932813516800'	'0.0']->['176911829'	'489833932813516800'	'1.38']
['2467791'	'489833932813516800'	'0.0']->['48003020'	'489833932813516800'	'1.4']
['2467791'	'489833932813516800'	'0.0']->['571823201'	'489833932813516800'	'1.41']
['2467791'	'489833932813516800'	'0.0']->['23712158'	'489833932813516800'	'1.42']
['2467791'	'489833932813516800'	'0.0']->['170019178'	'489833932813516800'	'1.45']
['2467791'	'489833932813516800'	'0.0']->['3204731'	'489833932813516800'	'1.63']
['13085202'	'489833932813516800'	'0.96']->['633059159'	'489833932813516800'	'1.71']
['2467791'	'489833932813516800'	'0.0']->['283095702'	'489834366856859648'	'1.73']
['2467791'	'489833932813516800'	'0.0']->['2179275792'	'489833932813516800'	'1.76']
['2467791'	'489833932813516800'	'0.0']->['92657920'	'489833932813516800'	'1.78']
['2467791'	'489833932813516800'	'0.0']->['428152773'	'489833932813516800'	'1.79']
['2467791'	'489833932813516800'	'0.0']->['94687128'	'489833932813516800'	'1.79']
['33429101'	'489833932813516800'	'0.55']->['316392886'	'489833932813516800'	'1.8']
['2467791'	'489833932813516800'	'0.0']->['17860088'	'489833932813516800'	'1.8']
['2467791'	'489833932813516800'	'0.0']->['417869732'	'489833932813516800'	'1.8']
['2467791'	'489833932813516800'	'0.0']->['152766108'	'489833932813516800'	'1.8']
['2467791'	'489833932813516800'	'0.0']->['2408079829'	'489833932813516800'	'1.8']
['2467791'	'489833932813516800'	'0.0']->['42595679'	'489833932813516800'	'1.8']
['2467791'	'489833932813516800'	'0.0']->['15461266'	'489833932813516800'	'1.8']
['25969442'	'489833932813516800'	'0.55']->['907123482'	'489833932813516800'	'1.8']
['2467791'	'489833932813516800'	'0.0']->['51447412'	'489833932813516800'	'1.8']
['2467791'	'489833932813516800'	'0.0']->['292287503'	'489833932813516800'	'1.8']
['2467791'	'489833932813516800'	'0.0']->['526500664'	'489833932813516800'	'1.8']
['2467791'	'489833932813516800'	'0.0']->['1181099010'	'489833932813516800'	'1.8']
['2467791'	'489833932813516800'	'0.0']->['27390715'	'489833932813516800'	'1.8']
['2467791'	'489833932813516800'	'0.0']->['51124316'	'489833932813516800'	'1.8']
['2467791'	'489833932813516800'	'0.0']->['243008892'	'489833932813516800'	'1.8']
['2467791'	'489833932813516800'	'0.0']->['29322815'	'489833932813516800'	'1.8']
['2467791'	'489833932813516800'	'0.0']->['30840354'	'489833932813516800'	'1.8']
['2467791'	'489833932813516800'	'0.0']->['1538899525'	'489833932813516800'	'1.8']
['2467791'	'489833932813516800'	'0.0']->['268169758'	'489833932813516800'	'1.87']
['2467791'	'489833932813516800'	'0.0']->['39262415'	'489833932813516800'	'1.9']
['2467791'	'489833932813516800'	'0.0']->['219189321'	'489833932813516800'	'1.92']
['2467791'	'489833932813516800'	'0.0']->['297710986'	'489833932813516800'	'1.93']
['2467791'	'489833932813516800'	'0.0']->['470252545'	'489833932813516800'	'1.93']
['2467791'	'489833932813516800'	'0.0']->['26711983'	'489833932813516800'	'1.93']
['2467791'	'489833932813516800'	'0.0']->['28812727'	'489833932813516800'	'1.93']
['2467791'	'489833932813516800'	'0.0']->['122389904'	'489833932813516800'	'1.93']
['2467791'	'489833932813516800'	'0.0']->['18811261'	'489833932813516800'	'1.95']
['2467791'	'489833932813516800'	'0.0']->['85594967'	'489833932813516800'	'1.96']
['2467791'	'489833932813516800'	'0.0']->['296211701'	'489833932813516800'	'1.97']
['2467791'	'489833932813516800'	'0.0']->['793299115'	'489833932813516800'	'1.98']
['2467791'	'489833932813516800'	'0.0']->['2646140779'	'489833932813516800'	'1.98']
['2467791'	'489833932813516800'	'0.0']->['269798459'	'489833932813516800'	'1.98']
['2467791'	'489833932813516800'	'0.0']->['104584321'	'489833932813516800'	'1.98']
['10113082'	'489833932813516800'	'0.55']->['80258448'	'489833932813516800'	'1.98']
['2467791'	'489833932813516800'	'0.0']->['16827148'	'489833932813516800'	'2.0']
['2467791'	'489833932813516800'	'0.0']->['2274714109'	'489833932813516800'	'2.02']
['2467791'	'489833932813516800'	'0.0']->['53937234'	'489833932813516800'	'2.06']
['2467791'	'489833932813516800'	'0.0']->['15483453'	'489833932813516800'	'2.08']
['2467791'	'489833932813516800'	'0.0']->['210674429'	'489834456480751616'	'2.08']
['94687128'	'489833932813516800'	'1.79']->['118370111'	'489833932813516800'	'2.1']
['2467791'	'489833932813516800'	'0.0']->['113589856'	'489833932813516800'	'2.13']
['2467791'	'489833932813516800'	'0.0']->['436063439'	'489833932813516800'	'2.15']
['2467791'	'489833932813516800'	'0.0']->['39297925'	'489833932813516800'	'2.22']
['2467791'	'489833932813516800'	'0.0']->['1099737199'	'489833932813516800'	'2.24']
['2467791'	'489833932813516800'	'0.0']->['102871853'	'489833932813516800'	'2.25']
['2467791'	'489833932813516800'	'0.0']->['116895460'	'489833932813516800'	'2.27']
['2467791'	'489833932813516800'	'0.0']->['41727242'	'489833932813516800'	'2.27']
['2467791'	'489833932813516800'	'0.0']->['2297727058'	'489833932813516800'	'2.28']
['2467791'	'489833932813516800'	'0.0']->['19278831'	'489833932813516800'	'2.28']
['2467791'	'489833932813516800'	'0.0']->['358420815'	'489833932813516800'	'2.28']
['16827148'	'489833932813516800'	'2.0']->['2353286533'	'489833932813516800'	'2.4']
['2467791'	'489833932813516800'	'0.0']->['258286152'	'489833932813516800'	'2.46']
['283095702'	'489834366856859648'	'1.73']->['1525864795'	'489834550101827584'	'2.47']
['2467791'	'489833932813516800'	'0.0']->['63624567'	'489833932813516800'	'2.49']
['2467791'	'489833932813516800'	'0.0']->['108283283'	'489833932813516800'	'2.5']
['2467791'	'489833932813516800'	'0.0']->['957654086'	'489833932813516800'	'2.51']
['2467791'	'489833932813516800'	'0.0']->['54093437'	'489833932813516800'	'2.51']
['2467791'	'489833932813516800'	'0.0']->['18292155'	'489833932813516800'	'2.51']
['2467791'	'489833932813516800'	'0.0']->['29329542'	'489833932813516800'	'2.51']
['2467791'	'489833932813516800'	'0.0']->['14977512'	'489833932813516800'	'2.52']
['33429101'	'489833932813516800'	'0.55']->['72084011'	'489833932813516800'	'2.52']
['2467791'	'489833932813516800'	'0.0']->['333395239'	'489833932813516800'	'2.52']
['2467791'	'489833932813516800'	'0.0']->['431031924'	'489833932813516800'	'2.52']
['2467791'	'489833932813516800'	'0.0']->['2400384378'	'489833932813516800'	'2.53']
['2467791'	'489833932813516800'	'0.0']->['9546182'	'489833932813516800'	'2.53']
['2467791'	'489833932813516800'	'0.0']->['155293695'	'489833932813516800'	'2.53']
['2467791'	'489833932813516800'	'0.0']->['107558871'	'489833932813516800'	'2.75']
['2467791'	'489833932813516800'	'0.0']->['18434717'	'489833932813516800'	'2.86']
['2467791'	'489833932813516800'	'0.0']->['50300013'	'489833932813516800'	'2.91']
['2467791'	'489833932813516800'	'0.0']->['20552696'	'489834664090411008'	'2.92']
['2467791'	'489833932813516800'	'0.0']->['221824936'	'489833932813516800'	'2.94']
['2467791'	'489833932813516800'	'0.0']->['119169760'	'489833932813516800'	'2.95']
['2467791'	'489833932813516800'	'0.0']->['92460378'	'489833932813516800'	'2.96']
['2467791'	'489833932813516800'	'0.0']->['25189615'	'489833932813516800'	'2.96']
['2467791'	'489833932813516800'	'0.0']->['76642992'	'489833932813516800'	'2.96']
['2467791'	'489833932813516800'	'0.0']->['268592123'	'489833932813516800'	'2.97']
['2467791'	'489833932813516800'	'0.0']->['194190424'	'489833932813516800'	'2.97']
['2467791'	'489833932813516800'	'0.0']->['418626202'	'489833932813516800'	'2.97']
['2467791'	'489833932813516800'	'0.0']->['185409862'	'489833932813516800'	'2.97']
['2467791'	'489833932813516800'	'0.0']->['415826305'	'489833932813516800'	'2.97']
['2467791'	'489833932813516800'	'0.0']->['1704718880'	'489833932813516800'	'2.97']
['2467791'	'489833932813516800'	'0.0']->['2304720642'	'489833932813516800'	'2.97']
['2467791'	'489833932813516800'	'0.0']->['2172785225'	'489833932813516800'	'2.97']
['2467791'	'489833932813516800'	'0.0']->['49188155'	'489833932813516800'	'2.97']
['2467791'	'489833932813516800'	'0.0']->['363914327'	'489833932813516800'	'2.97']
['2467791'	'489833932813516800'	'0.0']->['2402114310'	'489833932813516800'	'2.97']
['2467791'	'489833932813516800'	'0.0']->['1172916002'	'489833932813516800'	'2.97']
['2467791'	'489833932813516800'	'0.0']->['532862059'	'489833932813516800'	'3.0']
['2467791'	'489833932813516800'	'0.0']->['1075290390'	'489833932813516800'	'3.02']
['2467791'	'489833932813516800'	'0.0']->['10858992'	'489833932813516800'	'3.02']
['16827148'	'489833932813516800'	'2.0']->['2351395590'	'489833932813516800'	'3.03']
['2467791'	'489833932813516800'	'0.0']->['14259241'	'489833932813516800'	'3.03']
['2467791'	'489833932813516800'	'0.0']->['17801749'	'489833932813516800'	'3.16']
['2467791'	'489833932813516800'	'0.0']->['35678644'	'489833932813516800'	'3.22']
['2467791'	'489833932813516800'	'0.0']->['118076512'	'489833932813516800'	'3.25']
['2467791'	'489833932813516800'	'0.0']->['81015860'	'489833932813516800'	'3.27']
['2467791'	'489833932813516800'	'0.0']->['126142120'	'489833932813516800'	'3.28']
['2467791'	'489833932813516800'	'0.0']->['106097774'	'489833932813516800'	'3.28']
['2353286533'	'489833932813516800'	'2.4']->['94577557'	'489833932813516800'	'3.28']
['2467791'	'489833932813516800'	'0.0']->['608252334'	'489833932813516800'	'3.28']
['2467791'	'489833932813516800'	'0.0']->['2455861069'	'489833932813516800'	'3.28']
['2467791'	'489833932813516800'	'0.0']->['138152026'	'489833932813516800'	'3.28']
['15483453'	'489833932813516800'	'2.08']->['2432322229'	'489833932813516800'	'3.28']
['2467791'	'489833932813516800'	'0.0']->['16977059'	'489833932813516800'	'3.28']
['2467791'	'489833932813516800'	'0.0']->['2487571825'	'489833932813516800'	'3.28']
['27390715'	'489833932813516800'	'1.8']->['109485339'	'489833932813516800'	'3.32']
['2467791'	'489833932813516800'	'0.0']->['1495591400'	'489833932813516800'	'3.44']
['2467791'	'489833932813516800'	'0.0']->['136341547'	'489833932813516800'	'3.5']
['17860088'	'489833932813516800'	'1.8']->['19145560'	'489833932813516800'	'3.54']
['2467791'	'489833932813516800'	'0.0']->['363989065'	'489833932813516800'	'3.55']
['21492030'	'489833932813516800'	'0.78']->['19716315'	'489833932813516800'	'3.56']
['2467791'	'489833932813516800'	'0.0']->['917988938'	'489833932813516800'	'3.56']
['17801749'	'489833932813516800'	'3.16']->['247032530'	'489833932813516800'	'3.56']
['2467791'	'489833932813516800'	'0.0']->['23336502'	'489833932813516800'	'3.57']
['2467791'	'489833932813516800'	'0.0']->['18009636'	'489833932813516800'	'3.57']
['2467791'	'489833932813516800'	'0.0']->['391708055'	'489833932813516800'	'3.57']
['2467791'	'489833932813516800'	'0.0']->['330652998'	'489833932813516800'	'3.57']
['2467791'	'489833932813516800'	'0.0']->['110581612'	'489833932813516800'	'3.57']
['2467791'	'489833932813516800'	'0.0']->['76843179'	'489833932813516800'	'3.57']
['2467791'	'489833932813516800'	'0.0']->['30572900'	'489834848765222912'	'3.65']
['2467791'	'489833932813516800'	'0.0']->['318653078'	'489833932813516800'	'3.66']
['2467791'	'489833932813516800'	'0.0']->['374482788'	'489833932813516800'	'3.7']
['2467791'	'489833932813516800'	'0.0']->['241253791'	'489833932813516800'	'3.73']
['2467791'	'489833932813516800'	'0.0']->['1054992506'	'489833932813516800'	'3.74']
['2467791'	'489833932813516800'	'0.0']->['831169568'	'489833932813516800'	'3.74']
['2467791'	'489833932813516800'	'0.0']->['1379861118'	'489833932813516800'	'3.75']
['2467791'	'489833932813516800'	'0.0']->['2332193390'	'489833932813516800'	'3.75']
['2467791'	'489833932813516800'	'0.0']->['81801340'	'489833932813516800'	'3.75']
['17860088'	'489833932813516800'	'1.8']->['263940105'	'489833932813516800'	'3.75']
['2467791'	'489833932813516800'	'0.0']->['116783479'	'489833932813516800'	'3.77']
['2467791'	'489833932813516800'	'0.0']->['23071151'	'489834917279186944'	'3.92']
['2467791'	'489833932813516800'	'0.0']->['100625142'	'489834954478469120'	'4.07']
['2467791'	'489833932813516800'	'0.0']->['597267379'	'489833932813516800'	'4.15']
['2467791'	'489833932813516800'	'0.0']->['434361103'	'489835013710430208'	'4.3']
['2467791'	'489833932813516800'	'0.0']->['69522974'	'489833932813516800'	'4.34']
['2467791'	'489833932813516800'	'0.0']->['1294827468'	'489833932813516800'	'4.44']
['2467791'	'489833932813516800'	'0.0']->['344630177'	'489833932813516800'	'4.49']
['2467791'	'489833932813516800'	'0.0']->['43933723'	'489833932813516800'	'4.51']
['2467791'	'489833932813516800'	'0.0']->['89444935'	'489833932813516800'	'4.52']
['2467791'	'489833932813516800'	'0.0']->['2575469244'	'489833932813516800'	'4.53']
['2467791'	'489833932813516800'	'0.0']->['120818659'	'489833932813516800'	'4.53']
['2467791'	'489833932813516800'	'0.0']->['263719323'	'489833932813516800'	'4.53']
['2467791'	'489833932813516800'	'0.0']->['267513251'	'489833932813516800'	'4.53']
['2467791'	'489833932813516800'	'0.0']->['28740858'	'489833932813516800'	'4.53']
['2467791'	'489833932813516800'	'0.0']->['260802024'	'489833932813516800'	'4.53']
['2467791'	'489833932813516800'	'0.0']->['404323224'	'489833932813516800'	'4.53']
['2467791'	'489833932813516800'	'0.0']->['410553699'	'489833932813516800'	'4.53']
['2467791'	'489833932813516800'	'0.0']->['58608843'	'489833932813516800'	'4.53']
['2467791'	'489833932813516800'	'0.0']->['1498332403'	'489833932813516800'	'4.63']
['16827148'	'489833932813516800'	'2.0']->['2303259782'	'489833932813516800'	'4.67']
['2467791'	'489833932813516800'	'0.0']->['1308509430'	'489833932813516800'	'4.69']
['2467791'	'489833932813516800'	'0.0']->['315672823'	'489833932813516800'	'4.71']
['2467791'	'489833932813516800'	'0.0']->['2271498228'	'489833932813516800'	'4.71']
['16827148'	'489833932813516800'	'2.0']->['14112910'	'489833932813516800'	'4.71']
['16827148'	'489833932813516800'	'2.0']->['20780835'	'489833932813516800'	'4.72']
['2467791'	'489833932813516800'	'0.0']->['562331498'	'489835124364943360'	'4.75']
['2467791'	'489833932813516800'	'0.0']->['260117644'	'489835135974772736'	'4.78']
['2353286533'	'489833932813516800'	'2.4']->['2277444278'	'489833932813516800'	'4.84']
['2467791'	'489833932813516800'	'0.0']->['212226464'	'489833932813516800'	'4.9']
['2467791'	'489833932813516800'	'0.0']->['153740164'	'489835164210438145'	'4.9']
['2467791'	'489833932813516800'	'0.0']->['366610149'	'489833932813516800'	'4.94']
['2467791'	'489833932813516800'	'0.0']->['753213198'	'489833932813516800'	'4.95']
['2467791'	'489833932813516800'	'0.0']->['17071052'	'489833932813516800'	'4.97']
['2467791'	'489833932813516800'	'0.0']->['37903274'	'489835196972544000'	'5.03']
['2467791'	'489833932813516800'	'0.0']->['380567911'	'489835206409715713'	'5.07']
['2467791'	'489833932813516800'	'0.0']->['75630518'	'489833932813516800'	'5.08']
['2467791'	'489833932813516800'	'0.0']->['281912753'	'489833932813516800'	'5.14']
['2467791'	'489833932813516800'	'0.0']->['50343375'	'489833932813516800'	'5.17']
['2467791'	'489833932813516800'	'0.0']->['2189792858'	'489833932813516800'	'5.19']
['2467791'	'489833932813516800'	'0.0']->['51943'	'489833932813516800'	'5.19']
['16827148'	'489833932813516800'	'2.0']->['2371550767'	'489833932813516800'	'5.2']
['107755674'	'489833932813516800'	'0.78']->['1157691'	'489833932813516800'	'5.2']
['27390715'	'489833932813516800'	'1.8']->['28958977'	'489833932813516800'	'5.2']
['2467791'	'489833932813516800'	'0.0']->['45088970'	'489833932813516800'	'5.2']
['2467791'	'489833932813516800'	'0.0']->['148356704'	'489833932813516800'	'5.2']
['107755674'	'489833932813516800'	'0.78']->['897207726'	'489833932813516800'	'5.2']
['2467791'	'489833932813516800'	'0.0']->['241215423'	'489833932813516800'	'5.2']
['2467791'	'489833932813516800'	'0.0']->['384729994'	'489833932813516800'	'5.2']
['2467791'	'489833932813516800'	'0.0']->['391722253'	'489833932813516800'	'5.2']
['107558871'	'489833932813516800'	'2.75']->['41995619'	'489833932813516800'	'5.2']
['35678644'	'489833932813516800'	'3.22']->['78222187'	'489833932813516800'	'5.25']
['2467791'	'489833932813516800'	'0.0']->['889986612'	'489833932813516800'	'5.33']
['2467791'	'489833932813516800'	'0.0']->['2313516864'	'489833932813516800'	'5.38']
['2467791'	'489833932813516800'	'0.0']->['2185289596'	'489833932813516800'	'5.42']
['2467791'	'489833932813516800'	'0.0']->['48502382'	'489833932813516800'	'5.43']
['41995619'	'489833932813516800'	'5.2']->['136972965'	'489833932813516800'	'5.54']
['2467791'	'489833932813516800'	'0.0']->['217044098'	'489835332402413568'	'5.57']
['16827148'	'489833932813516800'	'2.0']->['401896102'	'489833932813516800'	'5.6']
['2467791'	'489833932813516800'	'0.0']->['20395011'	'489833932813516800'	'5.62']
['2467791'	'489833932813516800'	'0.0']->['349502107'	'489833932813516800'	'5.64']
['2467791'	'489833932813516800'	'0.0']->['158386983'	'489833932813516800'	'5.64']
['2467791'	'489833932813516800'	'0.0']->['48046953'	'489833932813516800'	'5.65']
['16827148'	'489833932813516800'	'2.0']->['1517401712'	'489833932813516800'	'5.65']
['2467791'	'489833932813516800'	'0.0']->['17014593'	'489833932813516800'	'5.65']
['27390715'	'489833932813516800'	'1.8']->['35166122'	'489833932813516800'	'5.65']
['136972965'	'489833932813516800'	'5.54']->['160182678'	'489833932813516800'	'5.88']
['2467791'	'489833932813516800'	'0.0']->['2266240194'	'489833932813516800'	'5.99']
['2467791'	'489833932813516800'	'0.0']->['252805955'	'489833932813516800'	'6.04']
['136972965'	'489833932813516800'	'5.54']->['233532463'	'489833932813516800'	'6.07']
['16827148'	'489833932813516800'	'2.0']->['252524606'	'489833932813516800'	'6.09']
['2467791'	'489833932813516800'	'0.0']->['125368828'	'489833932813516800'	'6.09']
['2467791'	'489833932813516800'	'0.0']->['391958663'	'489833932813516800'	'6.1']
['2467791'	'489833932813516800'	'0.0']->['982167390'	'489833932813516800'	'6.1']
['2467791'	'489833932813516800'	'0.0']->['450752533'	'489833932813516800'	'6.1']
['2467791'	'489833932813516800'	'0.0']->['236466533'	'489833932813516800'	'6.1']
['2467791'	'489833932813516800'	'0.0']->['192450756'	'489833932813516800'	'6.1']
['2467791'	'489833932813516800'	'0.0']->['20639175'	'489833932813516800'	'6.16']
['16827148'	'489833932813516800'	'2.0']->['2288390951'	'489833932813516800'	'6.22']
['2467791'	'489833932813516800'	'0.0']->['2512249692'	'489835518155571200'	'6.3']
['2467791'	'489833932813516800'	'0.0']->['55949344'	'489835529685331968'	'6.35']
['2467791'	'489833932813516800'	'0.0']->['289052511'	'489833932813516800'	'6.4']
['2467791'	'489833932813516800'	'0.0']->['205346781'	'489833932813516800'	'6.49']
['2467791'	'489833932813516800'	'0.0']->['325997936'	'489833932813516800'	'6.54']
['236466533'	'489833932813516800'	'6.1']->['154581232'	'489833932813516800'	'6.56']
['2467791'	'489833932813516800'	'0.0']->['2537433181'	'489833932813516800'	'6.57']
['2467791'	'489833932813516800'	'0.0']->['130898910'	'489833932813516800'	'6.58']
['236466533'	'489833932813516800'	'6.1']->['2307404763'	'489833932813516800'	'6.58']
['2467791'	'489833932813516800'	'0.0']->['2483474466'	'489833932813516800'	'6.58']
['2467791'	'489833932813516800'	'0.0']->['2382479468'	'489833932813516800'	'6.58']
['2467791'	'489833932813516800'	'0.0']->['97499909'	'489833932813516800'	'6.58']
['2467791'	'489833932813516800'	'0.0']->['1566396066'	'489833932813516800'	'6.58']
['57152295'	'489833932813516800'	'1.03']->['243865469'	'489833932813516800'	'6.58']
['2467791'	'489833932813516800'	'0.0']->['2286459182'	'489835587256725505'	'6.58']
['236466533'	'489833932813516800'	'6.1']->['2224864070'	'489833932813516800'	'6.62']
['2467791'	'489833932813516800'	'0.0']->['99369641'	'489833932813516800'	'6.63']
['247032530'	'489833932813516800'	'3.56']->['1967813779'	'489833932813516800'	'6.64']
['16827148'	'489833932813516800'	'2.0']->['166136971'	'489833932813516800'	'6.65']
['2467791'	'489833932813516800'	'0.0']->['131757036'	'489833932813516800'	'6.85']
['2467791'	'489833932813516800'	'0.0']->['371436400'	'489833932813516800'	'6.95']
['2353286533'	'489833932813516800'	'2.4']->['210142583'	'489833932813516800'	'7.0']
['2467791'	'489833932813516800'	'0.0']->['273538195'	'489833932813516800'	'7.03']
['2467791'	'489833932813516800'	'0.0']->['342285497'	'489833932813516800'	'7.04']
['20639175'	'489833932813516800'	'6.16']->['440129876'	'489833932813516800'	'7.04']
['17860088'	'489833932813516800'	'1.8']->['227037341'	'489833932813516800'	'7.05']
['2467791'	'489833932813516800'	'0.0']->['21135703'	'489833932813516800'	'7.05']
['2467791'	'489833932813516800'	'0.0']->['2408407856'	'489833932813516800'	'7.05']
['236466533'	'489833932813516800'	'6.1']->['383407524'	'489833932813516800'	'7.05']
['2467791'	'489833932813516800'	'0.0']->['366571093'	'489833932813516800'	'7.05']
['2467791'	'489833932813516800'	'0.0']->['323287461'	'489833932813516800'	'7.05']
['283095702'	'489834366856859648'	'1.73']->['2476622113'	'489835715992518656'	'7.1']
['2467791'	'489833932813516800'	'0.0']->['512008900'	'489833932813516800'	'7.17']
['2467791'	'489833932813516800'	'0.0']->['106762645'	'489833932813516800'	'7.24']
['16827148'	'489833932813516800'	'2.0']->['2355367219'	'489833932813516800'	'7.27']
['2467791'	'489833932813516800'	'0.0']->['624460572'	'489833932813516800'	'7.28']
['236466533'	'489833932813516800'	'6.1']->['2344738425'	'489833932813516800'	'7.29']
['2467791'	'489833932813516800'	'0.0']->['320610943'	'489833932813516800'	'7.3']
['136972965'	'489833932813516800'	'5.54']->['947997602'	'489833932813516800'	'7.3']
['236466533'	'489833932813516800'	'6.1']->['2300016847'	'489833932813516800'	'7.33']
['982167390'	'489833932813516800'	'6.1']->['632527440'	'489833932813516800'	'7.37']
['2467791'	'489833932813516800'	'0.0']->['904389026'	'489833932813516800'	'7.5']
['236466533'	'489833932813516800'	'6.1']->['2217105824'	'489833932813516800'	'7.57']
['2467791'	'489833932813516800'	'0.0']->['1548756944'	'489833932813516800'	'7.6']
['2467791'	'489833932813516800'	'0.0']->['755426353'	'489833932813516800'	'7.62']
['2467791'	'489833932813516800'	'0.0']->['21359550'	'489833932813516800'	'7.63']
['2467791'	'489833932813516800'	'0.0']->['2330785615'	'489835872984911872'	'7.72']
['2467791'	'489833932813516800'	'0.0']->['208369313'	'489833932813516800'	'7.77']
['236466533'	'489833932813516800'	'6.1']->['1101358790'	'489833932813516800'	'7.83']
['2467791'	'489833932813516800'	'0.0']->['311848922'	'489833932813516800'	'7.87']
['2467791'	'489833932813516800'	'0.0']->['15097291'	'489833932813516800'	'7.88']
['2467791'	'489833932813516800'	'0.0']->['2211792000'	'489833932813516800'	'7.89']
['16827148'	'489833932813516800'	'2.0']->['418251055'	'489833932813516800'	'7.9']
['17801749'	'489833932813516800'	'3.16']->['2191977750'	'489833932813516800'	'7.9']
['2467791'	'489833932813516800'	'0.0']->['206024831'	'489833932813516800'	'7.9']
['2467791'	'489833932813516800'	'0.0']->['182506310'	'489833932813516800'	'7.9']
['2467791'	'489833932813516800'	'0.0']->['2150081382'	'489833932813516800'	'7.9']
['16827148'	'489833932813516800'	'2.0']->['216277281'	'489833932813516800'	'7.92']
['283095702'	'489834366856859648'	'1.73']->['459525016'	'489835931743313921'	'7.95']
['2467791'	'489833932813516800'	'0.0']->['211345057'	'489835995781943296'	'8.2']
['2467791'	'489833932813516800'	'0.0']->['46038251'	'489833932813516800'	'8.22']
['2467791'	'489833932813516800'	'0.0']->['57604186'	'489833932813516800'	'8.37']
['63624567'	'489833932813516800'	'2.49']->['262653732'	'489833932813516800'	'8.44']
['2467791'	'489833932813516800'	'0.0']->['502219413'	'489833932813516800'	'8.48']
['2467791'	'489833932813516800'	'0.0']->['246493103'	'489833932813516800'	'8.5']
['2467791'	'489833932813516800'	'0.0']->['68938686'	'489833932813516800'	'8.51']
['2467791'	'489833932813516800'	'0.0']->['44259712'	'489833932813516800'	'8.51']
['2467791'	'489833932813516800'	'0.0']->['80246748'	'489833932813516800'	'8.51']
['2467791'	'489833932813516800'	'0.0']->['45934299'	'489833932813516800'	'8.52']
['2467791'	'489833932813516800'	'0.0']->['2476622113'	'489835715992518656'	'7.1']
['366610149'	'489833932813516800'	'4.94']->['125699316'	'489833932813516800'	'8.63']
['236466533'	'489833932813516800'	'6.1']->['264326207'	'489833932813516800'	'8.68']
['20639175'	'489833932813516800'	'6.16']->['176087555'	'489833932813516800'	'8.71']
['16827148'	'489833932813516800'	'2.0']->['1211229349'	'489833932813516800'	'8.72']
['2467791'	'489833932813516800'	'0.0']->['307340053'	'489833932813516800'	'8.73']
['2467791'	'489833932813516800'	'0.0']->['85956398'	'489833932813516800'	'8.73']
['2467791'	'489833932813516800'	'0.0']->['489311556'	'489833932813516800'	'8.75']
['2467791'	'489833932813516800'	'0.0']->['90686970'	'489833932813516800'	'8.82']
['80246748'	'489833932813516800'	'8.51']->['49044748'	'489833932813516800'	'8.85']
['2467791'	'489833932813516800'	'0.0']->['217844974'	'489833932813516800'	'8.87']
['16827148'	'489833932813516800'	'2.0']->['1542940550'	'489833932813516800'	'8.88']
['20639175'	'489833932813516800'	'6.16']->['549496937'	'489833932813516800'	'8.88']
['2467791'	'489833932813516800'	'0.0']->['2229218748'	'489833932813516800'	'8.88']
['2467791'	'489833932813516800'	'0.0']->['417044685'	'489833932813516800'	'8.88']
['2467791'	'489833932813516800'	'0.0']->['308816186'	'489833932813516800'	'9.03']
['80246748'	'489833932813516800'	'8.51']->['71723921'	'489833932813516800'	'9.1']
['2467791'	'489833932813516800'	'0.0']->['43981992'	'489833932813516800'	'9.13']
['14977512'	'489833932813516800'	'2.52']->['54065079'	'489833932813516800'	'9.15']
['2467791'	'489833932813516800'	'0.0']->['806910794'	'489833932813516800'	'9.16']
['2467791'	'489833932813516800'	'0.0']->['259609668'	'489833932813516800'	'9.16']
['80246748'	'489833932813516800'	'8.51']->['1050304092'	'489833932813516800'	'9.17']
['2467791'	'489833932813516800'	'0.0']->['370652312'	'489833932813516800'	'9.18']
['2467791'	'489833932813516800'	'0.0']->['386522881'	'489833932813516800'	'9.2']
['2467791'	'489833932813516800'	'0.0']->['225394445'	'489833932813516800'	'9.28']
['2467791'	'489833932813516800'	'0.0']->['623609854'	'489833932813516800'	'9.31']
['80246748'	'489833932813516800'	'8.51']->['1933590242'	'489833932813516800'	'9.33']
['13085202'	'489833932813516800'	'0.96']->['102125235'	'489833932813516800'	'9.34']
['2467791'	'489833932813516800'	'0.0']->['2532580760'	'489833932813516800'	'9.35']
['236466533'	'489833932813516800'	'6.1']->['2528460274'	'489833932813516800'	'9.45']
['380567911'	'489835206409715713'	'5.07']->['2291536631'	'489836311499800576'	'9.47']
['2467791'	'489833932813516800'	'0.0']->['224954821'	'489833932813516800'	'9.5']
['2467791'	'489833932813516800'	'0.0']->['315356623'	'489833932813516800'	'9.53']
['2467791'	'489833932813516800'	'0.0']->['435774138'	'489833932813516800'	'9.55']
['2467791'	'489833932813516800'	'0.0']->['122869780'	'489833932813516800'	'9.63']
['438136576'	'489833932813516800'	'0.25']->['2221716272'	'489833932813516800'	'10.05']
['55949344'	'489835529685331968'	'6.35']->['55862309'	'489836505985454080'	'10.23']
['2467791'	'489833932813516800'	'0.0']->['53589712'	'489833932813516800'	'10.26']
['80246748'	'489833932813516800'	'8.51']->['127224591'	'489833932813516800'	'10.36']
['2467791'	'489833932813516800'	'0.0']->['2311927847'	'489833932813516800'	'10.41']
['2467791'	'489833932813516800'	'0.0']->['17688298'	'489833932813516800'	'10.44']
['2467791'	'489833932813516800'	'0.0']->['418104982'	'489833932813516800'	'10.45']
['2467791'	'489833932813516800'	'0.0']->['2190963780'	'489833932813516800'	'10.46']
['2467791'	'489833932813516800'	'0.0']->['2659156072'	'489833932813516800'	'10.46']
['76843179'	'489833932813516800'	'3.57']->['72561986'	'489833932813516800'	'10.47']
['2467791'	'489833932813516800'	'0.0']->['2167955629'	'489833932813516800'	'10.47']
['16827148'	'489833932813516800'	'2.0']->['14611120'	'489833932813516800'	'10.47']
['2467791'	'489833932813516800'	'0.0']->['282680831'	'489833932813516800'	'10.47']
['2467791'	'489833932813516800'	'0.0']->['171032849'	'489833932813516800'	'10.47']
['2467791'	'489833932813516800'	'0.0']->['1651094876'	'489833932813516800'	'10.47']
['16827148'	'489833932813516800'	'2.0']->['230918282'	'489833932813516800'	'10.7']
['2467791'	'489833932813516800'	'0.0']->['262137889'	'489833932813516800'	'10.82']
['2467791'	'489833932813516800'	'0.0']->['110545276'	'489833932813516800'	'10.88']
['2467791'	'489833932813516800'	'0.0']->['1885553143'	'489833932813516800'	'10.9']
['2467791'	'489833932813516800'	'0.0']->['1325707392'	'489833932813516800'	'10.92']
['55949344'	'489835529685331968'	'6.35']->['131808826'	'489836676806475776'	'10.92']
['2467791'	'489833932813516800'	'0.0']->['64657863'	'489836680136773632'	'10.92']
['2467791'	'489833932813516800'	'0.0']->['473063807'	'489833932813516800'	'10.93']
['2467791'	'489833932813516800'	'0.0']->['212462697'	'489833932813516800'	'10.93']
['2467791'	'489833932813516800'	'0.0']->['21794771'	'489833932813516800'	'10.93']
['236466533'	'489833932813516800'	'6.1']->['2537310048'	'489833932813516800'	'10.96']
['16827148'	'489833932813516800'	'2.0']->['327027448'	'489833932813516800'	'10.97']
['236466533'	'489833932813516800'	'6.1']->['2400107984'	'489833932813516800'	'10.98']
['2467791'	'489833932813516800'	'0.0']->['123178468'	'489833932813516800'	'11.03']
['2467791'	'489833932813516800'	'0.0']->['1305010902'	'489833932813516800'	'11.08']
['236466533'	'489833932813516800'	'6.1']->['199391927'	'489833932813516800'	'11.28']
['283095702'	'489834366856859648'	'1.73']->['2525286293'	'489836787771379712'	'11.35']
['2467791'	'489833932813516800'	'0.0']->['368386840'	'489833932813516800'	'11.38']
['16977059'	'489833932813516800'	'3.28']->['242331009'	'489833932813516800'	'11.43']
['2467791'	'489833932813516800'	'0.0']->['221373573'	'489833932813516800'	'11.46']
['2467791'	'489833932813516800'	'0.0']->['461948865'	'489833932813516800'	'11.48']
['2467791'	'489833932813516800'	'0.0']->['103586391'	'489833932813516800'	'11.66']
['17860088'	'489833932813516800'	'1.8']->['1628802872'	'489833932813516800'	'11.75']
['2291536631'	'489836311499800576'	'9.47']->['380567911'	'489835206409715713'	'5.07']
['2467791'	'489833932813516800'	'0.0']->['277454301'	'489833932813516800'	'11.79']
['268592123'	'489833932813516800'	'2.97']->['32444366'	'489833932813516800'	'11.81']
['2467791'	'489833932813516800'	'0.0']->['29712306'	'489833932813516800'	'11.82']
['16827148'	'489833932813516800'	'2.0']->['25256237'	'489833932813516800'	'11.83']
['2467791'	'489833932813516800'	'0.0']->['124481249'	'489833932813516800'	'12.21']
['263940105'	'489833932813516800'	'3.75']->['20826640'	'489833932813516800'	'12.4']
['2467791'	'489833932813516800'	'0.0']->['5539902'	'489833932813516800'	'12.49']
['80246748'	'489833932813516800'	'8.51']->['239019103'	'489833932813516800'	'12.54']
['2467791'	'489833932813516800'	'0.0']->['1480464548'	'489833932813516800'	'12.56']
['2467791'	'489833932813516800'	'0.0']->['37758127'	'489833932813516800'	'12.57']
['80246748'	'489833932813516800'	'8.51']->['137721968'	'489833932813516800'	'12.58']
['2467791'	'489833932813516800'	'0.0']->['338586207'	'489833932813516800'	'12.58']
['2467791'	'489833932813516800'	'0.0']->['85865467'	'489833932813516800'	'12.58']
['2467791'	'489833932813516800'	'0.0']->['21885474'	'489833932813516800'	'12.58']
['2467791'	'489833932813516800'	'0.0']->['104777815'	'489833932813516800'	'12.58']
['2467791'	'489833932813516800'	'0.0']->['746946390'	'489833932813516800'	'12.87']
['2467791'	'489833932813516800'	'0.0']->['186362655'	'489833932813516800'	'13.01']
['2467791'	'489833932813516800'	'0.0']->['20231269'	'489833932813516800'	'13.08']
['2277444278'	'489833932813516800'	'4.84']->['16109815'	'489833932813516800'	'13.11']
['2467791'	'489833932813516800'	'0.0']->['50618803'	'489833932813516800'	'13.13']
['2467791'	'489833932813516800'	'0.0']->['228068167'	'489833932813516800'	'13.14']
['370652312'	'489833932813516800'	'9.18']->['370529152'	'489833932813516800'	'13.15']
['2467791'	'489833932813516800'	'0.0']->['354917016'	'489833932813516800'	'13.15']
['2467791'	'489833932813516800'	'0.0']->['153745193'	'489833932813516800'	'13.15']
['2467791'	'489833932813516800'	'0.0']->['364481580'	'489833932813516800'	'13.15']
['2467791'	'489833932813516800'	'0.0']->['140053185'	'489833932813516800'	'13.15']
['2467791'	'489833932813516800'	'0.0']->['1697118660'	'489833932813516800'	'13.28']
['136972965'	'489833932813516800'	'5.54']->['248187033'	'489833932813516800'	'13.35']
['2467791'	'489833932813516800'	'0.0']->['581377959'	'489833932813516800'	'13.38']
['2467791'	'489833932813516800'	'0.0']->['28399308'	'489833932813516800'	'13.42']
['2467791'	'489833932813516800'	'0.0']->['32504174'	'489837427801219072'	'13.9']
['2467791'	'489833932813516800'	'0.0']->['283325390'	'489833932813516800'	'14.07']
['2467791'	'489833932813516800'	'0.0']->['1226556204'	'489833932813516800'	'14.39']
['2467791'	'489833932813516800'	'0.0']->['237047685'	'489833932813516800'	'14.55']
['2467791'	'489833932813516800'	'0.0']->['143559801'	'489833932813516800'	'14.64']
['2467791'	'489833932813516800'	'0.0']->['366374444'	'489833932813516800'	'14.68']
['2467791'	'489833932813516800'	'0.0']->['1925499354'	'489833932813516800'	'14.7']
['16827148'	'489833932813516800'	'2.0']->['2482667661'	'489833932813516800'	'14.71']
['2304720642'	'489833932813516800'	'2.97']->['414764799'	'489833932813516800'	'14.71']
['2467791'	'489833932813516800'	'0.0']->['96858548'	'489833932813516800'	'14.71']
['236466533'	'489833932813516800'	'6.1']->['2648701638'	'489833932813516800'	'14.72']
['48003020'	'489833932813516800'	'1.4']->['1539759007'	'489833932813516800'	'14.72']
['2467791'	'489833932813516800'	'0.0']->['37268226'	'489833932813516800'	'14.72']
['2467791'	'489833932813516800'	'0.0']->['20792737'	'489833932813516800'	'14.72']
['2467791'	'489833932813516800'	'0.0']->['100369233'	'489833932813516800'	'14.72']
['2467791'	'489833932813516800'	'0.0']->['470799742'	'489837650925195264'	'14.78']
['2467791'	'489833932813516800'	'0.0']->['146814011'	'489833932813516800'	'14.9']
['212462697'	'489833932813516800'	'10.93']->['524988487'	'489833932813516800'	'14.99']
['2467791'	'489833932813516800'	'0.0']->['376400992'	'489833932813516800'	'15.08']
['2467791'	'489833932813516800'	'0.0']->['158439699'	'489833932813516800'	'15.22']
['231017507'	'489833932813516800'	'0.25']->['2572784613'	'489833932813516800'	'15.3']
['236466533'	'489833932813516800'	'6.1']->['2654511218'	'489833932813516800'	'15.38']
['2476622113'	'489835715992518656'	'7.1']->['2330785615'	'489835872984911872'	'7.72']
['321057940'	'489833932813516800'	'0.86']->['790488493'	'489833932813516800'	'15.53']
['2467791'	'489833932813516800'	'0.0']->['32522787'	'489833932813516800'	'15.6']
['2467791'	'489833932813516800'	'0.0']->['76869386'	'489833932813516800'	'15.63']
['2467791'	'489833932813516800'	'0.0']->['54747537'	'489833932813516800'	'15.65']
['2467791'	'489833932813516800'	'0.0']->['720330583'	'489833932813516800'	'15.67']
['2467791'	'489833932813516800'	'0.0']->['559592492'	'489833932813516800'	'15.73']
['2467791'	'489833932813516800'	'0.0']->['108688342'	'489833932813516800'	'15.76']
['16827148'	'489833932813516800'	'2.0']->['1410154831'	'489833932813516800'	'15.78']
['2467791'	'489833932813516800'	'0.0']->['75863787'	'489833932813516800'	'16.68']
['211345057'	'489835995781943296'	'8.2']->['217044098'	'489835332402413568'	'5.57']
['2467791'	'489833932813516800'	'0.0']->['70340321'	'489833932813516800'	'17.13']
['217044098'	'489835332402413568'	'5.57']->['217044098'	'489835332402413568'	'5.57']
['283095702'	'489834366856859648'	'1.73']->['272538381'	'489838265458257920'	'17.22']
['2467791'	'489833932813516800'	'0.0']->['86936598'	'489833932813516800'	'17.36']
['2467791'	'489833932813516800'	'0.0']->['594976909'	'489833932813516800'	'17.47']
['2467791'	'489833932813516800'	'0.0']->['138748025'	'489833932813516800'	'17.53']
['2467791'	'489833932813516800'	'0.0']->['524629962'	'489833932813516800'	'17.56']
['2467791'	'489833932813516800'	'0.0']->['108197246'	'489833932813516800'	'17.57']
['2467791'	'489833932813516800'	'0.0']->['845165401'	'489833932813516800'	'17.58']
['327027448'	'489833932813516800'	'10.97']->['253475484'	'489833932813516800'	'17.58']
['2467791'	'489833932813516800'	'0.0']->['285237564'	'489833932813516800'	'17.58']
['2467791'	'489833932813516800'	'0.0']->['855556087'	'489833932813516800'	'17.58']
['110545276'	'489833932813516800'	'10.88']->['527944350'	'489833932813516800'	'17.58']
['16827148'	'489833932813516800'	'2.0']->['393469195'	'489833932813516800'	'17.58']
['2467791'	'489833932813516800'	'0.0']->['12896172'	'489833932813516800'	'17.58']
['2467791'	'489833932813516800'	'0.0']->['370119419'	'489833932813516800'	'17.58']
['3204731'	'489833932813516800'	'1.63']->['92425887'	'489833932813516800'	'17.58']
['2467791'	'489833932813516800'	'0.0']->['1476028855'	'489833932813516800'	'17.58']
['2467791'	'489833932813516800'	'0.0']->['162566596'	'489833932813516800'	'17.58']
['2467791'	'489833932813516800'	'0.0']->['128735003'	'489833932813516800'	'17.58']
['2467791'	'489833932813516800'	'0.0']->['63213908'	'489833932813516800'	'17.58']
['54747537'	'489833932813516800'	'15.65']->['624832609'	'489833932813516800'	'17.75']
['2467791'	'489833932813516800'	'0.0']->['34619653'	'489838397754601472'	'17.75']
['2467791'	'489833932813516800'	'0.0']->['2621123836'	'489833932813516800'	'17.83']
['2467791'	'489833932813516800'	'0.0']->['2411954784'	'489833932813516800'	'17.92']
['2467791'	'489833932813516800'	'0.0']->['2490719509'	'489833932813516800'	'18.07']
['342285497'	'489833932813516800'	'7.04']->['22072575'	'489833932813516800'	'18.14']
['2467791'	'489833932813516800'	'0.0']->['598925796'	'489833932813516800'	'18.2']
['236466533'	'489833932813516800'	'6.1']->['2237958049'	'489833932813516800'	'18.22']
['48003020'	'489833932813516800'	'1.4']->['117496689'	'489833932813516800'	'18.32']
['2467791'	'489833932813516800'	'0.0']->['84928366'	'489833932813516800'	'18.37']
['2467791'	'489833932813516800'	'0.0']->['974823110'	'489833932813516800'	'18.39']
['212462697'	'489833932813516800'	'10.93']->['73832016'	'489833932813516800'	'18.4']
['2467791'	'489833932813516800'	'0.0']->['94295552'	'489833932813516800'	'18.41']
['2467791'	'489833932813516800'	'0.0']->['2454061873'	'489833932813516800'	'18.42']
['2467791'	'489833932813516800'	'0.0']->['16705958'	'489833932813516800'	'18.57']
['2467791'	'489833932813516800'	'0.0']->['1355451530'	'489833932813516800'	'18.64']
['2467791'	'489833932813516800'	'0.0']->['57765452'	'489833932813516800'	'18.68']
['438136576'	'489833932813516800'	'0.25']->['2399152680'	'489833932813516800'	'18.7']
['2467791'	'489833932813516800'	'0.0']->['396640864'	'489833932813516800'	'18.72']
['2467791'	'489833932813516800'	'0.0']->['20840839'	'489833932813516800'	'18.75']
['2286459182'	'489835587256725505'	'6.58']->['200090385'	'489838666588905473'	'18.82']
['2467791'	'489833932813516800'	'0.0']->['2237921888'	'489838719336468480'	'19.03']
['2467791'	'489833932813516800'	'0.0']->['205199096'	'489833932813516800'	'19.41']
['2467791'	'489833932813516800'	'0.0']->['404423942'	'489833932813516800'	'19.74']
['2467791'	'489833932813516800'	'0.0']->['72869044'	'489833932813516800'	'19.9']
['2467791'	'489833932813516800'	'0.0']->['15432218'	'489833932813516800'	'19.98']
['2467791'	'489833932813516800'	'0.0']->['2423642896'	'489833932813516800'	'20.03']
['2467791'	'489833932813516800'	'0.0']->['38860524'	'489833932813516800'	'20.05']
['2467791'	'489833932813516800'	'0.0']->['241458559'	'489833932813516800'	'20.06']
['17860088'	'489833932813516800'	'1.8']->['2372174178'	'489833932813516800'	'20.06']
['2467791'	'489833932813516800'	'0.0']->['410421354'	'489833932813516800'	'20.06']
['2467791'	'489833932813516800'	'0.0']->['2594926768'	'489833932813516800'	'20.07']
['2467791'	'489833932813516800'	'0.0']->['79649388'	'489833932813516800'	'20.07']
['1101358790'	'489833932813516800'	'7.83']->['2523573959'	'489833932813516800'	'20.07']
['2467791'	'489833932813516800'	'0.0']->['322343019'	'489833932813516800'	'20.09']
['2467791'	'489833932813516800'	'0.0']->['2410469222'	'489838988774359040'	'20.1']
['80246748'	'489833932813516800'	'8.51']->['245723117'	'489833932813516800'	'20.12']
['12896172'	'489833932813516800'	'17.58']->['35652648'	'489833932813516800'	'20.21']
['2467791'	'489833932813516800'	'0.0']->['136110468'	'489833932813516800'	'20.3']
['32522787'	'489833932813516800'	'15.6']->['74353237'	'489833932813516800'	'20.38']
['2467791'	'489833932813516800'	'0.0']->['215956709'	'489839067274940416'	'20.42']
['2467791'	'489833932813516800'	'0.0']->['1325481396'	'489839105392795649'	'20.57']
['2467791'	'489833932813516800'	'0.0']->['628216927'	'489833932813516800'	'20.73']
['2467791'	'489833932813516800'	'0.0']->['242849343'	'489833932813516800'	'20.9']
['2467791'	'489833932813516800'	'0.0']->['500154514'	'489833932813516800'	'20.98']
['2467791'	'489833932813516800'	'0.0']->['22578352'	'489833932813516800'	'21.02']
['2467791'	'489833932813516800'	'0.0']->['274721866'	'489833932813516800'	'21.07']
['2467791'	'489833932813516800'	'0.0']->['1697911572'	'489833932813516800'	'21.32']
['16827148'	'489833932813516800'	'2.0']->['2367329905'	'489833932813516800'	'21.45']
['2467791'	'489833932813516800'	'0.0']->['1656575946'	'489833932813516800'	'21.52']
['16827148'	'489833932813516800'	'2.0']->['1734953784'	'489833932813516800'	'21.55']
['80246748'	'489833932813516800'	'8.51']->['50553112'	'489833932813516800'	'21.58']
['2467791'	'489833932813516800'	'0.0']->['39294154'	'489833932813516800'	'21.61']
['2467791'	'489833932813516800'	'0.0']->['21641776'	'489833932813516800'	'21.63']
['2467791'	'489833932813516800'	'0.0']->['155096061'	'489833932813516800'	'22.13']
['2467791'	'489833932813516800'	'0.0']->['277587469'	'489839549162749952'	'22.32']
['107558871'	'489833932813516800'	'2.75']->['986366744'	'489833932813516800'	'22.37']
['2467791'	'489833932813516800'	'0.0']->['258113475'	'489833932813516800'	'22.49']
['2467791'	'489833932813516800'	'0.0']->['469568270'	'489833932813516800'	'22.56']
['2467791'	'489833932813516800'	'0.0']->['338895157'	'489833932813516800'	'22.59']
['236466533'	'489833932813516800'	'6.1']->['107013174'	'489833932813516800'	'22.6']
['2467791'	'489833932813516800'	'0.0']->['855943280'	'489833932813516800'	'22.61']
['2467791'	'489833932813516800'	'0.0']->['1381166982'	'489833932813516800'	'22.61']
['2467791'	'489833932813516800'	'0.0']->['562116147'	'489833932813516800'	'22.62']
['2467791'	'489833932813516800'	'0.0']->['258873196'	'489833932813516800'	'22.87']
['2467791'	'489833932813516800'	'0.0']->['137546116'	'489833932813516800'	'22.99']
['2467791'	'489833932813516800'	'0.0']->['2334978372'	'489833932813516800'	'23.05']
['2467791'	'489833932813516800'	'0.0']->['314942207'	'489833932813516800'	'23.12']
['2467791'	'489833932813516800'	'0.0']->['25511539'	'489833932813516800'	'23.55']
['273538195'	'489833932813516800'	'7.03']->['24028930'	'489833932813516800'	'23.77']
['152766108'	'489833932813516800'	'1.8']->['263789860'	'489833932813516800'	'23.88']
['2467791'	'489833932813516800'	'0.0']->['2450895738'	'489833932813516800'	'23.93']
['2467791'	'489833932813516800'	'0.0']->['1865921312'	'489833932813516800'	'23.96']
['2467791'	'489833932813516800'	'0.0']->['45932749'	'489833932813516800'	'23.97']
['80246748'	'489833932813516800'	'8.51']->['472133374'	'489833932813516800'	'23.98']
['86936598'	'489833932813516800'	'17.36']->['31398661'	'489833932813516800'	'23.98']
['2467791'	'489833932813516800'	'0.0']->['14738790'	'489833932813516800'	'23.98']
['370652312'	'489833932813516800'	'9.18']->['48945812'	'489833932813516800'	'23.98']
['2277444278'	'489833932813516800'	'4.84']->['320239134'	'489833932813516800'	'24.33']
['2467791'	'489833932813516800'	'0.0']->['275942684'	'489833932813516800'	'24.51']
['159902110'	'489833932813516800'	'1.2']->['40805818'	'489833932813516800'	'24.6']
['2467791'	'489833932813516800'	'0.0']->['54946509'	'489833932813516800'	'24.64']
['2467791'	'489833932813516800'	'0.0']->['353388367'	'489833932813516800'	'24.66']
['2467791'	'489833932813516800'	'0.0']->['164988687'	'489833932813516800'	'24.67']
['136972965'	'489833932813516800'	'5.54']->['30935946'	'489833932813516800'	'24.68']
['2467791'	'489833932813516800'	'0.0']->['442726592'	'489833932813516800'	'24.68']
['2467791'	'489833932813516800'	'0.0']->['21159536'	'489833932813516800'	'24.95']
['2467791'	'489833932813516800'	'0.0']->['771443142'	'489833932813516800'	'25.22']
['2467791'	'489833932813516800'	'0.0']->['180317088'	'489833932813516800'	'26.13']
['2467791'	'489833932813516800'	'0.0']->['347291458'	'489840508412637184'	'26.13']
['2467791'	'489833932813516800'	'0.0']->['968448553'	'489840599239905280'	'26.5']
['2467791'	'489833932813516800'	'0.0']->['274122713'	'489833932813516800'	'26.58']
['2467791'	'489833932813516800'	'0.0']->['16704653'	'489833932813516800'	'26.81']
['2467791'	'489833932813516800'	'0.0']->['2412794566'	'489833932813516800'	'26.92']
['2467791'	'489833932813516800'	'0.0']->['952154641'	'489833932813516800'	'26.98']
['2467791'	'489833932813516800'	'0.0']->['1037411221'	'489833932813516800'	'27.0']
['283325390'	'489833932813516800'	'14.07']->['55824791'	'489833932813516800'	'27.02']
['2467791'	'489833932813516800'	'0.0']->['36030485'	'489833932813516800'	'27.03']
['2467791'	'489833932813516800'	'0.0']->['150361331'	'489833932813516800'	'27.03']
['2467791'	'489833932813516800'	'0.0']->['417965667'	'489833932813516800'	'27.03']
['2467791'	'489833932813516800'	'0.0']->['805149102'	'489833932813516800'	'27.03']
['2467791'	'489833932813516800'	'0.0']->['2466259892'	'489840823165812736'	'27.38']
['2467791'	'489833932813516800'	'0.0']->['248895524'	'489833932813516800'	'27.61']
['2467791'	'489833932813516800'	'0.0']->['538164641'	'489833932813516800'	'27.9']
['236466533'	'489833932813516800'	'6.1']->['389389982'	'489833932813516800'	'28.04']
['2467791'	'489833932813516800'	'0.0']->['952258267'	'489833932813516800'	'28.11']
['236466533'	'489833932813516800'	'6.1']->['112367903'	'489833932813516800'	'28.15']
['33429101'	'489833932813516800'	'0.55']->['113572893'	'489833932813516800'	'28.17']
['2467791'	'489833932813516800'	'0.0']->['37230170'	'489833932813516800'	'28.17']
['2467791'	'489833932813516800'	'0.0']->['2230855509'	'489833932813516800'	'28.18']
['2467791'	'489833932813516800'	'0.0']->['789755286'	'489833932813516800'	'28.18']
['2467791'	'489833932813516800'	'0.0']->['203068757'	'489833932813516800'	'28.18']
['107755674'	'489833932813516800'	'0.78']->['31475482'	'489833932813516800'	'28.27']
['217044098'	'489835332402413568'	'5.57']->['211345057'	'489835995781943296'	'8.2']
['2467791'	'489833932813516800'	'0.0']->['1328181356'	'489833932813516800'	'28.37']
['2467791'	'489833932813516800'	'0.0']->['235844255'	'489833932813516800'	'28.47']
['2467791'	'489833932813516800'	'0.0']->['137309685'	'489833932813516800'	'28.7']
['2467791'	'489833932813516800'	'0.0']->['2312021224'	'489833932813516800'	'28.82']
['2467791'	'489833932813516800'	'0.0']->['55576487'	'489833932813516800'	'28.88']
['2467791'	'489833932813516800'	'0.0']->['506419323'	'489833932813516800'	'28.9']
['2467791'	'489833932813516800'	'0.0']->['2281972608'	'489833932813516800'	'28.92']
['2467791'	'489833932813516800'	'0.0']->['303474946'	'489833932813516800'	'28.93']
['2467791'	'489833932813516800'	'0.0']->['150281189'	'489841256084668416'	'29.1']
['2467791'	'489833932813516800'	'0.0']->['2287263229'	'489833932813516800'	'29.88']
['2467791'	'489833932813516800'	'0.0']->['146607931'	'489833932813516800'	'30.36']
['16827148'	'489833932813516800'	'2.0']->['1548263323'	'489833932813516800'	'30.6']
['15432218'	'489833932813516800'	'19.98']->['1891605800'	'489833932813516800'	'30.71']
['2467791'	'489833932813516800'	'0.0']->['231481550'	'489833932813516800'	'30.77']
['469568270'	'489833932813516800'	'22.56']->['1167551030'	'489833932813516800'	'30.8']
['2467791'	'489833932813516800'	'0.0']->['22117566'	'489833932813516800'	'30.82']
['2467791'	'489833932813516800'	'0.0']->['2228909041'	'489833932813516800'	'30.83']
['2467791'	'489833932813516800'	'0.0']->['1634668255'	'489833932813516800'	'30.83']
['2467791'	'489833932813516800'	'0.0']->['917980934'	'489833932813516800'	'30.83']
['2467791'	'489833932813516800'	'0.0']->['385410979'	'489833932813516800'	'30.83']
['2467791'	'489833932813516800'	'0.0']->['326644055'	'489833932813516800'	'30.83']
['2467791'	'489833932813516800'	'0.0']->['271532121'	'489833932813516800'	'31.23']
['2467791'	'489833932813516800'	'0.0']->['86406337'	'489833932813516800'	'31.43']
['2467791'	'489833932813516800'	'0.0']->['1379083544'	'489841845628055552'	'31.45']
['57152295'	'489833932813516800'	'1.03']->['2697845092'	'489833932813516800'	'31.63']
['2467791'	'489833932813516800'	'0.0']->['84487407'	'489833932813516800'	'31.96']
['2467791'	'489833932813516800'	'0.0']->['473909692'	'489833932813516800'	'32.12']
['17801749'	'489833932813516800'	'3.16']->['600325982'	'489833932813516800'	'32.2']
['2467791'	'489833932813516800'	'0.0']->['46601613'	'489842037324148737'	'32.22']
['2467791'	'489833932813516800'	'0.0']->['20997751'	'489833932813516800'	'32.28']
['2467791'	'489833932813516800'	'0.0']->['1617193092'	'489833932813516800'	'32.62']
['16827148'	'489833932813516800'	'2.0']->['1898130907'	'489833932813516800'	'32.78']
['2467791'	'489833932813516800'	'0.0']->['175316263'	'489833932813516800'	'32.87']
['17801749'	'489833932813516800'	'3.16']->['20845597'	'489833932813516800'	'32.91']
['236466533'	'489833932813516800'	'6.1']->['1374989509'	'489833932813516800'	'32.95']
['38860524'	'489833932813516800'	'20.05']->['248600538'	'489833932813516800'	'33.1']
['2467791'	'489833932813516800'	'0.0']->['577065907'	'489833932813516800'	'33.56']
['16827148'	'489833932813516800'	'2.0']->['557665372'	'489833932813516800'	'33.79']
['2467791'	'489833932813516800'	'0.0']->['48334852'	'489833932813516800'	'33.9']
['2467791'	'489833932813516800'	'0.0']->['382181949'	'489833932813516800'	'33.96']
['2467791'	'489833932813516800'	'0.0']->['144767346'	'489833932813516800'	'34.02']
['2467791'	'489833932813516800'	'0.0']->['1491971953'	'489833932813516800'	'34.25']
['43981992'	'489833932813516800'	'9.13']->['262970305'	'489833932813516800'	'34.37']
['16827148'	'489833932813516800'	'2.0']->['83338670'	'489833932813516800'	'34.42']
['2467791'	'489833932813516800'	'0.0']->['2403094085'	'489833932813516800'	'34.48']
['2467791'	'489833932813516800'	'0.0']->['153928398'	'489833932813516800'	'34.8']
['2467791'	'489833932813516800'	'0.0']->['99730346'	'489833932813516800'	'34.96']
['2467791'	'489833932813516800'	'0.0']->['2267576256'	'489833932813516800'	'35.12']
['2467791'	'489833932813516800'	'0.0']->['2172073977'	'489833932813516800'	'35.15']
['118076512'	'489833932813516800'	'3.25']->['1015417658'	'489833932813516800'	'35.82']
['2467791'	'489833932813516800'	'0.0']->['2551181688'	'489833932813516800'	'36.15']
['2467791'	'489833932813516800'	'0.0']->['431832528'	'489833932813516800'	'36.32']
['2467791'	'489833932813516800'	'0.0']->['47140869'	'489833932813516800'	'36.4']
['2467791'	'489833932813516800'	'0.0']->['281647046'	'489833932813516800'	'36.48']
['2467791'	'489833932813516800'	'0.0']->['406371705'	'489843199192485888'	'36.83']
['2467791'	'489833932813516800'	'0.0']->['25614672'	'489833932813516800'	'36.93']
['2467791'	'489833932813516800'	'0.0']->['411626852'	'489833932813516800'	'37.16']
['577065907'	'489833932813516800'	'33.56']->['95156201'	'489833932813516800'	'37.27']
['2467791'	'489833932813516800'	'0.0']->['2515655004'	'489833932813516800'	'37.33']
['80246748'	'489833932813516800'	'8.51']->['542181780'	'489833932813516800'	'37.38']
['2467791'	'489833932813516800'	'0.0']->['1612064688'	'489833932813516800'	'37.58']
['2467791'	'489833932813516800'	'0.0']->['916374518'	'489833932813516800'	'37.67']
['2467791'	'489833932813516800'	'0.0']->['363004630'	'489833932813516800'	'37.77']
['2467791'	'489833932813516800'	'0.0']->['352220090'	'489833932813516800'	'38.52']
['2467791'	'489833932813516800'	'0.0']->['218998888'	'489843666098601984'	'38.68']
['2467791'	'489833932813516800'	'0.0']->['31095483'	'489833932813516800'	'38.89']
['16827148'	'489833932813516800'	'2.0']->['23456911'	'489833932813516800'	'39.08']
['2467791'	'489833932813516800'	'0.0']->['168281860'	'489833932813516800'	'39.17']
['2467791'	'489833932813516800'	'0.0']->['834114434'	'489833932813516800'	'39.27']
['2467791'	'489833932813516800'	'0.0']->['279358548'	'489833932813516800'	'39.6']
['2467791'	'489833932813516800'	'0.0']->['517834224'	'489833932813516800'	'39.77']
['2467791'	'489833932813516800'	'0.0']->['2233669563'	'489833932813516800'	'39.89']
['2467791'	'489833932813516800'	'0.0']->['2611761520'	'489833932813516800'	'39.93']
['16827148'	'489833932813516800'	'2.0']->['257221975'	'489833932813516800'	'41.05']
['2467791'	'489833932813516800'	'0.0']->['118499648'	'489833932813516800'	'41.61']
['2467791'	'489833932813516800'	'0.0']->['1451092314'	'489844402534105088'	'41.62']
['2467791'	'489833932813516800'	'0.0']->['39078554'	'489833932813516800'	'41.89']
['2467791'	'489833932813516800'	'0.0']->['754135908'	'489833932813516800'	'42.03']
['118499648'	'489833932813516800'	'41.61']->['211664193'	'489833932813516800'	'42.1']
['2467791'	'489833932813516800'	'0.0']->['1186103006'	'489833932813516800'	'42.13']
['2467791'	'489833932813516800'	'0.0']->['303328351'	'489833932813516800'	'42.15']
['2467791'	'489833932813516800'	'0.0']->['180961338'	'489833932813516800'	'42.16']
['16827148'	'489833932813516800'	'2.0']->['482092987'	'489833932813516800'	'42.16']
['2467791'	'489833932813516800'	'0.0']->['138830789'	'489833932813516800'	'42.16']
['2467791'	'489833932813516800'	'0.0']->['189979213'	'489833932813516800'	'42.17']
['2467791'	'489833932813516800'	'0.0']->['544462322'	'489833932813516800'	'42.17']
['2467791'	'489833932813516800'	'0.0']->['108302265'	'489833932813516800'	'42.34']
['2467791'	'489833932813516800'	'0.0']->['306702312'	'489833932813516800'	'42.43']
['2467791'	'489833932813516800'	'0.0']->['756780722'	'489833932813516800'	'42.52']
['2467791'	'489833932813516800'	'0.0']->['51367114'	'489833932813516800'	'42.91']
['2467791'	'489833932813516800'	'0.0']->['2340698592'	'489833932813516800'	'43.1']
['2467791'	'489833932813516800'	'0.0']->['709619707'	'489833932813516800'	'43.2']
['2467791'	'489833932813516800'	'0.0']->['188298956'	'489833932813516800'	'43.3']
['2467791'	'489833932813516800'	'0.0']->['1260330002'	'489833932813516800'	'43.49']
['32444366'	'489833932813516800'	'11.81']->['1172129960'	'489833932813516800'	'43.68']
['2467791'	'489833932813516800'	'0.0']->['1904367547'	'489833932813516800'	'43.9']
['2467791'	'489833932813516800'	'0.0']->['39147494'	'489833932813516800'	'44.23']
['38860524'	'489833932813516800'	'20.05']->['22456421'	'489833932813516800'	'44.39']
['2467791'	'489833932813516800'	'0.0']->['1398670357'	'489833932813516800'	'44.55']
['916374518'	'489833932813516800'	'37.67']->['78273150'	'489833932813516800'	'44.66']
['2467791'	'489833932813516800'	'0.0']->['453537985'	'489833932813516800'	'44.71']
['2467791'	'489833932813516800'	'0.0']->['1240872896'	'489833932813516800'	'44.74']
['2467791'	'489833932813516800'	'0.0']->['2370661717'	'489833932813516800'	'44.77']
['2467791'	'489833932813516800'	'0.0']->['16097988'	'489845274043367424'	'45.07']
['23071151'	'489834917279186944'	'3.92']->['16097988'	'489845274043367424'	'45.07']
['2467791'	'489833932813516800'	'0.0']->['1221760368'	'489833932813516800'	'46.04']
['2467791'	'489833932813516800'	'0.0']->['1924014294'	'489833932813516800'	'46.68']
['370652312'	'489833932813516800'	'9.18']->['250523878'	'489833932813516800'	'47.0']
['2467791'	'489833932813516800'	'0.0']->['1513349300'	'489833932813516800'	'47.16']
['39078554'	'489833932813516800'	'41.89']->['105600285'	'489833932813516800'	'47.24']
['2467791'	'489833932813516800'	'0.0']->['119296354'	'489833932813516800'	'47.32']
['2467791'	'489833932813516800'	'0.0']->['460577661'	'489833932813516800'	'47.44']
['1612064688'	'489833932813516800'	'37.58']->['103898319'	'489833932813516800'	'47.5']
['2467791'	'489833932813516800'	'0.0']->['179528353'	'489833932813516800'	'47.57']
['2467791'	'489833932813516800'	'0.0']->['78241446'	'489833932813516800'	'47.63']
['2467791'	'489833932813516800'	'0.0']->['596779605'	'489833932813516800'	'47.68']
['2467791'	'489833932813516800'	'0.0']->['2310497738'	'489833932813516800'	'48.52']
['236466533'	'489833932813516800'	'6.1']->['2523925809'	'489833932813516800'	'48.95']
['2467791'	'489833932813516800'	'0.0']->['402288741'	'489833932813516800'	'49.16']
['2467791'	'489833932813516800'	'0.0']->['2277775722'	'489833932813516800'	'49.26']
['2467791'	'489833932813516800'	'0.0']->['1872354602'	'489833932813516800'	'49.31']
['2467791'	'489833932813516800'	'0.0']->['487642650'	'489833932813516800'	'49.34']
['2467791'	'489833932813516800'	'0.0']->['110445397'	'489833932813516800'	'49.35']
['2467791'	'489833932813516800'	'0.0']->['212863269'	'489833932813516800'	'49.37']
['2467791'	'489833932813516800'	'0.0']->['108941050'	'489833932813516800'	'49.63']
['2467791'	'489833932813516800'	'0.0']->['508945218'	'489833932813516800'	'50.29']
['2467791'	'489833932813516800'	'0.0']->['47625700'	'489833932813516800'	'50.62']
['2467791'	'489833932813516800'	'0.0']->['588534013'	'489833932813516800'	'50.95']
['2467791'	'489833932813516800'	'0.0']->['20435808'	'489833932813516800'	'53.91']
['2467791'	'489833932813516800'	'0.0']->['149656428'	'489833932813516800'	'55.39']
['236466533'	'489833932813516800'	'6.1']->['195698288'	'489833932813516800'	'56.13']
['2467791'	'489833932813516800'	'0.0']->['186959925'	'489833932813516800'	'56.5']
['236466533'	'489833932813516800'	'6.1']->['2188341453'	'489833932813516800'	'56.68']
['2467791'	'489833932813516800'	'0.0']->['271014174'	'489833932813516800'	'56.77']
['17014593'	'489833932813516800'	'5.65']->['1935600896'	'489833932813516800'	'56.82']
['2233669563'	'489833932813516800'	'39.89']->['1155209239'	'489833932813516800'	'56.84']
['2467791'	'489833932813516800'	'0.0']->['25910700'	'489833932813516800'	'56.86']
['2467791'	'489833932813516800'	'0.0']->['329300035'	'489833932813516800'	'56.86']
['33429101'	'489833932813516800'	'0.55']->['22965706'	'489833932813516800'	'56.86']
['2467791'	'489833932813516800'	'0.0']->['1588637610'	'489833932813516800'	'56.87']
['2467791'	'489833932813516800'	'0.0']->['79714681'	'489833932813516800'	'56.87']
['2467791'	'489833932813516800'	'0.0']->['144365572'	'489833932813516800'	'56.87']
['2467791'	'489833932813516800'	'0.0']->['475265838'	'489833932813516800'	'56.87']
['2467791'	'489833932813516800'	'0.0']->['283952568'	'489833932813516800'	'56.87']
['92460378'	'489833932813516800'	'2.96']->['2377480159'	'489833932813516800'	'57.02']
['33429101'	'489833932813516800'	'0.55']->['62518632'	'489833932813516800'	'57.18']
['2467791'	'489833932813516800'	'0.0']->['261525296'	'489833932813516800'	'57.25']
['2467791'	'489833932813516800'	'0.0']->['27346840'	'489833932813516800'	'57.7']
['2467791'	'489833932813516800'	'0.0']->['2363955661'	'489833932813516800'	'59.23']
['10113082'	'489833932813516800'	'0.55']->['887691'	'489833932813516800'	'59.99']
['2467791'	'489833932813516800'	'0.0']->['5709522'	'489833932813516800'	'60.37']
['2467791'	'489833932813516800'	'0.0']->['778014138'	'489833932813516800'	'60.56']
['2467791'	'489833932813516800'	'0.0']->['428812960'	'489833932813516800'	'60.65']
['2467791'	'489833932813516800'	'0.0']->['14690376'	'489833932813516800'	'60.7']
['2467791'	'489833932813516800'	'0.0']->['415519449'	'489833932813516800'	'60.73']
['2467791'	'489833932813516800'	'0.0']->['95687597'	'489833932813516800'	'60.74']
['2467791'	'489833932813516800'	'0.0']->['247558165'	'489833932813516800'	'60.74']
['2467791'	'489833932813516800'	'0.0']->['604601964'	'489833932813516800'	'60.75']
['2467791'	'489833932813516800'	'0.0']->['25128967'	'489833932813516800'	'60.75']
['2467791'	'489833932813516800'	'0.0']->['622211364'	'489833932813516800'	'60.75']
['2467791'	'489833932813516800'	'0.0']->['851464878'	'489833932813516800'	'61.88']
['2467791'	'489833932813516800'	'0.0']->['148733471'	'489833932813516800'	'62.45']
['3204731'	'489833932813516800'	'1.63']->['1319652674'	'489833932813516800'	'62.73']
['2467791'	'489833932813516800'	'0.0']->['1351326576'	'489833932813516800'	'62.88']
['22965706'	'489833932813516800'	'56.86']->['234409945'	'489833932813516800'	'62.95']
['2467791'	'489833932813516800'	'0.0']->['2311205725'	'489833932813516800'	'62.98']
['2467791'	'489833932813516800'	'0.0']->['541032267'	'489833932813516800'	'63.0']
['5709522'	'489833932813516800'	'60.37']->['114480224'	'489833932813516800'	'63.01']
['2467791'	'489833932813516800'	'0.0']->['1485796802'	'489833932813516800'	'63.01']
['2467791'	'489833932813516800'	'0.0']->['66965257'	'489833932813516800'	'63.02']
['2467791'	'489833932813516800'	'0.0']->['20563281'	'489833932813516800'	'63.37']
['2467791'	'489833932813516800'	'0.0']->['40110304'	'489833932813516800'	'64.15']
['35652648'	'489833932813516800'	'20.21']->['32739344'	'489833932813516800'	'64.93']
['2467791'	'489833932813516800'	'0.0']->['712666411'	'489833932813516800'	'67.19']
['428812960'	'489833932813516800'	'60.65']->['484868671'	'489833932813516800'	'68.32']
['2467791'	'489833932813516800'	'0.0']->['188017784'	'489833932813516800'	'68.89']
['393469195'	'489833932813516800'	'17.58']->['197245674'	'489833932813516800'	'69.17']
['2467791'	'489833932813516800'	'0.0']->['58915476'	'489833932813516800'	'69.31']
['2467791'	'489833932813516800'	'0.0']->['1722048332'	'489833932813516800'	'69.45']
['2467791'	'489833932813516800'	'0.0']->['64889793'	'489833932813516800'	'71.33']
['2467791'	'489833932813516800'	'0.0']->['2279579912'	'489833932813516800'	'72.26']
['64657863'	'489836680136773632'	'10.92']->['1961333743'	'489852201230032896'	'72.6']
['16097988'	'489845274043367424'	'45.07']->['23071151'	'489834917279186944'	'3.92']
['2467791'	'489833932813516800'	'0.0']->['856600147'	'489833932813516800'	'72.73']
['2467791'	'489833932813516800'	'0.0']->['2409490969'	'489833932813516800'	'72.97']
['205346781'	'489833932813516800'	'6.49']->['379273043'	'489833932813516800'	'73.08']
['2467791'	'489833932813516800'	'0.0']->['824915659'	'489833932813516800'	'73.14']
['2467791'	'489833932813516800'	'0.0']->['259762827'	'489833932813516800'	'73.17']
['2467791'	'489833932813516800'	'0.0']->['151410637'	'489833932813516800'	'73.19']
['236466533'	'489833932813516800'	'6.1']->['722355331'	'489833932813516800'	'73.2']
['2467791'	'489833932813516800'	'0.0']->['740843'	'489833932813516800'	'73.6']
['5709522'	'489833932813516800'	'60.37']->['169083336'	'489833932813516800'	'74.0']
['2467791'	'489833932813516800'	'0.0']->['382638258'	'489853211847950336'	'76.62']
['2467791'	'489833932813516800'	'0.0']->['625211867'	'489833932813516800'	'76.94']
['2467791'	'489833932813516800'	'0.0']->['2548584187'	'489833932813516800'	'78.41']
['2467791'	'489833932813516800'	'0.0']->['453484864'	'489833932813516800'	'79.15']
['2467791'	'489833932813516800'	'0.0']->['1967758842'	'489833932813516800'	'79.52']
['2467791'	'489833932813516800'	'0.0']->['2605875176'	'489833932813516800'	'79.7']
['2467791'	'489833932813516800'	'0.0']->['21433328'	'489833932813516800'	'79.79']
['2467791'	'489833932813516800'	'0.0']->['69483012'	'489833932813516800'	'79.84']
['2467791'	'489833932813516800'	'0.0']->['26257638'	'489833932813516800'	'79.86']
['10113082'	'489833932813516800'	'0.55']->['718970671'	'489833932813516800'	'79.87']
['2467791'	'489833932813516800'	'0.0']->['842782214'	'489833932813516800'	'79.88']
['2467791'	'489833932813516800'	'0.0']->['23221326'	'489833932813516800'	'79.88']
['2467791'	'489833932813516800'	'0.0']->['1690434842'	'489854097005477888'	'80.13']
['2467791'	'489833932813516800'	'0.0']->['109113260'	'489833932813516800'	'81.72']
['2467791'	'489833932813516800'	'0.0']->['142075953'	'489833932813516800'	'82.65']
['2467791'	'489833932813516800'	'0.0']->['1141087489'	'489833932813516800'	'83.11']
['2467791'	'489833932813516800'	'0.0']->['6870462'	'489833932813516800'	'83.34']
['13085202'	'489833932813516800'	'0.96']->['921849120'	'489833932813516800'	'83.45']
['2467791'	'489833932813516800'	'0.0']->['440298223'	'489833932813516800'	'83.51']
['2467791'	'489833932813516800'	'0.0']->['63186926'	'489833932813516800'	'83.54']
['2467791'	'489833932813516800'	'0.0']->['14793917'	'489833932813516800'	'83.57']
['2467791'	'489833932813516800'	'0.0']->['1710120552'	'489833932813516800'	'83.77']
['2467791'	'489833932813516800'	'0.0']->['2178679310'	'489833932813516800'	'83.97']
['2467791'	'489833932813516800'	'0.0']->['21670081'	'489833932813516800'	'85.1']
['131808826'	'489836676806475776'	'10.92']->['55949344'	'489835529685331968'	'6.35']
['236466533'	'489833932813516800'	'6.1']->['16973097'	'489833932813516800'	'85.67']
['2467791'	'489833932813516800'	'0.0']->['201089065'	'489833932813516800'	'85.95']
['2467791'	'489833932813516800'	'0.0']->['35004409'	'489833932813516800'	'86.09']
['2467791'	'489833932813516800'	'0.0']->['2155788958'	'489833932813516800'	'86.16']
['718970671'	'489833932813516800'	'79.87']->['364878367'	'489833932813516800'	'86.2']
['2467791'	'489833932813516800'	'0.0']->['21945002'	'489833932813516800'	'86.22']
['2467791'	'489833932813516800'	'0.0']->['437637719'	'489833932813516800'	'86.23']
['2467791'	'489833932813516800'	'0.0']->['220964783'	'489833932813516800'	'88.04']
['182506310'	'489833932813516800'	'7.9']->['350856088'	'489833932813516800'	'88.95']
['2467791'	'489833932813516800'	'0.0']->['148582164'	'489833932813516800'	'89.4']
['2467791'	'489833932813516800'	'0.0']->['328192735'	'489833932813516800'	'89.62']
['2467791'	'489833932813516800'	'0.0']->['1091354204'	'489833932813516800'	'89.74']
['16827148'	'489833932813516800'	'2.0']->['220782426'	'489833932813516800'	'89.79']
['2467791'	'489833932813516800'	'0.0']->['30873783'	'489833932813516800'	'89.85']
['108197246'	'489833932813516800'	'17.57']->['606201765'	'489833932813516800'	'90.67']
['1710120552'	'489833932813516800'	'83.77']->['602730900'	'489833932813516800'	'91.08']
['2467791'	'489833932813516800'	'0.0']->['25130247'	'489833932813516800'	'91.28']
['283325390'	'489833932813516800'	'14.07']->['20236169'	'489833932813516800'	'91.38']
['41995619'	'489833932813516800'	'5.2']->['429227620'	'489833932813516800'	'91.43']
['328192735'	'489833932813516800'	'89.62']->['343410883'	'489833932813516800'	'91.46']
['2467791'	'489833932813516800'	'0.0']->['2626291053'	'489833932813516800'	'91.48']
['429227620'	'489833932813516800'	'91.43']->['314708877'	'489833932813516800'	'92.8']
['20639175'	'489833932813516800'	'6.16']->['60621888'	'489833932813516800'	'94.12']
['2467791'	'489833932813516800'	'0.0']->['2327912787'	'489833932813516800'	'94.47']
['314708877'	'489833932813516800'	'92.8']->['53419071'	'489833932813516800'	'94.64']
['2467791'	'489833932813516800'	'0.0']->['2462918366'	'489833932813516800'	'94.82']
['69483012'	'489833932813516800'	'79.84']->['2437448389'	'489833932813516800'	'96.82']
['2467791'	'489833932813516800'	'0.0']->['72808085'	'489833932813516800'	'97.82']
['2467791'	'489833932813516800'	'0.0']->['486676097'	'489833932813516800'	'98.82']
['2467791'	'489833932813516800'	'0.0']->['93363329'	'489833932813516800'	'101.58']
['2467791'	'489833932813516800'	'0.0']->['619186898'	'489833932813516800'	'102.95']
['328192735'	'489833932813516800'	'89.62']->['103043738'	'489833932813516800'	'103.64']
['2467791'	'489833932813516800'	'0.0']->['75910566'	'489833932813516800'	'103.99']
['2467791'	'489833932813516800'	'0.0']->['269008834'	'489833932813516800'	'104.16']
['5709522'	'489833932813516800'	'60.37']->['914515206'	'489833932813516800'	'104.25']
['2467791'	'489833932813516800'	'0.0']->['1631841212'	'489833932813516800'	'104.29']
['2467791'	'489833932813516800'	'0.0']->['45367504'	'489833932813516800'	'104.31']
['2467791'	'489833932813516800'	'0.0']->['331040410'	'489833932813516800'	'104.33']
['2467791'	'489833932813516800'	'0.0']->['758394528'	'489861517664595970'	'109.62']
['2467791'	'489833932813516800'	'0.0']->['997786831'	'489833932813516800'	'110.35']
['2467791'	'489833932813516800'	'0.0']->['390135153'	'489861939292413956'	'111.3']
['25910700'	'489833932813516800'	'56.86']->['46260680'	'489833932813516800'	'113.36']
['13085202'	'489833932813516800'	'0.96']->['1451009371'	'489833932813516800'	'114.86']
['46260680'	'489833932813516800'	'113.36']->['501162818'	'489833932813516800'	'115.61']
['93363329'	'489833932813516800'	'101.58']->['73698325'	'489833932813516800'	'115.99']
['2467791'	'489833932813516800'	'0.0']->['241776425'	'489833932813516800'	'116.18']
['758394528'	'489861517664595970'	'109.62']->['714868615'	'489833932813516800'	'116.32']
['2467791'	'489833932813516800'	'0.0']->['280064371'	'489833932813516800'	'116.34']
['2467791'	'489833932813516800'	'0.0']->['890175553'	'489833932813516800'	'116.35']
['46260680'	'489833932813516800'	'113.36']->['370416786'	'489833932813516800'	'116.36']
['2467791'	'489833932813516800'	'0.0']->['270063967'	'489833932813516800'	'116.36']
['2467791'	'489833932813516800'	'0.0']->['1265470076'	'489833932813516800'	'116.37']
['2467791'	'489833932813516800'	'0.0']->['42910254'	'489833932813516800'	'119.41']
['2467791'	'489833932813516800'	'0.0']->['170848138'	'489833932813516800'	'120.93']
['393469195'	'489833932813516800'	'17.58']->['594855681'	'489833932813516800'	'121.69']
['619186898'	'489833932813516800'	'102.95']->['624458415'	'489833932813516800'	'122.07']
['2467791'	'489833932813516800'	'0.0']->['364195061'	'489833932813516800'	'122.45']
['2467791'	'489833932813516800'	'0.0']->['308013315'	'489865881850503168'	'126.97']
['136972965'	'489833932813516800'	'5.54']->['132169562'	'489833932813516800'	'129.48']
['2467791'	'489833932813516800'	'0.0']->['2933131'	'489867082423484418'	'131.73']
['393469195'	'489833932813516800'	'17.58']->['1641587688'	'489833932813516800'	'133.0']
['2467791'	'489833932813516800'	'0.0']->['40843831'	'489833932813516800'	'134.76']
['2467791'	'489833932813516800'	'0.0']->['324869270'	'489833932813516800'	'135.64']
['2467791'	'489833932813516800'	'0.0']->['2266355266'	'489833932813516800'	'136.08']
['48003020'	'489833932813516800'	'1.4']->['29552203'	'489833932813516800'	'136.3']
['2467791'	'489833932813516800'	'0.0']->['927955249'	'489833932813516800'	'136.41']
['2467791'	'489833932813516800'	'0.0']->['104087425'	'489833932813516800'	'136.46']
['2467791'	'489833932813516800'	'0.0']->['303377578'	'489833932813516800'	'136.49']
['2467791'	'489833932813516800'	'0.0']->['988407564'	'489833932813516800'	'136.5']
['46260680'	'489833932813516800'	'113.36']->['2430174428'	'489833932813516800'	'136.52']
['280064371'	'489833932813516800'	'116.34']->['382928104'	'489833932813516800'	'139.85']
['2467791'	'489833932813516800'	'0.0']->['109241335'	'489833932813516800'	'141.52']
['46260680'	'489833932813516800'	'113.36']->['210769340'	'489833932813516800'	'142.35']
['2467791'	'489833932813516800'	'0.0']->['741819608'	'489833932813516800'	'142.77']
['2467791'	'489833932813516800'	'0.0']->['1366479175'	'489833932813516800'	'142.97']
['2467791'	'489833932813516800'	'0.0']->['2517712724'	'489833932813516800'	'143.18']
['952154641'	'489833932813516800'	'26.98']->['1446269215'	'489833932813516800'	'152.05']
['2467791'	'489833932813516800'	'0.0']->['51776107'	'489833932813516800'	'156.48']
['2467791'	'489833932813516800'	'0.0']->['86589682'	'489833932813516800'	'158.7']
['952154641'	'489833932813516800'	'26.98']->['2306938880'	'489833932813516800'	'159.81']
['236466533'	'489833932813516800'	'6.1']->['311664067'	'489833932813516800'	'160.36']
['132169562'	'489833932813516800'	'129.48']->['17775362'	'489833932813516800'	'160.64']
['2467791'	'489833932813516800'	'0.0']->['1408993111'	'489833932813516800'	'160.78']
['754135908'	'489833932813516800'	'42.03']->['344140315'	'489833932813516800'	'160.85']
['2467791'	'489833932813516800'	'0.0']->['16645396'	'489833932813516800'	'160.88']
['2467791'	'489833932813516800'	'0.0']->['352179329'	'489833932813516800'	'160.92']
['2467791'	'489833932813516800'	'0.0']->['489679716'	'489833932813516800'	'169.89']
['2467791'	'489833932813516800'	'0.0']->['960005130'	'489833932813516800'	'174.38']
['153745193'	'489833932813516800'	'13.15']->['14961743'	'489833932813516800'	'176.62']
['2467791'	'489833932813516800'	'0.0']->['900777782'	'489833932813516800'	'177.74']
['415826305'	'489833932813516800'	'2.97']->['944761292'	'489833932813516800'	'178.31']
['2467791'	'489833932813516800'	'0.0']->['8708342'	'489833932813516800'	'178.59']
['2467791'	'489833932813516800'	'0.0']->['84671043'	'489833932813516800'	'178.73']
['2467791'	'489833932813516800'	'0.0']->['2570416382'	'489833932813516800'	'178.8']
['2467791'	'489833932813516800'	'0.0']->['266921023'	'489833932813516800'	'178.83']
['268169758'	'489833932813516800'	'1.87']->['52143488'	'489833932813516800'	'178.85']
['2467791'	'489833932813516800'	'0.0']->['897395431'	'489833932813516800'	'178.87']
['2467791'	'489833932813516800'	'0.0']->['28173216'	'489833932813516800'	'180.72']
['2467791'	'489833932813516800'	'0.0']->['727766785'	'489833932813516800'	'185.34']
['46260680'	'489833932813516800'	'113.36']->['99078891'	'489833932813516800'	'187.65']
['2467791'	'489833932813516800'	'0.0']->['494898810'	'489833932813516800'	'189.97']
['429227620'	'489833932813516800'	'91.43']->['1264326636'	'489833932813516800'	'196.32']
['2467791'	'489833932813516800'	'0.0']->['248580860'	'489833932813516800'	'199.5']
['2467791'	'489833932813516800'	'0.0']->['621419621'	'489833932813516800'	'201.09']
['2467791'	'489833932813516800'	'0.0']->['79529075'	'489833932813516800'	'201.89']
['2467791'	'489833932813516800'	'0.0']->['144402222'	'489833932813516800'	'202.29']
['2467791'	'489833932813516800'	'0.0']->['1086143108'	'489833932813516800'	'202.68']
['79529075'	'489833932813516800'	'201.89']->['546698346'	'489833932813516800'	'204.6']
['2467791'	'489833932813516800'	'0.0']->['21043723'	'489833932813516800'	'204.75']
['2467791'	'489833932813516800'	'0.0']->['518327347'	'489833932813516800'	'204.9']
['889986612'	'489833932813516800'	'5.33']->['377017564'	'489833932813516800'	'207.57']
['2467791'	'489833932813516800'	'0.0']->['16305494'	'489833932813516800'	'208.9']
['982167390'	'489833932813516800'	'6.1']->['1172336971'	'489833932813516800'	'209.57']
['364878367'	'489833932813516800'	'86.2']->['707027852'	'489833932813516800'	'209.9']
['2467791'	'489833932813516800'	'0.0']->['50666204'	'489833932813516800'	'210.07']
['518327347'	'489833932813516800'	'204.9']->['1456430120'	'489833932813516800'	'210.23']
['2467791'	'489833932813516800'	'0.0']->['239025975'	'489833932813516800'	'211.53']
['2467791'	'489833932813516800'	'0.0']->['20737589'	'489833932813516800'	'212.18']
['2467791'	'489833932813516800'	'0.0']->['315161628'	'489833932813516800'	'212.51']
['2467791'	'489833932813516800'	'0.0']->['119758837'	'489833932813516800'	'212.67']
['153928398'	'489833932813516800'	'34.8']->['209800623'	'489833932813516800'	'212.83']
['2467791'	'489833932813516800'	'0.0']->['37435889'	'489833932813516800'	'221.63']
['219189321'	'489833932813516800'	'1.92']->['240870634'	'489833932813516800'	'226.03']
['119758837'	'489833932813516800'	'212.67']->['279373238'	'489833932813516800'	'228.23']
['241776425'	'489833932813516800'	'116.18']->['281309337'	'489833932813516800'	'229.33']
['16827148'	'489833932813516800'	'2.0']->['385447065'	'489833932813516800'	'229.88']
['2467791'	'489833932813516800'	'0.0']->['349708100'	'489833932813516800'	'230.16']
['2467791'	'489833932813516800'	'0.0']->['1478667518'	'489833932813516800'	'230.3']
['2467791'	'489833932813516800'	'0.0']->['237726441'	'489833932813516800'	'230.36']
['2467791'	'489833932813516800'	'0.0']->['68718486'	'489833932813516800'	'230.4']
['2467791'	'489833932813516800'	'0.0']->['1595433818'	'489833932813516800'	'230.42']
['1478667518'	'489833932813516800'	'230.3']->['1534989008'	'489833932813516800'	'230.42']
['2467791'	'489833932813516800'	'0.0']->['245311229'	'489833932813516800'	'230.43']
['2467791'	'489833932813516800'	'0.0']->['1600264411'	'489833932813516800'	'230.43']
['2467791'	'489833932813516800'	'0.0']->['1614536906'	'489833932813516800'	'230.43']
['2467791'	'489833932813516800'	'0.0']->['1159427167'	'489833932813516800'	'230.43']
['2467791'	'489833932813516800'	'0.0']->['1534959342'	'489833932813516800'	'230.43']
['2467791'	'489833932813516800'	'0.0']->['1082450118'	'489833932813516800'	'230.43']
['22965706'	'489833932813516800'	'56.86']->['209336506'	'489833932813516800'	'230.43']
['2467791'	'489833932813516800'	'0.0']->['234334335'	'489892039149244418'	'230.9']
['2467791'	'489833932813516800'	'0.0']->['367034398'	'489833932813516800'	'243.82']
['2467791'	'489833932813516800'	'0.0']->['456657422'	'489833932813516800'	'250.51']
['2611761520'	'489833932813516800'	'39.93']->['2582986104'	'489833932813516800'	'253.85']
['2467791'	'489833932813516800'	'0.0']->['636233658'	'489833932813516800'	'255.53']
['2467791'	'489833932813516800'	'0.0']->['591516493'	'489833932813516800'	'256.36']
['2467791'	'489833932813516800'	'0.0']->['236646428'	'489833932813516800'	'256.78']
['80246748'	'489833932813516800'	'8.51']->['500542670'	'489833932813516800'	'257.2']
['2467791'	'489833932813516800'	'0.0']->['320307195'	'489833932813516800'	'267.68']
['2467791'	'489833932813516800'	'0.0']->['429694317'	'489833932813516800'	'272.93']
['2467791'	'489833932813516800'	'0.0']->['2438655546'	'489833932813516800'	'278.17']
['2467791'	'489833932813516800'	'0.0']->['617436045'	'489905318894514177'	'283.67']
['2467791'	'489833932813516800'	'0.0']->['17283773'	'489833932813516800'	'293.6']
['2467791'	'489833932813516800'	'0.0']->['226841523'	'489833932813516800'	'301.32']
['2467791'	'489833932813516800'	'0.0']->['47903175'	'489833932813516800'	'309.03']
['2467791'	'489833932813516800'	'0.0']->['129534609'	'489833932813516800'	'327.3']
['2467791'	'489833932813516800'	'0.0']->['946258093'	'489833932813516800'	'337.27']
['2467791'	'489833932813516800'	'0.0']->['48619086'	'489833932813516800'	'356.3']
['27390715'	'489833932813516800'	'1.8']->['72840817'	'489833932813516800'	'364.9']
['469568270'	'489833932813516800'	'22.56']->['287082969'	'489833932813516800'	'384.65']
['287082969'	'489833932813516800'	'384.65']->['69786090'	'489833932813516800'	'395.17']
['2467791'	'489833932813516800'	'0.0']->['55527353'	'489833932813516800'	'430.55']
['2467791'	'489833932813516800'	'0.0']->['124655290'	'489833932813516800'	'436.5']
['2467791'	'489833932813516800'	'0.0']->['38682551'	'489945942393884672'	'445.1']
['2467791'	'489833932813516800'	'0.0']->['1256040445'	'489833932813516800'	'468.3']
['2467791'	'489833932813516800'	'0.0']->['122886590'	'489833932813516800'	'483.33']
['5709522'	'489833932813516800'	'60.37']->['137230673'	'489833932813516800'	'484.73']
['2467791'	'489833932813516800'	'0.0']->['2537228059'	'489833932813516800'	'513.7']
['2467791'	'489833932813516800'	'0.0']->['1566102996'	'489833932813516800'	'514.72']
['2467791'	'489833932813516800'	'0.0']->['198758811'	'489833932813516800'	'518.82']
['13085202'	'489833932813516800'	'0.96']->['86754259'	'489833932813516800'	'538.28']
['2467791'	'489833932813516800'	'0.0']->['382745452'	'489833932813516800'	'548.03']
['2467791'	'489833932813516800'	'0.0']->['34492708'	'489833932813516800'	'548.58']
['429694317'	'489833932813516800'	'272.93']->['2283693559'	'489833932813516800'	'558.72']
['2467791'	'489833932813516800'	'0.0']->['983508625'	'489833932813516800'	'570.48']
['2467791'	'489833932813516800'	'0.0']->['876936486'	'489833932813516800'	'587.62']
['2467791'	'489833932813516800'	'0.0']->['438250725'	'489833932813516800'	'595.25']
['2467791'	'489833932813516800'	'0.0']->['137658463'	'489833932813516800'	'604.7']
['2467791'	'489833932813516800'	'0.0']->['315595753'	'489833932813516800'	'608.65']
['876936486'	'489833932813516800'	'587.62']->['593683539'	'489833932813516800'	'609.72']
['2467791'	'489833932813516800'	'0.0']->['2362830300'	'489833932813516800'	'614.1']
['2467791'	'489833932813516800'	'0.0']->['309468075'	'489833932813516800'	'629.57']
['2467791'	'489833932813516800'	'0.0']->['548125239'	'489833932813516800'	'632.02']
['2467791'	'489833932813516800'	'0.0']->['45333057'	'489833932813516800'	'636.27']
['2467791'	'489833932813516800'	'0.0']->['123037679'	'489833932813516800'	'643.28']
['2467791'	'489833932813516800'	'0.0']->['1969274100'	'489998826892460032'	'655.23']
['2467791'	'489833932813516800'	'0.0']->['740042598'	'489833932813516800'	'655.63']
['2467791'	'489833932813516800'	'0.0']->['2595865716'	'489833932813516800'	'658.98']
['123037679'	'489833932813516800'	'643.28']->['2470680152'	'489833932813516800'	'665.83']
['916374518'	'489833932813516800'	'37.67']->['308069341'	'489833932813516800'	'668.8']
['2467791'	'489833932813516800'	'0.0']->['2437348291'	'490006074175799296'	'684.03']
['2467791'	'489833932813516800'	'0.0']->['752901967'	'489833932813516800'	'692.63']
['80246748'	'489833932813516800'	'8.51']->['79702479'	'489833932813516800'	'692.7']
['33429101'	'489833932813516800'	'0.55']->['492266286'	'489833932813516800'	'696.78']
['983508625'	'489833932813516800'	'570.48']->['501267772'	'489833932813516800'	'777.93']
['2467791'	'489833932813516800'	'0.0']->['562376963'	'489833932813516800'	'825.28']
['2467791'	'489833932813516800'	'0.0']->['81045410'	'489833932813516800'	'841.73']
['137658463'	'489833932813516800'	'604.7']->['618998983'	'489833932813516800'	'918.53']
['2467791'	'489833932813516800'	'0.0']->['2425604287'	'490069860681256961'	'937.5']
['2467791'	'489833932813516800'	'0.0']->['2414855658'	'489833932813516800'	'948.75']
['2467791'	'489833932813516800'	'0.0']->['2460370232'	'489833932813516800'	'949.55']
['33429101'	'489833932813516800'	'0.55']->['258263369'	'489833932813516800'	'952.2']
['2467791'	'489833932813516800'	'0.0']->['2599403479'	'489833932813516800'	'999.88']
['2467791'	'489833932813516800'	'0.0']->['17363000'	'489833932813516800'	'1003.58']
['2467791'	'489833932813516800'	'0.0']->['353063439'	'490102434929606656'	'1066.93']
['2467791'	'489833932813516800'	'0.0']->['858712682'	'489833932813516800'	'1078.68']
['2467791'	'489833932813516800'	'0.0']->['111481995'	'489833932813516800'	'1086.25']
['2467791'	'489833932813516800'	'0.0']->['299535432'	'489833932813516800'	'1087.48']
['2467791'	'489833932813516800'	'0.0']->['231271415'	'489833932813516800'	'1100.15']
['2467791'	'489833932813516800'	'0.0']->['378438773'	'489833932813516800'	'1107.37']
['2467791'	'489833932813516800'	'0.0']->['55638848'	'489833932813516800'	'1152.5']
['2467791'	'489833932813516800'	'0.0']->['108368459'	'489833932813516800'	'1205.4']
['2467791'	'489833932813516800'	'0.0']->['1868911789'	'490144324978352129'	'1233.4']
['2467791'	'489833932813516800'	'0.0']->['2153132395'	'490167939291967488'	'1327.23']
['2467791'	'489833932813516800'	'0.0']->['538928741'	'489833932813516800'	'1420.2']
['2467791'	'489833932813516800'	'0.0']->['258846110'	'489833932813516800'	'1455.3']
['2467791'	'489833932813516800'	'0.0']->['1612289990'	'489833932813516800'	'1611.83']
['2467791'	'489833932813516800'	'0.0']->['2385109237'	'489833932813516800'	'1639.92']
['482092987'	'489833932813516800'	'42.16']->['1728195408'	'489833932813516800'	'1806.83']
['2467791'	'489833932813516800'	'0.0']->['2245934861'	'489833932813516800'	'1859.17']
['27390715'	'489833932813516800'	'1.8']->['118955368'	'489833932813516800'	'1980.53']
['2467791'	'489833932813516800'	'0.0']->['262768543'	'489833932813516800'	'2075.13']
['262768543'	'489833932813516800'	'2075.13']->['287822335'	'489833932813516800'	'2078.95']
['2467791'	'489833932813516800'	'0.0']->['89573899'	'489833932813516800'	'2201.28']
['262768543'	'489833932813516800'	'2075.13']->['264388402'	'489833932813516800'	'2289.25']
['262768543'	'489833932813516800'	'2075.13']->['217010011'	'489833932813516800'	'2407.67']
['262768543'	'489833932813516800'	'2075.13']->['240082045'	'489833932813516800'	'2537.63']
['240082045'	'489833932813516800'	'2537.63']->['184646700'	'489833932813516800'	'2632.63']
['240082045'	'489833932813516800'	'2537.63']->['251117105'	'489833932813516800'	'2673.03']
['136972965'	'489833932813516800'	'5.54']->['107476311'	'489833932813516800'	'2695.57']
['2467791'	'489833932813516800'	'0.0']->['31435069'	'489833932813516800'	'3157.12']
['2467791'	'489833932813516800'	'0.0']->['153939695'	'489833932813516800'	'3197.97']
['459525016'	'489835931743313921'	'7.95']->['283095702'	'489834366856859648'	'1.73']
['2467791'	'489833932813516800'	'0.0']->['27114449'	'489833932813516800'	'4712.25']
['46260680'	'489833932813516800'	'113.36']->['566883026'	'489833932813516800'	'4919.53']
['2467791'	'489833932813516800'	'0.0']->['602515952'	'489833932813516800'	'5641.55']
['217044098'	'489835332402413568'	'5.57']->['1969274100'	'489998826892460032'	'655.23']
['1969274100'	'489998826892460032'	'655.23']->['217044098'	'489835332402413568'	'5.57']
