# Supplementary material for: BiMGCL: rumor detection via bi-directional multi-level graph contrastive learning
Source: PeerJ Comput Sci. 2023 Nov 10;9:e1659. doi: 10.7717/peerj-cs.1659 (PMC10703058; doi:10.7717/peerj-cs.1659)
Supplement: Supplemental Information 1 [file peerj-cs-09-1659-s001.zip › rumor_detection_acl2017/twitter15/tree/489836271049928704.txt]

['ROOT'	'ROOT'	'0.0']->['972651'	'489836271049928704'	'0.0']
['972651'	'489836271049928704'	'0.0']->['27734496'	'489836607605055488'	'1.33']
['972651'	'489836271049928704'	'0.0']->['889285226'	'489836271049928704'	'2.07']
['972651'	'489836271049928704'	'0.0']->['18579266'	'489836271049928704'	'2.07']
['972651'	'489836271049928704'	'0.0']->['1368782430'	'489836271049928704'	'2.07']
['972651'	'489836271049928704'	'0.0']->['250350825'	'489836271049928704'	'2.07']
['972651'	'489836271049928704'	'0.0']->['861435451'	'489836271049928704'	'2.07']
['972651'	'489836271049928704'	'0.0']->['6472732'	'489836271049928704'	'2.07']
['972651'	'489836271049928704'	'0.0']->['56159812'	'489836271049928704'	'2.07']
['972651'	'489836271049928704'	'0.0']->['312169321'	'489836271049928704'	'2.07']
['972651'	'489836271049928704'	'0.0']->['57478308'	'489836271049928704'	'2.07']
['972651'	'489836271049928704'	'0.0']->['1015056487'	'489836271049928704'	'2.07']
['972651'	'489836271049928704'	'0.0']->['17806480'	'489836271049928704'	'2.07']
['972651'	'489836271049928704'	'0.0']->['931605320'	'489836271049928704'	'2.07']
['972651'	'489836271049928704'	'0.0']->['24100177'	'489836271049928704'	'2.07']
['972651'	'489836271049928704'	'0.0']->['2262531042'	'489836271049928704'	'2.07']
['972651'	'489836271049928704'	'0.0']->['64661207'	'489836271049928704'	'2.07']
['972651'	'489836271049928704'	'0.0']->['69160083'	'489836271049928704'	'2.07']
['972651'	'489836271049928704'	'0.0']->['204195016'	'489836271049928704'	'2.07']
['972651'	'489836271049928704'	'0.0']->['43981992'	'489836271049928704'	'2.07']
['972651'	'489836271049928704'	'0.0']->['208768587'	'489836271049928704'	'2.07']
['972651'	'489836271049928704'	'0.0']->['1583179723'	'489836825616601088'	'2.2']
['972651'	'489836271049928704'	'0.0']->['99147876'	'489836271049928704'	'2.77']
['972651'	'489836271049928704'	'0.0']->['263810192'	'489836271049928704'	'3.13']
['24100177'	'489836271049928704'	'2.07']->['139140917'	'489836271049928704'	'3.31']
['972651'	'489836271049928704'	'0.0']->['1715105173'	'489836271049928704'	'3.39']
['972651'	'489836271049928704'	'0.0']->['428225985'	'489836271049928704'	'3.44']
['972651'	'489836271049928704'	'0.0']->['614328044'	'489836271049928704'	'3.46']
['972651'	'489836271049928704'	'0.0']->['2408407856'	'489836271049928704'	'3.47']
['972651'	'489836271049928704'	'0.0']->['17953744'	'489836271049928704'	'3.48']
['972651'	'489836271049928704'	'0.0']->['17202206'	'489836271049928704'	'3.48']
['972651'	'489836271049928704'	'0.0']->['429707643'	'489836271049928704'	'3.48']
['972651'	'489836271049928704'	'0.0']->['420067396'	'489836271049928704'	'3.48']
['972651'	'489836271049928704'	'0.0']->['69613737'	'489836271049928704'	'3.48']
['972651'	'489836271049928704'	'0.0']->['55643029'	'489836271049928704'	'3.48']
['972651'	'489836271049928704'	'0.0']->['25451651'	'489836271049928704'	'3.48']
['972651'	'489836271049928704'	'0.0']->['116795379'	'489836271049928704'	'3.48']
['972651'	'489836271049928704'	'0.0']->['16005117'	'489837183436480512'	'3.62']
['972651'	'489836271049928704'	'0.0']->['506956991'	'489836271049928704'	'3.63']
['972651'	'489836271049928704'	'0.0']->['114123361'	'489836271049928704'	'3.71']
['972651'	'489836271049928704'	'0.0']->['716225892'	'489836271049928704'	'3.75']
['972651'	'489836271049928704'	'0.0']->['145473243'	'489836271049928704'	'3.76']
['972651'	'489836271049928704'	'0.0']->['62310171'	'489836271049928704'	'3.78']
['972651'	'489836271049928704'	'0.0']->['605056986'	'489836271049928704'	'3.98']
['972651'	'489836271049928704'	'0.0']->['30884990'	'489836271049928704'	'3.98']
['972651'	'489836271049928704'	'0.0']->['106420719'	'489837333047701504'	'4.22']
['972651'	'489836271049928704'	'0.0']->['22305722'	'489837457773326336'	'4.72']
['24100177'	'489836271049928704'	'2.07']->['52107786'	'489836271049928704'	'4.93']
['972651'	'489836271049928704'	'0.0']->['98846416'	'489836271049928704'	'5.41']
['972651'	'489836271049928704'	'0.0']->['2312594982'	'489836271049928704'	'5.65']
['972651'	'489836271049928704'	'0.0']->['315069405'	'489836271049928704'	'5.76']
['972651'	'489836271049928704'	'0.0']->['53068860'	'489836271049928704'	'5.82']
['972651'	'489836271049928704'	'0.0']->['85343892'	'489836271049928704'	'5.85']
['972651'	'489836271049928704'	'0.0']->['211248799'	'489836271049928704'	'5.87']
['972651'	'489836271049928704'	'0.0']->['588104811'	'489836271049928704'	'5.88']
['972651'	'489836271049928704'	'0.0']->['1624980732'	'489836271049928704'	'5.88']
['972651'	'489836271049928704'	'0.0']->['1119008556'	'489836271049928704'	'5.88']
['24100177'	'489836271049928704'	'2.07']->['413934095'	'489836271049928704'	'5.88']
['972651'	'489836271049928704'	'0.0']->['1887595933'	'489838166225215488'	'7.53']
['972651'	'489836271049928704'	'0.0']->['544674274'	'489836271049928704'	'8.2']
['972651'	'489836271049928704'	'0.0']->['145677483'	'489836271049928704'	'9.36']
['972651'	'489836271049928704'	'0.0']->['268823196'	'489836271049928704'	'9.94']
['972651'	'489836271049928704'	'0.0']->['21870072'	'489836271049928704'	'10.23']
['972651'	'489836271049928704'	'0.0']->['66280222'	'489836271049928704'	'10.37']
['972651'	'489836271049928704'	'0.0']->['86918039'	'489836271049928704'	'10.44']
['972651'	'489836271049928704'	'0.0']->['220655737'	'489836271049928704'	'10.48']
['972651'	'489836271049928704'	'0.0']->['935456701'	'489836271049928704'	'10.5']
['972651'	'489836271049928704'	'0.0']->['58870181'	'489836271049928704'	'10.51']
['972651'	'489836271049928704'	'0.0']->['404323224'	'489836271049928704'	'10.51']
['972651'	'489836271049928704'	'0.0']->['37919284'	'489836271049928704'	'10.51']
['972651'	'489836271049928704'	'0.0']->['288426065'	'489836271049928704'	'10.52']
['972651'	'489836271049928704'	'0.0']->['210917576'	'489836271049928704'	'10.52']
['972651'	'489836271049928704'	'0.0']->['256848763'	'489836271049928704'	'10.52']
['931605320'	'489836271049928704'	'2.07']->['870394272'	'489836271049928704'	'10.52']
['972651'	'489836271049928704'	'0.0']->['1638651217'	'489836271049928704'	'10.52']
['972651'	'489836271049928704'	'0.0']->['2281796873'	'489836271049928704'	'10.52']
['972651'	'489836271049928704'	'0.0']->['16877829'	'489836271049928704'	'10.52']
['972651'	'489836271049928704'	'0.0']->['109871065'	'489836271049928704'	'10.52']
['972651'	'489836271049928704'	'0.0']->['246018566'	'489836271049928704'	'10.52']
['972651'	'489836271049928704'	'0.0']->['361498497'	'489836271049928704'	'10.52']
['972651'	'489836271049928704'	'0.0']->['24964501'	'489836271049928704'	'10.52']
['972651'	'489836271049928704'	'0.0']->['1361415758'	'489836271049928704'	'12.02']
['972651'	'489836271049928704'	'0.0']->['40043449'	'489836271049928704'	'12.77']
['972651'	'489836271049928704'	'0.0']->['452715537'	'489836271049928704'	'13.14']
['972651'	'489836271049928704'	'0.0']->['58608843'	'489836271049928704'	'13.33']
['972651'	'489836271049928704'	'0.0']->['2255905927'	'489836271049928704'	'13.42']
['972651'	'489836271049928704'	'0.0']->['25574865'	'489836271049928704'	'13.47']
['972651'	'489836271049928704'	'0.0']->['87335301'	'489836271049928704'	'13.49']
['972651'	'489836271049928704'	'0.0']->['33357936'	'489836271049928704'	'13.5']
['972651'	'489836271049928704'	'0.0']->['412997247'	'489836271049928704'	'13.51']
['40043449'	'489836271049928704'	'12.77']->['365613309'	'489836271049928704'	'13.51']
['40043449'	'489836271049928704'	'12.77']->['250430492'	'489836271049928704'	'13.52']
['972651'	'489836271049928704'	'0.0']->['48055541'	'489836271049928704'	'13.62']
['972651'	'489836271049928704'	'0.0']->['2461069982'	'489839732676104193'	'13.75']
['972651'	'489836271049928704'	'0.0']->['17470295'	'489836271049928704'	'14.28']
['972651'	'489836271049928704'	'0.0']->['17184282'	'489836271049928704'	'14.62']
['972651'	'489836271049928704'	'0.0']->['52824385'	'489836271049928704'	'14.78']
['972651'	'489836271049928704'	'0.0']->['328375567'	'489836271049928704'	'14.87']
['972651'	'489836271049928704'	'0.0']->['562969051'	'489836271049928704'	'14.91']
['972651'	'489836271049928704'	'0.0']->['274721866'	'489836271049928704'	'14.95']
['931605320'	'489836271049928704'	'2.07']->['2553908713'	'489836271049928704'	'15.08']
['972651'	'489836271049928704'	'0.0']->['70400392'	'489836271049928704'	'15.22']
['972651'	'489836271049928704'	'0.0']->['16163589'	'489836271049928704'	'15.61']
['24964501'	'489836271049928704'	'10.52']->['72900886'	'489836271049928704'	'16.0']
['972651'	'489836271049928704'	'0.0']->['14836055'	'489836271049928704'	'16.02']
['40043449'	'489836271049928704'	'12.77']->['209982980'	'489836271049928704'	'16.2']
['972651'	'489836271049928704'	'0.0']->['1102932870'	'489836271049928704'	'16.25']
['972651'	'489836271049928704'	'0.0']->['20674926'	'489836271049928704'	'16.33']
['972651'	'489836271049928704'	'0.0']->['2582624582'	'489836271049928704'	'16.78']
['972651'	'489836271049928704'	'0.0']->['1633723933'	'489836271049928704'	'17.38']
['972651'	'489836271049928704'	'0.0']->['225468159'	'489836271049928704'	'17.38']
['972651'	'489836271049928704'	'0.0']->['13812592'	'489836271049928704'	'18.12']
['972651'	'489836271049928704'	'0.0']->['380052941'	'489836271049928704'	'19.6']
['506956991'	'489836271049928704'	'3.63']->['2314284586'	'489836271049928704'	'21.08']
['972651'	'489836271049928704'	'0.0']->['289921081'	'489836271049928704'	'21.63']
['972651'	'489836271049928704'	'0.0']->['2480454346'	'489836271049928704'	'21.82']
['972651'	'489836271049928704'	'0.0']->['1098170642'	'489836271049928704'	'22.1']
['40043449'	'489836271049928704'	'12.77']->['2334995246'	'489836271049928704'	'22.13']
['972651'	'489836271049928704'	'0.0']->['148234981'	'489836271049928704'	'24.22']
['972651'	'489836271049928704'	'0.0']->['66036740'	'489836271049928704'	'24.53']
['972651'	'489836271049928704'	'0.0']->['2368655029'	'489836271049928704'	'25.32']
['506956991'	'489836271049928704'	'3.63']->['859594513'	'489836271049928704'	'26.25']
['972651'	'489836271049928704'	'0.0']->['40312584'	'489836271049928704'	'26.3']
['931605320'	'489836271049928704'	'2.07']->['83338670'	'489836271049928704'	'26.65']
['40043449'	'489836271049928704'	'12.77']->['518567021'	'489836271049928704'	'26.73']
['972651'	'489836271049928704'	'0.0']->['586951471'	'489836271049928704'	'27.93']
['972651'	'489836271049928704'	'0.0']->['23456911'	'489836271049928704'	'28.55']
['972651'	'489836271049928704'	'0.0']->['15647852'	'489836271049928704'	'28.6']
['972651'	'489836271049928704'	'0.0']->['69827875'	'489836271049928704'	'30.33']
['40043449'	'489836271049928704'	'12.77']->['96910434'	'489836271049928704'	'30.73']
['972651'	'489836271049928704'	'0.0']->['136098302'	'489836271049928704'	'31.13']
['40043449'	'489836271049928704'	'12.77']->['123117390'	'489836271049928704'	'32.78']
['40043449'	'489836271049928704'	'12.77']->['276076086'	'489836271049928704'	'33.23']
['586951471'	'489836271049928704'	'27.93']->['75465406'	'489836271049928704'	'33.55']
['66280222'	'489836271049928704'	'10.37']->['180782909'	'489836271049928704'	'34.92']
['972651'	'489836271049928704'	'0.0']->['38798910'	'489836271049928704'	'35.4']
['972651'	'489836271049928704'	'0.0']->['39930604'	'489836271049928704'	'38.5']
['972651'	'489836271049928704'	'0.0']->['2422007384'	'489836271049928704'	'39.33']
['972651'	'489836271049928704'	'0.0']->['39297925'	'489836271049928704'	'39.68']
['972651'	'489836271049928704'	'0.0']->['2286459182'	'489847023240491008'	'42.72']
['972651'	'489836271049928704'	'0.0']->['129750289'	'489836271049928704'	'43.63']
['972651'	'489836271049928704'	'0.0']->['149656428'	'489836271049928704'	'44.5']
['972651'	'489836271049928704'	'0.0']->['14451009'	'489836271049928704'	'45.42']
['935456701'	'489836271049928704'	'10.5']->['2482887240'	'489836271049928704'	'46.92']
['972651'	'489836271049928704'	'0.0']->['609307666'	'489836271049928704'	'51.47']
['972651'	'489836271049928704'	'0.0']->['1096018525'	'489836271049928704'	'51.68']
['972651'	'489836271049928704'	'0.0']->['1481767452'	'489836271049928704'	'53.0']
['972651'	'489836271049928704'	'0.0']->['33256358'	'489836271049928704'	'56.35']
['972651'	'489836271049928704'	'0.0']->['149732409'	'489836271049928704'	'60.48']
['972651'	'489836271049928704'	'0.0']->['474604973'	'489836271049928704'	'60.88']
['972651'	'489836271049928704'	'0.0']->['246144041'	'489836271049928704'	'74.27']
['972651'	'489836271049928704'	'0.0']->['1448321'	'489836271049928704'	'76.42']
['40043449'	'489836271049928704'	'12.77']->['338907479'	'489836271049928704'	'78.42']
['972651'	'489836271049928704'	'0.0']->['465158270'	'489836271049928704'	'85.97']
['972651'	'489836271049928704'	'0.0']->['504818498'	'489836271049928704'	'97.88']
['972651'	'489836271049928704'	'0.0']->['595876233'	'489836271049928704'	'101.95']
['972651'	'489836271049928704'	'0.0']->['1278515875'	'489836271049928704'	'106.4']
['972651'	'489836271049928704'	'0.0']->['254803029'	'489836271049928704'	'107.35']
['504818498'	'489836271049928704'	'97.88']->['1030962421'	'489836271049928704'	'108.28']
['972651'	'489836271049928704'	'0.0']->['594998135'	'489836271049928704'	'110.08']
['972651'	'489836271049928704'	'0.0']->['372875229'	'489836271049928704'	'114.98']
['972651'	'489836271049928704'	'0.0']->['288846605'	'489836271049928704'	'116.97']
['16005117'	'489837183436480512'	'3.62']->['313828247'	'489865760316338176'	'117.18']
['972651'	'489836271049928704'	'0.0']->['47909467'	'489836271049928704'	'126.23']
['972651'	'489836271049928704'	'0.0']->['339028650'	'489836271049928704'	'136.15']
['40043449'	'489836271049928704'	'12.77']->['594273352'	'489836271049928704'	'146.1']
['40043449'	'489836271049928704'	'12.77']->['1182291792'	'489836271049928704'	'148.52']
['972651'	'489836271049928704'	'0.0']->['40960398'	'489836271049928704'	'172.9']
['40043449'	'489836271049928704'	'12.77']->['201243952'	'489836271049928704'	'175.08']
['972651'	'489836271049928704'	'0.0']->['117030585'	'489836271049928704'	'202.83']
['40043449'	'489836271049928704'	'12.77']->['1530121855'	'489836271049928704'	'204.53']
['972651'	'489836271049928704'	'0.0']->['1728932216'	'489836271049928704'	'207.75']
['313828247'	'489865760316338176'	'117.18']->['16005117'	'489837183436480512'	'3.62']
['972651'	'489836271049928704'	'0.0']->['273033104'	'489836271049928704'	'229.17']
['972651'	'489836271049928704'	'0.0']->['129606512'	'489836271049928704'	'266.13']
['972651'	'489836271049928704'	'0.0']->['807947358'	'489912155861299201'	'301.53']
['972651'	'489836271049928704'	'0.0']->['1279785337'	'489836271049928704'	'348.87']
['40043449'	'489836271049928704'	'12.77']->['149002639'	'489836271049928704'	'391.93']
['40043449'	'489836271049928704'	'12.77']->['2355835237'	'489836271049928704'	'504.67']
['40043449'	'489836271049928704'	'12.77']->['123794008'	'489836271049928704'	'613.27']
['972651'	'489836271049928704'	'0.0']->['609904392'	'489836271049928704'	'696.65']
['972651'	'489836271049928704'	'0.0']->['433494526'	'490038529754673152'	'803.7']
['972651'	'489836271049928704'	'0.0']->['250784913'	'489836271049928704'	'1192.02']
['972651'	'489836271049928704'	'0.0']->['17666692'	'489836271049928704'	'1196.98']
['972651'	'489836271049928704'	'0.0']->['162068419'	'489836271049928704'	'3923.83']
['972651'	'489836271049928704'	'0.0']->['542344838'	'489836271049928704'	'5483.82']
['972651'	'489836271049928704'	'0.0']->['2410536145'	'489836271049928704'	'15609.7']
['972651'	'489836271049928704'	'0.0']->['2423488710'	'489836271049928704'	'15832.03']
['972651'	'489836271049928704'	'0.0']->['2422135651'	'489836271049928704'	'15977.98']
['972651'	'489836271049928704'	'0.0']->['2410749686'	'489836271049928704'	'16104.93']
['972651'	'489836271049928704'	'0.0']->['2423515470'	'489836271049928704'	'16104.95']
['972651'	'489836271049928704'	'0.0']->['2414743350'	'489836271049928704'	'16104.95']
