# Supplementary material for: BiMGCL: rumor detection via bi-directional multi-level graph contrastive learning
Source: PeerJ Comput Sci. 2023 Nov 10;9:e1659. doi: 10.7717/peerj-cs.1659 (PMC10703058; doi:10.7717/peerj-cs.1659)
Supplement: Supplemental Information 1 [file peerj-cs-09-1659-s001.zip › rumor_detection_acl2017/twitter15/tree/489836441120145408.txt]

['ROOT'	'ROOT'	'0.0']->['37034483'	'489836441120145408'	'0.0']
['37034483'	'489836441120145408'	'0.0']->['235255071'	'489836441120145408'	'1.27']
['37034483'	'489836441120145408'	'0.0']->['18798224'	'489836441120145408'	'1.27']
['37034483'	'489836441120145408'	'0.0']->['1696940072'	'489836441120145408'	'1.27']
['37034483'	'489836441120145408'	'0.0']->['198532650'	'489836441120145408'	'1.27']
['37034483'	'489836441120145408'	'0.0']->['28067229'	'489836441120145408'	'1.27']
['37034483'	'489836441120145408'	'0.0']->['1079983458'	'489836441120145408'	'1.27']
['37034483'	'489836441120145408'	'0.0']->['784959745'	'489836441120145408'	'1.27']
['37034483'	'489836441120145408'	'0.0']->['977798030'	'489836441120145408'	'1.27']
['37034483'	'489836441120145408'	'0.0']->['436038493'	'489836441120145408'	'1.27']
['37034483'	'489836441120145408'	'0.0']->['219351703'	'489836441120145408'	'1.32']
['37034483'	'489836441120145408'	'0.0']->['276609156'	'489836441120145408'	'1.44']
['37034483'	'489836441120145408'	'0.0']->['2249743875'	'489836441120145408'	'1.5']
['37034483'	'489836441120145408'	'0.0']->['1694780682'	'489836441120145408'	'1.57']
['37034483'	'489836441120145408'	'0.0']->['72663390'	'489836441120145408'	'1.93']
['37034483'	'489836441120145408'	'0.0']->['13885722'	'489836441120145408'	'2.1']
['37034483'	'489836441120145408'	'0.0']->['1104192121'	'489836441120145408'	'2.19']
['37034483'	'489836441120145408'	'0.0']->['1450540544'	'489836441120145408'	'2.24']
['37034483'	'489836441120145408'	'0.0']->['2539207590'	'489836441120145408'	'2.26']
['37034483'	'489836441120145408'	'0.0']->['1475684624'	'489836441120145408'	'2.28']
['37034483'	'489836441120145408'	'0.0']->['540921764'	'489836441120145408'	'2.48']
['37034483'	'489836441120145408'	'0.0']->['130379765'	'489836441120145408'	'2.68']
['37034483'	'489836441120145408'	'0.0']->['1961861905'	'489836441120145408'	'3.15']
['37034483'	'489836441120145408'	'0.0']->['1588935385'	'489836441120145408'	'3.38']
['540921764'	'489836441120145408'	'2.48']->['470223884'	'489836441120145408'	'3.5']
['37034483'	'489836441120145408'	'0.0']->['1733716747'	'489836441120145408'	'3.56']
['37034483'	'489836441120145408'	'0.0']->['2487792228'	'489836441120145408'	'3.62']
['37034483'	'489836441120145408'	'0.0']->['81377127'	'489836441120145408'	'4.06']
['37034483'	'489836441120145408'	'0.0']->['61729718'	'489837466551992321'	'4.08']
['37034483'	'489836441120145408'	'0.0']->['34594388'	'489837567836438528'	'4.48']
['37034483'	'489836441120145408'	'0.0']->['361216066'	'489836441120145408'	'4.5']
['37034483'	'489836441120145408'	'0.0']->['67837327'	'489836441120145408'	'4.53']
['37034483'	'489836441120145408'	'0.0']->['1624980732'	'489836441120145408'	'4.89']
['37034483'	'489836441120145408'	'0.0']->['2515655004'	'489836441120145408'	'5.07']
['37034483'	'489836441120145408'	'0.0']->['182173396'	'489836441120145408'	'5.25']
['37034483'	'489836441120145408'	'0.0']->['745679887'	'489836441120145408'	'5.72']
['37034483'	'489836441120145408'	'0.0']->['307837968'	'489836441120145408'	'5.99']
['37034483'	'489836441120145408'	'0.0']->['1329539767'	'489836441120145408'	'6.13']
['37034483'	'489836441120145408'	'0.0']->['117436061'	'489836441120145408'	'6.2']
['37034483'	'489836441120145408'	'0.0']->['1648309290'	'489836441120145408'	'6.27']
['37034483'	'489836441120145408'	'0.0']->['195747434'	'489836441120145408'	'6.69']
['37034483'	'489836441120145408'	'0.0']->['66280222'	'489836441120145408'	'6.9']
['37034483'	'489836441120145408'	'0.0']->['2194529060'	'489836441120145408'	'7.12']
['37034483'	'489836441120145408'	'0.0']->['96444573'	'489836441120145408'	'7.53']
['37034483'	'489836441120145408'	'0.0']->['139321743'	'489836441120145408'	'7.74']
['37034483'	'489836441120145408'	'0.0']->['153775935'	'489836441120145408'	'7.85']
['37034483'	'489836441120145408'	'0.0']->['348677686'	'489836441120145408'	'7.95']
['37034483'	'489836441120145408'	'0.0']->['404323224'	'489836441120145408'	'8.15']
['37034483'	'489836441120145408'	'0.0']->['21196759'	'489836441120145408'	'8.17']
['37034483'	'489836441120145408'	'0.0']->['68095461'	'489836441120145408'	'9.13']
['21196759'	'489836441120145408'	'8.17']->['2169901791'	'489836441120145408'	'9.37']
['37034483'	'489836441120145408'	'0.0']->['98203055'	'489836441120145408'	'10.52']
['37034483'	'489836441120145408'	'0.0']->['140459087'	'489836441120145408'	'10.6']
['37034483'	'489836441120145408'	'0.0']->['17717614'	'489836441120145408'	'10.68']
['37034483'	'489836441120145408'	'0.0']->['877136994'	'489836441120145408'	'11.25']
['37034483'	'489836441120145408'	'0.0']->['90937461'	'489836441120145408'	'11.57']
['37034483'	'489836441120145408'	'0.0']->['856486166'	'489836441120145408'	'11.87']
['37034483'	'489836441120145408'	'0.0']->['70594534'	'489836441120145408'	'11.97']
['37034483'	'489836441120145408'	'0.0']->['254931678'	'489839502353907713'	'12.17']
['37034483'	'489836441120145408'	'0.0']->['466544076'	'489836441120145408'	'12.32']
['37034483'	'489836441120145408'	'0.0']->['422012757'	'489836441120145408'	'12.37']
['37034483'	'489836441120145408'	'0.0']->['2308705908'	'489839557479653378'	'12.38']
['17717614'	'489836441120145408'	'10.68']->['30415003'	'489836441120145408'	'12.77']
['37034483'	'489836441120145408'	'0.0']->['144033709'	'489836441120145408'	'12.78']
['37034483'	'489836441120145408'	'0.0']->['65315285'	'489836441120145408'	'13.02']
['17717614'	'489836441120145408'	'10.68']->['103202004'	'489836441120145408'	'13.07']
['37034483'	'489836441120145408'	'0.0']->['5669252'	'489836441120145408'	'13.27']
['37034483'	'489836441120145408'	'0.0']->['134748249'	'489836441120145408'	'13.85']
['37034483'	'489836441120145408'	'0.0']->['1385066688'	'489836441120145408'	'15.02']
['470223884'	'489836441120145408'	'3.5']->['544799311'	'489836441120145408'	'15.48']
['37034483'	'489836441120145408'	'0.0']->['150180645'	'489836441120145408'	'15.53']
['37034483'	'489836441120145408'	'0.0']->['100601620'	'489836441120145408'	'15.55']
['37034483'	'489836441120145408'	'0.0']->['2582624582'	'489836441120145408'	'15.85']
['37034483'	'489836441120145408'	'0.0']->['2456162821'	'489836441120145408'	'16.4']
['37034483'	'489836441120145408'	'0.0']->['81805884'	'489836441120145408'	'16.43']
['37034483'	'489836441120145408'	'0.0']->['113645976'	'489836441120145408'	'17.0']
['37034483'	'489836441120145408'	'0.0']->['44197789'	'489836441120145408'	'17.78']
['37034483'	'489836441120145408'	'0.0']->['584105663'	'489836441120145408'	'19.15']
['37034483'	'489836441120145408'	'0.0']->['381089898'	'489841277446275072'	'19.23']
['37034483'	'489836441120145408'	'0.0']->['359238899'	'489836441120145408'	'19.38']
['37034483'	'489836441120145408'	'0.0']->['29690083'	'489836441120145408'	'20.1']
['37034483'	'489836441120145408'	'0.0']->['72521112'	'489836441120145408'	'22.02']
['37034483'	'489836441120145408'	'0.0']->['206238807'	'489836441120145408'	'22.28']
['37034483'	'489836441120145408'	'0.0']->['399571388'	'489836441120145408'	'23.02']
['37034483'	'489836441120145408'	'0.0']->['145094262'	'489836441120145408'	'23.08']
['37034483'	'489836441120145408'	'0.0']->['60941148'	'489836441120145408'	'23.08']
['37034483'	'489836441120145408'	'0.0']->['249179760'	'489836441120145408'	'24.15']
['144033709'	'489836441120145408'	'12.78']->['389209966'	'489836441120145408'	'24.95']
['37034483'	'489836441120145408'	'0.0']->['55490912'	'489836441120145408'	'24.97']
['37034483'	'489836441120145408'	'0.0']->['53836289'	'489836441120145408'	'25.65']
['37034483'	'489836441120145408'	'0.0']->['1594200242'	'489836441120145408'	'26.07']
['37034483'	'489836441120145408'	'0.0']->['2708804067'	'489836441120145408'	'26.08']
['37034483'	'489836441120145408'	'0.0']->['149089236'	'489836441120145408'	'27.33']
['17717614'	'489836441120145408'	'10.68']->['53630173'	'489836441120145408'	'27.38']
['37034483'	'489836441120145408'	'0.0']->['325652199'	'489843846356815872'	'29.43']
['37034483'	'489836441120145408'	'0.0']->['335198370'	'489836441120145408'	'29.55']
['37034483'	'489836441120145408'	'0.0']->['1822094124'	'489836441120145408'	'29.97']
['37034483'	'489836441120145408'	'0.0']->['1696170414'	'489836441120145408'	'31.65']
['37034483'	'489836441120145408'	'0.0']->['237786651'	'489844488459018240'	'31.98']
['37034483'	'489836441120145408'	'0.0']->['239919359'	'489836441120145408'	'32.58']
['17717614'	'489836441120145408'	'10.68']->['331056453'	'489836441120145408'	'33.95']
['37034483'	'489836441120145408'	'0.0']->['1887820430'	'489836441120145408'	'34.13']
['66280222'	'489836441120145408'	'6.9']->['180782909'	'489836441120145408'	'34.38']
['37034483'	'489836441120145408'	'0.0']->['2551739066'	'489845469669912577'	'35.88']
['37034483'	'489836441120145408'	'0.0']->['70141271'	'489836441120145408'	'37.62']
['37034483'	'489836441120145408'	'0.0']->['2446451035'	'489846004779204609'	'38.02']
['37034483'	'489836441120145408'	'0.0']->['358894323'	'489836441120145408'	'39.17']
['37034483'	'489836441120145408'	'0.0']->['133414817'	'489836441120145408'	'40.85']
['37034483'	'489836441120145408'	'0.0']->['396678698'	'489836441120145408'	'41.18']
['37034483'	'489836441120145408'	'0.0']->['2251505654'	'489846927861628929'	'41.68']
['422012757'	'489836441120145408'	'12.37']->['354402556'	'489836441120145408'	'41.85']
['37034483'	'489836441120145408'	'0.0']->['2598028495'	'489836441120145408'	'43.78']
['37034483'	'489836441120145408'	'0.0']->['941709536'	'489836441120145408'	'53.58']
['37034483'	'489836441120145408'	'0.0']->['88000004'	'489850366897311745'	'55.35']
['37034483'	'489836441120145408'	'0.0']->['2364361186'	'489836441120145408'	'59.78']
['37034483'	'489836441120145408'	'0.0']->['474604973'	'489836441120145408'	'59.87']
['37034483'	'489836441120145408'	'0.0']->['56344521'	'489836441120145408'	'60.78']
['37034483'	'489836441120145408'	'0.0']->['851052078'	'489836441120145408'	'64.42']
['37034483'	'489836441120145408'	'0.0']->['113523193'	'489836441120145408'	'65.4']
['37034483'	'489836441120145408'	'0.0']->['2558456341'	'489836441120145408'	'75.9']
['17717614'	'489836441120145408'	'10.68']->['288426065'	'489836441120145408'	'77.83']
['37034483'	'489836441120145408'	'0.0']->['139745657'	'489836441120145408'	'78.5']
['37034483'	'489836441120145408'	'0.0']->['158753944'	'489836441120145408'	'79.8']
['37034483'	'489836441120145408'	'0.0']->['121727657'	'489836441120145408'	'80.63']
['37034483'	'489836441120145408'	'0.0']->['2518408309'	'489856780579520512'	'80.83']
['37034483'	'489836441120145408'	'0.0']->['479746196'	'489836441120145408'	'83.02']
['37034483'	'489836441120145408'	'0.0']->['344613855'	'489836441120145408'	'91.72']
['72663390'	'489836441120145408'	'1.93']->['67300528'	'489836441120145408'	'93.62']
['37034483'	'489836441120145408'	'0.0']->['1353582476'	'489860694586576896'	'96.38']
['17717614'	'489836441120145408'	'10.68']->['569410380'	'489836441120145408'	'97.42']
['37034483'	'489836441120145408'	'0.0']->['2443717783'	'489836441120145408'	'118.75']
['37034483'	'489836441120145408'	'0.0']->['1392276846'	'489836441120145408'	'124.53']
['17717614'	'489836441120145408'	'10.68']->['529380031'	'489836441120145408'	'147.38']
['37034483'	'489836441120145408'	'0.0']->['242784784'	'489836441120145408'	'164.23']
['37034483'	'489836441120145408'	'0.0']->['91880584'	'489836441120145408'	'175.58']
['37034483'	'489836441120145408'	'0.0']->['409028183'	'489836441120145408'	'190.5']
['37034483'	'489836441120145408'	'0.0']->['2646423608'	'489836441120145408'	'300.67']
['37034483'	'489836441120145408'	'0.0']->['860077232'	'489836441120145408'	'319.67']
['37034483'	'489836441120145408'	'0.0']->['198997642'	'489836441120145408'	'326.27']
['37034483'	'489836441120145408'	'0.0']->['151765282'	'489836441120145408'	'398.25']
['37034483'	'489836441120145408'	'0.0']->['2654582024'	'489951375732666368'	'456.72']
['37034483'	'489836441120145408'	'0.0']->['821879070'	'489836441120145408'	'532.2']
['37034483'	'489836441120145408'	'0.0']->['433250695'	'489988318415691776'	'603.52']
['17717614'	'489836441120145408'	'10.68']->['30188759'	'489836441120145408'	'611.43']
['37034483'	'489836441120145408'	'0.0']->['72215524'	'489836441120145408'	'632.35']
['37034483'	'489836441120145408'	'0.0']->['2655915025'	'489836441120145408'	'739.37']
['37034483'	'489836441120145408'	'0.0']->['2509561267'	'489836441120145408'	'798.23']
['37034483'	'489836441120145408'	'0.0']->['1329677492'	'489836441120145408'	'809.03']
['37034483'	'489836441120145408'	'0.0']->['2574433194'	'490046293922689024'	'833.88']
['37034483'	'489836441120145408'	'0.0']->['432600272'	'489836441120145408'	'889.95']
['37034483'	'489836441120145408'	'0.0']->['2655543630'	'492895219365339138'	'12154.5']
['37034483'	'489836441120145408'	'0.0']->['2616577568'	'489836441120145408'	'31127.52']
