# Supplementary material for: BiMGCL: rumor detection via bi-directional multi-level graph contrastive learning
Source: PeerJ Comput Sci. 2023 Nov 10;9:e1659. doi: 10.7717/peerj-cs.1659 (PMC10703058; doi:10.7717/peerj-cs.1659)
Supplement: Supplemental Information 1 [file peerj-cs-09-1659-s001.zip › rumor_detection_acl2017/twitter15/tree/489841070818488320.txt]

['ROOT'	'ROOT'	'0.0']->['16973333'	'489841070818488320'	'0.0']
['16973333'	'489841070818488320'	'0.0']->['433492915'	'489841070818488320'	'0.62']
['16973333'	'489841070818488320'	'0.0']->['972936630'	'489841070818488320'	'0.62']
['16973333'	'489841070818488320'	'0.0']->['167586010'	'489841070818488320'	'0.62']
['16973333'	'489841070818488320'	'0.0']->['2570001'	'489841070818488320'	'0.62']
['16973333'	'489841070818488320'	'0.0']->['283813168'	'489841070818488320'	'0.62']
['16973333'	'489841070818488320'	'0.0']->['54447320'	'489841070818488320'	'0.62']
['16973333'	'489841070818488320'	'0.0']->['1680848401'	'489841070818488320'	'0.62']
['16973333'	'489841070818488320'	'0.0']->['271166410'	'489841070818488320'	'1.48']
['16973333'	'489841070818488320'	'0.0']->['379398542'	'489841538508525568'	'1.87']
['16973333'	'489841070818488320'	'0.0']->['57721830'	'489841070818488320'	'1.9']
['16973333'	'489841070818488320'	'0.0']->['1263170610'	'489841070818488320'	'2.12']
['16973333'	'489841070818488320'	'0.0']->['113539486'	'489841070818488320'	'2.23']
['16973333'	'489841070818488320'	'0.0']->['132513572'	'489841070818488320'	'2.28']
['16973333'	'489841070818488320'	'0.0']->['257269240'	'489841070818488320'	'2.31']
['16973333'	'489841070818488320'	'0.0']->['2646690067'	'489841070818488320'	'2.32']
['16973333'	'489841070818488320'	'0.0']->['502197207'	'489841070818488320'	'2.33']
['16973333'	'489841070818488320'	'0.0']->['18384297'	'489841070818488320'	'2.33']
['16973333'	'489841070818488320'	'0.0']->['12963982'	'489841070818488320'	'2.33']
['16973333'	'489841070818488320'	'0.0']->['2192077297'	'489841070818488320'	'2.33']
['16973333'	'489841070818488320'	'0.0']->['1105952173'	'489841070818488320'	'2.33']
['16973333'	'489841070818488320'	'0.0']->['389122971'	'489841070818488320'	'2.33']
['16973333'	'489841070818488320'	'0.0']->['223899265'	'489841070818488320'	'2.33']
['16973333'	'489841070818488320'	'0.0']->['1250031463'	'489841070818488320'	'2.33']
['16973333'	'489841070818488320'	'0.0']->['2329536751'	'489841070818488320'	'2.33']
['16973333'	'489841070818488320'	'0.0']->['44724446'	'489841070818488320'	'2.33']
['16973333'	'489841070818488320'	'0.0']->['323920902'	'489841070818488320'	'2.33']
['16973333'	'489841070818488320'	'0.0']->['114403588'	'489841821892476928'	'2.98']
['16973333'	'489841070818488320'	'0.0']->['26561636'	'489841070818488320'	'3.06']
['16973333'	'489841070818488320'	'0.0']->['443713932'	'489841070818488320'	'3.42']
['16973333'	'489841070818488320'	'0.0']->['224700804'	'489841070818488320'	'3.6']
['16973333'	'489841070818488320'	'0.0']->['133345788'	'489841070818488320'	'3.69']
['16973333'	'489841070818488320'	'0.0']->['581925525'	'489841070818488320'	'3.74']
['16973333'	'489841070818488320'	'0.0']->['755829115'	'489841070818488320'	'3.76']
['16973333'	'489841070818488320'	'0.0']->['31728646'	'489841070818488320'	'3.77']
['16973333'	'489841070818488320'	'0.0']->['24920832'	'489841070818488320'	'3.78']
['16973333'	'489841070818488320'	'0.0']->['236409572'	'489841070818488320'	'3.78']
['16973333'	'489841070818488320'	'0.0']->['104841625'	'489841070818488320'	'3.78']
['16973333'	'489841070818488320'	'0.0']->['1506623174'	'489842096795549696'	'4.08']
['16973333'	'489841070818488320'	'0.0']->['1311639397'	'489841070818488320'	'4.13']
['16973333'	'489841070818488320'	'0.0']->['217223431'	'489841070818488320'	'4.31']
['16973333'	'489841070818488320'	'0.0']->['150397339'	'489841070818488320'	'4.4']
['150397339'	'489841070818488320'	'4.4']->['2386221858'	'489841070818488320'	'4.48']
['223899265'	'489841070818488320'	'2.33']->['245960120'	'489841070818488320'	'4.48']
['16973333'	'489841070818488320'	'0.0']->['37417261'	'489841070818488320'	'4.48']
['16973333'	'489841070818488320'	'0.0']->['23108383'	'489842365537218560'	'5.15']
['16973333'	'489841070818488320'	'0.0']->['116296866'	'489841070818488320'	'5.58']
['150397339'	'489841070818488320'	'4.4']->['240286019'	'489841070818488320'	'6.13']
['16973333'	'489841070818488320'	'0.0']->['1014627811'	'489841070818488320'	'6.41']
['16973333'	'489841070818488320'	'0.0']->['271118434'	'489841070818488320'	'6.55']
['16973333'	'489841070818488320'	'0.0']->['170449761'	'489841070818488320'	'6.61']
['16973333'	'489841070818488320'	'0.0']->['235255071'	'489841070818488320'	'6.65']
['16973333'	'489841070818488320'	'0.0']->['254803029'	'489841070818488320'	'6.67']
['502197207'	'489841070818488320'	'2.33']->['1926571112'	'489841070818488320'	'6.67']
['150397339'	'489841070818488320'	'4.4']->['62360502'	'489841070818488320'	'6.68']
['150397339'	'489841070818488320'	'4.4']->['306208484'	'489841070818488320'	'6.68']
['16973333'	'489841070818488320'	'0.0']->['256180339'	'489841070818488320'	'6.68']
['167586010'	'489841070818488320'	'0.62']->['233338468'	'489841070818488320'	'6.68']
['16973333'	'489841070818488320'	'0.0']->['19523359'	'489841070818488320'	'6.68']
['16973333'	'489841070818488320'	'0.0']->['759535532'	'489841070818488320'	'6.68']
['150397339'	'489841070818488320'	'4.4']->['125676071'	'489841070818488320'	'6.96']
['256180339'	'489841070818488320'	'6.68']->['103009588'	'489841070818488320'	'7.1']
['16973333'	'489841070818488320'	'0.0']->['92754563'	'489841070818488320'	'7.23']
['16973333'	'489841070818488320'	'0.0']->['415081000'	'489842957239853056'	'7.5']
['16973333'	'489841070818488320'	'0.0']->['275593528'	'489841070818488320'	'7.7']
['16973333'	'489841070818488320'	'0.0']->['1631745277'	'489841070818488320'	'7.93']
['16973333'	'489841070818488320'	'0.0']->['222217244'	'489841070818488320'	'8.05']
['16973333'	'489841070818488320'	'0.0']->['1010680939'	'489841070818488320'	'8.11']
['16973333'	'489841070818488320'	'0.0']->['100836659'	'489843117554933760'	'8.13']
['16973333'	'489841070818488320'	'0.0']->['1209778926'	'489841070818488320'	'8.14']
['16973333'	'489841070818488320'	'0.0']->['360807148'	'489841070818488320'	'8.15']
['16973333'	'489841070818488320'	'0.0']->['238240426'	'489841070818488320'	'8.16']
['19523359'	'489841070818488320'	'6.68']->['814638553'	'489841070818488320'	'8.17']
['16973333'	'489841070818488320'	'0.0']->['64668407'	'489841070818488320'	'8.34']
['16973333'	'489841070818488320'	'0.0']->['220478201'	'489841070818488320'	'8.52']
['150397339'	'489841070818488320'	'4.4']->['884609534'	'489841070818488320'	'9.18']
['150397339'	'489841070818488320'	'4.4']->['1458631447'	'489841070818488320'	'9.5']
['16973333'	'489841070818488320'	'0.0']->['475653255'	'489841070818488320'	'9.67']
['16973333'	'489841070818488320'	'0.0']->['262556420'	'489841070818488320'	'9.75']
['16973333'	'489841070818488320'	'0.0']->['2649200113'	'489841070818488320'	'9.79']
['16973333'	'489841070818488320'	'0.0']->['359395890'	'489841070818488320'	'9.81']
['16973333'	'489841070818488320'	'0.0']->['362593835'	'489841070818488320'	'9.83']
['150397339'	'489841070818488320'	'4.4']->['451533323'	'489841070818488320'	'10.13']
['16973333'	'489841070818488320'	'0.0']->['259408975'	'489841070818488320'	'10.27']
['16973333'	'489841070818488320'	'0.0']->['813217436'	'489841070818488320'	'10.42']
['16973333'	'489841070818488320'	'0.0']->['91971503'	'489841070818488320'	'11.25']
['150397339'	'489841070818488320'	'4.4']->['78582170'	'489841070818488320'	'11.67']
['16973333'	'489841070818488320'	'0.0']->['299473431'	'489841070818488320'	'11.88']
['16973333'	'489841070818488320'	'0.0']->['169670184'	'489841070818488320'	'11.98']
['150397339'	'489841070818488320'	'4.4']->['52879757'	'489841070818488320'	'12.03']
['16973333'	'489841070818488320'	'0.0']->['912853116'	'489841070818488320'	'12.06']
['16973333'	'489841070818488320'	'0.0']->['11985582'	'489841070818488320'	'12.07']
['16973333'	'489841070818488320'	'0.0']->['18293185'	'489841070818488320'	'12.08']
['16973333'	'489841070818488320'	'0.0']->['1610770580'	'489841070818488320'	'12.08']
['16973333'	'489841070818488320'	'0.0']->['2502688366'	'489841070818488320'	'12.08']
['16973333'	'489841070818488320'	'0.0']->['148538042'	'489841070818488320'	'12.98']
['16973333'	'489841070818488320'	'0.0']->['306085655'	'489841070818488320'	'13.43']
['16973333'	'489841070818488320'	'0.0']->['384304803'	'489841070818488320'	'13.66']
['150397339'	'489841070818488320'	'4.4']->['194998998'	'489841070818488320'	'13.77']
['16973333'	'489841070818488320'	'0.0']->['886512720'	'489841070818488320'	'13.88']
['16973333'	'489841070818488320'	'0.0']->['230650103'	'489841070818488320'	'14.0']
['16973333'	'489841070818488320'	'0.0']->['238318987'	'489844713697320960'	'14.48']
['16973333'	'489841070818488320'	'0.0']->['364462739'	'489841070818488320'	'14.67']
['19523359'	'489841070818488320'	'6.68']->['132457325'	'489841070818488320'	'15.0']
['16973333'	'489841070818488320'	'0.0']->['92149348'	'489844883478175744'	'15.15']
['16973333'	'489841070818488320'	'0.0']->['592075833'	'489841070818488320'	'15.17']
['16973333'	'489841070818488320'	'0.0']->['19416225'	'489841070818488320'	'15.25']
['912853116'	'489841070818488320'	'12.06']->['723884017'	'489841070818488320'	'15.29']
['16973333'	'489841070818488320'	'0.0']->['282158223'	'489844921809895426'	'15.3']
['16973333'	'489841070818488320'	'0.0']->['97202022'	'489841070818488320'	'15.31']
['16973333'	'489841070818488320'	'0.0']->['105567591'	'489841070818488320'	'15.32']
['16973333'	'489841070818488320'	'0.0']->['748030279'	'489841070818488320'	'15.33']
['16973333'	'489841070818488320'	'0.0']->['81529385'	'489841070818488320'	'15.33']
['16973333'	'489841070818488320'	'0.0']->['107777537'	'489841070818488320'	'15.45']
['16973333'	'489841070818488320'	'0.0']->['150281189'	'489844972707803136'	'15.52']
['16973333'	'489841070818488320'	'0.0']->['205825388'	'489841070818488320'	'15.61']
['16973333'	'489841070818488320'	'0.0']->['2191618844'	'489841070818488320'	'15.69']
['16973333'	'489841070818488320'	'0.0']->['77485544'	'489841070818488320'	'15.77']
['16973333'	'489841070818488320'	'0.0']->['568507616'	'489841070818488320'	'15.99']
['16973333'	'489841070818488320'	'0.0']->['204437035'	'489841070818488320'	'16.1']
['16973333'	'489841070818488320'	'0.0']->['2654591467'	'489841070818488320'	'16.22']
['16973333'	'489841070818488320'	'0.0']->['328846705'	'489841070818488320'	'16.33']
['16973333'	'489841070818488320'	'0.0']->['1014410142'	'489841070818488320'	'16.35']
['16973333'	'489841070818488320'	'0.0']->['100084026'	'489845217495773184'	'16.48']
['16973333'	'489841070818488320'	'0.0']->['2226785665'	'489841070818488320'	'16.57']
['16973333'	'489841070818488320'	'0.0']->['2180607949'	'489845297099452416'	'16.8']
['150397339'	'489841070818488320'	'4.4']->['358349309'	'489841070818488320'	'17.05']
['16973333'	'489841070818488320'	'0.0']->['200532005'	'489841070818488320'	'17.29']
['16973333'	'489841070818488320'	'0.0']->['849838644'	'489841070818488320'	'17.41']
['16973333'	'489841070818488320'	'0.0']->['798447698'	'489841070818488320'	'17.47']
['16973333'	'489841070818488320'	'0.0']->['239919359'	'489841070818488320'	'17.5']
['16973333'	'489841070818488320'	'0.0']->['84248931'	'489841070818488320'	'17.52']
['52879757'	'489841070818488320'	'12.03']->['853705184'	'489841070818488320'	'17.53']
['16973333'	'489841070818488320'	'0.0']->['215420082'	'489841070818488320'	'17.53']
['16973333'	'489841070818488320'	'0.0']->['49017533'	'489841070818488320'	'17.53']
['16973333'	'489841070818488320'	'0.0']->['19505703'	'489841070818488320'	'17.53']
['16973333'	'489841070818488320'	'0.0']->['1115492736'	'489841070818488320'	'17.53']
['16973333'	'489841070818488320'	'0.0']->['587507730'	'489841070818488320'	'17.9']
['19416225'	'489841070818488320'	'15.25']->['321609833'	'489841070818488320'	'18.08']
['16973333'	'489841070818488320'	'0.0']->['69522974'	'489841070818488320'	'18.18']
['16973333'	'489841070818488320'	'0.0']->['110876154'	'489841070818488320'	'18.22']
['16973333'	'489841070818488320'	'0.0']->['2632441720'	'489841070818488320'	'18.27']
['16973333'	'489841070818488320'	'0.0']->['2449724053'	'489841070818488320'	'18.38']
['16973333'	'489841070818488320'	'0.0']->['713117448'	'489841070818488320'	'18.44']
['16973333'	'489841070818488320'	'0.0']->['36331339'	'489841070818488320'	'18.5']
['16973333'	'489841070818488320'	'0.0']->['743684174'	'489841070818488320'	'18.67']
['150397339'	'489841070818488320'	'4.4']->['1710524268'	'489841070818488320'	'18.88']
['16973333'	'489841070818488320'	'0.0']->['2715869735'	'489845827247304704'	'18.9']
['16973333'	'489841070818488320'	'0.0']->['11748812'	'489841070818488320'	'19.08']
['16973333'	'489841070818488320'	'0.0']->['2214126716'	'489841070818488320'	'19.16']
['150397339'	'489841070818488320'	'4.4']->['164812191'	'489841070818488320'	'19.23']
['16973333'	'489841070818488320'	'0.0']->['532382556'	'489841070818488320'	'19.26']
['16973333'	'489841070818488320'	'0.0']->['109197465'	'489841070818488320'	'19.28']
['16973333'	'489841070818488320'	'0.0']->['23465996'	'489841070818488320'	'19.45']
['16973333'	'489841070818488320'	'0.0']->['279897589'	'489841070818488320'	'19.53']
['16973333'	'489841070818488320'	'0.0']->['1706877163'	'489841070818488320'	'19.57']
['16973333'	'489841070818488320'	'0.0']->['36091914'	'489841070818488320'	'19.62']
['16973333'	'489841070818488320'	'0.0']->['147529011'	'489841070818488320'	'19.67']
['16973333'	'489841070818488320'	'0.0']->['287586157'	'489841070818488320'	'19.68']
['16973333'	'489841070818488320'	'0.0']->['1586534192'	'489841070818488320'	'19.68']
['16973333'	'489841070818488320'	'0.0']->['249765935'	'489841070818488320'	'19.83']
['16973333'	'489841070818488320'	'0.0']->['309920525'	'489841070818488320'	'19.9']
['16973333'	'489841070818488320'	'0.0']->['351992409'	'489841070818488320'	'19.98']
['16973333'	'489841070818488320'	'0.0']->['1924704842'	'489841070818488320'	'20.0']
['19523359'	'489841070818488320'	'6.68']->['139461217'	'489841070818488320'	'20.13']
['16973333'	'489841070818488320'	'0.0']->['304608347'	'489841070818488320'	'20.22']
['16973333'	'489841070818488320'	'0.0']->['2202636901'	'489841070818488320'	'20.25']
['16973333'	'489841070818488320'	'0.0']->['5539902'	'489841070818488320'	'20.37']
['16973333'	'489841070818488320'	'0.0']->['1963101450'	'489841070818488320'	'20.57']
['16973333'	'489841070818488320'	'0.0']->['579350036'	'489841070818488320'	'20.72']
['16973333'	'489841070818488320'	'0.0']->['18226913'	'489841070818488320'	'20.9']
['16973333'	'489841070818488320'	'0.0']->['1972907592'	'489841070818488320'	'21.0']
['16973333'	'489841070818488320'	'0.0']->['81894319'	'489846363425734656'	'21.03']
['16973333'	'489841070818488320'	'0.0']->['1969190220'	'489841070818488320'	'21.75']
['16973333'	'489841070818488320'	'0.0']->['102168272'	'489841070818488320'	'22.25']
['16973333'	'489841070818488320'	'0.0']->['173268847'	'489841070818488320'	'22.42']
['16973333'	'489841070818488320'	'0.0']->['112838417'	'489841070818488320'	'22.72']
['16973333'	'489841070818488320'	'0.0']->['430540687'	'489841070818488320'	'22.92']
['16973333'	'489841070818488320'	'0.0']->['18771385'	'489841070818488320'	'23.4']
['16973333'	'489841070818488320'	'0.0']->['720904314'	'489841070818488320'	'23.73']
['16973333'	'489841070818488320'	'0.0']->['870265885'	'489841070818488320'	'24.47']
['16973333'	'489841070818488320'	'0.0']->['517400408'	'489841070818488320'	'25.18']
['16973333'	'489841070818488320'	'0.0']->['110734486'	'489841070818488320'	'25.2']
['150397339'	'489841070818488320'	'4.4']->['97089663'	'489841070818488320'	'26.23']
['16973333'	'489841070818488320'	'0.0']->['895700276'	'489841070818488320'	'26.7']
['16973333'	'489841070818488320'	'0.0']->['2377480159'	'489841070818488320'	'29.55']
['150397339'	'489841070818488320'	'4.4']->['1087846856'	'489841070818488320'	'29.92']
['16973333'	'489841070818488320'	'0.0']->['55805276'	'489841070818488320'	'30.9']
['16973333'	'489841070818488320'	'0.0']->['617619927'	'489841070818488320'	'31.43']
['16973333'	'489841070818488320'	'0.0']->['302654778'	'489841070818488320'	'31.85']
['16973333'	'489841070818488320'	'0.0']->['464724249'	'489841070818488320'	'32.15']
['568507616'	'489841070818488320'	'15.99']->['127938165'	'489841070818488320'	'32.43']
['16973333'	'489841070818488320'	'0.0']->['353278974'	'489841070818488320'	'32.68']
['16973333'	'489841070818488320'	'0.0']->['25294457'	'489841070818488320'	'33.28']
['1087846856'	'489841070818488320'	'29.92']->['106262397'	'489841070818488320'	'33.32']
['16973333'	'489841070818488320'	'0.0']->['629440760'	'489841070818488320'	'33.93']
['16973333'	'489841070818488320'	'0.0']->['501475698'	'489841070818488320'	'34.33']
['16973333'	'489841070818488320'	'0.0']->['387923292'	'489841070818488320'	'36.07']
['19416225'	'489841070818488320'	'15.25']->['259796910'	'489841070818488320'	'38.38']
['16973333'	'489841070818488320'	'0.0']->['255889435'	'489841070818488320'	'38.85']
['19416225'	'489841070818488320'	'15.25']->['277244828'	'489841070818488320'	'38.9']
['16973333'	'489841070818488320'	'0.0']->['236082865'	'489841070818488320'	'39.93']
['16973333'	'489841070818488320'	'0.0']->['342766098'	'489841070818488320'	'41.47']
['16973333'	'489841070818488320'	'0.0']->['365614264'	'489841070818488320'	'41.55']
['133345788'	'489841070818488320'	'3.69']->['276579305'	'489841070818488320'	'42.07']
['16973333'	'489841070818488320'	'0.0']->['2271087916'	'489841070818488320'	'43.35']
['223899265'	'489841070818488320'	'2.33']->['487812431'	'489841070818488320'	'44.65']
['16973333'	'489841070818488320'	'0.0']->['217334909'	'489841070818488320'	'44.68']
['16973333'	'489841070818488320'	'0.0']->['312841916'	'489841070818488320'	'45.5']
['16973333'	'489841070818488320'	'0.0']->['434135561'	'489841070818488320'	'45.85']
['16973333'	'489841070818488320'	'0.0']->['55807373'	'489853052812546048'	'47.62']
['150397339'	'489841070818488320'	'4.4']->['609460709'	'489841070818488320'	'49.17']
['110876154'	'489841070818488320'	'18.22']->['136663646'	'489841070818488320'	'56.3']
['16973333'	'489841070818488320'	'0.0']->['2573384167'	'489841070818488320'	'60.07']
['16973333'	'489841070818488320'	'0.0']->['262564507'	'489841070818488320'	'63.97']
['16973333'	'489841070818488320'	'0.0']->['407026183'	'489841070818488320'	'65.67']
['16973333'	'489841070818488320'	'0.0']->['1602075811'	'489841070818488320'	'70.35']
['16973333'	'489841070818488320'	'0.0']->['28328978'	'489841070818488320'	'70.43']
['16973333'	'489841070818488320'	'0.0']->['21746513'	'489841070818488320'	'70.67']
['21746513'	'489841070818488320'	'70.67']->['54351001'	'489841070818488320'	'72.35']
['21746513'	'489841070818488320'	'70.67']->['353124829'	'489841070818488320'	'73.62']
['16973333'	'489841070818488320'	'0.0']->['42858599'	'489841070818488320'	'73.98']
['16973333'	'489841070818488320'	'0.0']->['109262177'	'489841070818488320'	'78.48']
['16973333'	'489841070818488320'	'0.0']->['226727293'	'489841070818488320'	'79.02']
['16973333'	'489841070818488320'	'0.0']->['2579007270'	'489841070818488320'	'88.05']
['16973333'	'489841070818488320'	'0.0']->['2715172539'	'489841070818488320'	'91.63']
['16973333'	'489841070818488320'	'0.0']->['2563046829'	'489841070818488320'	'114.4']
['16973333'	'489841070818488320'	'0.0']->['374170109'	'489841070818488320'	'118.95']
['150397339'	'489841070818488320'	'4.4']->['131902794'	'489841070818488320'	'142.72']
['16973333'	'489841070818488320'	'0.0']->['790680583'	'489841070818488320'	'149.7']
['1963101450'	'489841070818488320'	'20.57']->['286725815'	'489841070818488320'	'195.13']
['16973333'	'489841070818488320'	'0.0']->['234369856'	'489841070818488320'	'209.93']
['16973333'	'489841070818488320'	'0.0']->['2190950965'	'489841070818488320'	'223.72']
['16973333'	'489841070818488320'	'0.0']->['2442546120'	'489841070818488320'	'224.25']
['127938165'	'489841070818488320'	'32.43']->['131316456'	'489841070818488320'	'225.67']
['16973333'	'489841070818488320'	'0.0']->['2307956478'	'489841070818488320'	'343.52']
['16973333'	'489841070818488320'	'0.0']->['300456397'	'489841070818488320'	'772.17']
['16973333'	'489841070818488320'	'0.0']->['15569336'	'489841070818488320'	'780.07']
['16973333'	'489841070818488320'	'0.0']->['249236062'	'490040411160055808'	'792.12']
['249236062'	'490040411160055808'	'792.12']->['15569336'	'489841070818488320'	'780.07']
['16973333'	'489841070818488320'	'0.0']->['16137525'	'489841070818488320'	'1421.1']
['16973333'	'489841070818488320'	'0.0']->['635810751'	'489841070818488320'	'5017.62']
