# Supplementary material for: BiMGCL: rumor detection via bi-directional multi-level graph contrastive learning
Source: PeerJ Comput Sci. 2023 Nov 10;9:e1659. doi: 10.7717/peerj-cs.1659 (PMC10703058; doi:10.7717/peerj-cs.1659)
Supplement: Supplemental Information 1 [file peerj-cs-09-1659-s001.zip › rumor_detection_acl2017/twitter15/tree/489854703321509888.txt]

['ROOT'	'ROOT'	'0.0']->['16973333'	'489854703321509888'	'0.0']
['16973333'	'489854703321509888'	'0.0']->['18937137'	'489854703321509888'	'0.27']
['16973333'	'489854703321509888'	'0.0']->['547021487'	'489854703321509888'	'0.73']
['16973333'	'489854703321509888'	'0.0']->['1023783762'	'489854703321509888'	'0.97']
['16973333'	'489854703321509888'	'0.0']->['113607041'	'489854703321509888'	'1.08']
['16973333'	'489854703321509888'	'0.0']->['1158311508'	'489854703321509888'	'1.14']
['16973333'	'489854703321509888'	'0.0']->['17832723'	'489854703321509888'	'1.17']
['16973333'	'489854703321509888'	'0.0']->['337023160'	'489854703321509888'	'1.19']
['16973333'	'489854703321509888'	'0.0']->['134047336'	'489854703321509888'	'1.19']
['16973333'	'489854703321509888'	'0.0']->['2504489252'	'489854703321509888'	'1.2']
['16973333'	'489854703321509888'	'0.0']->['370136239'	'489854703321509888'	'1.2']
['16973333'	'489854703321509888'	'0.0']->['2614256708'	'489854703321509888'	'1.2']
['16973333'	'489854703321509888'	'0.0']->['236409572'	'489854703321509888'	'1.46']
['16973333'	'489854703321509888'	'0.0']->['494020710'	'489854703321509888'	'1.59']
['16973333'	'489854703321509888'	'0.0']->['316712983'	'489854703321509888'	'1.65']
['16973333'	'489854703321509888'	'0.0']->['733401278'	'489854703321509888'	'1.68']
['16973333'	'489854703321509888'	'0.0']->['145547667'	'489854703321509888'	'1.7']
['16973333'	'489854703321509888'	'0.0']->['296181102'	'489854703321509888'	'1.72']
['16973333'	'489854703321509888'	'0.0']->['22160609'	'489854703321509888'	'1.73']
['16973333'	'489854703321509888'	'0.0']->['1538923206'	'489854703321509888'	'1.73']
['16973333'	'489854703321509888'	'0.0']->['132169562'	'489854703321509888'	'1.97']
['16973333'	'489854703321509888'	'0.0']->['2465315893'	'489854703321509888'	'2.08']
['16973333'	'489854703321509888'	'0.0']->['345299611'	'489854703321509888'	'2.14']
['16973333'	'489854703321509888'	'0.0']->['529958655'	'489854703321509888'	'2.17']
['16973333'	'489854703321509888'	'0.0']->['514078734'	'489854703321509888'	'2.2']
['16973333'	'489854703321509888'	'0.0']->['787774580'	'489854703321509888'	'2.36']
['16973333'	'489854703321509888'	'0.0']->['215440994'	'489854703321509888'	'2.44']
['16973333'	'489854703321509888'	'0.0']->['128262033'	'489854703321509888'	'2.48']
['16973333'	'489854703321509888'	'0.0']->['483395237'	'489854703321509888'	'2.5']
['16973333'	'489854703321509888'	'0.0']->['1053882390'	'489854703321509888'	'2.52']
['16973333'	'489854703321509888'	'0.0']->['200883695'	'489854703321509888'	'2.79']
['16973333'	'489854703321509888'	'0.0']->['186603594'	'489854703321509888'	'2.93']
['16973333'	'489854703321509888'	'0.0']->['13885722'	'489854703321509888'	'3.0']
['16973333'	'489854703321509888'	'0.0']->['16724607'	'489854703321509888'	'3.03']
['16973333'	'489854703321509888'	'0.0']->['452287453'	'489854703321509888'	'3.05']
['16973333'	'489854703321509888'	'0.0']->['486816088'	'489854703321509888'	'3.06']
['16973333'	'489854703321509888'	'0.0']->['255360039'	'489854703321509888'	'3.06']
['16973333'	'489854703321509888'	'0.0']->['201272346'	'489854703321509888'	'3.06']
['16973333'	'489854703321509888'	'0.0']->['329994866'	'489854703321509888'	'3.07']
['16973333'	'489854703321509888'	'0.0']->['22739789'	'489854703321509888'	'3.07']
['16973333'	'489854703321509888'	'0.0']->['365614264'	'489854703321509888'	'3.07']
['16973333'	'489854703321509888'	'0.0']->['348372156'	'489854703321509888'	'3.07']
['16973333'	'489854703321509888'	'0.0']->['972936630'	'489854703321509888'	'3.38']
['16973333'	'489854703321509888'	'0.0']->['19241365'	'489854703321509888'	'3.54']
['16973333'	'489854703321509888'	'0.0']->['113253871'	'489854703321509888'	'3.62']
['16973333'	'489854703321509888'	'0.0']->['2330998107'	'489854703321509888'	'3.66']
['16973333'	'489854703321509888'	'0.0']->['158308258'	'489854703321509888'	'3.7']
['16973333'	'489854703321509888'	'0.0']->['425271706'	'489854703321509888'	'3.73']
['16973333'	'489854703321509888'	'0.0']->['262550579'	'489855682515308544'	'3.9']
['16973333'	'489854703321509888'	'0.0']->['148106419'	'489854703321509888'	'5.17']
['16973333'	'489854703321509888'	'0.0']->['20199266'	'489854703321509888'	'5.9']
['16973333'	'489854703321509888'	'0.0']->['109319372'	'489854703321509888'	'6.26']
['16973333'	'489854703321509888'	'0.0']->['1860878958'	'489854703321509888'	'6.44']
['16973333'	'489854703321509888'	'0.0']->['85778466'	'489854703321509888'	'6.53']
['16973333'	'489854703321509888'	'0.0']->['25474023'	'489854703321509888'	'6.57']
['16973333'	'489854703321509888'	'0.0']->['13128922'	'489854703321509888'	'6.59']
['16973333'	'489854703321509888'	'0.0']->['732890708'	'489854703321509888'	'6.61']
['16973333'	'489854703321509888'	'0.0']->['185514579'	'489854703321509888'	'6.61']
['16973333'	'489854703321509888'	'0.0']->['69548492'	'489854703321509888'	'6.61']
['16973333'	'489854703321509888'	'0.0']->['520736382'	'489854703321509888'	'6.62']
['16973333'	'489854703321509888'	'0.0']->['595110777'	'489854703321509888'	'6.62']
['16973333'	'489854703321509888'	'0.0']->['20463600'	'489854703321509888'	'6.62']
['16973333'	'489854703321509888'	'0.0']->['75724564'	'489854703321509888'	'6.62']
['16973333'	'489854703321509888'	'0.0']->['354342530'	'489854703321509888'	'6.62']
['16973333'	'489854703321509888'	'0.0']->['123636019'	'489854703321509888'	'6.62']
['16973333'	'489854703321509888'	'0.0']->['614566714'	'489854703321509888'	'6.62']
['16973333'	'489854703321509888'	'0.0']->['55160020'	'489854703321509888'	'6.62']
['16724607'	'489854703321509888'	'3.03']->['280245598'	'489854703321509888'	'6.62']
['16973333'	'489854703321509888'	'0.0']->['227813304'	'489854703321509888'	'6.62']
['16973333'	'489854703321509888'	'0.0']->['195666568'	'489854703321509888'	'6.62']
['16973333'	'489854703321509888'	'0.0']->['879085086'	'489854703321509888'	'6.62']
['16973333'	'489854703321509888'	'0.0']->['42858599'	'489854703321509888'	'6.62']
['16973333'	'489854703321509888'	'0.0']->['92158009'	'489854703321509888'	'6.62']
['16973333'	'489854703321509888'	'0.0']->['121800767'	'489854703321509888'	'7.04']
['16973333'	'489854703321509888'	'0.0']->['555036238'	'489854703321509888'	'7.25']
['16973333'	'489854703321509888'	'0.0']->['1912370959'	'489854703321509888'	'7.47']
['16973333'	'489854703321509888'	'0.0']->['2273216286'	'489854703321509888'	'7.94']
['16973333'	'489854703321509888'	'0.0']->['1693913628'	'489854703321509888'	'8.18']
['16973333'	'489854703321509888'	'0.0']->['398385468'	'489854703321509888'	'8.42']
['16973333'	'489854703321509888'	'0.0']->['745418844'	'489856945856466944'	'8.92']
['16973333'	'489854703321509888'	'0.0']->['814800614'	'489854703321509888'	'8.99']
['16724607'	'489854703321509888'	'3.03']->['261422623'	'489854703321509888'	'9.28']
['16973333'	'489854703321509888'	'0.0']->['2464322012'	'489854703321509888'	'9.42']
['16973333'	'489854703321509888'	'0.0']->['1830427416'	'489854703321509888'	'9.49']
['16973333'	'489854703321509888'	'0.0']->['142831560'	'489854703321509888'	'9.53']
['16973333'	'489854703321509888'	'0.0']->['224192797'	'489854703321509888'	'9.55']
['16973333'	'489854703321509888'	'0.0']->['443773293'	'489854703321509888'	'9.56']
['185514579'	'489854703321509888'	'6.61']->['115178915'	'489854703321509888'	'9.57']
['16973333'	'489854703321509888'	'0.0']->['24988132'	'489854703321509888'	'11.29']
['16973333'	'489854703321509888'	'0.0']->['99493250'	'489854703321509888'	'12.15']
['16973333'	'489854703321509888'	'0.0']->['130435497'	'489854703321509888'	'12.59']
['16973333'	'489854703321509888'	'0.0']->['1543511718'	'489854703321509888'	'12.8']
['16973333'	'489854703321509888'	'0.0']->['20151051'	'489854703321509888'	'13.02']
['195666568'	'489854703321509888'	'6.62']->['1896423356'	'489854703321509888'	'13.57']
['16973333'	'489854703321509888'	'0.0']->['52519032'	'489854703321509888'	'13.85']
['595110777'	'489854703321509888'	'6.62']->['64450084'	'489854703321509888'	'13.99']
['16973333'	'489854703321509888'	'0.0']->['327430421'	'489854703321509888'	'14.06']
['16973333'	'489854703321509888'	'0.0']->['208160413'	'489854703321509888'	'14.13']
['16973333'	'489854703321509888'	'0.0']->['377391269'	'489854703321509888'	'15.22']
['16973333'	'489854703321509888'	'0.0']->['1620435294'	'489854703321509888'	'15.77']
['16973333'	'489854703321509888'	'0.0']->['11463302'	'489854703321509888'	'16.04']
['16973333'	'489854703321509888'	'0.0']->['1610770580'	'489854703321509888'	'16.18']
['16973333'	'489854703321509888'	'0.0']->['24343670'	'489854703321509888'	'16.25']
['16973333'	'489854703321509888'	'0.0']->['375362815'	'489854703321509888'	'16.28']
['16973333'	'489854703321509888'	'0.0']->['224073436'	'489854703321509888'	'16.3']
['1620435294'	'489854703321509888'	'15.77']->['453929829'	'489854703321509888'	'16.31']
['20199266'	'489854703321509888'	'5.9']->['1028734110'	'489854703321509888'	'16.31']
['16973333'	'489854703321509888'	'0.0']->['204961756'	'489854703321509888'	'16.31']
['195666568'	'489854703321509888'	'6.62']->['972550741'	'489854703321509888'	'16.32']
['16973333'	'489854703321509888'	'0.0']->['60428570'	'489854703321509888'	'17.29']
['16973333'	'489854703321509888'	'0.0']->['2181767595'	'489854703321509888'	'17.78']
['16973333'	'489854703321509888'	'0.0']->['1394453635'	'489854703321509888'	'18.02']
['16973333'	'489854703321509888'	'0.0']->['164230683'	'489854703321509888'	'18.14']
['16973333'	'489854703321509888'	'0.0']->['2459070450'	'489854703321509888'	'18.21']
['16973333'	'489854703321509888'	'0.0']->['429227620'	'489854703321509888'	'18.24']
['16973333'	'489854703321509888'	'0.0']->['82637735'	'489854703321509888'	'18.27']
['195666568'	'489854703321509888'	'6.62']->['759083732'	'489854703321509888'	'19.11']
['16973333'	'489854703321509888'	'0.0']->['212316811'	'489859573562748928'	'19.37']
['16973333'	'489854703321509888'	'0.0']->['33182760'	'489854703321509888'	'19.53']
['16973333'	'489854703321509888'	'0.0']->['714921828'	'489859640419975168'	'19.63']
['16973333'	'489854703321509888'	'0.0']->['110489732'	'489854703321509888'	'19.74']
['16973333'	'489854703321509888'	'0.0']->['453198181'	'489854703321509888'	'19.95']
['16973333'	'489854703321509888'	'0.0']->['1896423356'	'489854703321509888'	'13.57']
['16973333'	'489854703321509888'	'0.0']->['492371884'	'489854703321509888'	'23.18']
['16973333'	'489854703321509888'	'0.0']->['352467499'	'489854703321509888'	'24.8']
['16973333'	'489854703321509888'	'0.0']->['346700583'	'489854703321509888'	'25.61']
['16973333'	'489854703321509888'	'0.0']->['749562792'	'489854703321509888'	'26.01']
['16973333'	'489854703321509888'	'0.0']->['1586067896'	'489854703321509888'	'26.21']
['16973333'	'489854703321509888'	'0.0']->['7424492'	'489854703321509888'	'26.32']
['11463302'	'489854703321509888'	'16.04']->['240400713'	'489854703321509888'	'26.37']
['16973333'	'489854703321509888'	'0.0']->['202584587'	'489854703321509888'	'26.42']
['16973333'	'489854703321509888'	'0.0']->['491667172'	'489854703321509888'	'26.63']
['164230683'	'489854703321509888'	'18.14']->['554249456'	'489854703321509888'	'26.65']
['16973333'	'489854703321509888'	'0.0']->['1180797030'	'489854703321509888'	'27.7']
['16973333'	'489854703321509888'	'0.0']->['75576664'	'489854703321509888'	'28.18']
['16973333'	'489854703321509888'	'0.0']->['326029521'	'489854703321509888'	'29.4']
['494020710'	'489854703321509888'	'1.59']->['359851149'	'489854703321509888'	'29.68']
['16973333'	'489854703321509888'	'0.0']->['417514660'	'489854703321509888'	'30.28']
['16973333'	'489854703321509888'	'0.0']->['200458717'	'489854703321509888'	'30.4']
['16973333'	'489854703321509888'	'0.0']->['134722729'	'489854703321509888'	'30.5']
['714921828'	'489859640419975168'	'19.63']->['745418844'	'489856945856466944'	'8.92']
['16973333'	'489854703321509888'	'0.0']->['1009254343'	'489854703321509888'	'31.68']
['16973333'	'489854703321509888'	'0.0']->['453931362'	'489854703321509888'	'31.68']
['16973333'	'489854703321509888'	'0.0']->['251275374'	'489854703321509888'	'32.07']
['16973333'	'489854703321509888'	'0.0']->['1082618052'	'489854703321509888'	'32.83']
['16973333'	'489854703321509888'	'0.0']->['2262680956'	'489854703321509888'	'32.88']
['429227620'	'489854703321509888'	'18.24']->['314708877'	'489854703321509888'	'33.23']
['16973333'	'489854703321509888'	'0.0']->['370402271'	'489854703321509888'	'33.33']
['16973333'	'489854703321509888'	'0.0']->['536142632'	'489854703321509888'	'33.92']
['745418844'	'489856945856466944'	'8.92']->['714921828'	'489859640419975168'	'19.63']
['16973333'	'489854703321509888'	'0.0']->['253570596'	'489854703321509888'	'34.9']
['195666568'	'489854703321509888'	'6.62']->['67646648'	'489854703321509888'	'34.92']
['16973333'	'489854703321509888'	'0.0']->['2324020646'	'489854703321509888'	'35.5']
['16973333'	'489854703321509888'	'0.0']->['1214151823'	'489854703321509888'	'35.87']
['16973333'	'489854703321509888'	'0.0']->['2597979338'	'489854703321509888'	'36.7']
['16973333'	'489854703321509888'	'0.0']->['30006295'	'489854703321509888'	'37.1']
['16973333'	'489854703321509888'	'0.0']->['1597382725'	'489864054186311680'	'37.17']
['16973333'	'489854703321509888'	'0.0']->['2706312431'	'489854703321509888'	'37.7']
['16973333'	'489854703321509888'	'0.0']->['309552991'	'489854703321509888'	'37.82']
['453931362'	'489854703321509888'	'31.68']->['359851149'	'489854703321509888'	'29.68']
['16973333'	'489854703321509888'	'0.0']->['465352274'	'489854703321509888'	'39.77']
['16973333'	'489854703321509888'	'0.0']->['336370847'	'489854703321509888'	'41.42']
['359851149'	'489854703321509888'	'29.68']->['453931362'	'489854703321509888'	'31.68']
['16973333'	'489854703321509888'	'0.0']->['291009376'	'489854703321509888'	'41.92']
['16973333'	'489854703321509888'	'0.0']->['302654778'	'489854703321509888'	'42.07']
['16973333'	'489854703321509888'	'0.0']->['1626212450'	'489854703321509888'	'43.57']
['16973333'	'489854703321509888'	'0.0']->['47736014'	'489865695870849024'	'43.68']
['16973333'	'489854703321509888'	'0.0']->['393322451'	'489854703321509888'	'43.73']
['134722729'	'489854703321509888'	'30.5']->['39454125'	'489854703321509888'	'45.58']
['16973333'	'489854703321509888'	'0.0']->['248194897'	'489854703321509888'	'47.82']
['16973333'	'489854703321509888'	'0.0']->['19419979'	'489854703321509888'	'48.55']
['16973333'	'489854703321509888'	'0.0']->['453505042'	'489854703321509888'	'48.6']
['16973333'	'489854703321509888'	'0.0']->['380080506'	'489854703321509888'	'49.43']
['16973333'	'489854703321509888'	'0.0']->['392571869'	'489854703321509888'	'53.42']
['16973333'	'489854703321509888'	'0.0']->['27198487'	'489854703321509888'	'56.88']
['16973333'	'489854703321509888'	'0.0']->['394359079'	'489854703321509888'	'57.67']
['16973333'	'489854703321509888'	'0.0']->['714897146'	'489869428516216833'	'58.52']
['16973333'	'489854703321509888'	'0.0']->['562243823'	'489854703321509888'	'59.25']
['16973333'	'489854703321509888'	'0.0']->['66065834'	'489854703321509888'	'63.73']
['16973333'	'489854703321509888'	'0.0']->['870377958'	'489854703321509888'	'66.58']
['16973333'	'489854703321509888'	'0.0']->['522721869'	'489854703321509888'	'70.23']
['1394453635'	'489854703321509888'	'18.02']->['632452532'	'489854703321509888'	'71.42']
['16973333'	'489854703321509888'	'0.0']->['243950136'	'489854703321509888'	'73.47']
['16973333'	'489854703321509888'	'0.0']->['1704159024'	'489873249506197504'	'73.7']
['16973333'	'489854703321509888'	'0.0']->['37238077'	'489854703321509888'	'74.38']
['16973333'	'489854703321509888'	'0.0']->['611136242'	'489854703321509888'	'74.63']
['16973333'	'489854703321509888'	'0.0']->['2318476397'	'489854703321509888'	'78.57']
['16973333'	'489854703321509888'	'0.0']->['2369986358'	'489854703321509888'	'80.12']
['16973333'	'489854703321509888'	'0.0']->['44855793'	'489874976879951872'	'80.57']
['195666568'	'489854703321509888'	'6.62']->['22475659'	'489854703321509888'	'85.58']
['243950136'	'489854703321509888'	'73.47']->['389739980'	'489854703321509888'	'85.83']
['16973333'	'489854703321509888'	'0.0']->['2522472176'	'489877250951872513'	'89.6']
['16973333'	'489854703321509888'	'0.0']->['33844041'	'489854703321509888'	'90.98']
['16973333'	'489854703321509888'	'0.0']->['183348259'	'489854703321509888'	'97.3']
['16973333'	'489854703321509888'	'0.0']->['261735872'	'489854703321509888'	'98.53']
['16973333'	'489854703321509888'	'0.0']->['2274151296'	'489854703321509888'	'99.55']
['16973333'	'489854703321509888'	'0.0']->['275089111'	'489854703321509888'	'102.2']
['16973333'	'489854703321509888'	'0.0']->['393323502'	'489854703321509888'	'102.63']
['16973333'	'489854703321509888'	'0.0']->['22524730'	'489854703321509888'	'103.32']
['16973333'	'489854703321509888'	'0.0']->['1389655962'	'489854703321509888'	'104.45']
['16973333'	'489854703321509888'	'0.0']->['482531080'	'489882414228189185'	'110.12']
['16973333'	'489854703321509888'	'0.0']->['767739470'	'489854703321509888'	'113.93']
['16973333'	'489854703321509888'	'0.0']->['275440366'	'489854703321509888'	'116.37']
['16973333'	'489854703321509888'	'0.0']->['58189919'	'489854703321509888'	'119.07']
['16973333'	'489854703321509888'	'0.0']->['161703692'	'489854703321509888'	'129.65']
['16973333'	'489854703321509888'	'0.0']->['18638542'	'489854703321509888'	'131.48']
['16973333'	'489854703321509888'	'0.0']->['2295808788'	'489854703321509888'	'132.73']
['16973333'	'489854703321509888'	'0.0']->['97179530'	'489888842082947073'	'135.67']
['16973333'	'489854703321509888'	'0.0']->['133404994'	'489854703321509888'	'135.93']
['16973333'	'489854703321509888'	'0.0']->['328057517'	'489854703321509888'	'142.78']
['16973333'	'489854703321509888'	'0.0']->['121127805'	'489854703321509888'	'149.53']
['16973333'	'489854703321509888'	'0.0']->['235933257'	'489854703321509888'	'151.08']
['16973333'	'489854703321509888'	'0.0']->['126361301'	'489854703321509888'	'153.18']
['16973333'	'489854703321509888'	'0.0']->['1442549574'	'489854703321509888'	'162.8']
['16973333'	'489854703321509888'	'0.0']->['2190950965'	'489854703321509888'	'171.95']
['16973333'	'489854703321509888'	'0.0']->['127567953'	'489854703321509888'	'196.87']
['16973333'	'489854703321509888'	'0.0']->['20045518'	'489854703321509888'	'202.33']
['16973333'	'489854703321509888'	'0.0']->['253190457'	'489906661772234752'	'206.47']
['16973333'	'489854703321509888'	'0.0']->['15588419'	'489907436988665857'	'209.55']
['16973333'	'489854703321509888'	'0.0']->['151167840'	'489854703321509888'	'234.85']
['16973333'	'489854703321509888'	'0.0']->['117001431'	'489854703321509888'	'242.5']
['11463302'	'489854703321509888'	'16.04']->['178489857'	'489854703321509888'	'242.92']
['16973333'	'489854703321509888'	'0.0']->['2307956478'	'489854703321509888'	'289.82']
['16973333'	'489854703321509888'	'0.0']->['30437065'	'489854703321509888'	'296.62']
['16973333'	'489854703321509888'	'0.0']->['147557227'	'489854703321509888'	'329.67']
['16973333'	'489854703321509888'	'0.0']->['126021687'	'489854703321509888'	'358.92']
['16973333'	'489854703321509888'	'0.0']->['145163404'	'489854703321509888'	'361.55']
['16973333'	'489854703321509888'	'0.0']->['1267248576'	'489854703321509888'	'461.7']
['16973333'	'489854703321509888'	'0.0']->['85572339'	'489971501446074369'	'464.12']
['16973333'	'489854703321509888'	'0.0']->['2654436224'	'489854703321509888'	'729.37']
['16973333'	'489854703321509888'	'0.0']->['479130181'	'489854703321509888'	'904.88']
