# Supplementary material for: BiMGCL: rumor detection via bi-directional multi-level graph contrastive learning
Source: PeerJ Comput Sci. 2023 Nov 10;9:e1659. doi: 10.7717/peerj-cs.1659 (PMC10703058; doi:10.7717/peerj-cs.1659)
Supplement: Supplemental Information 1 [file peerj-cs-09-1659-s001.zip › rumor_detection_acl2017/twitter15/tree/489865454312099840.txt]

['ROOT'	'ROOT'	'0.0']->['15250661'	'489865454312099840'	'0.0']
['15250661'	'489865454312099840'	'0.0']->['26192233'	'489865776514347008'	'1.28']
['15250661'	'489865454312099840'	'0.0']->['373379111'	'489865454312099840'	'2.43']
['15250661'	'489865454312099840'	'0.0']->['22089318'	'489865454312099840'	'2.43']
['15250661'	'489865454312099840'	'0.0']->['213869592'	'489865454312099840'	'2.43']
['15250661'	'489865454312099840'	'0.0']->['1499262445'	'489865454312099840'	'2.43']
['15250661'	'489865454312099840'	'0.0']->['2313204931'	'489865454312099840'	'2.43']
['15250661'	'489865454312099840'	'0.0']->['10723262'	'489865454312099840'	'2.43']
['15250661'	'489865454312099840'	'0.0']->['25794806'	'489865454312099840'	'2.43']
['15250661'	'489865454312099840'	'0.0']->['50890893'	'489865454312099840'	'2.43']
['15250661'	'489865454312099840'	'0.0']->['402737514'	'489865454312099840'	'3.86']
['2313204931'	'489865454312099840'	'2.43']->['161649239'	'489865454312099840'	'4.57']
['15250661'	'489865454312099840'	'0.0']->['761249791'	'489865454312099840'	'4.93']
['15250661'	'489865454312099840'	'0.0']->['251384724'	'489865454312099840'	'5.11']
['15250661'	'489865454312099840'	'0.0']->['816915836'	'489865454312099840'	'5.28']
['15250661'	'489865454312099840'	'0.0']->['1293696956'	'489865454312099840'	'5.65']
['15250661'	'489865454312099840'	'0.0']->['154077718'	'489865454312099840'	'5.83']
['15250661'	'489865454312099840'	'0.0']->['69248921'	'489865454312099840'	'5.92']
['15250661'	'489865454312099840'	'0.0']->['1153267914'	'489865454312099840'	'5.97']
['15250661'	'489865454312099840'	'0.0']->['32719514'	'489865454312099840'	'6.02']
['15250661'	'489865454312099840'	'0.0']->['747326282'	'489865454312099840'	'7.09']
['15250661'	'489865454312099840'	'0.0']->['2359210844'	'489865454312099840'	'8.17']
['15250661'	'489865454312099840'	'0.0']->['1165745478'	'489865454312099840'	'9.51']
['15250661'	'489865454312099840'	'0.0']->['24503255'	'489867931744862209'	'9.83']
['15250661'	'489865454312099840'	'0.0']->['251816028'	'489865454312099840'	'10.18']
['15250661'	'489865454312099840'	'0.0']->['349576155'	'489865454312099840'	'10.51']
['15250661'	'489865454312099840'	'0.0']->['323998125'	'489865454312099840'	'10.68']
['69248921'	'489865454312099840'	'5.92']->['1547868038'	'489865454312099840'	'10.85']
['15250661'	'489865454312099840'	'0.0']->['259227964'	'489865454312099840'	'11.2']
['15250661'	'489865454312099840'	'0.0']->['1364827849'	'489865454312099840'	'11.85']
['15250661'	'489865454312099840'	'0.0']->['195309217'	'489865454312099840'	'12.18']
['15250661'	'489865454312099840'	'0.0']->['64132257'	'489865454312099840'	'12.5']
['15250661'	'489865454312099840'	'0.0']->['19700256'	'489865454312099840'	'13.42']
['15250661'	'489865454312099840'	'0.0']->['146013557'	'489865454312099840'	'14.33']
['15250661'	'489865454312099840'	'0.0']->['32201297'	'489865454312099840'	'15.08']
['15250661'	'489865454312099840'	'0.0']->['887561521'	'489865454312099840'	'15.48']
['15250661'	'489865454312099840'	'0.0']->['255420064'	'489865454312099840'	'15.58']
['15250661'	'489865454312099840'	'0.0']->['1924704842'	'489865454312099840'	'15.98']
['15250661'	'489865454312099840'	'0.0']->['1177605036'	'489865454312099840'	'16.17']
['1924704842'	'489865454312099840'	'15.98']->['875709560'	'489865454312099840'	'16.58']
['15250661'	'489865454312099840'	'0.0']->['34480996'	'489865454312099840'	'16.83']
['15250661'	'489865454312099840'	'0.0']->['863959801'	'489865454312099840'	'17.85']
['15250661'	'489865454312099840'	'0.0']->['1534959342'	'489865454312099840'	'19.22']
['15250661'	'489865454312099840'	'0.0']->['243990673'	'489865454312099840'	'20.03']
['15250661'	'489865454312099840'	'0.0']->['1082450118'	'489870637482012672'	'20.58']
['15250661'	'489865454312099840'	'0.0']->['22434078'	'489865454312099840'	'20.62']
['15250661'	'489865454312099840'	'0.0']->['182803395'	'489865454312099840'	'20.7']
['15250661'	'489865454312099840'	'0.0']->['98857111'	'489870672223801344'	'20.73']
['15250661'	'489865454312099840'	'0.0']->['120520921'	'489865454312099840'	'21.03']
['15250661'	'489865454312099840'	'0.0']->['234998149'	'489865454312099840'	'21.37']
['15250661'	'489865454312099840'	'0.0']->['21167871'	'489865454312099840'	'21.68']
['15250661'	'489865454312099840'	'0.0']->['524103076'	'489865454312099840'	'22.75']
['32201297'	'489865454312099840'	'15.08']->['19327552'	'489865454312099840'	'23.87']
['15250661'	'489865454312099840'	'0.0']->['741819608'	'489865454312099840'	'27.45']
['15250661'	'489865454312099840'	'0.0']->['245671041'	'489865454312099840'	'27.82']
['15250661'	'489865454312099840'	'0.0']->['409120047'	'489865454312099840'	'28.35']
['1177605036'	'489865454312099840'	'16.17']->['27003621'	'489865454312099840'	'28.95']
['15250661'	'489865454312099840'	'0.0']->['782747580'	'489865454312099840'	'32.53']
['15250661'	'489865454312099840'	'0.0']->['854385062'	'489873661436784641'	'32.6']
['15250661'	'489865454312099840'	'0.0']->['32905060'	'489865454312099840'	'32.95']
['15250661'	'489865454312099840'	'0.0']->['903037176'	'489865454312099840'	'33.32']
['32201297'	'489865454312099840'	'15.08']->['78262626'	'489865454312099840'	'36.17']
['15250661'	'489865454312099840'	'0.0']->['275004396'	'489865454312099840'	'37.2']
['15250661'	'489865454312099840'	'0.0']->['273145067'	'489875116906393600'	'38.38']
['15250661'	'489865454312099840'	'0.0']->['232666432'	'489865454312099840'	'41.63']
['275004396'	'489865454312099840'	'37.2']->['37072393'	'489865454312099840'	'46.63']
['15250661'	'489865454312099840'	'0.0']->['2385416263'	'489865454312099840'	'47.65']
['15250661'	'489865454312099840'	'0.0']->['376700914'	'489865454312099840'	'48.48']
['15250661'	'489865454312099840'	'0.0']->['236852059'	'489865454312099840'	'49.43']
['15250661'	'489865454312099840'	'0.0']->['299035856'	'489878931525222400'	'53.55']
['78262626'	'489865454312099840'	'36.17']->['526989784'	'489865454312099840'	'53.57']
['15250661'	'489865454312099840'	'0.0']->['889212836'	'489865454312099840'	'53.6']
['15250661'	'489865454312099840'	'0.0']->['817194000'	'489865454312099840'	'54.32']
['15250661'	'489865454312099840'	'0.0']->['1270342896'	'489865454312099840'	'54.45']
['15250661'	'489865454312099840'	'0.0']->['340441769'	'489865454312099840'	'60.47']
['15250661'	'489865454312099840'	'0.0']->['25265614'	'489865454312099840'	'64.62']
['15250661'	'489865454312099840'	'0.0']->['1522511406'	'489865454312099840'	'65.22']
['15250661'	'489865454312099840'	'0.0']->['255379838'	'489865454312099840'	'68.78']
['15250661'	'489865454312099840'	'0.0']->['46263607'	'489865454312099840'	'70.9']
['1153267914'	'489865454312099840'	'5.97']->['776453204'	'489865454312099840'	'74.68']
['15250661'	'489865454312099840'	'0.0']->['793102860'	'489865454312099840'	'79.8']
['15250661'	'489865454312099840'	'0.0']->['2263826292'	'489865454312099840'	'83.55']
['15250661'	'489865454312099840'	'0.0']->['30632375'	'489865454312099840'	'83.6']
['15250661'	'489865454312099840'	'0.0']->['57313868'	'489865454312099840'	'85.12']
['15250661'	'489865454312099840'	'0.0']->['166886751'	'489865454312099840'	'86.02']
['15250661'	'489865454312099840'	'0.0']->['37884446'	'489865454312099840'	'90.18']
['15250661'	'489865454312099840'	'0.0']->['207750555'	'489865454312099840'	'97.87']
['15250661'	'489865454312099840'	'0.0']->['22553661'	'489865454312099840'	'98.15']
['15250661'	'489865454312099840'	'0.0']->['22315925'	'489865454312099840'	'101.32']
['15250661'	'489865454312099840'	'0.0']->['1336547954'	'489865454312099840'	'104.68']
['15250661'	'489865454312099840'	'0.0']->['3108741'	'489865454312099840'	'105.35']
['15250661'	'489865454312099840'	'0.0']->['456049987'	'489865454312099840'	'106.13']
['15250661'	'489865454312099840'	'0.0']->['309713623'	'489865454312099840'	'115.18']
['15250661'	'489865454312099840'	'0.0']->['25657004'	'489865454312099840'	'118.73']
['15250661'	'489865454312099840'	'0.0']->['323750890'	'489865454312099840'	'120.78']
['2313204931'	'489865454312099840'	'2.43']->['1229742127'	'489865454312099840'	'123.02']
['15250661'	'489865454312099840'	'0.0']->['545591768'	'489865454312099840'	'128.55']
['15250661'	'489865454312099840'	'0.0']->['2290743985'	'489865454312099840'	'138.53']
['32201297'	'489865454312099840'	'15.08']->['971761'	'489865454312099840'	'141.02']
['15250661'	'489865454312099840'	'0.0']->['16862139'	'489865454312099840'	'141.23']
['32201297'	'489865454312099840'	'15.08']->['178677155'	'489865454312099840'	'142.37']
['15250661'	'489865454312099840'	'0.0']->['2652800430'	'489865454312099840'	'144.77']
['32201297'	'489865454312099840'	'15.08']->['38610622'	'489865454312099840'	'144.88']
['15250661'	'489865454312099840'	'0.0']->['1467304314'	'489865454312099840'	'146.22']
['32201297'	'489865454312099840'	'15.08']->['23521797'	'489865454312099840'	'147.95']
['971761'	'489865454312099840'	'141.02']->['40645154'	'489865454312099840'	'151.87']
['15250661'	'489865454312099840'	'0.0']->['35732921'	'489865454312099840'	'152.93']
['15250661'	'489865454312099840'	'0.0']->['22867574'	'489865454312099840'	'154.38']
['22315925'	'489865454312099840'	'101.32']->['29083911'	'489865454312099840'	'162.0']
['15250661'	'489865454312099840'	'0.0']->['31365480'	'489865454312099840'	'166.13']
['15250661'	'489865454312099840'	'0.0']->['1307486371'	'489865454312099840'	'171.38']
['15250661'	'489865454312099840'	'0.0']->['626375088'	'489865454312099840'	'196.95']
['15250661'	'489865454312099840'	'0.0']->['17501366'	'489865454312099840'	'223.1']
['15250661'	'489865454312099840'	'0.0']->['1116874836'	'489865454312099840'	'234.77']
['15250661'	'489865454312099840'	'0.0']->['610041675'	'489865454312099840'	'241.85']
['15250661'	'489865454312099840'	'0.0']->['245688651'	'489935300857040897'	'277.53']
['747326282'	'489865454312099840'	'7.09']->['185287684'	'489865454312099840'	'534.4']
['185287684'	'489865454312099840'	'534.4']->['839292151'	'489865454312099840'	'535.35']
['15250661'	'489865454312099840'	'0.0']->['312265025'	'489865454312099840'	'660.73']
['15250661'	'489865454312099840'	'0.0']->['2208943878'	'489865454312099840'	'680.95']
['15250661'	'489865454312099840'	'0.0']->['2655256878'	'489865454312099840'	'1047.52']
['15250661'	'489865454312099840'	'0.0']->['450738456'	'490447951412879360'	'2314.63']
['15250661'	'489865454312099840'	'0.0']->['202567085'	'490590577541795840'	'2881.38']
['15250661'	'489865454312099840'	'0.0']->['566508009'	'489865454312099840'	'348702.92']
