# Supplementary material for: BiMGCL: rumor detection via bi-directional multi-level graph contrastive learning
Source: PeerJ Comput Sci. 2023 Nov 10;9:e1659. doi: 10.7717/peerj-cs.1659 (PMC10703058; doi:10.7717/peerj-cs.1659)
Supplement: Supplemental Information 1 [file peerj-cs-09-1659-s001.zip › rumor_detection_acl2017/twitter15/tree/489867900296368129.txt]

['ROOT'	'ROOT'	'0.0']->['972651'	'489867900296368129'	'0.0']
['972651'	'489867900296368129'	'0.0']->['35860455'	'489867900296368129'	'0.4']
['972651'	'489867900296368129'	'0.0']->['198938158'	'489867900296368129'	'0.4']
['972651'	'489867900296368129'	'0.0']->['165496837'	'489867900296368129'	'0.4']
['972651'	'489867900296368129'	'0.0']->['18482912'	'489867900296368129'	'0.4']
['972651'	'489867900296368129'	'0.0']->['372927468'	'489867900296368129'	'0.4']
['972651'	'489867900296368129'	'0.0']->['19113611'	'489867900296368129'	'0.4']
['972651'	'489867900296368129'	'0.0']->['14571495'	'489867900296368129'	'0.4']
['972651'	'489867900296368129'	'0.0']->['885585270'	'489867900296368129'	'0.4']
['972651'	'489867900296368129'	'0.0']->['2441308584'	'489867900296368129'	'0.4']
['972651'	'489867900296368129'	'0.0']->['2606581183'	'489867900296368129'	'0.4']
['972651'	'489867900296368129'	'0.0']->['17806480'	'489867900296368129'	'0.78']
['972651'	'489867900296368129'	'0.0']->['1345223876'	'489867900296368129'	'0.96']
['972651'	'489867900296368129'	'0.0']->['1487330905'	'489867900296368129'	'1.06']
['972651'	'489867900296368129'	'0.0']->['15275963'	'489867900296368129'	'1.1']
['972651'	'489867900296368129'	'0.0']->['80762594'	'489867900296368129'	'1.13']
['972651'	'489867900296368129'	'0.0']->['18384297'	'489867900296368129'	'1.14']
['972651'	'489867900296368129'	'0.0']->['285403898'	'489867900296368129'	'1.14']
['972651'	'489867900296368129'	'0.0']->['409109615'	'489867900296368129'	'1.15']
['972651'	'489867900296368129'	'0.0']->['33633297'	'489867900296368129'	'1.15']
['972651'	'489867900296368129'	'0.0']->['412997247'	'489867900296368129'	'1.15']
['972651'	'489867900296368129'	'0.0']->['213433489'	'489867900296368129'	'1.15']
['972651'	'489867900296368129'	'0.0']->['230292140'	'489867900296368129'	'1.15']
['972651'	'489867900296368129'	'0.0']->['27471564'	'489867900296368129'	'1.15']
['972651'	'489867900296368129'	'0.0']->['88476684'	'489867900296368129'	'1.15']
['972651'	'489867900296368129'	'0.0']->['37037586'	'489867900296368129'	'1.15']
['972651'	'489867900296368129'	'0.0']->['154382429'	'489867900296368129'	'1.15']
['972651'	'489867900296368129'	'0.0']->['157093713'	'489867900296368129'	'1.15']
['972651'	'489867900296368129'	'0.0']->['263607988'	'489867900296368129'	'1.15']
['972651'	'489867900296368129'	'0.0']->['17145512'	'489867900296368129'	'1.15']
['972651'	'489867900296368129'	'0.0']->['31880558'	'489867900296368129'	'1.15']
['972651'	'489867900296368129'	'0.0']->['41592534'	'489867900296368129'	'1.15']
['972651'	'489867900296368129'	'0.0']->['19317291'	'489867900296368129'	'1.21']
['972651'	'489867900296368129'	'0.0']->['557822491'	'489867900296368129'	'1.24']
['972651'	'489867900296368129'	'0.0']->['1576643240'	'489867900296368129'	'1.27']
['972651'	'489867900296368129'	'0.0']->['1646044446'	'489868260649615360'	'1.43']
['972651'	'489867900296368129'	'0.0']->['148234981'	'489867900296368129'	'1.47']
['972651'	'489867900296368129'	'0.0']->['14108442'	'489867900296368129'	'1.57']
['972651'	'489867900296368129'	'0.0']->['142834807'	'489867900296368129'	'1.62']
['972651'	'489867900296368129'	'0.0']->['510413003'	'489867900296368129'	'1.64']
['18384297'	'489867900296368129'	'1.14']->['131104167'	'489867900296368129'	'1.65']
['972651'	'489867900296368129'	'0.0']->['41779304'	'489867900296368129'	'1.66']
['972651'	'489867900296368129'	'0.0']->['251948556'	'489867900296368129'	'1.66']
['972651'	'489867900296368129'	'0.0']->['107667050'	'489867900296368129'	'1.67']
['972651'	'489867900296368129'	'0.0']->['21156753'	'489867900296368129'	'1.67']
['972651'	'489867900296368129'	'0.0']->['453898723'	'489867900296368129'	'1.67']
['972651'	'489867900296368129'	'0.0']->['2633425063'	'489867900296368129'	'1.67']
['972651'	'489867900296368129'	'0.0']->['80931182'	'489867900296368129'	'1.77']
['972651'	'489867900296368129'	'0.0']->['616333178'	'489867900296368129'	'1.87']
['972651'	'489867900296368129'	'0.0']->['2576268805'	'489867900296368129'	'1.88']
['972651'	'489867900296368129'	'0.0']->['240820577'	'489867900296368129'	'1.88']
['18384297'	'489867900296368129'	'1.14']->['418388427'	'489867900296368129'	'2.06']
['972651'	'489867900296368129'	'0.0']->['29570900'	'489868426132082688'	'2.08']
['972651'	'489867900296368129'	'0.0']->['22645752'	'489867900296368129'	'2.13']
['972651'	'489867900296368129'	'0.0']->['147591035'	'489867900296368129'	'2.15']
['972651'	'489867900296368129'	'0.0']->['93394890'	'489867900296368129'	'2.19']
['972651'	'489867900296368129'	'0.0']->['263981499'	'489867900296368129'	'2.21']
['972651'	'489867900296368129'	'0.0']->['94801655'	'489867900296368129'	'2.22']
['972651'	'489867900296368129'	'0.0']->['55256636'	'489867900296368129'	'2.23']
['972651'	'489867900296368129'	'0.0']->['156635447'	'489867900296368129'	'2.45']
['972651'	'489867900296368129'	'0.0']->['19700256'	'489867900296368129'	'2.56']
['972651'	'489867900296368129'	'0.0']->['1067684294'	'489867900296368129'	'2.61']
['972651'	'489867900296368129'	'0.0']->['2552698171'	'489867900296368129'	'2.64']
['972651'	'489867900296368129'	'0.0']->['301732830'	'489867900296368129'	'2.65']
['972651'	'489867900296368129'	'0.0']->['425580734'	'489867900296368129'	'2.66']
['972651'	'489867900296368129'	'0.0']->['71109095'	'489867900296368129'	'2.66']
['972651'	'489867900296368129'	'0.0']->['410193433'	'489867900296368129'	'2.66']
['972651'	'489867900296368129'	'0.0']->['138620054'	'489867900296368129'	'2.67']
['972651'	'489867900296368129'	'0.0']->['149060479'	'489867900296368129'	'2.67']
['972651'	'489867900296368129'	'0.0']->['44832168'	'489868585431351296'	'2.72']
['972651'	'489867900296368129'	'0.0']->['379366146'	'489867900296368129'	'2.89']
['972651'	'489867900296368129'	'0.0']->['355763295'	'489868628465311744'	'2.9']
['972651'	'489867900296368129'	'0.0']->['19574611'	'489867900296368129'	'3.0']
['972651'	'489867900296368129'	'0.0']->['60748728'	'489867900296368129'	'3.06']
['972651'	'489867900296368129'	'0.0']->['406992903'	'489867900296368129'	'3.09']
['972651'	'489867900296368129'	'0.0']->['16282330'	'489867900296368129'	'3.1']
['972651'	'489867900296368129'	'0.0']->['457549783'	'489867900296368129'	'3.11']
['972651'	'489867900296368129'	'0.0']->['153132339'	'489867900296368129'	'3.11']
['972651'	'489867900296368129'	'0.0']->['42251994'	'489867900296368129'	'3.12']
['972651'	'489867900296368129'	'0.0']->['265355375'	'489867900296368129'	'3.16']
['972651'	'489867900296368129'	'0.0']->['186834243'	'489867900296368129'	'3.2']
['972651'	'489867900296368129'	'0.0']->['16295834'	'489867900296368129'	'3.23']
['972651'	'489867900296368129'	'0.0']->['1084567123'	'489867900296368129'	'3.27']
['972651'	'489867900296368129'	'0.0']->['1644272036'	'489867900296368129'	'3.33']
['35860455'	'489867900296368129'	'0.4']->['972487669'	'489867900296368129'	'3.37']
['972651'	'489867900296368129'	'0.0']->['17438979'	'489867900296368129'	'3.4']
['972651'	'489867900296368129'	'0.0']->['15384505'	'489867900296368129'	'3.42']
['972651'	'489867900296368129'	'0.0']->['21968742'	'489867900296368129'	'3.63']
['972651'	'489867900296368129'	'0.0']->['23739836'	'489867900296368129'	'3.73']
['972651'	'489867900296368129'	'0.0']->['75793726'	'489867900296368129'	'3.78']
['972651'	'489867900296368129'	'0.0']->['164552270'	'489867900296368129'	'3.81']
['972651'	'489867900296368129'	'0.0']->['395760413'	'489867900296368129'	'3.82']
['972651'	'489867900296368129'	'0.0']->['167334277'	'489867900296368129'	'3.83']
['972651'	'489867900296368129'	'0.0']->['29521878'	'489867900296368129'	'3.83']
['972651'	'489867900296368129'	'0.0']->['90757631'	'489867900296368129'	'3.83']
['18384297'	'489867900296368129'	'1.14']->['97202022'	'489867900296368129'	'3.83']
['972651'	'489867900296368129'	'0.0']->['314727413'	'489867900296368129'	'3.83']
['972651'	'489867900296368129'	'0.0']->['44708797'	'489867900296368129'	'3.88']
['972651'	'489867900296368129'	'0.0']->['910297536'	'489867900296368129'	'3.93']
['972651'	'489867900296368129'	'0.0']->['588996689'	'489867900296368129'	'3.98']
['972651'	'489867900296368129'	'0.0']->['15015309'	'489867900296368129'	'4.04']
['972651'	'489867900296368129'	'0.0']->['227860368'	'489867900296368129'	'4.07']
['972651'	'489867900296368129'	'0.0']->['52519032'	'489867900296368129'	'4.09']
['972651'	'489867900296368129'	'0.0']->['1160741648'	'489867900296368129'	'4.09']
['972651'	'489867900296368129'	'0.0']->['33506895'	'489867900296368129'	'4.1']
['972651'	'489867900296368129'	'0.0']->['712899014'	'489867900296368129'	'4.31']
['972651'	'489867900296368129'	'0.0']->['21870072'	'489867900296368129'	'4.41']
['972651'	'489867900296368129'	'0.0']->['12483732'	'489867900296368129'	'4.46']
['972651'	'489867900296368129'	'0.0']->['1898218405'	'489867900296368129'	'4.52']
['972651'	'489867900296368129'	'0.0']->['372875229'	'489867900296368129'	'4.65']
['972651'	'489867900296368129'	'0.0']->['1589650069'	'489867900296368129'	'4.72']
['972651'	'489867900296368129'	'0.0']->['413817142'	'489867900296368129'	'4.78']
['972651'	'489867900296368129'	'0.0']->['465406352'	'489867900296368129'	'4.83']
['972651'	'489867900296368129'	'0.0']->['18522767'	'489867900296368129'	'5.24']
['972651'	'489867900296368129'	'0.0']->['20453788'	'489867900296368129'	'5.45']
['972651'	'489867900296368129'	'0.0']->['281640918'	'489867900296368129'	'5.55']
['972651'	'489867900296368129'	'0.0']->['356342320'	'489867900296368129'	'5.6']
['972651'	'489867900296368129'	'0.0']->['17112868'	'489867900296368129'	'5.62']
['972651'	'489867900296368129'	'0.0']->['156105952'	'489867900296368129'	'5.65']
['972651'	'489867900296368129'	'0.0']->['190749021'	'489867900296368129'	'5.71']
['972651'	'489867900296368129'	'0.0']->['108186498'	'489867900296368129'	'5.77']
['972651'	'489867900296368129'	'0.0']->['181873706'	'489869390133727232'	'5.92']
['972651'	'489867900296368129'	'0.0']->['823232786'	'489867900296368129'	'5.97']
['972651'	'489867900296368129'	'0.0']->['416492673'	'489867900296368129'	'6.14']
['972651'	'489867900296368129'	'0.0']->['374319854'	'489867900296368129'	'6.32']
['972651'	'489867900296368129'	'0.0']->['321315256'	'489867900296368129'	'6.63']
['181873706'	'489869390133727232'	'5.92']->['263981499'	'489867900296368129'	'2.21']
['972651'	'489867900296368129'	'0.0']->['61664250'	'489867900296368129'	'6.79']
['972651'	'489867900296368129'	'0.0']->['133242280'	'489867900296368129'	'6.87']
['972651'	'489867900296368129'	'0.0']->['1178938800'	'489867900296368129'	'6.91']
['972651'	'489867900296368129'	'0.0']->['887381984'	'489869642588901376'	'6.92']
['972651'	'489867900296368129'	'0.0']->['617619927'	'489867900296368129'	'6.93']
['972651'	'489867900296368129'	'0.0']->['2528078443'	'489867900296368129'	'6.94']
['972651'	'489867900296368129'	'0.0']->['29412026'	'489867900296368129'	'6.95']
['972651'	'489867900296368129'	'0.0']->['2286898488'	'489867900296368129'	'6.95']
['972651'	'489867900296368129'	'0.0']->['34480996'	'489867900296368129'	'6.97']
['972651'	'489867900296368129'	'0.0']->['2273216286'	'489867900296368129'	'7.08']
['972651'	'489867900296368129'	'0.0']->['65586007'	'489867900296368129'	'7.13']
['972651'	'489867900296368129'	'0.0']->['2383288412'	'489867900296368129'	'7.18']
['972651'	'489867900296368129'	'0.0']->['158475247'	'489869766299877377'	'7.42']
['972651'	'489867900296368129'	'0.0']->['520109099'	'489867900296368129'	'7.56']
['972651'	'489867900296368129'	'0.0']->['138797212'	'489867900296368129'	'7.75']
['972651'	'489867900296368129'	'0.0']->['28099549'	'489867900296368129'	'7.84']
['972651'	'489867900296368129'	'0.0']->['14632102'	'489867900296368129'	'7.89']
['972651'	'489867900296368129'	'0.0']->['67259222'	'489867900296368129'	'7.93']
['972651'	'489867900296368129'	'0.0']->['18273674'	'489867900296368129'	'8.01']
['972651'	'489867900296368129'	'0.0']->['392067902'	'489867900296368129'	'8.08']
['972651'	'489867900296368129'	'0.0']->['2601872766'	'489867900296368129'	'8.12']
['972651'	'489867900296368129'	'0.0']->['293471761'	'489867900296368129'	'8.15']
['972651'	'489867900296368129'	'0.0']->['18898025'	'489867900296368129'	'8.27']
['972651'	'489867900296368129'	'0.0']->['23517351'	'489867900296368129'	'8.38']
['972651'	'489867900296368129'	'0.0']->['112832286'	'489870009175642112'	'8.38']
['972651'	'489867900296368129'	'0.0']->['977708095'	'489867900296368129'	'8.63']
['972651'	'489867900296368129'	'0.0']->['30934869'	'489867900296368129'	'8.75']
['972651'	'489867900296368129'	'0.0']->['32702710'	'489867900296368129'	'8.81']
['18384297'	'489867900296368129'	'1.14']->['25633302'	'489867900296368129'	'8.84']
['972651'	'489867900296368129'	'0.0']->['90602566'	'489867900296368129'	'8.85']
['972651'	'489867900296368129'	'0.0']->['2568781630'	'489867900296368129'	'8.87']
['972651'	'489867900296368129'	'0.0']->['47921994'	'489867900296368129'	'9.01']
['972651'	'489867900296368129'	'0.0']->['78325515'	'489867900296368129'	'9.08']
['972651'	'489867900296368129'	'0.0']->['21420015'	'489867900296368129'	'9.15']
['972651'	'489867900296368129'	'0.0']->['351992409'	'489867900296368129'	'9.36']
['972651'	'489867900296368129'	'0.0']->['2474685499'	'489870265891840001'	'9.4']
['263981499'	'489867900296368129'	'2.21']->['181873706'	'489869390133727232'	'5.92']
['972651'	'489867900296368129'	'0.0']->['224259678'	'489867900296368129'	'9.46']
['972651'	'489867900296368129'	'0.0']->['182803395'	'489867900296368129'	'9.57']
['972651'	'489867900296368129'	'0.0']->['263275512'	'489867900296368129'	'9.62']
['972651'	'489867900296368129'	'0.0']->['50715186'	'489867900296368129'	'9.67']
['972651'	'489867900296368129'	'0.0']->['47622979'	'489867900296368129'	'9.71']
['972651'	'489867900296368129'	'0.0']->['366321231'	'489867900296368129'	'9.75']
['972651'	'489867900296368129'	'0.0']->['53391022'	'489867900296368129'	'9.82']
['972651'	'489867900296368129'	'0.0']->['36687206'	'489867900296368129'	'9.98']
['972651'	'489867900296368129'	'0.0']->['52634068'	'489867900296368129'	'10.07']
['972651'	'489867900296368129'	'0.0']->['339028650'	'489867900296368129'	'10.11']
['972651'	'489867900296368129'	'0.0']->['906778412'	'489867900296368129'	'10.15']
['972651'	'489867900296368129'	'0.0']->['134104662'	'489867900296368129'	'10.4']
['972651'	'489867900296368129'	'0.0']->['280082481'	'489867900296368129'	'10.53']
['972651'	'489867900296368129'	'0.0']->['571795405'	'489867900296368129'	'10.59']
['972651'	'489867900296368129'	'0.0']->['73216742'	'489867900296368129'	'10.62']
['972651'	'489867900296368129'	'0.0']->['236398084'	'489867900296368129'	'10.65']
['972651'	'489867900296368129'	'0.0']->['28002948'	'489867900296368129'	'10.75']
['972651'	'489867900296368129'	'0.0']->['189542934'	'489867900296368129'	'11.03']
['972651'	'489867900296368129'	'0.0']->['8296042'	'489867900296368129'	'11.18']
['972651'	'489867900296368129'	'0.0']->['580339439'	'489867900296368129'	'11.25']
['972651'	'489867900296368129'	'0.0']->['385877544'	'489867900296368129'	'11.32']
['17438979'	'489867900296368129'	'3.4']->['156664941'	'489867900296368129'	'11.47']
['972651'	'489867900296368129'	'0.0']->['408491141'	'489867900296368129'	'11.57']
['972651'	'489867900296368129'	'0.0']->['911094828'	'489867900296368129'	'11.63']
['972651'	'489867900296368129'	'0.0']->['8188112'	'489867900296368129'	'11.66']
['972651'	'489867900296368129'	'0.0']->['14056407'	'489867900296368129'	'11.68']
['972651'	'489867900296368129'	'0.0']->['68541932'	'489867900296368129'	'11.78']
['972651'	'489867900296368129'	'0.0']->['23039739'	'489867900296368129'	'11.81']
['18384297'	'489867900296368129'	'1.14']->['400299413'	'489867900296368129'	'11.83']
['972651'	'489867900296368129'	'0.0']->['616154696'	'489867900296368129'	'12.8']
['972651'	'489867900296368129'	'0.0']->['29409136'	'489867900296368129'	'13.28']
['972651'	'489867900296368129'	'0.0']->['47526602'	'489867900296368129'	'13.53']
['972651'	'489867900296368129'	'0.0']->['23771604'	'489867900296368129'	'13.65']
['972651'	'489867900296368129'	'0.0']->['1590965594'	'489867900296368129'	'13.71']
['972651'	'489867900296368129'	'0.0']->['49447916'	'489867900296368129'	'13.74']
['972651'	'489867900296368129'	'0.0']->['526500664'	'489867900296368129'	'13.75']
['16295834'	'489867900296368129'	'3.23']->['77196565'	'489867900296368129'	'13.76']
['972651'	'489867900296368129'	'0.0']->['329215336'	'489867900296368129'	'13.76']
['972651'	'489867900296368129'	'0.0']->['126476008'	'489867900296368129'	'13.76']
['972651'	'489867900296368129'	'0.0']->['2551181688'	'489867900296368129'	'13.77']
['972651'	'489867900296368129'	'0.0']->['2706833134'	'489867900296368129'	'13.77']
['972651'	'489867900296368129'	'0.0']->['583361176'	'489867900296368129'	'13.77']
['972651'	'489867900296368129'	'0.0']->['153647892'	'489867900296368129'	'13.77']
['17438979'	'489867900296368129'	'3.4']->['242784253'	'489867900296368129'	'13.77']
['97202022'	'489867900296368129'	'3.83']->['323149254'	'489867900296368129'	'13.85']
['972651'	'489867900296368129'	'0.0']->['197080351'	'489867900296368129'	'14.03']
['972651'	'489867900296368129'	'0.0']->['349172893'	'489867900296368129'	'14.11']
['972651'	'489867900296368129'	'0.0']->['2152173806'	'489867900296368129'	'14.18']
['972651'	'489867900296368129'	'0.0']->['1401581624'	'489867900296368129'	'14.32']
['972651'	'489867900296368129'	'0.0']->['1030365164'	'489867900296368129'	'14.47']
['153132339'	'489867900296368129'	'3.11']->['1496684972'	'489867900296368129'	'14.62']
['972651'	'489867900296368129'	'0.0']->['78347953'	'489867900296368129'	'14.77']
['972651'	'489867900296368129'	'0.0']->['320218271'	'489867900296368129'	'14.92']
['972651'	'489867900296368129'	'0.0']->['19684660'	'489867900296368129'	'15.03']
['97202022'	'489867900296368129'	'3.83']->['53904108'	'489867900296368129'	'15.06']
['18384297'	'489867900296368129'	'1.14']->['212269315'	'489867900296368129'	'15.08']
['972651'	'489867900296368129'	'0.0']->['23163925'	'489867900296368129'	'15.83']
['972651'	'489867900296368129'	'0.0']->['199310931'	'489867900296368129'	'16.21']
['263981499'	'489867900296368129'	'2.21']->['66748962'	'489867900296368129'	'16.4']
['972651'	'489867900296368129'	'0.0']->['527474547'	'489867900296368129'	'16.49']
['972651'	'489867900296368129'	'0.0']->['99148310'	'489867900296368129'	'16.54']
['972651'	'489867900296368129'	'0.0']->['45088970'	'489867900296368129'	'16.56']
['972651'	'489867900296368129'	'0.0']->['2408605356'	'489867900296368129'	'16.57']
['972651'	'489867900296368129'	'0.0']->['1009571420'	'489867900296368129'	'16.58']
['972651'	'489867900296368129'	'0.0']->['320679545'	'489867900296368129'	'16.97']
['972651'	'489867900296368129'	'0.0']->['16789968'	'489872191547138048'	'17.05']
['45088970'	'489867900296368129'	'16.56']->['120158442'	'489867900296368129'	'17.07']
['972651'	'489867900296368129'	'0.0']->['1012052653'	'489872194189549568'	'17.07']
['972651'	'489867900296368129'	'0.0']->['361857862'	'489872201324441600'	'17.08']
['972651'	'489867900296368129'	'0.0']->['1594502820'	'489867900296368129'	'17.18']
['47921994'	'489867900296368129'	'9.01']->['17392046'	'489867900296368129'	'17.63']
['972651'	'489867900296368129'	'0.0']->['37230170'	'489867900296368129'	'17.85']
['972651'	'489867900296368129'	'0.0']->['98807543'	'489867900296368129'	'17.96']
['972651'	'489867900296368129'	'0.0']->['1419315919'	'489867900296368129'	'18.01']
['972651'	'489867900296368129'	'0.0']->['365844666'	'489867900296368129'	'18.07']
['972651'	'489867900296368129'	'0.0']->['2417331043'	'489867900296368129'	'18.13']
['972651'	'489867900296368129'	'0.0']->['59954867'	'489867900296368129'	'18.27']
['972651'	'489867900296368129'	'0.0']->['1188550650'	'489867900296368129'	'18.4']
['120158442'	'489867900296368129'	'17.07']->['143082481'	'489867900296368129'	'18.63']
['972651'	'489867900296368129'	'0.0']->['364676122'	'489867900296368129'	'18.87']
['972651'	'489867900296368129'	'0.0']->['500710033'	'489867900296368129'	'19.77']
['972651'	'489867900296368129'	'0.0']->['2214608746'	'489867900296368129'	'20.22']
['972651'	'489867900296368129'	'0.0']->['26596989'	'489867900296368129'	'20.44']
['972651'	'489867900296368129'	'0.0']->['417819415'	'489867900296368129'	'20.55']
['972651'	'489867900296368129'	'0.0']->['14307043'	'489867900296368129'	'20.61']
['972651'	'489867900296368129'	'0.0']->['101274242'	'489867900296368129'	'20.64']
['972651'	'489867900296368129'	'0.0']->['750360169'	'489867900296368129'	'20.65']
['972651'	'489867900296368129'	'0.0']->['105201261'	'489867900296368129'	'20.66']
['972651'	'489867900296368129'	'0.0']->['206516442'	'489867900296368129'	'20.67']
['972651'	'489867900296368129'	'0.0']->['116273024'	'489873200965509121'	'21.07']
['500710033'	'489867900296368129'	'19.77']->['809335477'	'489867900296368129'	'21.38']
['972651'	'489867900296368129'	'0.0']->['93378443'	'489867900296368129'	'21.74']
['972651'	'489867900296368129'	'0.0']->['430285657'	'489867900296368129'	'21.92']
['972651'	'489867900296368129'	'0.0']->['15978476'	'489867900296368129'	'22.01']
['972651'	'489867900296368129'	'0.0']->['154804868'	'489873439772377090'	'22.02']
['972651'	'489867900296368129'	'0.0']->['1524949734'	'489867900296368129'	'22.06']
['972651'	'489867900296368129'	'0.0']->['25234299'	'489867900296368129'	'22.1']
['972651'	'489867900296368129'	'0.0']->['111463513'	'489867900296368129'	'22.52']
['19113611'	'489867900296368129'	'0.4']->['111095987'	'489867900296368129'	'22.62']
['972651'	'489867900296368129'	'0.0']->['1156796700'	'489867900296368129'	'22.72']
['17112868'	'489867900296368129'	'5.62']->['64450084'	'489867900296368129'	'23.22']
['972651'	'489867900296368129'	'0.0']->['990709718'	'489867900296368129'	'23.47']
['15015309'	'489867900296368129'	'4.04']->['1143107474'	'489867900296368129'	'23.59']
['972651'	'489867900296368129'	'0.0']->['220646136'	'489867900296368129'	'23.72']
['972651'	'489867900296368129'	'0.0']->['39123903'	'489867900296368129'	'23.93']
['972651'	'489867900296368129'	'0.0']->['235911769'	'489867900296368129'	'24.04']
['972651'	'489867900296368129'	'0.0']->['637143130'	'489867900296368129'	'24.1']
['972651'	'489867900296368129'	'0.0']->['2652085878'	'489867900296368129'	'24.15']
['972651'	'489867900296368129'	'0.0']->['312511983'	'489867900296368129'	'24.2']
['972651'	'489867900296368129'	'0.0']->['159892555'	'489867900296368129'	'24.24']
['972651'	'489867900296368129'	'0.0']->['290046527'	'489867900296368129'	'24.28']
['972651'	'489867900296368129'	'0.0']->['469692388'	'489867900296368129'	'24.71']
['972651'	'489867900296368129'	'0.0']->['16198135'	'489874197477212161'	'25.02']
['972651'	'489867900296368129'	'0.0']->['425096894'	'489867900296368129'	'25.13']
['972651'	'489867900296368129'	'0.0']->['189902759'	'489867900296368129'	'25.24']
['972651'	'489867900296368129'	'0.0']->['2614798424'	'489867900296368129'	'25.35']
['972651'	'489867900296368129'	'0.0']->['78262626'	'489867900296368129'	'26.2']
['972651'	'489867900296368129'	'0.0']->['273145067'	'489867900296368129'	'27.05']
['972651'	'489867900296368129'	'0.0']->['24756882'	'489874823862960128'	'27.52']
['972651'	'489867900296368129'	'0.0']->['215582509'	'489867900296368129'	'27.63']
['972651'	'489867900296368129'	'0.0']->['2315919844'	'489867900296368129'	'27.93']
['972651'	'489867900296368129'	'0.0']->['331705959'	'489867900296368129'	'28.07']
['972651'	'489867900296368129'	'0.0']->['1604351071'	'489867900296368129'	'28.14']
['972651'	'489867900296368129'	'0.0']->['285346438'	'489867900296368129'	'28.18']
['510413003'	'489867900296368129'	'1.64']->['2291051462'	'489867900296368129'	'28.22']
['972651'	'489867900296368129'	'0.0']->['958751654'	'489867900296368129'	'28.62']
['972651'	'489867900296368129'	'0.0']->['2409490969'	'489867900296368129'	'29.27']
['972651'	'489867900296368129'	'0.0']->['2571395671'	'489867900296368129'	'29.6']
['972651'	'489867900296368129'	'0.0']->['221522733'	'489867900296368129'	'29.77']
['972651'	'489867900296368129'	'0.0']->['149948469'	'489867900296368129'	'29.85']
['972651'	'489867900296368129'	'0.0']->['53918158'	'489867900296368129'	'29.93']
['972651'	'489867900296368129'	'0.0']->['2357270677'	'489867900296368129'	'30.4']
['972651'	'489867900296368129'	'0.0']->['818263195'	'489867900296368129'	'30.87']
['27471564'	'489867900296368129'	'1.15']->['1384195608'	'489867900296368129'	'33.34']
['972651'	'489867900296368129'	'0.0']->['763207002'	'489867900296368129'	'34.58']
['972651'	'489867900296368129'	'0.0']->['893317016'	'489867900296368129'	'35.2']
['972651'	'489867900296368129'	'0.0']->['57517095'	'489867900296368129'	'35.51']
['972651'	'489867900296368129'	'0.0']->['46572249'	'489867900296368129'	'35.66']
['972651'	'489867900296368129'	'0.0']->['14747408'	'489867900296368129'	'35.74']
['972651'	'489867900296368129'	'0.0']->['68304724'	'489867900296368129'	'35.78']
['68304724'	'489867900296368129'	'35.78']->['1040778722'	'489867900296368129'	'35.8']
['972651'	'489867900296368129'	'0.0']->['168247943'	'489867900296368129'	'35.81']
['68304724'	'489867900296368129'	'35.78']->['475863157'	'489867900296368129'	'35.81']
['972651'	'489867900296368129'	'0.0']->['276911120'	'489867900296368129'	'35.82']
['972651'	'489867900296368129'	'0.0']->['20722750'	'489867900296368129'	'36.15']
['972651'	'489867900296368129'	'0.0']->['71192519'	'489867900296368129'	'36.83']
['18384297'	'489867900296368129'	'1.14']->['2410073707'	'489867900296368129'	'37.5']
['972651'	'489867900296368129'	'0.0']->['76409778'	'489867900296368129'	'37.53']
['972651'	'489867900296368129'	'0.0']->['567749154'	'489867900296368129'	'37.57']
['972651'	'489867900296368129'	'0.0']->['130633021'	'489867900296368129'	'38.95']
['972651'	'489867900296368129'	'0.0']->['2295196603'	'489867900296368129'	'39.64']
['972651'	'489867900296368129'	'0.0']->['143959925'	'489867900296368129'	'39.99']
['972651'	'489867900296368129'	'0.0']->['54356524'	'489867900296368129'	'40.16']
['972651'	'489867900296368129'	'0.0']->['213625180'	'489867900296368129'	'40.25']
['972651'	'489867900296368129'	'0.0']->['956808918'	'489867900296368129'	'40.29']
['972651'	'489867900296368129'	'0.0']->['1325291497'	'489867900296368129'	'40.31']
['972651'	'489867900296368129'	'0.0']->['137120546'	'489867900296368129'	'40.33']
['972651'	'489867900296368129'	'0.0']->['167692347'	'489867900296368129'	'40.62']
['972651'	'489867900296368129'	'0.0']->['14080042'	'489867900296368129'	'40.9']
['972651'	'489867900296368129'	'0.0']->['19709343'	'489867900296368129'	'41.71']
['972651'	'489867900296368129'	'0.0']->['21973511'	'489867900296368129'	'42.52']
['972651'	'489867900296368129'	'0.0']->['65923121'	'489867900296368129'	'44.59']
['68304724'	'489867900296368129'	'35.78']->['165108839'	'489867900296368129'	'45.63']
['972651'	'489867900296368129'	'0.0']->['188249121'	'489867900296368129'	'46.15']
['972651'	'489867900296368129'	'0.0']->['263711547'	'489867900296368129'	'46.41']
['972651'	'489867900296368129'	'0.0']->['1601564576'	'489867900296368129'	'46.54']
['972651'	'489867900296368129'	'0.0']->['450205648'	'489867900296368129'	'46.67']
['242784253'	'489867900296368129'	'13.77']->['180059356'	'489867900296368129'	'49.45']
['76409778'	'489867900296368129'	'37.53']->['458861182'	'489867900296368129'	'51.33']
['972651'	'489867900296368129'	'0.0']->['9649222'	'489867900296368129'	'51.87']
['972651'	'489867900296368129'	'0.0']->['38718122'	'489867900296368129'	'52.27']
['972651'	'489867900296368129'	'0.0']->['838905836'	'489867900296368129'	'52.75']
['972651'	'489867900296368129'	'0.0']->['364418695'	'489867900296368129'	'53.22']
['972651'	'489867900296368129'	'0.0']->['32388317'	'489867900296368129'	'54.45']
['972651'	'489867900296368129'	'0.0']->['272315391'	'489867900296368129'	'55.68']
['972651'	'489867900296368129'	'0.0']->['103367965'	'489867900296368129'	'59.02']
['972651'	'489867900296368129'	'0.0']->['17368859'	'489883105373614080'	'60.42']
['972651'	'489867900296368129'	'0.0']->['25144017'	'489883125519245312'	'60.5']
['972651'	'489867900296368129'	'0.0']->['707209034'	'489867900296368129'	'60.68']
['972651'	'489867900296368129'	'0.0']->['254810831'	'489867900296368129'	'61.52']
['972651'	'489867900296368129'	'0.0']->['37857692'	'489867900296368129'	'61.93']
['887381984'	'489869642588901376'	'6.92']->['807431917'	'489867900296368129'	'62.14']
['972651'	'489867900296368129'	'0.0']->['84871794'	'489867900296368129'	'62.25']
['972651'	'489867900296368129'	'0.0']->['35274009'	'489867900296368129'	'62.35']
['972651'	'489867900296368129'	'0.0']->['44297917'	'489867900296368129'	'62.73']
['972651'	'489867900296368129'	'0.0']->['813567'	'489867900296368129'	'63.1']
['972651'	'489867900296368129'	'0.0']->['484896454'	'489867900296368129'	'65.32']
['972651'	'489867900296368129'	'0.0']->['798299767'	'489867900296368129'	'65.67']
['972651'	'489867900296368129'	'0.0']->['136045710'	'489867900296368129'	'66.22']
['972651'	'489867900296368129'	'0.0']->['978771511'	'489867900296368129'	'66.78']
['972651'	'489867900296368129'	'0.0']->['52353853'	'489867900296368129'	'66.91']
['972651'	'489867900296368129'	'0.0']->['141627368'	'489867900296368129'	'67.03']
['972651'	'489867900296368129'	'0.0']->['25596302'	'489867900296368129'	'67.96']
['18273674'	'489867900296368129'	'8.01']->['282704112'	'489867900296368129'	'68.42']
['972651'	'489867900296368129'	'0.0']->['63457270'	'489867900296368129'	'68.88']
['972651'	'489867900296368129'	'0.0']->['14919175'	'489867900296368129'	'69.46']
['972651'	'489867900296368129'	'0.0']->['19379565'	'489867900296368129'	'70.03']
['972651'	'489867900296368129'	'0.0']->['95669592'	'489867900296368129'	'71.02']
['972651'	'489867900296368129'	'0.0']->['930735439'	'489867900296368129'	'71.45']
['972651'	'489867900296368129'	'0.0']->['2268263652'	'489867900296368129'	'72.64']
['972651'	'489867900296368129'	'0.0']->['143935361'	'489867900296368129'	'73.24']
['972651'	'489867900296368129'	'0.0']->['41966105'	'489867900296368129'	'73.83']
['972651'	'489867900296368129'	'0.0']->['15703279'	'489867900296368129'	'78.0']
['972651'	'489867900296368129'	'0.0']->['1028877696'	'489867900296368129'	'80.08']
['972651'	'489867900296368129'	'0.0']->['1689459234'	'489888161649410048'	'80.52']
['972651'	'489867900296368129'	'0.0']->['23813725'	'489867900296368129'	'81.13']
['972651'	'489867900296368129'	'0.0']->['16526760'	'489867900296368129'	'81.65']
['425580734'	'489867900296368129'	'2.66']->['22532950'	'489867900296368129'	'81.91']
['16526760'	'489867900296368129'	'81.65']->['32189808'	'489867900296368129'	'82.04']
['972651'	'489867900296368129'	'0.0']->['1096018525'	'489867900296368129'	'82.1']
['972651'	'489867900296368129'	'0.0']->['1289724403'	'489867900296368129'	'82.17']
['972651'	'489867900296368129'	'0.0']->['107698036'	'489867900296368129'	'82.25']
['16526760'	'489867900296368129'	'81.65']->['8328182'	'489867900296368129'	'82.43']
['972651'	'489867900296368129'	'0.0']->['39034134'	'489867900296368129'	'82.45']
['972651'	'489867900296368129'	'0.0']->['41995619'	'489867900296368129'	'82.58']
['972651'	'489867900296368129'	'0.0']->['736383552'	'489867900296368129'	'82.78']
['972651'	'489867900296368129'	'0.0']->['86918039'	'489867900296368129'	'83.2']
['64450084'	'489867900296368129'	'23.22']->['303400617'	'489867900296368129'	'83.27']
['972651'	'489867900296368129'	'0.0']->['2384508552'	'489867900296368129'	'85.08']
['972651'	'489867900296368129'	'0.0']->['1643725975'	'489867900296368129'	'86.52']
['972651'	'489867900296368129'	'0.0']->['17408027'	'489867900296368129'	'88.6']
['972651'	'489867900296368129'	'0.0']->['740041686'	'489867900296368129'	'88.83']
['972651'	'489867900296368129'	'0.0']->['394082298'	'489867900296368129'	'88.88']
['41995619'	'489867900296368129'	'82.58']->['1177651292'	'489867900296368129'	'89.0']
['972651'	'489867900296368129'	'0.0']->['56892162'	'489890436698222592'	'89.55']
['972651'	'489867900296368129'	'0.0']->['269324002'	'489867900296368129'	'91.05']
['84871794'	'489867900296368129'	'62.25']->['188273466'	'489867900296368129'	'91.63']
['972651'	'489867900296368129'	'0.0']->['164412808'	'489867900296368129'	'95.85']
['16526760'	'489867900296368129'	'81.65']->['22894276'	'489867900296368129'	'95.9']
['972651'	'489867900296368129'	'0.0']->['37055487'	'489867900296368129'	'98.48']
['972651'	'489867900296368129'	'0.0']->['342840099'	'489867900296368129'	'98.8']
['972651'	'489867900296368129'	'0.0']->['118682557'	'489867900296368129'	'100.53']
['972651'	'489867900296368129'	'0.0']->['22385549'	'489867900296368129'	'101.5']
['41995619'	'489867900296368129'	'82.58']->['136972965'	'489867900296368129'	'103.6']
['156664941'	'489867900296368129'	'11.47']->['1496457570'	'489867900296368129'	'105.1']
['972651'	'489867900296368129'	'0.0']->['34139306'	'489867900296368129'	'105.35']
['972651'	'489867900296368129'	'0.0']->['83046825'	'489867900296368129'	'105.6']
['972651'	'489867900296368129'	'0.0']->['247254647'	'489895325394825217'	'108.98']
['972651'	'489867900296368129'	'0.0']->['26898604'	'489867900296368129'	'109.47']
['972651'	'489867900296368129'	'0.0']->['24825097'	'489867900296368129'	'109.48']
['972651'	'489867900296368129'	'0.0']->['711450302'	'489867900296368129'	'110.63']
['972651'	'489867900296368129'	'0.0']->['2469939805'	'489895906280759299'	'111.28']
['972651'	'489867900296368129'	'0.0']->['43878033'	'489867900296368129'	'112.13']
['972651'	'489867900296368129'	'0.0']->['155472486'	'489867900296368129'	'112.75']
['136972965'	'489867900296368129'	'103.6']->['93592580'	'489867900296368129'	'112.9']
['34139306'	'489867900296368129'	'105.35']->['31526636'	'489867900296368129'	'113.5']
['41995619'	'489867900296368129'	'82.58']->['18092521'	'489867900296368129'	'114.1']
['83046825'	'489867900296368129'	'105.6']->['265810456'	'489867900296368129'	'116.08']
['972651'	'489867900296368129'	'0.0']->['2301862100'	'489867900296368129'	'116.5']
['31526636'	'489867900296368129'	'113.5']->['390283218'	'489867900296368129'	'117.22']
['32189808'	'489867900296368129'	'82.04']->['865225345'	'489867900296368129'	'117.63']
['972651'	'489867900296368129'	'0.0']->['636233658'	'489867900296368129'	'120.52']
['1689459234'	'489888161649410048'	'80.52']->['19337423'	'489898340201799681'	'120.95']
['972651'	'489867900296368129'	'0.0']->['201530889'	'489867900296368129'	'123.27']
['972651'	'489867900296368129'	'0.0']->['241776425'	'489867900296368129'	'125.98']
['972651'	'489867900296368129'	'0.0']->['2214926671'	'489867900296368129'	'129.58']
['83046825'	'489867900296368129'	'105.6']->['1099751125'	'489867900296368129'	'132.32']
['972651'	'489867900296368129'	'0.0']->['512953903'	'489867900296368129'	'132.7']
['972651'	'489867900296368129'	'0.0']->['181112096'	'489867900296368129'	'133.3']
['972651'	'489867900296368129'	'0.0']->['411311575'	'489867900296368129'	'136.1']
['972651'	'489867900296368129'	'0.0']->['367018559'	'489867900296368129'	'140.43']
['972651'	'489867900296368129'	'0.0']->['544876542'	'489867900296368129'	'141.12']
['31526636'	'489867900296368129'	'113.5']->['2218829299'	'489867900296368129'	'143.5']
['972651'	'489867900296368129'	'0.0']->['78333301'	'489904127254609920'	'143.95']
['972651'	'489867900296368129'	'0.0']->['981773677'	'489867900296368129'	'144.37']
['981773677'	'489867900296368129'	'144.37']->['246754180'	'489867900296368129'	'146.3']
['972651'	'489867900296368129'	'0.0']->['95168459'	'489867900296368129'	'147.0']
['972651'	'489867900296368129'	'0.0']->['563351596'	'489867900296368129'	'147.03']
['136972965'	'489867900296368129'	'103.6']->['173001998'	'489867900296368129'	'147.58']
['972651'	'489867900296368129'	'0.0']->['35732921'	'489867900296368129'	'149.23']
['972651'	'489867900296368129'	'0.0']->['125609201'	'489867900296368129'	'150.07']
['972651'	'489867900296368129'	'0.0']->['18303796'	'489867900296368129'	'151.85']
['972651'	'489867900296368129'	'0.0']->['385519105'	'489867900296368129'	'153.68']
['972651'	'489867900296368129'	'0.0']->['258338021'	'489867900296368129'	'160.3']
['972651'	'489867900296368129'	'0.0']->['67312278'	'489867900296368129'	'168.67']
['972651'	'489867900296368129'	'0.0']->['575466831'	'489867900296368129'	'169.43']
['220646136'	'489867900296368129'	'23.72']->['1416203988'	'489867900296368129'	'178.63']
['972651'	'489867900296368129'	'0.0']->['383368637'	'489867900296368129'	'184.22']
['972651'	'489867900296368129'	'0.0']->['228231678'	'489867900296368129'	'190.88']
['365844666'	'489867900296368129'	'18.07']->['734925799'	'489867900296368129'	'197.55']
['972651'	'489867900296368129'	'0.0']->['53231211'	'489867900296368129'	'200.02']
['1416203988'	'489867900296368129'	'178.63']->['756454111'	'489867900296368129'	'202.42']
['972651'	'489867900296368129'	'0.0']->['17688701'	'489867900296368129'	'209.85']
['972651'	'489867900296368129'	'0.0']->['598295892'	'489867900296368129'	'227.93']
['972651'	'489867900296368129'	'0.0']->['20595847'	'489867900296368129'	'245.65']
['972651'	'489867900296368129'	'0.0']->['390679545'	'489867900296368129'	'249.43']
['44708797'	'489867900296368129'	'3.88']->['372146426'	'489867900296368129'	'296.2']
['197080351'	'489867900296368129'	'14.03']->['244704491'	'489867900296368129'	'321.23']
['972651'	'489867900296368129'	'0.0']->['2302507548'	'489867900296368129'	'393.65']
['972651'	'489867900296368129'	'0.0']->['549919677'	'489867900296368129'	'403.8']
['972651'	'489867900296368129'	'0.0']->['2583743857'	'489867900296368129'	'422.02']
['68304724'	'489867900296368129'	'35.78']->['170512177'	'489867900296368129'	'509.48']
['972651'	'489867900296368129'	'0.0']->['55217693'	'489867900296368129'	'530.58']
['972651'	'489867900296368129'	'0.0']->['2567122182'	'489867900296368129'	'575.5']
['972651'	'489867900296368129'	'0.0']->['51542036'	'489867900296368129'	'664.82']
['972651'	'489867900296368129'	'0.0']->['2512838100'	'489867900296368129'	'3248.62']
['972651'	'489867900296368129'	'0.0']->['2427577063'	'489867900296368129'	'15486.02']
['972651'	'489867900296368129'	'0.0']->['2417312786'	'489867900296368129'	'15708.22']
['972651'	'489867900296368129'	'0.0']->['2423785033'	'489867900296368129'	'15853.43']
['972651'	'489867900296368129'	'0.0']->['2421905845'	'489867900296368129'	'15980.23']
['972651'	'489867900296368129'	'0.0']->['35576931'	'489867900296368129'	'37346.85']
