# Supplementary material for: BiMGCL: rumor detection via bi-directional multi-level graph contrastive learning
Source: PeerJ Comput Sci. 2023 Nov 10;9:e1659. doi: 10.7717/peerj-cs.1659 (PMC10703058; doi:10.7717/peerj-cs.1659)
Supplement: Supplemental Information 1 [file peerj-cs-09-1659-s001.zip › rumor_detection_acl2017/twitter15/tree/489872119158046720.txt]

['ROOT'	'ROOT'	'0.0']->['8839632'	'489872119158046720'	'0.0']
['8839632'	'489872119158046720'	'0.0']->['18918542'	'489872119158046720'	'1.25']
['8839632'	'489872119158046720'	'0.0']->['314121786'	'489872119158046720'	'1.25']
['8839632'	'489872119158046720'	'0.0']->['19050376'	'489872119158046720'	'1.25']
['8839632'	'489872119158046720'	'0.0']->['327932987'	'489872119158046720'	'1.25']
['8839632'	'489872119158046720'	'0.0']->['154546567'	'489872119158046720'	'1.25']
['8839632'	'489872119158046720'	'0.0']->['40937784'	'489872119158046720'	'1.25']
['8839632'	'489872119158046720'	'0.0']->['418626202'	'489872119158046720'	'1.25']
['8839632'	'489872119158046720'	'0.0']->['477806980'	'489872119158046720'	'1.25']
['8839632'	'489872119158046720'	'0.0']->['2434305450'	'489872119158046720'	'1.25']
['8839632'	'489872119158046720'	'0.0']->['405874317'	'489872119158046720'	'1.25']
['8839632'	'489872119158046720'	'0.0']->['17666980'	'489872119158046720'	'1.25']
['8839632'	'489872119158046720'	'0.0']->['35662236'	'489872119158046720'	'1.25']
['8839632'	'489872119158046720'	'0.0']->['17857052'	'489872119158046720'	'1.25']
['8839632'	'489872119158046720'	'0.0']->['1935164354'	'489872119158046720'	'1.25']
['8839632'	'489872119158046720'	'0.0']->['17187236'	'489872119158046720'	'1.47']
['8839632'	'489872119158046720'	'0.0']->['113539486'	'489872119158046720'	'1.57']
['8839632'	'489872119158046720'	'0.0']->['15839277'	'489872119158046720'	'1.63']
['8839632'	'489872119158046720'	'0.0']->['1400690388'	'489872119158046720'	'1.66']
['8839632'	'489872119158046720'	'0.0']->['273246745'	'489872119158046720'	'1.68']
['8839632'	'489872119158046720'	'0.0']->['97627107'	'489872119158046720'	'1.98']
['8839632'	'489872119158046720'	'0.0']->['540046762'	'489872119158046720'	'2.27']
['8839632'	'489872119158046720'	'0.0']->['20285243'	'489872119158046720'	'2.67']
['8839632'	'489872119158046720'	'0.0']->['624168449'	'489872119158046720'	'2.88']
['8839632'	'489872119158046720'	'0.0']->['22313295'	'489872119158046720'	'2.98']
['8839632'	'489872119158046720'	'0.0']->['191514298'	'489872119158046720'	'3.03']
['8839632'	'489872119158046720'	'0.0']->['468805231'	'489872119158046720'	'3.08']
['8839632'	'489872119158046720'	'0.0']->['211198153'	'489872119158046720'	'3.23']
['8839632'	'489872119158046720'	'0.0']->['172849759'	'489872119158046720'	'3.31']
['8839632'	'489872119158046720'	'0.0']->['49918260'	'489872119158046720'	'3.35']
['8839632'	'489872119158046720'	'0.0']->['26805480'	'489872119158046720'	'3.38']
['8839632'	'489872119158046720'	'0.0']->['196413442'	'489872119158046720'	'3.75']
['8839632'	'489872119158046720'	'0.0']->['50214291'	'489872119158046720'	'3.93']
['8839632'	'489872119158046720'	'0.0']->['1077197310'	'489872119158046720'	'4.12']
['8839632'	'489872119158046720'	'0.0']->['296233891'	'489872119158046720'	'4.35']
['8839632'	'489872119158046720'	'0.0']->['46832770'	'489872119158046720'	'4.38']
['8839632'	'489872119158046720'	'0.0']->['99990718'	'489872119158046720'	'4.45']
['8839632'	'489872119158046720'	'0.0']->['484947380'	'489872119158046720'	'4.62']
['8839632'	'489872119158046720'	'0.0']->['254872496'	'489873366321360896'	'4.95']
['8839632'	'489872119158046720'	'0.0']->['57852114'	'489872119158046720'	'5.03']
['8839632'	'489872119158046720'	'0.0']->['78275690'	'489872119158046720'	'5.15']
['8839632'	'489872119158046720'	'0.0']->['910782739'	'489872119158046720'	'5.28']
['8839632'	'489872119158046720'	'0.0']->['53810249'	'489872119158046720'	'5.45']
['18918542'	'489872119158046720'	'1.25']->['22550103'	'489872119158046720'	'5.48']
['8839632'	'489872119158046720'	'0.0']->['59350040'	'489872119158046720'	'5.85']
['22313295'	'489872119158046720'	'2.98']->['158141755'	'489872119158046720'	'6.05']
['8839632'	'489872119158046720'	'0.0']->['14715573'	'489872119158046720'	'6.62']
['8839632'	'489872119158046720'	'0.0']->['601512877'	'489872119158046720'	'6.65']
['8839632'	'489872119158046720'	'0.0']->['42111364'	'489872119158046720'	'6.75']
['14715573'	'489872119158046720'	'6.62']->['553056851'	'489872119158046720'	'6.82']
['22313295'	'489872119158046720'	'2.98']->['15455135'	'489872119158046720'	'6.98']
['8839632'	'489872119158046720'	'0.0']->['44420390'	'489872119158046720'	'8.58']
['8839632'	'489872119158046720'	'0.0']->['397563007'	'489872119158046720'	'8.77']
['8839632'	'489872119158046720'	'0.0']->['736710115'	'489872119158046720'	'10.08']
['8839632'	'489872119158046720'	'0.0']->['43566423'	'489872119158046720'	'11.47']
['8839632'	'489872119158046720'	'0.0']->['14186393'	'489872119158046720'	'11.58']
['8839632'	'489872119158046720'	'0.0']->['35795690'	'489872119158046720'	'12.23']
['8839632'	'489872119158046720'	'0.0']->['114803207'	'489872119158046720'	'12.55']
['8839632'	'489872119158046720'	'0.0']->['25689501'	'489872119158046720'	'13.4']
['8839632'	'489872119158046720'	'0.0']->['252750423'	'489872119158046720'	'13.67']
['8839632'	'489872119158046720'	'0.0']->['455411182'	'489872119158046720'	'14.12']
['8839632'	'489872119158046720'	'0.0']->['48802719'	'489872119158046720'	'14.2']
['8839632'	'489872119158046720'	'0.0']->['73458071'	'489872119158046720'	'14.27']
['8839632'	'489872119158046720'	'0.0']->['371436400'	'489872119158046720'	'14.33']
['8839632'	'489872119158046720'	'0.0']->['2423642896'	'489872119158046720'	'16.17']
['8839632'	'489872119158046720'	'0.0']->['14886641'	'489872119158046720'	'16.17']
['8839632'	'489872119158046720'	'0.0']->['113653094'	'489872119158046720'	'16.32']
['8839632'	'489872119158046720'	'0.0']->['1287800994'	'489872119158046720'	'17.13']
['14715573'	'489872119158046720'	'6.62']->['494684168'	'489872119158046720'	'18.1']
['8839632'	'489872119158046720'	'0.0']->['20939926'	'489872119158046720'	'18.82']
['8839632'	'489872119158046720'	'0.0']->['1698706230'	'489872119158046720'	'19.58']
['8839632'	'489872119158046720'	'0.0']->['437525812'	'489872119158046720'	'20.3']
['8839632'	'489872119158046720'	'0.0']->['152371308'	'489872119158046720'	'20.83']
['8839632'	'489872119158046720'	'0.0']->['23652292'	'489872119158046720'	'22.22']
['8839632'	'489872119158046720'	'0.0']->['1325291497'	'489872119158046720'	'23.75']
['8839632'	'489872119158046720'	'0.0']->['171372807'	'489872119158046720'	'24.25']
['8839632'	'489872119158046720'	'0.0']->['1549573237'	'489872119158046720'	'24.62']
['8839632'	'489872119158046720'	'0.0']->['332980215'	'489872119158046720'	'25.18']
['8839632'	'489872119158046720'	'0.0']->['15777611'	'489872119158046720'	'25.88']
['8839632'	'489872119158046720'	'0.0']->['574571968'	'489872119158046720'	'26.28']
['20285243'	'489872119158046720'	'2.67']->['341385480'	'489872119158046720'	'27.33']
['8839632'	'489872119158046720'	'0.0']->['2173093946'	'489872119158046720'	'29.87']
['8839632'	'489872119158046720'	'0.0']->['180613054'	'489872119158046720'	'31.97']
['8839632'	'489872119158046720'	'0.0']->['501495763'	'489872119158046720'	'32.3']
['8839632'	'489872119158046720'	'0.0']->['905374200'	'489872119158046720'	'32.6']
['8839632'	'489872119158046720'	'0.0']->['318591269'	'489872119158046720'	'34.98']
['14715573'	'489872119158046720'	'6.62']->['58595439'	'489872119158046720'	'35.05']
['8839632'	'489872119158046720'	'0.0']->['8036952'	'489872119158046720'	'35.18']
['8839632'	'489872119158046720'	'0.0']->['39606936'	'489872119158046720'	'35.53']
['8839632'	'489872119158046720'	'0.0']->['231633684'	'489872119158046720'	'36.92']
['8839632'	'489872119158046720'	'0.0']->['388336020'	'489872119158046720'	'37.33']
['8839632'	'489872119158046720'	'0.0']->['440412247'	'489872119158046720'	'37.43']
['8839632'	'489872119158046720'	'0.0']->['1042777687'	'489872119158046720'	'39.98']
['501495763'	'489872119158046720'	'32.3']->['230754474'	'489872119158046720'	'40.87']
['8036952'	'489872119158046720'	'35.18']->['1043551706'	'489872119158046720'	'41.22']
['8839632'	'489872119158046720'	'0.0']->['182564589'	'489872119158046720'	'43.85']
['8839632'	'489872119158046720'	'0.0']->['591981595'	'489872119158046720'	'48.37']
['8839632'	'489872119158046720'	'0.0']->['401804150'	'489872119158046720'	'50.88']
['437525812'	'489872119158046720'	'20.3']->['62770202'	'489872119158046720'	'53.97']
['8839632'	'489872119158046720'	'0.0']->['362208903'	'489872119158046720'	'61.75']
['8839632'	'489872119158046720'	'0.0']->['865840718'	'489872119158046720'	'65.4']
['78275690'	'489872119158046720'	'5.15']->['383113737'	'489872119158046720'	'116.02']
['8839632'	'489872119158046720'	'0.0']->['388216616'	'489872119158046720'	'119.73']
['8839632'	'489872119158046720'	'0.0']->['2523875186'	'489872119158046720'	'125.07']
['53810249'	'489872119158046720'	'5.45']->['1546669730'	'489872119158046720'	'135.12']
['8839632'	'489872119158046720'	'0.0']->['2248792728'	'489872119158046720'	'253.83']
['8839632'	'489872119158046720'	'0.0']->['9849332'	'489872119158046720'	'336.02']
['8839632'	'489872119158046720'	'0.0']->['261000330'	'489872119158046720'	'353.68']
['22550103'	'489872119158046720'	'5.48']->['757622467'	'489872119158046720'	'392.12']
['39606936'	'489872119158046720'	'35.53']->['26784007'	'489872119158046720'	'482.05']
['8839632'	'489872119158046720'	'0.0']->['59223761'	'489872119158046720'	'488.75']
