# Supplementary material for: BiMGCL: rumor detection via bi-directional multi-level graph contrastive learning
Source: PeerJ Comput Sci. 2023 Nov 10;9:e1659. doi: 10.7717/peerj-cs.1659 (PMC10703058; doi:10.7717/peerj-cs.1659)
Supplement: Supplemental Information 1 [file peerj-cs-09-1659-s001.zip › rumor_detection_acl2017/twitter15/tree/489872500462190593.txt]

['ROOT'	'ROOT'	'0.0']->['14940354'	'489872500462190593'	'0.0']
['14940354'	'489872500462190593'	'0.0']->['120348855'	'489872585753362432'	'0.33']
['14940354'	'489872500462190593'	'0.0']->['42825230'	'489872616971194368'	'0.45']
['14940354'	'489872500462190593'	'0.0']->['412575180'	'489872500462190593'	'2.6']
['14940354'	'489872500462190593'	'0.0']->['76720986'	'489872500462190593'	'2.6']
['14940354'	'489872500462190593'	'0.0']->['329697987'	'489872500462190593'	'2.6']
['14940354'	'489872500462190593'	'0.0']->['65078889'	'489872500462190593'	'2.6']
['14940354'	'489872500462190593'	'0.0']->['589525058'	'489872500462190593'	'2.6']
['14940354'	'489872500462190593'	'0.0']->['204662121'	'489872500462190593'	'2.6']
['14940354'	'489872500462190593'	'0.0']->['2479977919'	'489872500462190593'	'2.6']
['14940354'	'489872500462190593'	'0.0']->['104589290'	'489872500462190593'	'2.6']
['14940354'	'489872500462190593'	'0.0']->['398464203'	'489872500462190593'	'2.6']
['14940354'	'489872500462190593'	'0.0']->['481117421'	'489872500462190593'	'2.6']
['14940354'	'489872500462190593'	'0.0']->['16572455'	'489872500462190593'	'2.6']
['14940354'	'489872500462190593'	'0.0']->['15949854'	'489872500462190593'	'2.6']
['329697987'	'489872500462190593'	'2.6']->['131191495'	'489872500462190593'	'2.6']
['14940354'	'489872500462190593'	'0.0']->['1604788818'	'489872500462190593'	'2.6']
['14940354'	'489872500462190593'	'0.0']->['2186035208'	'489872500462190593'	'2.6']
['14940354'	'489872500462190593'	'0.0']->['165496837'	'489872500462190593'	'2.6']
['14940354'	'489872500462190593'	'0.0']->['125570941'	'489872500462190593'	'2.6']
['14940354'	'489872500462190593'	'0.0']->['373090354'	'489872500462190593'	'2.6']
['14940354'	'489872500462190593'	'0.0']->['196413442'	'489872500462190593'	'2.6']
['14940354'	'489872500462190593'	'0.0']->['74082962'	'489872500462190593'	'2.6']
['14940354'	'489872500462190593'	'0.0']->['18036515'	'489872500462190593'	'2.6']
['14940354'	'489872500462190593'	'0.0']->['235049256'	'489872500462190593'	'2.6']
['329697987'	'489872500462190593'	'2.6']->['45239235'	'489872500462190593'	'2.6']
['14940354'	'489872500462190593'	'0.0']->['192450756'	'489872500462190593'	'2.6']
['14940354'	'489872500462190593'	'0.0']->['16210524'	'489872500462190593'	'2.6']
['14940354'	'489872500462190593'	'0.0']->['23395385'	'489872500462190593'	'2.77']
['14940354'	'489872500462190593'	'0.0']->['48020443'	'489873220762226689'	'2.85']
['14940354'	'489872500462190593'	'0.0']->['20014623'	'489872500462190593'	'2.86']
['14940354'	'489872500462190593'	'0.0']->['384910252'	'489872500462190593'	'2.95']
['14940354'	'489872500462190593'	'0.0']->['1338190075'	'489872500462190593'	'3.14']
['14940354'	'489872500462190593'	'0.0']->['107185412'	'489872500462190593'	'3.24']
['329697987'	'489872500462190593'	'2.6']->['391247802'	'489872500462190593'	'3.33']
['14940354'	'489872500462190593'	'0.0']->['114605699'	'489872500462190593'	'4.11']
['14940354'	'489872500462190593'	'0.0']->['126144630'	'489872500462190593'	'4.5']
['125570941'	'489872500462190593'	'2.6']->['201757835'	'489872500462190593'	'4.69']
['14940354'	'489872500462190593'	'0.0']->['78275690'	'489872500462190593'	'4.79']
['14940354'	'489872500462190593'	'0.0']->['50887710'	'489872500462190593'	'4.83']
['14940354'	'489872500462190593'	'0.0']->['24134004'	'489872500462190593'	'4.86']
['14940354'	'489872500462190593'	'0.0']->['282468284'	'489872500462190593'	'4.87']
['329697987'	'489872500462190593'	'2.6']->['110779513'	'489872500462190593'	'4.88']
['14940354'	'489872500462190593'	'0.0']->['200408167'	'489873736318066688'	'4.9']
['14940354'	'489872500462190593'	'0.0']->['17546840'	'489872500462190593'	'5.19']
['14940354'	'489872500462190593'	'0.0']->['250254713'	'489872500462190593'	'5.35']
['14940354'	'489872500462190593'	'0.0']->['218789497'	'489872500462190593'	'5.42']
['14940354'	'489872500462190593'	'0.0']->['47496394'	'489872500462190593'	'5.46']
['14940354'	'489872500462190593'	'0.0']->['524632527'	'489872500462190593'	'5.48']
['14940354'	'489872500462190593'	'0.0']->['182825251'	'489872500462190593'	'5.5']
['14940354'	'489872500462190593'	'0.0']->['26066192'	'489873943353126913'	'5.73']
['14940354'	'489872500462190593'	'0.0']->['49029278'	'489874204091633664'	'6.77']
['14940354'	'489872500462190593'	'0.0']->['14463815'	'489874446946410497'	'7.73']
['14940354'	'489872500462190593'	'0.0']->['10494042'	'489872500462190593'	'8.73']
['329697987'	'489872500462190593'	'2.6']->['285223900'	'489872500462190593'	'10.35']
['14940354'	'489872500462190593'	'0.0']->['69259701'	'489875274960367617'	'11.02']
['14940354'	'489872500462190593'	'0.0']->['145062328'	'489872500462190593'	'11.16']
['14940354'	'489872500462190593'	'0.0']->['60175380'	'489872500462190593'	'11.56']
['14940354'	'489872500462190593'	'0.0']->['140464754'	'489872500462190593'	'11.76']
['14940354'	'489872500462190593'	'0.0']->['40346616'	'489872500462190593'	'11.87']
['14940354'	'489872500462190593'	'0.0']->['17765336'	'489872500462190593'	'11.92']
['14940354'	'489872500462190593'	'0.0']->['1444015610'	'489872500462190593'	'11.94']
['14940354'	'489872500462190593'	'0.0']->['29242534'	'489872500462190593'	'11.95']
['14940354'	'489872500462190593'	'0.0']->['226352850'	'489872500462190593'	'11.96']
['14940354'	'489872500462190593'	'0.0']->['315064509'	'489872500462190593'	'11.96']
['14940354'	'489872500462190593'	'0.0']->['31578088'	'489872500462190593'	'11.97']
['201757835'	'489872500462190593'	'4.69']->['2480686713'	'489872500462190593'	'11.97']
['14940354'	'489872500462190593'	'0.0']->['588776518'	'489872500462190593'	'11.97']
['14940354'	'489872500462190593'	'0.0']->['43035186'	'489872500462190593'	'11.97']
['14940354'	'489872500462190593'	'0.0']->['221741896'	'489872500462190593'	'11.97']
['14940354'	'489872500462190593'	'0.0']->['92524773'	'489872500462190593'	'11.97']
['14940354'	'489872500462190593'	'0.0']->['107021861'	'489872500462190593'	'11.97']
['14940354'	'489872500462190593'	'0.0']->['239892125'	'489872500462190593'	'11.97']
['14940354'	'489872500462190593'	'0.0']->['1076536778'	'489872500462190593'	'11.97']
['14940354'	'489872500462190593'	'0.0']->['17400044'	'489872500462190593'	'11.97']
['329697987'	'489872500462190593'	'2.6']->['205681763'	'489872500462190593'	'11.97']
['14940354'	'489872500462190593'	'0.0']->['192957725'	'489872500462190593'	'11.97']
['14940354'	'489872500462190593'	'0.0']->['31171238'	'489872500462190593'	'11.97']
['14940354'	'489872500462190593'	'0.0']->['601008933'	'489872500462190593'	'11.97']
['14940354'	'489872500462190593'	'0.0']->['749562792'	'489872500462190593'	'11.97']
['14940354'	'489872500462190593'	'0.0']->['251046118'	'489872500462190593'	'11.97']
['14940354'	'489872500462190593'	'0.0']->['75576664'	'489872500462190593'	'11.97']
['14940354'	'489872500462190593'	'0.0']->['365103739'	'489872500462190593'	'11.97']
['239892125'	'489872500462190593'	'11.97']->['291498883'	'489872500462190593'	'11.97']
['14940354'	'489872500462190593'	'0.0']->['31129765'	'489872500462190593'	'11.97']
['14940354'	'489872500462190593'	'0.0']->['146457737'	'489872500462190593'	'11.97']
['14940354'	'489872500462190593'	'0.0']->['558969189'	'489872500462190593'	'11.97']
['14940354'	'489872500462190593'	'0.0']->['2330461429'	'489872500462190593'	'11.97']
['14940354'	'489872500462190593'	'0.0']->['38983900'	'489872500462190593'	'12.17']
['1076536778'	'489872500462190593'	'11.97']->['288766709'	'489872500462190593'	'12.27']
['14940354'	'489872500462190593'	'0.0']->['102527158'	'489872500462190593'	'12.37']
['14940354'	'489872500462190593'	'0.0']->['65272235'	'489872500462190593'	'13.11']
['14940354'	'489872500462190593'	'0.0']->['937769684'	'489872500462190593'	'13.48']
['14940354'	'489872500462190593'	'0.0']->['875322240'	'489872500462190593'	'13.85']
['239892125'	'489872500462190593'	'11.97']->['47811148'	'489872500462190593'	'14.86']
['14940354'	'489872500462190593'	'0.0']->['22198749'	'489872500462190593'	'15.36']
['20014623'	'489872500462190593'	'2.86']->['371436400'	'489872500462190593'	'15.61']
['14940354'	'489872500462190593'	'0.0']->['518248535'	'489872500462190593'	'15.74']
['14940354'	'489872500462190593'	'0.0']->['39609732'	'489872500462190593'	'15.8']
['14940354'	'489872500462190593'	'0.0']->['83465789'	'489872500462190593'	'15.84']
['14940354'	'489872500462190593'	'0.0']->['613748661'	'489872500462190593'	'15.87']
['14940354'	'489872500462190593'	'0.0']->['887032892'	'489872500462190593'	'17.39']
['14940354'	'489872500462190593'	'0.0']->['316984446'	'489872500462190593'	'18.15']
['14940354'	'489872500462190593'	'0.0']->['305353124'	'489872500462190593'	'18.54']
['39609732'	'489872500462190593'	'15.8']->['1056781848'	'489872500462190593'	'18.73']
['14940354'	'489872500462190593'	'0.0']->['931163282'	'489872500462190593'	'18.82']
['14940354'	'489872500462190593'	'0.0']->['509333134'	'489872500462190593'	'18.87']
['14940354'	'489872500462190593'	'0.0']->['96296916'	'489872500462190593'	'18.89']
['14940354'	'489872500462190593'	'0.0']->['815654676'	'489872500462190593'	'18.9']
['39609732'	'489872500462190593'	'15.8']->['21050306'	'489872500462190593'	'18.91']
['14940354'	'489872500462190593'	'0.0']->['126842929'	'489872500462190593'	'18.91']
['14940354'	'489872500462190593'	'0.0']->['613623369'	'489872500462190593'	'18.92']
['47811148'	'489872500462190593'	'14.86']->['2482863031'	'489872500462190593'	'18.92']
['239892125'	'489872500462190593'	'11.97']->['211744737'	'489872500462190593'	'18.92']
['14940354'	'489872500462190593'	'0.0']->['44609873'	'489872500462190593'	'18.92']
['14940354'	'489872500462190593'	'0.0']->['2607579853'	'489877286112342017'	'19.02']
['329697987'	'489872500462190593'	'2.6']->['46818339'	'489872500462190593'	'19.98']
['14940354'	'489872500462190593'	'0.0']->['21531471'	'489872500462190593'	'20.5']
['14940354'	'489872500462190593'	'0.0']->['1176924836'	'489877679449993216'	'20.57']
['14940354'	'489872500462190593'	'0.0']->['14752477'	'489872500462190593'	'20.77']
['14940354'	'489872500462190593'	'0.0']->['260811445'	'489872500462190593'	'20.9']
['329697987'	'489872500462190593'	'2.6']->['251589938'	'489872500462190593'	'21.03']
['14940354'	'489872500462190593'	'0.0']->['20222310'	'489872500462190593'	'23.66']
['239892125'	'489872500462190593'	'11.97']->['26126464'	'489872500462190593'	'24.97']
['14940354'	'489872500462190593'	'0.0']->['171372807'	'489872500462190593'	'25.63']
['14940354'	'489872500462190593'	'0.0']->['2278930441'	'489872500462190593'	'25.96']
['14940354'	'489872500462190593'	'0.0']->['278571110'	'489872500462190593'	'26.12']
['74082962'	'489872500462190593'	'2.6']->['347597562'	'489872500462190593'	'26.2']
['14940354'	'489872500462190593'	'0.0']->['15777611'	'489872500462190593'	'26.24']
['14940354'	'489872500462190593'	'0.0']->['39477107'	'489872500462190593'	'26.26']
['14940354'	'489872500462190593'	'0.0']->['280752855'	'489872500462190593'	'26.27']
['75576664'	'489872500462190593'	'11.97']->['74897126'	'489872500462190593'	'26.28']
['14940354'	'489872500462190593'	'0.0']->['2288528692'	'489872500462190593'	'26.28']
['14940354'	'489872500462190593'	'0.0']->['633890051'	'489872500462190593'	'26.28']
['14940354'	'489872500462190593'	'0.0']->['846504313'	'489872500462190593'	'26.92']
['14940354'	'489872500462190593'	'0.0']->['1400145326'	'489872500462190593'	'27.08']
['2288528692'	'489872500462190593'	'26.28']->['412938626'	'489872500462190593'	'29.52']
['14940354'	'489872500462190593'	'0.0']->['259902297'	'489872500462190593'	'30.75']
['14940354'	'489872500462190593'	'0.0']->['17675744'	'489880276781129728'	'30.9']
['14940354'	'489872500462190593'	'0.0']->['606295917'	'489872500462190593'	'31.36']
['14940354'	'489872500462190593'	'0.0']->['501495763'	'489872500462190593'	'31.66']
['14940354'	'489872500462190593'	'0.0']->['180613054'	'489872500462190593'	'31.81']
['931163282'	'489872500462190593'	'18.82']->['18937075'	'489872500462190593'	'31.89']
['14940354'	'489872500462190593'	'0.0']->['2313101384'	'489872500462190593'	'31.93']
['14940354'	'489872500462190593'	'0.0']->['1856013829'	'489872500462190593'	'31.95']
['14940354'	'489872500462190593'	'0.0']->['905374200'	'489872500462190593'	'31.96']
['14940354'	'489872500462190593'	'0.0']->['136945916'	'489872500462190593'	'31.97']
['815654676'	'489872500462190593'	'18.9']->['733271592'	'489872500462190593'	'32.31']
['501495763'	'489872500462190593'	'31.66']->['1521904783'	'489872500462190593'	'32.48']
['14940354'	'489872500462190593'	'0.0']->['134770868'	'489872500462190593'	'32.65']
['14940354'	'489872500462190593'	'0.0']->['318591269'	'489872500462190593'	'33.23']
['14940354'	'489872500462190593'	'0.0']->['413495031'	'489872500462190593'	'33.51']
['125570941'	'489872500462190593'	'2.6']->['582894171'	'489872500462190593'	'33.66']
['14940354'	'489872500462190593'	'0.0']->['47442324'	'489872500462190593'	'33.73']
['1444015610'	'489872500462190593'	'11.94']->['1080602371'	'489872500462190593'	'33.76']
['14940354'	'489872500462190593'	'0.0']->['116018728'	'489872500462190593'	'33.8']
['14940354'	'489872500462190593'	'0.0']->['17394946'	'489872500462190593'	'35.98']
['14940354'	'489872500462190593'	'0.0']->['309883345'	'489872500462190593'	'37.08']
['14940354'	'489872500462190593'	'0.0']->['859454714'	'489872500462190593'	'37.62']
['39609732'	'489872500462190593'	'15.8']->['21011616'	'489872500462190593'	'37.89']
['14940354'	'489872500462190593'	'0.0']->['1708564814'	'489872500462190593'	'38.03']
['14940354'	'489872500462190593'	'0.0']->['1119701970'	'489872500462190593'	'38.1']
['14940354'	'489872500462190593'	'0.0']->['16424564'	'489872500462190593'	'38.17']
['2288528692'	'489872500462190593'	'26.28']->['32127420'	'489872500462190593'	'38.88']
['1119701970'	'489872500462190593'	'38.1']->['820482000'	'489872500462190593'	'39.23']
['39609732'	'489872500462190593'	'15.8']->['24412806'	'489872500462190593'	'39.41']
['329697987'	'489872500462190593'	'2.6']->['75162008'	'489872500462190593'	'39.58']
['905374200'	'489872500462190593'	'31.96']->['2414910416'	'489872500462190593'	'41.18']
['14940354'	'489872500462190593'	'0.0']->['243413063'	'489872500462190593'	'41.98']
['14940354'	'489872500462190593'	'0.0']->['228622419'	'489872500462190593'	'42.38']
['14940354'	'489872500462190593'	'0.0']->['392340964'	'489883192308924416'	'42.48']
['14940354'	'489872500462190593'	'0.0']->['597640248'	'489872500462190593'	'42.58']
['14940354'	'489872500462190593'	'0.0']->['184750227'	'489872500462190593'	'42.68']
['14940354'	'489872500462190593'	'0.0']->['40642206'	'489872500462190593'	'42.78']
['14940354'	'489872500462190593'	'0.0']->['70888926'	'489872500462190593'	'42.92']
['14940354'	'489872500462190593'	'0.0']->['290237781'	'489872500462190593'	'44.69']
['75162008'	'489872500462190593'	'39.58']->['25929965'	'489872500462190593'	'45.58']
['14940354'	'489872500462190593'	'0.0']->['1962353862'	'489872500462190593'	'46.02']
['14940354'	'489872500462190593'	'0.0']->['2263235551'	'489872500462190593'	'46.24']
['14940354'	'489872500462190593'	'0.0']->['254989631'	'489872500462190593'	'46.36']
['14940354'	'489872500462190593'	'0.0']->['10835742'	'489872500462190593'	'46.47']
['14940354'	'489872500462190593'	'0.0']->['133050137'	'489884290218754048'	'46.85']
['25929965'	'489872500462190593'	'45.58']->['31361009'	'489872500462190593'	'47.13']
['14940354'	'489872500462190593'	'0.0']->['595721483'	'489872500462190593'	'47.47']
['14940354'	'489872500462190593'	'0.0']->['23171667'	'489872500462190593'	'47.63']
['14940354'	'489872500462190593'	'0.0']->['391169156'	'489872500462190593'	'47.8']
['14940354'	'489872500462190593'	'0.0']->['2589081631'	'489872500462190593'	'48.17']
['595721483'	'489872500462190593'	'47.47']->['1597816122'	'489872500462190593'	'57.48']
['14940354'	'489872500462190593'	'0.0']->['2236708274'	'489872500462190593'	'62.13']
['14940354'	'489872500462190593'	'0.0']->['124953250'	'489872500462190593'	'64.46']
['14940354'	'489872500462190593'	'0.0']->['513739938'	'489872500462190593'	'65.62']
['14940354'	'489872500462190593'	'0.0']->['2336905268'	'489872500462190593'	'66.2']
['14940354'	'489872500462190593'	'0.0']->['108555751'	'489872500462190593'	'66.49']
['243413063'	'489872500462190593'	'41.98']->['28905882'	'489872500462190593'	'66.64']
['14940354'	'489872500462190593'	'0.0']->['1719069752'	'489872500462190593'	'66.71']
['14940354'	'489872500462190593'	'0.0']->['385376034'	'489872500462190593'	'66.75']
['14940354'	'489872500462190593'	'0.0']->['2570416382'	'489872500462190593'	'66.77']
['14940354'	'489872500462190593'	'0.0']->['29159862'	'489872500462190593'	'66.77']
['329697987'	'489872500462190593'	'2.6']->['710754916'	'489872500462190593'	'66.78']
['14940354'	'489872500462190593'	'0.0']->['865840718'	'489872500462190593'	'66.78']
['14940354'	'489872500462190593'	'0.0']->['6778782'	'489872500462190593'	'66.78']
['595721483'	'489872500462190593'	'47.47']->['1492365181'	'489872500462190593'	'66.78']
['15777611'	'489872500462190593'	'26.24']->['2603773410'	'489872500462190593'	'66.78']
['14940354'	'489872500462190593'	'0.0']->['1355500573'	'489872500462190593'	'69.93']
['116018728'	'489872500462190593'	'33.8']->['53876718'	'489872500462190593'	'83.63']
['14940354'	'489872500462190593'	'0.0']->['202985840'	'489872500462190593'	'90.47']
['21531471'	'489872500462190593'	'20.5']->['68881139'	'489872500462190593'	'93.89']
['104589290'	'489872500462190593'	'2.6']->['343765218'	'489872500462190593'	'95.61']
['14940354'	'489872500462190593'	'0.0']->['79529697'	'489872500462190593'	'96.46']
['14940354'	'489872500462190593'	'0.0']->['263783303'	'489872500462190593'	'96.89']
['14940354'	'489872500462190593'	'0.0']->['102271403'	'489896906592501760'	'96.98']
['14940354'	'489872500462190593'	'0.0']->['400677538'	'489872500462190593'	'97.1']
['75162008'	'489872500462190593'	'39.58']->['68259025'	'489872500462190593'	'97.21']
['14940354'	'489872500462190593'	'0.0']->['15469918'	'489872500462190593'	'97.26']
['31361009'	'489872500462190593'	'47.13']->['58827072'	'489872500462190593'	'97.29']
['14940354'	'489872500462190593'	'0.0']->['409622922'	'489872500462190593'	'97.3']
['14940354'	'489872500462190593'	'0.0']->['2572751320'	'489872500462190593'	'97.32']
['243413063'	'489872500462190593'	'41.98']->['237190133'	'489872500462190593'	'97.67']
['14940354'	'489872500462190593'	'0.0']->['2325939589'	'489872500462190593'	'97.93']
['14940354'	'489872500462190593'	'0.0']->['97684533'	'489872500462190593'	'98.02']
['14940354'	'489872500462190593'	'0.0']->['231825655'	'489872500462190593'	'98.33']
['14940354'	'489872500462190593'	'0.0']->['217638725'	'489898351886737408'	'102.72']
['14940354'	'489872500462190593'	'0.0']->['235749248'	'489872500462190593'	'103.86']
['14940354'	'489872500462190593'	'0.0']->['159875572'	'489872500462190593'	'109.38']
['235749248'	'489872500462190593'	'103.86']->['1511570791'	'489872500462190593'	'113.83']
['14940354'	'489872500462190593'	'0.0']->['986034434'	'489872500462190593'	'120.42']
['14940354'	'489872500462190593'	'0.0']->['48905449'	'489872500462190593'	'122.95']
['14940354'	'489872500462190593'	'0.0']->['16592259'	'489872500462190593'	'127.2']
['14940354'	'489872500462190593'	'0.0']->['24796125'	'489872500462190593'	'129.32']
['29242534'	'489872500462190593'	'11.95']->['52156657'	'489872500462190593'	'130.39']
['14940354'	'489872500462190593'	'0.0']->['160285821'	'489872500462190593'	'130.92']
['14940354'	'489872500462190593'	'0.0']->['90946636'	'489905459390726144'	'130.97']
['14940354'	'489872500462190593'	'0.0']->['214184294'	'489872500462190593'	'131.18']
['125570941'	'489872500462190593'	'2.6']->['2481074134'	'489872500462190593'	'131.45']
['90946636'	'489905459390726144'	'130.97']->['24796125'	'489872500462190593'	'129.32']
['221741896'	'489872500462190593'	'11.97']->['444219353'	'489872500462190593'	'138.26']
['14940354'	'489872500462190593'	'0.0']->['19920354'	'489872500462190593'	'141.66']
['24796125'	'489872500462190593'	'129.32']->['1532683722'	'489872500462190593'	'143.36']
['24796125'	'489872500462190593'	'129.32']->['16163541'	'489872500462190593'	'144.22']
['14940354'	'489872500462190593'	'0.0']->['1283810791'	'489872500462190593'	'144.64']
['14940354'	'489872500462190593'	'0.0']->['1307486371'	'489872500462190593'	'144.85']
['14940354'	'489872500462190593'	'0.0']->['490176979'	'489872500462190593'	'144.96']
['14940354'	'489872500462190593'	'0.0']->['198347274'	'489872500462190593'	'145.01']
['14940354'	'489872500462190593'	'0.0']->['243137189'	'489872500462190593'	'145.07']
['14940354'	'489872500462190593'	'0.0']->['1659726084'	'489872500462190593'	'151.48']
['14940354'	'489872500462190593'	'0.0']->['93551118'	'489872500462190593'	'152.51']
['14940354'	'489872500462190593'	'0.0']->['22250215'	'489872500462190593'	'153.02']
['14940354'	'489872500462190593'	'0.0']->['19121098'	'489872500462190593'	'153.28']
['58827072'	'489872500462190593'	'97.29']->['231384721'	'489872500462190593'	'153.53']
['39609732'	'489872500462190593'	'15.8']->['364194053'	'489872500462190593'	'153.78']
['14940354'	'489872500462190593'	'0.0']->['32921077'	'489872500462190593'	'155.1']
['14940354'	'489872500462190593'	'0.0']->['16209123'	'489872500462190593'	'155.52']
['39609732'	'489872500462190593'	'15.8']->['296608118'	'489872500462190593'	'157.5']
['14940354'	'489872500462190593'	'0.0']->['237606548'	'489872500462190593'	'159.75']
['237606548'	'489872500462190593'	'159.75']->['2300445898'	'489872500462190593'	'167.37']
['14940354'	'489872500462190593'	'0.0']->['47239788'	'489872500462190593'	'175.57']
['14940354'	'489872500462190593'	'0.0']->['374673775'	'489872500462190593'	'176.22']
['14940354'	'489872500462190593'	'0.0']->['358506497'	'489872500462190593'	'176.72']
['14940354'	'489872500462190593'	'0.0']->['1365752984'	'489872500462190593'	'178.75']
['39609732'	'489872500462190593'	'15.8']->['144115731'	'489872500462190593'	'180.73']
['14940354'	'489872500462190593'	'0.0']->['56168451'	'489872500462190593'	'181.33']
['14940354'	'489872500462190593'	'0.0']->['218742311'	'489872500462190593'	'181.43']
['14940354'	'489872500462190593'	'0.0']->['95468980'	'489918906455171072'	'184.4']
['14940354'	'489872500462190593'	'0.0']->['122825865'	'489872500462190593'	'184.97']
['14940354'	'489872500462190593'	'0.0']->['98534420'	'489872500462190593'	'187.15']
['47239788'	'489872500462190593'	'175.57']->['14301359'	'489872500462190593'	'187.7']
['95468980'	'489918906455171072'	'184.4']->['358506497'	'489872500462190593'	'176.72']
['14940354'	'489872500462190593'	'0.0']->['79989115'	'489872500462190593'	'191.47']
['14940354'	'489872500462190593'	'0.0']->['86230416'	'489872500462190593'	'193.42']
['14940354'	'489872500462190593'	'0.0']->['93363329'	'489872500462190593'	'193.82']
['201757835'	'489872500462190593'	'4.69']->['177420823'	'489872500462190593'	'198.43']
['501495763'	'489872500462190593'	'31.66']->['270344274'	'489872500462190593'	'199.22']
['68259025'	'489872500462190593'	'97.21']->['1208976072'	'489872500462190593'	'200.15']
['14940354'	'489872500462190593'	'0.0']->['62835895'	'489872500462190593'	'201.97']
['1208976072'	'489872500462190593'	'200.15']->['1512100567'	'489872500462190593'	'203.67']
['14940354'	'489872500462190593'	'0.0']->['19725776'	'489872500462190593'	'210.57']
['14940354'	'489872500462190593'	'0.0']->['1368917186'	'489872500462190593'	'215.38']
['14940354'	'489872500462190593'	'0.0']->['49021031'	'489872500462190593'	'220.7']
['39609732'	'489872500462190593'	'15.8']->['183013775'	'489872500462190593'	'221.08']
['14940354'	'489872500462190593'	'0.0']->['21567649'	'489872500462190593'	'221.78']
['14940354'	'489872500462190593'	'0.0']->['814071234'	'489872500462190593'	'221.83']
['14940354'	'489872500462190593'	'0.0']->['207880710'	'489872500462190593'	'222.38']
['39609732'	'489872500462190593'	'15.8']->['34250911'	'489872500462190593'	'222.38']
['49021031'	'489872500462190593'	'220.7']->['831306799'	'489872500462190593'	'223.28']
['14940354'	'489872500462190593'	'0.0']->['2153626892'	'489872500462190593'	'223.53']
['39609732'	'489872500462190593'	'15.8']->['191525714'	'489872500462190593'	'227.47']
['14940354'	'489872500462190593'	'0.0']->['906023286'	'489872500462190593'	'227.65']
['49021031'	'489872500462190593'	'220.7']->['15869213'	'489872500462190593'	'227.78']
['16163541'	'489872500462190593'	'144.22']->['132338197'	'489872500462190593'	'230.03']
['14940354'	'489872500462190593'	'0.0']->['963090560'	'489930485507059712'	'230.4']
['963090560'	'489930485507059712'	'230.4']->['963090560'	'489930485507059712'	'230.4']
['93363329'	'489872500462190593'	'193.82']->['397719173'	'489872500462190593'	'231.95']
['749562792'	'489872500462190593'	'11.97']->['1884129901'	'489872500462190593'	'236.95']
['14940354'	'489872500462190593'	'0.0']->['485195363'	'489872500462190593'	'240.17']
['14940354'	'489872500462190593'	'0.0']->['1886211938'	'489872500462190593'	'243.63']
['39609732'	'489872500462190593'	'15.8']->['22046875'	'489872500462190593'	'248.18']
['963090560'	'489930485507059712'	'230.4']->['21567649'	'489872500462190593'	'221.78']
['14940354'	'489872500462190593'	'0.0']->['2248792728'	'489872500462190593'	'252.12']
['14940354'	'489872500462190593'	'0.0']->['1112486646'	'489872500462190593'	'252.58']
['14940354'	'489872500462190593'	'0.0']->['177070701'	'489872500462190593'	'253.43']
['14940354'	'489872500462190593'	'0.0']->['625668578'	'489872500462190593'	'258.43']
['14940354'	'489872500462190593'	'0.0']->['1415983411'	'489872500462190593'	'272.12']
['14940354'	'489872500462190593'	'0.0']->['144402222'	'489872500462190593'	'272.25']
['14940354'	'489872500462190593'	'0.0']->['251589959'	'489872500462190593'	'274.72']
['14940354'	'489872500462190593'	'0.0']->['127751175'	'489872500462190593'	'274.78']
['14940354'	'489872500462190593'	'0.0']->['155031831'	'489872500462190593'	'288.7']
['48020443'	'489873220762226689'	'2.85']->['196955617'	'489950620745338880'	'310.42']
['329697987'	'489872500462190593'	'2.6']->['47961923'	'489872500462190593'	'355.92']
['14940354'	'489872500462190593'	'0.0']->['72720837'	'489872500462190593'	'377.47']
['14940354'	'489872500462190593'	'0.0']->['16391239'	'489872500462190593'	'381.15']
['16391239'	'489872500462190593'	'381.15']->['17770816'	'489872500462190593'	'382.03']
['16391239'	'489872500462190593'	'381.15']->['1529620189'	'489872500462190593'	'383.48']
['14940354'	'489872500462190593'	'0.0']->['350602939'	'489872500462190593'	'386.37']
['16391239'	'489872500462190593'	'381.15']->['159687572'	'489872500462190593'	'394.83']
['14940354'	'489872500462190593'	'0.0']->['131114179'	'489872500462190593'	'485.15']
['155031831'	'489872500462190593'	'288.7']->['271900857'	'489872500462190593'	'494.85']
['14940354'	'489872500462190593'	'0.0']->['544012988'	'489872500462190593'	'495.55']
['14940354'	'489872500462190593'	'0.0']->['103189948'	'489872500462190593'	'519.95']
['14940354'	'489872500462190593'	'0.0']->['98026247'	'489872500462190593'	'551.25']
['14940354'	'489872500462190593'	'0.0']->['241567898'	'489872500462190593'	'602.77']
['329697987'	'489872500462190593'	'2.6']->['224591233'	'489872500462190593'	'691.13']
['14940354'	'489872500462190593'	'0.0']->['126142120'	'489872500462190593'	'784.62']
['14940354'	'489872500462190593'	'0.0']->['372465113'	'489872500462190593'	'815.02']
['14940354'	'489872500462190593'	'0.0']->['17537467'	'489872500462190593'	'932.32']
['17537467'	'489872500462190593'	'932.32']->['2290267526'	'489872500462190593'	'932.78']
['14940354'	'489872500462190593'	'0.0']->['1657779206'	'489872500462190593'	'932.97']
['17537467'	'489872500462190593'	'932.32']->['146748331'	'489872500462190593'	'933.05']
['17537467'	'489872500462190593'	'932.32']->['112143051'	'489872500462190593'	'933.77']
['14940354'	'489872500462190593'	'0.0']->['2167904167'	'490107599472168960'	'934.2']
['17537467'	'489872500462190593'	'932.32']->['258228158'	'489872500462190593'	'936.23']
['17537467'	'489872500462190593'	'932.32']->['880141153'	'489872500462190593'	'937.32']
['17537467'	'489872500462190593'	'932.32']->['884724134'	'489872500462190593'	'940.53']
['14940354'	'489872500462190593'	'0.0']->['431686303'	'489872500462190593'	'942.5']
['14940354'	'489872500462190593'	'0.0']->['69828218'	'490110712287465472'	'946.57']
['17537467'	'489872500462190593'	'932.32']->['102645288'	'489872500462190593'	'947.5']
['17537467'	'489872500462190593'	'932.32']->['1639220383'	'489872500462190593'	'948.0']
['17537467'	'489872500462190593'	'932.32']->['113751463'	'489872500462190593'	'948.93']
['17537467'	'489872500462190593'	'932.32']->['417667714'	'489872500462190593'	'950.45']
['17537467'	'489872500462190593'	'932.32']->['95896119'	'489872500462190593'	'951.3']
['17537467'	'489872500462190593'	'932.32']->['26461628'	'489872500462190593'	'966.83']
['14940354'	'489872500462190593'	'0.0']->['2388090656'	'490117129296179200'	'972.07']
['905374200'	'489872500462190593'	'31.96']->['861868506'	'489872500462190593'	'974.9']
['17537467'	'489872500462190593'	'932.32']->['50966679'	'489872500462190593'	'1011.7']
['17537467'	'489872500462190593'	'932.32']->['400126492'	'489872500462190593'	'1016.78']
['17537467'	'489872500462190593'	'932.32']->['104942727'	'489872500462190593'	'1105.18']
['17537467'	'489872500462190593'	'932.32']->['2254317674'	'489872500462190593'	'1219.88']
['14940354'	'489872500462190593'	'0.0']->['434459446'	'489872500462190593'	'1640.08']
['14940354'	'489872500462190593'	'0.0']->['343657212'	'490289191465394177'	'1655.78']
['239892125'	'489872500462190593'	'11.97']->['22460046'	'489872500462190593'	'2364.13']
