# Supplementary material for: BiMGCL: rumor detection via bi-directional multi-level graph contrastive learning
Source: PeerJ Comput Sci. 2023 Nov 10;9:e1659. doi: 10.7717/peerj-cs.1659 (PMC10703058; doi:10.7717/peerj-cs.1659)
Supplement: Supplemental Information 1 [file peerj-cs-09-1659-s001.zip › rumor_detection_acl2017/twitter15/tree/489874311143260160.txt]

['ROOT'	'ROOT'	'0.0']->['8839632'	'489874311143260160'	'0.0']
['8839632'	'489874311143260160'	'0.0']->['1403387581'	'489874311143260160'	'0.9']
['8839632'	'489874311143260160'	'0.0']->['1076788038'	'489874311143260160'	'0.9']
['8839632'	'489874311143260160'	'0.0']->['2230806944'	'489874311143260160'	'0.9']
['8839632'	'489874311143260160'	'0.0']->['113539486'	'489874311143260160'	'0.9']
['8839632'	'489874311143260160'	'0.0']->['348583431'	'489874311143260160'	'0.9']
['8839632'	'489874311143260160'	'0.0']->['35347272'	'489874311143260160'	'0.9']
['8839632'	'489874311143260160'	'0.0']->['186165478'	'489874311143260160'	'0.9']
['8839632'	'489874311143260160'	'0.0']->['366348387'	'489874311143260160'	'0.9']
['8839632'	'489874311143260160'	'0.0']->['15522057'	'489874311143260160'	'0.9']
['8839632'	'489874311143260160'	'0.0']->['14085146'	'489874311143260160'	'0.9']
['8839632'	'489874311143260160'	'0.0']->['16906374'	'489874311143260160'	'0.9']
['8839632'	'489874311143260160'	'0.0']->['377831984'	'489874311143260160'	'0.9']
['8839632'	'489874311143260160'	'0.0']->['18990627'	'489874311143260160'	'1.19']
['8839632'	'489874311143260160'	'0.0']->['23133836'	'489874311143260160'	'1.34']
['8839632'	'489874311143260160'	'0.0']->['15653527'	'489874311143260160'	'1.41']
['8839632'	'489874311143260160'	'0.0']->['1300349809'	'489874311143260160'	'1.45']
['8839632'	'489874311143260160'	'0.0']->['2418328824'	'489874311143260160'	'1.47']
['8839632'	'489874311143260160'	'0.0']->['97627107'	'489874311143260160'	'1.47']
['8839632'	'489874311143260160'	'0.0']->['347910999'	'489874311143260160'	'1.48']
['8839632'	'489874311143260160'	'0.0']->['195792174'	'489874311143260160'	'1.48']
['8839632'	'489874311143260160'	'0.0']->['736710115'	'489874311143260160'	'1.48']
['8839632'	'489874311143260160'	'0.0']->['36897335'	'489874311143260160'	'1.48']
['8839632'	'489874311143260160'	'0.0']->['16914784'	'489874311143260160'	'1.48']
['8839632'	'489874311143260160'	'0.0']->['153212620'	'489874311143260160'	'2.15']
['8839632'	'489874311143260160'	'0.0']->['103449767'	'489874311143260160'	'2.48']
['8839632'	'489874311143260160'	'0.0']->['1455200263'	'489874311143260160'	'2.65']
['8839632'	'489874311143260160'	'0.0']->['315934293'	'489874311143260160'	'2.73']
['8839632'	'489874311143260160'	'0.0']->['343850118'	'489874311143260160'	'2.77']
['8839632'	'489874311143260160'	'0.0']->['1368782430'	'489874311143260160'	'2.8']
['8839632'	'489874311143260160'	'0.0']->['136437825'	'489874311143260160'	'2.81']
['8839632'	'489874311143260160'	'0.0']->['111644372'	'489874311143260160'	'2.81']
['195792174'	'489874311143260160'	'1.48']->['311989458'	'489874311143260160'	'2.81']
['8839632'	'489874311143260160'	'0.0']->['2587931953'	'489874311143260160'	'2.82']
['8839632'	'489874311143260160'	'0.0']->['753667934'	'489874311143260160'	'2.82']
['8839632'	'489874311143260160'	'0.0']->['1023387578'	'489874311143260160'	'2.82']
['8839632'	'489874311143260160'	'0.0']->['34331838'	'489874311143260160'	'2.82']
['8839632'	'489874311143260160'	'0.0']->['73575917'	'489874311143260160'	'2.82']
['8839632'	'489874311143260160'	'0.0']->['84652335'	'489874311143260160'	'2.82']
['14085146'	'489874311143260160'	'0.9']->['1852880810'	'489874311143260160'	'2.82']
['8839632'	'489874311143260160'	'0.0']->['614901028'	'489874311143260160'	'2.82']
['8839632'	'489874311143260160'	'0.0']->['27297014'	'489874311143260160'	'2.82']
['8839632'	'489874311143260160'	'0.0']->['376309855'	'489874311143260160'	'2.82']
['8839632'	'489874311143260160'	'0.0']->['14186393'	'489874311143260160'	'2.82']
['8839632'	'489874311143260160'	'0.0']->['160685341'	'489874311143260160'	'2.82']
['8839632'	'489874311143260160'	'0.0']->['140577547'	'489874311143260160'	'2.82']
['315934293'	'489874311143260160'	'2.73']->['1089470148'	'489874311143260160'	'2.98']
['8839632'	'489874311143260160'	'0.0']->['602329307'	'489874311143260160'	'3.21']
['8839632'	'489874311143260160'	'0.0']->['14027452'	'489874311143260160'	'3.32']
['8839632'	'489874311143260160'	'0.0']->['865485708'	'489874311143260160'	'3.38']
['8839632'	'489874311143260160'	'0.0']->['17666980'	'489874311143260160'	'3.41']
['8839632'	'489874311143260160'	'0.0']->['1005474206'	'489874311143260160'	'3.42']
['311989458'	'489874311143260160'	'2.81']->['43996908'	'489874311143260160'	'3.43']
['8839632'	'489874311143260160'	'0.0']->['508752598'	'489874311143260160'	'3.43']
['8839632'	'489874311143260160'	'0.0']->['123860197'	'489874311143260160'	'3.48']
['311989458'	'489874311143260160'	'2.81']->['396507413'	'489874311143260160'	'4.22']
['8839632'	'489874311143260160'	'0.0']->['214066509'	'489875403792596992'	'4.35']
['8839632'	'489874311143260160'	'0.0']->['378342339'	'489874311143260160'	'4.58']
['8839632'	'489874311143260160'	'0.0']->['23618466'	'489874311143260160'	'4.77']
['14085146'	'489874311143260160'	'0.9']->['1306145779'	'489874311143260160'	'4.86']
['8839632'	'489874311143260160'	'0.0']->['249136128'	'489874311143260160'	'4.9']
['311989458'	'489874311143260160'	'2.81']->['196724330'	'489874311143260160'	'4.93']
['8839632'	'489874311143260160'	'0.0']->['822177991'	'489874311143260160'	'4.94']
['8839632'	'489874311143260160'	'0.0']->['16701847'	'489874311143260160'	'4.94']
['315934293'	'489874311143260160'	'2.73']->['113411602'	'489874311143260160'	'4.95']
['43996908'	'489874311143260160'	'3.43']->['317286349'	'489874311143260160'	'4.95']
['315934293'	'489874311143260160'	'2.73']->['335391032'	'489874311143260160'	'4.95']
['8839632'	'489874311143260160'	'0.0']->['164464150'	'489874311143260160'	'4.95']
['16906374'	'489874311143260160'	'0.9']->['79579327'	'489874311143260160'	'4.95']
['8839632'	'489874311143260160'	'0.0']->['789630414'	'489874311143260160'	'4.95']
['8839632'	'489874311143260160'	'0.0']->['15035808'	'489875554901192704'	'4.95']
['311989458'	'489874311143260160'	'2.81']->['244510352'	'489874311143260160'	'5.06']
['8839632'	'489874311143260160'	'0.0']->['263452822'	'489874311143260160'	'5.17']
['8839632'	'489874311143260160'	'0.0']->['2293061179'	'489874311143260160'	'5.2']
['311989458'	'489874311143260160'	'2.81']->['2211693576'	'489874311143260160'	'5.32']
['8839632'	'489874311143260160'	'0.0']->['127906588'	'489874311143260160'	'5.57']
['196724330'	'489874311143260160'	'4.93']->['1978139822'	'489874311143260160'	'5.65']
['8839632'	'489874311143260160'	'0.0']->['339222383'	'489874311143260160'	'5.82']
['8839632'	'489874311143260160'	'0.0']->['1104881628'	'489874311143260160'	'5.83']
['8839632'	'489874311143260160'	'0.0']->['494190595'	'489875797214494720'	'5.92']
['8839632'	'489874311143260160'	'0.0']->['2558182005'	'489874311143260160'	'6.03']
['8839632'	'489874311143260160'	'0.0']->['213728723'	'489874311143260160'	'6.23']
['43996908'	'489874311143260160'	'3.43']->['7051312'	'489874311143260160'	'6.23']
['8839632'	'489874311143260160'	'0.0']->['2350203521'	'489874311143260160'	'6.37']
['196724330'	'489874311143260160'	'4.93']->['476618808'	'489874311143260160'	'6.52']
['8839632'	'489874311143260160'	'0.0']->['9907172'	'489874311143260160'	'6.58']
['79579327'	'489874311143260160'	'4.95']->['560331127'	'489874311143260160'	'6.87']
['8839632'	'489874311143260160'	'0.0']->['2252561046'	'489874311143260160'	'6.87']
['8839632'	'489874311143260160'	'0.0']->['52790402'	'489874311143260160'	'7.07']
['8839632'	'489874311143260160'	'0.0']->['1943567845'	'489874311143260160'	'7.33']
['23618466'	'489874311143260160'	'4.77']->['33944810'	'489874311143260160'	'7.35']
['8839632'	'489874311143260160'	'0.0']->['752540017'	'489874311143260160'	'7.4']
['8839632'	'489874311143260160'	'0.0']->['16472124'	'489874311143260160'	'7.42']
['8839632'	'489874311143260160'	'0.0']->['318018593'	'489874311143260160'	'7.85']
['8839632'	'489874311143260160'	'0.0']->['242092101'	'489874311143260160'	'7.87']
['8839632'	'489874311143260160'	'0.0']->['290302773'	'489874311143260160'	'7.97']
['8839632'	'489874311143260160'	'0.0']->['2154757469'	'489874311143260160'	'8.02']
['8839632'	'489874311143260160'	'0.0']->['333446882'	'489874311143260160'	'8.12']
['8839632'	'489874311143260160'	'0.0']->['371436400'	'489874311143260160'	'8.22']
['8839632'	'489874311143260160'	'0.0']->['24023991'	'489874311143260160'	'8.6']
['8839632'	'489874311143260160'	'0.0']->['1583765118'	'489874311143260160'	'8.72']
['195792174'	'489874311143260160'	'1.48']->['136288132'	'489874311143260160'	'8.98']
['8839632'	'489874311143260160'	'0.0']->['2423642896'	'489874311143260160'	'9.02']
['311989458'	'489874311143260160'	'2.81']->['247302175'	'489874311143260160'	'9.15']
['8839632'	'489874311143260160'	'0.0']->['20939926'	'489874311143260160'	'9.8']
['290302773'	'489874311143260160'	'7.97']->['234408814'	'489874311143260160'	'10.18']
['195792174'	'489874311143260160'	'1.48']->['21655680'	'489874311143260160'	'11.12']
['8839632'	'489874311143260160'	'0.0']->['896812088'	'489874311143260160'	'11.17']
['8839632'	'489874311143260160'	'0.0']->['19348521'	'489874311143260160'	'11.4']
['234408814'	'489874311143260160'	'10.18']->['118291414'	'489874311143260160'	'11.4']
['8839632'	'489874311143260160'	'0.0']->['19550663'	'489877184568250368'	'11.42']
['8839632'	'489874311143260160'	'0.0']->['382928104'	'489874311143260160'	'11.48']
['8839632'	'489874311143260160'	'0.0']->['445291725'	'489874311143260160'	'12.48']
['311989458'	'489874311143260160'	'2.81']->['134770868'	'489874311143260160'	'12.57']
['382928104'	'489874311143260160'	'11.48']->['2394772772'	'489874311143260160'	'12.63']
['43996908'	'489874311143260160'	'3.43']->['241992967'	'489874311143260160'	'14.05']
['8839632'	'489874311143260160'	'0.0']->['2554912148'	'489877920908054529'	'14.35']
['315934293'	'489874311143260160'	'2.73']->['37224285'	'489874311143260160'	'14.57']
['382928104'	'489874311143260160'	'11.48']->['630493413'	'489874311143260160'	'14.85']
['213728723'	'489874311143260160'	'6.23']->['66140208'	'489874311143260160'	'15.45']
['8839632'	'489874311143260160'	'0.0']->['2278930441'	'489874311143260160'	'15.52']
['8839632'	'489874311143260160'	'0.0']->['276486392'	'489878256175169536'	'15.68']
['8839632'	'489874311143260160'	'0.0']->['547924199'	'489874311143260160'	'16.38']
['23618466'	'489874311143260160'	'4.77']->['394744306'	'489874311143260160'	'17.08']
['241992967'	'489874311143260160'	'14.05']->['118837027'	'489874311143260160'	'17.93']
['311989458'	'489874311143260160'	'2.81']->['442077506'	'489874311143260160'	'18.7']
['8839632'	'489874311143260160'	'0.0']->['356266134'	'489874311143260160'	'20.3']
['136288132'	'489874311143260160'	'8.98']->['21660303'	'489874311143260160'	'20.52']
['630493413'	'489874311143260160'	'14.85']->['331027421'	'489874311143260160'	'20.65']
['43996908'	'489874311143260160'	'3.43']->['14360516'	'489874311143260160'	'21.43']
['382928104'	'489874311143260160'	'11.48']->['739044744'	'489874311143260160'	'22.22']
['8839632'	'489874311143260160'	'0.0']->['542359988'	'489874311143260160'	'22.32']
['8839632'	'489874311143260160'	'0.0']->['180613054'	'489874311143260160'	'24.02']
['8839632'	'489874311143260160'	'0.0']->['162068419'	'489874311143260160'	'25.88']
['8839632'	'489874311143260160'	'0.0']->['27975918'	'489874311143260160'	'25.9']
['196724330'	'489874311143260160'	'4.93']->['900369181'	'489874311143260160'	'27.23']
['8839632'	'489874311143260160'	'0.0']->['700339664'	'489881163239280641'	'27.23']
['27975918'	'489874311143260160'	'25.9']->['419235429'	'489874311143260160'	'27.88']
['900369181'	'489874311143260160'	'27.23']->['884981970'	'489874311143260160'	'29.15']
['8839632'	'489874311143260160'	'0.0']->['2323650661'	'489874311143260160'	'29.28']
['8839632'	'489874311143260160'	'0.0']->['53810249'	'489874311143260160'	'31.98']
['311989458'	'489874311143260160'	'2.81']->['25054598'	'489874311143260160'	'32.25']
['8839632'	'489874311143260160'	'0.0']->['472672661'	'489883257178427393'	'35.55']
['53810249'	'489874311143260160'	'31.98']->['22379059'	'489874311143260160'	'38.43']
['8839632'	'489874311143260160'	'0.0']->['451916778'	'489874311143260160'	'41.2']
['123860197'	'489874311143260160'	'3.48']->['18202233'	'489874311143260160'	'41.22']
['8839632'	'489874311143260160'	'0.0']->['93753223'	'489874311143260160'	'41.3']
['22379059'	'489874311143260160'	'38.43']->['21351781'	'489874311143260160'	'42.57']
['8839632'	'489874311143260160'	'0.0']->['118878145'	'489886354638004224'	'47.87']
['8839632'	'489874311143260160'	'0.0']->['997221228'	'489874311143260160'	'48.7']
['8839632'	'489874311143260160'	'0.0']->['191538028'	'489874311143260160'	'48.75']
['8839632'	'489874311143260160'	'0.0']->['469954198'	'489874311143260160'	'50.5']
['8839632'	'489874311143260160'	'0.0']->['166728832'	'489874311143260160'	'72.18']
['8839632'	'489874311143260160'	'0.0']->['49725600'	'489874311143260160'	'135.75']
['8839632'	'489874311143260160'	'0.0']->['2369233345'	'489874311143260160'	'162.13']
['8839632'	'489874311143260160'	'0.0']->['128600836'	'489922739168632833'	'192.45']
['14085146'	'489874311143260160'	'0.9']->['1245250256'	'489874311143260160'	'206.38']
['311989458'	'489874311143260160'	'2.81']->['21289664'	'489874311143260160'	'377.42']
['21289664'	'489874311143260160'	'377.42']->['124106274'	'489874311143260160'	'379.15']
['8839632'	'489874311143260160'	'0.0']->['59223761'	'489874311143260160'	'480.17']
['196724330'	'489874311143260160'	'4.93']->['1022678804'	'489874311143260160'	'619.45']
['311989458'	'489874311143260160'	'2.81']->['27589515'	'489874311143260160'	'625.9']
['27589515'	'489874311143260160'	'625.9']->['16553897'	'489874311143260160'	'627.17']
['8839632'	'489874311143260160'	'0.0']->['1732423663'	'489874311143260160'	'1962.27']
