# Supplementary material for: BiMGCL: rumor detection via bi-directional multi-level graph contrastive learning
Source: PeerJ Comput Sci. 2023 Nov 10;9:e1659. doi: 10.7717/peerj-cs.1659 (PMC10703058; doi:10.7717/peerj-cs.1659)
Supplement: Supplemental Information 1 [file peerj-cs-09-1659-s001.zip › rumor_detection_acl2017/twitter15/tree/489887806018183168.txt]

['ROOT'	'ROOT'	'0.0']->['230527949'	'489887806018183168'	'0.0']
['230527949'	'489887806018183168'	'0.0']->['60033147'	'489887806018183168'	'0.57']
['230527949'	'489887806018183168'	'0.0']->['60864966'	'489887806018183168'	'0.57']
['230527949'	'489887806018183168'	'0.0']->['113620647'	'489887806018183168'	'0.57']
['230527949'	'489887806018183168'	'0.0']->['122976652'	'489887806018183168'	'0.79']
['230527949'	'489887806018183168'	'0.0']->['203667313'	'489887806018183168'	'0.9']
['230527949'	'489887806018183168'	'0.0']->['2634706477'	'489887806018183168'	'1.02']
['230527949'	'489887806018183168'	'0.0']->['31136966'	'489887806018183168'	'1.07']
['230527949'	'489887806018183168'	'0.0']->['254106154'	'489887806018183168'	'1.13']
['230527949'	'489887806018183168'	'0.0']->['14606276'	'489887806018183168'	'1.85']
['230527949'	'489887806018183168'	'0.0']->['56665948'	'489887806018183168'	'2.21']
['230527949'	'489887806018183168'	'0.0']->['433851589'	'489887806018183168'	'2.39']
['230527949'	'489887806018183168'	'0.0']->['398585558'	'489887806018183168'	'2.57']
['230527949'	'489887806018183168'	'0.0']->['2597424524'	'489887806018183168'	'2.72']
['230527949'	'489887806018183168'	'0.0']->['563650967'	'489887806018183168'	'2.98']
['230527949'	'489887806018183168'	'0.0']->['1267821871'	'489887806018183168'	'3.12']
['230527949'	'489887806018183168'	'0.0']->['889212836'	'489887806018183168'	'3.28']
['230527949'	'489887806018183168'	'0.0']->['176021654'	'489887806018183168'	'3.55']
['230527949'	'489887806018183168'	'0.0']->['1363398559'	'489887806018183168'	'3.8']
['230527949'	'489887806018183168'	'0.0']->['625921547'	'489887806018183168'	'4.05']
['230527949'	'489887806018183168'	'0.0']->['1915834814'	'489887806018183168'	'4.13']
['230527949'	'489887806018183168'	'0.0']->['2318386159'	'489887806018183168'	'4.18']
['230527949'	'489887806018183168'	'0.0']->['845646284'	'489887806018183168'	'4.28']
['230527949'	'489887806018183168'	'0.0']->['736196450'	'489887806018183168'	'4.37']
['230527949'	'489887806018183168'	'0.0']->['347543668'	'489887806018183168'	'4.83']
['230527949'	'489887806018183168'	'0.0']->['245493432'	'489887806018183168'	'4.9']
['230527949'	'489887806018183168'	'0.0']->['84999307'	'489887806018183168'	'5.32']
['230527949'	'489887806018183168'	'0.0']->['254525688'	'489887806018183168'	'5.65']
['230527949'	'489887806018183168'	'0.0']->['359215901'	'489887806018183168'	'5.98']
['230527949'	'489887806018183168'	'0.0']->['349100837'	'489887806018183168'	'6.48']
['230527949'	'489887806018183168'	'0.0']->['21419293'	'489887806018183168'	'6.78']
['230527949'	'489887806018183168'	'0.0']->['1581548168'	'489887806018183168'	'7.03']
['230527949'	'489887806018183168'	'0.0']->['301086956'	'489887806018183168'	'7.18']
['230527949'	'489887806018183168'	'0.0']->['29065153'	'489887806018183168'	'7.9']
['230527949'	'489887806018183168'	'0.0']->['978771511'	'489887806018183168'	'8.02']
['230527949'	'489887806018183168'	'0.0']->['229844100'	'489887806018183168'	'8.55']
['230527949'	'489887806018183168'	'0.0']->['234327422'	'489887806018183168'	'8.92']
['230527949'	'489887806018183168'	'0.0']->['569254092'	'489887806018183168'	'9.05']
['230527949'	'489887806018183168'	'0.0']->['634283902'	'489887806018183168'	'9.08']
['230527949'	'489887806018183168'	'0.0']->['63404321'	'489887806018183168'	'9.95']
['230527949'	'489887806018183168'	'0.0']->['310646058'	'489887806018183168'	'10.18']
['230527949'	'489887806018183168'	'0.0']->['924631603'	'489887806018183168'	'10.93']
['230527949'	'489887806018183168'	'0.0']->['297670560'	'489887806018183168'	'12.12']
['230527949'	'489887806018183168'	'0.0']->['2180454794'	'489887806018183168'	'12.47']
['230527949'	'489887806018183168'	'0.0']->['224665722'	'489887806018183168'	'12.62']
['230527949'	'489887806018183168'	'0.0']->['107967071'	'489887806018183168'	'12.85']
['230527949'	'489887806018183168'	'0.0']->['58401799'	'489887806018183168'	'13.03']
['230527949'	'489887806018183168'	'0.0']->['560795644'	'489887806018183168'	'15.08']
['230527949'	'489887806018183168'	'0.0']->['480497628'	'489887806018183168'	'15.48']
['230527949'	'489887806018183168'	'0.0']->['382505204'	'489887806018183168'	'17.27']
['230527949'	'489887806018183168'	'0.0']->['780409266'	'489887806018183168'	'17.93']
['230527949'	'489887806018183168'	'0.0']->['241185668'	'489887806018183168'	'18.3']
['230527949'	'489887806018183168'	'0.0']->['53088139'	'489887806018183168'	'18.9']
['230527949'	'489887806018183168'	'0.0']->['2562564724'	'489887806018183168'	'19.08']
['230527949'	'489887806018183168'	'0.0']->['2197257482'	'489892649923395584'	'19.25']
['230527949'	'489887806018183168'	'0.0']->['794208301'	'489887806018183168'	'20.93']
['230527949'	'489887806018183168'	'0.0']->['310697959'	'489887806018183168'	'22.35']
['29065153'	'489887806018183168'	'7.9']->['51721049'	'489887806018183168'	'22.6']
['230527949'	'489887806018183168'	'0.0']->['2569764196'	'489887806018183168'	'22.77']
['29065153'	'489887806018183168'	'7.9']->['39140545'	'489887806018183168'	'23.38']
['29065153'	'489887806018183168'	'7.9']->['45075503'	'489887806018183168'	'23.4']
['230527949'	'489887806018183168'	'0.0']->['1639080853'	'489887806018183168'	'23.53']
['230527949'	'489887806018183168'	'0.0']->['622078229'	'489887806018183168'	'27.08']
['230527949'	'489887806018183168'	'0.0']->['2320382343'	'489887806018183168'	'29.48']
['230527949'	'489887806018183168'	'0.0']->['53643386'	'489887806018183168'	'30.3']
['230527949'	'489887806018183168'	'0.0']->['334484908'	'489887806018183168'	'31.57']
['230527949'	'489887806018183168'	'0.0']->['456559885'	'489895840400805888'	'31.92']
['230527949'	'489887806018183168'	'0.0']->['97054739'	'489887806018183168'	'35.22']
['230527949'	'489887806018183168'	'0.0']->['58532524'	'489887806018183168'	'35.87']
['58532524'	'489887806018183168'	'35.87']->['336339991'	'489887806018183168'	'36.58']
['230527949'	'489887806018183168'	'0.0']->['329586272'	'489887806018183168'	'36.78']
['230527949'	'489887806018183168'	'0.0']->['133250051'	'489887806018183168'	'37.55']
['230527949'	'489887806018183168'	'0.0']->['78819347'	'489887806018183168'	'38.03']
['58532524'	'489887806018183168'	'35.87']->['75194198'	'489887806018183168'	'42.98']
['230527949'	'489887806018183168'	'0.0']->['631509448'	'489887806018183168'	'47.05']
['230527949'	'489887806018183168'	'0.0']->['283728251'	'489887806018183168'	'48.72']
['230527949'	'489887806018183168'	'0.0']->['146956437'	'489887806018183168'	'51.52']
['230527949'	'489887806018183168'	'0.0']->['18006068'	'489887806018183168'	'54.37']
['230527949'	'489887806018183168'	'0.0']->['2237167544'	'489887806018183168'	'71.58']
['230527949'	'489887806018183168'	'0.0']->['852387536'	'489887806018183168'	'79.82']
['230527949'	'489887806018183168'	'0.0']->['54805378'	'489887806018183168'	'83.63']
['230527949'	'489887806018183168'	'0.0']->['371163226'	'489887806018183168'	'83.97']
['230527949'	'489887806018183168'	'0.0']->['396583804'	'489887806018183168'	'85.05']
['107967071'	'489887806018183168'	'12.85']->['2313835309'	'489887806018183168'	'85.92']
['230527949'	'489887806018183168'	'0.0']->['2365944931'	'489887806018183168'	'89.37']
['230527949'	'489887806018183168'	'0.0']->['176739529'	'489887806018183168'	'90.15']
['230527949'	'489887806018183168'	'0.0']->['2647280149'	'489887806018183168'	'90.6']
['230527949'	'489887806018183168'	'0.0']->['430090081'	'489887806018183168'	'107.45']
['230527949'	'489887806018183168'	'0.0']->['95395657'	'489916782375747584'	'115.13']
['230527949'	'489887806018183168'	'0.0']->['467614644'	'489887806018183168'	'117.75']
['230527949'	'489887806018183168'	'0.0']->['252728772'	'489887806018183168'	'124.43']
['230527949'	'489887806018183168'	'0.0']->['39218191'	'489887806018183168'	'129.8']
['230527949'	'489887806018183168'	'0.0']->['69365597'	'489887806018183168'	'149.0']
['230527949'	'489887806018183168'	'0.0']->['372914411'	'489887806018183168'	'156.33']
['230527949'	'489887806018183168'	'0.0']->['254408972'	'489887806018183168'	'183.6']
['230527949'	'489887806018183168'	'0.0']->['392015526'	'489887806018183168'	'233.28']
['230527949'	'489887806018183168'	'0.0']->['235883862'	'489887806018183168'	'259.02']
['56665948'	'489887806018183168'	'2.21']->['110361044'	'489887806018183168'	'397.1']
['230527949'	'489887806018183168'	'0.0']->['23444554'	'489887806018183168'	'671.48']
['230527949'	'489887806018183168'	'0.0']->['12005802'	'489887806018183168'	'1067.5']
['230527949'	'489887806018183168'	'0.0']->['2347986300'	'489887806018183168'	'2327.55']
['230527949'	'489887806018183168'	'0.0']->['162917748'	'489887806018183168'	'3974.62']
['230527949'	'489887806018183168'	'0.0']->['951144432'	'489887806018183168'	'5814.97']
['230527949'	'489887806018183168'	'0.0']->['2457565261'	'489887806018183168'	'8983.52']
