# Supplementary material for: BiMGCL: rumor detection via bi-directional multi-level graph contrastive learning
Source: PeerJ Comput Sci. 2023 Nov 10;9:e1659. doi: 10.7717/peerj-cs.1659 (PMC10703058; doi:10.7717/peerj-cs.1659)
Supplement: Supplemental Information 1 [file peerj-cs-09-1659-s001.zip › rumor_detection_acl2017/twitter15/tree/489902412900343809.txt]

['ROOT'	'ROOT'	'0.0']->['972651'	'489902412900343809'	'0.0']
['972651'	'489902412900343809'	'0.0']->['14058616'	'489902412900343809'	'0.25']
['972651'	'489902412900343809'	'0.0']->['1644272036'	'489902412900343809'	'0.25']
['972651'	'489902412900343809'	'0.0']->['34600246'	'489902412900343809'	'0.25']
['972651'	'489902412900343809'	'0.0']->['2205386796'	'489902412900343809'	'0.46']
['972651'	'489902412900343809'	'0.0']->['128091407'	'489902535931469825'	'0.5']
['972651'	'489902412900343809'	'0.0']->['9507342'	'489902412900343809'	'0.56']
['972651'	'489902412900343809'	'0.0']->['889285226'	'489902412900343809'	'0.61']
['972651'	'489902412900343809'	'0.0']->['958469095'	'489902412900343809'	'0.64']
['2205386796'	'489902412900343809'	'0.46']->['133315811'	'489902412900343809'	'0.65']
['972651'	'489902412900343809'	'0.0']->['110487452'	'489902412900343809'	'0.66']
['972651'	'489902412900343809'	'0.0']->['59810787'	'489902412900343809'	'0.66']
['972651'	'489902412900343809'	'0.0']->['2606581183'	'489902412900343809'	'0.67']
['972651'	'489902412900343809'	'0.0']->['17080688'	'489902412900343809'	'0.67']
['972651'	'489902412900343809'	'0.0']->['1368782430'	'489902412900343809'	'0.67']
['972651'	'489902412900343809'	'0.0']->['109762152'	'489902412900343809'	'0.68']
['972651'	'489902412900343809'	'0.0']->['29686692'	'489902412900343809'	'0.76']
['972651'	'489902412900343809'	'0.0']->['68025994'	'489902412900343809'	'0.8']
['972651'	'489902412900343809'	'0.0']->['152003760'	'489902412900343809'	'0.83']
['972651'	'489902412900343809'	'0.0']->['139382568'	'489902412900343809'	'0.84']
['972651'	'489902412900343809'	'0.0']->['3401711'	'489902412900343809'	'0.84']
['972651'	'489902412900343809'	'0.0']->['61356500'	'489902412900343809'	'0.85']
['972651'	'489902412900343809'	'0.0']->['25596851'	'489902412900343809'	'0.92']
['972651'	'489902412900343809'	'0.0']->['280242927'	'489902412900343809'	'0.95']
['972651'	'489902412900343809'	'0.0']->['617825073'	'489902412900343809'	'0.97']
['972651'	'489902412900343809'	'0.0']->['14292056'	'489902412900343809'	'0.97']
['972651'	'489902412900343809'	'0.0']->['89119209'	'489902412900343809'	'0.98']
['972651'	'489902412900343809'	'0.0']->['2358199988'	'489902412900343809'	'0.98']
['972651'	'489902412900343809'	'0.0']->['589732763'	'489902412900343809'	'1.02']
['972651'	'489902412900343809'	'0.0']->['222837602'	'489902412900343809'	'1.03']
['972651'	'489902412900343809'	'0.0']->['335024361'	'489902412900343809'	'1.05']
['972651'	'489902412900343809'	'0.0']->['753301531'	'489902412900343809'	'1.13']
['972651'	'489902412900343809'	'0.0']->['58608843'	'489902412900343809'	'1.16']
['972651'	'489902412900343809'	'0.0']->['323603229'	'489902412900343809'	'1.2']
['972651'	'489902412900343809'	'0.0']->['1624936351'	'489902412900343809'	'1.5']
['972651'	'489902412900343809'	'0.0']->['19348521'	'489902412900343809'	'1.65']
['972651'	'489902412900343809'	'0.0']->['695753'	'489902412900343809'	'1.73']
['972651'	'489902412900343809'	'0.0']->['56022572'	'489902412900343809'	'1.76']
['972651'	'489902412900343809'	'0.0']->['156740205'	'489902412900343809'	'1.78']
['972651'	'489902412900343809'	'0.0']->['17400044'	'489902412900343809'	'1.79']
['972651'	'489902412900343809'	'0.0']->['19517481'	'489902412900343809'	'1.8']
['972651'	'489902412900343809'	'0.0']->['15286324'	'489902412900343809'	'1.8']
['972651'	'489902412900343809'	'0.0']->['108556027'	'489902412900343809'	'1.8']
['972651'	'489902412900343809'	'0.0']->['30202911'	'489902412900343809'	'1.8']
['59810787'	'489902412900343809'	'0.66']->['208877650'	'489902412900343809'	'1.8']
['972651'	'489902412900343809'	'0.0']->['36004970'	'489902412900343809'	'1.8']
['972651'	'489902412900343809'	'0.0']->['216685015'	'489902412900343809'	'1.85']
['972651'	'489902412900343809'	'0.0']->['6541352'	'489902412900343809'	'1.88']
['972651'	'489902412900343809'	'0.0']->['18668697'	'489902412900343809'	'1.89']
['972651'	'489902412900343809'	'0.0']->['23586016'	'489902412900343809'	'1.89']
['972651'	'489902412900343809'	'0.0']->['2379597847'	'489902412900343809'	'1.9']
['972651'	'489902412900343809'	'0.0']->['1336206974'	'489902412900343809'	'1.98']
['972651'	'489902412900343809'	'0.0']->['25225789'	'489902412900343809'	'2.02']
['972651'	'489902412900343809'	'0.0']->['418626202'	'489902412900343809'	'2.05']
['972651'	'489902412900343809'	'0.0']->['94801655'	'489902412900343809'	'2.06']
['972651'	'489902412900343809'	'0.0']->['718609692'	'489902412900343809'	'2.07']
['972651'	'489902412900343809'	'0.0']->['194468837'	'489902412900343809'	'2.1']
['972651'	'489902412900343809'	'0.0']->['76963073'	'489902412900343809'	'2.27']
['972651'	'489902412900343809'	'0.0']->['17666340'	'489902412900343809'	'2.35']
['972651'	'489902412900343809'	'0.0']->['17691309'	'489902412900343809'	'2.39']
['972651'	'489902412900343809'	'0.0']->['123586234'	'489902412900343809'	'2.41']
['972651'	'489902412900343809'	'0.0']->['27576099'	'489902412900343809'	'2.42']
['972651'	'489902412900343809'	'0.0']->['263604847'	'489902412900343809'	'2.43']
['972651'	'489902412900343809'	'0.0']->['323403612'	'489902412900343809'	'2.47']
['972651'	'489902412900343809'	'0.0']->['132616981'	'489902412900343809'	'2.48']
['617825073'	'489902412900343809'	'0.97']->['2402106008'	'489902412900343809'	'2.5']
['972651'	'489902412900343809'	'0.0']->['25830653'	'489902412900343809'	'2.82']
['972651'	'489902412900343809'	'0.0']->['31388987'	'489902412900343809'	'2.98']
['972651'	'489902412900343809'	'0.0']->['35347272'	'489902412900343809'	'3.05']
['972651'	'489902412900343809'	'0.0']->['2412012996'	'489902412900343809'	'3.09']
['972651'	'489902412900343809'	'0.0']->['14753850'	'489902412900343809'	'3.11']
['972651'	'489902412900343809'	'0.0']->['121917966'	'489902412900343809'	'3.12']
['972651'	'489902412900343809'	'0.0']->['494898810'	'489902412900343809'	'3.13']
['972651'	'489902412900343809'	'0.0']->['111768843'	'489902412900343809'	'3.13']
['972651'	'489902412900343809'	'0.0']->['155590854'	'489902412900343809'	'3.13']
['972651'	'489902412900343809'	'0.0']->['85343892'	'489902412900343809'	'3.13']
['972651'	'489902412900343809'	'0.0']->['1198723448'	'489902412900343809'	'3.13']
['972651'	'489902412900343809'	'0.0']->['303328043'	'489902412900343809'	'3.13']
['972651'	'489902412900343809'	'0.0']->['948258866'	'489902412900343809'	'3.13']
['972651'	'489902412900343809'	'0.0']->['79030985'	'489902412900343809'	'3.13']
['972651'	'489902412900343809'	'0.0']->['17418353'	'489902412900343809'	'3.13']
['972651'	'489902412900343809'	'0.0']->['258369565'	'489902412900343809'	'3.13']
['972651'	'489902412900343809'	'0.0']->['515963914'	'489902412900343809'	'3.13']
['972651'	'489902412900343809'	'0.0']->['154174786'	'489902412900343809'	'3.15']
['972651'	'489902412900343809'	'0.0']->['2217442214'	'489902412900343809'	'3.17']
['972651'	'489902412900343809'	'0.0']->['230633402'	'489902412900343809'	'3.2']
['972651'	'489902412900343809'	'0.0']->['16223777'	'489902412900343809'	'3.23']
['972651'	'489902412900343809'	'0.0']->['47532524'	'489902412900343809'	'3.27']
['972651'	'489902412900343809'	'0.0']->['134962174'	'489902412900343809'	'3.27']
['972651'	'489902412900343809'	'0.0']->['59054994'	'489902412900343809'	'3.55']
['617825073'	'489902412900343809'	'0.97']->['268025978'	'489902412900343809'	'3.63']
['972651'	'489902412900343809'	'0.0']->['18950113'	'489902412900343809'	'3.82']
['972651'	'489902412900343809'	'0.0']->['447982011'	'489902412900343809'	'3.91']
['972651'	'489902412900343809'	'0.0']->['2258797002'	'489902412900343809'	'3.95']
['9507342'	'489902412900343809'	'0.56']->['15687937'	'489902412900343809'	'3.98']
['972651'	'489902412900343809'	'0.0']->['63640738'	'489902412900343809'	'3.99']
['972651'	'489902412900343809'	'0.0']->['21837997'	'489902412900343809'	'3.99']
['972651'	'489902412900343809'	'0.0']->['44880812'	'489902412900343809'	'4.0']
['972651'	'489902412900343809'	'0.0']->['17806480'	'489902412900343809'	'4.0']
['972651'	'489902412900343809'	'0.0']->['449423677'	'489902412900343809'	'4.0']
['972651'	'489902412900343809'	'0.0']->['1725724380'	'489902412900343809'	'4.0']
['972651'	'489902412900343809'	'0.0']->['169940756'	'489902412900343809'	'4.0']
['972651'	'489902412900343809'	'0.0']->['42340743'	'489902412900343809'	'4.0']
['972651'	'489902412900343809'	'0.0']->['38799714'	'489902412900343809'	'4.0']
['972651'	'489902412900343809'	'0.0']->['21450447'	'489902412900343809'	'4.0']
['972651'	'489902412900343809'	'0.0']->['25298866'	'489902412900343809'	'4.0']
['972651'	'489902412900343809'	'0.0']->['32388317'	'489902412900343809'	'4.0']
['972651'	'489902412900343809'	'0.0']->['263731089'	'489902412900343809'	'4.0']
['9507342'	'489902412900343809'	'0.56']->['18500747'	'489902412900343809'	'4.08']
['972651'	'489902412900343809'	'0.0']->['14880732'	'489902412900343809'	'4.11']
['617825073'	'489902412900343809'	'0.97']->['19465311'	'489902412900343809'	'4.15']
['972651'	'489902412900343809'	'0.0']->['112238595'	'489902412900343809'	'4.15']
['61356500'	'489902412900343809'	'0.85']->['136098302'	'489902412900343809'	'4.2']
['972651'	'489902412900343809'	'0.0']->['412997247'	'489902412900343809'	'4.22']
['972651'	'489902412900343809'	'0.0']->['296956541'	'489902412900343809'	'4.24']
['972651'	'489902412900343809'	'0.0']->['37570552'	'489902412900343809'	'4.25']
['972651'	'489902412900343809'	'0.0']->['8188112'	'489902412900343809'	'4.44']
['972651'	'489902412900343809'	'0.0']->['19329184'	'489902412900343809'	'4.54']
['972651'	'489902412900343809'	'0.0']->['148234981'	'489902412900343809'	'4.59']
['3401711'	'489902412900343809'	'0.84']->['151108514'	'489902412900343809'	'4.61']
['972651'	'489902412900343809'	'0.0']->['2202005938'	'489902412900343809'	'4.63']
['972651'	'489902412900343809'	'0.0']->['423275465'	'489902412900343809'	'4.67']
['972651'	'489902412900343809'	'0.0']->['2191469058'	'489902412900343809'	'4.7']
['972651'	'489902412900343809'	'0.0']->['393890670'	'489902412900343809'	'4.92']
['972651'	'489902412900343809'	'0.0']->['15938356'	'489902412900343809'	'5.04']
['972651'	'489902412900343809'	'0.0']->['106819122'	'489902412900343809'	'5.09']
['972651'	'489902412900343809'	'0.0']->['11462742'	'489902412900343809'	'5.12']
['972651'	'489902412900343809'	'0.0']->['255748043'	'489902412900343809'	'5.15']
['972651'	'489902412900343809'	'0.0']->['34306180'	'489902412900343809'	'5.2']
['617825073'	'489902412900343809'	'0.97']->['463227379'	'489902412900343809'	'5.22']
['972651'	'489902412900343809'	'0.0']->['332063391'	'489902412900343809'	'5.24']
['972651'	'489902412900343809'	'0.0']->['1357772948'	'489902412900343809'	'5.25']
['972651'	'489902412900343809'	'0.0']->['377207363'	'489902412900343809'	'5.42']
['972651'	'489902412900343809'	'0.0']->['30847823'	'489902412900343809'	'5.51']
['972651'	'489902412900343809'	'0.0']->['83597934'	'489902412900343809'	'5.56']
['972651'	'489902412900343809'	'0.0']->['2321604494'	'489902412900343809'	'5.58']
['972651'	'489902412900343809'	'0.0']->['227394952'	'489902412900343809'	'5.59']
['972651'	'489902412900343809'	'0.0']->['44798508'	'489902412900343809'	'5.59']
['972651'	'489902412900343809'	'0.0']->['1652520728'	'489902412900343809'	'5.6']
['972651'	'489902412900343809'	'0.0']->['244144798'	'489902412900343809'	'5.6']
['972651'	'489902412900343809'	'0.0']->['2651818550'	'489902412900343809'	'5.6']
['972651'	'489902412900343809'	'0.0']->['119964705'	'489902412900343809'	'5.6']
['972651'	'489902412900343809'	'0.0']->['595494357'	'489902412900343809'	'5.6']
['152003760'	'489902412900343809'	'0.83']->['35473464'	'489902412900343809'	'5.74']
['972651'	'489902412900343809'	'0.0']->['263940105'	'489903863739469824'	'5.77']
['972651'	'489902412900343809'	'0.0']->['195838741'	'489902412900343809'	'5.81']
['972651'	'489902412900343809'	'0.0']->['19109421'	'489902412900343809'	'5.85']
['972651'	'489902412900343809'	'0.0']->['453734713'	'489902412900343809'	'5.87']
['972651'	'489902412900343809'	'0.0']->['1125906518'	'489902412900343809'	'5.87']
['972651'	'489902412900343809'	'0.0']->['410764532'	'489902412900343809'	'5.88']
['972651'	'489902412900343809'	'0.0']->['60848869'	'489902412900343809'	'5.88']
['972651'	'489902412900343809'	'0.0']->['26206709'	'489902412900343809'	'6.01']
['972651'	'489902412900343809'	'0.0']->['19752186'	'489902412900343809'	'6.13']
['972651'	'489902412900343809'	'0.0']->['20111085'	'489902412900343809'	'6.21']
['972651'	'489902412900343809'	'0.0']->['274195786'	'489902412900343809'	'6.25']
['972651'	'489902412900343809'	'0.0']->['73642034'	'489902412900343809'	'6.28']
['972651'	'489902412900343809'	'0.0']->['231479295'	'489902412900343809'	'6.42']
['972651'	'489902412900343809'	'0.0']->['588846171'	'489902412900343809'	'6.45']
['972651'	'489902412900343809'	'0.0']->['73948038'	'489902412900343809'	'6.61']
['972651'	'489902412900343809'	'0.0']->['314065212'	'489902412900343809'	'6.69']
['972651'	'489902412900343809'	'0.0']->['616154696'	'489902412900343809'	'6.73']
['972651'	'489902412900343809'	'0.0']->['1086634543'	'489902412900343809'	'6.75']
['972651'	'489902412900343809'	'0.0']->['614566714'	'489902412900343809'	'6.76']
['972651'	'489902412900343809'	'0.0']->['18391899'	'489902412900343809'	'6.76']
['972651'	'489902412900343809'	'0.0']->['355029141'	'489902412900343809'	'6.76']
['972651'	'489902412900343809'	'0.0']->['90788889'	'489902412900343809'	'6.77']
['972651'	'489902412900343809'	'0.0']->['307510732'	'489902412900343809'	'7.16']
['972651'	'489902412900343809'	'0.0']->['190648628'	'489902412900343809'	'7.27']
['972651'	'489902412900343809'	'0.0']->['1067684294'	'489902412900343809'	'7.35']
['972651'	'489902412900343809'	'0.0']->['17787889'	'489902412900343809'	'7.45']
['972651'	'489902412900343809'	'0.0']->['106245920'	'489902412900343809'	'7.5']
['35473464'	'489902412900343809'	'5.74']->['24694959'	'489902412900343809'	'7.53']
['155590854'	'489902412900343809'	'3.13']->['145713156'	'489902412900343809'	'7.54']
['972651'	'489902412900343809'	'0.0']->['22846618'	'489902412900343809'	'7.54']
['972651'	'489902412900343809'	'0.0']->['1614514694'	'489902412900343809'	'7.55']
['972651'	'489902412900343809'	'0.0']->['64298948'	'489902412900343809'	'7.55']
['972651'	'489902412900343809'	'0.0']->['26714032'	'489902412900343809'	'7.55']
['972651'	'489902412900343809'	'0.0']->['514722218'	'489902412900343809'	'7.55']
['972651'	'489902412900343809'	'0.0']->['26834741'	'489902412900343809'	'7.55']
['972651'	'489902412900343809'	'0.0']->['312169591'	'489902412900343809'	'7.55']
['617825073'	'489902412900343809'	'0.97']->['17224934'	'489902412900343809'	'7.55']
['972651'	'489902412900343809'	'0.0']->['17399993'	'489902412900343809'	'7.59']
['972651'	'489902412900343809'	'0.0']->['253425732'	'489902412900343809'	'7.61']
['972651'	'489902412900343809'	'0.0']->['300386106'	'489902412900343809'	'7.63']
['617825073'	'489902412900343809'	'0.97']->['90501243'	'489902412900343809'	'7.74']
['280242927'	'489902412900343809'	'0.95']->['825815605'	'489902412900343809'	'7.8']
['3401711'	'489902412900343809'	'0.84']->['129303898'	'489902412900343809'	'7.82']
['972651'	'489902412900343809'	'0.0']->['70073190'	'489902412900343809'	'7.85']
['972651'	'489902412900343809'	'0.0']->['50855423'	'489904386496163841'	'7.85']
['972651'	'489902412900343809'	'0.0']->['2577236533'	'489902412900343809'	'8.01']
['972651'	'489902412900343809'	'0.0']->['89786489'	'489904436924669952'	'8.05']
['972651'	'489902412900343809'	'0.0']->['2530803846'	'489902412900343809'	'8.09']
['79030985'	'489902412900343809'	'3.13']->['19700256'	'489902412900343809'	'8.13']
['972651'	'489902412900343809'	'0.0']->['1055085031'	'489902412900343809'	'8.15']
['972651'	'489902412900343809'	'0.0']->['2315741791'	'489902412900343809'	'8.17']
['972651'	'489902412900343809'	'0.0']->['350066797'	'489902412900343809'	'8.27']
['972651'	'489902412900343809'	'0.0']->['191389732'	'489902412900343809'	'8.32']
['972651'	'489902412900343809'	'0.0']->['17488114'	'489902412900343809'	'8.46']
['972651'	'489902412900343809'	'0.0']->['48228458'	'489902412900343809'	'8.53']
['972651'	'489902412900343809'	'0.0']->['15823124'	'489902412900343809'	'8.56']
['972651'	'489902412900343809'	'0.0']->['123170883'	'489902412900343809'	'8.58']
['972651'	'489902412900343809'	'0.0']->['266583903'	'489902412900343809'	'8.6']
['972651'	'489902412900343809'	'0.0']->['20395508'	'489902412900343809'	'8.67']
['972651'	'489902412900343809'	'0.0']->['29335489'	'489902412900343809'	'8.75']
['972651'	'489902412900343809'	'0.0']->['191153223'	'489904681561227264'	'9.02']
['972651'	'489902412900343809'	'0.0']->['238617874'	'489902412900343809'	'9.16']
['972651'	'489902412900343809'	'0.0']->['149406681'	'489902412900343809'	'9.36']
['972651'	'489902412900343809'	'0.0']->['24601916'	'489902412900343809'	'9.46']
['972651'	'489902412900343809'	'0.0']->['1138063376'	'489902412900343809'	'9.52']
['972651'	'489902412900343809'	'0.0']->['85352772'	'489902412900343809'	'9.54']
['972651'	'489902412900343809'	'0.0']->['29719280'	'489902412900343809'	'9.55']
['972651'	'489902412900343809'	'0.0']->['419098116'	'489902412900343809'	'9.56']
['972651'	'489902412900343809'	'0.0']->['97693689'	'489902412900343809'	'9.56']
['14880732'	'489902412900343809'	'4.11']->['26702925'	'489902412900343809'	'9.57']
['972651'	'489902412900343809'	'0.0']->['15977967'	'489902412900343809'	'9.57']
['24694959'	'489902412900343809'	'7.53']->['2276979045'	'489902412900343809'	'9.57']
['972651'	'489902412900343809'	'0.0']->['62019787'	'489902412900343809'	'9.72']
['972651'	'489902412900343809'	'0.0']->['86120813'	'489902412900343809'	'9.79']
['972651'	'489902412900343809'	'0.0']->['139292946'	'489902412900343809'	'9.83']
['972651'	'489902412900343809'	'0.0']->['57994917'	'489902412900343809'	'9.85']
['972651'	'489902412900343809'	'0.0']->['830724973'	'489902412900343809'	'9.87']
['972651'	'489902412900343809'	'0.0']->['66963308'	'489902412900343809'	'10.04']
['972651'	'489902412900343809'	'0.0']->['5669252'	'489902412900343809'	'10.13']
['972651'	'489902412900343809'	'0.0']->['417635491'	'489902412900343809'	'10.17']
['17787889'	'489902412900343809'	'7.45']->['61161408'	'489902412900343809'	'10.22']
['972651'	'489902412900343809'	'0.0']->['54000196'	'489902412900343809'	'10.53']
['972651'	'489902412900343809'	'0.0']->['1644402660'	'489902412900343809'	'10.69']
['972651'	'489902412900343809'	'0.0']->['275965464'	'489902412900343809'	'10.77']
['972651'	'489902412900343809'	'0.0']->['48732981'	'489902412900343809'	'10.81']
['972651'	'489902412900343809'	'0.0']->['17088334'	'489902412900343809'	'10.83']
['972651'	'489902412900343809'	'0.0']->['1618122775'	'489902412900343809'	'10.84']
['972651'	'489902412900343809'	'0.0']->['17728364'	'489902412900343809'	'10.85']
['972651'	'489902412900343809'	'0.0']->['16821517'	'489902412900343809'	'11.12']
['972651'	'489902412900343809'	'0.0']->['27841547'	'489902412900343809'	'11.25']
['972651'	'489902412900343809'	'0.0']->['477884195'	'489902412900343809'	'11.32']
['972651'	'489902412900343809'	'0.0']->['51415049'	'489902412900343809'	'11.38']
['972651'	'489902412900343809'	'0.0']->['17811013'	'489905293254733826'	'11.45']
['972651'	'489902412900343809'	'0.0']->['843573654'	'489902412900343809'	'11.72']
['393890670'	'489902412900343809'	'4.92']->['1629091754'	'489902412900343809'	'11.9']
['972651'	'489902412900343809'	'0.0']->['2233470026'	'489902412900343809'	'11.98']
['972651'	'489902412900343809'	'0.0']->['235913362'	'489902412900343809'	'12.02']
['617825073'	'489902412900343809'	'0.97']->['14708087'	'489902412900343809'	'12.05']
['972651'	'489902412900343809'	'0.0']->['89755436'	'489902412900343809'	'12.06']
['97693689'	'489902412900343809'	'9.56']->['46158915'	'489902412900343809'	'12.06']
['972651'	'489902412900343809'	'0.0']->['1055808434'	'489902412900343809'	'12.06']
['972651'	'489902412900343809'	'0.0']->['2538371137'	'489902412900343809'	'12.07']
['972651'	'489902412900343809'	'0.0']->['1128801025'	'489902412900343809'	'12.28']
['972651'	'489902412900343809'	'0.0']->['38316785'	'489902412900343809'	'12.5']
['972651'	'489902412900343809'	'0.0']->['88476684'	'489902412900343809'	'12.8']
['972651'	'489902412900343809'	'0.0']->['15935549'	'489902412900343809'	'12.95']
['972651'	'489902412900343809'	'0.0']->['254648122'	'489905669324406784'	'12.95']
['972651'	'489902412900343809'	'0.0']->['101265770'	'489905674906644480'	'12.97']
['972651'	'489902412900343809'	'0.0']->['858103880'	'489902412900343809'	'13.03']
['972651'	'489902412900343809'	'0.0']->['589430920'	'489902412900343809'	'13.06']
['972651'	'489902412900343809'	'0.0']->['354351479'	'489902412900343809'	'13.08']
['972651'	'489902412900343809'	'0.0']->['64784980'	'489902412900343809'	'13.09']
['972651'	'489902412900343809'	'0.0']->['197026603'	'489902412900343809'	'13.1']
['972651'	'489902412900343809'	'0.0']->['81988641'	'489902412900343809'	'13.12']
['3401711'	'489902412900343809'	'0.84']->['559419148'	'489902412900343809'	'13.16']
['972651'	'489902412900343809'	'0.0']->['707951455'	'489902412900343809'	'13.2']
['54000196'	'489902412900343809'	'10.53']->['20764155'	'489902412900343809'	'13.28']
['972651'	'489902412900343809'	'0.0']->['15079454'	'489902412900343809'	'13.31']
['972651'	'489902412900343809'	'0.0']->['1466329350'	'489902412900343809'	'13.33']
['972651'	'489902412900343809'	'0.0']->['2614583701'	'489902412900343809'	'13.35']
['972651'	'489902412900343809'	'0.0']->['119212658'	'489902412900343809'	'13.48']
['972651'	'489902412900343809'	'0.0']->['21853421'	'489902412900343809'	'13.62']
['972651'	'489902412900343809'	'0.0']->['2588670272'	'489902412900343809'	'13.7']
['972651'	'489902412900343809'	'0.0']->['32182905'	'489902412900343809'	'13.88']
['972651'	'489902412900343809'	'0.0']->['36895768'	'489902412900343809'	'14.07']
['617825073'	'489902412900343809'	'0.97']->['231239772'	'489902412900343809'	'14.28']
['972651'	'489902412900343809'	'0.0']->['261241914'	'489902412900343809'	'14.38']
['972651'	'489902412900343809'	'0.0']->['106461818'	'489902412900343809'	'14.43']
['972651'	'489902412900343809'	'0.0']->['2318060143'	'489902412900343809'	'14.48']
['972651'	'489902412900343809'	'0.0']->['212151117'	'489902412900343809'	'14.52']
['972651'	'489902412900343809'	'0.0']->['2301372254'	'489902412900343809'	'14.55']
['972651'	'489902412900343809'	'0.0']->['11387152'	'489902412900343809'	'14.77']
['972651'	'489902412900343809'	'0.0']->['366716605'	'489902412900343809'	'15.0']
['972651'	'489902412900343809'	'0.0']->['64657863'	'489906207792967680'	'15.08']
['972651'	'489902412900343809'	'0.0']->['120235356'	'489902412900343809'	'15.12']
['54000196'	'489902412900343809'	'10.53']->['219857407'	'489902412900343809'	'15.18']
['972651'	'489902412900343809'	'0.0']->['18303472'	'489902412900343809'	'15.23']
['972651'	'489902412900343809'	'0.0']->['24719890'	'489902412900343809'	'15.56']
['972651'	'489902412900343809'	'0.0']->['17394673'	'489902412900343809'	'15.72']
['972651'	'489902412900343809'	'0.0']->['16482688'	'489902412900343809'	'15.8']
['972651'	'489902412900343809'	'0.0']->['357068847'	'489902412900343809'	'15.84']
['972651'	'489902412900343809'	'0.0']->['142595804'	'489902412900343809'	'15.86']
['972651'	'489902412900343809'	'0.0']->['43334475'	'489902412900343809'	'15.87']
['423275465'	'489902412900343809'	'4.67']->['1965732979'	'489902412900343809'	'15.88']
['972651'	'489902412900343809'	'0.0']->['40680591'	'489902412900343809'	'16.22']
['972651'	'489902412900343809'	'0.0']->['49091406'	'489902412900343809'	'16.34']
['972651'	'489902412900343809'	'0.0']->['257826042'	'489902412900343809'	'16.4']
['263731089'	'489902412900343809'	'4.0']->['311189627'	'489902412900343809'	'16.47']
['972651'	'489902412900343809'	'0.0']->['177399313'	'489902412900343809'	'16.67']
['972651'	'489902412900343809'	'0.0']->['15194746'	'489902412900343809'	'16.77']
['617825073'	'489902412900343809'	'0.97']->['16978119'	'489902412900343809'	'16.82']
['972651'	'489902412900343809'	'0.0']->['336927291'	'489902412900343809'	'16.84']
['972651'	'489902412900343809'	'0.0']->['629857366'	'489902412900343809'	'16.85']
['109762152'	'489902412900343809'	'0.68']->['104142412'	'489902412900343809'	'16.87']
['972651'	'489902412900343809'	'0.0']->['46158915'	'489902412900343809'	'12.06']
['972651'	'489902412900343809'	'0.0']->['398581430'	'489902412900343809'	'17.53']
['972651'	'489902412900343809'	'0.0']->['73798986'	'489902412900343809'	'17.87']
['972651'	'489902412900343809'	'0.0']->['40854687'	'489902412900343809'	'18.03']
['972651'	'489902412900343809'	'0.0']->['17935066'	'489902412900343809'	'18.12']
['972651'	'489902412900343809'	'0.0']->['26663329'	'489902412900343809'	'18.16']
['972651'	'489902412900343809'	'0.0']->['16408655'	'489902412900343809'	'18.18']
['972651'	'489902412900343809'	'0.0']->['611527824'	'489902412900343809'	'18.19']
['972651'	'489902412900343809'	'0.0']->['125699316'	'489902412900343809'	'18.19']
['972651'	'489902412900343809'	'0.0']->['318477860'	'489902412900343809'	'18.2']
['617825073'	'489902412900343809'	'0.97']->['1030829425'	'489902412900343809'	'18.2']
['36895768'	'489902412900343809'	'14.07']->['366858840'	'489902412900343809'	'18.5']
['972651'	'489902412900343809'	'0.0']->['114125782'	'489902412900343809'	'18.65']
['972651'	'489902412900343809'	'0.0']->['231959664'	'489902412900343809'	'18.73']
['972651'	'489902412900343809'	'0.0']->['92728379'	'489902412900343809'	'18.76']
['617825073'	'489902412900343809'	'0.97']->['17152635'	'489902412900343809'	'18.78']
['972651'	'489902412900343809'	'0.0']->['53372180'	'489902412900343809'	'18.8']
['972651'	'489902412900343809'	'0.0']->['66596668'	'489902412900343809'	'19.2']
['972651'	'489902412900343809'	'0.0']->['18043138'	'489902412900343809'	'19.4']
['617825073'	'489902412900343809'	'0.97']->['79066774'	'489902412900343809'	'19.5']
['972651'	'489902412900343809'	'0.0']->['145676658'	'489902412900343809'	'19.55']
['972651'	'489902412900343809'	'0.0']->['105865974'	'489902412900343809'	'19.57']
['972651'	'489902412900343809'	'0.0']->['72583'	'489902412900343809'	'19.59']
['972651'	'489902412900343809'	'0.0']->['284190363'	'489902412900343809'	'19.59']
['617825073'	'489902412900343809'	'0.97']->['622585729'	'489902412900343809'	'19.6']
['972651'	'489902412900343809'	'0.0']->['62791368'	'489902412900343809'	'19.77']
['972651'	'489902412900343809'	'0.0']->['10067092'	'489902412900343809'	'19.86']
['972651'	'489902412900343809'	'0.0']->['159875572'	'489902412900343809'	'19.95']
['972651'	'489902412900343809'	'0.0']->['6190342'	'489902412900343809'	'20.05']
['972651'	'489902412900343809'	'0.0']->['2638623952'	'489902412900343809'	'20.1']
['972651'	'489902412900343809'	'0.0']->['6614852'	'489902412900343809'	'20.15']
['972651'	'489902412900343809'	'0.0']->['1183945789'	'489902412900343809'	'20.48']
['972651'	'489902412900343809'	'0.0']->['47449840'	'489907588402647040'	'20.57']
['972651'	'489902412900343809'	'0.0']->['429707643'	'489902412900343809'	'20.64']
['972651'	'489902412900343809'	'0.0']->['317041794'	'489902412900343809'	'20.72']
['972651'	'489902412900343809'	'0.0']->['275940393'	'489902412900343809'	'20.76']
['972651'	'489902412900343809'	'0.0']->['153492340'	'489902412900343809'	'20.8']
['972651'	'489902412900343809'	'0.0']->['43722314'	'489902412900343809'	'21.02']
['617825073'	'489902412900343809'	'0.97']->['393179220'	'489902412900343809'	'21.14']
['132616981'	'489902412900343809'	'2.48']->['551518124'	'489902412900343809'	'21.19']
['972651'	'489902412900343809'	'0.0']->['217822162'	'489902412900343809'	'21.25']
['972651'	'489902412900343809'	'0.0']->['121443668'	'489902412900343809'	'21.57']
['972651'	'489902412900343809'	'0.0']->['80525871'	'489902412900343809'	'21.87']
['972651'	'489902412900343809'	'0.0']->['78239365'	'489902412900343809'	'22.02']
['972651'	'489902412900343809'	'0.0']->['86016386'	'489902412900343809'	'22.09']
['972651'	'489902412900343809'	'0.0']->['256900244'	'489902412900343809'	'22.17']
['972651'	'489902412900343809'	'0.0']->['59665548'	'489902412900343809'	'22.32']
['972651'	'489902412900343809'	'0.0']->['2315774066'	'489902412900343809'	'22.4']
['972651'	'489902412900343809'	'0.0']->['603136846'	'489902412900343809'	'22.48']
['972651'	'489902412900343809'	'0.0']->['26954810'	'489902412900343809'	'22.77']
['972651'	'489902412900343809'	'0.0']->['16904197'	'489902412900343809'	'22.91']
['972651'	'489902412900343809'	'0.0']->['30182620'	'489902412900343809'	'22.98']
['972651'	'489902412900343809'	'0.0']->['41839847'	'489902412900343809'	'23.01']
['972651'	'489902412900343809'	'0.0']->['317349214'	'489902412900343809'	'23.03']
['972651'	'489902412900343809'	'0.0']->['134082701'	'489902412900343809'	'23.05']
['972651'	'489902412900343809'	'0.0']->['237988530'	'489902412900343809'	'23.3']
['972651'	'489902412900343809'	'0.0']->['2553002436'	'489908335903117313'	'23.53']
['972651'	'489902412900343809'	'0.0']->['385715602'	'489902412900343809'	'23.55']
['972651'	'489902412900343809'	'0.0']->['17623808'	'489902412900343809'	'23.58']
['972651'	'489902412900343809'	'0.0']->['115859704'	'489902412900343809'	'24.02']
['972651'	'489902412900343809'	'0.0']->['350095599'	'489902412900343809'	'24.03']
['972651'	'489902412900343809'	'0.0']->['125401643'	'489902412900343809'	'24.29']
['972651'	'489902412900343809'	'0.0']->['128211203'	'489902412900343809'	'24.55']
['136098302'	'489902412900343809'	'4.2']->['127080477'	'489902412900343809'	'24.71']
['972651'	'489902412900343809'	'0.0']->['295856252'	'489902412900343809'	'24.79']
['972651'	'489902412900343809'	'0.0']->['492985988'	'489902412900343809'	'24.83']
['617825073'	'489902412900343809'	'0.97']->['515542806'	'489902412900343809'	'24.87']
['972651'	'489902412900343809'	'0.0']->['634378524'	'489902412900343809'	'25.32']
['972651'	'489902412900343809'	'0.0']->['1077755504'	'489902412900343809'	'25.54']
['972651'	'489902412900343809'	'0.0']->['2216598879'	'489902412900343809'	'25.65']
['972651'	'489902412900343809'	'0.0']->['380671074'	'489902412900343809'	'25.71']
['972651'	'489902412900343809'	'0.0']->['15030434'	'489902412900343809'	'25.74']
['972651'	'489902412900343809'	'0.0']->['1702223972'	'489902412900343809'	'25.77']
['972651'	'489902412900343809'	'0.0']->['57345591'	'489902412900343809'	'26.45']
['1644402660'	'489902412900343809'	'10.69']->['190882561'	'489902412900343809'	'26.79']
['972651'	'489902412900343809'	'0.0']->['31001654'	'489902412900343809'	'26.96']
['972651'	'489902412900343809'	'0.0']->['2228171385'	'489902412900343809'	'27.05']
['56022572'	'489902412900343809'	'1.76']->['524508152'	'489902412900343809'	'27.09']
['972651'	'489902412900343809'	'0.0']->['2416603111'	'489902412900343809'	'27.13']
['972651'	'489902412900343809'	'0.0']->['150294692'	'489902412900343809'	'27.17']
['972651'	'489902412900343809'	'0.0']->['37687039'	'489902412900343809'	'27.23']
['972651'	'489902412900343809'	'0.0']->['2341756148'	'489902412900343809'	'27.37']
['972651'	'489902412900343809'	'0.0']->['136096639'	'489902412900343809'	'27.43']
['972651'	'489902412900343809'	'0.0']->['54536152'	'489902412900343809'	'27.5']
['66596668'	'489902412900343809'	'19.2']->['1451599424'	'489902412900343809'	'28.13']
['972651'	'489902412900343809'	'0.0']->['500065641'	'489902412900343809'	'28.45']
['972651'	'489902412900343809'	'0.0']->['17541792'	'489902412900343809'	'28.61']
['958469095'	'489902412900343809'	'0.64']->['705684934'	'489902412900343809'	'28.69']
['617825073'	'489902412900343809'	'0.97']->['302637617'	'489902412900343809'	'28.73']
['972651'	'489902412900343809'	'0.0']->['1636773302'	'489902412900343809'	'28.77']
['617825073'	'489902412900343809'	'0.97']->['237816309'	'489902412900343809'	'29.45']
['119964705'	'489902412900343809'	'5.6']->['125134129'	'489902412900343809'	'29.79']
['972651'	'489902412900343809'	'0.0']->['434924202'	'489902412900343809'	'29.96']
['972651'	'489902412900343809'	'0.0']->['121675478'	'489902412900343809'	'30.05']
['972651'	'489902412900343809'	'0.0']->['39449180'	'489902412900343809'	'30.09']
['972651'	'489902412900343809'	'0.0']->['301732830'	'489902412900343809'	'30.11']
['972651'	'489902412900343809'	'0.0']->['329789582'	'489902412900343809'	'30.13']
['972651'	'489902412900343809'	'0.0']->['1308335372'	'489902412900343809'	'30.51']
['25298866'	'489902412900343809'	'4.0']->['51049788'	'489902412900343809'	'30.88']
['972651'	'489902412900343809'	'0.0']->['1491535328'	'489902412900343809'	'31.2']
['972651'	'489902412900343809'	'0.0']->['361368289'	'489902412900343809'	'31.36']
['972651'	'489902412900343809'	'0.0']->['68123440'	'489902412900343809'	'31.52']
['3401711'	'489902412900343809'	'0.84']->['58731451'	'489902412900343809'	'31.82']
['972651'	'489902412900343809'	'0.0']->['2364710423'	'489902412900343809'	'31.98']
['972651'	'489902412900343809'	'0.0']->['211046581'	'489902412900343809'	'32.06']
['972651'	'489902412900343809'	'0.0']->['115857323'	'489902412900343809'	'32.13']
['972651'	'489902412900343809'	'0.0']->['106524651'	'489902412900343809'	'32.32']
['972651'	'489902412900343809'	'0.0']->['34051586'	'489902412900343809'	'32.5']
['2205386796'	'489902412900343809'	'0.46']->['590120366'	'489902412900343809'	'32.63']
['972651'	'489902412900343809'	'0.0']->['23862069'	'489902412900343809'	'32.7']
['972651'	'489902412900343809'	'0.0']->['635350338'	'489902412900343809'	'32.77']
['972651'	'489902412900343809'	'0.0']->['257902291'	'489902412900343809'	'32.93']
['972651'	'489902412900343809'	'0.0']->['557846162'	'489902412900343809'	'33.02']
['972651'	'489902412900343809'	'0.0']->['237300297'	'489902412900343809'	'33.1']
['78239365'	'489902412900343809'	'22.02']->['35170691'	'489902412900343809'	'33.42']
['972651'	'489902412900343809'	'0.0']->['337688338'	'489902412900343809'	'33.59']
['111768843'	'489902412900343809'	'3.13']->['72890867'	'489902412900343809'	'33.67']
['972651'	'489902412900343809'	'0.0']->['888611274'	'489902412900343809'	'33.71']
['972651'	'489902412900343809'	'0.0']->['2542115939'	'489902412900343809'	'33.75']
['972651'	'489902412900343809'	'0.0']->['77403310'	'489910903685406720'	'33.75']
['972651'	'489902412900343809'	'0.0']->['519157129'	'489902412900343809'	'34.3']
['972651'	'489902412900343809'	'0.0']->['366610578'	'489902412900343809'	'34.58']
['972651'	'489902412900343809'	'0.0']->['98068519'	'489902412900343809'	'34.71']
['972651'	'489902412900343809'	'0.0']->['20945299'	'489902412900343809'	'34.78']
['109762152'	'489902412900343809'	'0.68']->['432249344'	'489902412900343809'	'34.82']
['972651'	'489902412900343809'	'0.0']->['1846379072'	'489902412900343809'	'34.85']
['972651'	'489902412900343809'	'0.0']->['39515158'	'489902412900343809'	'35.37']
['302637617'	'489902412900343809'	'28.73']->['1270103012'	'489902412900343809'	'35.63']
['972651'	'489902412900343809'	'0.0']->['34528554'	'489902412900343809'	'35.88']
['972651'	'489902412900343809'	'0.0']->['153236584'	'489902412900343809'	'36.32']
['211046581'	'489902412900343809'	'32.06']->['161774556'	'489902412900343809'	'36.53']
['972651'	'489902412900343809'	'0.0']->['518954029'	'489902412900343809'	'36.64']
['972651'	'489902412900343809'	'0.0']->['136339372'	'489902412900343809'	'36.75']
['972651'	'489902412900343809'	'0.0']->['30847190'	'489902412900343809'	'36.77']
['972651'	'489902412900343809'	'0.0']->['14140382'	'489902412900343809'	'37.42']
['972651'	'489902412900343809'	'0.0']->['129348671'	'489902412900343809'	'37.75']
['972651'	'489902412900343809'	'0.0']->['212144077'	'489911936654405632'	'37.85']
['274195786'	'489902412900343809'	'6.25']->['1496684972'	'489902412900343809'	'37.92']
['972651'	'489902412900343809'	'0.0']->['53702113'	'489902412900343809'	'38.0']
['972651'	'489902412900343809'	'0.0']->['984733969'	'489902412900343809'	'38.04']
['972651'	'489902412900343809'	'0.0']->['611987690'	'489902412900343809'	'38.06']
['1496684972'	'489902412900343809'	'37.92']->['154299102'	'489902412900343809'	'38.07']
['972651'	'489902412900343809'	'0.0']->['74725187'	'489902412900343809'	'38.08']
['972651'	'489902412900343809'	'0.0']->['127173159'	'489902412900343809'	'38.08']
['972651'	'489902412900343809'	'0.0']->['50610711'	'489902412900343809'	'38.2']
['972651'	'489902412900343809'	'0.0']->['22973361'	'489902412900343809'	'38.42']
['972651'	'489902412900343809'	'0.0']->['27226063'	'489902412900343809'	'38.63']
['972651'	'489902412900343809'	'0.0']->['336421434'	'489902412900343809'	'38.64']
['972651'	'489902412900343809'	'0.0']->['1945333080'	'489902412900343809'	'38.65']
['127173159'	'489902412900343809'	'38.08']->['568507616'	'489902412900343809'	'38.88']
['972651'	'489902412900343809'	'0.0']->['375706075'	'489902412900343809'	'39.0']
['972651'	'489902412900343809'	'0.0']->['15071546'	'489902412900343809'	'39.12']
['972651'	'489902412900343809'	'0.0']->['1590621'	'489902412900343809'	'39.17']
['972651'	'489902412900343809'	'0.0']->['398058033'	'489902412900343809'	'39.32']
['617825073'	'489902412900343809'	'0.97']->['185503887'	'489902412900343809'	'39.39']
['972651'	'489902412900343809'	'0.0']->['2457373974'	'489902412900343809'	'39.47']
['972651'	'489902412900343809'	'0.0']->['2432870707'	'489902412900343809'	'40.48']
['972651'	'489902412900343809'	'0.0']->['46121931'	'489902412900343809'	'40.98']
['972651'	'489902412900343809'	'0.0']->['139106347'	'489902412900343809'	'41.23']
['302637617'	'489902412900343809'	'28.73']->['810449076'	'489902412900343809'	'41.36']
['972651'	'489902412900343809'	'0.0']->['126463176'	'489902412900343809'	'41.42']
['972651'	'489902412900343809'	'0.0']->['92846845'	'489902412900343809'	'41.45']
['972651'	'489902412900343809'	'0.0']->['215187427'	'489902412900343809'	'41.47']
['972651'	'489902412900343809'	'0.0']->['343527919'	'489902412900343809'	'41.48']
['972651'	'489902412900343809'	'0.0']->['18417041'	'489902412900343809'	'41.48']
['972651'	'489902412900343809'	'0.0']->['101561026'	'489902412900343809'	'41.48']
['972651'	'489902412900343809'	'0.0']->['2359963117'	'489902412900343809'	'42.03']
['972651'	'489902412900343809'	'0.0']->['32627918'	'489902412900343809'	'42.31']
['972651'	'489902412900343809'	'0.0']->['248029454'	'489902412900343809'	'42.45']
['972651'	'489902412900343809'	'0.0']->['336560432'	'489902412900343809'	'42.58']
['972651'	'489902412900343809'	'0.0']->['342785802'	'489902412900343809'	'42.87']
['972651'	'489902412900343809'	'0.0']->['37730368'	'489902412900343809'	'43.01']
['972651'	'489902412900343809'	'0.0']->['40632771'	'489902412900343809'	'43.08']
['972651'	'489902412900343809'	'0.0']->['29300746'	'489902412900343809'	'43.15']
['972651'	'489902412900343809'	'0.0']->['522809003'	'489902412900343809'	'43.17']
['972651'	'489902412900343809'	'0.0']->['379512257'	'489902412900343809'	'43.28']
['128091407'	'489902535931469825'	'0.5']->['2432870707'	'489902412900343809'	'40.48']
['972651'	'489902412900343809'	'0.0']->['45446985'	'489902412900343809'	'43.73']
['972651'	'489902412900343809'	'0.0']->['254963356'	'489902412900343809'	'43.95']
['972651'	'489902412900343809'	'0.0']->['2584726062'	'489902412900343809'	'44.17']
['972651'	'489902412900343809'	'0.0']->['2329785294'	'489902412900343809'	'44.65']
['972651'	'489902412900343809'	'0.0']->['622262310'	'489902412900343809'	'44.73']
['972651'	'489902412900343809'	'0.0']->['121902440'	'489913667606306817'	'44.73']
['972651'	'489902412900343809'	'0.0']->['17369274'	'489902412900343809'	'44.82']
['972651'	'489902412900343809'	'0.0']->['14494618'	'489902412900343809'	'44.82']
['972651'	'489902412900343809'	'0.0']->['250852478'	'489913705766084608'	'44.88']
['972651'	'489902412900343809'	'0.0']->['169300271'	'489902412900343809'	'45.26']
['972651'	'489902412900343809'	'0.0']->['894476281'	'489902412900343809'	'45.48']
['617825073'	'489902412900343809'	'0.97']->['261102297'	'489902412900343809'	'45.7']
['972651'	'489902412900343809'	'0.0']->['84911815'	'489902412900343809'	'45.87']
['972651'	'489902412900343809'	'0.0']->['20809027'	'489902412900343809'	'46.2']
['972651'	'489902412900343809'	'0.0']->['2204200609'	'489914077297131520'	'46.35']
['972651'	'489902412900343809'	'0.0']->['256409933'	'489902412900343809'	'46.37']
['972651'	'489902412900343809'	'0.0']->['36607966'	'489902412900343809'	'46.45']
['972651'	'489902412900343809'	'0.0']->['265826524'	'489902412900343809'	'46.49']
['972651'	'489902412900343809'	'0.0']->['78379137'	'489902412900343809'	'46.53']
['634378524'	'489902412900343809'	'25.32']->['301143771'	'489902412900343809'	'46.64']
['617825073'	'489902412900343809'	'0.97']->['5799722'	'489902412900343809'	'46.7']
['972651'	'489902412900343809'	'0.0']->['89109052'	'489902412900343809'	'46.75']
['972651'	'489902412900343809'	'0.0']->['46796413'	'489902412900343809'	'47.04']
['972651'	'489902412900343809'	'0.0']->['16178191'	'489902412900343809'	'47.19']
['972651'	'489902412900343809'	'0.0']->['50671373'	'489902412900343809'	'47.33']
['972651'	'489902412900343809'	'0.0']->['982154778'	'489902412900343809'	'50.28']
['972651'	'489902412900343809'	'0.0']->['18220818'	'489902412900343809'	'51.76']
['972651'	'489902412900343809'	'0.0']->['19325125'	'489902412900343809'	'52.5']
['972651'	'489902412900343809'	'0.0']->['543043594'	'489902412900343809'	'52.86']
['45446985'	'489902412900343809'	'43.73']->['1546035500'	'489902412900343809'	'53.05']
['1496684972'	'489902412900343809'	'37.92']->['43347521'	'489902412900343809'	'53.14']
['972651'	'489902412900343809'	'0.0']->['19111561'	'489902412900343809'	'53.19']
['89755436'	'489902412900343809'	'12.06']->['16108786'	'489902412900343809'	'53.21']
['48732981'	'489902412900343809'	'10.81']->['137997702'	'489902412900343809'	'53.22']
['972651'	'489902412900343809'	'0.0']->['115908342'	'489902412900343809'	'53.23']
['972651'	'489902412900343809'	'0.0']->['453484864'	'489902412900343809'	'53.23']
['40632771'	'489902412900343809'	'43.08']->['584778985'	'489902412900343809'	'53.23']
['972651'	'489902412900343809'	'0.0']->['582868501'	'489902412900343809'	'53.23']
['972651'	'489902412900343809'	'0.0']->['92220537'	'489902412900343809'	'53.23']
['972651'	'489902412900343809'	'0.0']->['26472231'	'489902412900343809'	'53.23']
['972651'	'489902412900343809'	'0.0']->['29174280'	'489902412900343809'	'53.23']
['972651'	'489902412900343809'	'0.0']->['304974434'	'489902412900343809'	'53.23']
['972651'	'489902412900343809'	'0.0']->['103086031'	'489902412900343809'	'53.23']
['972651'	'489902412900343809'	'0.0']->['18766937'	'489902412900343809'	'53.23']
['89755436'	'489902412900343809'	'12.06']->['198508119'	'489902412900343809'	'53.23']
['972651'	'489902412900343809'	'0.0']->['21238575'	'489902412900343809'	'53.23']
['2651818550'	'489902412900343809'	'5.6']->['2602317283'	'489902412900343809'	'53.23']
['972651'	'489902412900343809'	'0.0']->['242638106'	'489902412900343809'	'53.23']
['972651'	'489902412900343809'	'0.0']->['1117491'	'489902412900343809'	'53.23']
['972651'	'489902412900343809'	'0.0']->['244067085'	'489902412900343809'	'53.23']
['972651'	'489902412900343809'	'0.0']->['1624212661'	'489902412900343809'	'54.23']
['398058033'	'489902412900343809'	'39.32']->['93865399'	'489902412900343809'	'54.72']
['543043594'	'489902412900343809'	'52.86']->['19247625'	'489902412900343809'	'54.97']
['972651'	'489902412900343809'	'0.0']->['270110659'	'489902412900343809'	'55.09']
['972651'	'489902412900343809'	'0.0']->['31501946'	'489902412900343809'	'55.15']
['972651'	'489902412900343809'	'0.0']->['365796009'	'489902412900343809'	'55.19']
['617825073'	'489902412900343809'	'0.97']->['237248191'	'489902412900343809'	'55.2']
['972651'	'489902412900343809'	'0.0']->['18683171'	'489902412900343809'	'55.22']
['972651'	'489902412900343809'	'0.0']->['1911470064'	'489916376673697792'	'55.5']
['972651'	'489902412900343809'	'0.0']->['24783322'	'489902412900343809'	'56.73']
['972651'	'489902412900343809'	'0.0']->['1263143430'	'489916762574839809'	'57.03']
['972651'	'489902412900343809'	'0.0']->['1921514064'	'489902412900343809'	'57.49']
['106524651'	'489902412900343809'	'32.32']->['227629933'	'489902412900343809'	'57.87']
['972651'	'489902412900343809'	'0.0']->['2570088356'	'489902412900343809'	'58.06']
['972651'	'489902412900343809'	'0.0']->['71240582'	'489902412900343809'	'58.25']
['972651'	'489902412900343809'	'0.0']->['2344242013'	'489902412900343809'	'58.76']
['617825073'	'489902412900343809'	'0.97']->['92086308'	'489902412900343809'	'59.01']
['972651'	'489902412900343809'	'0.0']->['587340837'	'489902412900343809'	'59.27']
['972651'	'489902412900343809'	'0.0']->['120818659'	'489902412900343809'	'60.16']
['106524651'	'489902412900343809'	'32.32']->['98266395'	'489902412900343809'	'60.6']
['106524651'	'489902412900343809'	'32.32']->['48661335'	'489902412900343809'	'60.83']
['972651'	'489902412900343809'	'0.0']->['18002294'	'489902412900343809'	'60.94']
['972651'	'489902412900343809'	'0.0']->['52135715'	'489902412900343809'	'60.99']
['972651'	'489902412900343809'	'0.0']->['48942805'	'489902412900343809'	'61.05']
['972651'	'489902412900343809'	'0.0']->['75548233'	'489902412900343809'	'62.22']
['972651'	'489902412900343809'	'0.0']->['23468661'	'489902412900343809'	'62.8']
['972651'	'489902412900343809'	'0.0']->['43631684'	'489902412900343809'	'63.09']
['972651'	'489902412900343809'	'0.0']->['614356101'	'489902412900343809'	'63.24']
['125134129'	'489902412900343809'	'29.79']->['287402395'	'489902412900343809'	'63.31']
['98266395'	'489902412900343809'	'60.6']->['18372636'	'489902412900343809'	'63.35']
['972651'	'489902412900343809'	'0.0']->['5963052'	'489902412900343809'	'63.38']
['972651'	'489902412900343809'	'0.0']->['279225617'	'489902412900343809'	'63.8']
['972651'	'489902412900343809'	'0.0']->['14403475'	'489902412900343809'	'64.22']
['24783322'	'489902412900343809'	'56.73']->['58665386'	'489902412900343809'	'65.15']
['972651'	'489902412900343809'	'0.0']->['50740606'	'489902412900343809'	'66.08']
['972651'	'489902412900343809'	'0.0']->['440916662'	'489902412900343809'	'66.71']
['54000196'	'489902412900343809'	'10.53']->['32516638'	'489902412900343809'	'67.02']
['972651'	'489902412900343809'	'0.0']->['17463686'	'489902412900343809'	'67.18']
['972651'	'489902412900343809'	'0.0']->['14725715'	'489902412900343809'	'67.33']
['972651'	'489902412900343809'	'0.0']->['452216352'	'489902412900343809'	'67.86']
['972651'	'489902412900343809'	'0.0']->['140892845'	'489919605599903744'	'68.32']
['303328043'	'489902412900343809'	'3.13']->['2230756938'	'489902412900343809'	'68.38']
['972651'	'489902412900343809'	'0.0']->['61958779'	'489902412900343809'	'72.57']
['3401711'	'489902412900343809'	'0.84']->['95865558'	'489902412900343809'	'74.66']
['617825073'	'489902412900343809'	'0.97']->['140892845'	'489919605599903744'	'68.32']
['514722218'	'489902412900343809'	'7.55']->['131858110'	'489902412900343809'	'76.23']
['972651'	'489902412900343809'	'0.0']->['357430764'	'489902412900343809'	'76.49']
['972651'	'489902412900343809'	'0.0']->['2319160177'	'489902412900343809'	'76.62']
['972651'	'489902412900343809'	'0.0']->['1468296744'	'489902412900343809'	'76.68']
['972651'	'489902412900343809'	'0.0']->['65924383'	'489902412900343809'	'76.72']
['972651'	'489902412900343809'	'0.0']->['104736190'	'489902412900343809'	'76.73']
['972651'	'489902412900343809'	'0.0']->['97857066'	'489902412900343809'	'76.74']
['972651'	'489902412900343809'	'0.0']->['2361253918'	'489902412900343809'	'76.75']
['972651'	'489902412900343809'	'0.0']->['22142916'	'489902412900343809'	'76.75']
['972651'	'489902412900343809'	'0.0']->['2300551194'	'489902412900343809'	'76.75']
['19247625'	'489902412900343809'	'54.97']->['339297495'	'489902412900343809'	'76.75']
['972651'	'489902412900343809'	'0.0']->['2425302384'	'489902412900343809'	'76.75']
['972651'	'489902412900343809'	'0.0']->['340065714'	'489902412900343809'	'76.75']
['97857066'	'489902412900343809'	'76.74']->['95095969'	'489902412900343809'	'76.75']
['972651'	'489902412900343809'	'0.0']->['212820561'	'489902412900343809'	'76.75']
['972651'	'489902412900343809'	'0.0']->['263262974'	'489902412900343809'	'78.09']
['972651'	'489902412900343809'	'0.0']->['780349164'	'489902412900343809'	'78.76']
['972651'	'489902412900343809'	'0.0']->['416411237'	'489902412900343809'	'79.1']
['972651'	'489902412900343809'	'0.0']->['613648540'	'489902412900343809'	'79.27']
['972651'	'489902412900343809'	'0.0']->['386024910'	'489902412900343809'	'79.35']
['972651'	'489902412900343809'	'0.0']->['132951840'	'489902412900343809'	'79.43']
['972651'	'489902412900343809'	'0.0']->['1400503214'	'489902412900343809'	'80.78']
['14140382'	'489902412900343809'	'37.42']->['45767079'	'489902412900343809'	'81.46']
['127080477'	'489902412900343809'	'24.71']->['248551944'	'489902412900343809'	'82.13']
['972651'	'489902412900343809'	'0.0']->['23038653'	'489902412900343809'	'82.64']
['972651'	'489902412900343809'	'0.0']->['2526507988'	'489902412900343809'	'83.15']
['972651'	'489902412900343809'	'0.0']->['29641373'	'489902412900343809'	'83.61']
['19247625'	'489902412900343809'	'54.97']->['1566921288'	'489902412900343809'	'84.07']
['972651'	'489902412900343809'	'0.0']->['181450119'	'489902412900343809'	'84.52']
['972651'	'489902412900343809'	'0.0']->['2515737547'	'489902412900343809'	'84.97']
['972651'	'489902412900343809'	'0.0']->['579143344'	'489923970515623936'	'85.67']
['54000196'	'489902412900343809'	'10.53']->['1324809594'	'489902412900343809'	'85.87']
['972651'	'489902412900343809'	'0.0']->['103606430'	'489902412900343809'	'86.27']
['453484864'	'489902412900343809'	'53.23']->['124834237'	'489902412900343809'	'86.47']
['972651'	'489902412900343809'	'0.0']->['2447655643'	'489902412900343809'	'86.67']
['972651'	'489902412900343809'	'0.0']->['963145339'	'489902412900343809'	'86.72']
['972651'	'489902412900343809'	'0.0']->['15980326'	'489902412900343809'	'86.78']
['972651'	'489902412900343809'	'0.0']->['157633355'	'489902412900343809'	'86.95']
['972651'	'489902412900343809'	'0.0']->['109270000'	'489902412900343809'	'88.68']
['972651'	'489902412900343809'	'0.0']->['443745517'	'489902412900343809'	'89.55']
['579143344'	'489923970515623936'	'85.67']->['14255929'	'489925048443359232'	'89.95']
['972651'	'489902412900343809'	'0.0']->['142834807'	'489902412900343809'	'89.98']
['972651'	'489902412900343809'	'0.0']->['25227482'	'489902412900343809'	'90.42']
['972651'	'489902412900343809'	'0.0']->['942136910'	'489902412900343809'	'91.64']
['972651'	'489902412900343809'	'0.0']->['164468679'	'489902412900343809'	'92.25']
['972651'	'489902412900343809'	'0.0']->['155442314'	'489902412900343809'	'92.56']
['972651'	'489902412900343809'	'0.0']->['109030229'	'489902412900343809'	'92.87']
['972651'	'489902412900343809'	'0.0']->['231240046'	'489902412900343809'	'94.67']
['972651'	'489902412900343809'	'0.0']->['1548756944'	'489902412900343809'	'95.58']
['972651'	'489902412900343809'	'0.0']->['52042147'	'489902412900343809'	'96.03']
['31001654'	'489902412900343809'	'26.96']->['14484658'	'489902412900343809'	'96.26']
['17666340'	'489902412900343809'	'2.35']->['59636388'	'489902412900343809'	'96.37']
['972651'	'489902412900343809'	'0.0']->['347624290'	'489902412900343809'	'96.48']
['972651'	'489902412900343809'	'0.0']->['2288856122'	'489902412900343809'	'96.81']
['59636388'	'489902412900343809'	'96.37']->['56712138'	'489902412900343809'	'97.13']
['972651'	'489902412900343809'	'0.0']->['20666487'	'489902412900343809'	'97.98']
['972651'	'489902412900343809'	'0.0']->['100225788'	'489902412900343809'	'98.41']
['972651'	'489902412900343809'	'0.0']->['152116574'	'489902412900343809'	'98.83']
['972651'	'489902412900343809'	'0.0']->['262038458'	'489902412900343809'	'100.88']
['972651'	'489902412900343809'	'0.0']->['370808868'	'489902412900343809'	'101.91']
['972651'	'489902412900343809'	'0.0']->['748026794'	'489902412900343809'	'102.42']
['972651'	'489902412900343809'	'0.0']->['1723331'	'489902412900343809'	'102.93']
['972651'	'489902412900343809'	'0.0']->['82325765'	'489902412900343809'	'103.28']
['149406681'	'489902412900343809'	'9.36']->['1562408616'	'489902412900343809'	'103.63']
['972651'	'489902412900343809'	'0.0']->['14715353'	'489902412900343809'	'104.01']
['972651'	'489902412900343809'	'0.0']->['187318679'	'489902412900343809'	'104.2']
['972651'	'489902412900343809'	'0.0']->['147028005'	'489902412900343809'	'104.38']
['97857066'	'489902412900343809'	'76.74']->['370027101'	'489902412900343809'	'106.21']
['82325765'	'489902412900343809'	'103.28']->['96278054'	'489902412900343809'	'107.12']
['972651'	'489902412900343809'	'0.0']->['295584739'	'489902412900343809'	'108.03']
['972651'	'489902412900343809'	'0.0']->['2375046698'	'489902412900343809'	'110.6']
['972651'	'489902412900343809'	'0.0']->['24612267'	'489902412900343809'	'111.88']
['972651'	'489902412900343809'	'0.0']->['863192576'	'489902412900343809'	'112.53']
['972651'	'489902412900343809'	'0.0']->['1257323138'	'489902412900343809'	'112.85']
['972651'	'489902412900343809'	'0.0']->['312362691'	'489902412900343809'	'113.17']
['972651'	'489902412900343809'	'0.0']->['95147167'	'489902412900343809'	'116.55']
['972651'	'489902412900343809'	'0.0']->['466841123'	'489931806360084481'	'116.8']
['972651'	'489902412900343809'	'0.0']->['17553522'	'489902412900343809'	'118.24']
['972651'	'489902412900343809'	'0.0']->['262564507'	'489902412900343809'	'119.09']
['972651'	'489902412900343809'	'0.0']->['1656929083'	'489902412900343809'	'119.93']
['972651'	'489902412900343809'	'0.0']->['1325028409'	'489902412900343809'	'120.02']
['97857066'	'489902412900343809'	'76.74']->['135413254'	'489902412900343809'	'124.63']
['984733969'	'489902412900343809'	'38.04']->['100555966'	'489902412900343809'	'126.93']
['972651'	'489902412900343809'	'0.0']->['2196184346'	'489902412900343809'	'128.08']
['972651'	'489902412900343809'	'0.0']->['167334277'	'489902412900343809'	'128.66']
['972651'	'489902412900343809'	'0.0']->['2312459118'	'489902412900343809'	'128.95']
['972651'	'489902412900343809'	'0.0']->['302948564'	'489902412900343809'	'129.09']
['972651'	'489902412900343809'	'0.0']->['168940961'	'489902412900343809'	'129.16']
['972651'	'489902412900343809'	'0.0']->['241160242'	'489902412900343809'	'129.2']
['972651'	'489902412900343809'	'0.0']->['870669050'	'489902412900343809'	'129.23']
['21853421'	'489902412900343809'	'13.62']->['245370198'	'489902412900343809'	'131.38']
['972651'	'489902412900343809'	'0.0']->['18794580'	'489902412900343809'	'132.45']
['972651'	'489902412900343809'	'0.0']->['43845364'	'489902412900343809'	'133.52']
['972651'	'489902412900343809'	'0.0']->['15314437'	'489902412900343809'	'134.47']
['972651'	'489902412900343809'	'0.0']->['31061987'	'489902412900343809'	'136.62']
['972651'	'489902412900343809'	'0.0']->['188213150'	'489939011348492288'	'145.43']
['972651'	'489902412900343809'	'0.0']->['45307981'	'489939989367488512'	'149.32']
['972651'	'489902412900343809'	'0.0']->['1477328533'	'489902412900343809'	'150.24']
['972651'	'489902412900343809'	'0.0']->['2318480754'	'489941889513033729'	'156.87']
['972651'	'489902412900343809'	'0.0']->['258799480'	'489902412900343809'	'157.05']
['972651'	'489902412900343809'	'0.0']->['47332631'	'489902412900343809'	'160.46']
['972651'	'489902412900343809'	'0.0']->['10866252'	'489902412900343809'	'162.16']
['97857066'	'489902412900343809'	'76.74']->['150108047'	'489902412900343809'	'163.02']
['10866252'	'489902412900343809'	'162.16']->['544789480'	'489902412900343809'	'163.44']
['98266395'	'489902412900343809'	'60.6']->['159742794'	'489902412900343809'	'163.65']
['98266395'	'489902412900343809'	'60.6']->['189831800'	'489902412900343809'	'163.76']
['95147167'	'489902412900343809'	'116.55']->['248138387'	'489902412900343809'	'163.81']
['972651'	'489902412900343809'	'0.0']->['715687068'	'489902412900343809'	'163.87']
['972651'	'489902412900343809'	'0.0']->['136929403'	'489902412900343809'	'163.93']
['972651'	'489902412900343809'	'0.0']->['24331066'	'489902412900343809'	'164.88']
['972651'	'489902412900343809'	'0.0']->['43274503'	'489902412900343809'	'169.41']
['972651'	'489902412900343809'	'0.0']->['872054844'	'489902412900343809'	'171.67']
['972651'	'489902412900343809'	'0.0']->['50591285'	'489902412900343809'	'172.8']
['82325765'	'489902412900343809'	'103.28']->['2304973722'	'489902412900343809'	'173.37']
['972651'	'489902412900343809'	'0.0']->['141159739'	'489902412900343809'	'173.65']
['50591285'	'489902412900343809'	'172.8']->['132121241'	'489902412900343809'	'173.79']
['617825073'	'489902412900343809'	'0.97']->['69412211'	'489902412900343809'	'173.93']
['972651'	'489902412900343809'	'0.0']->['220257765'	'489902412900343809'	'174.32']
['972651'	'489902412900343809'	'0.0']->['1448509789'	'489902412900343809'	'174.67']
['972651'	'489902412900343809'	'0.0']->['923765186'	'489902412900343809'	'176.61']
['972651'	'489902412900343809'	'0.0']->['370016980'	'489902412900343809'	'178.55']
['972651'	'489902412900343809'	'0.0']->['1557547460'	'489948344975126529'	'182.52']
['972651'	'489902412900343809'	'0.0']->['20635171'	'489902412900343809'	'183.01']
['972651'	'489902412900343809'	'0.0']->['112915326'	'489902412900343809'	'187.47']
['47332631'	'489902412900343809'	'160.46']->['1593785660'	'489902412900343809'	'191.75']
['972651'	'489902412900343809'	'0.0']->['200256030'	'489902412900343809'	'193.89']
['248138387'	'489902412900343809'	'163.81']->['248278675'	'489902412900343809'	'196.03']
['972651'	'489902412900343809'	'0.0']->['532604332'	'489902412900343809'	'198.29']
['972651'	'489902412900343809'	'0.0']->['21760418'	'489902412900343809'	'200.55']
['972651'	'489902412900343809'	'0.0']->['123594734'	'489902412900343809'	'208.45']
['972651'	'489902412900343809'	'0.0']->['1720320955'	'489902412900343809'	'228.14']
['972651'	'489902412900343809'	'0.0']->['15647852'	'489902412900343809'	'237.99']
['64657863'	'489906207792967680'	'15.08']->['105431983'	'489962869954338816'	'240.23']
['972651'	'489902412900343809'	'0.0']->['66892799'	'489902412900343809'	'242.91']
['972651'	'489902412900343809'	'0.0']->['18756502'	'489902412900343809'	'245.37']
['972651'	'489902412900343809'	'0.0']->['214870593'	'489902412900343809'	'246.6']
['54000196'	'489902412900343809'	'10.53']->['282135354'	'489902412900343809'	'247.83']
['972651'	'489902412900343809'	'0.0']->['2339255355'	'489902412900343809'	'251.93']
['972651'	'489902412900343809'	'0.0']->['914367836'	'489902412900343809'	'256.03']
['972651'	'489902412900343809'	'0.0']->['2349438444'	'489902412900343809'	'260.16']
['972651'	'489902412900343809'	'0.0']->['35849288'	'489902412900343809'	'264.28']
['972651'	'489902412900343809'	'0.0']->['39228942'	'489902412900343809'	'270.32']
['972651'	'489902412900343809'	'0.0']->['37919284'	'489902412900343809'	'273.33']
['972651'	'489902412900343809'	'0.0']->['123037048'	'489971833609785344'	'275.87']
['972651'	'489902412900343809'	'0.0']->['175755771'	'489902412900343809'	'276.35']
['972651'	'489902412900343809'	'0.0']->['254607455'	'489902412900343809'	'282.75']
['972651'	'489902412900343809'	'0.0']->['2502158043'	'489902412900343809'	'289.15']
['972651'	'489902412900343809'	'0.0']->['19723372'	'489977950456934400'	'300.17']
['972651'	'489902412900343809'	'0.0']->['208110663'	'489902412900343809'	'301.11']
['972651'	'489902412900343809'	'0.0']->['148356704'	'489902412900343809'	'307.09']
['972651'	'489902412900343809'	'0.0']->['1592589859'	'489902412900343809'	'310.08']
['590120366'	'489902412900343809'	'32.63']->['272997168'	'489902412900343809'	'311.57']
['972651'	'489902412900343809'	'0.0']->['29272694'	'489902412900343809'	'313.07']
['972651'	'489902412900343809'	'0.0']->['2443668691'	'489902412900343809'	'320.57']
['972651'	'489902412900343809'	'0.0']->['1278399109'	'489902412900343809'	'324.32']
['972651'	'489902412900343809'	'0.0']->['116003760'	'489902412900343809'	'328.07']
['18220818'	'489902412900343809'	'51.76']->['154270388'	'489902412900343809'	'341.16']
['18220818'	'489902412900343809'	'51.76']->['714213253'	'489902412900343809'	'347.7']
['398058033'	'489902412900343809'	'39.32']->['484253581'	'489902412900343809'	'350.98']
['972651'	'489902412900343809'	'0.0']->['93182667'	'489991039021633536'	'352.17']
['972651'	'489902412900343809'	'0.0']->['19071142'	'489902412900343809'	'352.61']
['972651'	'489902412900343809'	'0.0']->['380983368'	'489902412900343809'	'354.25']
['972651'	'489902412900343809'	'0.0']->['240555684'	'489902412900343809'	'361.11']
['972651'	'489902412900343809'	'0.0']->['263081300'	'489902412900343809'	'364.54']
['2364710423'	'489902412900343809'	'31.98']->['149177956'	'489902412900343809'	'366.25']
['149177956'	'489902412900343809'	'366.25']->['2320501094'	'489902412900343809'	'367.11']
['972651'	'489902412900343809'	'0.0']->['2207788292'	'489902412900343809'	'367.54']
['2207788292'	'489902412900343809'	'367.54']->['2523729383'	'489902412900343809'	'367.75']
['972651'	'489902412900343809'	'0.0']->['1168531934'	'489902412900343809'	'367.86']
['274195786'	'489902412900343809'	'6.25']->['1226140092'	'489902412900343809'	'367.91']
['2207788292'	'489902412900343809'	'367.54']->['182237647'	'489902412900343809'	'367.94']
['2207788292'	'489902412900343809'	'367.54']->['2422224358'	'489902412900343809'	'367.95']
['972651'	'489902412900343809'	'0.0']->['68641506'	'489902412900343809'	'367.96']
['2207788292'	'489902412900343809'	'367.54']->['2477871553'	'489902412900343809'	'367.96']
['2207788292'	'489902412900343809'	'367.54']->['2378285453'	'489902412900343809'	'367.96']
['2207788292'	'489902412900343809'	'367.54']->['2438460657'	'489902412900343809'	'367.97']
['2207788292'	'489902412900343809'	'367.54']->['2491934059'	'489902412900343809'	'367.97']
['219857407'	'489902412900343809'	'15.18']->['55511657'	'489902412900343809'	'367.99']
['972651'	'489902412900343809'	'0.0']->['1542898368'	'489902412900343809'	'368.02']
['149177956'	'489902412900343809'	'366.25']->['2666608055'	'489902412900343809'	'368.45']
['972651'	'489902412900343809'	'0.0']->['365341838'	'489902412900343809'	'368.67']
['2207788292'	'489902412900343809'	'367.54']->['2233126710'	'489902412900343809'	'368.77']
['972651'	'489902412900343809'	'0.0']->['353517556'	'489902412900343809'	'368.83']
['2207788292'	'489902412900343809'	'367.54']->['1594171249'	'489902412900343809'	'368.88']
['2207788292'	'489902412900343809'	'367.54']->['1568892644'	'489902412900343809'	'369.02']
['2207788292'	'489902412900343809'	'367.54']->['99751780'	'489902412900343809'	'369.1']
['149177956'	'489902412900343809'	'366.25']->['308348911'	'489902412900343809'	'369.17']
['2207788292'	'489902412900343809'	'367.54']->['1498700180'	'489902412900343809'	'369.38']
['2207788292'	'489902412900343809'	'367.54']->['12703602'	'489902412900343809'	'369.48']
['972651'	'489902412900343809'	'0.0']->['2291051462'	'489902412900343809'	'369.58']
['695753'	'489902412900343809'	'1.73']->['97201352'	'489902412900343809'	'370.0']
['2207788292'	'489902412900343809'	'367.54']->['2547326642'	'489902412900343809'	'370.21']
['972651'	'489902412900343809'	'0.0']->['1131103014'	'489902412900343809'	'370.31']
['2207788292'	'489902412900343809'	'367.54']->['2237748738'	'489902412900343809'	'370.36']
['2207788292'	'489902412900343809'	'367.54']->['2260411641'	'489902412900343809'	'370.39']
['2207788292'	'489902412900343809'	'367.54']->['2372380784'	'489902412900343809'	'370.4']
['2207788292'	'489902412900343809'	'367.54']->['2359236157'	'489902412900343809'	'370.42']
['972651'	'489902412900343809'	'0.0']->['626652414'	'489995842468995072'	'371.27']
['579143344'	'489923970515623936'	'85.67']->['2427208379'	'489995996320247808'	'371.87']
['972651'	'489902412900343809'	'0.0']->['2421958117'	'489996002854973441'	'371.9']
['2207788292'	'489902412900343809'	'367.54']->['2568504605'	'489902412900343809'	'372.5']
['1557547460'	'489948344975126529'	'182.52']->['2427208379'	'489995996320247808'	'371.87']
['2523729383'	'489902412900343809'	'367.75']->['2636962822'	'489902412900343809'	'373.54']
['972651'	'489902412900343809'	'0.0']->['549513785'	'489996503893938176'	'373.88']
['972651'	'489902412900343809'	'0.0']->['300440493'	'489902412900343809'	'374.06']
['19723372'	'489977950456934400'	'300.17']->['2427208379'	'489995996320247808'	'371.87']
['2207788292'	'489902412900343809'	'367.54']->['264836363'	'489902412900343809'	'374.32']
['972651'	'489902412900343809'	'0.0']->['932234173'	'489902412900343809'	'374.45']
['2207788292'	'489902412900343809'	'367.54']->['2389301988'	'489902412900343809'	'374.52']
['972651'	'489902412900343809'	'0.0']->['924631603'	'489902412900343809'	'374.55']
['2207788292'	'489902412900343809'	'367.54']->['864027450'	'489902412900343809'	'374.57']
['2207788292'	'489902412900343809'	'367.54']->['199698259'	'489902412900343809'	'374.58']
['2207788292'	'489902412900343809'	'367.54']->['192874345'	'489902412900343809'	'374.58']
['149177956'	'489902412900343809'	'366.25']->['2330570140'	'489902412900343809'	'374.58']
['2207788292'	'489902412900343809'	'367.54']->['2499522488'	'489902412900343809'	'374.58']
['2207788292'	'489902412900343809'	'367.54']->['386492937'	'489902412900343809'	'374.58']
['149177956'	'489902412900343809'	'366.25']->['1628015389'	'489902412900343809'	'374.58']
['972651'	'489902412900343809'	'0.0']->['412243324'	'489902412900343809'	'374.58']
['2207788292'	'489902412900343809'	'367.54']->['2289772509'	'489902412900343809'	'374.58']
['2207788292'	'489902412900343809'	'367.54']->['2254577850'	'489902412900343809'	'374.58']
['2207788292'	'489902412900343809'	'367.54']->['544335318'	'489902412900343809'	'374.58']
['2207788292'	'489902412900343809'	'367.54']->['2306556801'	'489902412900343809'	'374.93']
['972651'	'489902412900343809'	'0.0']->['16827148'	'489902412900343809'	'375.1']
['149177956'	'489902412900343809'	'366.25']->['398487334'	'489902412900343809'	'375.27']
['149177956'	'489902412900343809'	'366.25']->['1200340813'	'489902412900343809'	'375.53']
['2207788292'	'489902412900343809'	'367.54']->['479428496'	'489902412900343809'	'375.74']
['972651'	'489902412900343809'	'0.0']->['2315460864'	'489996974868152321'	'375.77']
['2207788292'	'489902412900343809'	'367.54']->['469152837'	'489902412900343809'	'375.95']
['2207788292'	'489902412900343809'	'367.54']->['2223421702'	'489902412900343809'	'376.03']
['972651'	'489902412900343809'	'0.0']->['257367856'	'489902412900343809'	'376.12']
['972651'	'489902412900343809'	'0.0']->['28538342'	'489997087682351104'	'376.22']
['182237647'	'489902412900343809'	'367.94']->['1101505351'	'489902412900343809'	'376.45']
['972651'	'489902412900343809'	'0.0']->['229148892'	'489997146184499200'	'376.45']
['972651'	'489902412900343809'	'0.0']->['15301503'	'489902412900343809'	'376.62']
['2207788292'	'489902412900343809'	'367.54']->['2552694715'	'489902412900343809'	'376.7']
['16827148'	'489902412900343809'	'375.1']->['14837672'	'489902412900343809'	'376.78']
['2207788292'	'489902412900343809'	'367.54']->['2373676035'	'489902412900343809'	'376.85']
['106524651'	'489902412900343809'	'32.32']->['15325118'	'489902412900343809'	'376.92']
['16827148'	'489902412900343809'	'375.1']->['2366882941'	'489902412900343809'	'377.84']
['2207788292'	'489902412900343809'	'367.54']->['2297900026'	'489902412900343809'	'378.3']
['2207788292'	'489902412900343809'	'367.54']->['14456092'	'489902412900343809'	'378.54']
['2207788292'	'489902412900343809'	'367.54']->['2376531543'	'489902412900343809'	'378.65']
['2207788292'	'489902412900343809'	'367.54']->['420598190'	'489902412900343809'	'378.71']
['15325118'	'489902412900343809'	'376.92']->['60270478'	'489902412900343809'	'378.74']
['149177956'	'489902412900343809'	'366.25']->['915676526'	'489902412900343809'	'378.77']
['972651'	'489902412900343809'	'0.0']->['589305704'	'489902412900343809'	'378.82']
['972651'	'489902412900343809'	'0.0']->['16119478'	'489902412900343809'	'378.87']
['16827148'	'489902412900343809'	'375.1']->['1736494826'	'489902412900343809'	'379.11']
['972651'	'489902412900343809'	'0.0']->['14669576'	'489902412900343809'	'379.35']
['972651'	'489902412900343809'	'0.0']->['21089957'	'489902412900343809'	'380.08']
['972651'	'489902412900343809'	'0.0']->['18271367'	'489902412900343809'	'380.81']
['972651'	'489902412900343809'	'0.0']->['2313758816'	'489902412900343809'	'381.17']
['149177956'	'489902412900343809'	'366.25']->['2353643642'	'489902412900343809'	'381.35']
['2207788292'	'489902412900343809'	'367.54']->['2280984422'	'489902412900343809'	'381.44']
['972651'	'489902412900343809'	'0.0']->['1905518304'	'489902412900343809'	'381.53']
['357068847'	'489902412900343809'	'15.84']->['415585341'	'489902412900343809'	'381.88']
['972651'	'489902412900343809'	'0.0']->['245227044'	'489902412900343809'	'382.22']
['972651'	'489902412900343809'	'0.0']->['32327947'	'489998912250339328'	'383.47']
['2207788292'	'489902412900343809'	'367.54']->['2481937076'	'489902412900343809'	'384.13']
['972651'	'489902412900343809'	'0.0']->['418761530'	'489902412900343809'	'385.09']
['17623808'	'489902412900343809'	'23.58']->['153283457'	'489902412900343809'	'385.57']
['2207788292'	'489902412900343809'	'367.54']->['583712058'	'489902412900343809'	'385.81']
['972651'	'489902412900343809'	'0.0']->['129742553'	'489902412900343809'	'385.93']
['16827148'	'489902412900343809'	'375.1']->['404196766'	'489902412900343809'	'385.99']
['972651'	'489902412900343809'	'0.0']->['631991278'	'489902412900343809'	'386.02']
['149177956'	'489902412900343809'	'366.25']->['2211740506'	'489902412900343809'	'386.04']
['972651'	'489902412900343809'	'0.0']->['327293765'	'489902412900343809'	'386.04']
['16827148'	'489902412900343809'	'375.1']->['41488166'	'489902412900343809'	'386.05']
['972651'	'489902412900343809'	'0.0']->['154199729'	'489902412900343809'	'386.05']
['2207788292'	'489902412900343809'	'367.54']->['891459692'	'489902412900343809'	'386.05']
['149177956'	'489902412900343809'	'366.25']->['2210731328'	'489902412900343809'	'386.05']
['2207788292'	'489902412900343809'	'367.54']->['2608561989'	'489902412900343809'	'386.05']
['972651'	'489902412900343809'	'0.0']->['797661588'	'489902412900343809'	'386.05']
['972651'	'489902412900343809'	'0.0']->['27241485'	'489902412900343809'	'386.05']
['2207788292'	'489902412900343809'	'367.54']->['481117421'	'489902412900343809'	'386.05']
['972651'	'489902412900343809'	'0.0']->['295767515'	'489902412900343809'	'386.05']
['149177956'	'489902412900343809'	'366.25']->['11727972'	'489902412900343809'	'386.05']
['2207788292'	'489902412900343809'	'367.54']->['1934018713'	'489902412900343809'	'386.05']
['149177956'	'489902412900343809'	'366.25']->['2312571430'	'489902412900343809'	'386.05']
['2207788292'	'489902412900343809'	'367.54']->['2426277074'	'489902412900343809'	'386.05']
['972651'	'489902412900343809'	'0.0']->['388705960'	'489902412900343809'	'386.05']
['972651'	'489902412900343809'	'0.0']->['146713440'	'489902412900343809'	'386.24']
['2207788292'	'489902412900343809'	'367.54']->['631874464'	'489902412900343809'	'386.43']
['2207788292'	'489902412900343809'	'367.54']->['2436580783'	'489902412900343809'	'387.23']
['149177956'	'489902412900343809'	'366.25']->['2461822726'	'489902412900343809'	'387.62']
['2207788292'	'489902412900343809'	'367.54']->['15003657'	'489902412900343809'	'388.02']
['146713440'	'489902412900343809'	'386.24']->['291651134'	'489902412900343809'	'388.1']
['2207788292'	'489902412900343809'	'367.54']->['2432705387'	'489902412900343809'	'388.18']
['149177956'	'489902412900343809'	'366.25']->['143559801'	'489902412900343809'	'388.64']
['972651'	'489902412900343809'	'0.0']->['2276137035'	'489902412900343809'	'388.87']
['972651'	'489902412900343809'	'0.0']->['569128641'	'489902412900343809'	'388.99']
['972651'	'489902412900343809'	'0.0']->['2577259936'	'489902412900343809'	'389.04']
['149177956'	'489902412900343809'	'366.25']->['919906536'	'489902412900343809'	'389.07']
['2207788292'	'489902412900343809'	'367.54']->['2499577380'	'489902412900343809'	'389.09']
['2207788292'	'489902412900343809'	'367.54']->['2522881858'	'489902412900343809'	'389.1']
['972651'	'489902412900343809'	'0.0']->['2395790593'	'490000349327929344'	'389.17']
['129742553'	'489902412900343809'	'385.93']->['440035681'	'489902412900343809'	'389.57']
['972651'	'489902412900343809'	'0.0']->['200008444'	'489902412900343809'	'389.8']
['2207788292'	'489902412900343809'	'367.54']->['831653563'	'489902412900343809'	'390.03']
['2207788292'	'489902412900343809'	'367.54']->['1908927554'	'489902412900343809'	'390.12']
['27241485'	'489902412900343809'	'386.05']->['146354029'	'489902412900343809'	'390.2']
['2207788292'	'489902412900343809'	'367.54']->['593543502'	'489902412900343809'	'391.3']
['972651'	'489902412900343809'	'0.0']->['2426207790'	'489902412900343809'	'391.85']
['2207788292'	'489902412900343809'	'367.54']->['2565729225'	'489902412900343809'	'392.13']
['2207788292'	'489902412900343809'	'367.54']->['2196258063'	'489902412900343809'	'392.26']
['16827148'	'489902412900343809'	'375.1']->['1404229998'	'489902412900343809'	'392.33']
['2207788292'	'489902412900343809'	'367.54']->['2654705676'	'489902412900343809'	'392.37']
['972651'	'489902412900343809'	'0.0']->['302879177'	'489902412900343809'	'392.4']
['2427208379'	'489995996320247808'	'371.87']->['19723372'	'489977950456934400'	'300.17']
['16827148'	'489902412900343809'	'375.1']->['20780835'	'489902412900343809'	'393.37']
['972651'	'489902412900343809'	'0.0']->['1871101633'	'489902412900343809'	'393.95']
['291651134'	'489902412900343809'	'388.1']->['556379355'	'489902412900343809'	'394.84']
['2207788292'	'489902412900343809'	'367.54']->['2261809068'	'489902412900343809'	'395.29']
['16827148'	'489902412900343809'	'375.1']->['138419892'	'489902412900343809'	'395.73']
['2207788292'	'489902412900343809'	'367.54']->['2303993571'	'489902412900343809'	'396.09']
['972651'	'489902412900343809'	'0.0']->['17408916'	'489902412900343809'	'396.27']
['2207788292'	'489902412900343809'	'367.54']->['2384516067'	'489902412900343809'	'396.36']
['2207788292'	'489902412900343809'	'367.54']->['73365146'	'489902412900343809'	'396.41']
['2207788292'	'489902412900343809'	'367.54']->['159168777'	'489902412900343809'	'396.45']
['404196766'	'489902412900343809'	'385.99']->['417172283'	'489902412900343809'	'397.12']
['2207788292'	'489902412900343809'	'367.54']->['2509544184'	'489902412900343809'	'397.45']
['12703602'	'489902412900343809'	'369.48']->['518382161'	'489902412900343809'	'397.62']
['972651'	'489902412900343809'	'0.0']->['222761122'	'489902412900343809'	'397.78']
['2207788292'	'489902412900343809'	'367.54']->['373523487'	'489902412900343809'	'398.06']
['617825073'	'489902412900343809'	'0.97']->['2353485140'	'489902412900343809'	'398.2']
['2207788292'	'489902412900343809'	'367.54']->['2546770493'	'489902412900343809'	'398.26']
['2207788292'	'489902412900343809'	'367.54']->['2208179054'	'489902412900343809'	'398.33']
['972651'	'489902412900343809'	'0.0']->['495909939'	'489902412900343809'	'399.27']
['2207788292'	'489902412900343809'	'367.54']->['452793318'	'489902412900343809'	'399.75']
['149177956'	'489902412900343809'	'366.25']->['2225595024'	'489902412900343809'	'399.98']
['972651'	'489902412900343809'	'0.0']->['251453399'	'489902412900343809'	'400.1']
['972651'	'489902412900343809'	'0.0']->['2161321538'	'489902412900343809'	'400.16']
['149177956'	'489902412900343809'	'366.25']->['2206012031'	'489902412900343809'	'400.22']
['972651'	'489902412900343809'	'0.0']->['1280416448'	'490003296443043841'	'400.88']
['2207788292'	'489902412900343809'	'367.54']->['46066361'	'489902412900343809'	'401.18']
['972651'	'489902412900343809'	'0.0']->['17629693'	'489902412900343809'	'401.25']
['15301503'	'489902412900343809'	'376.62']->['41989399'	'489902412900343809'	'402.07']
['972651'	'489902412900343809'	'0.0']->['11870132'	'489902412900343809'	'402.48']
['2207788292'	'489902412900343809'	'367.54']->['627490600'	'489902412900343809'	'402.68']
['2207788292'	'489902412900343809'	'367.54']->['2337972854'	'489902412900343809'	'402.88']
['972651'	'489902412900343809'	'0.0']->['2370794010'	'489902412900343809'	'404.81']
['972651'	'489902412900343809'	'0.0']->['2548584187'	'489902412900343809'	'405.77']
['556379355'	'489902412900343809'	'394.84']->['391207307'	'489902412900343809'	'406.25']
['2207788292'	'489902412900343809'	'367.54']->['373328050'	'489902412900343809'	'406.49']
['264836363'	'489902412900343809'	'374.32']->['902474942'	'489902412900343809'	'406.61']
['972651'	'489902412900343809'	'0.0']->['489157047'	'489902412900343809'	'406.67']
['972651'	'489902412900343809'	'0.0']->['180980169'	'489902412900343809'	'406.7']
['149177956'	'489902412900343809'	'366.25']->['318979811'	'489902412900343809'	'406.72']
['972651'	'489902412900343809'	'0.0']->['388117114'	'489902412900343809'	'406.73']
['972651'	'489902412900343809'	'0.0']->['198391335'	'489902412900343809'	'406.73']
['149177956'	'489902412900343809'	'366.25']->['96167722'	'489902412900343809'	'406.73']
['2207788292'	'489902412900343809'	'367.54']->['2215835730'	'489902412900343809'	'407.57']
['972651'	'489902412900343809'	'0.0']->['2370232927'	'490004980913696768'	'407.57']
['16827148'	'489902412900343809'	'375.1']->['24420867'	'489902412900343809'	'407.98']
['149177956'	'489902412900343809'	'366.25']->['455224232'	'489902412900343809'	'408.4']
['972651'	'489902412900343809'	'0.0']->['56026831'	'489902412900343809'	'411.41']
['2207788292'	'489902412900343809'	'367.54']->['2395085126'	'489902412900343809'	'412.91']
['972651'	'489902412900343809'	'0.0']->['2239306694'	'489902412900343809'	'413.66']
['19247625'	'489902412900343809'	'54.97']->['2163768176'	'489902412900343809'	'414.04']
['2207788292'	'489902412900343809'	'367.54']->['152941820'	'489902412900343809'	'414.23']
['149177956'	'489902412900343809'	'366.25']->['2183327247'	'489902412900343809'	'414.32']
['2207788292'	'489902412900343809'	'367.54']->['2605764724'	'489902412900343809'	'414.37']
['972651'	'489902412900343809'	'0.0']->['2303591469'	'489902412900343809'	'414.39']
['108556027'	'489902412900343809'	'1.8']->['591310560'	'489902412900343809'	'414.4']
['149177956'	'489902412900343809'	'366.25']->['555319470'	'489902412900343809'	'414.42']
['972651'	'489902412900343809'	'0.0']->['2634734123'	'490006972729921536'	'415.48']
['569128641'	'489902412900343809'	'388.99']->['104936678'	'489902412900343809'	'417.83']
['149177956'	'489902412900343809'	'366.25']->['1270038192'	'489902412900343809'	'419.54']
['2207788292'	'489902412900343809'	'367.54']->['2609145603'	'489902412900343809'	'420.4']
['60270478'	'489902412900343809'	'378.74']->['33810660'	'489902412900343809'	'420.82']
['2207788292'	'489902412900343809'	'367.54']->['222571415'	'489902412900343809'	'421.04']
['972651'	'489902412900343809'	'0.0']->['256848763'	'489902412900343809'	'421.14']
['2207788292'	'489902412900343809'	'367.54']->['463662750'	'489902412900343809'	'421.2']
['149177956'	'489902412900343809'	'366.25']->['2315195550'	'489902412900343809'	'421.22']
['972651'	'489902412900343809'	'0.0']->['440694008'	'489902412900343809'	'421.24']
['149177956'	'489902412900343809'	'366.25']->['2577683170'	'489902412900343809'	'421.24']
['2207788292'	'489902412900343809'	'367.54']->['417980154'	'489902412900343809'	'421.25']
['440694008'	'489902412900343809'	'421.24']->['237226414'	'489902412900343809'	'421.25']
['972651'	'489902412900343809'	'0.0']->['595734891'	'489902412900343809'	'421.25']
['149177956'	'489902412900343809'	'366.25']->['564065190'	'489902412900343809'	'421.25']
['2207788292'	'489902412900343809'	'367.54']->['2367391038'	'489902412900343809'	'421.79']
['2207788292'	'489902412900343809'	'367.54']->['2286630172'	'489902412900343809'	'422.06']
['972651'	'489902412900343809'	'0.0']->['116160787'	'489902412900343809'	'422.33']
['972651'	'489902412900343809'	'0.0']->['299770590'	'489902412900343809'	'425.04']
['149177956'	'489902412900343809'	'366.25']->['94561453'	'489902412900343809'	'426.4']
['2207788292'	'489902412900343809'	'367.54']->['2370094713'	'489902412900343809'	'427.07']
['12703602'	'489902412900343809'	'369.48']->['474165360'	'489902412900343809'	'427.41']
['972651'	'489902412900343809'	'0.0']->['490069061'	'489902412900343809'	'427.58']
['2207788292'	'489902412900343809'	'367.54']->['1639519669'	'489902412900343809'	'427.67']
['972651'	'489902412900343809'	'0.0']->['139206571'	'489902412900343809'	'427.71']
['972651'	'489902412900343809'	'0.0']->['582022057'	'489902412900343809'	'427.73']
['972651'	'489902412900343809'	'0.0']->['386182283'	'489902412900343809'	'427.75']
['972651'	'489902412900343809'	'0.0']->['261505891'	'489902412900343809'	'431.25']
['2207788292'	'489902412900343809'	'367.54']->['2511239842'	'489902412900343809'	'433.0']
['2207788292'	'489902412900343809'	'367.54']->['2353121548'	'489902412900343809'	'433.88']
['2207788292'	'489902412900343809'	'367.54']->['2204545083'	'489902412900343809'	'434.31']
['2207788292'	'489902412900343809'	'367.54']->['2297481815'	'489902412900343809'	'434.53']
['149177956'	'489902412900343809'	'366.25']->['21669729'	'489902412900343809'	'434.64']
['149177956'	'489902412900343809'	'366.25']->['2206139435'	'489902412900343809'	'434.7']
['549513785'	'489996503893938176'	'373.88']->['942028346'	'489902412900343809'	'434.72']
['972651'	'489902412900343809'	'0.0']->['609904392'	'489902412900343809'	'434.75']
['972651'	'489902412900343809'	'0.0']->['1520202720'	'489902412900343809'	'439.57']
['125401643'	'489902412900343809'	'24.29']->['2515011956'	'489902412900343809'	'441.98']
['972651'	'489902412900343809'	'0.0']->['2372645696'	'490013914638589952'	'443.07']
['972651'	'489902412900343809'	'0.0']->['339735884'	'489902412900343809'	'443.18']
['972651'	'489902412900343809'	'0.0']->['442846012'	'489902412900343809'	'443.78']
['495909939'	'489902412900343809'	'399.27']->['402832991'	'489902412900343809'	'444.08']
['149177956'	'489902412900343809'	'366.25']->['278963937'	'489902412900343809'	'444.38']
['972651'	'489902412900343809'	'0.0']->['402832991'	'489902412900343809'	'444.08']
['972651'	'489902412900343809'	'0.0']->['201710325'	'489902412900343809'	'445.88']
['972651'	'489902412900343809'	'0.0']->['2288384279'	'489902412900343809'	'446.62']
['972651'	'489902412900343809'	'0.0']->['2481729036'	'489902412900343809'	'446.99']
['53372180'	'489902412900343809'	'18.8']->['2350547042'	'489902412900343809'	'447.37']
['972651'	'489902412900343809'	'0.0']->['110802372'	'489902412900343809'	'447.43']
['972651'	'489902412900343809'	'0.0']->['231335812'	'489902412900343809'	'452.82']
['2210731328'	'489902412900343809'	'386.05']->['274367522'	'489902412900343809'	'455.52']
['12703602'	'489902412900343809'	'369.48']->['1363214102'	'489902412900343809'	'456.87']
['2651818550'	'489902412900343809'	'5.6']->['460868696'	'489902412900343809'	'457.54']
['972651'	'489902412900343809'	'0.0']->['550612446'	'489902412900343809'	'457.88']
['972651'	'489902412900343809'	'0.0']->['250471061'	'489902412900343809'	'458.22']
['579143344'	'489923970515623936'	'85.67']->['210903693'	'490019087205273600'	'463.63']
['2207788292'	'489902412900343809'	'367.54']->['2526969140'	'489902412900343809'	'466.63']
['550612446'	'489902412900343809'	'457.88']->['1143874068'	'489902412900343809'	'470.84']
['16827148'	'489902412900343809'	'375.1']->['2570650778'	'489902412900343809'	'472.95']
['16827148'	'489902412900343809'	'375.1']->['607591827'	'489902412900343809'	'474.0']
['2207788292'	'489902412900343809'	'367.54']->['2257934130'	'489902412900343809'	'474.52']
['972651'	'489902412900343809'	'0.0']->['99077391'	'489902412900343809'	'474.79']
['972651'	'489902412900343809'	'0.0']->['534347197'	'489902412900343809'	'474.92']
['972651'	'489902412900343809'	'0.0']->['605336520'	'489902412900343809'	'474.98']
['393890670'	'489902412900343809'	'4.92']->['540645536'	'489902412900343809'	'475.02']
['550612446'	'489902412900343809'	'457.88']->['295138411'	'489902412900343809'	'475.03']
['2207788292'	'489902412900343809'	'367.54']->['85381941'	'489902412900343809'	'475.05']
['2207788292'	'489902412900343809'	'367.54']->['2320097289'	'489902412900343809'	'477.45']
['2651818550'	'489902412900343809'	'5.6']->['74756826'	'489902412900343809'	'478.65']
['16827148'	'489902412900343809'	'375.1']->['514627844'	'489902412900343809'	'479.25']
['972651'	'489902412900343809'	'0.0']->['149060479'	'489902412900343809'	'479.85']
['2207788292'	'489902412900343809'	'367.54']->['2481781923'	'489902412900343809'	'481.33']
['16827148'	'489902412900343809'	'375.1']->['1468077109'	'489902412900343809'	'482.82']
['972651'	'489902412900343809'	'0.0']->['268890324'	'489902412900343809'	'483.37']
['972651'	'489902412900343809'	'0.0']->['20704106'	'489902412900343809'	'483.64']
['972651'	'489902412900343809'	'0.0']->['759599984'	'489902412900343809'	'483.92']
['972651'	'489902412900343809'	'0.0']->['18138592'	'490024667265368064'	'485.8']
['972651'	'489902412900343809'	'0.0']->['260848405'	'489902412900343809'	'487.79']
['972651'	'489902412900343809'	'0.0']->['336370847'	'489902412900343809'	'489.73']
['2207788292'	'489902412900343809'	'367.54']->['2224864070'	'489902412900343809'	'490.7']
['15301503'	'489902412900343809'	'376.62']->['113987669'	'489902412900343809'	'491.18']
['972651'	'489902412900343809'	'0.0']->['40181960'	'489902412900343809'	'491.42']
['972651'	'489902412900343809'	'0.0']->['205463662'	'489902412900343809'	'491.55']
['20704106'	'489902412900343809'	'483.64']->['403877711'	'489902412900343809'	'491.61']
['972651'	'489902412900343809'	'0.0']->['91997048'	'489902412900343809'	'491.64']
['9507342'	'489902412900343809'	'0.56']->['6027632'	'489902412900343809'	'491.65']
['113987669'	'489902412900343809'	'491.18']->['2346622571'	'489902412900343809'	'491.67']
['2233126710'	'489902412900343809'	'368.77']->['314042648'	'489902412900343809'	'494.24']
['972651'	'489902412900343809'	'0.0']->['396507413'	'489902412900343809'	'495.53']
['972651'	'489902412900343809'	'0.0']->['192132580'	'489902412900343809'	'496.82']
['617825073'	'489902412900343809'	'0.97']->['198553539'	'489902412900343809'	'499.17']
['972651'	'489902412900343809'	'0.0']->['34312041'	'489902412900343809'	'500.34']
['972651'	'489902412900343809'	'0.0']->['266442078'	'489902412900343809'	'500.93']
['149177956'	'489902412900343809'	'366.25']->['604549379'	'489902412900343809'	'501.22']
['2207788292'	'489902412900343809'	'367.54']->['2371664640'	'489902412900343809'	'501.52']
['16827148'	'489902412900343809'	'375.1']->['50768070'	'489902412900343809'	'503.23']
['550612446'	'489902412900343809'	'457.88']->['269411721'	'489902412900343809'	'504.09']
['972651'	'489902412900343809'	'0.0']->['1407351744'	'489902412900343809'	'504.95']
['198553539'	'489902412900343809'	'499.17']->['196985206'	'489902412900343809'	'506.83']
['2207788292'	'489902412900343809'	'367.54']->['258510733'	'489902412900343809'	'508.72']
['2207788292'	'489902412900343809'	'367.54']->['848935111'	'489902412900343809'	'510.42']
['972651'	'489902412900343809'	'0.0']->['36917373'	'489902412900343809'	'511.03']
['972651'	'489902412900343809'	'0.0']->['1496120659'	'489902412900343809'	'511.17']
['2207788292'	'489902412900343809'	'367.54']->['1076827434'	'489902412900343809'	'512.02']
['972651'	'489902412900343809'	'0.0']->['41997630'	'489902412900343809'	'517.92']
['16827148'	'489902412900343809'	'375.1']->['263536154'	'489902412900343809'	'519.7']
['972651'	'489902412900343809'	'0.0']->['32054852'	'489902412900343809'	'521.18']
['149177956'	'489902412900343809'	'366.25']->['1133486174'	'489902412900343809'	'523.78']
['1133486174'	'489902412900343809'	'523.78']->['2532328734'	'489902412900343809'	'524.25']
['972651'	'489902412900343809'	'0.0']->['2341668540'	'489902412900343809'	'524.77']
['149177956'	'489902412900343809'	'366.25']->['401896102'	'489902412900343809'	'527.07']
['12703602'	'489902412900343809'	'369.48']->['252168019'	'489902412900343809'	'535.93']
['2207788292'	'489902412900343809'	'367.54']->['2369757335'	'489902412900343809'	'536.28']
['579143344'	'489923970515623936'	'85.67']->['949208396'	'490037464988655616'	'536.65']
['16827148'	'489902412900343809'	'375.1']->['15751125'	'489902412900343809'	'538.42']
['972651'	'489902412900343809'	'0.0']->['479130181'	'489902412900343809'	'539.7']
['2207788292'	'489902412900343809'	'367.54']->['316354831'	'489902412900343809'	'541.6']
['972651'	'489902412900343809'	'0.0']->['17466627'	'489902412900343809'	'544.35']
['972651'	'489902412900343809'	'0.0']->['164253483'	'489902412900343809'	'545.33']
['149177956'	'489902412900343809'	'366.25']->['75581132'	'489902412900343809'	'547.48']
['972651'	'489902412900343809'	'0.0']->['2613483242'	'489902412900343809'	'548.03']
['2207788292'	'489902412900343809'	'367.54']->['2477139074'	'489902412900343809'	'548.93']
['972651'	'489902412900343809'	'0.0']->['357735362'	'489902412900343809'	'552.0']
['972651'	'489902412900343809'	'0.0']->['252541115'	'489902412900343809'	'552.58']
['2207788292'	'489902412900343809'	'367.54']->['2306409894'	'489902412900343809'	'552.98']
['972651'	'489902412900343809'	'0.0']->['16788130'	'490042079608074240'	'554.98']
['2207788292'	'489902412900343809'	'367.54']->['19105020'	'489902412900343809'	'561.25']
['252541115'	'489902412900343809'	'552.58']->['253415174'	'489902412900343809'	'561.25']
['275965464'	'489902412900343809'	'10.77']->['265266455'	'489902412900343809'	'562.7']
['149177956'	'489902412900343809'	'366.25']->['1364373812'	'489902412900343809'	'566.08']
['149177956'	'489902412900343809'	'366.25']->['2239561706'	'489902412900343809'	'566.67']
['2207788292'	'489902412900343809'	'367.54']->['152568191'	'489902412900343809'	'567.57']
['972651'	'489902412900343809'	'0.0']->['183013775'	'489902412900343809'	'568.55']
['972651'	'489902412900343809'	'0.0']->['176089815'	'489902412900343809'	'581.6']
['2207788292'	'489902412900343809'	'367.54']->['2215373825'	'489902412900343809'	'583.63']
['2207788292'	'489902412900343809'	'367.54']->['2611449897'	'489902412900343809'	'588.15']
['17466627'	'489902412900343809'	'544.35']->['175324758'	'489902412900343809'	'591.02']
['550612446'	'489902412900343809'	'457.88']->['52436759'	'489902412900343809'	'596.22']
['972651'	'489902412900343809'	'0.0']->['247498642'	'489902412900343809'	'596.4']
['972651'	'489902412900343809'	'0.0']->['516462080'	'489902412900343809'	'596.97']
['972651'	'489902412900343809'	'0.0']->['94067558'	'489902412900343809'	'598.33']
['191389732'	'489902412900343809'	'8.32']->['121552443'	'489902412900343809'	'605.2']
['2207788292'	'489902412900343809'	'367.54']->['921685578'	'489902412900343809'	'605.73']
['972651'	'489902412900343809'	'0.0']->['22760895'	'489902412900343809'	'609.67']
['972651'	'489902412900343809'	'0.0']->['203244192'	'490057537224736768'	'616.42']
['972651'	'489902412900343809'	'0.0']->['168120238'	'489902412900343809'	'616.53']
['2207788292'	'489902412900343809'	'367.54']->['458569280'	'489902412900343809'	'621.55']
['15301503'	'489902412900343809'	'376.62']->['47700208'	'489902412900343809'	'624.08']
['16827148'	'489902412900343809'	'375.1']->['2412643915'	'489902412900343809'	'625.98']
['972651'	'489902412900343809'	'0.0']->['2654652265'	'489902412900343809'	'631.2']
['972651'	'489902412900343809'	'0.0']->['610940307'	'489902412900343809'	'633.68']
['268025978'	'489902412900343809'	'3.63']->['558686211'	'489902412900343809'	'640.4']
['972651'	'489902412900343809'	'0.0']->['91684290'	'489902412900343809'	'662.03']
['972651'	'489902412900343809'	'0.0']->['1397943326'	'489902412900343809'	'674.18']
['263731089'	'489902412900343809'	'4.0']->['349088834'	'489902412900343809'	'678.77']
['18138592'	'490024667265368064'	'485.8']->['40353438'	'490073449512329216'	'679.65']
['972651'	'489902412900343809'	'0.0']->['142937750'	'489902412900343809'	'684.6']
['972651'	'489902412900343809'	'0.0']->['157302691'	'489902412900343809'	'710.32']
['972651'	'489902412900343809'	'0.0']->['26537356'	'489902412900343809'	'736.62']
['550612446'	'489902412900343809'	'457.88']->['793448282'	'489902412900343809'	'764.55']
['972651'	'489902412900343809'	'0.0']->['294044667'	'489902412900343809'	'768.48']
['16827148'	'489902412900343809'	'375.1']->['48692260'	'489902412900343809'	'770.5']
['149177956'	'489902412900343809'	'366.25']->['2224331642'	'489902412900343809'	'776.05']
['972651'	'489902412900343809'	'0.0']->['246833006'	'489902412900343809'	'781.0']
['972651'	'489902412900343809'	'0.0']->['1232575788'	'489902412900343809'	'782.13']
['972651'	'489902412900343809'	'0.0']->['227929170'	'489902412900343809'	'783.2']
['972651'	'489902412900343809'	'0.0']->['54120842'	'489902412900343809'	'823.97']
['972651'	'489902412900343809'	'0.0']->['81060883'	'489902412900343809'	'832.83']
['149177956'	'489902412900343809'	'366.25']->['2304939637'	'489902412900343809'	'875.3']
['972651'	'489902412900343809'	'0.0']->['81430860'	'489902412900343809'	'894.05']
['972651'	'489902412900343809'	'0.0']->['2655256878'	'489902412900343809'	'900.77']
['149177956'	'489902412900343809'	'366.25']->['2574027312'	'489902412900343809'	'901.23']
['972651'	'489902412900343809'	'0.0']->['501817486'	'489902412900343809'	'915.5']
['164253483'	'489902412900343809'	'545.33']->['8004912'	'489902412900343809'	'923.08']
['972651'	'489902412900343809'	'0.0']->['577291702'	'489902412900343809'	'1004.12']
['972651'	'489902412900343809'	'0.0']->['13885722'	'489902412900343809'	'1067.77']
['2207788292'	'489902412900343809'	'367.54']->['2457163416'	'489902412900343809'	'1101.82']
['972651'	'489902412900343809'	'0.0']->['17755085'	'489902412900343809'	'1188.92']
['972651'	'489902412900343809'	'0.0']->['2309701452'	'490204823057608704'	'1201.68']
['2309701452'	'490204823057608704'	'1201.68']->['113987669'	'489902412900343809'	'491.18']
['2207788292'	'489902412900343809'	'367.54']->['2204769029'	'489902412900343809'	'1295.27']
['2207788292'	'489902412900343809'	'367.54']->['428574921'	'489902412900343809'	'1390.92']
['949208396'	'490037464988655616'	'536.65']->['579143344'	'489923970515623936'	'85.67']
['2427208379'	'489995996320247808'	'371.87']->['1557547460'	'489948344975126529'	'182.52']
['972651'	'489902412900343809'	'0.0']->['93363329'	'489902412900343809'	'1906.67']
['972651'	'489902412900343809'	'0.0']->['372919966'	'489902412900343809'	'1917.67']
['14494618'	'489902412900343809'	'44.82']->['1411027520'	'489902412900343809'	'1966.78']
['264836363'	'489902412900343809'	'374.32']->['2237167200'	'489902412900343809'	'2024.17']
['972651'	'489902412900343809'	'0.0']->['184558172'	'489902412900343809'	'2070.38']
['149177956'	'489902412900343809'	'366.25']->['824977874'	'489902412900343809'	'2311.45']
['264836363'	'489902412900343809'	'374.32']->['2645383380'	'489902412900343809'	'2588.27']
['2312459118'	'489902412900343809'	'128.95']->['2446488783'	'489902412900343809'	'4108.2']
['972651'	'489902412900343809'	'0.0']->['2293379731'	'489902412900343809'	'4392.23']
['972651'	'489902412900343809'	'0.0']->['61157383'	'489902412900343809'	'4635.58']
['264836363'	'489902412900343809'	'374.32']->['2427635307'	'489902412900343809'	'4785.65']
['79030985'	'489902412900343809'	'3.13']->['293420884'	'489902412900343809'	'5453.98']
['972651'	'489902412900343809'	'0.0']->['75100549'	'489902412900343809'	'5460.13']
['972651'	'489902412900343809'	'0.0']->['1399327933'	'489902412900343809'	'8880.86']
['18138592'	'490024667265368064'	'485.8']->['444551766'	'492801419351953408'	'11519.62']
['972651'	'489902412900343809'	'0.0']->['2415518784'	'489902412900343809'	'15350.08']
['972651'	'489902412900343809'	'0.0']->['2421889315'	'489902412900343809'	'15350.08']
['972651'	'489902412900343809'	'0.0']->['2418896665'	'489902412900343809'	'15717.2']
['972651'	'489902412900343809'	'0.0']->['2414516617'	'489902412900343809'	'15844.05']
